# Supplementary material for: Effects of Nitro-Substitution on the Spectroscopic and Self-Assembly Properties of BODIPY Dyes
Source: ACS Omega. 2025 Apr 7;10(15):14723–37. doi: 10.1021/acsomega.4c08799 (PMC12019473; doi:10.1021/acsomega.4c08799)
Supplement: Supplementary file 1 — ao4c08799_si_001.zip [file ao4c08799_si_001.zip]

Archive with 11 entries (10 files):
- CIFs/
- CIFs/Compound1a.cif
- CIFs/Compound2a.cif
- CIFs/Compound2b'.cif
- CIFs/Compound2b.cif
- CIFs/Compound3b.cif
- CIFs/Compound4a.cif
- CIFs/Compound4b.cif
- CIFs/Compound5a.cif
- CIFs/Compound6.cif
- CIFs/Compound7b.cif
