# Supplementary material for: Effects of Nitro-Substitution on the Spectroscopic and Self-Assembly Properties of BODIPY Dyes
Source: ACS Omega. 2025 Apr 7;10(15):14723–37. doi: 10.1021/acsomega.4c08799 (PMC12019473; doi:10.1021/acsomega.4c08799)
Supplement: Supplementary file 1 — ao4c08799_si_001.zip [file ao4c08799_si_001.zip › CIFs/Compound1a.cif]

data_Compound1a
 
_audit_creation_method            'SHELXL-2019/1'
_shelx_SHELXL_version_number      '2019/1'
_chemical_name_systematic         ?
_chemical_name_common             ?
_chemical_melting_point           ?
_chemical_formula_moiety    'C13 H13 B F2 N4 O4' 
_chemical_formula_sum       'C13 H13 B F2 N4 O4' 
_chemical_formula_weight          338.08

loop_
 _atom_type_symbol
 _atom_type_description
 _atom_type_scat_dispersion_real
 _atom_type_scat_dispersion_imag
 _atom_type_scat_source
 'C'  'C'   0.0181   0.0091
 'International Tables Vol C Tables 4.2.6.8 and 6.1.1.4'
 'H'  'H'   0.0000   0.0000
 'International Tables Vol C Tables 4.2.6.8 and 6.1.1.4'
 'B'  'B'   0.0090   0.0039
 'International Tables Vol C Tables 4.2.6.8 and 6.1.1.4'
 'F'  'F'   0.0727   0.0534
 'International Tables Vol C Tables 4.2.6.8 and 6.1.1.4'
 'N'  'N'   0.0311   0.0180
 'International Tables Vol C Tables 4.2.6.8 and 6.1.1.4'
 'O'  'O'   0.0492   0.0322
 'International Tables Vol C Tables 4.2.6.8 and 6.1.1.4'
 
_space_group_crystal_system       monoclinic
_space_group_IT_number            14
_space_group_name_H-M_alt         'P 21/n'
_space_group_name_Hall            '-P 2yn'
 
_shelx_space_group_comment
;
The symmetry employed for this shelxl refinement is uniquely defined
by the following loop, which should always be used as a source of
symmetry information in preference to the above space-group names.
They are only intended as comments.
;
 
loop_
 _space_group_symop_operation_xyz
 'x, y, z'
 '-x+1/2, y+1/2, -z+1/2'
 '-x, -y, -z'
 'x-1/2, -y-1/2, z-1/2'
 
_cell_length_a                    8.0709(7)
_cell_length_b                    11.3243(10)
_cell_length_c                    15.1832(14)
_cell_angle_alpha                 90
_cell_angle_beta                  93.777(4)
_cell_angle_gamma                 90
_cell_volume                      1384.7(2)
_cell_formula_units_Z             4
_cell_measurement_temperature     100.0(5)
_cell_measurement_reflns_used      9838
_cell_measurement_theta_min        4.88
_cell_measurement_theta_max       74.66
_exptl_crystal_description       'lath'
_exptl_crystal_colour            'orange'
_exptl_crystal_density_meas       ?
_exptl_crystal_density_method     ?
_exptl_crystal_density_diffrn     1.622          
_exptl_crystal_F_000              696
_exptl_transmission_factor_min    ?
_exptl_transmission_factor_max    ?
_exptl_crystal_size_max           0.340
_exptl_crystal_size_mid           0.100
_exptl_crystal_size_min           0.070
_exptl_absorpt_coefficient_mu     1.191
_shelx_estimated_absorpt_T_min    0.688
_shelx_estimated_absorpt_T_max    0.921
_exptl_absorpt_correction_type    'multi-scan' 
_exptl_absorpt_correction_T_min   0.737
_exptl_absorpt_correction_T_max   0.921
_exptl_absorpt_process_details   'SADABS (Krause <i>et al.</i>, 2015)' 
_exptl_absorpt_special_details    ?
_diffrn_ambient_temperature       100.0(5)
_diffrn_radiation_wavelength      1.54184
_diffrn_radiation_type            CuK\a
_diffrn_radiation_source          'I\mS 3.0 microfocus'
_diffrn_measurement_device_type   
'Bruker D8 Venture DUO with Photon III C14'
_diffrn_measurement_method       '\f and \w scans'
_diffrn_detector_area_resol_mean  ?
_diffrn_reflns_number             27219
_diffrn_reflns_av_unetI/netI      0.0274
_diffrn_reflns_av_R_equivalents   0.0464
_diffrn_reflns_limit_h_min        -10
_diffrn_reflns_limit_h_max        9
_diffrn_reflns_limit_k_min        -14
_diffrn_reflns_limit_k_max        14
_diffrn_reflns_limit_l_min        -19
_diffrn_reflns_limit_l_max        18
_diffrn_reflns_theta_min          4.876
_diffrn_reflns_theta_max          74.851
_diffrn_reflns_theta_full         67.684
_diffrn_measured_fraction_theta_max   0.994
_diffrn_measured_fraction_theta_full  1.000
_diffrn_reflns_Laue_measured_fraction_max    0.994
_diffrn_reflns_Laue_measured_fraction_full   1.000
_diffrn_reflns_point_group_measured_fraction_max   0.994
_diffrn_reflns_point_group_measured_fraction_full  1.000
_reflns_number_total              2826
_reflns_number_gt                 2576
_reflns_threshold_expression      'I > 2\s(I)'
_reflns_Friedel_coverage          0.000
_reflns_Friedel_fraction_max      .
_reflns_Friedel_fraction_full     .
 
_reflns_special_details
;
 Reflections were merged by SHELXL according to the crystal
 class for the calculation of statistics and refinement.
 
 _reflns_Friedel_fraction is defined as the number of unique
 Friedel pairs measured divided by the number that would be
 possible theoretically, ignoring centric projections and
 systematic absences.
;
 
_computing_data_collection      'Bruker APEX5'
_computing_cell_refinement      'Bruker SAINT'
_computing_data_reduction       'Bruker SAINT'  
_computing_structure_solution   'SHELXT 2018/2 (Sheldrick, 2018)'
_computing_structure_refinement 'SHELXL-2019/1 (Sheldrick, 2019)'
_computing_molecular_graphics     ?
_computing_publication_material   ?
_refine_special_details           ?
_refine_ls_structure_factor_coef  Fsqd
_refine_ls_matrix_type            full
_refine_ls_weighting_scheme       calc
_refine_ls_weighting_details
'w=1/[\s^2^(Fo^2^)+(0.0496P)^2^+0.4889P] where P=(Fo^2^+2Fc^2^)/3'
_atom_sites_solution_primary      ?
_atom_sites_solution_secondary    ?
_atom_sites_solution_hydrogens    geom
_refine_ls_hydrogen_treatment     constr
_refine_ls_extinction_method      none
_refine_ls_extinction_coef        .
_refine_ls_number_reflns          2826
_refine_ls_number_parameters      221
_refine_ls_number_restraints      0
_refine_ls_R_factor_all           0.0388
_refine_ls_R_factor_gt            0.0324
_refine_ls_wR_factor_ref          0.0870
_refine_ls_wR_factor_gt           0.0848
_refine_ls_goodness_of_fit_ref    1.052
_refine_ls_restrained_S_all       1.052
_refine_ls_shift/su_max           0.000
_refine_ls_shift/su_mean          0.000
 
loop_
 _atom_site_label
 _atom_site_type_symbol
 _atom_site_fract_x
 _atom_site_fract_y
 _atom_site_fract_z
 _atom_site_U_iso_or_equiv
 _atom_site_adp_type
 _atom_site_occupancy
 _atom_site_site_symmetry_order  
 _atom_site_calc_flag
 _atom_site_refinement_flags_posn
 _atom_site_refinement_flags_adp
 _atom_site_refinement_flags_occupancy
 _atom_site_disorder_assembly
 _atom_site_disorder_group
F1 F 0.24877(9) 0.62415(6) 0.64662(4) 0.01947(17) Uani 1 1 d . . . . .
F2 F 0.49837(9) 0.57373(6) 0.59648(5) 0.02001(17) Uani 1 1 d . . . . .
O1 O 0.30337(12) 0.97936(8) 0.39367(6) 0.0249(2) Uani 1 1 d . . . . .
O2 O 0.22496(14) 0.90075(9) 0.26739(6) 0.0326(2) Uani 1 1 d . . . . .
O3 O 0.11835(13) 0.06526(8) 0.59805(7) 0.0329(2) Uani 1 1 d . . . . .
O4 O 0.35619(12) 0.10883(8) 0.66514(6) 0.0273(2) Uani 1 1 d . . . . .
N1 N 0.28210(12) 0.64111(8) 0.49065(6) 0.0140(2) Uani 1 1 d . . . . .
N2 N 0.26818(12) 0.44301(9) 0.56310(6) 0.0145(2) Uani 1 1 d . . . . .
N3 N 0.25883(13) 0.89425(9) 0.34748(7) 0.0197(2) Uani 1 1 d . . . . .
N4 N 0.23331(13) 0.13418(9) 0.61652(7) 0.0204(2) Uani 1 1 d . . . . .
C1 C 0.31731(14) 0.75465(10) 0.47433(7) 0.0153(2) Uani 1 1 d . . . . .
C2 C 0.24673(14) 0.78117(10) 0.38888(7) 0.0158(2) Uani 1 1 d . . . . .
C3 C 0.16538(14) 0.68209(10) 0.35226(7) 0.0152(2) Uani 1 1 d . . . . .
C4 C 0.18946(14) 0.59401(10) 0.41774(7) 0.0140(2) Uani 1 1 d . . . . .
C5 C 0.13952(13) 0.47666(10) 0.41682(7) 0.0145(2) Uani 1 1 d . . . . .
H5 H 0.076633 0.446913 0.366558 0.017 Uiso 1 1 calc R U . . .
C6 C 0.17895(14) 0.40187(10) 0.48720(7) 0.0143(2) Uani 1 1 d . . . . .
C7 C 0.14791(14) 0.27921(10) 0.49632(8) 0.0164(2) Uani 1 1 d . . . . .
C8 C 0.22452(14) 0.25072(10) 0.57816(8) 0.0171(2) Uani 1 1 d . . . . .
C9 C 0.29808(14) 0.35238(10) 0.61869(8) 0.0160(2) Uani 1 1 d . . . . .
C10 C 0.41385(16) 0.83150(11) 0.53838(8) 0.0200(2) Uani 1 1 d . . . . .
H10A H 0.491239 0.880091 0.506917 0.030 Uiso 1 1 calc R U . . .
H10B H 0.476288 0.782256 0.582038 0.030 Uiso 1 1 calc R U . . .
H10C H 0.337650 0.882811 0.568388 0.030 Uiso 1 1 calc R U . . .
C11 C 0.07302(15) 0.66792(11) 0.26498(7) 0.0191(2) Uani 1 1 d . . . . .
H11A H 0.006675 0.595442 0.264921 0.029 Uiso 1 1 calc R U . . .
H11B H 0.151947 0.663076 0.218749 0.029 Uiso 1 1 calc R U . . .
H11C H -0.000470 0.735902 0.253704 0.029 Uiso 1 1 calc R U . . .
C12 C 0.06047(15) 0.20181(11) 0.42923(8) 0.0212(3) Uani 1 1 d . . . . .
H12A H -0.025271 0.156233 0.456926 0.032 Uiso 1 1 calc R U . . .
H12B H 0.140378 0.147648 0.404859 0.032 Uiso 1 1 calc R U . . .
H12C H 0.008669 0.250496 0.381677 0.032 Uiso 1 1 calc R U . . .
C13 C 0.38621(16) 0.36590(11) 0.70726(8) 0.0210(3) Uani 1 1 d . . . . .
H13A H 0.349274 0.304198 0.746758 0.031 Uiso 1 1 calc R U . . .
H13B H 0.361281 0.443668 0.731424 0.031 Uiso 1 1 calc R U . . .
H13C H 0.506149 0.358749 0.701947 0.031 Uiso 1 1 calc R U . . .
B1 B 0.32916(16) 0.57288(11) 0.57814(8) 0.0150(3) Uani 1 1 d . . . . .
 
loop_
 _atom_site_aniso_label
 _atom_site_aniso_U_11
 _atom_site_aniso_U_22
 _atom_site_aniso_U_33
 _atom_site_aniso_U_23
 _atom_site_aniso_U_13
 _atom_site_aniso_U_12
F1 0.0254(4) 0.0195(4) 0.0138(3) -0.0021(2) 0.0028(3) 0.0020(3)
F2 0.0153(4) 0.0224(4) 0.0217(3) 0.0019(3) -0.0039(3) -0.0014(3)
O1 0.0307(5) 0.0163(4) 0.0277(5) 0.0011(3) 0.0015(4) -0.0016(3)
O2 0.0451(6) 0.0312(5) 0.0205(5) 0.0110(4) -0.0050(4) -0.0085(4)
O3 0.0347(6) 0.0182(5) 0.0456(6) 0.0043(4) 0.0003(4) -0.0058(4)
O4 0.0303(5) 0.0235(5) 0.0279(5) 0.0074(4) 0.0017(4) 0.0068(4)
N1 0.0141(4) 0.0146(4) 0.0131(4) -0.0007(4) 0.0003(3) -0.0004(4)
N2 0.0149(5) 0.0157(5) 0.0127(4) 0.0001(3) 0.0007(3) 0.0004(3)
N3 0.0200(5) 0.0189(5) 0.0204(5) 0.0048(4) 0.0020(4) -0.0007(4)
N4 0.0238(5) 0.0158(5) 0.0224(5) 0.0022(4) 0.0068(4) 0.0036(4)
C1 0.0148(5) 0.0158(5) 0.0153(5) -0.0002(4) 0.0023(4) 0.0002(4)
C2 0.0167(5) 0.0156(5) 0.0154(5) 0.0023(4) 0.0026(4) 0.0013(4)
C3 0.0139(5) 0.0178(5) 0.0142(5) -0.0004(4) 0.0027(4) 0.0024(4)
C4 0.0125(5) 0.0180(5) 0.0115(5) -0.0016(4) 0.0009(4) 0.0010(4)
C5 0.0116(5) 0.0179(5) 0.0141(5) -0.0029(4) 0.0015(4) 0.0009(4)
C6 0.0126(5) 0.0159(5) 0.0146(5) -0.0027(4) 0.0013(4) 0.0001(4)
C7 0.0135(5) 0.0155(5) 0.0205(6) -0.0014(4) 0.0043(4) 0.0016(4)
C8 0.0176(5) 0.0143(5) 0.0200(6) 0.0022(4) 0.0049(4) 0.0018(4)
C9 0.0156(5) 0.0169(5) 0.0159(5) 0.0016(4) 0.0040(4) 0.0019(4)
C10 0.0232(6) 0.0175(6) 0.0190(5) -0.0012(4) -0.0016(4) -0.0041(4)
C11 0.0204(6) 0.0229(6) 0.0137(5) 0.0004(4) -0.0010(4) 0.0025(4)
C12 0.0211(6) 0.0172(6) 0.0252(6) -0.0049(5) -0.0006(5) 0.0007(5)
C13 0.0240(6) 0.0226(6) 0.0161(5) 0.0026(4) -0.0010(4) 0.0022(5)
B1 0.0163(6) 0.0150(6) 0.0134(6) -0.0001(4) -0.0001(4) -0.0003(5)
 
_geom_special_details
;
 All esds (except the esd in the dihedral angle between two l.s. planes)
 are estimated using the full covariance matrix.  The cell esds are taken
 into account individually in the estimation of esds in distances, angles
 and torsion angles; correlations between esds in cell parameters are only
 used when they are defined by crystal symmetry.  An approximate (isotropic)
 treatment of cell esds is used for estimating esds involving l.s. planes.
;
 
loop_
 _geom_bond_atom_site_label_1
 _geom_bond_atom_site_label_2
 _geom_bond_distance
 _geom_bond_site_symmetry_2
 _geom_bond_publ_flag
F1 B1 1.3885(14) . ?
F2 B1 1.3757(15) . ?
O1 N3 1.2316(14) . ?
O2 N3 1.2309(15) . ?
O3 N4 1.2305(15) . ?
O4 N4 1.2307(15) . ?
N1 C1 1.3433(15) . ?
N1 C4 1.4000(14) . ?
N1 B1 1.5619(15) . ?
N2 C9 1.3406(15) . ?
N2 C6 1.3979(14) . ?
N2 B1 1.5629(15) . ?
N3 C2 1.4327(15) . ?
N4 C8 1.4423(15) . ?
C1 C2 1.4145(15) . ?
C1 C10 1.4867(16) . ?
C2 C3 1.3968(16) . ?
C3 C4 1.4128(16) . ?
C3 C11 1.4857(15) . ?
C4 C5 1.3885(16) . ?
C5 C6 1.3841(16) . ?
C5 H5 0.9500 . ?
C6 C7 1.4198(16) . ?
C7 C8 1.3890(16) . ?
C7 C12 1.4863(16) . ?
C8 C9 1.4172(16) . ?
C9 C13 1.4871(16) . ?
C10 H10A 0.9800 . ?
C10 H10B 0.9800 . ?
C10 H10C 0.9800 . ?
C11 H11A 0.9800 . ?
C11 H11B 0.9800 . ?
C11 H11C 0.9800 . ?
C12 H12A 0.9800 . ?
C12 H12B 0.9800 . ?
C12 H12C 0.9800 . ?
C13 H13A 0.9800 . ?
C13 H13B 0.9800 . ?
C13 H13C 0.9800 . ?
 
loop_
 _geom_angle_atom_site_label_1
 _geom_angle_atom_site_label_2
 _geom_angle_atom_site_label_3
 _geom_angle
 _geom_angle_site_symmetry_1
 _geom_angle_site_symmetry_3
 _geom_angle_publ_flag
C1 N1 C4 109.11(9) . . ?
C1 N1 B1 126.00(9) . . ?
C4 N1 B1 124.84(9) . . ?
C9 N2 C6 108.99(10) . . ?
C9 N2 B1 125.91(9) . . ?
C6 N2 B1 125.05(9) . . ?
O2 N3 O1 123.59(10) . . ?
O2 N3 C2 118.02(10) . . ?
O1 N3 C2 118.39(10) . . ?
O3 N4 O4 123.67(11) . . ?
O3 N4 C8 118.16(11) . . ?
O4 N4 C8 118.16(11) . . ?
N1 C1 C2 107.16(10) . . ?
N1 C1 C10 123.22(10) . . ?
C2 C1 C10 129.62(11) . . ?
C3 C2 C1 110.18(10) . . ?
C3 C2 N3 125.95(11) . . ?
C1 C2 N3 123.87(11) . . ?
C2 C3 C4 104.34(10) . . ?
C2 C3 C11 129.56(11) . . ?
C4 C3 C11 126.10(11) . . ?
C5 C4 N1 120.81(10) . . ?
C5 C4 C3 129.96(11) . . ?
N1 C4 C3 109.21(10) . . ?
C6 C5 C4 121.74(10) . . ?
C6 C5 H5 119.1 . . ?
C4 C5 H5 119.1 . . ?
C5 C6 N2 120.81(10) . . ?
C5 C6 C7 129.85(11) . . ?
N2 C6 C7 109.29(10) . . ?
C8 C7 C6 104.09(10) . . ?
C8 C7 C12 129.74(11) . . ?
C6 C7 C12 126.09(11) . . ?
C7 C8 C9 110.41(10) . . ?
C7 C8 N4 125.52(11) . . ?
C9 C8 N4 124.05(11) . . ?
N2 C9 C8 107.20(10) . . ?
N2 C9 C13 123.10(11) . . ?
C8 C9 C13 129.64(11) . . ?
C1 C10 H10A 109.5 . . ?
C1 C10 H10B 109.5 . . ?
H10A C10 H10B 109.5 . . ?
C1 C10 H10C 109.5 . . ?
H10A C10 H10C 109.5 . . ?
H10B C10 H10C 109.5 . . ?
C3 C11 H11A 109.5 . . ?
C3 C11 H11B 109.5 . . ?
H11A C11 H11B 109.5 . . ?
C3 C11 H11C 109.5 . . ?
H11A C11 H11C 109.5 . . ?
H11B C11 H11C 109.5 . . ?
C7 C12 H12A 109.5 . . ?
C7 C12 H12B 109.5 . . ?
H12A C12 H12B 109.5 . . ?
C7 C12 H12C 109.5 . . ?
H12A C12 H12C 109.5 . . ?
H12B C12 H12C 109.5 . . ?
C9 C13 H13A 109.5 . . ?
C9 C13 H13B 109.5 . . ?
H13A C13 H13B 109.5 . . ?
C9 C13 H13C 109.5 . . ?
H13A C13 H13C 109.5 . . ?
H13B C13 H13C 109.5 . . ?
F2 B1 F1 110.62(9) . . ?
F2 B1 N1 110.56(9) . . ?
F1 B1 N1 109.30(9) . . ?
F2 B1 N2 109.57(9) . . ?
F1 B1 N2 110.16(9) . . ?
N1 B1 N2 106.54(9) . . ?
 
loop_
 _geom_torsion_atom_site_label_1
 _geom_torsion_atom_site_label_2
 _geom_torsion_atom_site_label_3
 _geom_torsion_atom_site_label_4
 _geom_torsion
 _geom_torsion_site_symmetry_1
 _geom_torsion_site_symmetry_2
 _geom_torsion_site_symmetry_3
 _geom_torsion_site_symmetry_4
 _geom_torsion_publ_flag
C4 N1 C1 C2 -0.35(12) . . . . ?
B1 N1 C1 C2 -177.83(10) . . . . ?
C4 N1 C1 C10 179.73(10) . . . . ?
B1 N1 C1 C10 2.24(17) . . . . ?
N1 C1 C2 C3 0.47(13) . . . . ?
C10 C1 C2 C3 -179.61(11) . . . . ?
N1 C1 C2 N3 -179.56(10) . . . . ?
C10 C1 C2 N3 0.36(19) . . . . ?
O2 N3 C2 C3 -15.37(18) . . . . ?
O1 N3 C2 C3 165.06(11) . . . . ?
O2 N3 C2 C1 164.67(11) . . . . ?
O1 N3 C2 C1 -14.90(17) . . . . ?
C1 C2 C3 C4 -0.40(13) . . . . ?
N3 C2 C3 C4 179.64(10) . . . . ?
C1 C2 C3 C11 179.58(11) . . . . ?
N3 C2 C3 C11 -0.4(2) . . . . ?
C1 N1 C4 C5 178.69(10) . . . . ?
B1 N1 C4 C5 -3.79(16) . . . . ?
C1 N1 C4 C3 0.10(12) . . . . ?
B1 N1 C4 C3 177.63(10) . . . . ?
C2 C3 C4 C5 -178.23(11) . . . . ?
C11 C3 C4 C5 1.8(2) . . . . ?
C2 C3 C4 N1 0.18(12) . . . . ?
C11 C3 C4 N1 -179.80(10) . . . . ?
N1 C4 C5 C6 -0.08(17) . . . . ?
C3 C4 C5 C6 178.17(11) . . . . ?
C4 C5 C6 N2 1.40(17) . . . . ?
C4 C5 C6 C7 -175.91(11) . . . . ?
C9 N2 C6 C5 -176.49(10) . . . . ?
B1 N2 C6 C5 1.08(17) . . . . ?
C9 N2 C6 C7 1.31(12) . . . . ?
B1 N2 C6 C7 178.89(10) . . . . ?
C5 C6 C7 C8 176.26(11) . . . . ?
N2 C6 C7 C8 -1.29(12) . . . . ?
C5 C6 C7 C12 -0.79(19) . . . . ?
N2 C6 C7 C12 -178.34(10) . . . . ?
C6 C7 C8 C9 0.83(13) . . . . ?
C12 C7 C8 C9 177.73(11) . . . . ?
C6 C7 C8 N4 -177.56(10) . . . . ?
C12 C7 C8 N4 -0.66(19) . . . . ?
O3 N4 C8 C7 -30.98(17) . . . . ?
O4 N4 C8 C7 148.27(12) . . . . ?
O3 N4 C8 C9 150.84(12) . . . . ?
O4 N4 C8 C9 -29.91(16) . . . . ?
C6 N2 C9 C8 -0.76(12) . . . . ?
B1 N2 C9 C8 -178.31(10) . . . . ?
C6 N2 C9 C13 -178.07(10) . . . . ?
B1 N2 C9 C13 4.38(17) . . . . ?
C7 C8 C9 N2 -0.07(13) . . . . ?
N4 C8 C9 N2 178.35(10) . . . . ?
C7 C8 C9 C13 177.00(11) . . . . ?
N4 C8 C9 C13 -4.58(19) . . . . ?
C1 N1 B1 F2 -58.56(14) . . . . ?
C4 N1 B1 F2 124.33(11) . . . . ?
C1 N1 B1 F1 63.44(14) . . . . ?
C4 N1 B1 F1 -113.67(11) . . . . ?
C1 N1 B1 N2 -177.55(10) . . . . ?
C4 N1 B1 N2 5.34(14) . . . . ?
C9 N2 B1 F2 53.52(14) . . . . ?
C6 N2 B1 F2 -123.65(11) . . . . ?
C9 N2 B1 F1 -68.40(14) . . . . ?
C6 N2 B1 F1 114.43(11) . . . . ?
C9 N2 B1 N1 173.16(10) . . . . ?
C6 N2 B1 N1 -4.02(14) . . . . ?
 
_refine_diff_density_max    0.224
_refine_diff_density_min   -0.344
_refine_diff_density_rms    0.062

_shelx_res_file
;
TITL Gwaro10 in P2(1)/n
    Gwaro10_a.res
    created by SHELXL-2019/1 at 12:41:48 on 19-Aug-2024

CELL  1.54184   8.0709  11.3243  15.1832   90.000   93.777   90.000
ZERR    4.000   0.0007   0.0010   0.0014    0.000    0.004    0.000
LATT  1
SYMM 1/2-X, 1/2+Y, 1/2-Z
SFAC C H B F N O
UNIT 52 52 4 8 16 16
CONF
ACTA
LIST 4
TEMP -173
SIZE 0.07 0.10 0.34
L.S. 20
BOND $H
FMAP 2
PLAN 10
WGHT    0.049600    0.488900
FVAR       0.50610
F1    4    0.248772    0.624146    0.646618    11.00000    0.02537    0.01948 =
         0.01377   -0.00210    0.00279    0.00195
F2    4    0.498370    0.573730    0.596480    11.00000    0.01529    0.02236 =
         0.02172    0.00189   -0.00392   -0.00136
O1    6    0.303369    0.979359    0.393672    11.00000    0.03073    0.01631 =
         0.02767    0.00110    0.00149   -0.00164
O2    6    0.224956    0.900753    0.267390    11.00000    0.04514    0.03123 =
         0.02051    0.01098   -0.00501   -0.00848
O3    6    0.118354    0.065264    0.598049    11.00000    0.03472    0.01825 =
         0.04555    0.00433    0.00030   -0.00576
O4    6    0.356189    0.108826    0.665136    11.00000    0.03035    0.02354 =
         0.02789    0.00743    0.00169    0.00683
N1    5    0.282097    0.641114    0.490650    11.00000    0.01414    0.01464 =
         0.01312   -0.00068    0.00026   -0.00043
N2    5    0.268182    0.443010    0.563099    11.00000    0.01491    0.01573 =
         0.01269    0.00010    0.00066    0.00039
N3    5    0.258829    0.894249    0.347484    11.00000    0.02003    0.01891 =
         0.02036    0.00476    0.00199   -0.00068
N4    5    0.233311    0.134180    0.616515    11.00000    0.02381    0.01580 =
         0.02239    0.00217    0.00682    0.00359
C1    1    0.317309    0.754647    0.474335    11.00000    0.01484    0.01578 =
         0.01532   -0.00016    0.00232    0.00016
C2    1    0.246733    0.781167    0.388880    11.00000    0.01668    0.01564 =
         0.01537    0.00233    0.00261    0.00127
C3    1    0.165381    0.682094    0.352256    11.00000    0.01390    0.01783 =
         0.01420   -0.00036    0.00272    0.00237
C4    1    0.189456    0.594006    0.417745    11.00000    0.01252    0.01800 =
         0.01150   -0.00157    0.00090    0.00100
C5    1    0.139522    0.476657    0.416824    11.00000    0.01157    0.01788 =
         0.01412   -0.00293    0.00151    0.00093
AFIX  43
H5    2    0.076633    0.446913    0.366558    11.00000   -1.20000
AFIX   0
C6    1    0.178950    0.401868    0.487204    11.00000    0.01258    0.01591 =
         0.01462   -0.00267    0.00133    0.00008
C7    1    0.147907    0.279213    0.496318    11.00000    0.01354    0.01549 =
         0.02048   -0.00136    0.00428    0.00155
C8    1    0.224519    0.250715    0.578162    11.00000    0.01760    0.01430 =
         0.02000    0.00215    0.00487    0.00182
C9    1    0.298081    0.352382    0.618692    11.00000    0.01561    0.01693 =
         0.01594    0.00163    0.00398    0.00193
C10   1    0.413846    0.831499    0.538376    11.00000    0.02324    0.01749 =
         0.01897   -0.00119   -0.00158   -0.00406
AFIX 137
H10A  2    0.491239    0.880091    0.506917    11.00000   -1.50000
H10B  2    0.476288    0.782256    0.582038    11.00000   -1.50000
H10C  2    0.337650    0.882811    0.568388    11.00000   -1.50000
AFIX   0
C11   1    0.073025    0.667923    0.264981    11.00000    0.02042    0.02291 =
         0.01370    0.00038   -0.00102    0.00248
AFIX 137
H11A  2    0.006675    0.595442    0.264921    11.00000   -1.50000
H11B  2    0.151947    0.663076    0.218749    11.00000   -1.50000
H11C  2   -0.000470    0.735902    0.253704    11.00000   -1.50000
AFIX   0
C12   1    0.060474    0.201805    0.429232    11.00000    0.02106    0.01720 =
         0.02518   -0.00491   -0.00058    0.00073
AFIX 137
H12A  2   -0.025271    0.156233    0.456926    11.00000   -1.50000
H12B  2    0.140378    0.147648    0.404859    11.00000   -1.50000
H12C  2    0.008669    0.250496    0.381677    11.00000   -1.50000
AFIX   0
C13   1    0.386209    0.365902    0.707256    11.00000    0.02397    0.02259 =
         0.01612    0.00263   -0.00097    0.00218
AFIX 137
H13A  2    0.349274    0.304198    0.746758    11.00000   -1.50000
H13B  2    0.361281    0.443668    0.731424    11.00000   -1.50000
H13C  2    0.506149    0.358749    0.701947    11.00000   -1.50000
AFIX   0
B1    3    0.329163    0.572882    0.578141    11.00000    0.01632    0.01500 =
         0.01344   -0.00010   -0.00009   -0.00029
HKLF 4


REM  Gwaro10 in P2(1)/n
REM wR2 = 0.0870, GooF = S = 1.052, Restrained GooF = 1.052 for all data
REM R1 = 0.0324 for 2576 Fo > 4sig(Fo) and 0.0388 for all 2826 data
REM 221 parameters refined using 0 restraints

END

WGHT      0.0505      0.4886

REM Highest difference peak  0.224,  deepest hole -0.344,  1-sigma level  0.062
Q1    1   0.1764  0.3398  0.4855  11.00000  0.05    0.22
Q2    1   0.0911  0.2386  0.3580  11.00000  0.05    0.22
Q3    1   0.1068  0.2412  0.4612  11.00000  0.05    0.21
Q4    1   0.3100  0.6092  0.5263  11.00000  0.05    0.21
Q5    1   0.1596  0.5404  0.4170  11.00000  0.05    0.19
Q6    1   0.2979  0.4997  0.5658  11.00000  0.05    0.19
Q7    1   0.1839  0.4348  0.4416  11.00000  0.05    0.19
Q8    1  -0.0644  0.2292  0.4175  11.00000  0.05    0.18
Q9    1   0.3103  0.7687  0.4245  11.00000  0.05    0.17
Q10   1   0.3418  0.3575  0.6605  11.00000  0.05    0.17
;
_shelx_res_checksum   49459

_shelx_hkl_file
;
   1   0   0    0.30    0.20
   1   0   0    0.60    0.40
  -1   0   0    0.30    0.40
   1   0   0    0.20    0.70
   2   0   0 8372.96  341.07
  -2   0   0 9278.77  351.96
   3   0   0   -0.30    0.40
  -3   0   0   -0.20    0.80
   3   0   0    3.10    2.60
   3   0   0   -0.40    0.40
  -3   0   0    0.00    0.30
   3   0   0    0.00    0.90
  -3   0   0  -18.80   24.80
  -4   0   0  744.43   61.09
   4   0   0  681.13   26.50
   4   0   0  659.23   27.70
   4   0   0  663.23   26.40
  -4   0   0  689.43   26.30
   4   0   0  654.13   28.70
  -4   0   0  685.63   27.70
   5   0   0   -0.10    0.50
  -5   0   0    0.50    1.00
   5   0   0    1.20    5.50
   5   0   0    0.50    0.60
   5   0   0    0.10    0.60
  -5   0   0    0.40    0.80
  -5   0   0    0.00    0.50
   5   0   0   -0.20    1.20
  -5   0   0    0.40    0.80
  -6   0   0    3.30    1.60
  -6   0   0    5.00    1.20
  -6   0   0    4.70    0.70
  -6   0   0    5.00    0.90
  -6   0   0    5.00    1.10
   6   0   0    4.20    0.90
   6   0   0    4.00    0.70
   6   0   0    3.60    0.80
  -7   0   0   43.60   98.59
  -8   0   0 -141.29  144.39
   9   0   0    1.30    1.10
  -9   0   0    0.30    0.90
 -10   0   0    6.80    0.70
   0  -1   0    0.30    0.20
   0   1   0    0.10    0.10
   0   1   0    0.20    0.20
  -1  -1   0   29.20   10.00
   1  -1   0   16.70    0.80
   1  -1   0   17.50    0.80
  -1  -1   0   17.30    0.80
   1  -1   0   15.40    1.20
   1  -1   0   26.60    9.70
  -1  -1   0   16.20    1.10
  -1   1   0   17.60    1.60
   1   1   0   14.60    1.10
   1   1   0   16.10    0.80
  -1   1   0   18.00    1.20
   2  -1   0  124.79    5.20
   2  -1   0  129.99    5.80
   2  -1   0  154.68   24.50
   2  -1   0  129.09    5.20
  -2  -1   0  137.19    5.70
  -2  -1   0  132.29    5.10
   2   1   0  129.89    5.20
  -2   1   0  132.19    6.50
   2   1   0  122.99    5.20
   2   1   0  125.69    5.70
  -2   1   0  128.69    5.20
  -2   1   0  130.99    5.90
  -3  -1   0  504.45   19.20
   3  -1   0  487.55   20.20
  -3  -1   0  514.95   20.10
   3  -1   0  495.15   19.40
  -3  -1   0  564.34   41.40
   3  -1   0  490.95   20.90
   3   1   0  486.25   20.10
  -3   1   0  508.75   19.30
  -3   1   0  475.25   20.20
   3   1   0  484.65   19.30
   3   1   0  469.95   19.30
  -4  -1   0    3.10    1.20
  -4  -1   0    4.30    0.50
   4  -1   0    0.00    3.30
   4  -1   0    2.70    1.10
   4  -1   0    2.90    0.60
   4  -1   0    3.50    0.60
   4   1   0   -4.90    4.70
   4   1   0    5.10    1.30
  -4   1   0    3.90    0.60
  -4   1   0    3.60    1.20
   4   1   0    3.50    0.60
   4   1   0    3.80    0.70
  -4   1   0   21.50   40.10
  -5  -1   0   42.80    2.80
   5  -1   0   41.10    2.00
   5  -1   0   42.60    2.30
   5  -1   0   36.70    3.40
   5  -1   0   41.60    2.10
  -5  -1   0   44.00    2.10
  -5  -1   0   38.80    2.50
  -5  -1   0   41.60    3.30
   5   1   0   41.20    2.30
  -5   1   0   38.90    2.70
  -5   1   0   38.30    2.70
  -5   1   0   94.69   58.09
  -5   1   0   41.50    3.50
  -5   1   0   39.40    2.40
  -5   1   0   42.90    2.20
   5   1   0   41.40    2.10
   6  -1   0   39.50    2.20
   6  -1   0   35.10    2.70
  -6  -1   0   40.40    2.70
   6  -1   0   39.80    2.00
  -6  -1   0   40.40    2.00
  -6  -1   0   38.10    2.40
  -6  -1   0   35.20    2.60
  -6  -1   0   39.10    2.90
  -6  -1   0   37.40    3.70
   6  -1   0   36.10    2.30
  -6   1   0    9.50   97.49
   6   1   0   37.80    2.00
  -6   1   0   38.40    2.40
  -6   1   0   41.00    2.10
  -6   1   0   36.90    2.90
  -6   1   0   43.20    4.00
   6   1   0   38.40    2.20
   6   1   0   39.40    2.40
  -6   1   0   40.20    2.60
   7  -1   0    7.10    0.80
  -7  -1   0    6.80    0.70
   7  -1   0    7.00    1.00
  -7  -1   0    5.90    1.30
  -7  -1   0    7.80    1.40
  -7  -1   0    6.30    0.90
  -7  -1   0   17.50   62.19
   7  -1   0    7.60    1.10
   7  -1   0    5.30    1.20
   7   1   0    6.80    0.80
  -7   1   0   71.99  122.19
   7   1   0    5.50    1.00
  -7   1   0    7.10    1.20
  -7   1   0    7.10    1.50
  -7   1   0    8.60    0.90
   7   1   0    6.20    1.00
   7   1   0    7.00    1.50
   8  -1   0    4.10    1.30
   8  -1   0    2.80    0.70
  -8  -1   0    2.80    1.10
   8   1   0    3.30    0.60
  -8   1   0    3.90    1.00
  -8   1   0    4.90    0.80
   8   1   0    3.20    0.80
   9  -1   0  173.38    8.50
  -9  -1   0  204.18    8.60
  -9   1   0  214.38    9.10
 -10  -1   0    0.30    0.40
 -10  -1   0    0.00    0.50
 -10   1   0    1.10    0.40
   0  -2   0    0.20    7.60
   0  -2   0    6.20    0.40
   0  -2   0    7.50    0.80
   0   2   0    6.60    0.70
   1  -2   0   76.79    3.10
  -1  -2   0   72.99    2.90
   1  -2   0   88.69   14.00
   1  -2   0   74.79    3.00
  -1  -2   0   74.19    3.30
  -1  -2   0  101.69   13.10
   1  -2   0   77.69    3.50
  -1   2   0   71.39    3.50
   1   2   0   71.89    3.00
  -1   2   0   70.69    3.00
  -1   2   0   72.19    4.00
  -2  -2   0   10.70    0.70
  -2  -2   0    8.80   16.70
   2  -2   0   10.70    0.80
   2  -2   0   29.60   17.70
  -2  -2   0   11.00    1.20
   2  -2   0    8.80    1.30
   2  -2   0    9.90    0.70
  -2   2   0   10.10    0.80
   2   2   0   10.10    0.90
  -2   2   0   10.60    1.30
  -2   2   0    8.80    2.30
  -3  -2   0   46.60    2.00
  -3  -2   0   47.20    2.80
   3  -2   0   46.00    2.10
   3  -2   0   46.00    3.10
   3  -2   0   45.40    2.20
  -3  -2   0   55.79   22.30
  -3   2   0   47.00    2.10
   3   2   0   47.40    2.20
   3   2   0   42.70    2.80
   3   2   0   43.50    2.10
   4  -2   0    0.50    0.40
   4  -2   0    0.00    0.50
   4  -2   0    1.10    1.30
  -4  -2   0  -18.60   33.60
  -4  -2   0    0.50    0.80
  -4  -2   0   -0.40    0.40
   4  -2   0   -0.70    3.90
  -4   2   0   -1.20   46.80
   4   2   0   -0.10    0.50
   4   2   0    0.70    0.40
  -4   2   0   -0.20    0.40
   4   2   0   -0.20    0.50
   4   2   0    2.20    1.20
  -4   2   0   -0.40    0.50
  -4   2   0   -0.30    1.10
  -5  -2   0    6.10    1.40
  -5  -2   0    3.20    1.10
   5  -2   0    3.80    0.80
  -5  -2   0    3.90    0.90
   5  -2   0    1.30    1.50
  -5   2   0 -102.29   64.99
  -5   2   0    3.60    1.70
  -5   2   0    3.30    0.80
  -6  -2   0   95.09    3.90
  -6  -2   0   93.29    5.80
   6  -2   0   92.69    4.40
   6  -2   0   92.79    4.00
  -6  -2   0   98.09    4.90
  -6  -2   0   99.69    4.80
   6  -2   0   90.59    4.20
  -6  -2   0   91.79    4.30
  -6  -2   0   91.29    4.90
  -6   2   0  105.69    6.90
   6   2   0   93.39    4.30
  -6   2   0   97.39    4.20
   6   2   0   95.59    4.50
   6   2   0   95.59    4.10
  -6   2   0   89.19    5.10
  -6   2   0   88.99    4.60
  -7  -2   0   -9.90   77.39
  -7  -2   0    6.30    1.80
  -7   2   0 -168.98  142.99
   8  -2   0   35.00    2.00
   8  -2   0   29.80    2.40
  -8  -2   0   35.50    2.60
  -8  -2   0   36.50    2.40
  -8   2   0   34.20    2.10
  -8   2   0   35.50  237.18
  -8   2   0   37.20    2.90
  -8   2   0   32.30    1.70
   8   2   0   30.90    2.20
  -9  -2   0    2.90    0.70
   9  -2   0    1.90    1.00
  -9   2   0    3.70    1.00
   0  -3   0   -0.30    0.60
   0  -3   0    0.60    0.20
   0   3   0    0.90    0.30
   1  -3   0   67.69    2.70
  -1  -3   0   65.89    2.70
   1  -3   0   86.49   17.50
   1  -3   0   66.89    2.70
  -1  -3   0   70.99    3.20
  -1  -3   0   56.09    3.20
  -1  -3   0   96.89   16.00
   1  -3   0   64.69    3.40
   1   3   0   68.79    2.70
  -1   3   0   61.99    3.30
   2  -3   0   82.79    3.50
   2  -3   0   86.39    4.30
  -2  -3   0  110.19   19.60
  -2  -3   0   90.49    4.00
   2  -3   0   92.79   22.90
   2  -3   0   80.79    3.50
  -2  -3   0   86.79    3.40
  -2   3   0   79.59    5.80
   2   3   0   84.49    3.50
  -2   3   0   81.19    3.50
  -2   3   0   81.99    4.40
  -3  -3   0   23.00   22.90
   3  -3   0   34.90    1.70
  -3  -3   0   31.80    2.20
   3  -3   0   35.10    1.70
   3  -3   0   32.00    2.60
  -3  -3   0   35.10    1.60
   3   3   0   37.30    1.80
  -3   3   0   35.60    4.80
  -3   3   0   33.30    2.80
  -3   3   0   34.70    1.80
   3   3   0   32.70    1.70
  -4  -3   0   42.20    2.90
   4  -3   0   41.20    2.10
   4  -3   0   37.50    5.30
  -4  -3   0   40.40    1.80
   4  -3   0   44.40    2.10
   4  -3   0   33.90    1.90
  -4  -3   0   30.20   27.20
   4   3   0   36.20    2.00
  -4   3   0   41.40    2.00
  -4   3   0   37.70    1.90
  -4   3   0   37.50    3.40
   4   3   0   35.50    1.80
  -4   3   0   35.60   64.29
   4   3   0   39.20    2.10
   5  -3   0  127.49    5.40
   5  -3   0  127.19    7.40
  -5  -3   0  141.59    6.90
  -5  -3   0  123.79    6.00
   5  -3   0  120.69    5.30
  -5  -3   0  127.89    5.90
  -5  -3   0  134.69    5.20
   5   3   0  132.29    5.70
   5   3   0  127.49    5.50
   5   3   0  132.19    5.30
  -5   3   0  131.49   87.79
  -5   3   0  130.49    7.60
  -5   3   0  128.79    5.50
  -5   3   0  117.99    5.30
  -5   3   0  127.09    5.90
   6  -3   0   28.50    1.90
  -6  -3   0   26.90    2.90
   6  -3   0   29.50    1.60
  -6   3   0   29.80    2.70
  -6   3   0   34.30    4.20
  -6   3   0  185.78  132.89
   6   3   0   30.60    1.70
   6   3   0   32.70    2.10
   6   3   0   28.90    2.00
   7  -3   0   66.39    3.20
   7  -3   0   62.99    3.40
  -7  -3   0   68.79    4.00
  -7  -3   0   74.39    3.90
   7  -3   0   61.89    4.10
  -7  -3   0   64.09    4.70
   7   3   0   65.39    3.60
  -7   3   0   67.99    3.20
  -7   3   0   64.19    4.20
  -7   3   0   67.89    3.60
   7   3   0   64.19    3.40
   7   3   0   71.89    3.10
  -8  -3   0    5.10    1.10
   8  -3   0    4.60    0.70
   8  -3   0    6.00    1.30
  -8  -3   0    4.90    1.20
   8   3   0    5.30    0.80
  -8   3   0    7.10    1.30
   8   3   0    5.30    1.10
  -8   3   0    5.90    1.00
  -8   3   0    4.50    0.70
   9  -3   0   43.60    2.60
  -9  -3   0   47.40    2.50
  -9   3   0   53.39    2.90
   0  -4   0 2964.10  126.19
   1  -4   0  133.59    5.60
  -1  -4   0  179.38   21.60
  -1  -4   0  146.39    6.20
   1  -4   0  137.39    5.50
   1  -4   0  183.18   21.70
   1  -4   0  156.28    6.50
  -1   4   0  134.59    5.60
   1   4   0  137.89    5.60
  -1   4   0  126.69    6.30
   2  -4   0  566.94   22.00
  -2  -4   0  612.24   38.20
  -2  -4   0  563.84   21.90
   2  -4   0  591.74   43.50
   2  -4   0  548.05   22.10
   2  -4   0  576.84   23.10
   2   4   0  552.64   22.10
  -2   4   0  557.74   23.20
  -3  -4   0  253.27    9.70
   3  -4   0  252.57    9.80
   3  -4   0  309.77   45.60
   3  -4   0  257.67   10.00
  -3  -4   0  259.97   10.70
  -3  -4   0  267.37   31.10
  -3   4   0  241.38    9.90
  -3   4   0  245.98   10.00
  -3   4   0  256.17   12.90
  -3   4   0  236.48   11.40
   3   4   0  246.58   10.00
   3   4   0  226.98    9.80
   4  -4   0  212.18   10.30
   4  -4   0  209.58    8.60
  -4  -4   0  205.98    9.50
   4  -4   0  211.88    8.50
  -4  -4   0   91.49   48.80
   4   4   0  215.08    8.70
  -4   4   0  207.28    8.50
  -4   4   0  219.48    8.60
   4   4   0  206.58    8.40
   4   4   0  206.18    8.60
  -5  -4   0  198.88    8.90
  -5  -4   0  207.18    8.60
   5  -4   0  194.78    8.20
   5  -4   0  200.68    8.10
  -5  -4   0  193.78    8.40
  -5  -4   0  213.78    9.60
   5  -4   0  190.48   10.30
   5   4   0  197.88    8.30
  -5   4   0   62.59  114.89
  -5   4   0  190.08   10.60
  -5   4   0  184.58    9.00
  -5   4   0  191.98    8.00
  -5   4   0  205.48    8.70
   5   4   0  202.98    8.40
  -5   4   0  200.68    8.20
   5   4   0  193.48    8.00
  -6  -4   0  106.99    5.10
  -6  -4   0  111.19    5.50
   6  -4   0  100.89    4.40
   6  -4   0   92.09    9.10
  -6  -4   0   95.69    5.80
   6  -4   0   98.49    4.70
  -6   4   0   95.79    5.50
   6   4   0  102.79    4.40
   6   4   0  102.29    4.90
  -6   4   0  100.99    4.60
  -6   4   0  100.69    5.10
   7  -4   0    0.20    1.10
  -7  -4   0    1.00    0.90
   7  -4   0    1.00    0.60
  -7  -4   0    0.80    1.40
  -7  -4   0   37.40   58.69
   7  -4   0    3.10    0.90
  -7  -4   0    2.50    1.30
  -7   4   0    1.40    0.70
  -7   4   0    0.90    1.10
   7   4   0   -0.40    0.90
   7   4   0    1.40    0.80
  -7   4   0    2.20    0.90
   7   4   0    0.70    0.50
  -8  -4   0   27.50    2.00
   8  -4   0   23.30    2.30
  -8  -4   0   25.40    2.30
   8   4   0   26.20    1.40
  -8   4   0   25.40    1.80
  -8   4   0   26.40    2.10
  -9  -4   0   -0.60    0.50
   9  -4   0   -0.60    0.80
  -9  -4   0    0.00    0.50
  -9   4   0    0.20    0.50
   0  -5   0    0.90   14.10
   0  -5   0    0.10    0.20
   0   5   0    0.60    0.40
  -1  -5   0  296.57   11.50
   1  -5   0  332.37   13.20
  -1  -5   0  283.87   27.50
   1  -5   0  270.47   31.90
  -1  -5   0  306.77   12.50
   1  -5   0  299.77   11.60
  -1   5   0  258.47   13.00
   1   5   0  307.37   11.70
  -1   5   0  305.07   11.70
   1   5   0  282.27   11.70
  -1   5   0  289.37   11.80
  -2  -5   0 1132.69   59.29
   2  -5   0 1079.29   72.09
  -2  -5   0 1069.59   41.40
   2  -5   0 1112.29   41.50
   2  -5   0 1064.99   41.60
  -2   5   0 1077.29   41.70
   2   5   0 1047.80   41.70
   2   5   0 1059.09   41.60
  -2   5   0 1023.40   43.00
   3  -5   0   36.90    1.90
  -3  -5   0   23.70   25.10
   3  -5   0   38.90    1.80
   3  -5   0   37.80    3.20
  -3  -5   0   37.80    2.70
  -3   5   0   38.00    1.90
   3   5   0   35.80    2.10
  -3   5   0   39.40    2.00
  -3   5   0   40.80    7.50
  -3   5   0   37.00    3.40
   3   5   0   37.50    1.70
   3   5   0   37.10    2.10
   4  -5   0   74.69    3.40
   4  -5   0   77.69    3.30
  -4  -5   0   74.99    3.70
   4  -5   0   74.09    5.10
  -4  -5   0   62.89    4.10
  -4  -5   0   69.49    4.30
   4   5   0   75.89    3.50
  -4   5   0   75.79    3.50
   4   5   0   73.79    3.60
  -4   5   0   76.79    3.50
  -5  -5   0   13.20    2.10
   5  -5   0   14.00    1.30
   5  -5   0   14.30    1.10
  -5  -5   0   17.60    1.70
  -5  -5   0   13.70    1.60
   5  -5   0   12.50    2.70
  -5  -5   0   15.90    1.90
  -5  -5   0   15.60    1.60
   5  -5   0   13.80    1.70
  -5   5   0   12.90    1.80
   5   5   0   14.60    1.40
  -5   5   0   14.30    1.30
  -5   5   0   15.90    1.40
  -5   5   0   14.50    1.70
   5   5   0   13.10    1.10
   5   5   0   14.80    1.50
   6  -5   0   37.60    2.40
  -6  -5   0   42.70    2.70
   6  -5   0   43.50    2.10
  -6  -5   0   53.29   47.20
  -6  -5   0   39.50    2.60
  -6  -5   0   43.40    3.30
  -6   5   0   41.50    2.80
   6   5   0   39.60    2.50
  -6   5   0   38.50    2.40
   6   5   0   42.30    2.10
  -6   5   0   40.60    3.10
   7  -5   0   10.20    0.90
  -7  -5   0   10.70    1.90
  -7  -5   0   60.59   54.89
  -7  -5   0   12.70    1.50
   7   5   0    9.00    1.30
  -7   5   0   10.20    1.70
  -7   5   0   10.20    1.40
  -7   5   0   11.40    1.20
   7   5   0   11.30    1.10
  -8  -5   0   56.29    2.90
   8  -5   0   49.80    3.30
  -8  -5   0   48.70    2.70
  -8   5   0   56.19    3.30
  -8   5   0   55.49    2.80
   8   5   0   53.49    2.40
   9  -5   0   22.30    2.20
  -9  -5   0   27.80    1.30
  -9   5   0   24.70    2.00
   0  -6   0  864.51   52.49
   0  -6   0  809.52   31.40
   0  -6   0  804.42   32.60
   0   6   0  847.32   31.60
   0   6   0  776.92   31.70
   0   6   0  793.62   31.80
   1  -6   0  736.63   50.49
  -1  -6   0  651.03   47.20
  -1  -6   0  753.82   29.20
   1  -6   0  728.03   28.10
   1  -6   0  754.12   29.40
  -1   6   0  683.53   28.20
   1   6   0  718.53   28.30
  -1   6   0  770.22   28.30
  -1   6   0  679.93   28.30
   1   6   0  738.63   28.30
   2  -6   0  133.49    5.70
   2  -6   0  180.68   46.10
  -2  -6   0  143.29    6.70
   2  -6   0  146.39    5.60
   2  -6   0  143.59    7.10
  -2   6   0  138.79    5.80
  -2   6   0  138.69    5.70
   2   6   0  140.39    5.80
   2   6   0  132.89    5.60
  -2   6   0  140.19    5.90
   3  -6   0  511.95   19.50
   3  -6   0  513.25   21.50
   3  -6   0  470.35   20.00
  -3  -6   0  517.65   20.00
  -3  -6   0  476.95   20.20
  -3  -6   0  548.25   20.20
   3  -6   0  485.95   19.60
  -3  -6   0  520.95   20.70
   3   6   0  492.15   19.50
  -3   6   0  464.15   20.10
  -3   6   0  485.65   19.70
   4  -6   0  159.58    7.30
  -4  -6   0  173.18    7.20
   4  -6   0  171.68    6.70
  -4  -6   0  152.88    7.00
  -4  -6   0  161.48    7.50
  -4  -6   0  170.38    8.00
  -4  -6   0  156.98    7.10
   4   6   0  162.78    7.00
  -4   6   0  166.88    6.80
  -4   6   0  165.18    7.40
   4   6   0  165.68    6.70
  -4   6   0  161.18    7.00
  -5  -6   0   30.80    2.20
   5  -6   0   32.90    1.70
  -5  -6   0   36.40    2.40
   5  -6   0   35.90    3.90
  -5  -6   0   35.30    2.40
  -5  -6   0   29.70    2.90
  -5  -6   0   31.30    3.00
   5  -6   0   32.70    2.00
   5  -6   0   32.50    2.60
  -5  -6   0   37.00    2.60
   5   6   0   34.00    1.70
  -5   6   0   33.20    2.10
  -5   6   0   33.30    1.80
  -5   6   0   30.20    2.50
   5   6   0   32.90    2.20
  -6  -6   0   98.89    4.70
   6  -6   0   92.09    7.00
  -6  -6   0   97.39    5.60
  -6  -6   0  100.99    4.70
  -6  -6   0   91.29    4.60
  -6  -6   0   -7.10   49.20
  -6  -6   0  102.39    5.30
   6  -6   0   92.39    4.10
   6   6   0  101.79    4.20
   6   6   0   95.49    4.60
  -6   6   0   88.99    5.20
  -6   6   0   97.89    4.50
  -6   6   0   86.69    4.50
  -6   6   0  102.69    5.00
  -7  -6   0   47.60    3.30
  -7  -6   0   42.70    2.50
   7  -6   0   38.60    1.90
  -7  -6   0   43.50    2.50
  -7  -6   0   38.20    2.60
   7   6   0   44.60    2.20
  -7   6   0   36.50    2.90
  -7   6   0   41.10    2.70
  -8  -6   0   39.40    2.20
   8  -6   0   36.10    2.60
  -8  -6   0   40.20    2.10
   8   6   0   40.50    1.80
  -8   6   0   36.60    2.10
  -8   6   0   37.20    2.40
  -9  -6   0   65.29    2.80
   9  -6   0   57.79    2.90
   9   6   0   60.79    2.60
  -9   6   0   61.69    2.90
   0  -7   0    0.10    0.80
   0   7   0   -0.60    0.50
   0   7   0    0.80    0.60
   0   7   0    0.40    0.40
   0   7   0   -0.20    0.50
  -1  -7   0  204.88    9.00
  -1  -7   0  179.18    8.10
  -1  -7   0  186.38    8.20
   1  -7   0  205.28    9.20
  -1  -7   0  183.48    8.10
   1  -7   0  178.98    8.30
   1  -7   0  192.98    7.50
  -1   7   0  201.48    7.80
  -1   7   0  189.88    8.00
  -1   7   0  193.18    7.90
  -1   7   0  191.68    7.70
   1   7   0  181.68    7.60
   1   7   0  200.68    7.80
   1   7   0  191.08    7.90
   2  -7   0   27.60    2.30
   2  -7   0   33.00    3.00
  -2  -7   0   31.90    2.10
   2  -7   0   34.50    1.50
  -2  -7   0   39.50    3.00
   2  -7   0   31.20    2.40
  -2  -7   0   33.10    2.20
   2   7   0   29.60    1.90
  -2   7   0   35.50    1.80
  -2   7   0   38.40    1.90
   3  -7   0  102.19    4.90
  -3  -7   0  112.29    5.60
  -3  -7   0   97.39    5.00
  -3  -7   0  105.09    4.80
   3  -7   0   93.59    5.30
   3  -7   0  116.59    6.40
  -3  -7   0   92.49    4.70
   3  -7   0  106.99    4.20
  -3  -7   0  104.09    4.70
  -3  -7   0   96.79    4.80
   3   7   0   99.99    4.50
  -3   7   0   99.79    4.60
  -3   7   0   98.59    4.40
   3   7   0  105.69    4.60
  -3   7   0  102.39    4.50
   3   7   0  102.49    4.30
  -3   7   0   98.39    4.90
  -4  -7   0   23.90    1.90
  -4  -7   0   21.30    2.60
   4  -7   0   17.90    2.40
   4  -7   0   25.30    3.30
  -4  -7   0   24.30    1.90
   4   7   0   25.90    1.50
  -4   7   0   27.00    1.80
   4   7   0   23.40    1.90
  -4   7   0   27.60    1.60
  -4   7   0   24.00    1.80
  -5  -7   0   11.10    1.50
  -5  -7   0   14.20    1.70
  -5  -7   0   10.80    1.30
   5  -7   0   10.60    7.20
  -5  -7   0   13.00    1.80
   5  -7   0   11.00    1.50
   5  -7   0   10.70    0.80
  -5  -7   0    6.70    1.70
  -5  -7   0   10.20    1.20
  -5  -7   0   22.70   38.50
   5   7   0   10.60    1.20
  -5   7   0    9.00    1.50
  -5   7   0   10.20    1.40
  -5   7   0    8.10    1.10
   5   7   0   10.90    1.00
  -5   7   0    7.90    0.90
  -5   7   0    9.50    1.20
   6  -7   0   55.09    2.40
  -6  -7   0   55.49    3.10
  -6  -7   0   59.79    3.10
  -6  -7   0   57.09    3.10
  -6  -7   0   12.20   44.30
   6  -7   0   52.79    7.50
   6   7   0   57.59    2.60
  -6   7   0   53.49    3.50
  -6   7   0   49.50    2.90
  -6   7   0   52.19    3.00
   6   7   0   52.39    3.00
  -7  -7   0   10.90    1.60
  -7  -7   0   13.70    1.30
  -7  -7   0   15.20    1.40
  -7   7   0   13.00    1.60
   7   7   0   15.80    1.00
   8  -7   0    0.00    0.50
  -8  -7   0    0.60    0.60
  -8  -7   0    1.00    0.60
   8   7   0    0.00    0.30
   8   7   0    1.20    0.50
  -8   7   0   -0.60    1.00
   8   7   0    0.50    0.40
  -8   7   0    0.20    0.50
   0  -8   0  143.39    7.20
   0  -8   0  131.39    6.40
   0  -8   0  132.49    6.40
   0  -8   0  144.89    6.50
   0  -8   0  139.49    6.20
   0   8   0  148.29    6.00
   0   8   0  147.19    6.20
   0   8   0  140.09    6.20
   0   8   0  135.89    5.80
  -1  -8   0   12.70    1.40
  -1  -8   0   11.00    1.40
  -1  -8   0   13.00    1.30
   1  -8   0   11.60    1.40
  -1  -8   0   11.50    1.40
  -1  -8   0   12.40    2.00
  -1  -8   0    9.40    1.40
  -1  -8   0   11.90    1.30
   1  -8   0   13.70    1.60
   1  -8   0   14.10    1.60
   1  -8   0   10.90    1.80
   1   8   0   14.00    1.30
   1   8   0   12.70    1.00
  -1   8   0   11.10    1.30
  -1   8   0   11.40    1.20
  -1   8   0   12.60    1.20
  -1   8   0   11.60    1.10
   1   8   0   12.80    1.30
   1   8   0   12.80    1.30
  -2  -8   0  810.62   33.60
  -2  -8   0  853.51   33.60
   2  -8   0  856.71   33.70
   2  -8   0  830.02   33.90
  -2  -8   0  877.81   34.60
  -2  -8   0  822.12   33.50
   2  -8   0  907.11   35.30
  -2  -8   0  865.21   33.50
  -2  -8   0  846.92   33.60
   2   8   0  832.02   33.40
   2   8   0  873.11   33.40
  -2   8   0  854.51   33.40
  -2   8   0  852.01   33.20
  -2   8   0  855.31   33.70
   2   8   0  839.72   33.10
  -2   8   0  892.71   33.30
  -2   8   0  775.92   33.90
  -3  -8   0  192.18    8.10
   3  -8   0  170.98    8.00
   3  -8   0  192.28    9.70
  -3  -8   0  158.88    8.00
  -3  -8   0  185.98    8.30
  -3  -8   0  180.88    8.80
   3  -8   0  186.78    8.50
  -3  -8   0  185.18    7.90
   3   8   0  180.28    7.70
  -3   8   0  171.68    7.70
   3   8   0  184.58    7.70
  -3   8   0  181.38    7.50
   3   8   0  184.38    7.40
  -3   8   0  188.58    7.70
  -4  -8   0  109.09    4.90
  -4  -8   0   96.69    4.70
  -4  -8   0   76.59   36.80
  -4  -8   0   94.39    4.80
  -4  -8   0  102.19    5.30
  -4  -8   0  101.19    5.00
   4  -8   0   95.49    5.10
  -4   8   0  102.39    4.70
   4   8   0   99.89    4.70
  -4   8   0  104.29    4.50
  -4   8   0  109.39    5.10
   4   8   0  101.89    4.30
  -4   8   0  103.39    4.70
   4   8   0   99.79    4.70
   5  -8   0   78.09    6.00
  -5  -8   0   83.99    4.60
  -5  -8   0   82.99    4.20
  -5  -8   0   57.69   42.70
  -5  -8   0   72.19    4.60
  -5  -8   0   85.79    4.10
  -5  -8   0   83.99    4.00
   5  -8   0   58.99    9.40
   5   8   0   83.99    3.90
  -5   8   0   82.29    3.70
  -5   8   0   87.79    4.40
   5   8   0   88.79    3.60
  -5   8   0   69.79    3.90
  -5   8   0   80.59    3.90
   5   8   0   78.59    4.00
  -5   8   0   75.19    4.70
  -6  -8   0   42.70    3.00
  -6  -8   0   36.70    2.20
  -6  -8   0   37.20    2.50
  -6  -8   0   36.70    2.20
  -6   8   0   33.60    2.80
   6   8   0   39.50    2.20
  -6   8   0   39.80    2.60
  -6   8   0   34.60    2.10
  -7  -8   0   29.80    1.70
   7  -8   0   33.70    2.80
  -7  -8   0   30.50    1.80
  -7  -8   0   30.60    1.90
   7   8   0   35.50    1.60
   7   8   0   31.80    1.80
  -7   8   0   32.10    2.30
  -7   8   0   32.50    2.30
  -8  -8   0    9.70    0.90
   8   8   0   11.00    0.90
   8   8   0   12.30    0.80
  -8   8   0   11.10    0.80
   0  -9   0   -0.10    0.90
   0  -9   0   -0.10    0.80
   0  -9   0    1.60    1.40
   0  -9   0   -0.20    1.10
   0   9   0   -0.90    0.70
   0   9   0    0.50    0.70
   0   9   0   -0.20    0.60
   0   9   0    0.80    0.60
  -1  -9   0   54.79    3.20
   1  -9   0   53.49    4.20
  -1  -9   0   58.19    4.00
   1  -9   0   55.49    3.40
  -1  -9   0   56.39    3.30
   1  -9   0   51.39    3.50
   1  -9   0   62.69    3.70
  -1  -9   0   55.99    3.20
   1   9   0   56.29    2.90
   1   9   0   60.49    3.10
  -1   9   0   54.69    2.70
  -1   9   0   53.39    3.00
  -1   9   0   53.99    2.90
   1   9   0   61.19    3.10
   1   9   0   57.09    2.70
  -2  -9   0   15.10    1.90
  -2  -9   0   14.30    2.10
  -2  -9   0   14.20    1.70
   2  -9   0   16.30    1.90
  -2  -9   0   12.00    1.70
  -2  -9   0   18.40    2.00
   2  -9   0   19.20    2.20
  -2  -9   0   15.20    1.60
   2  -9   0   15.70    1.80
   2  -9   0   18.70    2.70
  -2   9   0   14.70    1.70
   2   9   0   15.80    1.60
   2   9   0   16.20    1.50
   2   9   0   15.60    1.40
   2   9   0   16.20    1.10
  -2   9   0   11.60    1.30
  -3  -9   0  165.98    7.70
  -3  -9   0  175.58    7.70
   3  -9   0  143.09   56.19
  -3  -9   0  149.69    8.10
  -3  -9   0  158.98    7.50
   3  -9   0  166.28    7.70
   3  -9   0  167.48    7.60
  -3  -9   0  166.98    7.50
  -3  -9   0  165.98    7.90
  -3  -9   0  172.98    7.50
   3  -9   0  173.38    9.40
  -3  -9   0  163.08    7.40
  -3  -9   0  127.79   35.20
  -3   9   0  175.38    7.30
   3   9   0  183.78    7.00
  -3   9   0  175.38    7.10
  -3   9   0  165.98    7.30
   3   9   0  174.58    7.30
   3   9   0  171.88    7.30
   3   9   0  185.88    7.70
  -3   9   0  174.88    7.70
  -4  -9   0  220.98    9.90
  -4  -9   0  229.68   10.70
   4  -9   0  242.28   10.30
  -4  -9   0  223.18   10.30
  -4  -9   0  229.38   10.00
  -4  -9   0  240.38   10.10
  -4  -9   0  244.68   10.20
   4  -9   0  237.98   12.10
  -4  -9   0  239.88   10.10
  -4   9   0  233.98   10.00
   4   9   0  237.78    9.90
  -4   9   0  252.57   10.40
   4   9   0  251.87    9.60
   4   9   0  242.88   10.00
  -4   9   0  234.38    9.90
  -4   9   0  237.68    9.70
  -5  -9   0  119.89    5.50
  -5  -9   0  113.39    5.30
  -5  -9   0  117.39    5.40
  -5  -9   0  119.79    5.60
  -5   9   0  128.39    5.80
   5   9   0  128.09    5.10
  -5   9   0  115.09    5.40
   5   9   0  122.39    5.40
  -6  -9   0   57.09    3.00
  -6  -9   0   58.49    3.40
  -6  -9   0   51.69    2.70
  -6  -9   0   57.29    3.20
   6   9   0   61.39    3.20
   6   9   0   59.09    2.60
   6   9   0   62.49    3.10
  -6   9   0   61.29    3.20
  -7  -9   0   50.49    2.70
  -7  -9   0   51.29    2.50
   7  -9   0   51.29    2.80
   7   9   0   50.69    2.20
  -7   9   0   45.80    2.40
   7   9   0   50.99    2.50
   0 -10   0    0.80    1.10
   0 -10   0    1.70    1.00
   0 -10   0    1.40    0.90
   0 -10   0    0.30    0.80
   0 -10   0  -46.00   39.90
   0 -10   0    0.20    1.10
   0  10   0   -0.40    0.70
   0  10   0    0.10    0.70
   0  10   0   -0.10    0.60
   0  10   0    0.50    0.70
  -1 -10   0   75.89    4.20
   1 -10   0   71.59    4.00
  -1 -10   0   73.69    3.80
   1 -10   0   72.89    3.90
  -1 -10   0   73.39    3.80
   1 -10   0   68.99    4.70
  -1 -10   0   68.89    3.80
   1 -10   0   62.19    4.00
  -1 -10   0   75.39    3.90
  -1  10   0   77.09    3.40
   1  10   0   73.69    3.70
   1  10   0   80.69    3.80
  -1  10   0   69.49    3.70
   1  10   0   68.89    3.50
  -1  10   0   70.99    3.50
  -1  10   0   72.49    3.80
   1  10   0   73.69    3.30
  -2 -10   0    0.20    0.80
  -2 -10   0   -0.90    0.90
  -2 -10   0    0.60    0.80
  -2 -10   0    0.00    1.00
   2 -10   0    0.00    0.90
   2 -10   0    0.70    1.00
   2 -10   0    1.60    1.00
  -2 -10   0    0.60    1.10
  -2 -10   0    4.20   35.60
  -2 -10   0    0.70    0.80
   2 -10   0   85.09   49.70
   2 -10   0    1.80    1.20
   2  10   0    0.80    0.70
  -2  10   0    0.10    0.80
   2  10   0    0.40    0.50
  -2  10   0    0.30    0.80
   2  10   0    0.20    0.80
  -2  10   0   -1.90    1.00
  -2  10   0    1.00    0.60
   2  10   0   -0.60    0.60
   3 -10   0   75.29    4.10
  -3 -10   0   57.99   37.60
   3 -10   0   66.59    5.10
  -3 -10   0   60.19    4.00
  -3  10   0   62.39    3.60
   3  10   0   78.79    3.80
   3  10   0   75.79    3.30
  -3  10   0   75.49    3.40
  -4 -10   0    2.30    0.90
  -4 -10   0    3.70    0.90
  -4 -10   0    2.70    0.80
  -4 -10   0    4.80    1.20
  -4 -10   0    2.40    1.20
   4 -10   0    3.40    1.00
   4  10   0    4.30    1.10
   4  10   0    3.80    0.80
   4  10   0    3.50    0.60
  -4  10   0    4.50    1.00
  -4  10   0    4.00    1.00
  -5 -10   0  144.49    7.00
  -5 -10   0  168.58    7.20
  -5 -10   0  172.18    7.40
  -5 -10   0  175.48    7.60
  -5 -10   0  161.08    7.20
  -5  10   0  162.48    6.80
  -5  10   0  175.28    7.40
   5  10   0  173.68    6.80
   5  10   0  180.28    7.40
  -6 -10   0   25.20    1.60
  -6 -10   0   23.40    1.90
  -6 -10   0   22.00    1.50
   6  10   0   22.90    2.00
   6  10   0   24.00    1.40
  -6  10   0   23.80    1.50
   6  10   0   27.40    1.70
  -7 -10   0   28.60    1.70
  -7 -10   0   32.60    1.60
   7 -10   0   26.40    1.60
  -7  10   0   34.90    1.60
   0 -11   0    1.60    1.00
   0 -11   0    7.90   49.99
   0 -11   0    0.20    1.00
   0 -11   0   -0.20    0.80
   0  11   0    0.20    0.70
   0  11   0    0.30    0.60
   0  11   0    0.70    0.80
   0  11   0   -0.50    0.70
   1 -11   0   29.90    2.20
  -1 -11   0   27.40    2.50
  -1 -11   0   28.00    2.00
  -1 -11   0   30.20    2.10
  -1 -11   0   28.00    2.00
  -1 -11   0  -15.40   47.20
   1 -11   0   28.80    2.30
  -1 -11   0   30.30    2.10
   1 -11   0   27.60    2.30
  -1  11   0   31.40    1.90
  -1  11   0   26.10    2.10
   1  11   0   29.80    1.80
   1  11   0   32.80    2.10
   1  11   0   29.40    2.10
  -2 -11   0    3.00    1.10
  -2 -11   0    3.50    0.80
  -2 -11   0    3.50    1.20
   2 -11   0    3.40    1.00
  -2 -11   0    5.60    1.00
  -2 -11   0    4.90    0.90
   2 -11   0    3.60    1.00
  -2  11   0    5.40    0.90
  -2  11   0    5.90    1.10
   2  11   0    4.80    0.70
   2  11   0    4.20    0.90
   2  11   0    5.10    1.00
   3 -11   0  117.49    5.40
  -3 -11   0  108.09    5.10
  -3 -11   0  118.89    5.70
  -3 -11   0  106.99    5.30
  -3 -11   0  112.29    5.20
   3 -11   0  116.89    5.40
  -3 -11   0  122.89    5.60
   3  11   0  117.09    5.30
  -3  11   0  122.19    5.50
  -3  11   0  120.39    5.00
   3  11   0  124.59    5.40
  -4 -11   0    3.00    1.00
  -4 -11   0    2.00    0.80
  -4 -11   0    1.80    0.60
  -4 -11   0    5.00    1.60
  -4 -11   0    3.10    1.40
   4  11   0    2.90    0.70
  -4  11   0    2.10    0.60
  -4  11   0    1.90    0.70
   4  11   0    2.30    1.20
   4  11   0    2.40    0.50
  -5 -11   0   17.30    1.30
  -5 -11   0   16.20    1.40
  -5 -11   0   21.60    1.90
   5  11   0   17.50    1.20
  -5  11   0   17.30    1.30
   6 -11   0   14.40    1.00
  -6 -11   0   19.30    1.60
  -6 -11   0   15.70    1.10
   6  11   0   14.70    1.00
   0 -12   0    4.10    1.20
   0  12   0    4.80    0.80
   0  12   0    5.50    0.80
  -1 -12   0    7.30    1.20
  -1 -12   0    6.60    1.20
   1 -12   0    8.10    1.10
   1  12   0    6.80    1.00
  -1  12   0    5.90    0.70
   1  12   0    6.80    1.00
   1  12   0    6.70    0.70
  -1  12   0    7.10    1.00
  -2 -12   0   28.10    2.00
   2 -12   0   24.80    1.80
  -2  12   0   26.70    1.80
   2  12   0   27.10    1.50
  -2  12   0   27.80    1.50
   2  12   0   28.20    1.90
  -3 -12   0   10.40    1.20
  -3 -12   0   11.30    1.30
  -3 -12   0   11.10    1.30
  -3 -12   0   11.90    1.40
   3  12   0   10.30    1.10
  -3  12   0    9.60    1.00
   3  12   0   11.40    1.00
  -3  12   0   10.70    1.10
  -4 -12   0    8.70    0.90
  -4 -12   0    7.90    1.00
  -4 -12   0    8.20    1.20
  -4  12   0    8.40    0.90
   4  12   0    9.40    1.10
   4  12   0   10.80    0.80
   5 -12   0    4.80    0.60
  -5 -12   0    3.60    0.60
  -5  12   0    5.20    0.60
   0 -13   0   -0.20    0.50
   0  13   0   -0.90    0.50
   1 -13   0   19.00    1.60
  -1 -13   0   16.00    1.40
  -1  13   0   18.40    1.10
   1  13   0   17.10    1.30
  -1  13   0   18.90    1.30
  -2 -13   0   -0.90    0.80
   2 -13   0   -0.30    1.00
  -2 -13   0   -0.20    0.70
   2  13   0    0.20    0.40
  -2  13   0    0.50    0.40
   2  13   0    0.40    0.50
  -2  13   0   -0.40    0.50
  -3 -13   0   18.20    1.40
  -3  13   0   15.30    1.40
   3  13   0   22.10    1.30
   0 -14   0    1.20    0.50
  -1 -14   0  131.49    5.50
 -10   0   1    0.20    0.30
  -9   0   1   10.30    1.50
   9   0  -1   13.50    1.50
   8   0  -1   -1.40    1.00
  -8   0   1    0.30    0.80
  -8   0   1    0.60    0.70
   8   0  -1    0.60    0.70
  -7   0   1   11.70    1.10
  -7   0   1   11.60    1.30
  -7   0   1   12.50    1.80
   7   0  -1   12.30    1.70
   7   0  -1   11.50    1.10
   7   0  -1   11.50    1.30
   7   0  -1   13.30    1.30
  -6   0   1   44.30   87.39
   5   0  -1  585.24   22.80
  -5   0   1  592.44   22.80
  -5   0   1  576.34   24.50
  -5   0   1  534.55   23.20
   5   0  -1  598.44   23.00
  -5   0   1  773.52   91.89
   5   0  -1  581.04   22.70
   5   0  -1  574.54   24.60
   4   0  -1   -2.10    3.50
  -4   0   1   55.69   39.40
   3   0  -1   34.30    1.70
   3   0  -1   26.30    3.10
  -3   0   1   33.20    2.30
   3   0  -1   32.10    2.40
  -3   0   1   32.10    1.60
   2   0  -1   -0.90    0.80
  -2   0   1    0.90   19.00
  -2   0   1   -0.10    0.80
   2   0  -1   -0.60    1.60
  -2   0   1    0.20    0.30
   2   0  -1    0.30    0.30
   2   0  -1    0.70    0.40
   1   0  -1    4.90    0.60
  -1   0   1    5.10    0.60
   1   0  -1    4.70    0.40
  -1   0   1   12.60   12.80
   1   0  -1    4.90    0.90
   1   0  -1    4.20    0.40
   0   0  -1    0.50    0.20
   0   0  -1    0.70    0.10
   0   0   1    0.50    0.10
   0   0  -1    0.90    0.10
   0   0   1    0.50    0.10
   1   0   1    6.70    0.50
  -1   0  -1    8.20    1.00
  -1   0  -1    7.20    0.50
   1   0   1    7.30    0.70
  -1   0  -1    7.60    0.80
  -2   0  -1    0.20    0.30
   2   0   1    0.10    0.30
   2   0   1    0.10    0.60
  -2   0  -1    0.40    0.60
  -2   0  -1    2.40   16.70
   2   0   1    0.30    0.40
  -3   0  -1  272.37   10.40
   3   0   1  257.67   10.50
   3   0   1  265.97   10.50
  -3   0  -1  268.27   11.30
   3   0   1  256.77   11.30
  -3   0  -1  288.17   34.10
  -4   0  -1    0.30    0.50
   4   0   1    0.00    0.50
   4   0   1    0.20    0.40
   4   0   1    5.10    4.20
   4   0   1    0.60    0.80
  -4   0  -1   -0.20    0.70
   5   0   1  158.28    6.70
  -5   0  -1  165.38    6.40
  -5   0  -1  161.98    8.20
   5   0   1  156.18    6.50
  -5   0  -1  154.18    6.80
  -5   0  -1  146.89    7.10
   6   0   1    0.00    0.60
   6   0   1    0.00    0.60
  -6   0  -1   -0.90    0.60
  -6   0  -1    0.30    1.00
  -6   0  -1    0.40    1.10
   6   0   1    1.20    0.80
  -6   0  -1   -0.30    0.90
  -6   0  -1    0.20    0.60
   7   0   1  197.98    7.90
   7   0   1  188.78    8.10
  -7   0  -1  207.08   89.69
  -7   0  -1  186.88    7.60
  -7   0  -1  196.18    8.50
   7   0   1  178.38    8.90
  -7   0  -1  203.98    9.70
  -7   0  -1  195.08    8.90
   8   0   1    0.30    0.60
   8   0   1    1.00    0.60
  -8   0  -1    0.50    1.00
  -9   0  -1  143.89    6.80
 -10   0  -1   -0.10    0.30
 -10  -1   1    2.40    0.40
 -10  -1   1    2.30    0.50
 -10   1   1    1.80    0.50
   9  -1  -1   18.10    1.90
  -9  -1   1   19.00    2.20
  -9   1   1   22.20    2.10
   9   1  -1   17.10    1.80
   8  -1  -1    6.70    1.40
  -8  -1   1    6.60    1.40
   8  -1  -1    5.60    0.80
  -8  -1   1   18.80  188.88
   8   1  -1    6.10    1.30
  -8   1   1    7.40    1.50
   8   1  -1    7.10    0.90
  -8   1   1    7.80    0.80
  -8   1   1    6.00    0.90
   7  -1  -1    4.60    1.00
  -7  -1   1    5.40    0.70
   7  -1  -1    5.50    1.40
   7  -1  -1    4.40    0.80
  -7  -1   1    4.30    1.40
  -7  -1   1    6.60    1.10
   7  -1  -1    3.40    0.70
  -7  -1   1    4.40    1.30
  -7  -1   1 -102.29   81.59
  -7   1   1   78.49  135.29
   7   1  -1    5.90    0.90
  -7   1   1    4.50    1.30
  -7   1   1    6.20    1.10
   7   1  -1    4.40    1.30
  -7   1   1    4.30    0.80
   7   1  -1    4.70    1.10
   7   1  -1    5.20    0.70
  -6  -1   1   80.69    4.50
  -6  -1   1   85.49    3.80
   6  -1  -1  106.69   15.40
   6  -1  -1   88.19    3.90
  -6  -1   1   82.89    4.10
  -6  -1   1   84.59    4.40
   6  -1  -1   91.29    4.10
  -6  -1   1   85.39    5.80
   6  -1  -1   75.59    4.50
   6  -1  -1   87.29    3.70
  -6   1   1   65.79  115.69
  -6   1   1   92.89    4.00
  -6   1   1   83.19    4.70
  -6   1   1   83.89    4.20
   6   1  -1   87.39    4.00
   6   1  -1   82.39    4.10
   6   1  -1   84.49    3.70
   5  -1  -1  161.08    6.50
   5  -1  -1  151.38    6.30
  -5  -1   1  144.19    7.00
  -5  -1   1  157.48    6.80
  -5  -1   1  163.58    6.40
  -5  -1   1  160.18    8.10
   5  -1  -1  158.98    6.60
   5   1  -1  148.89    8.10
   5   1  -1  162.18    6.50
  -5   1   1  152.38    6.30
  -5   1   1  165.18    6.50
  -5   1   1  315.87   76.99
   5   1  -1  129.99   11.80
   5   1  -1  157.58    6.70
  -5   1   1  152.08    6.70
  -5   1   1  150.88    8.20
  -5   1   1  148.69    6.80
   5   1  -1  156.58    6.30
  -4  -1   1  458.35   17.60
   4  -1  -1  456.55   19.00
   4  -1  -1  428.06   19.90
   4  -1  -1  445.26   17.60
   4  -1  -1  419.86   17.50
  -4  -1   1  560.84   54.29
   4  -1  -1  443.86   17.70
   4   1  -1  448.16   17.60
   4   1  -1  432.96   19.70
  -4   1   1  571.84   62.49
   4   1  -1  433.26   18.80
  -4   1   1  436.86   17.50
  -4   1   1  474.05   17.60
  -4   1   1  455.55   19.10
   4   1  -1  455.75   17.70
  -3  -1   1  127.29    5.00
  -3  -1   1  125.59    5.80
   3  -1  -1  124.09    6.00
   3  -1  -1  121.59    5.10
   3  -1  -1  101.99    8.70
   3  -1  -1  122.09    5.00
  -3   1   1  119.29    5.00
  -3   1   1  130.19   34.80
  -3   1   1  122.19    6.00
   3   1  -1  118.79    6.50
   3   1  -1  127.29    5.00
   3   1  -1  123.19    5.80
   3   1  -1  127.29    5.10
  -2  -1   1 1587.74   70.89
  -2  -1   1 1470.65   56.49
   2  -1  -1 1441.96   56.49
   2  -1  -1 1438.66   56.59
   2  -1  -1 1494.95   57.49
  -2   1   1 1447.76   56.49
   2   1  -1 1422.76   56.49
  -2   1   1 1470.75   74.99
   2   1  -1 1422.56   57.39
   1  -1  -1  139.29    5.80
  -1  -1   1  138.59    5.50
  -1  -1   1  146.29    5.80
   1  -1  -1  144.89    5.50
  -1  -1   1  150.68   19.20
   1  -1  -1  146.99   14.80
   1  -1  -1  132.29    5.50
   1   1  -1  133.59    6.00
   1   1  -1  143.19    5.50
  -1   1   1  135.39    5.90
   1   1  -1  142.39    5.60
   1   1  -1  138.19    5.80
   0  -1  -1  824.22   33.00
   0  -1   1  946.61   38.70
   0  -1  -1  837.52   34.50
   0   1  -1  817.82   33.20
  -1  -1  -1    5.40    9.60
   1  -1   1   -4.40   11.00
   1  -1   1    0.40    0.30
  -1  -1  -1    0.10    0.80
  -1  -1  -1    0.20    0.40
  -1  -1  -1    0.30    0.40
  -1  -1  -1    0.00    0.10
   1  -1   1    0.20    0.50
  -1   1  -1    0.10    0.60
   1   1   1    0.50    0.20
  -1   1  -1    0.30    0.30
  -1   1  -1   -1.00    1.00
  -2  -1  -1  226.58   22.70
   2  -1   1  200.08    8.00
   2  -1   1  196.68    7.90
   2  -1   1  190.98    8.50
   2  -1   1  219.88   28.70
  -2  -1  -1  204.28    7.90
  -2  -1  -1  210.28    8.40
  -2   1  -1  199.98    9.00
   2   1   1  192.58    7.90
  -2   1  -1  205.58    7.90
  -2   1  -1  203.28    8.60
  -3  -1  -1  370.26   13.80
  -3  -1  -1  372.36   36.20
   3  -1   1  339.17   14.80
  -3  -1  -1  369.86   14.70
   3  -1   1  345.17   13.90
   3   1   1  340.17   13.90
   3   1   1  343.47   14.00
  -3   1  -1  364.76   13.80
  -3   1  -1  343.37   14.80
   4  -1   1   52.39    2.30
   4  -1   1   50.39    6.20
  -4  -1  -1   49.70    3.30
   4  -1   1   45.00    3.50
   4  -1   1   47.00    2.20
   4  -1   1   44.20    2.30
  -4  -1  -1   47.90    2.10
   4   1   1   43.10    2.20
  -4   1  -1   61.89    4.30
  -4   1  -1   48.40    2.20
  -4   1  -1   -7.70   50.49
   4   1   1   39.90    3.20
   4   1   1   48.60    2.30
   5  -1   1    1.70    0.60
   5  -1   1   -2.30    7.80
   5  -1   1    2.60    1.50
   5  -1   1    0.90    0.60
   5  -1   1    0.90    0.70
  -5  -1  -1    0.80    0.80
  -5  -1  -1    2.00    1.10
  -5  -1  -1    1.40    0.50
  -5  -1  -1    1.30    0.90
   5   1   1    1.10    0.60
  -5   1  -1    0.80    0.80
   5   1   1    2.50    0.70
   5   1   1    1.40    0.60
  -5   1  -1    0.10    1.30
  -5   1  -1    1.10    0.50
  -5   1  -1    1.70    0.80
  -6  -1  -1  207.58    8.10
   6  -1   1  209.58    8.60
   6  -1   1  200.98    8.30
  -6  -1  -1  207.18    8.90
  -6  -1  -1  193.88    8.90
   6  -1   1  200.98    8.40
  -6  -1  -1  204.28    9.10
  -6  -1  -1  200.88   10.20
  -6   1  -1  196.28    9.20
  -6   1  -1  208.78    8.30
   6   1   1  204.28    8.50
   6   1   1  207.78    8.30
  -6   1  -1  212.58    8.80
  -6   1  -1  189.48    8.60
  -6   1  -1  204.08   10.70
   6   1   1  208.28    8.70
  -7  -1  -1   10.50    2.10
   7  -1   1   11.10    1.20
  -7  -1  -1   13.80    1.70
   7  -1   1   15.10    1.50
  -7  -1  -1   15.70    1.80
  -7  -1  -1   11.80    1.50
   7  -1   1   12.50    1.80
   7  -1   1   12.70    1.20
  -7  -1  -1   20.90   71.69
   7   1   1   15.30    1.50
   7   1   1   10.30    1.10
  -7   1  -1  -31.80   86.79
   7   1   1   13.50    1.40
  -7   1  -1   12.50    1.80
  -7   1  -1   10.70    1.40
  -7   1  -1   10.10    1.00
  -8  -1  -1    2.80    1.00
  -8  -1  -1    4.80    1.20
   8  -1   1    4.80    1.30
   8  -1   1    3.00    0.70
   8   1   1    5.10    0.90
   8   1   1    5.10    0.70
  -8   1  -1    6.00    1.30
  -9  -1  -1   14.60    1.60
   9  -2  -1    0.50    0.70
  -9  -2   1    0.10    1.20
  -9   2   1    0.70    0.60
  -8  -2   1  487.05   19.10
   8  -2  -1  446.96   19.20
  -8   2   1  439.86   18.20
   8   2  -1  458.65   18.50
  -8   2   1  465.25   18.60
  -8   2   1  478.45   19.30
   7  -2  -1    0.80    0.60
  -7  -2   1   -5.40   64.99
  -7  -2   1    2.70    1.10
  -7  -2   1    0.70    1.00
   7  -2  -1    1.30    0.70
  -7  -2   1    0.80    0.70
   7  -2  -1    1.00    1.00
  -7  -2   1    1.70    1.40
  -7  -2   1    1.10    0.50
  -7   2   1 -147.09  160.38
  -7   2   1    0.80    0.60
  -7   2   1    2.10    1.00
  -7   2   1    1.10    1.10
   7   2  -1    0.50    0.50
   7   2  -1   -1.00    0.80
   7   2  -1    1.70    0.80
   7   2  -1    1.00    1.20
   6  -2  -1   72.69    4.50
   6  -2  -1   85.39    6.10
   6  -2  -1   60.79    9.50
  -6  -2   1   87.09    4.50
   6  -2  -1   82.89    3.60
  -6  -2   1   84.19    5.50
   6  -2  -1   87.39    4.00
  -6  -2   1   85.99    4.50
   6  -2  -1   84.69    3.80
  -6  -2   1   87.19    4.10
  -6  -2   1   87.89    3.70
  -6   2   1   86.19    4.30
  -6   2   1   85.39    4.70
  -6   2   1  270.97  114.99
   6   2  -1   80.19    4.10
  -6   2   1   88.69    3.90
   6   2  -1   86.19    3.70
   6   2  -1   84.19    4.00
  -5  -2   1  173.08    8.40
   5  -2  -1  161.48    6.70
  -5  -2   1  169.88    6.80
   5  -2  -1  168.48    6.80
   5  -2  -1  169.08    7.00
   5  -2  -1  167.98    8.70
  -5  -2   1  167.48    7.20
  -5  -2   1  158.68    7.40
   5   2  -1  166.28    6.90
  -5   2   1  158.28    8.70
  -5   2   1  173.68    7.00
  -5   2   1  162.28    6.70
  -5   2   1  169.38    7.30
  -5   2   1  153.88    7.60
   4  -2  -1  276.77   12.20
   4  -2  -1  275.87   10.70
  -4  -2   1  272.17   11.90
  -4  -2   1  284.07   10.70
   4  -2  -1  276.77   13.30
   4  -2  -1  252.87   10.60
   4  -2  -1  267.07   10.80
   4   2  -1  247.78   13.10
   4   2  -1  259.87   10.60
  -4   2   1  275.27   12.30
   4   2  -1  267.37   10.70
   4   2  -1  272.97   10.90
  -4   2   1  278.07   10.80
   4   2  -1  244.68   11.80
  -4   2   1  269.67   10.70
  -4   2   1  341.77   62.69
  -3  -2   1   27.00    2.10
   3  -2  -1   29.50    1.50
   3  -2  -1   30.40    1.50
  -3  -2   1   31.10    1.40
   3  -2  -1   27.20    2.30
   3  -2  -1   33.40    3.40
  -3  -2   1   34.00   24.60
  -3   2   1   69.69   39.30
   3   2  -1   26.40    2.10
  -3   2   1   29.90    1.50
   3   2  -1   29.00    1.60
   3   2  -1   29.10    1.50
  -3   2   1   34.50    2.90
  -2  -2   1 2038.50   74.79
  -2   2   1 1927.51   74.89
  -2   2   1 1840.52   76.39
   1  -2  -1   99.89    4.30
  -1  -2   1  102.29    4.30
   1  -2  -1   98.99    3.90
   1  -2  -1  100.29    3.90
  -1  -2   1   94.99    3.90
   1  -2  -1   99.49   13.90
   1   2  -1   93.79    3.90
   1   2  -1   95.59    4.30
  -1   2   1   92.79    4.40
   1   2  -1   98.49    3.90
   0  -2   1  764.92   30.20
   0  -2  -1  751.12   30.50
   0  -2   1  867.11   40.40
   0  -2  -1  814.32   35.10
   0   2  -1  765.22   30.70
   0   2  -1  736.43   30.20
   0   2  -1  806.62   30.20
  -1  -2  -1   65.69   10.90
   1  -2   1   52.69   14.30
   1  -2   1   46.30    2.00
  -1  -2  -1   44.20    2.20
   1  -2   1   48.40    2.00
  -1  -2  -1   50.79    2.20
   1  -2   1   49.30    2.60
  -1  -2  -1   44.40    2.60
  -1   2  -1   46.90    2.00
  -1   2  -1   46.70    2.60
   1   2   1   47.50    1.90
  -1   2  -1   46.60    3.20
   2  -2   1  465.55   18.20
   2  -2   1  480.55   41.70
  -2  -2  -1  474.35   30.90
   2  -2   1  470.65   19.00
  -2  -2  -1  471.05   18.10
  -2  -2  -1  460.45   18.70
   2  -2   1  460.25   18.20
   2   2   1  446.26   18.20
  -2   2  -1  453.55   19.50
  -2   2  -1  474.35   18.20
  -2   2  -1  497.75   19.40
   3  -2   1  340.57   41.10
   3  -2   1  261.67   11.60
   3  -2   1  258.37   10.60
  -3  -2  -1  263.87   30.90
  -3  -2  -1  267.57   10.40
   3  -2   1  263.37   10.60
  -3  -2  -1  286.37   11.30
  -3   2  -1  267.07   12.40
  -3   2  -1  275.77   10.60
   3   2   1  271.57   10.60
  -3   2  -1  263.57   11.80
   3   2   1  250.97   10.60
   4  -2   1  813.12   32.70
   4  -2   1  835.92   32.70
  -4  -2  -1  877.01   32.60
   4  -2   1  857.61   32.80
  -4  -2  -1  897.81   60.79
   4  -2   1  835.02   34.30
   4  -2   1  814.92   35.30
   4   2   1  798.22   32.70
   4   2   1  835.72   32.80
  -4   2  -1  863.71   32.70
   5  -2   1  156.08    6.00
  -5  -2  -1  145.89    7.30
   5  -2   1  139.19    8.00
   5  -2   1  143.69    6.00
  -5  -2  -1  139.79    6.50
  -5  -2  -1  156.58    6.60
  -5  -2  -1  144.89    5.70
  -5   2  -1  125.69    6.60
  -5   2  -1  130.69    6.30
  -5   2  -1  148.19    6.00
  -5   2  -1  139.99    7.90
  -5   2  -1  104.79   66.39
   5   2   1  142.29    6.00
  -5   2  -1  132.49    6.20
   6  -2   1    1.50    0.70
   6  -2   1    1.30    0.80
  -6  -2  -1    1.60    1.20
  -6  -2  -1    1.10    1.10
   6  -2   1    1.50    0.60
  -6  -2  -1    0.80    0.90
  -6  -2  -1    2.30    1.20
   6   2   1    1.90    0.80
  -6   2  -1    2.70    1.20
  -6   2  -1    1.30    1.50
  -6   2  -1    2.20    0.90
  -6   2  -1    1.10    0.60
  -6   2  -1    2.20    0.90
   6   2   1    2.00    0.70
   6   2   1    2.50    0.80
  -7  -2  -1    5.20    1.30
  -7  -2  -1    4.90    1.40
  -7  -2  -1    4.60    1.30
   7  -2   1    4.90    0.80
   7  -2   1    3.80    0.70
  -7  -2  -1    4.50    1.80
   7  -2   1    3.70    1.20
   7  -2   1    3.30    0.90
   7   2   1    4.20    1.00
   7   2   1    4.50    0.80
   7   2   1    4.60    1.00
  -7   2  -1    4.70    0.70
  -7   2  -1   34.10  126.09
  -7   2  -1    4.20    1.40
  -7   2  -1    3.70    0.90
  -7   2  -1    4.30    1.70
  -8  -2  -1   34.20    2.40
   8  -2   1   31.80    2.60
  -8  -2  -1   30.10    2.30
   8   2   1   27.60    2.10
  -8   2  -1   32.30    2.70
  -8   2  -1   31.10    1.90
   9  -2   1   11.30    1.40
  -9  -2  -1   10.60    1.20
  -9   2  -1   10.50    1.20
   9  -3  -1    0.70    0.80
  -9  -3   1   -0.30    0.70
  -9   3   1    0.50    0.80
  -9   3   1    0.70    0.80
  -8  -3   1   11.00    1.50
   8  -3  -1   10.90    1.00
   8  -3  -1   12.20    1.70
   8   3  -1   11.70    1.10
  -8   3   1    9.30    1.50
  -8   3   1   10.90    1.00
  -8   3   1   14.50    1.50
   8   3  -1   15.60    1.10
   7  -3  -1    6.90    1.10
  -7  -3   1    4.90    1.40
  -7  -3   1    7.60    2.00
   7  -3  -1    7.30    1.50
   7  -3  -1    6.70    0.80
  -7  -3   1    8.60    1.50
  -7   3   1    7.40    1.20
  -7   3   1    6.70    1.50
   7   3  -1    7.60    1.00
  -7   3   1    7.60    1.00
   7   3  -1    6.90    1.10
   7   3  -1    7.30    0.80
   6  -3  -1   39.10    4.20
   6  -3  -1   40.30    2.30
  -6  -3   1   39.60    2.30
  -6  -3   1   42.00    1.90
  -6  -3   1   44.40    3.70
   6   3  -1   44.80    2.40
   6   3  -1   41.70    2.60
   6   3  -1   39.70    2.10
  -6   3   1  -18.50  119.39
  -6   3   1   37.80    3.10
  -6   3   1   40.10    2.10
  -5  -3   1  199.88    7.90
  -5  -3   1  185.18    9.30
   5  -3  -1  195.18   10.10
   5  -3  -1  192.38    8.10
  -5  -3   1  198.38    8.60
   5  -3  -1  200.68    8.00
  -5   3   1  196.48    8.50
   5   3  -1  197.48    8.30
  -5   3   1  197.28    8.10
   5   3  -1  196.38    7.90
  -5   3   1  177.38   10.00
   5   3  -1  196.58    8.10
  -4  -3   1    1.50    1.00
   4  -3  -1    2.90    1.20
   4  -3  -1    1.20    0.50
   4  -3  -1   -0.90    2.80
  -4   3   1  -83.39   68.59
   4   3  -1    1.90    0.70
  -4   3   1    3.20    1.30
  -3  -3   1   -1.60   21.90
  -3  -3   1    2.30    1.00
  -3  -3   1    4.50    0.50
   3  -3  -1    4.10    0.60
   3  -3  -1    2.90    1.10
   3  -3  -1    3.70    0.50
   3   3  -1    3.20    0.70
  -3   3   1    4.40    0.60
   3   3  -1    3.00    1.00
   2  -3  -1  619.94   23.10
   2  -3  -1  608.14   24.00
  -2  -3   1  647.94   40.10
  -2  -3   1  597.94   23.10
   2  -3  -1  600.44   40.00
   2  -3  -1  599.54   23.20
  -2   3   1  581.34   23.20
   2   3  -1  613.54   23.20
   2   3  -1  574.74   23.80
  -2   3   1  573.14   24.10
   2   3  -1  567.84   23.20
   1  -3  -1    4.70    0.90
  -1  -3   1    2.70   14.30
   1  -3  -1    5.20    0.40
  -1  -3   1    4.90    0.50
  -1  -3   1    5.00    0.90
   1  -3  -1    3.80   12.30
   1   3  -1    4.80    0.50
   1   3  -1    4.50    0.80
   1   3  -1    4.90    0.50
   0  -3   1    0.70    0.30
   0  -3  -1    0.50    1.10
   0  -3  -1   -0.20    0.50
   0  -3   1    0.50    0.70
   0  -3   1   10.40   13.10
   0  -3  -1   -0.20    0.60
   0  -3  -1    0.30    0.10
   0  -3  -1   -4.90    8.60
   0   3  -1    0.30    0.40
   0   3  -1   -0.80    1.20
   0   3  -1    0.40    0.50
   0   3   1    0.10    0.30
   0   3  -1    0.50    0.40
   1  -3   1   81.79   17.40
  -1  -3  -1   64.29    2.80
   1  -3   1   57.99    2.40
   1  -3   1   61.49    3.20
  -1  -3  -1   74.39   11.60
  -1  -3  -1   54.49    2.80
   1  -3   1   59.19    2.50
  -1   3  -1   58.19    3.10
  -1   3  -1   53.69    2.50
   1   3   1   56.69    2.40
  -1   3  -1   55.59    4.00
  -2  -3  -1  435.76   28.30
  -2  -3  -1  383.46   16.10
  -2  -3  -1  380.16   15.30
   2  -3   1  405.36   16.40
  -2  -3  -1  407.36   15.90
   2  -3   1  394.66   15.50
   2  -3   1  400.26   36.70
   2  -3   1  403.66   15.50
  -2   3  -1  379.66   17.00
   2   3   1  394.06   15.50
   3  -3   1  420.06   17.70
   3  -3   1  413.06   16.40
  -3  -3  -1  425.86   16.20
   3  -3   1  431.16   16.50
  -3  -3  -1  410.46   17.10
  -3  -3  -1  408.56   17.80
  -3  -3  -1  456.25   36.50
   3  -3   1  525.55   50.59
  -3   3  -1  393.06   18.80
  -3   3  -1  430.96   16.50
  -3   3  -1  413.66   17.90
   3   3   1  411.36   16.50
   4  -3   1    4.40    1.50
  -4  -3  -1   31.50   23.90
  -4  -3  -1    4.60    1.10
   4  -3   1    4.90    0.70
  -4  -3  -1    4.60    0.40
   4  -3   1    4.50    0.70
  -4   3  -1    4.40    0.60
   4   3   1    4.40    0.80
   4   3   1    5.00    0.70
  -4   3  -1    5.30    0.70
   4   3   1    4.50    0.60
   5  -3   1    7.10    0.90
  -5  -3  -1    7.60    1.30
  -5  -3  -1    9.70    1.50
   5  -3   1    7.40    2.00
  -5  -3  -1    7.50    1.10
   5  -3   1    6.40    0.80
  -5   3  -1    6.80    1.30
  -5   3  -1   69.29   77.99
  -5   3  -1    8.30    1.10
  -5   3  -1    7.30    1.10
   5   3   1    8.80    1.10
   5   3   1    8.80    1.10
  -5   3  -1    7.20    0.90
  -5   3  -1    7.50    0.90
   5   3   1    7.10    0.70
  -5   3  -1    6.40    2.10
   6  -3   1   93.89    4.50
   6  -3   1   97.49    4.40
   6  -3   1   93.69    4.10
  -6  -3  -1   95.49    5.60
   6   3   1   96.89    4.10
  -6   3  -1   93.69    4.30
   6   3   1   91.79    4.40
   6   3   1   96.49    4.50
  -6   3  -1   93.49    6.70
   7  -3   1    4.20    0.80
  -7  -3  -1    4.20    1.40
  -7  -3  -1    3.70    1.10
  -7  -3  -1    4.80    1.50
   7  -3   1    3.00    0.90
   7  -3   1    4.00    1.30
   7   3   1    4.60    0.80
   7   3   1    4.40    1.10
  -7   3  -1    4.30    1.00
  -7   3  -1    3.90    0.70
  -7   3  -1    3.50    1.40
   7   3   1    5.40    1.00
   8  -3   1   46.10    2.40
  -8  -3  -1   47.60    3.10
   8  -3   1   42.70    3.10
  -8  -3  -1   51.89    2.90
  -8   3  -1   45.30    2.50
   8   3   1   50.29    2.30
  -8   3  -1   49.40    3.10
  -9  -3  -1    0.30    0.50
  -9  -3  -1    0.10    0.50
   9  -3   1    0.20    0.50
   9   3   1    0.60    0.40
  -9   3  -1    0.00    0.80
  -9  -4   1    5.00    0.70
  -9  -4   1    6.10    0.80
   9  -4  -1    4.60    0.90
  -9   4   1    6.50    0.90
  -8  -4   1   18.00    1.80
   8  -4  -1   20.10    2.10
  -8   4   1   18.00    2.10
   8   4  -1   19.80    1.10
  -8   4   1   17.60    1.60
  -7  -4   1   17.90   66.99
  -7  -4   1   35.40    3.50
   7  -4  -1   41.20    2.10
   7  -4  -1   38.30    3.00
   7  -4  -1   33.10    3.30
  -7  -4   1   41.20    2.80
  -7  -4   1   43.20    3.10
   7   4  -1   39.90    2.40
   7   4  -1   41.00    2.00
  -7   4   1   38.90    3.10
  -7   4   1   40.70    2.70
   6  -4  -1   27.90    1.90
  -6  -4   1   23.50    3.00
  -6  -4   1   28.20    2.70
   6  -4  -1   23.80    3.50
   6  -4  -1   28.90    1.80
  -6  -4   1   28.90    2.40
  -6   4   1   30.40    1.70
  -6   4   1   28.50    2.40
   6   4  -1   29.30    1.60
  -6   4   1   29.80    1.90
  -6   4   1   27.10    2.70
   6   4  -1   28.40    2.10
   6   4  -1   32.50    2.30
   5  -4  -1    0.60    0.50
   5  -4  -1    1.10    0.50
  -5  -4   1    2.00    0.80
  -5  -4   1    2.30    1.40
  -5  -4   1    1.90    0.50
   5  -4  -1    1.30    0.70
  -5  -4   1    0.10    1.00
   5  -4  -1    1.80    1.70
   5  -4  -1    1.20    5.90
  -5   4   1    1.80    0.70
   5   4  -1    1.40    0.70
   5   4  -1    1.20    0.60
  -5   4   1    1.50    1.10
  -5   4   1    0.90    0.90
  -5   4   1    1.10    0.60
   5   4  -1    1.10    0.90
   4  -4  -1    0.70    0.60
   4  -4  -1    1.10    1.30
  -4  -4   1   -0.50    0.70
   4  -4  -1   -0.20    0.50
  -4  -4   1    6.40   39.10
   4  -4  -1   -0.90    3.70
  -4  -4   1    0.00    0.40
  -4   4   1   -0.70    0.50
  -4   4   1    1.30    1.40
   4   4  -1    0.30    0.60
   4   4  -1    0.40    0.40
  -4   4   1   19.30  101.69
   4   4  -1    0.70    0.50
  -4   4   1    0.70    0.60
   3  -4  -1    0.80    0.30
   3  -4  -1   -0.30    1.00
  -3  -4   1    0.30    0.40
  -3  -4   1    1.00    0.80
   3  -4  -1    0.50    0.40
   3   4  -1    0.50    0.50
  -3   4   1    0.30    0.60
  -3   4   1    1.00    1.00
  -3   4   1   -2.60    5.40
  -3   4   1    0.30    0.50
   2  -4  -1  121.19    4.70
  -2  -4   1  116.69    5.50
  -2  -4   1   72.29   21.60
   2  -4  -1  148.19   25.20
  -2  -4   1  114.99    4.70
   2  -4  -1  124.19    5.80
   2  -4  -1  116.09    4.80
   2   4  -1  122.09    6.50
   2   4  -1  116.09    4.80
   2   4  -1  111.59    4.80
  -2   4   1  116.99    4.80
  -2   4   1  116.69    5.90
  -1  -4   1   62.49    3.30
   1  -4  -1   63.69    3.30
   1  -4  -1   61.59    2.60
   1  -4  -1   71.79   16.60
  -1  -4   1   61.59    2.60
   1  -4  -1   60.89    2.50
  -1  -4   1   47.40   18.90
   1   4  -1   66.59    2.70
   1   4  -1   58.29    2.70
   1   4  -1   67.09    3.50
   0  -4   1 2749.72  112.39
   0  -4  -1 2384.86   96.69
   0  -4  -1 2598.64  107.09
   0   4  -1 2361.26   96.89
  -1  -4  -1 1126.99   44.70
   1  -4   1 1156.38   44.20
  -1  -4  -1 1053.69   54.09
   1  -4   1 1148.29   61.49
   1  -4   1 1155.58   44.20
  -1   4  -1 1179.78   44.20
  -1   4  -1 1074.39   45.00
  -1   4  -1 1157.28   44.20
   1   4   1 1161.28   44.20
  -1   4  -1 1167.48   46.70
   2  -4   1    3.80    1.20
  -2  -4  -1   26.10   15.10
   2  -4   1    4.80    0.60
   2  -4   1    5.20    0.60
  -2  -4  -1    4.30    1.00
  -2  -4  -1    5.10    0.90
  -2  -4  -1   -0.10    5.00
  -2   4  -1    5.20    0.60
  -2   4  -1    8.30    3.30
   2   4   1    6.40    0.70
   3  -4   1    8.90    0.90
  -3  -4  -1    8.10    6.90
   3  -4   1    8.70    1.60
  -3  -4  -1    8.60   18.80
   3  -4   1   11.40   33.10
   3  -4   1    8.70    0.90
  -3  -4  -1    9.90    1.30
  -3   4  -1    9.20    0.90
  -3   4  -1    6.40    3.60
   3   4   1    8.80    0.90
  -3   4  -1    7.50    0.70
  -3   4  -1    9.60    1.80
   4  -4   1  157.08    6.60
   4  -4   1  146.49    6.40
  -4  -4  -1  172.08    7.40
   4  -4   1  159.88    8.30
   4  -4   1  157.48    6.50
  -4  -4  -1  163.88    7.40
   4   4   1  152.58    6.40
   4   4   1  157.58    6.60
  -4   4  -1  154.58    6.40
  -4   4  -1  158.08    6.60
  -4   4  -1  160.88    9.40
   4   4   1  152.78    6.60
  -5  -4  -1  119.59    5.80
  -5  -4  -1  117.09    5.30
  -5  -4  -1  132.39    6.30
   5  -4   1  119.69    5.00
   5  -4   1  114.79    7.30
   5  -4   1  116.69    5.10
  -5  -4  -1  112.29    5.40
   5  -4   1  109.19    4.90
  -5  -4  -1  122.39    5.40
   5   4   1  119.19    5.30
   5   4   1  122.39    4.90
   5   4   1  116.79    5.30
  -5   4  -1  114.39    5.10
  -5   4  -1  118.69    5.60
  -5   4  -1  112.39    4.90
  -5   4  -1  154.18  102.69
  -5   4  -1  117.19    7.60
  -5   4  -1  109.99    5.80
   6  -4   1   13.60   17.90
  -6  -4  -1   23.80    1.90
  -6  -4  -1   23.60    2.60
  -6  -4  -1   18.90    2.40
   6  -4   1   20.70    1.80
   6  -4   1   18.70    1.40
  -6  -4  -1   21.30    2.10
   6   4   1   21.40    1.60
   6   4   1   21.70    1.70
  -6   4  -1   18.00    2.30
  -6   4  -1   79.89  119.69
  -6   4  -1   19.10    1.90
  -6   4  -1   19.60    1.50
  -7  -4  -1  -62.19   58.29
  -7  -4  -1    0.20    0.80
   7  -4   1    1.40    0.80
   7  -4   1    0.10    0.60
  -7  -4  -1    0.10    0.90
  -7  -4  -1   -1.50    1.20
  -7   4  -1   -0.90    0.80
   7   4   1    1.50    0.80
  -7   4  -1    1.20    1.20
  -7   4  -1    0.70    0.60
   7   4   1    0.70    0.50
  -7   4  -1 -246.68  181.68
  -8  -4  -1   40.10    2.80
   8  -4   1   34.70    2.70
  -8  -4  -1   37.90    2.30
  -8   4  -1   39.20    2.20
   8   4   1   40.10    1.90
  -8   4  -1   38.00    2.80
  -9  -4  -1   83.79    3.70
  -9  -4  -1   89.99    4.00
   9   4   1   71.29    3.50
  -9   4  -1   79.49    3.80
   9  -5  -1    0.90    0.50
  -9  -5   1    1.20    0.50
  -9   5   1    0.40    0.30
  -8  -5   1   26.10    1.70
   8  -5  -1   29.00    2.30
  -8  -5   1   29.00    2.00
   8   5  -1   27.90    1.40
  -8   5   1   30.30    1.90
  -8   5   1   27.50    2.30
  -7  -5   1  248.08   10.30
  -7  -5   1  260.27   10.60
   7  -5  -1  214.48   10.50
   7  -5  -1  230.28    9.40
  -7   5   1  244.28   10.20
   7   5  -1  244.28    9.50
  -7   5   1  225.58    9.70
   7   5  -1  225.18    9.90
  -7   5   1  221.48   10.50
  -6  -5   1    3.10    1.10
   6  -5  -1    1.90    0.50
  -6  -5   1    2.50    1.00
   6  -5  -1    1.40    2.30
  -6  -5   1   13.60   52.29
  -6  -5   1    0.30    0.90
   6  -5  -1   10.00    8.00
   6   5  -1    2.50    0.80
  -6   5   1    1.30    1.20
  -6   5   1    1.00    1.00
   6   5  -1    2.10    0.60
  -6   5   1    1.70    0.70
   6   5  -1    0.80    0.80
  -6   5   1    2.00    0.80
  -5  -5   1   17.90    2.00
  -5  -5   1   14.60    1.70
  -5  -5   1   16.50    2.40
  -5  -5   1   15.80    1.70
   5  -5  -1   16.00    1.10
   5  -5  -1   17.10    1.90
   5  -5  -1   15.50    2.60
   5  -5  -1   12.90    1.20
   5  -5  -1   17.30    7.40
   5   5  -1   17.40    1.70
  -5   5   1   16.10    2.20
   5   5  -1   16.00    1.20
  -5   5   1   13.80    1.40
   5   5  -1   13.70    1.40
  -5   5   1   15.50    1.80
  -5   5   1   14.00    1.30
   4  -5  -1   84.89    5.40
   4  -5  -1   85.29    7.70
  -4  -5   1   79.29    3.20
  -4  -5   1   80.49    3.90
   4  -5  -1   78.79    3.30
   4  -5  -1   73.49    3.50
  -4  -5   1   71.89    4.60
  -4  -5   1   78.09    4.40
  -4   5   1   76.89    3.60
   4   5  -1   74.99    3.30
  -4   5   1   74.89    3.50
   4   5  -1   73.79    3.60
   3  -5  -1    3.80    1.40
   3  -5  -1    4.50    0.60
  -3  -5   1    7.00   24.10
   3  -5  -1    4.60    0.50
  -3  -5   1    3.50    1.20
   3   5  -1    3.70    0.60
  -3   5   1    5.20    0.70
   3   5  -1    5.10    0.60
  -3   5   1    4.40    0.70
   3   5  -1    4.30    0.80
   2  -5  -1   35.40    2.70
   2  -5  -1   33.00    1.70
  -2  -5   1   38.60    1.60
   2  -5  -1   36.40    1.60
  -2  -5   1   54.49   26.90
  -2  -5   1   39.90    2.60
   2   5  -1   34.40    1.60
  -2   5   1   37.50    1.80
   2   5  -1   36.20    1.90
  -1  -5   1   92.99   23.30
  -1  -5   1   68.09    3.70
  -1  -5   1   67.39    2.70
   1  -5  -1   63.89    3.50
   1  -5  -1   63.79    2.60
   1  -5  -1   70.59   19.60
  -1   5   1   64.39    2.80
   1   5  -1   61.59    2.80
  -1   5   1   61.89    2.80
   1   5  -1   66.69    2.90
   0  -5   1  549.95   38.60
   0  -5  -1  459.95   20.10
   0  -5  -1  510.55   20.20
   0  -5   1  497.75   19.40
   0  -5  -1  475.65   33.40
   0  -5   1  534.35   20.60
   0   5  -1  482.45   20.40
   0   5   1  504.75   19.50
   0   5  -1  476.35   19.60
   0   5  -1  526.25   19.60
   1  -5   1  407.06   15.70
   1  -5   1  424.76   37.60
  -1  -5  -1  399.36   16.40
   1  -5   1  404.96   16.80
  -1  -5  -1  403.96   30.30
  -1   5  -1  354.56   15.80
  -1   5  -1  435.96   16.00
  -1   5  -1  416.46   15.80
   1   5   1  399.36   15.70
  -1   5  -1  389.06   16.80
   2  -5   1  127.19    5.00
   2  -5   1  126.09    5.10
   2  -5   1  132.89    6.40
   2  -5   1  125.39   35.80
  -2  -5  -1  112.39    5.80
  -2  -5  -1  130.19    5.70
  -2   5  -1  110.39    6.60
   2   5   1  122.69    5.10
  -2   5  -1  124.09    5.10
  -2   5  -1  106.59    8.10
  -2   5  -1  124.79    5.10
  -2   5  -1  117.39    5.00
  -3  -5  -1    2.50    6.20
   3  -5   1   17.00    2.20
   3  -5   1   13.50    1.00
   3  -5   1   12.80    1.00
  -3  -5  -1   15.20    1.60
  -3   5  -1   13.70    1.10
   3   5   1   14.20    1.10
  -3   5  -1   11.50    4.90
  -3   5  -1   12.80    2.10
   3   5   1   13.40    0.90
  -3   5  -1   17.30    1.30
   4  -5   1  614.54   26.40
   4  -5   1  601.24   24.20
   4  -5   1  612.44   24.10
   4  -5   1  622.34   80.49
   4  -5   1  690.33   25.10
  -4  -5  -1  592.84   24.80
  -4   5  -1  591.74   24.60
  -4   5  -1  649.14   24.30
   4   5   1  591.54   24.30
  -4   5  -1  587.24   26.60
  -5  -5  -1   64.49    4.00
   5  -5   1   63.99    2.80
  -5  -5  -1   55.79    3.20
  -5  -5  -1   57.19    3.30
   5  -5   1   60.19    3.00
   5  -5   1   55.49    9.80
  -5  -5  -1   63.29    3.90
  -5  -5  -1   61.09    3.20
   5   5   1   56.39    2.80
  -5   5  -1   60.49    3.50
   5   5   1   59.99    3.10
  -5   5  -1   53.69    3.70
  -5   5  -1   59.79    3.00
  -5   5  -1   58.99    2.80
  -5   5  -1   77.79  148.29
  -6  -5  -1    0.80    0.90
  -6  -5  -1    1.90    1.20
   6  -5   1    1.90    0.60
   6  -5   1    0.20    0.70
  -6  -5  -1    0.10    1.20
  -6  -5  -1  -80.89   44.60
  -6  -5  -1    1.60    0.90
  -6   5  -1    0.10    0.90
   6   5   1    1.30    0.60
  -6   5  -1    1.40    0.80
  -6   5  -1    0.10    1.10
   6   5   1    0.30    0.80
  -7  -5  -1   46.60    3.30
  -7  -5  -1   43.40    2.50
  -7  -5  -1   40.80    2.60
   7  -5   1   41.80    2.10
  -7   5  -1   39.20    3.00
  -7   5  -1   40.30    2.20
   7   5   1   33.80    2.80
   7   5   1   40.70    2.10
  -7   5  -1   39.00    2.50
  -8  -5  -1  127.19    5.60
  -8  -5  -1  125.39    6.00
  -8  -5  -1  129.19    5.50
   8  -5   1  118.49    6.10
  -8   5  -1  134.29    6.10
  -8   5  -1  120.99    6.00
   8   5   1  127.79    5.20
   9  -5   1  110.69    4.80
  -9  -5  -1   91.99    4.70
  -9   5  -1  112.49    5.00
  -9  -6   1   16.30    1.10
  -9  -6   1   12.70    1.20
   9  -6  -1   13.70    1.10
   9   6  -1   17.20    1.00
  -8  -6   1    0.70    0.70
   8  -6  -1    0.40    1.40
  -8  -6   1   -0.20    0.40
  -8   6   1   -0.40    0.40
  -8   6   1    0.70    0.90
  -7  -6   1   69.89    3.60
  -7  -6   1   70.79    4.10
  -7  -6   1   67.59    3.40
   7  -6  -1   62.59    4.00
  -7   6   1   61.19    3.20
  -7   6   1   59.89    3.90
   7   6  -1   74.09    3.20
  -7   6   1   70.29    3.70
  -6  -6   1    4.30    1.00
  -6  -6   1    3.30    1.00
  -6  -6   1    3.90    1.70
  -6  -6   1    3.60    1.10
   6  -6  -1    3.70    0.50
  -6  -6   1    4.70    1.10
   6  -6  -1    1.60    1.60
  -6   6   1    4.30    0.70
   6   6  -1    4.20    1.10
  -6   6   1    4.50    1.20
   6   6  -1    2.70    0.60
  -6   6   1    4.20    1.40
  -6   6   1    4.30    0.90
   6   6  -1    3.00    0.90
   5  -6  -1   95.89    6.40
  -5  -6   1   95.19    5.70
   5  -6  -1   98.99    9.90
  -5  -6   1   94.09    5.10
   5  -6  -1   94.39    4.00
   5  -6  -1   90.89    4.90
  -5  -6   1  106.79    4.90
  -5   6   1   96.49    4.90
   5   6  -1   87.89    4.40
  -5   6   1   85.49    5.10
  -5   6   1   90.49    4.20
  -5   6   1   97.19    4.40
   5   6  -1   97.89    4.10
   5   6  -1   96.39    4.50
   4  -6  -1  135.49    6.30
  -4  -6   1  134.39    7.00
   4  -6  -1  142.99    5.50
  -4  -6   1  130.79    6.00
  -4  -6   1  131.09    6.40
   4  -6  -1  136.19    7.70
  -4  -6   1  148.19    6.20
  -4  -6   1  134.59    6.10
   4   6  -1  131.49    5.60
   4   6  -1  136.39    6.00
   4   6  -1  128.19    5.90
  -4   6   1  137.09    5.80
  -4   6   1  134.99    5.90
  -4   6   1  134.59    6.30
  -3  -6   1    2.10    1.20
  -3  -6   1    1.60    0.70
  -3  -6   1    0.10    0.80
   3  -6  -1    1.30    1.10
  -3  -6   1    0.20    0.90
   3  -6  -1   -0.50    0.70
   3  -6  -1    0.10    0.30
   3  -6  -1    1.00    0.40
  -3   6   1    0.90    0.80
   3   6  -1    0.30    0.40
   3   6  -1    0.50    0.60
  -2  -6   1   91.89    3.50
   2  -6  -1   84.29    4.90
  -2  -6   1  109.19   29.20
   2  -6  -1  100.19   30.80
  -2  -6   1   84.89    4.70
   2   6  -1   81.99    3.70
  -2   6   1   80.39    3.60
   2   6  -1   80.19    3.50
  -2   6   1   84.39    3.70
   2   6  -1   84.09    3.70
  -2   6   1   85.29    3.80
  -1  -6   1    4.30    1.30
   1  -6  -1   10.60   20.40
  -1  -6   1    2.70    0.40
   1  -6  -1    3.00    0.20
   1  -6  -1    2.90    1.10
  -1  -6   1   10.60   24.10
  -1   6   1    3.30    0.50
   1   6  -1    3.10    0.50
  -1   6   1    2.90    0.50
   1   6  -1    2.80    0.60
   1   6  -1    2.40    0.40
  -1   6   1    3.10    0.60
   0  -6   1  127.59    6.20
   0  -6  -1  122.99    5.80
   0  -6   1  120.29    4.90
   0  -6   1  171.58   29.80
   0  -6  -1  142.59   22.20
   0   6  -1  112.59    4.90
   0   6   1  122.89    5.00
   0   6  -1  115.59    5.10
   0   6  -1  123.39    5.10
   0   6   1  125.89    5.80
   1  -6   1   10.80    1.80
  -1  -6  -1   11.00    1.40
  -1  -6  -1   -8.10   15.30
  -1   6  -1    9.60    0.90
   1   6   1    5.90    0.60
  -1   6  -1    8.50    0.80
  -1   6  -1    7.20    0.90
  -1   6  -1    7.20    0.80
   1   6   1    7.50    0.70
   2  -6   1  403.66   17.30
  -2  -6  -1  426.76   16.50
   2  -6   1  387.66   15.70
   2  -6   1  430.56   15.60
   2   6   1  383.66   15.50
  -2   6  -1  392.96   15.80
  -2   6  -1  348.37   16.20
   2   6   1  399.86   15.70
  -2   6  -1  390.66   15.70
  -2   6  -1  411.96   15.80
  -3  -6  -1  594.84   24.90
   3  -6   1  636.84   26.40
  -3  -6  -1  648.14   25.30
   3  -6   1  626.94   24.40
  -3  -6  -1  645.84   24.70
  -3  -6  -1  577.24   24.60
   3  -6   1  646.74   24.30
  -3   6  -1  613.54   24.50
   3   6   1  600.64   24.20
   3   6   1  633.34   24.50
   4  -6   1  128.39    5.90
  -4  -6  -1  119.29    5.70
  -4  -6  -1  132.79    5.90
  -4  -6  -1  130.99    6.40
  -4  -6  -1  130.69    5.70
   4  -6   1  130.79    5.30
   4  -6   1  124.39    5.50
   4  -6   1  136.69   60.09
  -4  -6  -1  137.19    5.80
  -4  -6  -1  122.89    6.20
  -4   6  -1  126.09    5.90
   4   6   1  126.79    5.60
  -4   6  -1  118.29    6.20
  -4   6  -1  128.49    5.60
  -4   6  -1  132.89    5.40
   4   6   1  128.69    5.30
  -4   6  -1  127.09    5.60
  -4   6  -1  115.29    5.80
  -5  -6  -1   25.50    2.10
   5  -6   1   24.80    3.50
  -5  -6  -1   27.10    2.70
  -5  -6  -1   29.80    2.00
   5  -6   1   25.00    1.70
  -5  -6  -1   23.10    2.10
  -5  -6  -1   29.50    2.70
   5  -6   1   25.30    1.50
  -5   6  -1   27.20    2.30
  -5   6  -1   25.00    1.60
  -5   6  -1   26.30    1.90
   5   6   1   28.40    1.90
   5   6   1   27.60    1.50
  -5   6  -1   24.20    1.90
  -5   6  -1   24.40    2.50
   6  -6   1  184.78    7.50
  -6  -6  -1  187.48    8.00
  -6  -6  -1  111.79   41.80
  -6  -6  -1  175.08    8.60
  -6  -6  -1  174.38    7.90
  -6  -6  -1  197.28    8.00
  -6  -6  -1  191.18    8.60
   6  -6   1  171.78    7.80
  -6   6  -1  191.88    8.20
  -6   6  -1  173.58    7.80
  -6   6  -1  183.68    7.70
   6   6   1  174.28    7.80
  -6   6  -1  175.58    8.60
   6   6   1  191.88    7.50
   7  -6   1  192.18    8.10
  -7  -6  -1  201.48    8.50
  -7  -6  -1  196.38    8.50
  -7  -6  -1  211.08    9.10
  -7  -6  -1  217.28    8.50
  -7   6  -1  186.08    8.20
  -7   6  -1  207.78    8.70
  -7   6  -1  191.08    9.10
  -8  -6  -1   29.90    1.70
  -8  -6  -1   30.60    1.60
   8  -6   1   28.10    2.30
   8   6   1   29.50    1.50
  -8   6  -1   30.20    1.70
  -8   6  -1   30.00    2.20
   9  -6   1    7.70    0.80
  -9  -6  -1    7.90    0.70
   9   6   1    8.10    0.80
  -9   6  -1    8.70    0.90
  -8  -7   1   12.10    1.30
   8  -7  -1   12.80    1.30
  -8  -7   1   12.10    1.00
  -8   7   1   10.10    0.90
   8   7  -1   12.60    0.80
   8   7  -1   11.70    1.00
   8   7  -1   10.30    0.90
   7  -7  -1   45.70    3.10
  -7  -7   1   49.30    2.70
  -7  -7   1   47.40    2.60
  -7  -7   1   51.89    3.50
   7   7  -1   50.49    2.50
  -7   7   1   45.90    2.70
   7   7  -1   51.59    2.30
  -7   7   1   49.00    3.20
  -6  -7   1  220.58    9.20
  -6  -7   1  193.38    9.10
  -6  -7   1   68.29   60.19
  -6   7   1  213.88    9.10
  -6   7   1  209.18    9.10
  -6   7   1  230.68    8.80
  -6   7   1  208.58    9.70
   6   7  -1  236.48    8.80
  -5  -7   1  203.08    8.40
   5  -7  -1  197.88   13.80
   5  -7  -1  201.58    8.90
   5  -7  -1  194.48    7.80
  -5  -7   1  204.38    9.00
  -5  -7   1  193.88    8.60
  -5  -7   1  199.28    9.80
  -5  -7   1  223.88    8.70
  -5   7   1  186.88    8.30
  -5   7   1  186.88    8.30
   5   7  -1  190.18    8.50
   5   7  -1  199.38    8.00
  -5   7   1  203.88    8.90
  -5   7   1  198.68    8.10
  -5   7   1  175.08    9.00
   4  -7  -1    4.40    5.30
   4  -7  -1    2.70    0.40
  -4  -7   1    4.90    1.70
  -4  -7   1    2.70    0.90
  -4  -7   1    2.30    0.90
   4  -7  -1    2.10    1.70
   4   7  -1    3.60    0.90
  -4   7   1    2.60    0.80
   4   7  -1    2.80    0.60
  -4   7   1    1.70    0.80
  -4   7   1    2.30    0.90
  -3  -7   1   31.00    2.90
  -3  -7   1   26.00    2.30
   3  -7  -1   30.00    3.10
   3  -7  -1   30.30    1.40
  -3  -7   1   32.10    2.30
   3  -7  -1   27.20    2.20
  -3  -7   1   34.30    2.20
  -3  -7   1   31.20    2.40
  -3   7   1   31.10    1.90
   3   7  -1   34.50    2.00
  -3   7   1   29.70    2.00
  -3   7   1   31.90    2.40
   3   7  -1   30.20    1.60
   3   7  -1   27.40    1.80
  -3   7   1   31.10    1.80
   3   7  -1   33.50    1.90
  -2  -7   1   45.50    3.50
   2  -7  -1   44.70    2.90
   2  -7  -1   57.89    3.20
  -2  -7   1   43.30    2.70
   2  -7  -1   52.39    3.60
  -2  -7   1   49.20    2.80
  -2   7   1   50.69    2.40
   2   7  -1   49.30    2.60
  -2   7   1   50.29    2.40
  -2   7   1   46.80    2.70
   2   7  -1   47.20    2.50
   2   7  -1   50.99    2.30
  -2   7   1   45.90    2.50
   2   7  -1   51.49    2.50
  -1  -7   1    2.20    0.30
  -1  -7   1    3.40    0.90
   1  -7  -1    3.20    1.10
  -1  -7   1    3.40    1.50
  -1  -7   1    2.30    0.80
   1  -7  -1    2.70    0.80
   1   7  -1    4.00    0.70
   1   7  -1    3.20    0.50
   1   7  -1    3.20    0.80
   1   7  -1    3.00    0.70
  -1   7   1    3.70    0.60
  -1   7   1    2.90    0.50
  -1   7   1    4.10    0.80
   0  -7   1   11.20    1.40
   0  -7   1   12.30    0.70
   0  -7   1   14.10    2.10
   0  -7  -1   11.70    1.70
   0   7  -1   12.30    1.10
   0   7   1   12.30    1.00
   0   7   1   12.50    0.90
   0   7  -1   11.80    0.90
   0   7  -1   11.30    1.20
   0   7   1   11.60    1.10
   0   7  -1   10.40    1.10
  -1  -7  -1   51.39    3.00
   1  -7   1   57.19    2.40
   1  -7   1   59.79    3.90
   1  -7   1   51.69    3.10
  -1  -7  -1   57.39    3.50
  -1  -7  -1   51.49    2.90
  -1  -7  -1   53.39    3.10
  -1   7  -1   54.79    2.50
   1   7   1   55.89    2.60
   1   7   1   53.59    2.40
  -1   7  -1   52.29    2.70
  -1   7  -1   60.69    2.70
  -1   7  -1   56.79    2.90
  -2  -7  -1    1.50    0.80
   2  -7   1    0.90    0.30
  -2  -7  -1    1.90    0.90
   2  -7   1    1.10    1.40
   2  -7   1    0.90    0.90
  -2  -7  -1    1.50    0.90
  -2   7  -1    1.40    0.60
  -2   7  -1    0.50    0.60
   2   7   1    1.30    0.40
  -2   7  -1    2.10    0.70
  -2   7  -1   -0.10    0.60
  -3  -7  -1   63.89    3.50
   3  -7   1   66.49    3.50
   3  -7   1   62.39    3.80
   3  -7   1   66.89    2.80
  -3  -7  -1   64.99    3.30
  -3  -7  -1   63.69    3.90
  -3  -7  -1   59.39    3.30
  -3  -7  -1   61.09    3.60
   3  -7   1   63.99    4.80
  -3  -7  -1   65.99    3.30
  -3   7  -1   62.19    3.50
  -3   7  -1   65.29    3.00
  -3   7  -1   62.49    3.20
  -3   7  -1   61.99    3.10
  -3   7  -1   63.49    3.50
   3   7   1   66.49    2.80
   3   7   1   68.59    3.10
  -4  -7  -1    7.80    1.20
   4  -7   1   12.90    1.60
   4  -7   1   10.00    2.60
   4  -7   1    9.70    1.00
   4  -7   1   10.90    1.00
   4  -7   1  -14.80   61.59
  -4  -7  -1    9.60    1.70
  -4   7  -1   14.90    1.70
   4   7   1   11.10    1.00
   4   7   1   10.50    1.20
  -4   7  -1   10.00    1.20
  -4   7  -1    9.50    1.00
  -4   7  -1   10.80    1.70
  -5  -7  -1   10.90    1.40
   5  -7   1    8.40   10.40
  -5  -7  -1   14.60    1.90
  -5  -7  -1   14.60    1.60
   5  -7   1   13.50    1.00
  -5  -7  -1   11.20   35.10
  -5  -7  -1   11.70    1.50
  -5  -7  -1   13.40    1.40
  -5   7  -1   11.90    1.30
  -5   7  -1   12.40    1.30
   5   7   1   13.30    1.10
   5   7   1   11.80    1.40
  -5   7  -1   11.80    1.10
  -5   7  -1   14.40    1.60
  -5   7  -1   12.30    1.70
  -6  -7  -1   58.19    3.10
  -6  -7  -1   52.79    3.20
   6  -7   1   56.19    2.50
  -6  -7  -1   56.29    3.00
   6   7   1   53.99    3.00
  -6   7  -1   59.19    3.30
  -6   7  -1   54.19    2.90
  -6   7  -1   54.09    3.00
   6   7   1   58.49    2.60
  -6   7  -1   58.49    3.70
  -7  -7  -1    5.00    0.70
  -7  -7  -1    4.80    0.90
  -7  -7  -1    3.20    1.40
  -7   7  -1    4.60    0.70
  -7   7  -1    3.10    0.80
  -7   7  -1    5.60    1.00
   7   7   1    4.10    0.60
  -8  -7  -1    8.50    0.90
   8  -7   1    6.80    1.00
  -8  -7  -1    7.30    0.80
  -8   7  -1    7.70    0.90
  -8   7  -1    7.30    0.80
   8   7   1    6.20    0.70
   8   7   1    7.50    0.60
  -8  -8   1   19.60    1.40
   8   8  -1   23.90    1.20
  -7  -8   1   -0.10    0.60
   7  -8  -1    0.30    0.90
  -7  -8   1    0.60    0.60
  -7  -8   1    0.40    0.60
   7   8  -1    1.00    0.40
  -7   8   1    0.50    1.00
  -7   8   1    2.30    1.20
   7   8  -1    0.70    0.60
   7   8  -1    1.40    0.50
  -6  -8   1   21.20    1.70
  -6  -8   1   16.80   57.99
  -6  -8   1   18.50    1.60
  -6  -8   1   18.40    1.50
   6   8  -1   21.70    1.60
  -6   8   1   19.90    1.40
  -6   8   1   20.30    2.40
  -6   8   1   22.80    1.70
  -6   8   1   22.60    2.00
  -5  -8   1   34.20    3.10
   5  -8  -1   39.70    2.80
   5  -8  -1   31.50    9.00
  -5  -8   1   38.50    2.40
  -5  -8   1   35.60    2.50
  -5  -8   1   39.20    2.70
   5  -8  -1   40.60    4.20
  -5  -8   1   40.00    2.90
  -5   8   1   36.00    2.70
   5   8  -1   37.30    1.90
  -5   8   1   34.30    2.20
   5   8  -1   41.00    2.30
  -5   8   1   39.80    2.10
   5   8  -1   38.90    2.40
  -5   8   1   37.40    2.40
  -4  -8   1    9.00    1.10
   4  -8  -1    7.20    6.00
  -4  -8   1    8.50    1.50
  -4  -8   1    8.20    1.30
   4  -8  -1    8.00    1.40
  -4  -8   1    6.80    1.10
  -4  -8   1   10.20    1.40
  -4  -8   1   17.10   41.50
   4   8  -1    8.70    1.10
  -4   8   1    7.20    1.00
  -4   8   1    6.80    1.00
   4   8  -1    7.90    1.00
   4   8  -1    7.90    0.80
  -4   8   1    8.70    1.30
  -4   8   1    5.60    1.10
   3  -8  -1   75.49    4.10
  -3  -8   1   77.49    4.10
  -3  -8   1   80.99    5.10
  -3  -8   1   77.19    3.80
  -3  -8   1   74.29    3.90
   3  -8  -1   80.79    5.40
  -3   8   1   82.09    3.70
   3   8  -1   79.89    3.80
  -3   8   1   74.79    3.70
   3   8  -1   77.69    3.40
  -3   8   1   76.79    3.60
  -2  -8   1    4.20    1.20
   2  -8  -1    4.80    1.20
   2  -8  -1    3.60    1.00
  -2  -8   1    4.10    1.70
   2  -8  -1    4.70    1.50
  -2  -8   1    4.60    1.10
   2  -8  -1    4.30    1.30
  -2  -8   1    2.70    0.90
  -2  -8   1    5.90    1.00
  -2   8   1    5.80    0.90
  -2   8   1    3.50    0.70
   2   8  -1    4.50    0.90
  -2   8   1    4.90    0.90
   2   8  -1    3.60    0.90
   2   8  -1    4.40    0.70
   2   8  -1    3.90    0.80
   2   8  -1    5.20    0.90
  -2   8   1    4.40    1.10
   1  -8  -1   31.40    2.40
   1  -8  -1   29.90    2.20
  -1  -8   1   30.90    2.30
  -1  -8   1   28.30    2.20
   1  -8  -1   28.90    2.80
  -1  -8   1   29.50    2.90
  -1  -8   1   30.90    2.40
   1  -8  -1   28.70    2.10
   1   8  -1   28.20    1.90
   1   8  -1   31.30    2.00
   1   8  -1   29.60    1.80
   1   8  -1   30.20    1.60
  -1   8   1   31.60    1.80
  -1   8   1   29.90    1.70
  -1   8   1   29.70    2.00
   1   8  -1   25.20    2.00
  -1   8   1   29.50    1.90
   0  -8  -1  289.97   12.30
   0  -8   1  301.17   13.30
   0  -8   1  268.97   12.20
   0  -8  -1  291.97   12.20
   0  -8  -1  273.87   12.10
   0  -8   1  293.27   12.10
   0  -8  -1  307.07   12.90
   0  -8  -1  283.37   12.00
   0  -8  -1  286.27   12.00
   0   8  -1  293.47   11.80
   0   8  -1  292.67   11.60
   0   8  -1  302.37   11.80
   0   8   1  288.57   11.50
   0   8  -1  296.97   12.00
   0   8  -1  283.07   11.90
   0   8   1  296.77   11.70
  -1  -8  -1   76.89    4.50
  -1  -8  -1   77.59    4.00
   1  -8   1   79.99    3.20
   1  -8   1   77.29    4.20
  -1  -8  -1   71.59    3.80
  -1  -8  -1   76.19    3.80
  -1  -8  -1   74.49    3.80
  -1  -8  -1   82.79    4.10
   1  -8   1   74.79    3.80
  -1  -8  -1   81.49    4.20
   1  -8   1   80.59    5.30
   1   8   1   81.19    3.60
  -1   8  -1   76.39    3.90
   1   8   1   83.49    3.90
  -1   8  -1   82.79    3.70
   1   8   1   80.89    3.40
  -1   8  -1   81.19    3.50
  -1   8  -1   77.89    3.90
  -1   8  -1   73.39    3.60
  -2  -8  -1  170.68    7.70
   2  -8   1  184.78    9.40
  -2  -8  -1  173.68    8.00
   2  -8   1  163.98    7.70
   2  -8   1  180.08    7.00
  -2  -8  -1  168.48    7.60
  -2  -8  -1  168.58    7.50
   2  -8   1  175.98    8.10
  -2  -8  -1  178.78    7.70
  -2  -8  -1  172.28    7.60
  -2  -8  -1  163.48    8.20
   2   8   1  176.38    7.10
   2   8   1  182.28    7.40
  -2   8  -1  174.68    7.40
  -2   8  -1  177.18    7.70
  -2   8  -1  180.98    7.30
  -2   8  -1  175.18    7.80
  -2   8  -1  189.28    7.40
   3  -8   1   77.39    5.50
   3  -8   1   74.69    4.50
  -3  -8  -1   77.49    4.10
  -3  -8  -1   77.29    4.40
   3  -8   1   75.89    4.10
  -3   8  -1   83.69    3.80
   3   8   1   82.99    3.80
   3   8   1   77.49    3.70
  -3   8  -1   78.19    3.60
  -3   8  -1   70.89    4.30
   3   8   1   79.09    3.40
   4  -8   1   91.69    3.80
  -4  -8  -1   90.29    4.50
  -4  -8  -1   94.39    4.70
  -4  -8  -1   90.09    4.90
   4  -8   1   41.30   58.19
  -4  -8  -1   88.99    4.40
  -4  -8  -1   94.79    4.40
  -4  -8  -1   88.99   30.70
   4  -8   1   96.89    4.80
  -4   8  -1   91.79    4.30
  -4   8  -1   88.19    5.00
  -4   8  -1   97.09    4.80
   4   8   1   93.99    4.00
  -4   8  -1   92.89    4.30
   4   8   1   91.99    4.30
   4   8   1   90.19    4.30
  -4   8  -1   90.89    4.10
  -5  -8  -1    3.50    0.90
   5  -8   1    4.80    2.00
  -5  -8  -1    1.80    1.10
  -5  -8  -1    2.90    0.80
  -5  -8  -1    1.80    1.20
  -5  -8  -1    8.50   34.70
   5  -8   1   -4.90    9.50
  -5   8  -1    3.10    0.70
   5   8   1    3.70    1.30
  -5   8  -1    3.60    0.90
  -5   8  -1    2.80    1.40
   5   8   1    2.10    1.00
  -5   8  -1    2.00    1.00
   5   8   1    3.00    0.60
  -5   8  -1    2.80    1.10
  -6  -8  -1    9.70    1.30
  -6  -8  -1   10.60    1.30
  -6  -8  -1   11.50    1.10
  -6  -8  -1   12.30    1.70
   6   8   1   12.90    1.20
  -6   8  -1   11.10    1.50
  -6   8  -1   12.40    1.40
  -6   8  -1   14.10    1.30
  -7  -8  -1    8.80    1.20
  -7  -8  -1    8.20    0.90
  -7  -8  -1    8.50    0.90
   7   8   1    8.40    0.80
  -7   8  -1    8.50    1.10
  -7   8  -1    9.50    1.00
   7   8   1    9.70    0.80
   8  -8   1    3.50    0.70
  -8  -8  -1    3.60    0.90
  -8  -8  -1    2.80    0.50
  -8   8  -1    3.20    0.50
   8   8   1    3.00    0.70
   7  -9  -1    0.50    0.50
  -7  -9   1    0.60    0.50
  -7  -9   1    1.10    0.60
  -7   9   1    0.50    0.40
   7   9  -1    0.30    0.40
   7   9  -1    0.30    0.50
   7   9  -1    0.30    0.30
  -6  -9   1    0.10    0.60
  -6  -9   1    0.40    0.60
  -6  -9   1    0.60    0.60
   6  -9  -1    1.50    1.00
  -6  -9   1    1.60    0.70
   6   9  -1   -0.20    0.40
   6   9  -1    1.10    0.40
   6   9  -1   -0.10    0.80
  -6   9   1    1.30    0.90
   5  -9  -1    4.60    1.10
  -5  -9   1    2.70    0.90
  -5  -9   1    3.30    0.90
  -5  -9   1    1.90    1.00
  -5  -9   1    2.60    0.90
  -5   9   1    3.50    1.10
   5   9  -1    2.50    0.70
   5   9  -1    2.80    0.70
  -5   9   1    2.40    0.70
   5   9  -1    4.60    0.90
  -5   9   1    3.20    1.00
  -4  -9   1  155.98    7.10
  -4  -9   1  155.68    6.90
  -4  -9   1  151.48    7.90
   4  -9  -1  137.69    8.50
  -4  -9   1  156.68    7.10
   4  -9  -1  162.48    7.30
  -4  -9   1  150.88    7.00
   4   9  -1  170.08    7.10
   4   9  -1  159.28    6.50
  -4   9   1  162.48    6.60
  -4   9   1  146.99    6.80
  -4   9   1  163.48    7.20
   4   9  -1  155.68    6.80
  -4   9   1  155.68    6.80
  -3  -9   1   74.89    4.80
   3  -9  -1   70.69    4.00
   3  -9  -1   72.39    5.00
  -3  -9   1   88.69   39.50
  -3  -9   1   68.19    3.90
  -3  -9   1   71.99    3.90
   3  -9  -1   69.19    3.80
  -3  -9   1   69.39    3.70
  -3  -9   1   66.09    3.50
  -3   9   1   74.39    3.90
  -3   9   1   70.09    3.50
  -3   9   1   72.29    3.60
   3   9  -1   74.19    3.60
   3   9  -1   72.19    3.20
   3   9  -1   76.29    3.90
   3   9  -1   73.79    3.60
  -3   9   1   71.99    3.30
   2  -9  -1  183.78    8.40
   2  -9  -1  142.09   51.69
   2  -9  -1  178.88    8.40
   2  -9  -1  184.98    8.40
  -2  -9   1  203.48    9.50
   2  -9  -1  184.88    9.50
  -2  -9   1  179.08    8.10
  -2  -9   1  192.18    8.40
  -2  -9   1  186.88    8.50
  -2  -9   1  197.98    8.30
  -2  -9   1  132.99   39.60
   2   9  -1  190.18    8.10
  -2   9   1  192.08    8.30
   2   9  -1  193.18    8.30
   1  -9  -1   87.69    4.90
  -1  -9   1   80.29    4.10
  -1  -9   1   75.89    4.10
   1  -9  -1   88.49    5.10
  -1  -9   1   86.59    4.40
   1  -9  -1   81.79    4.30
  -1  -9   1   83.79    5.30
   1  -9  -1   90.69    4.40
  -1  -9   1   79.89    4.40
   1  -9  -1   78.79    4.30
  -1   9   1   85.59    3.90
   1   9  -1   86.29    3.70
   1   9  -1   85.89    4.20
   1   9  -1   84.59    3.90
  -1   9   1   89.39    3.80
   0  -9   1   26.20    2.80
   0  -9   1   28.20    3.00
   0  -9  -1   26.30    2.60
   0  -9  -1   32.10    2.30
   0  -9  -1   28.90    2.70
   0  -9  -1   26.80    2.50
   0  -9   1   27.90    2.10
   0  -9   1   26.70    2.50
   0   9   1   28.50    1.80
   0   9  -1   31.50    2.10
   0   9  -1   32.50    2.00
   0   9   1   31.40    1.70
   0   9  -1   29.70    1.90
   0   9   1   31.00    2.10
   0   9   1   28.00    2.10
   0   9  -1   32.00    1.80
   1  -9   1  116.09    6.80
   1  -9   1  108.69    5.30
  -1  -9  -1  112.99    5.40
  -1  -9  -1  122.79    6.00
  -1  -9  -1  127.89    6.20
   1  -9   1  109.69    5.70
  -1   9  -1  111.19    4.90
   1   9   1  113.99    5.00
   1   9   1  108.89    5.10
  -1   9  -1  116.79    5.00
   1   9   1  108.09    4.80
  -1   9  -1  110.09    5.30
  -1   9  -1  107.49    5.10
   1   9   1  117.99    5.30
  -2  -9  -1   14.90    1.90
  -2  -9  -1   16.20    1.80
   2  -9   1   17.90    2.70
  -2  -9  -1   18.90   26.70
  -2  -9  -1   15.10    1.90
  -2  -9  -1   16.10    1.80
   2  -9   1   17.60    2.20
  -2  -9  -1   16.30    2.10
  -2  -9  -1   17.90    1.80
  -2  -9  -1   14.60    1.70
   2  -9   1   15.60    1.80
   2   9   1   17.10    1.10
  -2   9  -1   17.10    1.80
   2   9   1   17.90    1.30
   2   9   1   15.90    1.50
   2   9   1   15.20    1.60
  -2   9  -1   15.40    1.80
  -2   9  -1   15.50    1.50
   3  -9   1  -24.20   61.69
  -3  -9  -1   41.10   32.20
  -3  -9  -1   49.00    3.20
  -3  -9  -1   48.00    2.80
  -3  -9  -1   47.40    3.00
   3  -9   1   43.30    2.90
  -3  -9  -1   47.00    2.90
  -3  -9  -1   46.10    2.70
  -3  -9  -1   49.20    3.00
  -3  -9  -1   42.40    3.00
  -3  -9  -1   49.20    3.10
   3  -9   1   48.90    4.30
   3  -9   1   46.30    3.00
  -3   9  -1   50.29    2.60
   3   9   1   51.29    2.30
   3   9   1   49.00    2.60
   3   9   1   48.10    2.60
  -3   9  -1   48.30    2.50
  -3   9  -1   49.90    3.00
  -3   9  -1   44.10    2.60
   4  -9   1  125.29    8.20
   4  -9   1  141.59    6.40
  -4  -9  -1  138.59    6.30
  -4  -9  -1  136.39    6.30
  -4  -9  -1  136.29    6.20
  -4  -9  -1  130.69    6.10
  -4  -9  -1  142.79    6.60
  -4  -9  -1  130.29    6.20
  -4   9  -1  137.39    6.00
   4   9   1  137.99    5.60
   4   9   1  125.99    6.30
  -4   9  -1  138.19    6.40
  -4   9  -1  139.19    5.80
  -4   9  -1  132.99    6.00
  -5  -9  -1   38.60    2.40
  -5  -9  -1   38.30    2.40
  -5  -9  -1   35.80    2.10
  -5  -9  -1   37.00    2.80
  -5  -9  -1   40.60    2.90
  -5  -9  -1   40.60    2.50
  -5  -9  -1   37.80    2.30
  -5   9  -1   34.30    2.80
   5   9   1   39.30    1.90
  -5   9  -1   37.70    2.00
   5   9   1   38.80    2.20
  -5   9  -1   42.10    2.70
  -5   9  -1   35.90    2.20
  -6  -9  -1    2.90    0.90
  -6  -9  -1    3.60    0.80
  -6  -9  -1    3.20    0.90
  -6  -9  -1    4.40    1.20
  -6   9  -1    1.80    0.80
  -6   9  -1    1.60    1.10
   6   9   1    3.60    0.70
   6   9   1    4.60    0.60
  -7  -9  -1   22.20    1.60
  -7  -9  -1   21.90    1.40
  -7  -9  -1   24.50    1.60
   7  -9   1   19.20    1.60
  -7  -9  -1   23.30    1.70
   7   9   1   22.80    1.20
   7   9   1   22.70    1.40
  -7   9  -1   21.10    1.60
   7   9   1   22.70    1.30
  -7   9  -1   22.50    1.40
   7 -10  -1    2.90    0.50
  -7 -10   1    3.20    0.40
  -7 -10   1    2.70    0.70
  -7  10   1    2.80    0.50
  -6 -10   1  140.29    6.40
  -6 -10   1  148.99    6.20
  -6 -10   1  148.89    6.20
   6  10  -1  136.49    6.00
   6  10  -1  151.68    6.10
  -5 -10   1    2.70    1.10
  -5 -10   1    4.30    0.90
  -5 -10   1    3.60    0.90
  -5 -10   1    2.70    0.70
  -5  10   1    3.30    0.60
   5  10  -1    4.90    0.70
   5  10  -1    3.50    0.60
  -5  10   1    4.20    1.00
   5  10  -1    3.10    0.70
  -4 -10   1   46.10    2.80
   4 -10  -1   48.40    3.00
  -4 -10   1   53.09    3.30
  -4 -10   1   46.90    2.80
  -4 -10   1   47.00    2.80
  -4  10   1   50.39    2.50
  -4  10   1   51.79    3.00
   4  10  -1   50.39    2.40
   4  10  -1   48.80    2.90
   4  10  -1   47.20    2.70
   3 -10  -1    4.90    1.50
   3 -10  -1    3.00    4.70
  -3 -10   1    2.70    1.10
  -3 -10   1  -21.80   39.70
  -3 -10   1    3.30    1.00
  -3  10   1    3.30    1.10
   3  10  -1    3.90    0.70
   3  10  -1    5.40    1.00
  -3  10   1    3.90    0.70
  -2 -10   1   44.90   39.50
   2 -10  -1   41.00    3.60
  -2 -10   1   41.00    2.90
  -2 -10   1   38.90    2.90
  -2 -10   1   32.20    3.30
   2 -10  -1   41.20    2.80
   2 -10  -1  -20.50   51.19
   2 -10  -1   37.60    2.70
  -2 -10   1   40.20    2.60
  -2 -10   1   42.40    2.80
   2  10  -1   42.60    2.60
  -2  10   1   39.00    2.20
  -2  10   1   37.80    2.50
   2  10  -1   43.50    2.40
  -2  10   1   39.60    2.10
   2  10  -1   40.00    2.40
   2  10  -1   41.20    2.10
   1 -10  -1   64.29    4.20
  -1 -10   1   62.69    3.80
   1 -10  -1   66.29    3.80
   1 -10  -1   61.49    3.80
  -1 -10   1   65.19    4.50
   1 -10  -1   64.39    3.60
  -1 -10   1   65.69    3.50
   1 -10  -1   62.29    3.60
  -1 -10   1   66.39    3.90
   1  10  -1   69.49    3.60
   1  10  -1   67.49    3.50
  -1  10   1   63.99    3.20
   1  10  -1   67.09    3.10
  -1  10   1   64.99    3.50
  -1  10   1   70.99    3.10
   1  10  -1   68.59    3.30
   0 -10  -1  133.09    6.50
   0 -10   1  125.29    6.40
   0 -10  -1  129.59    6.10
   0 -10   1  128.89    6.40
   0 -10   1  136.19    6.20
   0 -10  -1  135.79    6.20
   0 -10  -1  130.69    6.80
   0 -10  -1  140.79    6.20
   0 -10   1  136.89    7.50
   0 -10  -1  121.89    6.10
   0  10  -1  138.69    6.20
   0  10  -1  136.39    5.90
   0  10   1  129.29    6.00
   0  10   1  137.29    5.70
   0  10  -1  134.89    6.10
   0  10   1  133.69    5.80
   0  10   1  133.39    6.10
   0  10  -1  140.59    5.70
  -1 -10  -1  364.26   14.90
  -1 -10  -1  338.77   14.80
   1 -10   1  347.87   15.20
  -1 -10  -1  381.46   15.00
  -1 -10  -1  344.07   15.40
  -1 -10  -1  363.26   14.90
   1 -10   1  361.36   16.60
  -1 -10  -1  372.26   15.40
   1 -10   1  342.47   14.90
   1  10   1  382.66   14.50
  -1  10  -1  366.26   14.70
  -1  10  -1  363.46   15.00
  -1  10  -1  338.87   14.70
  -1  10  -1  380.36   14.50
   1  10   1  370.06   14.80
   1  10   1  375.76   14.90
  -1  10  -1  369.96   15.00
   1  10   1  361.96   14.60
   2 -10   1  339.27   66.99
   2 -10   1  391.66   16.30
  -2 -10  -1  416.56   16.30
  -2 -10  -1  394.96   47.10
  -2 -10  -1  393.46   16.20
   2 -10   1  390.76   16.30
   2 -10   1  383.06   16.60
  -2 -10  -1  419.96   16.70
   2 -10   1  379.06   18.00
  -2 -10  -1  371.46   16.00
  -2 -10  -1  397.86   16.20
   2  10   1  397.46   16.10
   2  10   1  413.06   16.30
  -2  10  -1  407.66   15.80
  -2  10  -1  373.96   16.00
   2  10   1  408.36   15.70
  -2  10  -1  399.46   16.30
   3 -10   1  247.68   10.70
   3 -10   1  232.18   14.10
  -3 -10  -1  232.48   10.40
   3  10   1  242.18   10.40
  -3  10  -1  246.88   10.20
  -3  10  -1  266.37   11.50
   3  10   1  266.47   10.20
   3  10   1  274.27   10.80
   3  10   1  245.88   10.50
  -3  10  -1  262.27   10.60
   4 -10   1    5.90    8.20
  -4 -10  -1    3.10    1.00
  -4 -10  -1    3.20    0.70
  -4 -10  -1    2.90    1.00
  -4 -10  -1    3.40    1.00
  -4 -10  -1    3.70    1.20
  -4  10  -1    1.60    0.90
   4  10   1    3.30    1.30
   4  10   1    3.10    0.80
  -5 -10  -1  168.58    8.20
  -5 -10  -1  183.08    7.90
   5  10   1  193.18    7.50
   5  10   1  201.68    8.10
   5  10   1  170.98    8.00
  -5  10  -1  199.28    8.10
  -6 -10  -1   -0.30    0.80
  -6 -10  -1    1.30    0.60
  -6 -10  -1    0.40    0.50
  -6  10  -1    0.40    0.40
   6  10   1    1.10    0.70
   6  10   1   -0.30    0.40
   7 -10   1   55.49    2.80
  -7 -10  -1   63.19    2.70
  -7 -10  -1   59.49    2.80
  -7  10  -1   58.19    2.60
  -6 -11   1   32.90    2.00
   6 -11  -1   32.40    1.70
  -6  11   1   40.20    2.40
   6  11  -1   34.00    1.80
  -5 -11   1   98.99    4.50
  -5 -11   1   98.29    4.70
  -5 -11   1   94.39    4.40
   5  11  -1  104.79    4.40
  -5  11   1  104.19    4.60
  -4 -11   1    0.50    0.90
   4 -11  -1   -0.90    0.70
  -4 -11   1    0.90    0.90
  -4 -11   1    0.10    0.70
  -4  11   1   -0.30    0.70
   4  11  -1    0.70    0.90
   4  11  -1    0.90    0.50
  -4  11   1    0.30    0.50
   4  11  -1    1.20    0.60
  -3 -11   1   81.19    4.00
  -3 -11   1   74.39    3.80
   3 -11  -1   80.59    4.00
  -3 -11   1   75.99    4.30
   3 -11  -1   75.99    4.00
  -3 -11   1   80.89    3.90
  -3  11   1   85.79    3.60
  -3  11   1   81.49    4.10
   3  11  -1   77.49    3.80
   3  11  -1   79.99    3.60
   3  11  -1   87.49    4.10
   2 -11  -1    7.00    1.20
  -2 -11   1    7.50    1.30
   2 -11  -1    7.40    1.20
  -2 -11   1    6.10    1.10
  -2 -11   1    8.30    1.10
  -2 -11   1    8.00    1.20
   2  11  -1    9.20    1.10
  -2  11   1    7.30    0.80
   2  11  -1    9.10    0.90
   2  11  -1    8.40    1.20
  -2  11   1    7.50    1.10
   1 -11  -1   42.70    2.70
   1 -11  -1   40.60    2.90
  -1 -11   1   38.90    2.60
   1 -11  -1   40.90    2.80
  -1 -11   1   61.79   48.10
  -1 -11   1   40.90    2.90
   1 -11  -1   43.40    3.30
   1  11  -1   40.70    2.50
  -1  11   1   44.20    2.20
  -1  11   1   42.00    2.40
   1  11  -1   44.40    2.60
   1  11  -1   32.40    2.60
   1  11  -1   39.50    2.10
   0 -11  -1    3.90    0.90
   0 -11  -1    2.90    1.20
   0 -11   1    2.70    1.20
   0 -11  -1    2.30    0.90
   0 -11  -1    4.00    1.10
   0 -11  -1    2.10    1.10
   0 -11   1    1.20    1.10
   0  11  -1    1.40    0.80
   0  11  -1    2.70    0.90
   0  11   1    3.10    0.80
   0  11   1    2.10    0.70
   0  11  -1    3.40    0.90
   0  11  -1    2.80    0.70
  -1 -11  -1  175.28    7.60
  -1 -11  -1  171.68    7.60
   1 -11   1  105.29   63.49
  -1 -11  -1  178.88    7.70
   1 -11   1  157.98    7.80
  -1 -11  -1  178.68    7.90
  -1 -11  -1  167.28    7.40
   1 -11   1  167.88    9.40
  -1 -11  -1  159.78    7.40
  -1 -11  -1  172.88    8.00
   1 -11   1  182.28    7.80
  -1  11  -1  177.18    7.20
   1  11   1  174.78    7.50
   1  11   1  180.18    7.20
  -1  11  -1  175.28    7.70
   1  11   1  182.78    7.60
  -2 -11  -1    2.10    1.10
  -2 -11  -1   -0.20    1.00
   2 -11   1    0.60    0.90
  -2 -11  -1   -0.70    0.70
   2 -11   1    2.20    0.90
  -2 -11  -1    0.20    0.60
  -2  11  -1    0.00    0.50
   2  11   1   -0.90    0.60
   2  11   1    0.10    0.60
  -2  11  -1    0.40    0.60
   2  11   1   -0.30    0.80
   3 -11   1  206.58    9.90
  -3 -11  -1  225.58    9.50
  -3 -11  -1  233.38    9.70
   3 -11   1  199.18    9.50
  -3 -11  -1  226.18    9.90
  -3 -11  -1  234.08    9.60
  -3 -11  -1  213.08    9.40
   3  11   1  243.38    9.50
   3  11   1  239.58    9.60
  -3  11  -1  232.88    9.70
   3  11   1  229.48    9.10
  -3  11  -1  226.58    9.10
  -4 -11  -1    0.90    1.00
  -4 -11  -1    0.10    1.30
  -4 -11  -1    0.30    0.60
  -4 -11  -1   -0.80    0.90
   4  11   1   -0.40    0.40
  -4  11  -1    0.70    0.80
   4  11   1    0.00    0.40
   4  11   1    0.20    0.40
  -4  11  -1    0.60    0.50
  -5 -11  -1   51.29    2.60
  -5 -11  -1   46.10    2.40
  -5 -11  -1   46.20    2.50
  -5 -11  -1   40.20    2.30
   5  11   1   40.40    2.30
  -5  11  -1   46.50    2.40
  -6 -11  -1   44.80    2.20
  -6 -11  -1   44.20    2.00
   6 -11   1   39.50    2.10
  -6  11  -1   38.90    2.10
  -5 -12   1    0.50    0.50
  -5  12   1    0.30    0.40
  -4 -12   1    2.10    0.70
  -4 -12   1    3.00    0.70
   4  12  -1    3.60    0.50
  -4  12   1    3.70    0.70
   4  12  -1    1.90    0.70
   4  12  -1    4.30    0.50
  -4  12   1    3.70    0.50
  -3 -12   1    1.30    0.70
  -3 -12   1    1.10    0.60
   3 -12  -1    1.70    1.20
   3 -12  -1    1.60    0.60
  -3  12   1    2.40    0.80
   3  12  -1    1.50    0.50
  -3  12   1    1.00    0.50
   3  12  -1    1.00    0.90
   3  12  -1    0.60    0.50
  -2 -12   1   25.30    2.10
   2 -12  -1   26.80    1.80
   2  12  -1   29.90    1.60
   2  12  -1   36.60    2.80
  -2  12   1   29.90    1.60
   2  12  -1   27.70    1.90
  -2  12   1   22.90    2.20
  -1 -12   1  104.59    5.10
  -1 -12   1  114.09    5.40
   1 -12  -1  115.69    5.80
   1 -12  -1  118.19    5.40
   1  12  -1  115.89    4.80
  -1  12   1  110.99    5.20
  -1  12   1  120.59    4.90
   1  12  -1  112.39    5.20
   1  12  -1  117.79    5.20
   0 -12  -1   20.70    1.80
   0 -12   1   21.30    1.80
   0 -12  -1   18.70    1.70
   0 -12  -1   17.60    1.60
   0 -12   1   19.80    1.70
   0 -12  -1   19.90    2.00
   0  12   1   20.20    1.30
   0  12  -1   22.50    1.80
   0  12  -1   22.40    1.40
   0  12   1   19.50    1.60
  -1 -12  -1    1.50    1.00
  -1 -12  -1   -0.20    1.00
  -1 -12  -1   -0.40    0.80
  -1 -12  -1    0.20    0.60
   1 -12   1    0.60    0.90
  -1  12  -1    0.00    0.50
   1  12   1   -0.40    0.50
   1  12   1   -0.20    1.10
  -1  12  -1   -0.30    0.70
  -2 -12  -1   53.89    2.70
  -2 -12  -1   53.29    2.80
   2 -12   1   50.69    2.80
  -2 -12  -1   50.79    2.70
  -2 -12  -1   55.19    3.10
  -2  12  -1   54.09    2.80
   2  12   1   56.49    2.50
   2  12   1   53.29    2.70
  -2  12  -1   55.39    2.50
  -3 -12  -1    8.80    1.30
  -3 -12  -1   10.40    1.20
  -3 -12  -1   10.00    1.10
  -3 -12  -1    8.20    0.90
  -3 -12  -1    6.80    0.90
   3  12   1    7.60    0.90
   3  12   1    9.70    1.10
  -3  12  -1    5.80    1.00
   3  12   1    8.50    0.80
  -4 -12  -1   -0.60    0.50
  -4 -12  -1    0.00    0.80
   4  12   1   -0.20    0.30
  -4  12  -1   -0.10    0.60
  -5 -12  -1    3.60    0.60
  -5  12  -1    3.10    0.50
  -3  13   1    9.20    0.90
   3  13  -1    9.20    0.80
  -2 -13   1    3.50    0.90
  -2  13   1    3.00    0.70
   2  13  -1    2.10    0.60
  -2  13   1    3.50    0.50
   2  13  -1    3.00    0.50
   1 -13  -1   56.39    2.90
   1 -13  -1   59.49    2.90
   1  13  -1   60.39    2.80
  -1  13   1   52.39    2.70
   1  13  -1   53.19    2.50
   0 -13  -1   25.60    1.80
   0 -13   1   26.10    1.90
   0  13   1   26.20    1.60
   0  13  -1   24.20    1.60
   0  13  -1   32.90    1.90
   1 -13   1   12.10    1.40
  -1 -13  -1   12.80    1.50
  -1  13  -1   12.00    1.00
   1  13   1   14.30    1.40
  -1  13  -1   12.00    0.90
  -2 -13  -1   16.70    1.30
   2  13   1   19.80    1.10
  -2  13  -1   21.80    1.50
  -2  13  -1   17.60    1.10
  -3 -13  -1   13.00    1.30
  -3 -13  -1    9.40    1.00
   3  13   1    9.40    0.90
  -1 -14   1   35.40    1.80
   0 -14   1    0.60    0.40
   0 -14  -1   -0.20    0.40
   0  14  -1    0.80    0.50
  -1 -14  -1   54.99    2.60
  -1  14  -1   56.49    2.70
 -10   0   2   74.29    3.30
  -9   0   2   -0.50    1.50
   9   0  -2    1.10    0.90
  -8   0   2  226.08    9.30
   8   0  -2  224.48    9.50
  -8   0   2  246.98   10.40
  -8   0   2  233.18    9.70
   8   0  -2  230.08   10.30
  -7   0   2  110.19  101.59
   6   0  -2  209.98    8.40
  -6   0   2  214.58    9.40
  -6   0   2  175.78   11.00
   6   0  -2  193.08    9.30
  -6   0   2  220.88    8.60
   6   0  -2  222.68    8.90
  -6   0   2   91.39   92.19
   6   0  -2  218.08    8.70
  -6   0   2  206.78    9.00
  -5   0   2    0.10    0.60
  -5   0   2   -0.70    0.40
   5   0  -2    1.60    1.90
   5   0  -2    0.10    0.60
  -5   0   2    0.10    0.50
   5   0  -2    1.20    0.60
  -5   0   2    1.60   63.69
   5   0  -2   -0.90    5.40
  -5   0   2    0.10    1.20
   5   0  -2    0.70    0.40
   4   0  -2   28.50    1.50
  -4   0   2   -9.30   46.10
   4   0  -2   25.80    2.40
  -4   0   2   27.40    1.50
   4   0  -2   32.10    4.10
   4   0  -2   25.60    1.30
  -4   0   2   23.60    1.40
  -4   0   2   27.10    2.40
   4   0  -2   26.80    1.60
   3   0  -2    1.00    0.80
   3   0  -2   -0.90    1.80
  -3   0   2   -0.20   32.80
   3   0  -2   -0.20    0.40
  -3   0   2    0.10    0.70
   3   0  -2    0.40    0.40
  -3   0   2    0.30    0.40
  -2   0   2 2933.01  138.49
   2   0  -2 2871.41  112.79
   1   0  -2    0.00    0.60
   1   0  -2   -0.20    0.80
   1   0  -2    0.00    0.20
  -1   0   2    0.20    0.50
   1   0  -2   -0.10    0.30
   0   0  -2 2638.14  101.99
   1   0   2    0.10    0.20
  -1   0  -2   -0.30    0.70
  -1   0  -2    0.40    0.60
  -1   0  -2    0.50    0.50
  -1   0  -2    0.40    0.20
   2   0   2  251.97   10.50
  -2   0  -2  266.27   11.40
  -2   0  -2  275.67   10.40
  -2   0  -2  271.97   11.10
  -3   0  -2   24.80   19.20
  -4   0  -2    0.30    0.30
   4   0   2    0.70    0.60
  -4   0  -2    1.20    1.10
   4   0   2   -0.10    0.50
   4   0   2   -1.00    1.00
   4   0   2    0.10    0.40
  -5   0  -2    0.10    0.80
  -5   0  -2    1.40    1.30
  -5   0  -2   -0.40    0.80
   5   0   2    0.40    0.60
  -5   0  -2    0.30    0.40
  -6   0  -2   71.29    5.10
   6   0   2   67.89    3.30
  -6   0  -2   65.99    4.00
  -6   0  -2   67.89    3.70
  -6   0  -2   72.09    3.00
   6   0   2   69.89    3.50
   6   0   2   67.29    3.20
   7   0   2   -0.10    0.70
   7   0   2   -0.40    0.70
  -7   0  -2    1.20    1.10
  -7   0  -2   -0.20    0.80
  -7   0  -2    9.10   77.59
  -7   0  -2    1.10    1.00
  -7   0  -2   -0.50    1.10
   7   0   2    0.80    0.70
   8   0   2    6.10    1.00
  -8   0  -2    8.80    1.40
  -9   0  -2    0.20    0.70
 -10  -1   2    2.20    0.60
 -10  -1   2    1.90    0.50
 -10   1   2    1.70    0.60
   9  -1  -2   14.00    1.60
   9   1  -2   11.80    1.30
  -9   1   2   17.70    2.30
  -9   1   2   11.20    1.40
   8  -1  -2    9.00    1.50
  -8  -1   2    7.40    1.40
  -8  -1   2   10.10    1.20
   8  -1  -2    7.00    0.90
  -8   1   2    8.90    1.60
  -8   1   2   10.80    1.10
   8   1  -2    9.40    0.90
   8   1  -2    8.30    1.40
  -8   1   2    7.90    0.80
  -7  -1   2    1.90    0.80
  -7  -1   2    0.80   92.19
  -7  -1   2    1.20    0.70
   7  -1  -2    1.60    1.00
   7  -1  -2    0.50    1.10
  -7  -1   2    1.20    1.10
   7  -1  -2    0.40    0.60
   7   1  -2    0.90    0.70
   7   1  -2    2.20    0.90
  -7   1   2   49.40  123.79
  -7   1   2    1.50    1.00
  -7   1   2    1.20    1.00
  -7   1   2    0.40    0.70
   7   1  -2    1.50    1.20
   7   1  -2    0.30    0.50
  -6  -1   2   58.99  106.09
  -6  -1   2   34.80    2.40
   6  -1  -2   35.00    1.70
   6  -1  -2   38.60    3.90
  -6  -1   2   31.80    2.60
   6  -1  -2   40.40    7.50
   6  -1  -2   33.60    2.00
  -6  -1   2   36.60    2.00
  -6  -1   2   33.60    2.30
  -6  -1   2   34.20    3.50
   6  -1  -2   34.30    2.20
   6  -1  -2   31.60    2.60
  -6   1   2   33.90    2.40
   6   1  -2   36.60    2.30
  -6   1   2   36.00    4.10
   6   1  -2   35.60    1.80
  -6   1   2   35.60    2.10
  -6   1   2  -49.10  106.19
   6   1  -2   37.70    2.10
   6   1  -2   32.30    2.60
  -6   1   2   35.30    2.70
   5  -1  -2  414.66   15.80
  -5  -1   2  416.86   15.80
  -5  -1   2  379.46   16.10
  -5  -1   2  379.16   16.40
  -5  -1   2  413.26   17.60
  -5  -1   2  305.77   65.59
   5  -1  -2  404.96   17.60
   5  -1  -2  396.86   16.00
   5  -1  -2  390.76   15.70
  -5   1   2  401.36   15.70
  -5   1   2  403.36   15.90
   5   1  -2  417.66   15.90
   5   1  -2  410.66   16.10
  -5   1   2  399.46   17.70
  -5   1   2  384.86   16.20
   5   1  -2  375.46   17.40
   5   1  -2  401.36   15.70
  -4  -1   2  124.19    5.10
   4  -1  -2  123.89    5.20
   4  -1  -2  110.39    5.00
  -4  -1   2  140.89   43.70
   4  -1  -2  120.79    7.60
  -4  -1   2  121.59    6.20
   4  -1  -2  121.59    6.30
   4  -1  -2  123.19    5.10
   4   1  -2  129.79    5.20
  -4   1   2  123.39    5.10
   4   1  -2  114.29    7.30
   4   1  -2  126.69    5.10
  -4   1   2  171.28   53.69
   4   1  -2  121.19    6.20
  -4   1   2  120.69    6.40
   3  -1  -2 2182.38   85.69
   3  -1  -2 2221.58   87.09
   3   1  -2 2138.29   85.59
  -3   1   2 2439.36   85.99
   3   1  -2 2110.59   86.89
  -3   1   2 2178.78  112.29
   2   1  -2 9999.00  386.66
   1  -1  -2  193.58    7.50
   1  -1  -2  172.48    6.80
   1  -1  -2  165.18    6.90
  -1  -1   2  170.48    6.90
  -1  -1   2  180.38    7.30
   1  -1  -2  167.48    7.20
   1  -1  -2  177.38    7.40
   1   1  -2  176.98    7.50
   1   1  -2  177.18    7.20
   0  -1   2 1619.44   76.79
   0  -1  -2 1766.12   65.69
   1  -1   2  291.67   11.30
  -1  -1  -2  299.97   17.30
  -1  -1  -2  282.67   11.40
   1  -1   2  312.47   11.90
  -1  -1  -2  290.57   17.30
  -1   1  -2  299.07   12.00
   1   1   2  263.97   11.20
  -1   1  -2  281.47   11.30
  -1   1  -2  297.37   11.70
  -2  -1  -2   41.00   15.50
   2  -1   2   49.90   34.80
   2  -1   2   26.80    1.40
  -2  -1  -2   27.50    1.80
   2  -1   2   26.20    1.30
   2  -1   2   25.10    1.90
  -2  -1  -2    3.00   21.10
  -2  -1  -2   27.50    1.70
  -2  -1  -2   28.30    1.10
  -2   1  -2   26.20    1.30
  -2   1  -2   28.30    2.00
   2   1   2   27.90    1.30
  -2   1  -2   28.10    2.50
  -3  -1  -2  548.75   20.80
   3  -1   2  510.75   20.90
  -3  -1  -2  555.14   38.20
   3  -1   2  526.55   21.90
  -3  -1  -2  536.05   21.60
   3  -1   2  534.65   20.90
  -3   1  -2  540.75   22.00
  -3   1  -2  542.95   20.90
  -3   1  -2  528.75   22.40
  -4  -1  -2   59.69    3.70
   4  -1   2   60.89    2.80
  -4  -1  -2   63.99    2.60
  -4  -1  -2   91.29   31.30
   4  -1   2   58.69    2.80
   4  -1   2   56.39    7.50
   4  -1   2   61.19    2.80
   4  -1   2   58.29    4.00
   4   1   2   61.09    2.90
  -4   1  -2   64.09    2.70
  -4   1  -2   60.69    4.00
  -5  -1  -2  511.65   19.50
  -5  -1  -2  493.85   21.10
   5  -1   2  492.95   19.80
  -5   1  -2  515.75   19.60
  -5   1  -2  478.55   20.00
   5   1   2  485.15   19.80
  -5   1  -2  523.85   21.70
   6  -1   2    1.40    0.80
  -6  -1  -2    2.00    1.00
   6  -1   2    1.90    0.70
  -6  -1  -2    0.70    1.10
  -6  -1  -2    2.00    1.20
  -6  -1  -2   -0.80    1.00
   6  -1   2    0.70    0.70
  -6   1  -2    1.10    0.60
   6   1   2    1.30    0.70
   6   1   2    1.20    0.70
  -6   1  -2    0.50    1.30
  -6   1  -2    3.10    1.10
  -6   1  -2    1.70    0.80
   6   1   2    2.40    0.70
  -6   1  -2    1.70    1.00
  -7  -1  -2   46.00   98.59
  -7  -1  -2    7.00    1.70
   7  -1   2    6.90    0.90
   7  -1   2    6.10    0.90
  -7  -1  -2    7.80    1.30
  -7  -1  -2    3.90    1.10
   7  -1   2    6.60    1.00
  -7  -1  -2    7.70    1.40
  -7  -1  -2    7.10    1.40
  -7   1  -2    6.20    1.30
  -7   1  -2   36.90  103.89
   7   1   2    5.70    1.00
  -7   1  -2    4.10    1.70
  -7   1  -2    9.10    1.60
   7   1   2    6.60    0.80
   7   1   2    7.40    1.00
  -8  -1  -2   -1.80    0.90
  -8  -1  -2   -0.20    0.80
   8  -1   2    0.70    0.50
   8   1   2   -2.10    0.90
  -8   1  -2   -0.10    1.00
  -9  -1  -2    2.00    0.70
  -9   1  -2    2.20    0.90
   9  -2  -2   52.89    3.00
  -9  -2   2   57.19    3.00
  -9   2   2   54.19    3.20
  -9   2   2   50.99    2.50
   8  -2  -2    1.10    0.90
   8  -2  -2    0.40    0.50
  -8  -2   2    0.50    1.00
  -8   2   2    1.00    1.10
   8   2  -2    0.70    0.70
  -8   2   2   -0.50    0.80
   8   2  -2   -0.80    1.00
   8   2  -2    0.20    0.70
  -8   2   2   -0.20    0.60
  -7  -2   2   43.20    2.20
   7  -2  -2   39.40    3.10
  -7  -2   2   46.00    3.10
   7  -2  -2   41.20    2.60
  -7  -2   2   43.10    4.10
  -7  -2   2   44.10    2.50
   7  -2  -2   45.30    2.30
  -7  -2   2   43.40    2.90
  -7  -2   2    5.20   88.19
   7   2  -2   43.70    2.50
  -7   2   2   43.00    2.40
   7   2  -2   45.80    2.20
   7   2  -2   41.00    2.70
   7   2  -2   38.90    3.00
  -7   2   2   45.50    3.30
  -7   2   2   42.40    2.80
   6  -2  -2   10.50    1.10
  -6  -2   2   10.20    1.50
   6  -2  -2   16.50    6.50
   6  -2  -2    9.40    1.50
  -6  -2   2   11.50    1.00
  -6  -2   2   10.40    1.50
  -6  -2   2   10.80    1.20
   6  -2  -2    9.30    1.10
  -6  -2   2   12.30    2.20
  -6   2   2    9.30    0.90
  -6   2   2    6.90    2.10
  -6   2   2   10.00    1.60
  -6   2   2  194.98  133.79
  -6   2   2    9.40    1.10
   6   2  -2    9.80    1.10
   6   2  -2   10.40    1.30
  -6   2   2   11.30    1.40
   6   2  -2   11.10    0.90
  -5  -2   2  247.48   11.30
  -5  -2   2  236.08   10.20
   5  -2  -2  224.28   12.90
   5  -2  -2  238.08   11.40
   5  -2  -2  240.08    9.70
   5  -2  -2  243.38    9.60
  -5  -2   2  232.28    9.80
  -5  -2   2  244.38    9.50
  -5   2   2  273.27   92.39
  -5   2   2  225.48   11.50
  -5   2   2  241.28    9.70
   5   2  -2  241.88    9.70
  -5   2   2  238.58    9.50
   5   2  -2  209.88   11.10
  -4  -2   2   15.40   35.30
  -4  -2   2   26.80    2.40
   4  -2  -2   24.50    1.40
  -4  -2   2   27.00    1.40
   4  -2  -2   25.20    1.50
   4  -2  -2   23.60    2.40
   4  -2  -2   31.40    3.90
  -4   2   2   24.10    2.50
   4   2  -2   25.60    1.60
   4   2  -2   33.70    6.10
  -4   2   2  -36.30   61.39
   4   2  -2   23.20    2.30
   4   2  -2   25.00    1.40
  -4   2   2   23.50    1.30
  -4   2   2   24.40    1.50
   4   2  -2   23.20    1.30
   3  -2  -2   82.29    5.10
   3  -2  -2   78.59    4.30
   3  -2  -2   80.49    3.30
   3  -2  -2   77.89    3.40
  -3  -2   2   81.19    3.40
  -3  -2   2   76.99    4.20
  -3  -2   2   61.49   28.20
   3   2  -2   80.49    5.20
   3   2  -2   82.09    3.50
  -3   2   2  157.18   46.10
   3   2  -2   80.49    3.40
  -3   2   2   78.59    3.60
  -3   2   2   76.49    4.40
   2  -2  -2  214.98    8.70
  -2  -2   2  218.88    9.30
   2  -2  -2  230.88    9.40
  -2  -2   2  226.18    8.70
   2  -2  -2  224.38    9.80
  -2   2   2  213.78    9.50
   2   2  -2  219.08    9.90
   2   2  -2  221.88    8.80
   2   2  -2  213.98    9.30
  -2   2   2  215.88    8.70
   2   2  -2  217.98    8.70
  -2   2   2  324.47   52.69
  -1  -2   2  305.87   12.10
   1  -2  -2  335.57   23.00
   1  -2  -2  290.47   11.50
   1  -2  -2  304.37   11.90
  -1  -2   2  287.77   11.60
  -1  -2   2  322.57   27.60
   1  -2  -2  292.17   11.50
   1  -2  -2  283.07   11.90
   1   2  -2  288.87   11.60
   1   2  -2  296.27   12.30
   1   2  -2  303.77   12.00
   1   2  -2  294.87   11.60
   0  -2   2   53.89    2.30
   0  -2   2   57.79   16.00
   0  -2  -2   55.89    2.40
   0  -2  -2   54.59    2.30
   0  -2   2   53.89    2.80
   0  -2  -2   56.69    7.40
   0   2  -2   57.49    2.30
   0   2  -2   54.19    2.60
   0   2  -2   54.99    2.30
   0   2  -2   52.69    2.90
  -1  -2  -2   34.40    1.70
  -1  -2  -2   33.70    1.60
   1  -2   2   35.30    1.50
   1  -2   2   47.90   17.80
   1  -2   2   34.50    1.50
   1  -2   2   37.30    2.20
  -1  -2  -2   30.60    1.90
  -1   2  -2   34.30    2.10
  -1   2  -2   33.80    1.50
  -1   2  -2   36.10    2.50
   1   2   2   33.80    1.50
  -1   2  -2   33.90    1.60
  -2  -2  -2    6.80   13.90
  -2  -2  -2    0.00    0.50
   2  -2   2    0.10    0.30
  -2  -2  -2    0.10    0.50
   2  -2   2    0.10    0.40
   2  -2   2    0.00    0.80
   2   2   2    0.10    0.30
  -2   2  -2   -1.50    1.90
  -2   2  -2    0.60    0.90
   3  -2   2  501.05   62.49
   3  -2   2  411.66   16.50
  -3  -2  -2  447.76   17.20
  -3  -2  -2  425.16   33.90
  -3  -2  -2  402.46   17.30
   3  -2   2  419.36   16.60
  -3   2  -2  418.36   17.80
  -3   2  -2  416.36   18.40
   3   2   2  411.96   16.60
  -3   2  -2  435.06   16.50
   4  -2   2   36.40    6.00
   4  -2   2   41.30    2.10
  -4  -2  -2   66.19   24.50
  -4  -2  -2   41.30    1.60
   4  -2   2   40.80    2.10
  -4  -2  -2   40.30    2.80
   4  -2   2   42.20    2.00
   4  -2   2   41.80    3.30
   4   2   2   42.30    2.10
   4   2   2   41.80    2.10
   4   2   2   35.90    1.90
  -4   2  -2   45.40    3.40
  -5  -2  -2   13.20    1.60
  -5  -2  -2   20.60    2.30
  -5  -2  -2   16.10    1.70
   5  -2   2   15.80    1.30
  -5  -2  -2   22.50    1.90
   5  -2   2   17.50    1.40
   5  -2   2   17.60    1.30
   5   2   2   19.50    1.40
  -5   2  -2   17.50    1.70
   5   2   2   16.10    1.30
  -5   2  -2   16.00    1.80
  -5   2  -2   16.60    1.60
  -5   2  -2   18.30    2.70
  -5   2  -2   17.00    1.20
   5   2   2   17.40    1.30
  -6  -2  -2    2.30    1.20
   6  -2   2    3.40    0.80
  -6  -2  -2    4.60    1.40
  -6  -2  -2    2.20    1.20
  -6  -2  -2    2.80    0.90
   6  -2   2    3.50    0.80
   6  -2   2    6.00    0.80
  -6   2  -2   66.09   66.59
  -6   2  -2    2.50    0.80
  -6   2  -2    5.50    1.80
   6   2   2    4.70    1.00
   6   2   2    3.90    0.70
   6   2   2    4.30    0.90
  -6   2  -2    2.30    1.00
  -7  -2  -2  166.78    7.30
  -7  -2  -2  166.38    8.40
  -7  -2  -2  167.68    7.30
  -7  -2  -2  158.98    7.40
   7  -2   2  152.08    6.80
   7  -2   2  163.08    6.60
   7  -2   2  165.58    7.00
   7  -2   2  147.89    7.60
   7   2   2  148.59    6.90
   7   2   2  169.58    6.60
  -7   2  -2  157.88    7.70
  -7   2  -2  157.98    6.50
  -7   2  -2  152.08    6.90
  -7   2  -2  142.29    9.00
  -8  -2  -2   68.49   75.59
  -9  -2  -2   57.19    2.70
  -9   2  -2   56.99    2.90
   9   2   2   52.29    2.40
   9  -3  -2   40.10    2.60
  -9  -3   2   40.20    2.30
  -9   3   2   42.10    2.60
  -9   3   2   39.90    2.00
  -8  -3   2   15.40    1.90
   8  -3  -2   12.30    1.50
   8  -3  -2   12.30    0.90
   8   3  -2   10.70    1.10
  -8   3   2    9.50    1.20
  -8   3   2   10.40    1.10
   8   3  -2   10.90    1.00
  -8   3   2   11.30    1.60
   8   3  -2    7.20    2.10
   7  -3  -2   11.10    1.20
  -7  -3   2    9.20    0.80
  -7  -3   2    8.80    2.10
  -7  -3   2    9.80    1.60
  -7  -3   2    7.60    1.00
   7  -3  -2    6.30    0.80
  -7  -3   2   10.10    1.60
   7  -3  -2   10.60    1.70
   7   3  -2    8.40    0.90
  -7   3   2   11.30    1.50
   7   3  -2    9.10    1.20
  -7   3   2   11.30    1.70
   7   3  -2    9.80    1.10
  -7   3   2    7.00    1.00
   6  -3  -2   12.70    1.70
   6  -3  -2    9.90    1.00
   6  -3  -2    8.00    2.20
  -6  -3   2   15.20    2.60
  -6  -3   2   11.70    1.40
   6  -3  -2   12.50    1.30
   6   3  -2   11.20    1.40
   6   3  -2   12.10    1.30
   6   3  -2   12.90    1.10
  -6   3   2   12.20    1.80
  -6   3   2   12.20    1.20
   6   3  -2   12.30    1.60
   5  -3  -2    7.90    1.00
  -5  -3   2    9.30    1.40
  -5  -3   2    9.80    1.30
  -5  -3   2    9.80    0.90
  -5  -3   2    8.20    1.70
   5  -3  -2    8.60    0.90
   5  -3  -2   10.40    5.00
   5  -3  -2   10.20    2.20
  -5   3   2    6.90    0.90
   5   3  -2    9.50    1.00
   5   3  -2    8.40    1.10
  -5   3   2    9.80    1.00
   5   3  -2    9.50    0.90
  -5   3   2    8.70    1.20
  -5   3   2   91.89  113.99
  -4  -3   2  158.78    7.80
  -4  -3   2  169.18    6.60
   4  -3  -2  160.78    6.70
   4  -3  -2  163.08    9.30
   4  -3  -2  167.98    6.60
   4  -3  -2  179.48    8.30
   4   3  -2  161.68    6.60
   4   3  -2  167.58    6.70
  -4   3   2  158.88    6.70
   4   3  -2  159.28   10.00
   4   3  -2  147.59    7.80
   4   3  -2  165.48    6.90
  -4   3   2  160.58    6.70
  -4   3   2  159.88    8.30
   3  -3  -2    0.50    0.30
   3  -3  -2    1.00    1.20
  -3  -3   2    0.20    0.40
   3  -3  -2    0.60    0.40
  -3  -3   2    0.00    0.70
   3  -3  -2    1.10    2.20
  -3   3   2    0.30    0.50
  -3   3   2    0.30    0.40
   3   3  -2    0.80    2.80
   3   3  -2    0.50    0.30
   3   3  -2    0.90    0.80
   3   3  -2    0.70    0.40
  -3   3   2    0.50    1.00
  -3   3   2   13.80   62.29
   3   3  -2   -0.10    0.50
  -2  -3   2  396.56   16.30
   2  -3  -2  406.26   15.50
  -2  -3   2  402.96   41.20
   2  -3  -2  403.86   32.50
   2  -3  -2  411.56   16.30
  -2  -3   2  415.66   15.60
   2  -3  -2  395.06   15.60
  -2   3   2  385.26   15.60
   2   3  -2  378.06   16.70
   2   3  -2  392.86   15.60
   2   3  -2  386.76   16.30
   2   3  -2  408.36   15.70
  -1  -3   2    2.80    0.40
   1  -3  -2    3.10    0.60
   1  -3  -2    2.10    0.60
   1  -3  -2    2.10    0.30
   1  -3  -2    3.70   10.80
   1  -3  -2    1.40    1.50
  -1  -3   2    2.20    0.80
   1  -3  -2    2.50    0.20
   1   3  -2    1.90    0.40
   1   3  -2    2.40    0.40
   1   3  -2    3.00    0.70
   1   3  -2    3.60    1.40
   0  -3  -2  216.78    9.00
   0  -3   2  230.68    9.50
   0  -3   2  219.78    8.80
   0  -3  -2  226.28    9.00
   0  -3   2  224.88   26.90
   0  -3  -2  242.48   15.70
   0  -3  -2  216.88    9.10
   0   3  -2  223.48    8.80
   0   3  -2  227.08    9.30
   0   3  -2  222.28    8.80
   0   3  -2  223.28    9.70
  -1  -3  -2    2.90    1.00
  -1  -3  -2    2.50    0.60
   1  -3   2    3.60    0.40
  -1  -3  -2    4.40    0.60
  -1  -3  -2   -8.40    7.70
   1  -3   2    2.70    1.10
   1  -3   2    2.10    0.40
   1  -3   2    6.40   18.50
   1   3   2    2.50    0.30
  -1   3  -2    2.10    0.90
  -1   3  -2    3.50    1.70
  -1   3  -2    3.10    0.50
  -1   3  -2    3.20    0.50
   2  -3   2   11.90    0.80
   2  -3   2   14.70    1.60
   2  -3   2   12.60    0.90
   2  -3   2   25.20   25.80
  -2  -3  -2   13.50    2.10
  -2  -3  -2   13.90    1.10
  -2  -3  -2   12.10    1.20
  -2  -3  -2   14.90   12.40
  -2   3  -2   16.30    2.80
   2   3   2   11.10    0.80
  -2   3  -2   11.50    0.90
  -2   3  -2   12.30    1.50
  -3  -3  -2    0.20    0.60
   3  -3   2    0.70    0.40
   3  -3   2    0.20    0.40
  -3  -3  -2   -1.40   45.90
   3  -3   2    0.00    0.50
   3  -3   2   43.70   40.60
   3  -3   2    0.90    0.90
  -3  -3  -2    1.10    0.70
  -3   3  -2   -2.60    2.30
   3   3   2    0.70    0.40
  -3   3  -2    0.90    0.60
  -3   3  -2    1.40    1.00
   4  -3   2  313.47   12.70
   4  -3   2  357.96   68.79
   4  -3   2  326.57   12.90
   4  -3   2  309.97   14.50
  -4  -3  -2  326.27   13.60
  -4   3  -2  331.17   12.80
   4   3   2  298.87   12.70
   4   3   2  336.67   12.90
  -4   3  -2  322.17   14.70
   5  -3   2  103.59    4.50
   5  -3   2   93.89    6.40
  -5  -3  -2  105.59    5.10
  -5  -3  -2   99.89    4.70
   5  -3   2   98.09    4.40
  -5  -3  -2  101.19    4.80
   5  -3   2   98.09    4.30
  -5  -3  -2  100.59    5.20
  -5  -3  -2  100.59    5.40
   5   3   2  105.79    4.60
  -5   3  -2  103.79    4.40
   5   3   2   99.19    4.30
  -5   3  -2  101.69   70.69
  -5   3  -2   93.59    5.10
  -5   3  -2  107.09    6.60
  -5   3  -2   95.59    4.80
   6  -3   2   92.19    4.20
   6  -3   2   95.29    4.50
  -6  -3  -2  101.49    4.90
  -6  -3  -2   88.99    4.60
   6  -3   2   94.69    4.30
  -6  -3  -2  100.79    5.60
  -6  -3  -2   91.49    4.60
  -6  -3  -2   97.49    4.80
  -6  -3  -2  100.59    5.20
  -6   3  -2   92.49    5.20
  -6   3  -2  103.59    6.80
  -6   3  -2   95.49    4.30
   6   3   2   97.79    4.60
   6   3   2  100.39    4.20
  -6   3  -2  103.59    4.80
   7  -3   2  128.79    6.90
  -7  -3  -2  131.29    7.30
  -7  -3  -2  151.58    7.00
  -7  -3  -2  148.99    6.60
  -7  -3  -2  145.99   50.69
  -7  -3  -2  153.68    6.70
   7  -3   2  141.39    5.90
   7  -3   2  143.89    6.30
  -7   3  -2  137.09    6.30
   7   3   2  140.49    6.50
  -7   3  -2  140.99    5.90
   7   3   2  142.59    6.40
   7   3   2  151.58    6.00
  -7   3  -2  132.69    8.70
  -7   3  -2  145.89    7.10
  -7   3  -2   43.00  114.09
  -8  -3  -2   16.30    1.50
  -8  -3  -2   14.80    1.70
   8  -3   2   12.30    1.70
   8   3   2   18.70    1.20
  -8   3  -2   18.60    2.10
   9  -3   2    8.80    1.20
  -9  -3  -2   12.20    0.90
  -9  -3  -2   10.10    1.00
   9   3   2    9.10    0.70
  -9   3  -2   10.00    1.30
  -9  -4   2    1.70    0.60
  -9  -4   2    1.60    0.70
   9  -4  -2    0.80    0.80
  -9   4   2    1.20    0.40
  -9   4   2    1.60    0.60
   8  -4  -2   21.50    2.20
  -8  -4   2   25.60    1.90
   8  -4  -2   19.30    1.30
  -8   4   2   23.40    1.60
  -8   4   2   24.00    2.30
  -8   4   2   21.80    1.80
   8   4  -2   26.00    1.30
  -7  -4   2   42.90   80.09
   7  -4  -2    2.40    0.50
  -7  -4   2    1.30    1.20
   7  -4  -2  -14.50   13.90
   7  -4  -2    0.50    1.10
  -7  -4   2    0.40    1.00
  -7  -4   2    0.70    1.30
  -7   4   2    1.70    0.80
   7   4  -2    1.00    0.90
  -7   4   2    1.50    1.20
   7   4  -2    1.10    0.50
   7   4  -2    1.50    0.90
  -7   4   2    0.20    1.00
   6  -4  -2    1.70    1.60
  -6  -4   2    0.60    1.50
  -6  -4   2    0.80    0.50
  -6  -4   2    2.50    1.30
   6  -4  -2    1.80    0.90
  -6  -4   2    1.50    1.00
   6  -4  -2    2.60    0.60
   6   4  -2    0.40    0.90
  -6   4   2    1.00    0.70
  -6   4   2    2.60    1.10
  -6   4   2    1.70    0.80
  -6   4   2    1.00    1.20
   6   4  -2    1.70    0.80
   6   4  -2    1.30    0.50
  -5  -4   2  194.98    7.80
   5  -4  -2  197.18    7.80
  -5  -4   2  199.28    8.50
   5  -4  -2  215.58   12.00
   5  -4  -2  172.18   12.70
  -5  -4   2  192.68    8.60
  -5  -4   2  185.68    9.50
  -5  -4   2  186.38    8.10
   5  -4  -2  197.28    8.50
  -5   4   2  193.48    7.90
  -5   4   2  191.98    8.50
   5   4  -2  189.18    8.10
   5   4  -2  194.28    8.30
  -5   4   2  197.98    8.10
   5   4  -2  193.68    7.80
  -4  -4   2  363.16   15.80
  -4  -4   2  373.16   14.40
  -4  -4   2  406.46   15.40
   4  -4  -2  349.67   14.50
   4  -4  -2  356.06   16.10
   4  -4  -2  379.56   17.50
   4  -4  -2  367.26   14.40
   4   4  -2  357.26   14.40
   4   4  -2  360.26   14.70
   4   4  -2  354.66   14.60
  -4   4   2  351.66   14.50
   3  -4  -2  251.57   10.00
  -3  -4   2  266.27   10.00
   3  -4  -2  259.37    9.90
  -3  -4   2  254.47   11.10
   3  -4  -2  262.47   11.30
  -3   4   2  240.98   10.00
   3   4  -2  249.88   10.10
   3   4  -2  252.47   10.10
   3   4  -2  245.58   11.10
  -3   4   2  243.68   10.10
   3   4  -2  238.88    9.90
  -2  -4   2   60.49    2.50
   2  -4  -2   58.49    3.60
   2  -4  -2   59.09    2.40
   2  -4  -2   58.69    2.50
  -2  -4   2   37.50   23.50
   2  -4  -2   88.99   21.90
  -2  -4   2   57.49    3.30
   2   4  -2   60.49    2.70
   2   4  -2   56.09    3.30
  -2   4   2   56.19    2.60
  -1  -4   2  111.39    5.30
  -1  -4   2  114.39   22.90
   1  -4  -2  104.99    5.00
   1  -4  -2  135.49   18.40
  -1  -4   2  111.09    4.40
   1  -4  -2  118.69    5.10
   1   4  -2  104.59    5.10
   1   4  -2  107.59    4.50
   0  -4   2  845.72   33.00
   0  -4  -2  916.31   42.10
   0  -4  -2  854.71   33.60
   0  -4   2  831.92   33.90
   0  -4   2  744.43   55.79
   0   4  -2  887.01   33.10
   0   4   2  873.91   33.00
   0   4  -2  855.91   33.10
   0   4  -2  830.92   33.70
   0   4  -2  827.02   34.10
  -1  -4  -2   21.30    1.40
   1  -4   2   21.20    2.10
   1  -4   2   41.50   21.90
   1  -4   2   19.50    1.10
  -1  -4  -2   25.00   10.40
   1  -4   2   19.80    1.10
   1   4   2   20.60    1.00
  -1   4  -2   20.70    3.00
   2  -4   2 1002.00   37.60
  -2  -4  -2 1005.70   48.60
   2  -4   2 1049.00   64.79
  -2  -4  -2  894.61   38.40
   2  -4   2 1008.00   38.80
  -2  -4  -2  933.11   38.10
   2  -4   2  968.00   37.50
  -2   4  -2  973.60   37.60
  -2   4  -2  938.71   38.70
  -2   4  -2  915.01   39.30
  -2   4  -2 1003.80   37.60
   3  -4   2    4.60    1.40
  -3  -4  -2    7.10    1.60
  -3  -4  -2   13.60   16.60
  -3  -4  -2    7.20    1.10
   3  -4   2    6.50    0.70
   3  -4   2    6.30    0.70
   3  -4   2  -40.90   46.20
  -3   4  -2    6.30    1.50
  -3   4  -2    5.70    0.90
  -3   4  -2    6.20    0.80
  -3   4  -2    6.20    0.70
   3   4   2    9.30    0.90
  -3   4  -2    1.70    3.10
   4  -4   2   32.90   69.29
   4  -4   2  123.59    5.10
   4  -4   2  119.19    5.00
   4  -4   2  116.09    6.80
  -4  -4  -2  119.49    5.70
  -4  -4  -2  115.99    5.60
   4  -4   2  113.09    4.90
   4   4   2  118.49    5.10
  -4   4  -2  112.99    4.90
  -4   4  -2  118.09    5.40
   4   4   2  114.89    4.90
  -4   4  -2  124.79    5.10
  -4   4  -2  118.99    6.90
   5  -4   2  317.67   12.80
  -5  -4  -2  327.57   13.70
   5  -4   2  335.97   13.00
  -5  -4  -2  310.37   13.30
   5  -4   2  328.17   13.10
  -5  -4  -2  304.87   13.20
  -5  -4  -2  333.17   14.00
   5  -4   2  319.37   15.70
  -5  -4  -2  337.17   13.30
  -5  -4  -2  320.67   13.30
  -5   4  -2  334.37   15.70
   5   4   2  312.17   12.80
   5   4   2  335.67   13.10
  -5   4  -2  331.07   13.00
  -5   4  -2  328.87   13.40
  -5   4  -2  287.37   13.70
  -6  -4  -2   53.09    3.30
   6  -4   2   52.99    2.60
  -6  -4  -2   55.99    3.10
  -6  -4  -2   57.39    3.80
  -6  -4  -2   58.19    3.80
   6  -4   2   54.99    2.70
  -6  -4  -2   53.19    3.00
  -6  -4  -2   49.40    3.00
  -6  -4  -2   55.79   41.60
  -6   4  -2   56.59    3.20
  -6   4  -2   94.99  131.59
  -6   4  -2   55.79    2.70
  -6   4  -2   56.89    5.70
  -6   4  -2   44.90    3.30
   7  -4   2    2.00    0.80
  -7  -4  -2    1.90    1.00
  -7   4  -2  -78.39  171.18
  -7   4  -2    4.00    1.50
  -8  -4  -2   36.30    2.10
   8  -4   2   31.90    2.50
  -8  -4  -2   32.40    2.50
   8  -4   2   31.10    1.70
  -8   4  -2   33.30    2.40
   8   4   2   36.20    1.70
  -8   4  -2   27.10    2.00
  -9  -4  -2   30.60    1.70
   9  -4   2   26.90    1.70
   9   4   2   25.60    1.40
  -9  -5   2    4.10    0.70
   9  -5  -2    3.40    0.70
  -9   5   2    3.50    0.80
   9   5  -2    4.70    0.60
  -9   5   2    4.40    0.50
  -8  -5   2   41.80    2.80
  -8  -5   2   50.09    2.80
   8  -5  -2   44.50    2.80
  -8   5   2   47.50    2.50
   8   5  -2   43.00    2.00
  -8   5   2   40.50    3.20
   7  -5  -2  134.49    5.60
  -7  -5   2  156.78    6.60
   7  -5  -2  126.09    6.70
   7   5  -2  144.59    5.70
   7   5  -2  129.79    6.30
  -7   5   2  142.39    6.00
  -7   5   2  136.49    6.50
  -7   5   2  128.29    6.70
   7   5  -2  135.59    6.10
  -6  -5   2   99.89    5.40
  -6  -5   2  110.79    5.30
   6  -5  -2   81.99   10.90
   6  -5  -2  109.19    4.40
  -6  -5   2   84.99   50.99
  -6  -5   2  114.39    5.60
  -6   5   2   98.89    5.60
   6   5  -2  104.69    4.50
   6   5  -2  102.39    5.00
  -6   5   2  109.19    4.60
  -6   5   2  100.29    4.80
   6   5  -2   99.79    4.80
  -6   5   2  109.89    5.30
  -5  -5   2   34.20    1.60
  -5  -5   2   28.40    3.10
   5  -5  -2   31.20    3.60
   5  -5  -2   20.00    8.20
  -5  -5   2   35.00    2.80
  -5  -5   2   38.10    2.60
   5  -5  -2   35.50    2.50
  -5  -5   2   30.60    2.30
   5  -5  -2   34.90    1.70
   5   5  -2   35.90    1.80
   5   5  -2   30.90    2.00
   5   5  -2   29.80    2.30
  -5   5   2   33.70    1.90
  -5   5   2   32.70    2.50
  -5   5   2   33.20    2.10
  -4  -5   2  143.09    7.20
  -4  -5   2  144.39    6.30
   4  -5  -2  134.19    6.20
   4  -5  -2  132.19    5.80
   4  -5  -2  141.79    7.60
  -4  -5   2  129.99    6.40
   4  -5  -2  138.69    5.60
  -4  -5   2  143.09    5.60
   4  -5  -2  134.29    8.90
  -4   5   2  140.69    5.80
   4   5  -2  139.99    5.60
  -4   5   2  133.39    5.90
   4   5  -2  135.99    6.00
   4   5  -2  134.19    5.90
   3  -5  -2   23.00    1.10
   3  -5  -2   23.90    2.40
  -3  -5   2   23.20    1.20
  -3  -5   2   24.50    2.30
  -3   5   2   20.50    1.40
  -3   5   2   20.70    1.40
   3   5  -2   21.00    1.10
   3   5  -2   21.30    1.50
   2  -5  -2  271.27   11.50
  -2  -5   2  278.87   11.60
   2  -5  -2  282.07   31.50
   2  -5  -2  260.17   10.30
  -2  -5   2  280.47   10.40
   2  -5  -2  262.37   10.40
  -2   5   2  247.48   10.40
  -2   5   2  258.77   10.50
   2   5  -2  248.58   10.40
   2   5  -2  262.17   10.50
   2   5  -2  276.47   10.60
   2   5  -2  250.27   11.40
  -1  -5   2    9.10   21.30
  -1  -5   2   20.50    1.10
   1  -5  -2   19.50    1.60
   1  -5  -2   20.50    1.80
   1   5  -2   19.10    1.10
   1   5  -2   20.00    1.80
   1   5  -2   22.00    1.20
   1   5  -2   20.70    1.20
   0  -5  -2    7.50   12.20
   0  -5   2    4.20    0.50
   0  -5  -2    5.50    0.90
   0  -5  -2    1.70    1.90
   0  -5   2    5.90    1.30
   0   5  -2    3.50    0.90
   0   5  -2    4.70    0.60
   0   5  -2    4.30    0.60
   0   5  -2    4.20    0.50
   0   5   2    5.10    0.50
   1  -5   2    1.30    0.40
  -1  -5  -2    1.30    0.70
  -1  -5  -2    1.80    0.70
   1  -5   2    1.20    1.20
   1   5   2    1.90    0.40
  -1   5  -2    1.40    0.40
  -1   5  -2    1.10    1.00
  -1   5  -2    7.70    3.30
  -1   5  -2    1.70    0.60
  -1   5  -2    1.10    0.50
   2  -5   2  378.46   14.70
   2  -5   2  383.86   14.60
  -2  -5  -2  398.66   15.10
  -2  -5  -2  363.06   15.30
  -2  -5  -2  360.36   16.10
   2  -5   2  345.77   47.20
  -2  -5  -2  364.66   29.00
   2   5   2  375.76   14.60
  -2   5  -2  373.56   14.70
  -2   5  -2  353.36   15.00
  -2   5  -2  386.56   14.70
  -2   5  -2  364.16   17.10
  -2   5  -2  355.66   14.60
  -2   5  -2  361.86   16.00
   3  -5   2   44.20    2.20
   3  -5   2   48.20    2.20
   3  -5   2   47.20    2.30
  -3  -5  -2   49.50    2.80
  -3  -5  -2   19.40   16.30
   3  -5   2   45.90    3.60
   3   5   2   47.40    2.20
  -3   5  -2   45.70    2.30
  -3   5  -2   47.80    2.30
  -3   5  -2   43.00    2.60
  -3   5  -2   46.40    2.20
  -3   5  -2   45.20    3.70
   4  -5   2   30.70    1.80
   4  -5   2   34.50    1.80
  -4  -5  -2   32.20    2.60
   4  -5   2 -108.69   65.19
  -4  -5  -2   33.40    2.70
  -4  -5  -2   30.40    2.10
   4  -5   2   32.10    3.50
   4  -5   2   38.40    2.10
  -4  -5  -2   36.00    2.80
  -4   5  -2   32.80    3.50
  -4   5  -2   33.10    2.30
  -4   5  -2   31.70    1.90
   4   5   2   33.80    2.00
  -4   5  -2   30.40    2.20
  -4   5  -2   31.80    1.90
   5  -5   2   15.40   11.20
  -5   5  -2  128.69  133.49
  -6  -5  -2  207.18    8.60
  -6  -5  -2  203.38    9.20
   6  -5   2  198.68    8.40
  -6  -5  -2  197.58    8.60
  -6  -5  -2  199.28    9.20
   6  -5   2  200.08    8.20
  -6  -5  -2  196.58    8.70
  -6  -5  -2  188.38    8.50
  -6   5  -2   51.49  184.58
  -6   5  -2  206.38    8.30
  -6   5  -2  198.48    9.30
   6   5   2  207.78    8.10
  -6   5  -2  199.18    8.70
  -6   5  -2  187.68    8.40
   6   5   2  193.68    8.50
  -7  -5  -2   10.30    1.60
  -7  -5  -2   10.50    1.70
  -7  -5  -2    9.20    1.10
   7  -5   2   11.00    1.00
  -7  -5  -2    9.50    1.30
  -7  -5  -2    9.40    1.10
  -7  -5  -2   47.90   47.90
  -7   5  -2    8.60    1.20
  -7   5  -2    9.90    1.00
  -7   5  -2   10.30    1.50
   7   5   2    9.90    1.00
  -8  -5  -2   75.69    3.90
  -8  -5  -2   73.09    3.70
  -8  -5  -2   78.29    3.40
   8  -5   2   70.79    4.30
  -8  -5  -2   74.29    3.70
  -8   5  -2   75.59    4.00
   8   5   2   77.99    3.30
  -8   5  -2   73.39    3.40
  -9  -5  -2   48.40    2.20
  -9  -5  -2   40.90    2.50
   9  -6  -2   12.00    1.00
  -9  -6   2   13.10    1.30
   9   6  -2   15.10    1.00
  -9   6   2   16.00    1.00
  -8  -6   2   48.10    2.50
   8  -6  -2   45.20    2.80
  -8  -6   2   42.00    2.20
  -8   6   2   41.40    2.50
   8   6  -2   41.70    2.20
   7  -6  -2    1.10    0.80
  -7  -6   2    1.90    1.00
  -7  -6   2    2.40    0.90
  -7   6   2    1.40    0.70
  -7   6   2    1.00    0.80
  -7   6   2    1.70    0.80
   6  -6  -2   15.40    0.90
   6  -6  -2   11.10    2.50
  -6  -6   2   19.40    1.90
  -6  -6   2   38.10   54.89
   6  -6  -2   17.90    7.20
  -6  -6   2   15.60    1.90
   6  -6  -2   13.40    1.80
  -6  -6   2   15.00    2.40
  -6  -6   2   14.80    1.60
  -6  -6   2   14.10    1.60
  -6   6   2   14.60    1.30
   6   6  -2   15.00    1.20
   6   6  -2   14.40    1.50
  -6   6   2   17.20    1.90
  -6   6   2   17.40    3.10
  -6   6   2   13.00    1.30
   6   6  -2   15.70    1.60
   5  -6  -2   56.69    2.50
   5  -6  -2   61.09    3.60
   5  -6  -2   56.29    4.70
  -5  -6   2   56.09    3.70
  -5  -6   2   51.89    4.10
   5  -6  -2   47.10    6.80
  -5  -6   2   64.19    3.50
   5   6  -2   53.99    3.10
  -5   6   2   59.09    2.80
   5   6  -2   60.79    2.70
  -5   6   2   58.09    3.50
   4  -6  -2    9.70    5.60
   4  -6  -2    6.00    0.60
  -4  -6   2    7.20    1.20
  -4  -6   2    5.40    1.10
  -4  -6   2    3.70    1.50
  -4  -6   2    5.60    1.40
   4  -6  -2    5.40    1.90
  -4  -6   2    3.80    0.50
   4  -6  -2    6.70    1.30
   4   6  -2    5.70    0.70
   4   6  -2    4.20    0.80
  -4   6   2    6.20    0.90
  -4   6   2    5.60    1.10
   4   6  -2    4.40    0.90
  -4   6   2    5.90    0.90
  -3  -6   2  149.39    7.00
   3  -6  -2  156.58    6.10
   3  -6  -2  160.08    8.00
  -3  -6   2  163.48    7.90
  -3  -6   2  148.39    6.90
  -3  -6   2  162.78    6.30
   3   6  -2  153.48    6.60
  -3   6   2  155.18    6.60
   2  -6  -2   27.30   22.90
  -2  -6   2   29.90    2.60
  -2  -6   2    6.20   29.90
  -2  -6   2   29.00    1.40
   2  -6  -2   30.00    2.60
  -2   6   2   28.80    1.70
   2   6  -2   29.80    1.40
   2   6  -2   28.70    1.70
   2   6  -2   28.70    1.70
  -2   6   2   27.30    1.50
  -1  -6   2  213.98    9.40
   1  -6  -2  209.08   27.80
   1  -6  -2  207.28    9.00
  -1   6   2  193.78    8.10
   1   6  -2  205.78    8.20
   1   6  -2  189.48    8.00
   1   6  -2  203.38    8.40
   1   6  -2  195.38    8.10
   0  -6  -2  149.59    6.70
   0  -6  -2  167.58   23.00
   0  -6   2  147.29    7.40
   0   6  -2  140.99    6.00
   0   6  -2  141.49    6.10
   0   6   2  151.18    6.00
   0   6  -2  145.09    6.30
   0   6  -2  159.18    6.10
  -1  -6  -2  340.47   29.00
   1  -6   2  403.26   16.40
   1  -6   2  386.76   14.80
  -1  -6  -2  371.16   15.40
  -1   6  -2  356.46   18.00
  -1   6  -2  370.96   14.90
   1   6   2  382.96   14.80
  -1   6  -2  368.16   15.20
  -1   6  -2  397.46   14.90
  -1   6  -2  365.86   14.80
  -1   6  -2  367.56   16.30
   2  -6   2   36.60    3.10
  -2  -6  -2   22.50   17.90
  -2  -6  -2   33.50    2.20
   2  -6   2   28.90    1.70
   2  -6   2   32.70    1.60
  -2   6  -2   31.20    1.70
   2   6   2   30.00    1.60
  -2   6  -2   28.00    1.90
  -2   6  -2   32.70    1.80
  -2   6  -2   37.30    5.90
  -2   6  -2   32.10    2.90
   3  -6   2   48.10    2.50
  -3  -6  -2   52.39    3.30
   3  -6   2   52.69    4.10
   3  -6   2   74.79   51.29
  -3  -6  -2   49.80    2.80
   3  -6   2   50.69    2.40
  -3  -6  -2   50.09    2.90
  -3  -6  -2   49.40    2.90
   3   6   2   51.89    2.50
  -3   6  -2   52.69    2.50
  -3   6  -2   45.80    2.80
  -3   6  -2   48.40    2.50
  -3   6  -2   48.00    2.80
  -3   6  -2   52.39    2.60
   3   6   2   49.90    2.20
  -4  -6  -2   89.89    4.50
   4  -6   2   95.79    4.30
   4  -6   2  112.19    7.50
  -4  -6  -2  103.99    4.40
  -4  -6  -2   95.89    4.70
  -4  -6  -2   97.99    5.00
   4  -6   2   98.49    4.20
   4  -6   2   97.19    4.70
  -4  -6  -2   93.79    4.50
   4  -6   2   40.10   74.49
  -4  -6  -2   95.69    4.90
  -4   6  -2   84.89    4.70
  -4   6  -2   87.39    5.00
  -4   6  -2   95.69    4.10
  -4   6  -2   95.69    4.40
  -4   6  -2   96.29    4.80
  -4   6  -2   99.69    4.40
   4   6   2   95.19    4.40
   4   6   2   94.89    4.00
  -4   6  -2   94.89   10.80
   5  -6   2  102.19    8.10
   5  -6   2  123.69    5.20
  -5  -6  -2  116.89    5.60
  -5  -6  -2  120.39    5.60
  -5  -6  -2  127.59    6.30
  -5  -6  -2  126.69    5.50
  -5  -6  -2  124.49    6.10
  -5  -6  -2   58.99   33.50
  -5  -6  -2  119.39    5.70
   5  -6   2  123.39    5.40
  -5   6  -2  117.29    6.20
  -5   6  -2  127.09    5.50
   5   6   2  130.99    5.10
   5   6   2  122.09    5.50
  -5   6  -2  124.99    5.90
  -5   6  -2  119.29    5.50
  -6  -6  -2  152.78    7.40
  -6  -6  -2  160.38    7.20
   6  -6   2  166.68    6.70
  -6  -6  -2  159.68    7.20
  -6  -6  -2  170.28    7.80
  -6  -6  -2  151.08    7.10
   6  -6   2  154.88    7.00
  -6  -6  -2  171.08    7.00
   6   6   2  156.38    7.00
  -6   6  -2  160.98    7.80
  -6   6  -2  175.08    7.40
  -6   6  -2  158.98    6.80
   6   6   2  164.68    6.70
  -6   6  -2  153.88    7.00
  -7  -6  -2   95.29    4.60
  -7  -6  -2   97.59    4.60
  -7  -6  -2  103.89    4.40
   7  -6   2   95.19    4.20
  -7  -6  -2  100.39    5.20
  -7   6  -2   94.89    5.00
  -7   6  -2   91.39    4.20
  -7   6  -2   98.99    4.60
   8  -6   2    2.90    0.80
  -8  -6  -2    2.50    0.80
  -8  -6  -2    2.60    0.70
  -8  -6  -2    2.80    0.90
  -8   6  -2    3.40    1.00
  -8   6  -2    3.10    0.60
   8  -7  -2    2.30    0.70
  -8  -7   2    2.60    0.70
   8   7  -2    3.30    0.50
  -8   7   2    1.50    0.60
   8   7  -2    2.80    0.70
  -8   7   2    2.60    0.70
  -7  -7   2   26.00    2.00
   7  -7  -2   23.70    2.20
  -7  -7   2   26.70    1.90
   7   7  -2   24.80    1.40
  -7   7   2   20.80    1.60
  -7   7   2   24.00    2.00
   7   7  -2   25.80    1.70
  -7   7   2   27.60    2.30
  -6  -7   2   39.80    2.30
   6  -7  -2   38.40    2.80
  -6  -7   2   63.79   55.09
  -6  -7   2   39.90    3.10
  -6  -7   2   38.80    2.50
  -6   7   2   36.60    2.40
  -6   7   2   34.70    3.60
  -6   7   2   35.00    2.30
  -6   7   2   40.50    2.10
   6   7  -2   38.50    1.90
   6   7  -2   32.70    2.20
  -5  -7   2  149.99    6.90
  -5  -7   2  155.48    7.30
   5  -7  -2  169.18   11.80
  -5  -7   2  134.09    6.60
   5  -7  -2  161.18    7.20
  -5  -7   2  140.39    8.00
   5  -7  -2  150.78    8.70
  -5  -7   2  168.68    7.10
   5   7  -2  161.98    6.30
  -5   7   2  156.88    7.20
  -5   7   2  151.18    6.70
   5   7  -2  150.98    6.70
  -5   7   2  159.88    6.50
  -5   7   2  142.49    6.60
   5   7  -2  149.69    6.80
   4  -7  -2   97.69    6.00
   4  -7  -2  101.49    6.30
  -4  -7   2   99.39    6.10
   4  -7  -2  106.39    8.50
  -4  -7   2   93.49    4.70
  -4  -7   2  108.99    5.10
   4   7  -2  100.89    4.70
  -4   7   2  102.09    4.40
   4   7  -2   99.89    4.60
  -4   7   2   93.89    4.50
   4   7  -2  102.49    4.30
  -4   7   2   99.09    4.60
  -3  -7   2  122.09    6.60
  -3  -7   2  127.19    5.60
  -3  -7   2  114.79    5.60
  -3  -7   2  114.69    5.40
   3  -7  -2  124.49    6.80
   3  -7  -2  115.79    5.60
   3   7  -2  121.79    5.20
   3   7  -2  115.79    4.90
  -3   7   2  120.49    5.00
   3   7  -2  114.89    5.20
  -3   7   2  111.49    5.50
   3   7  -2  121.09    5.20
  -3   7   2  118.39    5.10
  -3   7   2  112.99    5.20
   2  -7  -2    7.30    1.10
  -2  -7   2    8.90    0.70
  -2  -7   2   10.70    2.00
   2  -7  -2    6.80    1.40
  -2  -7   2    9.70    1.20
  -2  -7   2    9.10    1.20
   2   7  -2    7.70    0.90
  -2   7   2    8.90    0.90
   2   7  -2    7.80    0.90
  -2   7   2    9.20    1.00
   2   7  -2    7.80    0.80
  -2   7   2    9.30    1.10
  -1  -7   2   38.90    1.80
   1  -7  -2   36.90    2.70
   1  -7  -2   39.00    2.40
   1  -7  -2   33.30    2.30
  -1  -7   2   38.80    3.40
  -1  -7   2   37.00    2.50
  -1  -7   2   38.20    2.50
   1   7  -2   39.30    2.10
   1   7  -2   42.10    2.30
  -1   7   2   37.30    1.90
   1   7  -2   37.60    2.10
  -1   7   2   41.90    2.00
   0  -7   2   59.19    3.10
   0  -7   2   58.19    4.10
   0  -7   2   55.29    3.20
   0  -7  -2   51.59    3.00
   0  -7  -2   56.69    3.10
   0  -7  -2   62.89   19.70
   0  -7   2   57.59    2.50
   0  -7  -2   56.99    3.40
   0  -7  -2   57.49    3.40
   0   7  -2   58.29    3.00
   0   7   2   60.29    2.60
   0   7  -2   62.99    2.80
   0   7  -2   58.79    2.80
   0   7   2   57.09    2.50
   0   7  -2   57.39    2.60
  -1  -7  -2   10.90    1.20
   1  -7   2   11.00    1.90
  -1  -7  -2   11.30    1.30
   1  -7   2   13.50    0.90
   1  -7   2   12.20    1.70
  -1  -7  -2   12.10    1.40
  -1  -7  -2   13.60    1.50
  -1  -7  -2   10.90    1.20
  -1  -7  -2   11.30    1.40
   1   7   2   12.30    1.00
   1   7   2   11.30    0.80
  -1   7  -2   11.30    1.20
  -1   7  -2   12.20    1.20
  -1   7  -2   13.70    1.30
  -2  -7  -2    0.40    0.70
  -2  -7  -2    1.40    0.80
   2  -7   2    1.60    0.50
  -2  -7  -2    1.80    0.80
  -2  -7  -2    1.40    0.80
  -2  -7  -2    1.10    0.80
  -2  -7  -2    1.10    1.20
   2  -7   2    0.20    1.50
   2  -7   2   -0.30    0.90
  -2   7  -2    2.50    0.80
  -2   7  -2    1.00    0.60
  -2   7  -2    1.20    0.60
  -2   7  -2    1.60    0.60
   2   7   2    0.40    0.40
  -2   7  -2    0.80    0.70
  -3  -7  -2   13.50    1.40
   3  -7   2   17.40    2.00
   3  -7   2   17.20    2.90
  -3  -7  -2   15.10    1.60
  -3  -7  -2   12.90    1.70
  -3  -7  -2   18.10    1.80
   3  -7   2  -35.00   60.89
  -3  -7  -2   14.80    1.60
  -3  -7  -2   16.80    1.50
   3  -7   2   16.50    2.10
   3  -7   2   14.90    1.10
  -3   7  -2   15.30    1.60
   3   7   2   16.20    1.20
  -3   7  -2   17.20    1.70
  -3   7  -2   15.10    1.30
  -3   7  -2   15.60    1.50
  -3   7  -2   15.50    1.40
   3   7   2   13.40    1.00
  -4  -7  -2  233.48   10.40
  -4  -7  -2  255.87   10.60
   4  -7   2  255.47   10.00
  -4  -7  -2  244.98   10.80
  -4  -7  -2  251.57   11.00
   4  -7   2  252.67   12.80
   4  -7   2  249.78   10.30
  -4   7  -2  254.57   10.30
   4   7   2  255.17   10.30
  -4   7  -2  250.17   10.70
  -4   7  -2  250.47   10.30
  -4   7  -2  229.18   10.60
   4   7   2  253.47   10.00
  -4   7  -2  246.18   10.00
   5  -7   2    3.40    0.60
  -5  -7  -2    3.00    0.80
  -5  -7  -2    4.00    0.90
   5  -7   2    4.30    0.90
  -5  -7  -2    4.70    1.00
   5  -7   2    2.40    3.00
   5  -7   2   -5.80   13.70
  -5  -7  -2    2.50    1.00
  -5  -7  -2    4.60    1.50
  -5  -7  -2    3.10    1.10
   5   7   2    3.80    1.00
  -5   7  -2    4.50    0.90
  -5   7  -2    2.50    1.20
  -5   7  -2    2.70    0.80
  -5   7  -2    2.60    1.10
   5   7   2    4.30    0.60
   6  -7   2    0.20    0.40
  -6  -7  -2   -0.20    0.70
  -6  -7  -2    0.80    0.90
  -6  -7  -2    0.40    1.30
  -6  -7  -2    1.50    0.90
  -6  -7  -2   -1.50    0.70
  -6  -7  -2    0.70    0.70
  -6   7  -2    0.20    1.00
   6   7   2    0.40    0.60
  -6   7  -2    0.40    0.90
  -6   7  -2    0.40    0.60
  -7  -7  -2    0.30    1.20
  -7  -7  -2    0.90    1.00
  -7  -7  -2    0.60    0.60
   7   7   2    0.50    0.40
  -7   7  -2    1.80    0.70
  -7   7  -2    1.20    1.00
  -7   7  -2   -1.10    0.70
   8  -7   2    5.50    0.90
  -8  -7  -2    5.40    0.70
  -8  -7  -2    6.10    0.70
  -8   7  -2    6.70    0.90
  -8   7  -2    5.10    0.60
   8   7   2    5.00    0.70
   8   7   2    6.20    0.60
   8   8  -2   49.99    2.70
   7  -8  -2    0.00    1.40
  -7  -8   2    0.70    0.70
   7   8  -2    1.80    0.50
  -7   8   2   -0.20    0.80
   7   8  -2    0.40    0.40
   7   8  -2    0.50    0.60
  -6  -8   2  164.88   67.69
  -6  -8   2  305.17   12.30
  -6  -8   2  290.27   12.20
  -6  -8   2  283.97   12.00
   6  -8  -2  294.07   12.30
  -6   8   2  273.57   12.00
   6   8  -2  297.77   12.10
   6   8  -2  308.47   13.10
  -6   8   2  292.27   11.80
  -6   8   2  315.07   12.50
  -5  -8   2  108.89    6.80
  -5  -8   2  128.79    6.40
   5  -8  -2  124.19    6.10
  -5  -8   2  129.89    5.90
   5  -8  -2  114.29    7.30
  -5  -8   2   61.09   48.50
  -5  -8   2  124.79    5.80
   5   8  -2  128.39    5.20
  -5   8   2  125.99    5.90
   5   8  -2  126.39    5.60
  -5   8   2  127.49    5.30
  -5   8   2  115.19    5.50
  -4  -8   2   50.69    3.00
   4  -8  -2   43.60    3.10
  -4  -8   2    4.00   41.90
   4  -8  -2   40.70    6.10
  -4  -8   2   47.40    3.00
  -4  -8   2   42.90    2.70
   4   8  -2   48.60    2.30
   4   8  -2   47.50    2.70
  -4   8   2   45.80    2.90
  -4   8   2   45.50    2.50
   4   8  -2   50.09    2.60
  -4   8   2   40.40    2.60
  -4   8   2   48.40    2.50
   4   8  -2   43.10    2.60
   3  -8  -2    2.40    1.10
   3  -8  -2    2.50    1.10
  -3  -8   2    2.40    1.00
  -3  -8   2    0.50    1.00
   3  -8  -2    2.70    1.30
   3  -8  -2    0.80    1.00
   3  -8  -2    1.70    1.20
  -3  -8   2    0.10    1.30
  -3   8   2    0.50    0.80
   3   8  -2    2.80    1.00
  -3   8   2    2.00    0.70
   3   8  -2    3.10    0.70
   3   8  -2    1.70    0.70
  -2  -8   2   15.00    1.60
   2  -8  -2   15.90    1.70
  -2  -8   2   14.80    2.40
   2  -8  -2   16.40    2.30
   2  -8  -2   13.60    1.50
  -2  -8   2   14.70    1.80
   2  -8  -2   16.30    1.70
   2  -8  -2   11.50    1.70
   2  -8  -2   14.80    1.90
   2   8  -2   14.20    1.10
   2   8  -2   15.60    1.40
  -2   8   2   12.70    1.40
   2   8  -2   19.00    1.40
  -2   8   2   13.70    1.30
  -2   8   2   13.10    1.20
   2   8  -2   16.10    1.40
   2   8  -2   13.40    1.60
   1  -8  -2  133.19    6.20
   1  -8  -2  130.59    6.30
   1  -8  -2  137.09    6.20
  -1  -8   2  134.59    6.40
   1  -8  -2  143.09    7.00
  -1  -8   2  145.99    7.70
  -1  -8   2  138.39    6.30
  -1  -8   2  134.89    6.40
   1  -8  -2  133.19    6.50
  -1  -8   2  137.89    5.40
  -1   8   2  139.19    5.80
   1   8  -2  135.89    5.90
   1   8  -2  140.19    6.20
   1   8  -2  134.99    6.00
  -1   8   2  136.69    5.70
   1   8  -2  138.49    5.70
   1   8  -2  145.19    5.90
   0  -8   2   23.50    2.00
   0  -8  -2   28.20    2.20
   0  -8  -2   24.20    2.00
   0  -8  -2   22.40    1.90
   0  -8  -2   27.10    2.40
   0  -8  -2   26.10    2.30
   0  -8   2   25.10    2.90
   0  -8   2   23.70    2.30
   0  -8  -2   25.20    2.10
   0  -8   2   25.70    1.30
   0  -8  -2   25.60    1.90
   0   8   2   24.60    1.40
   0   8  -2   23.90    1.80
   0   8  -2   28.30    1.70
   0   8  -2   27.30    1.70
   0   8   2   27.10    1.60
   0   8  -2   27.90    1.60
   0   8   2   27.70    1.80
   0   8  -2   27.00    1.90
  -1  -8  -2   71.29    3.60
   1  -8   2   69.29    2.90
  -1  -8  -2   62.49    3.50
  -1  -8  -2   68.09    3.50
  -1  -8  -2   64.89    3.90
  -1  -8  -2   81.49    4.00
   1  -8   2   66.09    4.20
   1  -8   2   74.29    5.00
  -1  -8  -2   67.19    3.60
  -1  -8  -2   68.89    3.60
   1   8   2   70.69    3.40
  -1   8  -2   70.19    3.60
  -1   8  -2   69.39    3.30
  -1   8  -2   65.89    3.50
  -1   8  -2   67.39    3.30
   1   8   2   69.99    3.00
  -1   8  -2   71.19    3.20
   1   8   2   71.29    3.20
   2  -8   2   32.50    1.60
  -2  -8  -2   38.40    2.70
  -2  -8  -2   31.60    2.40
  -2  -8  -2   31.80    2.40
  -2  -8  -2   30.40    2.30
  -2  -8  -2   33.40    2.20
  -2  -8  -2   29.80    2.10
  -2  -8  -2   34.40    2.30
   2  -8   2   30.80    2.70
   2  -8   2   32.80    3.50
   2   8   2   33.20    1.90
  -2   8  -2   34.00    2.30
  -2   8  -2   35.60    2.00
  -2   8  -2   33.30    2.30
  -2   8  -2   31.00    2.00
  -2   8  -2   32.90    1.90
   2   8   2   32.60    1.60
  -3  -8  -2   33.10    2.50
  -3  -8  -2   36.50    2.30
  -3  -8  -2   33.10    2.30
   3  -8   2   30.10    2.30
   3  -8   2   33.00    1.70
   3  -8   2   33.50    3.70
   3  -8   2   29.10    3.10
  -3  -8  -2   32.70    2.30
  -3  -8  -2   34.10    2.70
  -3  -8  -2   35.20    2.40
  -3   8  -2   31.60    2.20
   3   8   2   32.40    1.70
  -3   8  -2   35.50    2.40
  -3   8  -2   29.90    2.00
   3   8   2   31.80    1.90
  -3   8  -2   33.90    2.10
  -3   8  -2   33.40    2.70
  -3   8  -2   31.80    1.90
  -4  -8  -2   40.10    2.50
  -4  -8  -2   39.80    2.30
  -4  -8  -2   12.30   24.30
  -4  -8  -2   42.20    2.80
   4  -8   2   41.30    2.60
  -4  -8  -2   45.00   63.39
  -4  -8  -2   42.10    2.70
  -4  -8  -2   41.40    3.10
   4  -8   2   41.30    1.90
  -4  -8  -2   37.10    2.40
   4  -8   2   18.40   86.29
  -4  -8  -2   40.40    2.60
   4   8   2   39.90    2.00
  -4   8  -2   41.50    2.30
  -4   8  -2   43.90    2.80
  -4   8  -2   38.40    2.30
   4   8   2   39.50    2.40
   4   8   2   39.10    2.30
  -4   8  -2   36.20    3.00
  -4   8  -2   37.80    2.10
   5  -8   2   18.50   11.70
   5  -8   2   13.00    3.60
  -5  -8  -2   29.90    2.60
  -5  -8  -2   24.00    2.20
   5   8   2   23.40    1.40
  -6  -8  -2   62.09    3.30
  -6  -8  -2   57.69    3.10
  -6  -8  -2   60.39    3.30
  -6  -8  -2   64.89    3.80
  -6  -8  -2   61.69    3.60
  -6  -8  -2   61.29    3.10
   6   8   2   63.09    2.80
  -6   8  -2   57.09    2.90
  -6   8  -2   62.99    3.30
   6   8   2   58.19    2.90
  -6   8  -2   55.09    3.60
  -7  -8  -2   13.20    1.20
  -7  -8  -2   11.40    1.30
  -7  -8  -2   13.30    1.10
  -7  -8  -2   13.00    1.50
  -7  -8  -2   13.50    1.30
  -7   8  -2   13.80    1.10
   7   8   2   13.50    1.10
  -7   8  -2   12.90    1.50
   7   8   2   13.10    0.90
  -8  -8  -2    8.70    1.00
  -8  -8  -2    8.40    0.80
   8  -8   2   11.70    1.00
   8   8   2   11.10    1.10
  -8   8  -2   11.40    1.10
  -7  -9   2   48.00    2.60
   7  -9  -2   42.50    2.50
  -7  -9   2   49.00    2.40
   7   9  -2   42.80    2.20
   7   9  -2   46.50    2.30
   7   9  -2   48.50    2.40
  -7   9   2   46.90    2.30
  -6  -9   2    0.60    0.80
  -6  -9   2    1.60    0.80
   6  -9  -2    1.40    1.30
  -6   9   2    1.10    0.50
   6   9  -2    2.30    0.90
   6   9  -2    1.60    0.50
  -6   9   2    2.20    0.90
   6   9  -2    1.40    0.50
  -5  -9   2  207.98    9.10
  -5  -9   2  209.08    9.20
   5  -9  -2  220.28    9.40
  -5  -9   2  204.48    9.10
   5   9  -2  215.18    9.00
  -5   9   2  210.18    8.90
   5   9  -2  225.68    9.30
   5   9  -2  214.48    8.60
  -5   9   2  212.78    9.30
  -4  -9   2  164.28    8.80
   4  -9  -2  164.18    7.80
  -4  -9   2  168.38   48.80
  -4  -9   2  169.78    7.70
  -4  -9   2  165.58    7.50
  -4  -9   2  165.88    7.50
   4   9  -2  171.18    7.40
   4   9  -2  181.48    7.60
   4   9  -2  163.88    7.40
   4   9  -2  175.38    7.00
  -4   9   2  174.28    7.10
  -4   9   2  175.78    7.70
  -4   9   2  168.98    7.30
  -3  -9   2  102.79    5.00
   3  -9  -2   94.39    5.20
  -3  -9   2  112.89    5.30
   3  -9  -2   96.79    5.50
   3  -9  -2  104.19    5.20
  -3  -9   2  114.29   41.90
   3  -9  -2  107.29    5.40
   3  -9  -2  109.89    6.40
  -3  -9   2  110.69    5.30
   3  -9  -2  110.79    9.10
  -3  -9   2  104.69    6.30
   3   9  -2  116.19    5.30
  -3   9   2  108.39    5.20
   3   9  -2  105.29    5.00
   3   9  -2  110.79    5.00
  -3   9   2  110.09    4.70
   3   9  -2  112.19    4.60
  -3   9   2  107.29    4.80
   2  -9  -2    0.70    1.10
   2  -9  -2    3.60    1.20
   2  -9  -2    2.40    1.30
   2  -9  -2    2.90    1.20
   2  -9  -2    0.40    1.10
  -2  -9   2    5.40    2.00
  -2  -9   2    1.50    1.10
  -2  -9   2  -11.40   38.30
  -2  -9   2    3.20    1.20
  -2  -9   2    0.30    0.80
  -2  -9   2    0.80    1.10
   2   9  -2    1.30    0.80
   2   9  -2    0.90    0.80
  -2   9   2    1.20    0.90
   1  -9  -2  179.18    8.40
  -1  -9   2  200.98    8.50
   1  -9  -2  188.88    8.60
  -1  -9   2  194.88    9.80
   1  -9  -2  200.78    8.60
  -1  -9   2  194.68    8.70
   1  -9  -2  198.88    9.20
   1   9  -2  189.78    8.10
  -1   9   2  191.68    7.90
  -1   9   2  192.28    8.00
   1   9  -2  193.28    8.40
   1   9  -2  192.38    7.90
   1   9  -2  189.28    8.30
   1   9  -2  197.48    8.20
   0  -9   2   80.39    4.60
   0  -9  -2   88.49    4.80
   0  -9   2   84.39    5.60
   0   9   2   87.69    3.70
   0   9  -2   87.19    4.00
   0   9  -2   81.19    4.00
   0   9  -2   86.89    3.80
   0   9  -2   88.69    4.30
   0   9   2   80.19    4.20
   0   9   2   85.39    3.80
   0   9   2   83.49    4.10
  -1  -9  -2    2.30    1.00
   1  -9   2    1.90    1.40
  -1  -9  -2    1.20    0.90
  -1  -9  -2    1.80    0.90
   1  -9   2    1.10    1.40
  -1  -9  -2    2.90    0.90
  -1  -9  -2    2.60    1.20
  -1  -9  -2    2.20    1.20
  -1   9  -2    1.50    0.70
   1   9   2    2.00    0.60
  -1   9  -2    1.80    0.90
   1   9   2    3.20    1.00
  -1   9  -2    2.60    0.90
   1   9   2    2.50    0.60
  -1   9  -2    2.00    0.80
   1   9   2    2.80    0.90
  -2  -9  -2   16.00    1.80
  -2  -9  -2   39.80   24.50
  -2  -9  -2   14.80    1.60
  -2  -9  -2   14.60    1.50
   2  -9   2   14.00    1.70
   2  -9   2   14.20    0.80
   2  -9   2   16.80    2.00
  -2  -9  -2   17.00    1.80
   2  -9   2   14.60    2.50
  -2  -9  -2   17.40    1.80
  -2  -9  -2   16.00    1.70
  -2  -9  -2   17.30    1.80
   2  -9   2  -13.90   69.59
   2   9   2   20.20    2.10
  -2   9  -2   14.30    1.70
  -2   9  -2   17.40    1.40
  -2   9  -2   20.10    1.70
  -2   9  -2   13.00    1.60
   3  -9   2   34.40    2.40
  -3  -9  -2   37.00    2.80
  -3  -9  -2   37.30    2.70
   3  -9   2   33.00    4.10
   3  -9   2   31.50    2.60
  -3  -9  -2   36.20    2.50
  -3  -9  -2   36.70    2.30
  -3  -9  -2   36.10    2.50
  -3  -9  -2   34.60    2.50
   3  -9   2   35.70    1.60
   3   9   2   36.90    1.80
  -3   9  -2   34.50    2.50
  -3   9  -2   35.80    2.00
  -3   9  -2   32.10    2.50
   3   9   2   41.20    2.20
  -3   9  -2   34.50    2.10
  -3   9  -2   35.60    2.10
  -4  -9  -2    7.40    1.70
  -4  -9  -2    7.90    1.40
   4  -9   2  -16.90   95.19
   4  -9   2    4.80    1.90
  -4  -9  -2    7.90    1.50
  -4  -9  -2    7.70    1.60
  -4   9  -2   10.80    1.10
  -4   9  -2    9.10    1.40
   4   9   2   10.70    0.90
  -5  -9  -2    6.40    1.00
  -5  -9  -2    6.40    1.00
  -5  -9  -2    6.70    1.10
  -5  -9  -2    4.30    1.30
  -5  -9  -2    3.00    1.30
  -5  -9  -2    6.20    1.30
  -5   9  -2    4.60    1.10
   5   9   2    5.30    0.90
  -5   9  -2    7.00    1.30
  -5   9  -2    5.20    0.80
  -6  -9  -2    6.50    1.20
  -6  -9  -2    9.40    1.20
  -6  -9  -2    8.90    1.10
  -6  -9  -2   10.50    1.10
   6   9   2   10.90    1.00
   6   9   2    9.30    0.80
  -6   9  -2    7.20    1.00
  -6   9  -2    8.10    1.10
  -7  -9  -2   42.40    2.40
  -7  -9  -2   45.20    2.30
  -7  -9  -2   41.50    2.20
  -7   9  -2   45.50    2.50
   7   9   2   50.29    2.40
   7   9   2   50.39    2.10
  -7   9  -2   46.20    2.20
  -7 -10   2   73.99    3.40
   7 -10  -2   67.09    3.10
   7  10  -2   73.79    3.10
  -7  10   2   78.89    3.20
   6 -10  -2   15.80    1.40
  -6 -10   2   14.30    1.30
  -6 -10   2   14.70    1.50
  -6 -10   2   16.50    1.50
   6  10  -2   17.90    1.20
  -6  10   2   15.10    1.20
  -5 -10   2    4.00    1.00
  -5 -10   2    3.80    1.10
  -5 -10   2    4.50    1.10
   5 -10  -2    5.70    1.20
  -5 -10   2    2.90    0.80
   5  10  -2    3.00    0.90
   5  10  -2    4.60    0.60
   5  10  -2    4.00    0.80
  -5  10   2    4.40    0.90
  -5  10   2    4.00    0.60
  -4 -10   2   25.70    2.20
  -4 -10   2   26.20    1.90
  -4 -10   2   23.60    2.30
   4 -10  -2   25.20    2.20
  -4 -10   2   26.40    2.20
   4  10  -2   26.30    1.70
  -4  10   2   31.30    1.90
   4  10  -2   26.20    2.00
   4  10  -2   23.80    1.70
  -4  10   2   26.40    1.90
  -3 -10   2   -0.80    1.40
   3 -10  -2    0.40    1.00
   3 -10  -2    0.60    1.80
   3 -10  -2   -0.60    1.10
  -3 -10   2    0.60    1.00
  -3 -10   2    0.90    0.80
   3 -10  -2    3.20    4.90
  -3  10   2    2.20    0.90
  -3  10   2   -0.50    0.70
   3  10  -2    1.40    0.90
  -3  10   2    0.60    0.60
   3  10  -2    1.30    0.90
   3  10  -2   -0.10    0.50
   3  10  -2    1.10    0.90
  -2 -10   2   33.90   43.90
   2 -10  -2   13.70    4.30
  -2 -10   2   18.30    2.60
   2 -10  -2   16.60    2.10
   2 -10  -2   18.20    2.00
   2 -10  -2   19.20    2.30
  -2 -10   2   19.70    2.10
   2 -10  -2   14.90    1.70
  -2 -10   2   19.90    2.00
   2 -10  -2   20.70    2.10
  -2 -10   2   21.80    2.10
   2  10  -2   21.60    1.60
   2  10  -2   20.10    1.70
   2  10  -2   21.60    1.80
   2  10  -2   18.60    1.80
  -2  10   2   19.90    1.50
  -2  10   2   17.70    1.70
  -2  10   2   15.70    1.30
   2  10  -2   19.50    1.40
  -1 -10   2   38.00    2.70
   1 -10  -2   34.20    2.80
   1 -10  -2   36.70    2.60
  -1 -10   2   40.50    2.80
   1 -10  -2   38.00    2.70
  -1 -10   2   36.10    2.80
   1 -10  -2   35.20    2.80
  -1 -10   2   37.20    3.50
   1 -10  -2   37.80    2.60
   1  10  -2   37.70    2.50
   1  10  -2   40.70    2.10
   1  10  -2   35.80    2.40
  -1  10   2   37.90    2.10
   1  10  -2   39.50    2.30
   1  10  -2   39.50    2.40
  -1  10   2   36.10    2.40
  -1  10   2   39.70    2.10
   0 -10  -2   70.39    4.10
   0 -10  -2   72.59    4.00
   0 -10  -2   69.89    3.90
   0 -10  -2   63.99    3.60
   0 -10  -2   74.89    3.90
   0 -10  -2   77.49    3.90
   0 -10  -2   76.09    3.90
   0 -10   2   69.99    4.20
   0  10  -2   80.59    3.90
   0  10  -2   72.99    3.30
   0  10   2   66.69    3.60
   0  10  -2   73.69    3.80
   0  10   2   75.39    3.40
   0  10  -2   74.79    3.60
   0  10   2   71.99    3.40
   1 -10   2    4.70    1.40
  -1 -10  -2    4.40    1.30
  -1 -10  -2    4.40    0.90
  -1 -10  -2    3.70    1.00
  -1 -10  -2    4.40    1.10
   1 -10   2    2.80    1.50
  -1 -10  -2    5.40    1.20
  -1 -10  -2    3.30    0.90
  -1  10  -2    4.60    1.00
   1  10   2    4.20    0.90
   1  10   2    4.90    0.70
   1  10   2    4.10    0.70
  -1  10  -2    3.80    1.00
  -1  10  -2    4.40    1.00
  -1  10  -2    4.70    0.90
  -1  10  -2    3.20    0.80
   2 -10   2  168.18   70.79
   2 -10   2  272.67   12.40
  -2 -10  -2  286.77   12.00
  -2 -10  -2  281.37   11.90
   2 -10   2  274.97   12.00
  -2 -10  -2  287.17   12.40
   2 -10   2  273.57   13.90
  -2 -10  -2  291.37   12.00
  -2  10  -2  276.27   11.70
   2  10   2  287.57   11.70
  -2  10  -2  297.67   12.10
   2  10   2  296.77   11.40
  -2  10  -2  275.77   12.00
  -2  10  -2  291.87   11.50
   2  10   2  291.17   11.90
  -3 -10  -2   13.90    1.70
  -3 -10  -2   16.80    1.70
  -3 -10  -2   15.20    1.60
  -3 -10  -2    9.90    2.70
  -3 -10  -2   11.40    1.50
  -3 -10  -2   16.90    1.90
  -3  10  -2   10.20    1.20
  -3  10  -2   14.30    1.10
  -3  10  -2   16.30    1.80
   3  10   2   16.10    1.10
  -3  10  -2   12.00    1.30
   3  10   2   14.20    1.60
  -4 -10  -2   68.69    3.80
  -4 -10  -2   74.69    3.70
  -4 -10  -2   72.99    3.70
  -4 -10  -2   72.09    3.80
  -4 -10  -2   68.99    3.50
  -4 -10  -2   73.39    3.70
  -4  10  -2   66.79    3.10
  -4  10  -2   77.19    3.80
  -4  10  -2   64.99    3.40
  -4  10  -2   66.79    4.00
   4  10   2   70.79    3.40
  -5 -10  -2  183.08    8.20
  -5 -10  -2  171.48    7.70
  -5 -10  -2  169.78    7.60
  -5 -10  -2  189.28    8.10
   5  10   2  186.38    7.80
   5  10   2  181.18    7.30
   5  10   2  175.58    7.50
  -5  10  -2  181.68    7.80
  -6 -10  -2    9.90    1.10
  -6 -10  -2    9.90    1.00
  -6 -10  -2    9.90    1.00
   6  10   2    9.70    0.70
  -6  10  -2   10.90    0.90
  -6  10  -2    9.10    1.10
   6  10   2    8.60    0.90
  -6 -11   2   59.59    2.70
   6  11  -2   54.49    2.40
  -6  11   2   45.60    2.50
   5 -11  -2   52.99    2.80
   5 -11  -2   60.19    3.10
  -5 -11   2   59.09    3.20
   5  11  -2   62.19    3.20
  -5  11   2   57.89    2.60
   5  11  -2   61.39    2.90
  -5  11   2   62.89    3.00
   5  11  -2   66.39    2.80
   4 -11  -2   14.00    1.50
  -4 -11   2   13.30    1.30
   4 -11  -2   13.90    1.90
  -4 -11   2   11.80    1.40
  -4 -11   2   12.60    1.30
  -4  11   2   12.90    1.20
  -4  11   2   12.20    1.00
   4  11  -2   12.90    1.00
   4  11  -2   10.60    1.40
  -3 -11   2    0.20    1.00
  -3 -11   2    0.30    0.80
  -3 -11   2   -0.50    1.00
   3 -11  -2    0.00    0.90
   3 -11  -2   -1.10    0.70
  -3  11   2    1.10    0.70
   3  11  -2    0.60    0.50
  -3  11   2    0.10    0.80
   3  11  -2    0.40    0.50
   3  11  -2    0.90    0.80
  -2 -11   2    8.70    1.30
   2 -11  -2    7.70    1.30
   2 -11  -2    8.50    1.50
   2 -11  -2   10.50    1.30
  -2 -11   2    9.30    1.50
  -2  11   2   10.40    1.00
   2  11  -2   12.20    1.50
   2  11  -2   10.00    1.00
  -2  11   2    9.30    1.10
   2  11  -2    9.80    1.10
   1 -11  -2   96.99    4.90
   1 -11  -2   91.79    4.90
  -1 -11   2   89.19    4.90
  -1 -11   2   95.79    4.90
   1 -11  -2   92.59    4.60
  -1 -11   2   78.99    5.50
   1 -11  -2   99.09    4.80
  -1 -11   2   45.80   58.19
  -1  11   2   99.79    4.20
   1  11  -2   95.09    4.50
  -1  11   2   96.79    4.60
   1  11  -2   96.39    4.70
   0 -11  -2    0.10    1.00
   0 -11  -2   -0.60    0.60
   0 -11  -2    0.30    0.80
   0 -11   2  -18.00   54.59
   0 -11   2    0.70    0.90
   0 -11  -2   -0.30    0.80
   0 -11   2    0.20    1.10
   0 -11  -2   -0.20    1.00
   0  11  -2    0.30    0.80
   0  11  -2    0.00    0.50
   0  11   2    0.20    0.60
   0  11   2   -0.60    0.70
   0  11  -2   -0.20    0.50
  -1 -11  -2   28.30    2.50
  -1 -11  -2   30.00    2.20
  -1 -11  -2   31.00    2.20
  -1 -11  -2   33.70    2.30
   1 -11   2   28.30    2.50
  -1 -11  -2   30.30    2.50
   1 -11   2   28.00    3.00
  -1  11  -2   28.60    2.20
  -1  11  -2   27.60    1.70
  -1  11  -2   31.10    2.00
   1  11   2   30.20    1.60
  -1  11  -2   26.20    2.00
   1  11   2   30.60    2.00
   1  11   2   23.30    2.20
  -2 -11  -2    1.30    0.90
   2 -11   2    1.30    0.90
  -2 -11  -2    1.70    0.90
  -2 -11  -2    1.60    1.00
  -2 -11  -2    2.30    1.30
   2 -11   2    0.70    1.20
  -2 -11  -2    1.50    1.00
  -2  11  -2    2.90    1.00
   2  11   2    1.80    0.80
   2  11   2    2.40    0.50
  -2  11  -2    2.10    0.70
   2  11   2    3.40    0.80
  -3 -11  -2   11.50    1.60
  -3 -11  -2   11.50    1.40
  -3 -11  -2   16.00    1.70
  -3 -11  -2   13.60    1.60
  -3 -11  -2   11.70    1.40
  -3  11  -2   12.90    1.00
   3  11   2   14.90    1.10
  -3  11  -2   15.40    1.70
   3  11   2   12.50    1.40
  -4 -11  -2    3.00    0.90
  -4 -11  -2    3.20    0.70
  -4 -11  -2    2.60    1.10
  -4 -11  -2    3.70    0.90
  -4 -11  -2    3.10    0.70
   4  11   2    3.30    0.80
   4  11   2    3.40    0.50
  -4  11  -2    2.50    0.80
  -5 -11  -2   26.00    1.70
  -5 -11  -2   21.20    1.70
  -5 -11  -2   23.30    1.60
   5  11   2   26.50    1.30
   5  11   2   25.30    1.50
  -5  11  -2   21.60    1.50
  -6 -11  -2   13.10    0.90
  -6 -11  -2   13.80    1.10
   6 -11   2   11.60    1.00
  -6 -11  -2   14.70    1.00
  -6  11  -2   14.20    0.90
  -5 -12   2   56.99    2.80
   5  12  -2   62.69    2.60
  -5  12   2   56.69    2.60
   4 -12  -2    3.20    0.90
  -4 -12   2    4.00    0.70
  -4 -12   2    3.70    0.80
   4  12  -2    3.20    0.50
   4  12  -2    4.60    0.70
  -4  12   2    3.50    0.50
   4  12  -2    3.30    0.60
  -4  12   2    3.90    0.60
  -3 -12   2  181.58    7.90
   3 -12  -2  195.38    8.10
   3 -12  -2  180.88    8.10
  -3 -12   2  175.68    8.10
  -3  12   2  205.78    7.80
   3  12  -2  202.98    8.10
   3  12  -2  193.28    7.70
  -3  12   2  202.28    8.10
  -2 -12   2    4.90    1.00
   2 -12  -2    5.90    1.20
   2 -12  -2    5.10    1.10
  -2 -12   2    5.30    1.30
   2 -12  -2    6.30    2.10
   2  12  -2    3.30    0.90
   2  12  -2    5.80    0.70
   2  12  -2    5.20    0.70
  -2  12   2    4.90    1.10
  -2  12   2    6.00    0.70
   1 -12  -2    7.80    1.10
  -1 -12   2    4.70    1.00
   1 -12  -2    8.80    1.50
   1 -12  -2    9.80    1.40
   1 -12  -2    6.50    1.00
  -1  12   2    8.40    1.40
   1  12  -2    4.90    0.90
   1  12  -2    6.70    0.70
   1  12  -2    6.30    1.00
  -1  12   2    6.80    0.70
   0 -12  -2   16.40    1.90
   0 -12  -2   14.40    1.60
   0 -12  -2   16.40    1.60
   0 -12   2   15.00    1.80
   0 -12   2   15.90    1.70
   0 -12  -2   14.60    1.60
   0  12  -2   14.90    1.10
   0  12  -2   13.80    1.50
   0  12   2   17.20    1.30
   0  12  -2   13.80    1.60
  -1 -12  -2   30.30    2.10
  -1 -12  -2   25.00    2.00
  -1 -12  -2   31.10    2.40
   1 -12   2   30.00    2.20
   1 -12   2   29.30    2.00
   1  12   2   28.40    1.60
   1  12   2   29.80    1.90
  -1  12  -2   29.30    1.90
  -1  12  -2   29.00    1.60
  -2 -12  -2    3.70    0.80
  -2 -12  -2    3.00    1.00
  -2 -12  -2    5.50    0.90
  -2 -12  -2    3.70    1.00
  -2 -12  -2    7.20    1.00
   2 -12   2    4.10    0.90
  -2  12  -2    5.00    0.60
   2  12   2    5.70    0.70
  -2  12  -2    5.50    1.00
  -3 -12  -2   43.70    2.40
  -3 -12  -2   42.30    2.50
  -3 -12  -2   41.00    2.20
  -3 -12  -2   37.60    2.20
  -3 -12  -2   46.60    2.40
   3  12   2   42.50    2.00
  -3  12  -2   45.60    2.40
  -4 -12  -2   13.90    1.20
  -4 -12  -2   16.10    1.40
  -4 -12  -2   15.40    1.60
   4  12   2   15.60    1.00
  -4  12  -2   13.80    1.20
  -5 -12  -2    1.20    0.50
   5 -12   2    1.30    0.40
  -5  12  -2    1.80    0.50
   3 -13  -2    2.00    0.90
  -3  13   2    3.60    0.50
  -3  13   2    3.70    0.50
   3  13  -2    2.90    0.50
   2 -13  -2   23.50    1.60
  -2 -13   2   24.80    1.70
  -2  13   2   25.10    1.30
   2  13  -2   26.20    1.30
  -2  13   2   28.20    2.00
   2  13  -2   27.80    1.50
  -1 -13   2    6.70    0.90
   1 -13  -2    7.70    0.90
   1 -13  -2    6.70    0.80
   1  13  -2    5.10    0.60
  -1  13   2    5.50    0.70
   1  13  -2    4.60    0.70
   0 -13  -2   10.10    1.20
   0 -13  -2    8.20    1.20
   0 -13   2    9.30    1.00
   0  13   2   11.20    1.10
   0  13  -2   10.50    1.20
   0  13  -2    9.00    0.80
  -1 -13  -2    1.40    0.90
  -1 -13  -2    3.20    0.90
   1 -13   2    2.40    0.70
  -1 -13  -2    2.30    0.70
  -1  13  -2    2.10    0.40
  -1  13  -2    2.20    0.70
   1  13   2    2.20    0.50
  -2 -13  -2    1.00    0.60
   2  13   2    1.00    0.40
  -2  13  -2    0.40    0.40
  -3 -13  -2    2.50    0.60
  -3 -13  -2    2.30    0.60
   0 -14   2   26.50    1.80
   0 -14  -2   23.40    1.30
   0  14  -2   22.20    1.20
 -10   0   3    1.00    0.40
  -9   0   3    1.30    0.80
  -9   0   3    0.50    0.50
   9   0  -3    0.60    0.60
  -8   0   3   -0.90    0.80
  -8   0   3    0.50    1.10
  -8   0   3    0.10    0.60
   8   0  -3    0.40    1.10
   8   0  -3    0.00    0.60
  -7   0   3   21.90  125.09
   6   0  -3    0.40    0.70
   6   0  -3   -0.90    1.30
   6   0  -3    1.90    6.50
   6   0  -3    0.50    0.60
  -6   0   3    0.00    0.90
  -6   0   3   -0.20    0.70
  -6   0   3  -26.30  107.69
   6   0  -3    0.60    0.50
  -6   0   3    1.30    1.00
   6   0  -3    0.30    0.90
  -6   0   3   -0.90    1.20
   5   0  -3  290.27   11.40
  -5   0   3  298.47   11.40
   5   0  -3  282.77   11.20
  -5   0   3  277.17   11.70
   5   0  -3  291.97   11.60
   5   0  -3  276.57   12.10
   5   0  -3  289.27   13.10
  -5   0   3  282.87   11.30
   5   0  -3  254.67   12.00
  -5   0   3  295.07   13.30
   4   0  -3    0.10    0.50
   4   0  -3    0.10    0.40
  -4   0   3   30.00   60.99
  -4   0   3    0.70    0.90
   4   0  -3    0.90    0.90
   4   0  -3    1.20    2.40
   4   0  -3    0.00    0.30
  -4   0   3    0.30    0.40
  -4   0   3    0.10    0.40
   3   0  -3  400.66   16.20
  -3   0   3  428.56   18.80
   3   0  -3  414.36   17.10
  -3   0   3  464.65   16.40
  -3   0   3  379.26   49.99
   3   0  -3  394.76   17.60
   3   0  -3  393.26   16.30
  -2   0   3    0.60    0.80
  -2   0   3    0.70    0.30
   2   0  -3    0.20    0.40
   2   0  -3    0.80    0.80
   2   0  -3    0.00    1.40
   2   0  -3    0.00    0.30
   1   0  -3  679.93   26.60
   1   0  -3  693.23   26.60
   0   0  -3    7.80   11.80
  -1   0  -3   98.09    4.10
   1   0   3   94.89    3.80
  -1   0  -3  101.89    4.40
  -1   0  -3   91.09    3.80
  -1   0  -3   94.99    4.10
  -2   0  -3    0.30    0.60
  -2   0  -3    0.50    0.20
  -2   0  -3   -0.30    0.70
   2   0   3    0.70    0.40
  -2   0  -3  -18.80   25.20
  -2   0  -3   -0.60    1.10
  -3   0  -3   41.00    2.90
  -3   0  -3   27.80   19.20
   3   0   3   42.70    2.00
   3   0   3   40.50    1.90
  -3   0  -3   42.70    1.80
  -4   0  -3   -0.10    0.90
  -4   0  -3  -26.10   27.60
  -4   0  -3    0.10    0.30
   4   0   3    0.70    0.50
   4   0   3   -0.30    0.40
   4   0   3    0.20    0.50
   5   0   3  402.66   15.00
  -5   0  -3  351.86   14.50
   5   0   3  368.96   14.90
  -5   0  -3  367.66   16.40
  -6   0  -3    0.80    1.10
  -6   0  -3   -0.10    1.10
   6   0   3    0.30    0.60
  -6   0  -3   -0.50    1.20
   6   0   3    0.70    0.60
   6   0   3   -0.30    0.60
   7   0   3  474.85   19.60
  -7   0  -3  483.65   20.20
  -7   0  -3  477.75   21.60
   7   0   3  508.95   19.40
   7   0   3  484.85   19.70
  -7   0  -3  508.65   20.00
  -8   0  -3   -0.40    0.70
  -8   0  -3   -0.50    0.80
  -9   0  -3    3.30    0.70
 -10  -1   3   20.90    1.20
  -9  -1   3    3.60    1.10
   9  -1  -3    0.60    0.80
  -9   1   3    1.50    0.70
  -9   1   3    2.00    0.60
   9   1  -3    1.90    1.00
  -8  -1   3  293.57  162.08
  -7  -1   3    4.00   89.79
  -7  -1   3   67.09    3.50
  -7  -1   3   66.39    4.00
  -7  -1   3   65.89    3.10
   7  -1  -3   64.49    3.10
   7  -1  -3   63.59    3.50
   7  -1  -3   63.19    3.90
  -7   1   3   72.19    3.70
  -7   1   3   63.89    3.20
   7   1  -3   64.49    3.50
  -7   1   3   61.99    4.00
   7   1  -3   61.19    3.80
   6  -1  -3   37.80    2.80
  -6  -1   3   39.10    4.70
   6  -1  -3   42.90    7.30
  -6  -1   3   41.00    2.70
  -6  -1   3   40.70    2.90
  -6  -1   3   41.50    2.20
   6  -1  -3   41.80    2.20
   6  -1  -3   40.40    2.50
  -6  -1   3   41.30    2.60
  -6   1   3   44.50    4.40
  -6   1   3   42.00    2.10
  -6   1   3   39.40    2.90
   6   1  -3   41.00    2.00
  -6   1   3   43.60    2.30
   6   1  -3   45.60    8.80
  -6   1   3   40.80    2.70
   6   1  -3   44.40    2.30
   6   1  -3   39.40    2.90
   6   1  -3   42.90    2.60
  -6   1   3  116.79  125.79
   5  -1  -3   26.40    2.30
   5  -1  -3   27.80    1.90
  -5  -1   3   27.60    1.50
  -5  -1   3   28.70    1.70
  -5  -1   3   26.70    2.90
   5  -1  -3   29.20    1.60
   5  -1  -3   23.70    2.10
   5  -1  -3   34.70    4.80
  -5  -1   3   28.30    2.10
  -5  -1   3   28.20    1.90
   5  -1  -3   30.10    2.90
  -5  -1   3   48.80   60.29
  -5   1   3  106.99   87.89
   5   1  -3   29.50    1.90
  -5   1   3   28.30    1.60
   5   1  -3   28.50    1.70
   5   1  -3   29.20    1.50
  -5   1   3   28.20    1.70
   5   1  -3   30.50    2.90
  -5   1   3   31.20    4.30
  -5   1   3   31.20    2.30
   4  -1  -3  934.61   37.00
  -4  -1   3  952.70   38.30
   4  -1  -3  971.30   39.00
   4  -1  -3  977.90   36.90
  -4  -1   3  933.71   36.80
  -4  -1   3  963.70   36.90
  -4  -1   3 1057.59   82.39
   4   1  -3  950.60   37.00
  -4   1   3  900.11   36.80
  -4   1   3  940.41   38.40
  -4   1   3  923.61   95.19
   4   1  -3  916.51   38.80
   4   1  -3  952.30   36.90
  -4   1   3  948.21   36.90
   4   1  -3  949.51   38.10
   3  -1  -3  133.49    6.90
   3  -1  -3  130.19    5.20
  -3  -1   3  126.89    6.10
  -3  -1   3  129.09    5.20
   3  -1  -3  130.09    5.30
   3  -1  -3  132.69    6.20
  -3   1   3  122.89    6.20
   3   1  -3  121.59    6.70
  -3   1   3  222.98   46.40
   3   1  -3  126.49    6.10
   3   1  -3  128.09    5.20
   2  -1  -3 3749.52  144.69
   2   1  -3 3692.63  144.59
  -1  -1   3   27.50    1.30
   1  -1  -3   29.70    1.70
   1  -1  -3   27.30    1.20
  -1  -1   3   27.00    1.90
   1  -1  -3   28.50    1.20
   1  -1  -3   30.80    2.00
   1   1  -3   33.90    2.00
   1   1  -3   28.20    1.30
   1   1  -3   28.80    1.30
   1   1  -3   29.70    2.20
   0  -1  -3  530.05   23.80
   0  -1  -3  556.24   20.80
   0  -1   3  522.75   21.20
   0   1  -3  524.35   20.80
   0   1  -3  549.15   21.20
   0   1  -3  532.45   20.80
   1  -1   3   62.69    3.10
   1  -1   3   60.19    2.50
  -1  -1  -3   62.09    2.60
  -1  -1  -3   68.49    9.10
  -1  -1  -3   84.89   10.50
  -1  -1  -3   56.69    2.50
  -1   1  -3   60.49    3.20
  -1   1  -3   60.39    2.90
   1   1   3   56.59    2.40
  -1   1  -3   59.79    2.50
  -1   1  -3   58.69    2.40
  -2  -1  -3    2.40    0.60
  -2  -1  -3    1.80    0.70
   2  -1   3    0.90    0.80
   2  -1   3    0.90    0.40
  -2  -1  -3   15.40   14.20
  -2   1  -3    1.00    1.20
   2   1   3    1.30    0.40
  -2   1  -3    0.60    0.70
  -2   1  -3    1.20    0.40
   3  -1   3  266.57   10.20
   3  -1   3  242.98   11.20
  -3  -1  -3  279.67   10.90
  -3  -1  -3  233.18   10.80
   3  -1   3  222.58   63.89
  -3  -1  -3  269.37   29.50
   3  -1   3  243.98   10.20
  -3   1  -3  259.17   11.30
  -3   1  -3  260.77   11.80
   3   1   3  254.87   10.20
  -3   1  -3  267.47   10.10
   4  -1   3  890.21   34.10
   4  -1   3  845.02   34.00
  -4  -1  -3  989.20   57.99
   4  -1   3  862.41   34.00
   4   1   3  855.21   34.00
   4   1   3  829.52   34.00
  -4   1  -3  918.41   35.50
   4   1   3  861.11   34.10
  -5  -1  -3   47.40    3.40
  -5  -1  -3   41.40    2.90
  -5  -1  -3   46.00    2.70
   5  -1   3   45.60    2.40
   5  -1   3   45.90    2.30
  -5  -1  -3   42.60    2.70
   5  -1   3   42.10    2.20
   5   1   3   45.20    2.30
  -5   1  -3   43.20    2.10
  -5   1  -3   42.30    3.60
  -5   1  -3   42.50    3.00
   5   1   3   44.20    2.30
  -6  -1  -3   92.89    5.80
   6  -1   3  101.99    4.60
   6  -1   3  104.09    4.70
  -6  -1  -3   95.09    5.10
   6  -1   3  102.59    4.50
   6   1   3  100.99    4.60
  -6   1  -3  102.29    4.20
   6   1   3  108.39    4.70
  -6   1  -3  104.79    6.60
   6   1   3  103.99    4.50
  -7  -1  -3   24.70    2.00
   7  -1   3   25.20    1.90
   7  -1   3   24.90    1.90
   7  -1   3   27.70    1.70
  -7  -1  -3   28.50    2.90
  -7  -1  -3   26.80    2.30
  -7  -1  -3   26.90    2.40
  -7  -1  -3   26.60    2.40
  -7   1  -3   29.60    2.30
  -7   1  -3   28.30    2.50
   7   1   3   29.90    2.00
   7   1   3   27.90    1.70
   7   1   3   26.50    1.90
  -7   1  -3   21.80    2.90
  -8  -1  -3    3.60    1.00
   8  -1   3    3.10    0.80
  -8  -1  -3  -13.70   82.59
  -8  -1  -3    3.50    1.00
   8  -1   3    1.10    0.80
  -8   1  -3    1.50    0.80
  -8   1  -3    3.80    1.10
  -9  -1  -3  157.48    6.50
  -9   1  -3  155.38    6.60
   9   1   3  148.49    6.20
  -9  -2   3    2.70    0.80
   9  -2  -3    1.00    0.70
  -9   2   3    3.60    0.80
   9   2  -3    3.30    1.00
  -9   2   3    1.80    0.60
  -8  -2   3   53.49    2.80
  -8  -2   3   57.39    3.50
   8  -2  -3   52.79    2.50
   8  -2  -3   53.79    3.40
   8   2  -3   52.39    2.70
   8   2  -3   52.29    3.30
  -8   2   3   49.60    2.60
  -8   2   3   54.59    3.50
  -8   2   3   52.99    3.00
  -7  -2   3   24.50    2.50
   7  -2  -3   25.40    2.00
  -7  -2   3  -61.39  102.19
   7  -2  -3   24.40    2.20
  -7  -2   3   20.50    3.10
  -7  -2   3   25.10    1.60
   7  -2  -3   27.10    1.60
  -7  -2   3   27.60    2.00
  -7   2   3   23.10    2.40
   7   2  -3   23.30    2.00
   7   2  -3   26.10    2.40
   7   2  -3   26.10    1.50
   7   2  -3   25.10    1.80
  -7   2   3   28.30    2.30
  -7   2   3   24.70    1.80
   6  -2  -3  108.99    5.40
  -6  -2   3  105.49    4.90
  -6  -2   3  116.79    4.90
  -6  -2   3  100.59    6.70
   6  -2  -3   99.89    5.40
  -6  -2   3  105.69    5.20
   6  -2  -3  110.09    7.00
   6  -2  -3   98.49    4.80
  -6  -2   3  105.59    5.40
   6   2  -3  105.99    4.70
   6   2  -3  106.99    4.50
   6   2  -3  103.79    5.30
  -6   2   3  107.39    4.60
  -6   2   3  105.79    4.80
  -6   2   3  100.19    5.50
   6   2  -3  107.89    5.00
   5  -2  -3  128.89    8.80
  -5  -2   3   83.69   52.79
   5  -2  -3  134.59    5.60
  -5  -2   3  139.09    5.60
   5  -2  -3  134.19    7.30
   5  -2  -3  131.19    5.80
  -5  -2   3  134.29    6.10
  -5  -2   3  132.69    7.20
  -5   2   3  131.69    5.70
  -5   2   3  269.57  110.99
  -5   2   3  124.09    7.40
   5   2  -3  138.99    5.70
   4  -2  -3  310.97   13.10
   4  -2  -3  298.87   11.70
  -4  -2   3  284.27   11.50
   4   2  -3  296.47   11.80
  -4   2   3  279.47   13.10
  -4   2   3  282.67   11.60
  -4   2   3  388.46   81.19
   4   2  -3  295.87   11.60
  -4   2   3  290.27   11.60
   4   2  -3  290.57   11.50
   4   2  -3  283.37   12.80
   4   2  -3  282.97   13.90
   3  -2  -3   39.90    1.90
   3  -2  -3   41.50    2.80
  -3  -2   3   38.30    1.80
   3  -2  -3   44.50    3.80
   3  -2  -3   41.00    1.80
  -3  -2   3   56.29   32.10
  -3  -2   3   39.40    2.70
   3   2  -3   36.20    2.60
   3   2  -3   38.60    1.90
  -3   2   3   39.30    1.80
  -3   2   3   35.50    2.80
  -3   2   3   -9.00   54.69
   3   2  -3   37.30    3.80
   3   2  -3   40.80    2.10
  -2  -2   3  882.71   53.79
   2  -2  -3  779.02   32.10
  -2  -2   3  825.52   32.90
   2  -2  -3  866.01   33.20
   2   2  -3  814.52   32.20
   2   2  -3  822.52   33.20
   2   2  -3  834.92   32.80
   1  -2  -3   45.90    2.30
   1  -2  -3   46.40    2.60
   1  -2  -3   45.50    1.80
  -1  -2   3   42.50    2.50
   1  -2  -3   40.10    2.70
   1  -2  -3   43.30    2.20
  -1  -2   3   44.30    1.90
   1   2  -3   45.30    2.80
   1   2  -3   45.70    2.00
   1   2  -3   45.80    1.90
   0  -2   3  455.25   18.30
   0  -2   3  469.25   36.60
   0  -2   3  465.05   18.90
   0   2  -3  524.25   19.00
   0   2  -3  466.35   18.30
   0   2  -3  454.85   19.00
   0   2   3  457.95   18.20
   0   2  -3  475.95   18.30
   1  -2   3   37.30    1.70
   1  -2   3   39.10    2.50
  -1  -2  -3   41.80    1.60
   1  -2   3   37.70    1.70
  -1   2  -3   38.90    1.70
  -1   2  -3   40.80    1.80
  -1   2  -3   37.50    2.70
  -1   2  -3   38.90    2.30
   2  -2   3   12.90    0.80
   2  -2   3   14.20    1.60
   2  -2   3   -5.50   35.70
  -2  -2  -3   14.20    1.10
  -2  -2  -3   15.20   12.90
   2  -2   3   12.50    0.80
  -2   2  -3   15.10    2.20
  -2   2  -3   13.30    0.90
   2   2   3   12.20    0.70
  -2   2  -3   12.60    0.90
  -2   2  -3   13.90    1.50
   3  -2   3   39.70    2.90
   3  -2   3   39.60    2.00
  -3  -2  -3   32.50   21.70
   3  -2   3   47.00    2.10
  -3  -2  -3   42.00    2.50
  -3  -2  -3   23.70   36.80
  -3  -2  -3   42.80    2.50
   3  -2   3   62.39   48.70
   3  -2   3   42.30    2.00
   3   2   3   41.70    1.90
  -3   2  -3   40.80    4.40
  -3   2  -3   43.50    2.00
  -3   2  -3   43.00    3.20
   4  -2   3  168.88    7.30
   4  -2   3  185.08    7.40
   4  -2   3  176.98    7.30
  -4  -2  -3  188.38    8.20
   4  -2   3  177.78    9.00
  -4   2  -3  181.98    7.20
   4   2   3  167.88    7.20
   4   2   3  186.08    7.40
  -5  -2  -3   17.50    2.10
  -5  -2  -3   19.20    2.60
   5  -2   3   17.70    1.40
   5  -2   3   18.10    1.50
   5  -2   3   17.00    1.30
  -5  -2  -3   17.90    2.00
  -5  -2  -3   16.90    1.70
  -5  -2  -3   16.50    1.80
   5   2   3   18.40    1.40
  -5   2  -3   18.50    1.30
  -5   2  -3   15.00    1.80
  -5   2  -3   17.00    1.60
   5   2   3   16.20    1.30
  -5   2  -3   21.00    2.80
  -6  -2  -3   32.10    2.90
  -6  -2  -3   29.10    2.30
  -6  -2  -3   29.80    2.30
   6  -2   3   30.10    2.00
  -6  -2  -3   33.00    2.50
  -6  -2  -3   40.20    3.00
   6  -2   3   33.20    2.00
  -6   2  -3   30.20    3.60
   6   2   3   30.20    1.80
  -6   2  -3   34.10    1.80
   6   2   3   33.90    2.20
  -6   2  -3   31.10    2.70
  -6   2  -3   34.00    2.20
  -7  -2  -3   -1.60    1.00
   7  -2   3    0.70    0.60
   7  -2   3    0.00    0.70
  -7  -2  -3   -6.50   57.89
   7  -2   3   -1.40    0.60
  -7  -2  -3    0.10    0.80
  -7  -2  -3    0.90    0.80
  -7  -2  -3    0.50    1.00
  -7  -2  -3    1.00    1.20
  -7   2  -3    1.10    0.90
   7   2   3    0.50    1.20
   7   2   3   -0.20    0.70
   7   2   3    0.60    0.70
  -7   2  -3   -0.10    1.10
  -7   2  -3   -0.10    1.20
   8  -2   3  185.38    7.70
  -8  -2  -3  206.78    8.30
  -8  -2  -3  183.38    8.30
   8  -2   3  184.78    8.00
   8   2   3  191.18    7.80
  -8   2  -3  198.28    8.70
  -8   2  -3  194.98    8.20
  -9  -2  -3   28.10    1.50
  -9   2  -3   27.60    1.90
   9   2   3   30.20    1.50
   9  -3  -3    0.50    0.90
  -9  -3   3   -0.40    0.60
  -9   3   3    0.00    0.50
  -9   3   3   -0.40    0.50
   8  -3  -3    6.50    0.60
  -8  -3   3    8.00    1.40
   8  -3  -3    5.20    1.30
   8   3  -3    6.90    1.30
  -8   3   3    7.70    1.40
  -8   3   3    7.30    0.90
   8   3  -3    6.10    0.90
   7  -3  -3  100.69    4.30
  -7  -3   3   98.49    4.60
  -7  -3   3   96.59    4.20
   7  -3  -3  110.49   18.00
  -7  -3   3   94.29    6.50
  -7  -3   3  106.39    5.20
   7  -3  -3   94.79    5.30
  -7   3   3   99.59    5.30
   7   3  -3   97.79    4.20
  -7   3   3  102.29    5.00
   7   3  -3  100.69    5.10
   7   3  -3   93.59    4.80
   7   3  -3  100.29    4.60
  -6  -3   3    2.20    1.70
   6  -3  -3    3.50    1.30
  -6  -3   3    2.50    0.70
  -6  -3   3    5.60    1.20
  -6  -3   3    8.80   66.69
   6  -3  -3    3.30    1.60
   6  -3  -3    2.80    1.20
   6  -3  -3    3.40    0.70
   6  -3  -3    3.60    1.00
   6   3  -3    3.30    0.60
   6   3  -3    2.60    1.00
  -6   3   3    2.60    1.00
  -6   3   3    2.60    0.70
  -6   3   3    3.70    1.10
  -6   3   3    1.80    1.20
   6   3  -3    3.00    1.20
  -5  -3   3  236.18    9.90
  -5  -3   3  240.08   10.30
   5  -3  -3  230.48    9.70
  -5  -3   3  228.68   10.20
   5  -3  -3  235.68   10.10
   5  -3  -3  236.68   13.00
  -5  -3   3  241.28    9.60
  -5  -3   3  234.78   11.40
   5  -3  -3  238.48    9.50
   5  -3  -3  252.77   11.70
  -5   3   3  242.28    9.60
   5   3  -3  240.68    9.80
  -5   3   3  234.58    9.70
   5   3  -3  240.68    9.50
   5   3  -3  240.38    9.90
  -5   3   3  233.48   10.20
   4  -3  -3  145.49    8.70
  -4  -3   3  151.38    5.90
   4  -3  -3  148.39    5.80
   4  -3  -3  140.79    6.00
   4  -3  -3  148.39    7.40
  -4  -3   3  145.79    7.20
  -4   3   3  141.09    5.90
   4   3  -3  129.49    6.10
   4   3  -3  144.99    5.80
   4   3  -3  126.09    9.00
   4   3  -3  149.49    6.10
   4   3  -3  142.39    7.20
  -4   3   3  139.39    6.00
   3  -3  -3 1016.30   37.70
   3  -3  -3  957.10   37.80
  -3  -3   3  952.10   38.80
  -3  -3   3 1004.50   37.70
   3  -3  -3 1014.60   39.50
  -3  -3   3  960.40   63.89
   3   3  -3  933.41   37.70
  -3   3   3  928.71   37.80
   3   3  -3  989.90   37.80
  -3   3   3  926.51   39.10
   3   3  -3  957.20   38.80
   3   3  -3 1006.10   37.90
   2  -3  -3  456.95   17.90
   2  -3  -3  410.96   18.40
  -2  -3   3  527.95   48.70
   2  -3  -3  435.16   17.00
  -2  -3   3  451.15   17.20
  -2  -3   3  433.06   18.00
   2  -3  -3  423.76   17.10
   2  -3  -3  463.95   18.40
   2   3  -3  434.86   17.90
   2   3  -3  429.86   18.40
   2   3  -3  438.36   17.20
  -1  -3   3  435.36   38.30
   1  -3  -3  437.46   17.30
  -1  -3   3  441.66   17.80
   1   3  -3  432.26   17.00
   1   3  -3  418.36   17.90
   1   3  -3  448.36   17.10
   0  -3   3  135.79    5.60
   0  -3  -3  139.99    5.60
   0  -3  -3  138.59    5.60
   0  -3   3  121.39    7.30
   0  -3   3  160.48   27.10
   0  -3  -3  141.49    5.70
   0  -3  -3  145.89   11.60
   0   3  -3  141.59    5.60
   0   3  -3  144.29    6.60
   0   3  -3  137.09    6.10
   0   3  -3  138.99    5.60
   1  -3   3  899.01   34.40
   1  -3   3  805.02   54.39
  -1  -3  -3  866.01   37.10
   1  -3   3  858.11   34.40
  -1   3  -3  973.70   34.50
   1   3   3  840.82   34.30
  -1   3  -3  913.81   34.40
  -2  -3  -3 1108.39   50.89
   2  -3   3 1171.08   44.10
   2  -3   3 1118.29   44.00
   2  -3   3 1140.69   45.10
   2  -3   3 1179.48   75.69
  -2   3  -3 1150.28   44.00
  -2   3  -3 1126.69   45.60
  -2   3  -3 1132.59   44.00
   2   3   3 1105.19   43.90
  -3  -3  -3  158.48    6.70
  -3  -3  -3  149.49    6.80
  -3  -3  -3  166.78   23.10
   3  -3   3  152.38    7.70
   3  -3   3  160.18    6.40
   3  -3   3  152.68    6.30
  -3   3  -3  158.28    7.80
  -3   3  -3  144.19    6.70
  -3   3  -3  161.48    9.00
  -3   3  -3  156.28    6.30
   3   3   3  156.18    6.30
   4  -3   3   25.30    1.60
   4  -3   3   28.20    3.00
   4  -3   3    3.40   77.29
   4  -3   3   25.20    1.60
   4  -3   3   30.20    1.70
  -4  -3  -3   27.20    2.10
   4   3   3   25.20    1.40
  -4   3  -3   27.30    1.50
  -4   3  -3   32.40    4.90
   4   3   3   25.70    1.50
  -4   3  -3   25.10    3.00
   5  -3   3  106.39    4.60
  -5  -3  -3  104.39    4.80
  -5  -3  -3   98.79    5.20
  -5  -3  -3  106.69    5.00
  -5  -3  -3  114.29    5.60
  -5  -3  -3  102.79    5.30
   5  -3   3  104.69    4.60
   5  -3   3  105.79    4.70
  -5  -3  -3  101.99    4.90
  -5  -3  -3  109.59    5.40
  -5   3  -3   95.89    5.30
  -5   3  -3  108.69    6.70
  -5   3  -3  104.59    5.00
  -5   3  -3  111.49    4.50
   5   3   3  101.89    4.50
  -5   3  -3   98.59    4.80
   5   3   3  106.79    4.70
  -6  -3  -3   26.40    2.50
  -6  -3  -3   24.20    2.50
   6  -3   3   23.30    1.60
  -6  -3  -3   17.10    2.00
  -6  -3  -3   21.80    2.20
   6  -3   3   22.70    1.60
   6  -3   3   25.70    1.80
  -6  -3  -3   23.70    2.30
  -6  -3  -3   21.90    1.90
   6   3   3   21.80    1.70
  -6   3  -3   22.90    1.40
  -6   3  -3   25.10    1.80
   6   3   3   20.70    1.60
  -6   3  -3   23.00    2.40
  -6   3  -3   19.50   73.99
  -6   3  -3   23.80    2.00
  -6   3  -3   21.00    3.20
  -7  -3  -3  131.89    6.10
  -7  -3  -3  128.49    6.30
   7  -3   3  129.89    5.70
   7  -3   3  123.69    5.50
   7  -3   3  119.69    6.40
  -7  -3  -3  130.79    6.60
  -7  -3  -3  110.39    5.90
  -7  -3  -3  135.29    5.90
   7  -3   3  132.39    5.30
  -7   3  -3  136.39    6.50
  -7   3  -3  -54.79  119.39
   7   3   3  132.69    5.40
  -7   3  -3  122.89    5.80
  -7   3  -3  109.99    5.10
  -7   3  -3  120.49    7.90
   7   3   3  123.59    5.70
  -8  -3  -3   26.70    2.00
  -8  -3  -3   30.00    1.90
   8  -3   3   31.20    3.20
  -8   3  -3   30.60    2.40
   8   3   3   28.10    1.60
  -9  -3  -3   38.10    2.00
   9   3   3   38.60    1.70
  -9   3  -3   36.90    2.20
   9  -4  -3    1.20    0.60
  -9  -4   3    1.70    0.60
  -9  -4   3    0.90    0.50
  -9   4   3    1.00    0.60
  -8  -4   3    7.50    1.10
   8  -4  -3    3.80    1.20
   8   4  -3    5.10    0.80
  -8   4   3    4.20    1.30
  -8   4   3    6.60    1.00
   7  -4  -3   21.90    1.40
  -7  -4   3   24.00    2.20
   7  -4  -3   21.70    2.40
  -7  -4   3    4.50   90.09
   7  -4  -3   19.80    3.20
   7  -4  -3   16.80    9.10
  -7  -4   3   21.70    3.10
  -7   4   3   24.90    2.50
  -7   4   3   21.20    2.10
   7   4  -3   22.00    1.40
  -7   4   3   22.40    1.70
   7   4  -3   31.40    3.50
   7   4  -3   27.20    2.50
  -6  -4   3  179.08    7.80
   6  -4  -3  184.98   12.50
   6  -4  -3  172.18    8.40
   6  -4  -3  183.18    7.40
   6  -4  -3  171.98    9.80
  -6  -4   3  165.28    9.40
  -6  -4   3  183.08    7.40
  -6  -4   3  188.58    8.40
   6  -4  -3  173.78    8.30
  -6  -4   3  193.78    8.30
   6   4  -3  185.68    7.70
  -6   4   3  171.78    8.50
  -6   4   3  183.98    8.20
   6   4  -3  186.48    8.30
  -6   4   3  187.58    7.70
  -6   4   3  181.68    7.80
   5  -4  -3   29.30    1.70
   5  -4  -3   30.20    4.90
  -5  -4   3   30.20    1.60
  -5  -4   3   31.50    3.40
   5  -4  -3   28.10    2.50
  -5  -4   3   28.40    1.90
   5  -4  -3   27.90    3.30
   5  -4  -3   30.20    1.50
   5  -4  -3   29.10    2.10
  -5  -4   3   30.70    2.50
  -5  -4   3   31.50    2.30
  -5   4   3   29.60    1.70
   5   4  -3   28.40    1.60
   5   4  -3   28.20    1.80
  -5   4   3   30.40    2.40
   5   4  -3   29.00    2.10
  -5   4   3   27.60    1.90
   4  -4  -3    8.90    1.10
  -4  -4   3    7.90    1.10
  -4  -4   3    7.10    0.70
   4  -4  -3   16.00    3.30
   4  -4  -3    7.70    0.80
  -4  -4   3   10.00    1.20
   4  -4  -3   10.00    1.80
  -4  -4   3    7.20    1.60
   4  -4  -3    8.80    0.70
   4   4  -3    8.10    1.00
   4   4  -3   14.30    5.60
  -4   4   3    9.20    0.90
  -4   4   3    7.50    0.90
   4   4  -3    8.20    0.90
   4   4  -3    7.50    0.70
  -3  -4   3  194.58    8.80
   3  -4  -3  195.48    8.80
  -3  -4   3  219.58   39.00
   3  -4  -3  199.68    9.80
   3  -4  -3  184.68    7.60
   3  -4  -3  201.98    7.40
   3   4  -3  192.78    7.70
   3   4  -3  185.38    7.50
  -3   4   3  179.98    7.70
  -3   4   3  181.18    7.60
   3   4  -3  191.18    7.80
   3   4  -3  179.88    8.60
   3   4  -3  171.58    9.90
   2  -4  -3  259.67   12.30
  -2  -4   3  307.67   12.70
  -2  -4   3  311.37   11.70
   2  -4  -3  310.07   12.50
   2   4  -3  307.47   11.80
   2   4  -3  278.97   11.60
   2   4  -3  282.47   13.20
   2   4  -3  307.27   12.60
   2   4  -3  294.87   11.70
  -1  -4   3 1154.78   44.20
   1  -4  -3 1111.99   44.90
   1  -4  -3 1151.38   44.60
   1  -4  -3 1142.79   55.69
   1   4  -3 1133.89   44.30
   1   4  -3 1172.98   44.30
   1   4  -3 1113.29   45.30
   0  -4  -3  551.14   29.60
   0  -4   3  557.84   22.80
   0  -4   3  549.95   21.80
   0   4   3  555.74   21.70
   0   4  -3  561.34   21.80
   0   4  -3  569.44   22.50
   0   4  -3  560.84   23.00
  -1  -4  -3  423.66   17.80
   1  -4   3  496.35   45.30
  -1  -4  -3  418.36   18.00
   1  -4   3  477.75   18.90
   1  -4   3  438.66   17.70
  -1  -4  -3  490.05   23.80
   1  -4   3  446.36   17.80
   1   4   3  439.86   17.60
  -1   4  -3  467.75   18.70
  -1   4  -3  479.95   17.80
  -1   4  -3  454.85   17.80
  -1   4  -3  461.55   19.30
   2  -4   3  931.91   36.30
   2  -4   3  912.81   66.79
   2  -4   3  835.82   34.90
   2  -4   3  914.51   34.90
   2  -4   3  926.11   35.00
  -2  -4  -3  856.21   35.20
  -2   4  -3  849.02   35.50
  -2   4  -3  928.21   35.00
  -2   4  -3  898.41   36.20
  -2   4  -3  887.11   36.90
  -2   4  -3  949.21   35.00
  -3  -4  -3  -25.00   31.50
   3  -4   3    2.60    0.50
  -3  -4  -3  -21.30   16.50
   3  -4   3    1.60    1.10
   3  -4   3    2.30    0.50
  -3  -4  -3    2.00    0.70
   3  -4   3  -40.10   50.19
   3  -4   3    2.30    0.60
  -3  -4  -3    2.00    0.80
  -3   4  -3    1.60    0.80
   3   4   3    2.20    0.50
  -3   4  -3    2.40    0.60
  -3   4  -3    2.50    0.50
  -3   4  -3    2.60    3.10
  -4  -4  -3  327.17   12.70
  -4  -4  -3  289.27   12.40
   4  -4   3  304.67   12.00
  -4  -4  -3  339.67   13.70
   4  -4   3  329.57   85.29
   4  -4   3  327.67   12.30
   4  -4   3  296.17   12.00
  -4  -4  -3  285.17   12.40
  -4   4  -3  289.27   12.10
   4   4   3  282.97   11.90
  -4   4  -3  295.47   12.50
  -4   4  -3  309.47   14.30
  -4   4  -3  272.97   12.70
  -4   4  -3  280.87   12.50
   4   4   3  301.37   12.10
  -4   4  -3  316.17   16.20
  -4   4  -3  307.77   12.00
  -5  -4  -3   29.20    2.20
  -5  -4  -3   28.00    2.10
  -5  -4  -3   30.70    2.70
  -5  -4  -3   35.10    2.60
   5  -4   3   33.90    1.90
   5  -4   3   34.30    1.90
   5  -4   3   34.50    2.00
  -5  -4  -3   33.00    2.80
  -5  -4  -3   31.60    2.30
  -5  -4  -3   31.40    2.10
   5   4   3   33.90    2.00
   5   4   3   31.60    1.80
  -5   4  -3   32.10    2.00
  -5   4  -3   31.50    2.70
  -5   4  -3   33.70    2.30
  -5   4  -3   33.80    2.00
  -6  -4  -3  165.78    7.50
  -6  -4  -3  169.68    7.50
   6  -4   3  165.38    7.30
  -6  -4  -3  113.29   38.40
  -6  -4  -3  166.18    7.60
   6  -4   3  169.18    7.20
  -6  -4  -3  176.78    7.40
  -6  -4  -3  176.78    8.10
  -6   4  -3  169.58    7.00
  -6   4  -3  170.28   10.00
   6   4   3  168.88    7.40
  -6   4  -3  159.58    7.90
  -6   4  -3  173.28    7.50
   6   4   3  174.18    7.00
  -7  -4  -3   26.20    2.10
   7  -4   3   27.90    1.80
  -7  -4  -3   32.50    2.40
  -7  -4  -3   30.60    1.90
  -7  -4  -3   79.39   45.20
   7  -4   3   29.00    2.00
  -7  -4  -3   26.50    2.00
  -7   4  -3   30.20    2.00
  -7   4  -3   17.10    3.70
   7   4   3   30.40    1.70
   7   4   3   29.10    2.00
  -7   4  -3  -27.40  183.08
  -7   4  -3   28.80    1.50
  -7   4  -3   28.50    3.70
  -8  -4  -3    8.70    1.20
   8  -4   3    6.20    1.20
  -8  -4  -3    9.50    1.10
  -8  -4  -3    8.00    1.40
  -8   4  -3    4.50    1.20
   8   4   3    7.40    0.70
  -9  -4  -3   11.70    0.90
  -9  -4  -3    9.60    0.80
  -9   4  -3    8.80    0.90
   9  -5  -3    2.00    0.60
  -9  -5   3    1.50    0.70
   9   5  -3    1.90    0.40
  -8  -5   3    1.40    0.70
   8  -5  -3    0.10    0.90
  -8  -5   3    0.40    0.70
  -8   5   3    0.90    1.00
  -8   5   3   -0.40    0.70
  -7  -5   3   26.10    2.30
  -7  -5   3   20.50    2.90
   7  -5  -3   19.30    2.30
   7  -5  -3   15.30    3.50
   7   5  -3   22.60    1.80
  -7   5   3   22.20    1.80
  -7   5   3   24.80    2.30
   7   5  -3   24.00    1.40
  -7   5   3   23.80    1.50
   7   5  -3   23.10    2.10
  -7   5   3   25.60    2.00
  -6  -5   3   35.20    1.70
   6  -5  -3   36.60    1.70
   6  -5  -3   35.80    2.90
  -6  -5   3   40.80    2.80
   6  -5  -3   21.70    6.40
  -6  -5   3  -26.70   68.69
  -6  -5   3   41.30    3.10
   6   5  -3   36.20    2.40
   6   5  -3   36.60    1.90
  -6   5   3   38.00    3.00
  -6   5   3   37.30    2.30
  -6   5   3   37.90    2.70
   6   5  -3   38.20    2.90
   6   5  -3   36.80    2.30
  -6   5   3   36.10    2.10
   5  -5  -3    1.80    1.30
   5  -5  -3    4.00    1.10
  -5  -5   3    4.20    1.40
  -5  -5   3    4.00    0.60
  -5  -5   3    2.90    1.10
   5  -5  -3    2.50    4.80
  -5  -5   3    3.90    1.10
  -5  -5   3    3.70    1.50
   5  -5  -3    3.40    1.80
   5  -5  -3    3.00    0.40
   5   5  -3    4.00    0.70
  -5   5   3    3.20    0.70
  -5   5   3    1.70    1.10
   5   5  -3    3.10    0.80
   5   5  -3    2.00    0.90
  -5   5   3    3.10    0.90
  -4  -5   3   72.69    3.20
  -4  -5   3   69.89    4.60
  -4  -5   3   69.29    3.70
   4  -5  -3   71.19    3.80
   4  -5  -3   69.09    4.70
   4  -5  -3   73.29    3.00
   4  -5  -3   78.59    6.40
  -4  -5   3   73.89    3.90
   4   5  -3   71.79    3.10
  -4   5   3   68.69    3.40
  -4   5   3   81.19    4.20
   4   5  -3   70.59    3.50
  -4   5   3   69.89    3.30
   4   5  -3   69.19    3.40
  -3  -5   3   73.89    4.50
   3  -5  -3   75.19    3.00
   3  -5  -3   81.59    5.50
   3  -5  -3   77.79    4.50
  -3  -5   3   79.59    3.30
  -3   5   3   71.99    3.30
  -3   5   3   74.39    3.40
   3   5  -3   73.49    3.20
   3   5  -3   74.59    3.50
   2  -5  -3  342.17   13.90
  -2  -5   3  332.57   12.90
  -2  -5   3  336.97   14.20
   2  -5  -3  312.57   33.90
   2   5  -3  339.87   14.20
  -2   5   3  335.17   12.90
   2   5  -3  328.57   13.00
   2   5  -3  313.27   12.80
   2   5  -3  292.77   15.00
   2   5  -3  315.57   12.90
   1  -5  -3   23.10    1.70
  -1  -5   3   28.50   25.80
  -1  -5   3   26.50    3.10
   1  -5  -3   27.90    1.90
   1  -5  -3   13.70   15.70
  -1  -5   3   25.10    1.30
   1  -5  -3   25.40    3.00
   1   5  -3   23.20    1.40
   1   5  -3   21.70    1.20
   1   5  -3   24.90    1.40
   1   5  -3   26.10    3.90
   1   5  -3   25.20    2.10
   1   5  -3   25.70    1.80
   0  -5  -3  288.87   11.80
   0  -5   3  302.07   12.80
   0  -5   3  319.07   41.20
   0  -5  -3  268.67   12.00
   0  -5   3  292.27   11.50
   0  -5  -3  287.07   11.80
   0   5  -3  295.97   11.60
   0   5  -3  304.67   11.60
   0   5  -3  279.87   13.20
   0   5  -3  294.87   12.40
   0   5   3  314.17   11.40
   0   5  -3  268.07   11.40
   0   5  -3  285.97   11.80
  -1  -5  -3  403.06   17.50
  -1  -5  -3  407.46   25.40
  -1  -5  -3  462.35   17.50
  -1  -5  -3  394.16   17.70
   1  -5   3  517.55   50.49
   1  -5   3  458.15   18.70
   1  -5   3  444.26   17.30
  -1   5  -3  464.25   17.30
  -1   5  -3  419.56   17.30
  -1   5  -3  457.95   17.30
  -1   5  -3  434.96   17.60
  -1   5  -3  446.26   19.20
   1   5   3  452.45   17.20
  -1   5  -3  456.95   18.50
  -2  -5  -3   -2.50   11.30
   2  -5   3   -6.60   35.00
  -2  -5  -3    3.80    0.80
   2  -5   3    4.70    0.60
  -2  -5  -3    6.10    2.00
   2  -5   3    5.70    1.50
  -2  -5  -3    4.70    0.80
   2  -5   3    4.00    0.60
  -2   5  -3    4.30    0.70
  -2   5  -3    4.60    0.90
  -2   5  -3    4.00    0.60
  -2   5  -3    5.30    1.30
   2   5   3    4.00    0.50
  -2   5  -3    4.60    0.70
   3  -5   3   22.70    1.40
   3  -5   3   21.90    1.40
  -3  -5  -3   25.10    2.40
  -3  -5  -3   25.20    2.30
   3  -5   3   24.90    2.90
   3  -5   3   21.60    1.30
  -3  -5  -3   23.10    1.70
  -3   5  -3   24.90    1.50
  -3   5  -3   20.60    1.30
  -3   5  -3   23.30    2.80
  -3   5  -3   20.70    1.40
  -3   5  -3   19.30    1.70
  -3   5  -3   20.10    1.70
   3   5   3   23.40    1.30
   4  -5   3  -87.69   78.79
   4  -5   3   10.50    2.20
  -4  -5  -3    7.30    1.40
  -4   5  -3    6.80    0.90
  -4   5  -3    8.30    2.10
   5  -5   3   25.90    1.70
  -5  -5  -3   27.70    1.70
   5  -5   3   20.80    1.60
  -5  -5  -3   30.20    3.20
  -5  -5  -3   24.10    2.10
  -5  -5  -3   21.30    2.00
  -5  -5  -3   26.10    2.10
  -5   5  -3   24.30    3.50
  -5   5  -3   21.50    1.70
   5   5   3   24.50    1.50
  -5   5  -3   25.30    1.70
   5   5   3   26.00    1.80
   6  -5   3  105.79    5.00
  -6  -5  -3  105.09    5.20
  -6  -5  -3  106.89    5.10
  -6  -5  -3  109.99    5.60
  -6  -5  -3  114.99    4.90
   6  -5   3  108.49    4.70
  -6  -5  -3  105.09    5.40
  -6  -5  -3  106.69    5.20
  -6   5  -3  108.39    5.10
  -6   5  -3  110.69    4.70
  -6   5  -3   98.39    4.90
   6   5   3  108.39    4.60
  -6   5  -3  102.79    5.70
   6   5   3  108.79    4.90
  -7  -5  -3    6.90    0.90
  -7  -5  -3    5.20    1.00
   7  -5   3    7.20    0.80
  -7  -5  -3    5.30    0.90
  -7  -5  -3    4.60    1.50
  -7  -5  -3    6.80    1.00
   7   5   3    5.30    0.70
  -7   5  -3    6.90    1.10
  -7   5  -3    5.00    0.70
  -7   5  -3    3.60    1.30
   8  -5   3   63.49    3.90
  -8  -5  -3   76.99    3.90
   8   5   3   74.39    3.20
  -8   5  -3   76.79    4.00
  -9  -5  -3    1.70    0.40
  -9   5  -3    1.00    0.40
   9  -6  -3   19.30    1.20
  -9  -6   3   18.50    1.10
   9   6  -3   20.40    1.10
  -9   6   3   18.30    1.00
   8  -6  -3   63.69    4.30
  -8  -6   3   72.49    3.80
   8   6  -3   73.09    3.40
  -8   6   3   83.59    3.90
  -8   6   3   77.89    3.60
   8   6  -3   70.19    3.50
  -7  -6   3   -0.10    0.90
  -7  -6   3   -0.20    0.80
   7  -6  -3    0.70    0.70
  -7   6   3    0.10    0.60
  -7   6   3    0.40    0.80
   7   6  -3   -0.70    0.40
   7   6  -3    0.80    0.60
  -7   6   3   -0.60    0.60
  -7   6   3    0.90    1.20
  -6  -6   3    1.20    0.90
  -6  -6   3   -0.90    1.30
   6  -6  -3    2.40    1.10
  -6  -6   3    1.90    1.10
  -6  -6   3  -11.80   63.39
   6  -6  -3   -0.20    5.90
   6  -6  -3   -1.80    1.10
   6   6  -3    0.60    0.60
   6   6  -3    0.90    0.80
  -6   6   3   -0.20    0.60
   6   6  -3    1.60    0.90
  -6   6   3    1.20    0.90
  -6   6   3   -1.00    0.90
  -5  -6   3   21.70    2.50
  -5  -6   3   20.50    2.80
   5  -6  -3   20.30    2.20
  -5  -6   3   23.20    2.10
   5  -6  -3   20.60    2.90
  -5  -6   3   19.40    2.10
   5  -6  -3   22.40    5.10
  -5  -6   3   20.50    1.10
  -5   6   3   18.50    2.00
  -5   6   3   23.20    1.80
   5   6  -3   19.80    1.40
   5   6  -3   19.10    1.60
   5   6  -3   17.90    1.80
  -5   6   3   17.40    1.70
  -4  -6   3   26.20    1.40
   4  -6  -3   25.80    2.20
  -4  -6   3   25.80    2.20
  -4  -6   3   23.70    2.00
   4  -6  -3   27.20    3.00
   4  -6  -3   29.00    4.40
  -4  -6   3   23.60    2.00
   4  -6  -3   24.00    2.30
  -4  -6   3   24.50    2.40
  -4  -6   3   29.50    3.20
  -4   6   3   25.20    1.60
  -4   6   3   25.90    1.80
   4   6  -3   24.00    1.70
   4   6  -3   27.30    1.90
  -4   6   3   24.80    2.30
   4   6  -3   26.30    1.40
   3  -6  -3   66.89    3.60
  -3  -6   3   70.49    3.00
  -3  -6   3   74.09    3.70
   3  -6  -3   66.29    4.10
   3  -6  -3   63.29    3.50
   3  -6  -3   65.79    5.80
   3  -6  -3   73.29    4.50
  -3  -6   3   68.69    4.50
  -3   6   3   69.29    3.30
  -3   6   3   67.29    3.30
   3   6  -3   66.29    2.90
   3   6  -3   67.59    3.30
  -2  -6   3    0.00    0.40
   2  -6  -3    0.10    0.70
  -2  -6   3    1.30    1.10
   2   6  -3    0.60    0.40
   2   6  -3    0.50    0.70
   2   6  -3   -0.30    0.50
  -2   6   3    0.30    0.50
   1  -6  -3  401.86   16.40
  -1  -6   3  392.26   17.10
   1  -6  -3  419.66   34.00
  -1  -6   3  400.86   15.50
  -1   6   3  384.36   15.60
   1   6  -3  398.46   15.70
   1   6  -3  388.76   15.50
   1   6  -3  406.56   15.70
   1   6  -3  412.26   15.90
   1   6  -3  384.56   18.50
   1   6  -3  373.36   17.10
   0  -6   3   98.29    5.50
   0  -6  -3   94.29    4.60
   0  -6   3   99.49    4.10
   0  -6  -3   83.69    4.40
   0  -6  -3  110.89   17.90
   0   6  -3   92.79    4.10
   0   6   3  102.69    4.10
   0   6  -3   98.79    4.20
   0   6  -3  102.69    4.20
   0   6  -3  104.79    5.40
   0   6  -3   99.39    4.40
   1  -6   3   26.20    2.70
   1  -6   3   59.29   43.50
  -1  -6  -3   19.40    2.50
  -1  -6  -3   23.50    1.70
  -1  -6  -3    9.80   12.30
   1  -6   3   27.10    1.40
  -1   6  -3   25.20    1.40
  -1   6  -3   27.10    2.50
  -1   6  -3   25.10    1.50
   1   6   3   25.00    1.30
  -1   6  -3   26.00    1.70
  -1   6  -3   29.20    1.60
  -1   6  -3   31.20    4.60
  -2  -6  -3   40.60    2.30
   2  -6   3   40.20   42.80
  -2  -6  -3   37.00    2.30
  -2  -6  -3   40.90    2.40
  -2  -6  -3   40.30    2.40
   2  -6   3   44.40    3.60
  -2  -6  -3   40.40    2.50
  -2  -6  -3   44.80    2.30
   2  -6   3   43.80    2.10
   2   6   3   41.00    2.00
  -2   6  -3   46.20    2.20
  -2   6  -3   40.80    3.30
  -2   6  -3   39.50    2.00
  -2   6  -3   41.40    2.40
  -2   6  -3   35.70    2.40
  -2   6  -3   42.00    2.10
  -3  -6  -3    2.80    1.20
  -3  -6  -3    9.10   36.70
  -3  -6  -3    6.40    0.90
   3  -6   3   58.39   60.09
   3  -6   3    2.70    1.50
  -3  -6  -3    2.60    1.40
  -4  -6  -3   24.40    1.90
  -4  -6  -3   24.40    2.50
   4  -6   3   25.30   89.59
  -4  -6  -3   29.60    2.20
   4  -6   3   26.60    1.70
  -4  -6  -3   23.30   52.29
   4  -6   3   24.50    4.10
  -4  -6  -3   25.70    2.00
  -4  -6  -3   26.70    2.60
  -4  -6  -3   23.90    1.90
   4  -6   3   27.30    1.60
  -4   6  -3   24.60    2.50
  -4   6  -3   32.00   10.50
  -4   6  -3   22.60    2.20
  -4   6  -3   25.50    3.50
  -4   6  -3   30.60    2.20
   4   6   3   26.80    1.70
   4   6   3   24.20    1.40
  -4   6  -3   24.70    1.60
  -4   6  -3   30.00    1.80
  -4   6  -3   24.60    1.70
  -5  -6  -3    5.30    1.80
  -5  -6  -3    7.80   25.40
  -5  -6  -3    7.40    1.20
  -5  -6  -3    9.90    1.10
   5  -6   3    6.70    0.80
  -5  -6  -3   12.00    1.80
  -5  -6  -3    9.00    1.10
  -5  -6  -3    8.10    1.30
  -5   6  -3    7.10    1.30
  -5   6  -3    7.80    1.60
  -5   6  -3    8.40    1.00
  -6  -6  -3  346.27   14.60
  -6  -6  -3  348.47   14.10
  -6  -6  -3  354.56   14.00
  -6  -6  -3  339.07   13.80
  -6   6  -3  328.57   14.60
  -6   6  -3  310.07   14.10
  -6   6  -3  341.27   13.60
   6   6   3  348.97   13.50
  -7  -6  -3   24.20    1.80
  -7  -6  -3   25.20    2.20
   7  -6   3   23.00    1.40
  -7  -6  -3   22.80    2.00
  -7  -6  -3   20.70    1.80
  -7  -6  -3   20.90    1.80
  -7   6  -3   24.00    1.70
  -7   6  -3   25.30    2.20
   7   6   3   24.80    1.40
  -8  -6  -3   71.29    3.40
  -8  -6  -3   77.69    3.50
  -8   6  -3   70.99    3.60
  -8  -7   3   12.30    1.20
   8  -7  -3   12.50    1.20
  -8   7   3   14.20    1.20
   8   7  -3   13.70    1.20
   8   7  -3   11.50    0.90
  -7  -7   3    5.00    1.10
   7  -7  -3    4.20    1.10
  -7   7   3    6.10    1.00
   7   7  -3    7.10    0.90
   7   7  -3    5.40    0.90
   7   7  -3    4.70    0.60
   6  -7  -3    3.50    1.70
  -6  -7   3    5.10    2.10
   6  -7  -3    6.40    1.20
  -6  -7   3    6.20    1.30
  -6  -7   3    4.40    1.00
   6  -7  -3   -8.60    7.00
  -6   7   3    5.80    1.00
   6   7  -3    6.80    1.00
   6   7  -3    4.60    0.70
  -6   7   3    6.10    1.10
   6   7  -3    4.00    1.00
  -6   7   3    4.40    1.20
  -6   7   3    4.70    0.70
   6   7  -3    6.60    1.20
   5  -7  -3   49.90    3.50
   5  -7  -3   50.59    4.30
   5  -7  -3   60.59    3.50
  -5  -7   3   51.59    4.20
  -5  -7   3   53.59    3.10
  -5  -7   3   59.79    3.40
   5  -7  -3   29.90    8.00
   5   7  -3   53.49    2.90
   5   7  -3   52.89    2.50
   5   7  -3   52.39    3.10
   5   7  -3   53.69    2.90
  -5   7   3   51.59    3.30
  -5   7   3   49.50    2.90
  -5   7   3   55.69    2.80
   4  -7  -3   14.80    2.00
   4  -7  -3   17.00    2.10
  -4  -7   3   13.30    0.90
   4  -7  -3   13.20    1.60
   4  -7  -3   16.90    4.20
  -4  -7   3   15.30    2.60
  -4  -7   3   18.30    2.00
   4  -7  -3   17.10    2.50
  -4  -7   3   15.90    1.70
   4   7  -3   15.50    1.50
   4   7  -3   16.40    1.30
   4   7  -3   16.00    1.60
  -4   7   3   16.00    1.60
  -4   7   3   16.70    1.40
   3  -7  -3   16.60    1.70
  -3  -7   3   16.40    2.60
   3  -7  -3   14.10    1.70
  -3  -7   3   14.80    0.90
  -3  -7   3   14.50    1.80
   3  -7  -3   13.90    1.80
   3  -7  -3   17.10    2.20
  -3  -7   3   12.80    1.40
   3  -7  -3   13.00    1.50
   3  -7  -3   15.60    3.30
   3   7  -3   14.00    1.30
  -3   7   3   13.10    1.60
  -3   7   3   11.80    1.20
   3   7  -3   13.20    1.00
  -3   7   3   11.90    1.20
   3   7  -3   13.30    1.40
  -2  -7   3  161.98    7.30
  -2  -7   3  172.58    7.60
   2  -7  -3  176.48    7.70
   2  -7  -3  160.68    7.50
  -2  -7   3  171.48    6.90
   2  -7  -3  168.98    7.50
  -2  -7   3  173.18    8.70
   2  -7  -3  170.48    8.20
   2   7  -3  166.98    6.90
   2   7  -3  172.28    7.20
  -2   7   3  171.08    7.00
   2   7  -3  168.08    7.10
   2   7  -3  182.98    7.40
   2   7  -3  163.98    7.20
  -2   7   3  166.28    7.00
   1  -7  -3   12.40    1.50
   1  -7  -3   13.90    1.70
  -1  -7   3   16.70    1.00
   1  -7  -3   15.60    1.50
  -1  -7   3   21.20    2.80
   1  -7  -3   18.40    1.90
  -1   7   3   16.50    1.10
   1   7  -3   15.20    1.00
   1   7  -3   17.70    1.50
   1   7  -3   14.70    1.30
  -1   7   3   15.00    1.00
   1   7  -3   17.20    1.30
   0  -7  -3  102.69    4.90
   0  -7  -3  100.19    5.00
   0  -7  -3   94.19    4.70
   0  -7   3  108.09    4.90
   0  -7  -3  106.99    4.80
   0  -7   3  105.09    6.20
   0  -7   3  106.49    4.30
   0   7   3  100.89    4.30
   0   7  -3  103.49    4.80
   0   7  -3  106.29    4.50
   0   7  -3   99.09    4.60
   0   7   3   96.39    4.20
  -1  -7  -3   71.59    4.00
  -1  -7  -3   60.19    3.50
   1  -7   3   81.59    4.50
   1  -7   3   78.99    5.20
   1  -7   3   75.89    3.10
  -1  -7  -3   65.49    3.80
  -1   7  -3   67.89    3.10
  -1   7  -3   66.09    3.80
   1   7   3   75.79    3.10
  -1   7  -3   73.69    3.30
  -1   7  -3   70.89    3.30
  -2  -7  -3   12.20    1.40
  -2  -7  -3   12.70    1.70
  -2  -7  -3   11.80    1.40
   2  -7   3   11.40    1.60
  -2  -7  -3    9.30    1.10
   2  -7   3   12.90    1.10
  -2  -7  -3   11.60    1.30
  -2  -7  -3   12.30    1.30
  -2  -7  -3   12.80    1.60
  -2   7  -3   13.30    1.50
  -2   7  -3   11.10    1.10
  -2   7  -3   13.60    1.20
  -2   7  -3   11.90    1.10
  -2   7  -3   12.50    1.40
   2   7   3   10.60    0.80
  -3  -7  -3  174.08    7.60
  -3  -7  -3  160.98    7.80
   3  -7   3  170.58    8.20
  -3  -7  -3  177.38    7.70
   3  -7   3  194.68   10.60
   3  -7   3  183.18    7.20
  -3  -7  -3  169.98    7.50
  -3  -7  -3  176.58    7.60
  -3  -7  -3   90.19   36.70
  -3   7  -3  175.38    7.70
   3   7   3  182.98    7.20
  -3   7  -3  168.28    7.10
  -3   7  -3  176.28    7.30
   3   7   3  170.58    7.00
  -3   7  -3  167.08    7.70
  -3   7  -3  163.08    7.90
  -3   7  -3  179.28    7.30
  -4  -7  -3   29.30    1.70
  -4  -7  -3   24.30    2.20
   4  -7   3   28.70    4.10
   4  -7   3   28.00    1.60
  -4  -7  -3   38.20   34.90
  -4  -7  -3   28.90    2.10
   4  -7   3   59.89   97.89
   4  -7   3   27.80    1.80
  -4  -7  -3   24.10    2.10
  -4  -7  -3   27.70    2.70
   4   7   3   22.90    1.70
  -4   7  -3   28.60    1.80
  -4   7  -3   27.60    2.60
   4   7   3   27.00    1.50
  -4   7  -3   25.20    1.60
  -4   7  -3   27.50    1.80
  -4   7  -3   26.60    2.20
  -4   7  -3   23.10    2.10
   5  -7   3  220.78    8.90
  -5  -7  -3  220.08    9.50
  -5  -7  -3  216.18    9.80
  -5  -7  -3  216.08    9.40
  -5  -7  -3  219.78    9.40
   5  -7   3  208.88    9.10
  -5   7  -3  223.08    9.20
   5   7   3  215.18    9.10
   5   7   3  227.08    8.80
  -5   7  -3  221.68    9.50
  -5   7  -3  213.58    9.90
  -5   7  -3  218.08    9.10
  -6  -7  -3   39.90    2.90
  -6  -7  -3   42.90    2.50
  -6  -7  -3   40.40    2.50
  -6  -7  -3   42.40    2.90
  -6  -7  -3   42.60    2.70
   6  -7   3   40.90    2.00
   6   7   3   40.30    2.00
  -6   7  -3   38.00    2.10
  -6   7  -3   38.10    2.50
  -6   7  -3   37.80    3.00
  -7  -7  -3  128.89    5.50
  -7  -7  -3  127.29    6.00
  -7  -7  -3  118.69    5.50
  -7   7  -3  121.99    5.90
   7   7   3  134.59    5.20
   8  -7   3    4.40    1.00
  -8  -7  -3    3.90    0.60
  -8  -7  -3    4.00    0.60
   8   7   3    5.20    0.50
  -8   7  -3    4.00    0.80
  -8  -8   3   44.70    2.30
   8  -8  -3   46.90    2.30
  -8  -8   3   47.80    2.50
  -8  -8   3   48.90    2.30
  -8   8   3   50.99    2.50
   8   8  -3   51.69    2.20
  -7  -8   3    7.00    1.00
   7  -8  -3    8.70    1.30
  -7   8   3   10.50    1.80
   7   8  -3    7.70    0.90
   7   8  -3    7.30    0.70
   7   8  -3    8.10    1.00
  -6  -8   3    5.90    1.20
  -6  -8   3    9.70    1.10
   6   8  -3    7.80    0.90
   6   8  -3    6.30    1.30
  -6   8   3    8.80    0.90
  -6   8   3    8.40    1.30
   6   8  -3    7.00    0.70
   5  -8  -3    8.80    5.30
  -5  -8   3   -4.00   57.89
  -5  -8   3    6.90    1.40
   5  -8  -3    6.20    1.30
   5  -8  -3    5.60    1.70
  -5  -8   3    4.10    2.00
   5   8  -3    6.80    1.20
   5   8  -3    6.60    0.70
  -5   8   3    2.10    1.70
   5   8  -3    7.10    1.20
  -5   8   3    7.30    1.50
   5   8  -3    5.30    1.20
  -5   8   3    5.90    0.80
  -4  -8   3   66.79    3.60
   4  -8  -3   61.49    7.10
  -4  -8   3   67.79    5.00
   4  -8  -3   62.19    4.00
  -4  -8   3   70.19    3.90
   4  -8  -3   65.19    3.70
   4  -8  -3   69.29    4.00
  -4  -8   3   85.79   51.49
   4  -8  -3   71.59    4.90
   4   8  -3   69.19    3.10
   4   8  -3   68.49    3.40
   4   8  -3   64.89    3.50
  -4   8   3   65.99    3.80
   4   8  -3   65.69    3.50
   4   8  -3   75.39    3.80
  -4   8   3   72.59    3.30
  -4   8   3   66.09    3.30
   3  -8  -3  276.87   14.40
   3  -8  -3  269.77   12.00
  -3  -8   3  284.87   12.10
  -3  -8   3  273.37   11.80
  -3  -8   3  300.67   13.50
   3  -8  -3  296.47   13.10
   3   8  -3  270.07   11.60
  -3   8   3  273.37   11.50
   3   8  -3  291.27   11.90
   3   8  -3  278.27   11.60
   3   8  -3  283.77   11.30
  -3   8   3  287.57   11.40
   2  -8  -3    0.60    1.10
  -2  -8   3    1.10    1.50
  -2  -8   3    1.20    1.00
   2  -8  -3    1.10    1.10
   2  -8  -3    0.00    1.00
   2  -8  -3    2.20    0.80
  -2  -8   3    1.50    0.40
   2  -8  -3    2.40    1.00
  -2  -8   3    1.70    1.00
   2   8  -3    1.80    0.90
   2   8  -3    1.80    0.50
  -2   8   3    0.90    0.60
   2   8  -3    1.00    0.70
  -2   8   3    2.40    0.60
  -2   8   3   -0.80    0.80
   2   8  -3    1.00    0.70
   2   8  -3    1.00    0.70
  -1  -8   3    2.00    1.10
  -1  -8   3    0.60    0.90
  -1  -8   3    2.50    1.70
   1  -8  -3   -0.90    0.90
   1  -8  -3    1.20    1.10
   1  -8  -3    1.60    1.00
   1  -8  -3    1.60    0.90
   1  -8  -3    0.40    0.90
   1  -8  -3    1.20    0.90
  -1  -8   3    0.80    0.40
   1  -8  -3   -2.00    5.10
  -1   8   3    0.80    0.50
  -1   8   3    0.30    0.40
   1   8  -3    0.50    0.50
   1   8  -3    0.00    0.70
   1   8  -3    2.00    0.70
   1   8  -3    1.30    0.70
   1   8  -3   -0.50    0.70
   0  -8   3   26.30    1.40
   0  -8   3   25.60    3.10
   0  -8  -3   24.10    1.90
   0  -8  -3   25.10    2.40
   0  -8  -3   26.00    2.10
   0  -8   3   29.50    2.10
   0  -8  -3   23.30    2.00
   0  -8  -3   25.50    2.10
   0  -8  -3   27.50    2.20
   0  -8   3   28.30    2.50
   0   8  -3   24.50    1.90
   0   8   3   28.40    1.50
   0   8  -3   27.30    1.70
   0   8   3   23.60    1.50
   0   8  -3   27.70    1.60
   0   8  -3   24.70    1.90
   0   8  -3   26.40    1.70
  -1  -8  -3  107.89    5.00
   1  -8   3  110.39    6.80
  -1  -8  -3  114.19    5.30
  -1  -8  -3  112.19    5.20
  -1  -8  -3  113.39    5.60
  -1  -8  -3  101.09    5.10
   1  -8   3  108.69    5.60
  -1  -8  -3  113.49    5.20
   1  -8   3  110.79    4.60
  -1   8  -3  107.59    5.20
  -1   8  -3  114.29    4.90
   1   8   3  113.99    4.70
   1   8   3  106.59    4.60
  -1   8  -3  113.79    4.80
  -1   8  -3  112.59    5.10
  -1   8  -3  107.69    4.90
  -2  -8  -3   29.80    2.60
  -2  -8  -3   39.70    2.60
  -2  -8  -3   38.50    2.40
   2  -8   3   39.50    3.90
  -2  -8  -3   43.10    3.10
   2  -8   3   36.40    1.90
  -2  -8  -3   33.80    1.90
   2  -8   3   36.60    3.00
  -2  -8  -3   31.40    1.90
  -2  -8  -3   37.70    2.40
  -2   8  -3   38.50    2.00
  -2   8  -3   40.40    2.20
  -2   8  -3   31.90    2.70
   2   8   3   37.40    1.90
  -2   8  -3   36.30    2.70
   2   8   3   35.00    1.80
  -2   8  -3   41.40    2.50
  -2   8  -3   37.40    2.20
  -3  -8  -3    3.30    1.00
  -3  -8  -3    3.30    1.00
   3  -8   3    1.70    1.40
  -3  -8  -3    3.60    1.50
  -3  -8  -3    2.90    1.00
  -3  -8  -3    2.80    1.10
   3  -8   3    2.90    0.60
   3  -8   3    1.50    1.60
  -3  -8  -3    2.30    0.90
  -3   8  -3    2.30    0.90
  -3   8  -3    2.50    0.80
  -3   8  -3    4.50    0.90
   3   8   3    2.50    0.80
  -3   8  -3    2.50    1.00
  -3   8  -3    1.90    0.70
  -3   8  -3    2.00    1.20
   3   8   3    3.40    0.50
  -4  -8  -3    3.00    1.10
  -4  -8  -3   -0.10    1.10
  -4  -8  -3    1.70    1.20
   4  -8   3    1.70    1.80
  -4  -8  -3    1.60    0.70
  -4  -8  -3    1.20    0.80
  -4  -8  -3    1.40    1.00
  -4  -8  -3    3.80    1.00
   4  -8   3    2.20    0.50
  -4   8  -3    0.80    0.70
  -4   8  -3    1.00    0.60
  -4   8  -3    0.30    1.10
  -4   8  -3    2.00    0.80
  -4   8  -3    2.50    1.00
  -4   8  -3    1.50    0.90
   4   8   3    1.40    0.90
   4   8   3    1.40    0.50
   5  -8   3  168.78    7.10
  -5  -8  -3  185.08    8.20
  -5  -8  -3  174.48    7.60
  -5  -8  -3  176.38    7.90
  -5   8  -3  169.28    7.30
  -5   8  -3  164.98    8.10
   5   8   3  180.08    7.10
  -5   8  -3  161.88    7.40
  -6  -8  -3   20.40    1.80
  -6  -8  -3   21.00    1.90
  -6  -8  -3   21.90    1.90
  -6  -8  -3   18.30    1.60
   6  -8   3   18.60    1.20
  -6  -8  -3   20.20    1.50
  -6  -8  -3   22.80    2.30
   6   8   3   21.20    2.10
  -6   8  -3   20.80    1.70
   6   8   3   22.50    1.20
  -6   8  -3   22.80    2.10
  -7  -8  -3    7.60    0.80
  -7  -8  -3    6.80    0.80
  -7  -8  -3    8.40    1.10
  -7  -8  -3    6.90    1.00
  -7  -8  -3    4.90    0.70
  -7   8  -3    7.00    0.90
   7   8   3    9.40    1.20
  -7   8  -3    5.60    1.00
  -8  -8  -3    2.20    0.30
  -8  -8  -3    1.90    0.50
  -7  -9   3   12.20    1.30
  -7  -9   3   14.60    1.60
   7  -9  -3   13.30    1.20
  -7  -9   3   15.10    1.20
  -7   9   3   13.40    1.20
   7   9  -3   13.30    1.20
   7   9  -3   14.30    1.10
  -6  -9   3    2.20    0.80
   6  -9  -3    2.40    0.80
   6  -9  -3    1.00    0.80
  -6   9   3    1.90    0.50
  -6   9   3    1.50    0.60
   6   9  -3    1.70    0.50
   6   9  -3    1.90    0.70
   6   9  -3    1.50    0.50
  -5  -9   3   74.99    3.90
   5  -9  -3   79.19    4.20
  -5  -9   3   -3.70   72.99
   5  -9  -3   82.09    4.20
  -5  -9   3   79.99    4.10
  -5  -9   3   82.99    3.90
   5   9  -3   67.29    4.10
   5   9  -3   83.59    3.90
  -5   9   3   81.09    4.10
  -4  -9   3   26.80    3.20
  -4  -9   3   30.00    2.40
   4  -9  -3   25.70    2.60
  -4  -9   3   56.69   52.59
   4  -9  -3   25.40    2.80
   4   9  -3   29.40    2.20
   4   9  -3   32.70    2.40
  -4   9   3   30.90    1.80
   4   9  -3   28.80    1.70
  -3  -9   3   13.20    1.60
   3  -9  -3   15.10    2.20
  -3  -9   3   12.70    1.60
   3  -9  -3    8.50    1.40
   3  -9  -3   13.10    1.70
   3  -9  -3   12.70    2.00
   3  -9  -3   10.30    1.60
  -3  -9   3   12.50    1.40
  -3  -9   3   13.10    2.40
   3   9  -3   14.70    1.60
   3   9  -3   12.60    1.40
   3   9  -3   12.30    1.20
  -3   9   3   13.40    1.30
  -3   9   3    8.90    1.00
   3   9  -3   13.10    1.40
  -3   9   3   11.50    1.40
  -2  -9   3   13.60    1.70
   2  -9  -3   12.00    1.60
  -2  -9   3   13.00    1.70
   2  -9  -3   16.70    2.10
   2  -9  -3   15.20    1.70
  -2  -9   3   14.90    1.70
   2  -9  -3   12.70    1.60
  -2  -9   3   25.50   45.10
   2  -9  -3   14.50    3.50
   2   9  -3   14.20    1.50
   2   9  -3   13.50    1.10
  -2   9   3   13.20    1.50
   2   9  -3   12.40    1.30
   2   9  -3   14.30    1.60
   2   9  -3   12.80    1.30
   1  -9  -3    9.60    1.60
   1  -9  -3    6.80    1.40
  -1  -9   3   10.90    1.70
   1  -9  -3    8.60    1.40
  -1  -9   3    7.40    2.30
   1  -9  -3    7.10    1.30
   1  -9  -3    7.40    1.30
  -1  -9   3    7.00    1.30
   1   9  -3    7.40    0.90
   1   9  -3    7.60    1.10
  -1   9   3    8.20    0.90
   1   9  -3    6.20    1.00
  -1   9   3    8.10    0.90
   1   9  -3    7.90    1.20
   1   9  -3    8.40    1.10
   0  -9  -3  214.58    9.50
   0  -9  -3  215.18    9.70
   0  -9  -3  218.68    9.50
   0  -9   3  211.48    8.50
   0  -9   3  221.58    9.80
   0  -9  -3  207.88    9.30
   0  -9   3  213.58   11.00
   0  -9  -3  214.38    9.30
   0  -9  -3  220.78    9.40
   0   9  -3  214.88    9.40
   0   9   3  212.58    8.80
   0   9  -3  220.58    9.30
   0   9  -3  225.38    9.10
   0   9  -3  216.48    8.80
   0   9   3  221.88    8.80
   1  -9   3  356.16   15.60
  -1  -9  -3  362.96   15.10
   1  -9   3  366.96   14.40
   1  -9   3  320.57   66.29
  -1  -9  -3  373.36   15.10
  -1  -9  -3  369.16   15.10
  -1  -9  -3  388.76   15.60
  -1  -9  -3  367.16   15.20
  -1   9  -3  375.46   15.20
  -1   9  -3  355.46   15.10
  -1   9  -3  353.76   14.80
   1   9   3  379.46   15.00
   1   9   3  363.46   14.60
   1   9   3  364.66   14.50
  -1   9  -3  355.66   14.80
  -2  -9  -3   10.20    1.40
   2  -9   3    8.80    0.80
  -2  -9  -3    7.60    1.40
   2  -9   3  -15.00   55.99
   2  -9   3    9.60    1.70
  -2  -9  -3   10.10    1.70
  -2  -9  -3    8.90    1.20
  -2  -9  -3    8.80    1.30
  -2   9  -3   11.90    1.50
  -2   9  -3    9.50    1.10
  -2   9  -3    9.00    1.60
  -2   9  -3   10.20    1.10
  -2   9  -3    9.80    1.10
   3  -9   3   81.49    3.40
  -3  -9  -3   84.19    4.60
  -3  -9  -3   81.79    4.20
  -3  -9  -3   82.89    4.20
  -3  -9  -3   76.69    4.40
  -3  -9  -3   79.99    4.30
  -3  -9  -3   82.89    4.10
  -3  -9  -3   86.19    4.20
   3  -9   3   81.49    6.10
   3  -9   3   79.89    4.80
  -3   9  -3   78.79    3.60
  -3   9  -3   79.99    3.90
  -3   9  -3   81.99    4.30
  -3   9  -3   76.49    4.20
   3   9   3   85.99    3.50
  -3   9  -3   79.49    4.50
  -3   9  -3   76.89    3.90
  -4  -9  -3   20.90    1.80
   4  -9   3   24.20    1.20
   4  -9   3   16.30    4.40
  -4  -9  -3   19.50    2.10
  -4   9  -3   20.20    1.70
  -4   9  -3   15.70    1.70
  -4   9  -3   17.80    2.20
   4   9   3   21.30    1.30
  -5  -9  -3   41.10    2.70
  -5  -9  -3   42.80    2.90
  -5  -9  -3   43.70    2.60
  -5  -9  -3   36.50    2.60
  -5  -9  -3   39.10    2.50
  -5  -9  -3   44.00    2.40
   5   9   3   39.30    2.00
  -5   9  -3   40.70    2.80
  -5   9  -3   39.60    2.60
  -6  -9  -3   43.90    2.40
  -6  -9  -3   38.60    2.20
  -6   9  -3   40.90    2.50
   6   9   3   43.40    2.00
  -7  -9  -3   85.89    3.70
  -7  -9  -3   91.69    3.80
   7  -9   3   70.99    4.40
  -7   9  -3   85.09    3.90
   7   9   3   87.89    3.50
  -7   9  -3   82.79    3.60
   7   9   3   82.09    3.80
  -7 -10   3    1.40    0.40
   7  10  -3    1.10    0.40
  -7  10   3    1.30    0.30
  -6 -10   3    8.30    0.90
   6 -10  -3    7.80    0.90
   6 -10  -3    8.00    0.80
  -6 -10   3    7.30    1.10
  -6  10   3   10.70    1.10
  -6  10   3    9.80    0.80
   6  10  -3    7.70    0.70
   6  10  -3    9.90    1.00
   6  10  -3    6.40    0.90
  -5 -10   3    2.40    1.60
  -5 -10   3    2.20    0.90
   5 -10  -3    1.50    0.90
   5 -10  -3    1.60    1.00
  -5 -10   3    1.80    1.00
   5  10  -3    2.40    0.90
  -5  10   3    2.90    0.70
   5  10  -3    2.20    0.60
   5  10  -3    2.50    0.50
  -5  10   3    4.40    0.60
   4 -10  -3    0.70    0.90
  -4 -10   3  -26.00   63.19
  -4 -10   3    2.00    0.90
  -4 -10   3    1.00    1.00
   4 -10  -3    2.80    1.00
  -4 -10   3    1.00    1.00
  -4 -10   3    2.40    0.80
   4  10  -3    1.80    1.30
  -4  10   3    2.10    1.00
  -4  10   3    1.00    0.60
   4  10  -3    1.50    0.80
  -3 -10   3   14.90    1.50
   3 -10  -3   14.90    1.90
   3 -10  -3    5.80    4.50
  -3 -10   3   15.40    1.90
  -3 -10   3   14.20    1.80
   3 -10  -3   14.10    1.60
   3 -10  -3   13.60    1.70
  -3 -10   3   10.70    1.50
  -3 -10   3   33.90   51.79
   3  10  -3   13.40    1.40
  -3  10   3   13.30    1.60
   3  10  -3   16.70    1.70
  -3  10   3   14.20    1.20
   3  10  -3   15.20    1.50
   3  10  -3   13.80    1.10
  -3  10   3   13.70    1.20
   2 -10  -3  168.28    7.60
  -2 -10   3  165.28    7.70
   2 -10  -3  165.28    7.80
  -2 -10   3   91.49   52.29
   2 -10  -3  149.49    7.70
   2 -10  -3  177.08    7.70
  -2 -10   3  169.38    7.40
  -2 -10   3  157.28    8.90
  -2 -10   3  156.58    7.60
   2 -10  -3  163.48    7.60
   2  10  -3  174.28    6.90
   2  10  -3  180.08    7.60
   2  10  -3  171.68    7.30
   2  10  -3  168.48    7.30
  -2  10   3  167.38    7.00
   2  10  -3  165.18    7.20
  -2  10   3  164.18    7.40
   1 -10  -3   61.79    3.80
   1 -10  -3   60.29    3.50
  -1 -10   3   55.69    4.60
  -1 -10   3   59.79    3.70
   1 -10  -3   61.89    3.60
  -1 -10   3   49.90    3.80
   1 -10  -3   59.59    3.30
   1 -10  -3   60.89    3.50
   1  10  -3   59.19    2.80
   1  10  -3   56.79    3.20
  -1  10   3   60.09    3.20
  -1  10   3   59.59    2.90
   1  10  -3   59.19    3.10
   1  10  -3   62.99    3.40
  -1  10   3   62.59    2.80
   0 -10  -3   33.80    2.50
   0 -10   3   33.40    3.60
   0 -10  -3   35.20    2.80
   0 -10   3   30.60    2.80
   0 -10  -3   36.90    2.70
   0 -10  -3   32.10    2.30
   0 -10  -3   31.90    2.40
   0  10  -3   33.70    2.10
   0  10  -3   31.00    2.30
   0  10   3   33.30    1.90
   0  10   3   33.30    1.80
   0  10  -3   31.70    2.30
   0  10  -3   33.20    1.90
   0  10  -3   31.10    2.20
  -1 -10  -3  313.77   13.40
  -1 -10  -3  316.37   13.80
  -1 -10  -3  325.77   13.40
  -1 -10  -3  323.97   13.40
   1 -10   3  314.97   13.90
   1 -10   3  255.77   84.39
  -1 -10  -3  325.07   13.60
  -1 -10  -3  334.17   13.40
  -1  10  -3  302.97   13.10
  -1  10  -3  320.87   13.50
   1  10   3  341.77   14.40
   1  10   3  327.07   12.80
  -1  10  -3  320.97   13.20
  -1  10  -3  324.37   13.40
  -1  10  -3  319.77   12.90
  -2 -10  -3  283.27   12.00
   2 -10   3  272.07   12.50
  -2 -10  -3  292.27   12.40
  -2 -10  -3  285.57   12.00
  -2 -10  -3  289.87   12.20
  -2 -10  -3  288.37   12.10
  -2 -10  -3  281.67   12.00
   2 -10   3  271.17   14.10
  -2  10  -3  279.97   12.10
   2  10   3  292.97   11.40
  -2  10  -3  301.47   12.10
   2  10   3  300.77   11.90
  -2  10  -3  279.77   11.50
  -2  10  -3  285.17   11.80
  -3 -10  -3  100.19    5.20
  -3 -10  -3  102.29    4.90
  -3 -10  -3   99.69    4.90
  -3 -10  -3   99.99    4.70
   3 -10   3   96.49    6.80
  -3 -10  -3   99.89    4.90
  -3 -10  -3   96.09    4.80
  -3  10  -3  100.29    4.30
   3  10   3  106.89    4.80
  -3  10  -3  103.39    4.90
  -3  10  -3   98.39    4.60
  -3  10  -3   95.29    5.10
  -3  10  -3   91.59    5.10
   3  10   3  105.39    4.30
  -4 -10  -3    5.40    0.90
  -4 -10  -3    6.90    1.20
  -4 -10  -3    5.40    0.90
  -4 -10  -3    5.50    1.00
  -4 -10  -3    3.50    0.90
  -4 -10  -3    4.70    1.20
  -4 -10  -3    4.60    1.10
  -4  10  -3    4.30    0.80
   4  10   3    4.70    0.90
  -4  10  -3    5.10    1.20
   4  10   3    5.20    0.60
  -4  10  -3    5.00    1.10
  -5 -10  -3   82.39    4.10
  -5 -10  -3   80.19    3.90
  -5 -10  -3   77.89    3.70
  -5 -10  -3   69.49    3.90
  -5  10  -3   81.19    3.90
  -5  10  -3   70.59    3.90
   5  10   3   79.09    3.30
   5  10   3   81.49    3.80
  -6 -10  -3   50.59    2.60
  -6 -10  -3   59.39    2.70
  -6 -10  -3   47.40    2.80
   6  10   3   51.49    2.30
   6  10   3   57.69    2.70
  -6  10  -3   57.39    2.60
  -6 -11   3    0.80    0.60
  -6  11   3    0.60    0.50
   6  11  -3    0.50    0.50
   6  11  -3    0.70    0.40
  -5 -11   3   26.70    1.90
   5 -11  -3   26.10    1.70
  -5 -11   3   23.00    1.40
  -5  11   3   26.10    1.60
   5  11  -3   27.30    1.50
   5  11  -3   26.70    1.60
   5  11  -3   23.00    1.30
  -5  11   3   24.40    1.30
  -4 -11   3   24.30    2.20
   4 -11  -3   23.70    1.80
  -4 -11   3   23.50    2.10
   4 -11  -3   21.10    2.00
  -4  11   3   20.40    1.30
   4  11  -3   22.10    1.80
  -4  11   3   24.60    1.90
   4  11  -3   21.90    1.50
   4  11  -3   20.30    1.30
  -3 -11   3   79.79    4.20
   3 -11  -3   77.19    4.10
   3 -11  -3   88.69    4.50
   3 -11  -3   85.19    4.10
  -3 -11   3   79.99    4.30
  -3  11   3   84.39    4.10
   3  11  -3   87.19    4.20
   3  11  -3   83.79    3.70
   3  11  -3   88.89    4.10
  -3  11   3   83.79    3.70
   2 -11  -3    5.80    1.20
   2 -11  -3    4.10    1.20
  -2 -11   3    3.00    1.10
  -2 -11   3    3.20    1.10
   2 -11  -3    4.60    1.10
   2 -11  -3    5.10    1.00
   2  11  -3    3.70    0.90
  -2  11   3    6.30    1.00
   2  11  -3    7.10    1.30
   1 -11  -3  428.66   17.90
   1 -11  -3  445.36   18.00
  -1 -11   3  426.16   18.10
   1 -11  -3  433.46   18.20
   1  11  -3  452.85   17.80
   1  11  -3  436.06   17.40
  -1  11   3  429.16   17.80
  -1  11   3  449.56   17.40
   1  11  -3  448.86   18.00
   0 -11  -3    2.30    1.10
   0 -11   3    1.20    1.00
   0 -11  -3    0.90    0.90
   0 -11  -3    1.40    1.10
   0 -11  -3    1.00    0.90
   0 -11  -3    1.40    0.80
   0 -11  -3    1.70    0.80
   0 -11   3    0.70    1.50
   0  11  -3    0.90    0.70
   0  11   3    0.80    0.70
   0  11  -3    1.80    0.90
   0  11  -3    1.30    0.90
   0  11  -3    1.50    0.70
  -1 -11  -3    0.10    0.80
  -1 -11  -3    0.60    1.20
  -1 -11  -3   -0.30    0.90
   1 -11   3    1.30    1.00
  -1 -11  -3   -0.70    0.90
  -1 -11  -3    0.90    1.10
  -1  11  -3    0.70    0.90
  -1  11  -3    1.50    0.90
   1  11   3    0.80    0.50
  -1  11  -3   -0.30    1.30
  -1  11  -3    0.70    0.70
   2 -11   3    0.00    0.90
  -2 -11  -3    1.20    0.80
   2 -11   3    0.60    1.20
  -2 -11  -3    1.30    1.20
  -2 -11  -3   -0.20    0.70
  -2 -11  -3   -0.20    0.80
  -2 -11  -3    1.30    1.10
   2  11   3    0.70    1.10
  -2  11  -3   -0.10    0.80
  -2  11  -3    0.50    0.70
  -2  11  -3    0.00    0.80
  -2  11  -3   -0.90    0.80
  -3 -11  -3   10.50    1.20
  -3 -11  -3   12.60    1.50
  -3 -11  -3   10.40    1.30
  -3 -11  -3   12.30    1.30
  -3 -11  -3    9.50    1.50
  -3  11  -3   10.50    1.00
   3  11   3   11.80    1.20
  -3  11  -3    7.90    1.20
  -3  11  -3   10.30    1.10
   3  11   3   11.50    0.90
  -4 -11  -3   13.80    1.20
  -4 -11  -3   19.30    1.70
  -4 -11  -3   14.30    1.20
  -4 -11  -3   19.10    2.20
  -4  11  -3   18.60    1.70
  -4  11  -3   14.10    1.80
   4  11   3   16.90    1.10
  -5 -11  -3    4.90    0.70
  -5 -11  -3    5.50    0.90
  -5 -11  -3    4.80    0.70
  -5 -11  -3    3.30    0.70
  -5  11  -3    4.90    0.70
   5  11   3    4.90    0.60
   5  11   3    4.30    0.50
  -6 -11  -3   -0.10    0.30
  -6 -11  -3    1.10    0.40
  -6 -11  -3    0.50    0.40
  -6  11  -3    0.20    0.40
   5 -12  -3   43.70    2.10
   5  12  -3   42.90    2.00
  -5  12   3   43.10    2.00
   4 -12  -3    2.10    0.60
  -4 -12   3    1.10    0.70
  -4 -12   3    2.60    0.60
  -4 -12   3    1.50    0.70
   4  12  -3    1.90    0.80
   4  12  -3    1.80    0.50
   4  12  -3    2.30    0.60
  -4  12   3    3.30    1.00
  -4  12   3    1.50    0.40
   3 -12  -3  108.99    4.80
   3 -12  -3  116.59    5.10
   3 -12  -3  101.59    4.80
  -3 -12   3  106.79    4.90
  -3 -12   3  103.99    4.80
  -3  12   3  103.49    4.80
   3  12  -3  121.69    5.40
   3  12  -3  103.79    4.70
  -3  12   3  110.89    4.60
   2 -12  -3   47.90    2.80
   2 -12  -3   47.50    3.00
  -2 -12   3   43.40    2.90
   2  12  -3   43.50    2.10
  -2  12   3   42.90    2.40
  -2  12   3   46.80    2.20
   2  12  -3   36.00    2.50
   2  12  -3   42.50    2.40
   1 -12  -3    0.90    0.80
   1 -12  -3    1.70    0.70
   1 -12  -3    2.10    0.80
  -1 -12   3    1.30    0.90
   1 -12  -3    1.20    0.90
  -1  12   3    1.20    0.70
   1  12  -3    1.40    0.80
   1  12  -3    1.90    0.70
   1  12  -3    0.50    0.50
  -1  12   3    1.70    0.50
   0 -12   3   25.00    2.10
   0 -12  -3   23.30    2.10
   0 -12  -3   26.10    1.90
   0 -12  -3   27.40    2.30
   0 -12  -3   25.60    2.20
   0  12  -3   26.60    1.80
   0  12   3   24.70    1.40
   0  12  -3   23.70    1.40
   0  12  -3   22.60    1.70
   1 -12   3   58.19    3.30
  -1 -12  -3   54.09    3.20
  -1 -12  -3   63.09    3.60
  -1 -12  -3   67.99    3.50
  -1  12  -3   62.39    2.80
   1  12   3   63.39    2.80
  -1  12  -3   63.49    3.20
  -2 -12  -3    0.20    0.70
   2 -12   3   -0.80    0.70
  -2 -12  -3    0.40    0.70
  -2 -12  -3   -0.20    0.60
  -2  12  -3    0.20    0.50
   2  12   3   -0.30    0.40
  -3 -12  -3   11.60    1.10
  -3 -12  -3   10.80    1.40
  -3 -12  -3    9.90    1.00
  -3 -12  -3    9.10    0.90
  -3 -12  -3    9.70    1.00
  -3  12  -3   11.70    1.30
  -4 -12  -3    2.10    0.50
  -4 -12  -3    1.60    0.50
  -4 -12  -3    0.30    0.50
   4  12   3    1.10    0.40
  -4  12  -3    1.60    0.50
   3 -13  -3   33.90    2.30
  -3 -13   3   42.00    2.40
  -3  13   3   36.10    1.90
   3  13  -3   43.30    2.00
   2 -13  -3   20.90    1.40
  -2 -13   3   20.20    1.60
   2 -13  -3   18.50    1.30
   2  13  -3   16.80    1.30
   2  13  -3   21.10    1.30
  -2  13   3   19.80    1.10
  -1 -13   3   55.09    2.80
   1 -13  -3   64.79    3.00
  -1 -13   3   51.19    2.70
   1 -13  -3   53.29    2.70
   1  13  -3   57.59    2.50
   1  13  -3   53.89    2.70
  -1  13   3   60.99    2.50
   0 -13  -3    0.10    0.80
   0 -13   3    0.60    0.50
   0 -13  -3   -0.10    0.80
   0  13   3    0.70    0.30
   0  13  -3   -0.20    0.40
   0  13  -3    0.90    0.50
  -1 -13  -3    0.40    0.90
  -1 -13  -3   -0.10    0.80
  -1  13  -3    0.60    0.60
   1  13   3    0.70    0.40
  -2  13  -3    1.60    0.50
   2  13   3    1.90    0.40
  -3 -13  -3    0.20    0.50
  -3 -13  -3   -0.20    0.30
  -3  13  -3    0.00    0.30
  -9   0   4    0.20    0.60
   9   0  -4   -0.10    0.80
  -9   0   4    0.20    0.60
   8   0  -4  208.48    9.20
  -8   0   4  194.68    8.40
   8   0  -4  199.88    8.40
  -8   0   4  217.38    9.30
  -8   0   4  203.88    8.80
   7   0  -4   -0.50    0.90
  -7   0   4   -1.30    0.90
  -7   0   4   -1.10    0.60
   7   0  -4    0.60    1.10
  -7   0   4   -0.60    1.00
   7   0  -4    0.90    0.50
  -6   0   4   12.30    1.70
   6   0  -4   13.30    3.60
  -6   0   4   14.10    1.60
   6   0  -4   17.10    6.40
  -6   0   4   11.10    1.10
  -6   0   4  123.19  117.89
  -6   0   4   10.50    2.80
  -6   0   4   13.10    1.30
   6   0  -4   11.10    1.60
   6   0  -4   13.70    1.40
   6   0  -4   12.50    1.10
  -5   0   4   18.90   85.79
  -4   0   4  724.93   28.10
  -4   0   4  703.73   29.50
   4   0  -4  720.83   28.20
  -4   0   4  701.33   28.00
  -4   0   4  770.02   92.89
   4   0  -4  759.52   29.50
   4   0  -4  698.23   30.00
  -3   0   4   60.49   46.70
  -2   0   4 1151.18   44.90
  -2   0   4 1163.68   45.70
   2   0  -4 1172.88   44.90
   2   0  -4 1193.98   45.90
   2   0  -4 1117.19   45.00
   1   0  -4   -0.70    0.90
   1   0  -4    0.20    0.20
   1   0  -4    0.30    0.60
   1   0  -4   -0.60    1.00
   1   0  -4    0.00    0.30
   0   0  -4 1729.53   69.19
   0   0  -4 1853.11   69.49
  -1   0  -4   -0.10    0.70
   1   0   4   -0.10    0.20
  -1   0  -4    0.30    0.50
  -1   0  -4    0.10    0.50
  -2   0  -4  423.06   16.80
  -2   0  -4  411.66   16.20
  -2   0  -4  419.86   17.20
   2   0   4  417.36   16.30
  -3   0  -4    6.30   20.80
  -3   0  -4    1.20    0.90
   3   0   4    0.30    0.30
  -3   0  -4   -0.10    0.70
   4   0   4  224.88    9.70
   4   0   4  253.37    9.90
  -4   0  -4  246.58   10.90
  -4   0  -4  244.58   41.00
   4   0   4  241.88    9.70
  -5   0  -4   -0.80    0.90
   5   0   4    0.50    0.50
   5   0   4   -0.50    0.50
  -5   0  -4    0.10    0.90
  -6   0  -4   42.80    3.60
  -6   0  -4   50.49    2.90
  -6   0  -4   45.00    3.00
   6   0   4   48.30    2.70
  -6   0  -4   42.40    3.20
   6   0   4   46.70    2.50
  -6   0  -4   44.30    3.00
   6   0   4   49.20    2.40
  -7   0  -4    0.50    1.10
  -7   0  -4    2.10   62.89
  -7   0  -4   -0.80    1.10
   7   0   4   -0.40    0.60
   7   0   4    1.20    0.90
   7   0   4    0.50    0.80
  -7   0  -4   -0.50    0.80
  -8   0  -4  101.39    4.90
   8   0   4  108.29    4.60
  -8   0  -4  110.79    5.10
   9   0   4    0.10    0.40
  -9   0  -4    0.00    0.30
   9  -1  -4    2.20    0.70
  -9  -1   4    1.70    1.00
  -9   1   4    2.50    0.80
   9   1  -4    2.30    0.90
  -9   1   4    2.60    0.60
   8  -1  -4   21.30    1.30
   8  -1  -4   20.00    2.20
  -8  -1   4   22.90    2.00
  -8  -1   4   19.10    1.30
  -8  -1   4   21.80    1.80
   8   1  -4   20.70    2.10
   8   1  -4   21.30    1.40
  -8   1   4   19.30    1.50
  -8   1   4   22.10    1.90
  -8   1   4   19.60    1.90
   7  -1  -4  126.29    6.40
   7  -1  -4  120.09    5.80
   7  -1  -4  126.79    5.50
  -7  -1   4   99.39  131.29
  -7  -1   4  129.79    5.60
  -7  -1   4  135.39    6.50
  -7  -1   4  127.59    5.90
   7   1  -4  125.99    5.90
  -7   1   4  133.29    6.10
  -7   1   4  130.09    6.50
   7   1  -4  131.79    6.40
   7   1  -4  128.59    5.60
  -7   1   4  127.49    5.70
   6  -1  -4   31.90    2.20
  -6  -1   4   26.30    2.50
  -6  -1   4   73.09   75.39
   6  -1  -4   30.80    2.60
  -6  -1   4   33.40    2.30
   6  -1  -4   31.50    3.60
  -6   1   4   31.20    1.80
   6   1  -4   31.70    2.50
  -6   1   4   29.60    2.50
   6   1  -4   30.20    2.10
  -6   1   4   22.70    2.50
   6   1  -4   25.60    1.90
  -6   1   4   31.40    1.90
   6   1  -4   26.90    1.70
  -5  -1   4   16.20    2.30
   5  -1  -4   15.60    2.30
   5  -1  -4   15.20    1.10
  -5  -1   4   17.40    1.40
   5  -1  -4   22.60    4.10
  -5  -1   4   15.00    1.50
   5  -1  -4   14.90    1.40
  -5  -1   4   13.20    1.50
   5  -1  -4   15.70    2.30
  -5  -1   4   21.80   52.89
  -5  -1   4   15.00    1.10
   5   1  -4   15.70    2.30
   5   1  -4   14.60    1.20
  -5   1   4   15.50    1.30
  -5   1   4 -100.29  100.29
   5   1  -4   13.40    1.50
   5   1  -4   15.20    1.50
  -5   1   4   13.00    1.60
   5   1  -4   13.90    1.00
  -5   1   4   14.00    1.20
  -5   1   4   13.60    2.20
   4  -1  -4 1235.08   51.39
  -4  -1   4 1038.40   92.09
   4  -1  -4 1149.39   46.80
  -4  -1   4 1188.08   46.70
  -4  -1   4 1202.08   48.20
  -4  -1   4 1278.47   46.80
   4  -1  -4 1202.68   46.80
  -4   1   4 1203.08   46.80
  -4   1   4 1342.27  114.09
   4   1  -4 1223.98   46.90
  -4   1   4 1183.28   48.30
  -4   1   4 1204.68   46.70
   4   1  -4 1172.88   46.60
   4   1  -4 1217.18   48.80
   3  -1  -4  282.27   11.80
  -3  -1   4  275.77   11.90
  -3  -1   4  278.37   10.80
   3  -1  -4  275.07   12.20
   3  -1  -4  280.77   10.80
   3  -1  -4  263.47   10.90
   3   1  -4  273.77   10.80
  -3   1   4  264.77   11.80
   3   1  -4  279.37   11.10
   3   1  -4  257.77   12.40
   3   1  -4  276.37   11.80
  -3   1   4  192.98   67.69
   2  -1  -4 1983.90   74.69
  -2  -1   4 1754.22   98.09
   2  -1  -4 1858.51   73.79
  -2  -1   4 1966.90   73.79
   2   1  -4 2001.40   73.69
   2   1  -4 1812.12   74.69
   2   1  -4 1914.21   73.79
  -1  -1   4    1.00    0.80
  -1  -1   4    0.10    0.30
   1  -1  -4    0.30    0.50
  -1  -1   4  -30.80   31.50
   1  -1  -4   -0.30    0.80
   1  -1  -4    0.20    0.20
   1  -1  -4    0.40    0.50
   1   1  -4    1.10    1.00
   1   1  -4    0.20    0.30
   1   1  -4    0.40    0.30
   1   1  -4    0.60    0.60
   0  -1  -4  346.37   13.00
   0   1  -4  322.67   12.90
   0   1  -4  318.47   12.90
   0   1  -4  337.17   13.50
   1  -1   4  510.85   19.70
  -1   1  -4  512.15   20.40
   1   1   4  505.95   19.60
  -1   1  -4  506.85   19.70
  -1   1  -4  495.85   19.60
  -2  -1  -4  338.97   13.40
  -2  -1  -4  318.37   13.30
  -2  -1  -4  342.57   25.30
  -2  -1  -4  345.17   30.20
   2  -1   4  335.27   13.00
  -2   1  -4  344.97   14.20
   2   1   4  318.37   13.00
  -2   1  -4  339.67   13.80
  -2   1  -4  333.07   12.90
  -2   1  -4  324.17   13.00
  -3  -1  -4  426.86   17.10
   3  -1   4  409.46   16.50
  -3  -1  -4  396.86   17.10
   3  -1   4  436.76   16.50
  -3  -1  -4  417.56   52.69
  -3   1  -4  426.76   18.10
   3   1   4  416.36   16.50
  -3   1  -4  429.76   17.60
  -3   1  -4  404.86   16.40
  -3   1  -4  433.96   16.40
   4  -1   4   21.40    1.40
   4  -1   4   19.60    1.20
   4  -1   4   20.20    1.40
  -4  -1  -4   20.30    2.00
  -4   1  -4   20.10    2.30
  -4   1  -4    3.90   33.60
   4   1   4   17.20    1.30
   4   1   4   20.30    1.30
   5  -1   4    9.10    0.90
  -5  -1  -4   10.70    1.80
   5  -1   4    9.80    1.00
   5  -1   4    8.50    0.90
  -5  -1  -4    8.40    1.30
  -5  -1  -4    7.50    1.20
  -5  -1  -4   10.90    1.30
  -5   1  -4    9.50    0.70
  -5   1  -4    8.00    1.30
   5   1   4    9.50    1.00
   5   1   4   10.70    1.00
  -5   1  -4   11.30    1.30
  -6  -1  -4    7.40    1.20
  -6  -1  -4    3.80    1.10
  -6  -1  -4    6.70    1.40
   6  -1   4    5.90    0.90
   6  -1   4    6.90    1.00
   6  -1   4    5.20    1.00
  -6  -1  -4    8.10    1.70
   6   1   4    5.30    0.90
  -6   1  -4    8.30    1.90
  -6   1  -4    5.60    1.30
  -6   1  -4    5.10    1.30
   6   1   4    6.40    0.80
   7  -1   4    3.00    0.90
  -7  -1  -4    3.50    1.40
  -7  -1  -4  -22.70   57.69
   7  -1   4    3.20    0.80
  -7  -1  -4    3.20    1.20
  -7   1  -4    4.00    1.50
  -7   1  -4  -37.60   75.49
   8  -1   4   36.00    1.90
  -8  -1  -4   36.90    2.20
  -8  -1  -4   33.70    2.30
  -8  -1  -4   39.00    2.30
   8   1   4   38.90    1.90
  -8   1  -4   31.90    2.10
  -8   1  -4   39.10    2.50
  -9  -1  -4    1.20    0.40
  -9   1  -4    0.70    0.40
   9   1   4   -0.30    0.40
   9  -2  -4   27.70    2.00
  -9  -2   4   33.00    2.20
  -9   2   4   30.60    1.80
   9   2  -4   31.40    2.10
  -9   2   4   31.00    2.20
   8  -2  -4    1.30    1.10
  -8  -2   4    1.10    0.70
  -8  -2   4    0.40    1.00
   8  -2  -4    1.00    0.40
  -8  -2   4    0.20    0.60
  -8   2   4   -0.40    0.60
  -8   2   4    0.40    1.00
   8   2  -4    0.50    1.00
  -8   2   4   -0.30    0.80
   8   2  -4    0.30    0.40
  -7  -2   4    9.60    1.30
  -7  -2   4    8.40    0.90
   7  -2  -4   12.80    2.60
   7  -2  -4   10.10    0.90
  -7  -2   4   11.80    1.70
   7  -2  -4   10.90    1.70
  -7   2   4   13.60    1.80
  -7   2   4   13.00    1.50
   7   2  -4    9.40    1.30
   7   2  -4   12.80    1.30
   7   2  -4   11.90    1.50
  -7   2   4    8.50    1.10
   6  -2  -4  153.08    6.80
   6  -2  -4  155.58    8.70
   6  -2  -4  171.68    8.00
   6  -2  -4  167.18    6.70
  -6  -2   4  156.68    8.90
  -6   2   4  150.88    7.50
   6   2  -4  154.58    7.30
  -6   2   4  155.88    6.60
   6   2  -4  153.68    6.40
   6   2  -4  151.88    7.00
  -5  -2   4  209.28   10.50
   5  -2  -4  204.58   11.60
   5  -2  -4  225.58    8.60
  -5  -2   4  212.18    8.60
   5  -2  -4  204.38    8.80
  -5  -2   4  210.88    9.00
   5  -2  -4  212.28   10.40
   5  -2  -4  189.08    9.20
  -5  -2   4  214.48    9.40
   5  -2  -4  218.88    9.70
  -5  -2   4  226.88    8.70
  -5   2   4  219.68    8.70
   5   2  -4  216.28    9.00
  -5   2   4  207.38    9.20
   5   2  -4  203.88   10.30
   5   2  -4  224.68    8.80
  -5   2   4  214.18    8.80
   4  -2  -4  720.43   29.10
   4  -2  -4  774.42   28.90
   4  -2  -4  772.22   30.40
  -4  -2   4  780.02   29.10
  -4  -2   4  723.83   28.90
   4  -2  -4  738.33   31.20
   4   2  -4  730.83   28.90
  -4   2   4  712.23   29.10
   4   2  -4  725.93   30.30
   4   2  -4  744.73   29.20
   4   2  -4  786.02   29.10
  -4   2   4  708.33   29.00
  -3  -2   4  165.98    6.90
  -3  -2   4  176.18    8.10
   3  -2  -4  166.08    7.00
   3  -2  -4  185.28    8.00
   3  -2  -4  180.88    6.90
  -3  -2   4  175.98    7.00
   3  -2  -4  187.68    8.70
  -3   2   4  165.68    8.20
   3   2  -4  170.48    7.90
   3   2  -4  174.08    7.10
  -3   2   4  165.38    7.00
   3   2  -4  174.08    7.00
   3   2  -4  168.28    8.70
  -2  -2   4   91.49   29.90
   2  -2  -4  127.39    6.00
   2  -2  -4  111.79    5.60
   2  -2  -4  124.89    5.60
   2   2  -4  124.99    5.70
   2   2  -4  120.79    5.00
   2   2  -4  127.79    6.20
   2   2  -4  120.89    5.00
  -1  -2   4  900.51   36.10
   1  -2  -4  876.51   36.60
  -1  -2   4  921.51   36.80
   1  -2  -4  962.50   36.50
   1   2  -4  965.40   37.00
   1   2  -4  930.21   36.10
   1   2  -4  956.70   36.20
   0  -2   4  920.41   36.90
   0  -2   4  932.21   36.20
   0   2  -4  947.51   36.10
   0   2   4  879.71   36.00
   0   2  -4  954.20   36.20
   0   2  -4  964.40   36.90
   1  -2   4 1047.80   39.70
   1  -2   4  947.31   40.40
   1  -2   4 1017.70   39.70
  -1   2  -4 1040.80   39.70
  -1   2  -4 1049.09   39.70
  -1   2  -4 1036.90   40.60
   2  -2   4    5.90    0.60
  -2  -2  -4    7.40    0.70
   2  -2   4    7.40    1.20
   2  -2   4    6.50    0.60
  -2  -2  -4    6.40    0.70
  -2  -2  -4    3.70   10.80
  -2   2  -4    6.40    0.60
  -2   2  -4    6.70    0.70
  -2   2  -4    5.60    1.70
   2   2   4    6.50    0.50
  -2   2  -4    6.30    1.10
   3  -2   4  193.48    7.50
   3  -2   4  178.98    7.50
   3  -2   4  179.58    8.80
  -3  -2  -4  181.88    7.90
   3  -2   4  203.48    7.60
  -3  -2  -4  183.68    7.90
  -3   2  -4  176.88    7.50
  -3   2  -4  194.78    8.80
  -3   2  -4  163.48    7.90
  -3   2  -4  193.48    7.40
  -3   2  -4  191.58    9.60
   3   2   4  185.98    7.40
  -4  -2  -4   20.30   24.80
  -4  -2  -4   10.70    1.40
   4  -2   4   11.00    1.00
   4  -2   4   13.90    1.10
   4  -2   4   11.30    1.10
  -4   2  -4    9.70    0.90
  -4   2  -4   13.50    0.90
   4   2   4    9.50    0.90
   4   2   4   10.70    1.10
  -5  -2  -4    0.60    0.80
   5  -2   4    1.00    0.60
  -5  -2  -4   -0.10    0.80
  -5  -2  -4    0.30    0.80
   5  -2   4    0.50    0.60
  -5  -2  -4   -0.80    0.70
  -5  -2  -4    1.10    0.90
  -5  -2  -4   -0.40    1.00
   5  -2   4    0.10    0.70
  -5  -2  -4    1.20    1.00
   5   2   4    1.30    0.60
  -5   2  -4   -0.80    1.20
  -5   2  -4    1.10    1.00
  -5   2  -4   -0.50    0.70
   5   2   4    0.30    0.50
  -5   2  -4    0.50    0.50
  -6  -2  -4   36.20    3.00
  -6  -2  -4   33.80    2.30
  -6  -2  -4   29.50    2.80
   6  -2   4   33.20    2.10
   6  -2   4   34.20    2.10
  -6  -2  -4   37.40    2.80
   6  -2   4   34.40    2.10
  -6  -2  -4   32.60    2.60
  -6  -2  -4   33.60    2.40
  -6   2  -4   35.90    2.90
  -6   2  -4   32.20    2.50
   6   2   4   34.00    2.10
  -6   2  -4   34.30    3.60
  -6   2  -4   34.70    1.60
   6   2   4   36.80    2.00
   7  -2   4   -0.90    0.70
  -7  -2  -4   -0.10    0.70
   7  -2   4    0.20    0.70
  -7  -2  -4    0.40    0.80
  -7  -2  -4    2.30    1.20
   7  -2   4    1.70    0.70
  -7  -2  -4   -0.60    0.90
  -7  -2  -4   -0.30    0.70
  -7   2  -4   -0.40    0.90
   7   2   4    1.60    0.80
   7   2   4    0.00    0.70
  -7   2  -4 -114.19   89.79
  -7   2  -4    0.30    0.90
  -7   2  -4    0.20    1.30
  -8  -2  -4    1.80    0.70
  -8  -2  -4    0.80    0.90
   8  -2   4    1.10    0.60
   8   2   4    1.80    0.60
  -8   2  -4    1.70    0.70
  -8   2  -4    0.90    0.70
  -9  -2  -4   10.40    1.10
   9   2   4   10.20    0.70
  -9   2  -4    9.50    0.90
   9  -3  -4    0.80    0.80
  -9  -3   4   -0.30    0.80
  -9   3   4   -0.30    0.40
  -9   3   4   -0.20    0.80
   9   3  -4    0.00    0.60
  -8  -3   4   18.60    1.80
   8  -3  -4   15.90    2.00
  -8  -3   4   16.80    1.50
  -8   3   4   16.10    2.00
  -8   3   4   17.50    1.50
  -8   3   4   15.40    1.30
   8   3  -4   15.90    1.30
   8   3  -4   16.90    1.80
  -7  -3   4    1.60    1.70
   7  -3  -4   -4.70    7.80
  -7  -3   4 -128.79  106.89
  -7  -3   4    0.20    1.10
  -7  -3   4    1.30    0.70
   7  -3  -4    0.90    1.70
   7  -3  -4    1.40    0.90
  -7  -3   4    1.10    0.80
   7  -3  -4    1.00    0.50
  -7   3   4    0.90    1.20
  -7   3   4    0.30    0.60
   7   3  -4   -1.90    0.90
   7   3  -4    0.40    0.60
  -7   3   4    0.90    1.00
  -7   3   4    0.30    0.80
   7   3  -4    1.30    1.00
   6  -3  -4  180.08    8.80
   6  -3  -4  178.68   12.60
  -6  -3   4  188.18    8.40
   6  -3  -4  192.28    7.40
  -6  -3   4  186.78    8.00
   6  -3  -4  169.08    8.40
   6  -3  -4  192.28   10.00
  -6  -3   4  170.98    9.70
  -6  -3   4  186.68    7.60
  -6   3   4  187.38    7.60
   6   3  -4  185.28    8.00
  -6   3   4  191.28    8.30
  -6   3   4  174.28    7.80
   6   3  -4  182.98    7.70
   6   3  -4  183.08    7.40
  -6   3   4  170.98    9.10
   5  -3  -4   68.99    4.00
   5  -3  -4   68.59    3.70
   5  -3  -4   82.79    7.40
  -5  -3   4   74.59    3.90
  -5  -3   4   76.49    3.40
   5  -3  -4   74.39    3.10
  -5  -3   4   71.69    3.60
  -5  -3   4   75.89    5.10
   5  -3  -4   72.29    3.40
   5  -3  -4   63.19    3.80
  -5  -3   4   70.49    3.90
  -5   3   4   70.19    3.80
   5   3  -4   68.49    3.80
   5   3  -4   76.09    3.10
   5   3  -4   72.79    3.70
   5   3  -4   73.29    3.40
   5   3  -4   66.49    4.90
  -5   3   4   68.79    3.30
  -5   3   4   69.99    3.40
   4  -3  -4    3.90    2.50
   4  -3  -4    6.00    0.70
   4  -3  -4    7.00    0.70
  -4  -3   4    7.30    0.70
  -4  -3   4   43.50   53.29
  -4  -3   4    7.90    0.80
   4  -3  -4    6.20    1.40
  -4  -3   4    8.90    1.70
   4   3  -4    8.60    0.90
   4   3  -4    8.10    1.60
  -4   3   4    6.80    0.80
   4   3  -4    7.90    0.70
   4   3  -4    5.90    0.90
  -4   3   4    7.30    0.80
  -3  -3   4  111.19    4.50
  -3  -3   4  102.79    4.40
  -3  -3   4  123.29   36.80
   3  -3  -4  109.99    4.50
   3  -3  -4  113.69    5.60
   3  -3  -4  114.19    6.40
   3  -3  -4  112.29    4.30
  -3  -3   4  110.89    5.60
   3   3  -4  107.39    5.50
   3   3  -4  110.79    4.50
  -3   3   4  108.09    4.60
   3   3  -4  102.89    4.40
  -3   3   4   99.89    4.50
   3   3  -4  105.49    6.60
   3   3  -4  108.49    4.70
   2  -3  -4  188.38    8.50
   2  -3  -4  213.58    9.10
  -2  -3   4  195.48    7.80
  -2  -3   4  198.58    8.90
  -2  -3   4  211.98   37.20
   2  -3  -4  188.38    7.80
   2  -3  -4  217.38    8.60
   2   3  -4  192.08    9.40
   2   3  -4  184.58    8.60
   2   3  -4  194.98    7.90
  -1  -3   4    3.50    1.00
   1  -3  -4    2.70    0.60
   1  -3  -4    0.90    1.10
   1  -3  -4    3.80    1.10
  -1  -3   4    6.60   25.50
   1  -3  -4    3.40    0.70
   1   3  -4    3.60    0.50
   1   3  -4    3.60    0.50
   1   3  -4    4.10    1.50
   1   3  -4    3.30    0.80
   0  -3   4  319.87   12.90
   0  -3   4  355.26   40.80
   0  -3   4  326.27   13.80
   0   3  -4  323.57   12.90
   0   3  -4  329.87   12.90
   0   3  -4  333.87   13.90
   0   3  -4  337.47   13.50
   1  -3   4  426.66   17.50
   1  -3   4  499.25   48.00
   1  -3   4  443.86   18.40
  -1   3  -4  452.45   18.20
   1   3   4  423.66   17.20
  -1   3  -4  456.15   17.40
  -1   3  -4  446.96   18.60
  -1   3  -4  457.25   17.40
   2  -3   4  185.68    8.30
   2  -3   4  164.08    7.20
  -2  -3  -4  181.58   25.00
   2  -3   4  180.88    7.10
  -2  -3  -4  193.68    7.10
   2  -3   4  169.68    7.10
  -2  -3  -4  177.68   13.30
   2  -3   4  179.78   44.60
  -2   3  -4  175.88    8.10
  -2   3  -4  176.98    8.90
   2   3   4  167.38    7.00
  -2   3  -4  173.08    7.10
  -2   3  -4  176.58    7.10
   3  -3   4  344.17   13.80
   3  -3   4  348.17   13.80
  -3  -3  -4  319.87   14.00
  -3  -3  -4  411.56   37.40
   3  -3   4  359.46   13.80
   3  -3   4  338.77   15.30
   3  -3   4  501.65   76.09
  -3  -3  -4  356.66   26.60
   3   3   4  341.67   13.70
  -3   3  -4  335.17   16.70
  -3   3  -4  378.66   13.80
  -3   3  -4  323.27   14.20
  -3   3  -4  343.97   13.80
  -3   3  -4  366.56   15.30
  -4  -3  -4  -53.59   43.80
  -4   3  -4    5.70    1.70
  -4   3  -4    3.40    0.90
  -4   3  -4    4.20    3.00
  -5  -3  -4   79.49    4.40
   5  -3   4   79.19    3.70
  -5  -3  -4   81.89    4.30
  -5  -3  -4   80.39    4.10
  -5  -3  -4   80.59    3.90
  -5  -3  -4   83.99    4.60
   5  -3   4   81.59    3.80
   5  -3   4   81.59    3.70
  -5  -3  -4   77.59    4.10
  -5  -3  -4   83.59    4.40
  -5   3  -4   79.09    4.00
   5   3   4   80.69    3.60
  -5   3  -4   76.39    4.40
   5   3   4   86.59    3.80
  -5   3  -4   77.09    3.90
  -5   3  -4   83.49    3.60
  -5   3  -4   85.59    5.70
  -6  -3  -4   43.40    3.20
  -6  -3  -4   20.00   34.10
  -6  -3  -4   48.60    3.10
  -6  -3  -4   45.80    3.10
  -6  -3  -4   43.10    2.70
  -6  -3  -4   43.60    2.50
  -6  -3  -4   44.40    2.80
   6  -3   4   42.60    2.40
  -6   3  -4   43.00    2.70
  -6   3  -4   40.40    4.10
  -6   3  -4   44.70    2.70
  -6   3  -4   41.70    3.20
  -6   3  -4   42.90    2.10
  -7  -3  -4   71.29   44.80
   7  -3   4  127.09    5.60
   7  -3   4  127.19    5.40
  -7  -3  -4  118.29    6.20
  -7   3  -4   80.99  111.09
   7   3   4  133.89    5.40
  -8  -3  -4   19.90    1.80
  -8  -3  -4   23.80    1.80
  -8  -3  -4   23.60    2.10
  -8   3  -4   23.40    2.10
   8   3   4   23.60    1.50
  -9  -3  -4   18.70    1.20
  -9   3  -4   19.80    1.40
   9   3   4   18.30    1.00
  -9  -4   4    1.60    0.60
   9  -4  -4    1.30    0.60
  -9   4   4    0.90    0.50
  -9   4   4    1.30    0.50
   9   4  -4    1.10    0.40
  -8  -4   4    3.10    1.00
   8  -4  -4    1.50    1.10
   8   4  -4    0.30    0.50
  -8   4   4    0.20    0.80
   8   4  -4    0.80    1.10
  -8   4   4    0.50    1.50
  -8   4   4    2.20    0.70
  -7  -4   4    8.40    2.50
   7  -4  -4    8.10    2.70
  -7  -4   4    3.70    1.10
  -7   4   4    4.90    0.80
  -7   4   4    2.40    1.30
   7   4  -4    3.30    1.30
   7   4  -4    3.40    0.70
   6  -4  -4  166.58   11.40
  -6  -4   4  176.38    7.80
   6  -4  -4  169.38    9.20
  -6  -4   4  167.48    6.90
  -6  -4   4  171.88    7.30
  -6  -4   4  158.98    9.00
   6  -4  -4  170.58    7.90
   6  -4  -4  159.08    7.80
   6  -4  -4  167.78    6.70
  -6   4   4  168.08    7.20
   6   4  -4  164.98    7.70
   6   4  -4  153.08    7.60
  -6   4   4  159.68    7.90
  -6   4   4  167.18    7.60
   6   4  -4  170.18    7.10
   5  -4  -4   29.30    2.30
   5  -4  -4   31.20    3.40
  -5  -4   4    0.20   46.80
  -5  -4   4   29.20    2.00
   5  -4  -4   29.80    1.40
   5  -4  -4   28.40    2.60
  -5  -4   4   31.70    2.50
  -5  -4   4   27.90    1.70
  -5  -4   4   30.40    2.40
  -5  -4   4   27.30    3.00
  -5   4   4   30.50    1.90
  -5   4   4   28.80    2.30
   5   4  -4   27.40    2.00
   5   4  -4   29.40    1.50
   5   4  -4   28.40    2.30
  -5   4   4   29.30    1.90
   5   4  -4   31.40    1.90
  -4  -4   4   38.50    2.40
  -4  -4   4   35.90    1.90
   4  -4  -4   32.10    2.60
  -4  -4   4   33.60    3.00
   4  -4  -4   37.70    1.60
   4  -4  -4   40.70    3.30
  -4  -4   4   35.60    2.20
   4  -4  -4   45.30    5.00
   4   4  -4   36.00    1.80
  -4   4   4   35.80    2.00
   4   4  -4   35.90    2.00
   4   4  -4   30.00    3.10
   4   4  -4   41.50    2.40
   3  -4  -4   46.20    4.30
  -3  -4   4   45.20    3.30
   3  -4  -4   43.20    1.80
  -3  -4   4   46.30    2.10
   3  -4  -4   46.60    3.10
   3   4  -4   35.70    5.00
   3   4  -4   44.20    2.20
   3   4  -4   44.50    2.00
   3   4  -4   43.10    3.20
  -3   4   4   43.10    2.20
   3   4  -4   49.30    2.30
   2  -4  -4  158.78    7.40
  -2  -4   4  132.39   38.40
   2  -4  -4  177.38    8.20
  -2  -4   4  170.18    7.90
  -2  -4   4  174.38    6.80
   2  -4  -4  172.78    7.60
   2   4  -4  167.68    6.80
   2   4  -4  162.48    8.40
   2   4  -4  160.48    6.70
   2   4  -4  166.38    7.70
   2   4  -4  171.88    6.90
   1  -4  -4   41.90    2.80
  -1  -4   4   55.69   30.60
   1  -4  -4   43.70    2.20
  -1  -4   4   45.60    2.00
   1  -4  -4   42.80    2.30
   1  -4  -4   37.90    3.10
  -1  -4   4   42.40    3.10
   1   4  -4   42.50    2.70
   1   4  -4   38.90    4.00
   1   4  -4   45.50    2.10
   1   4  -4   46.10    2.10
   0  -4   4    7.60    1.60
   0  -4   4  -31.10   30.10
   0   4  -4    4.40    2.10
   0   4  -4    7.60    1.20
   1  -4   4  224.08   40.10
   1  -4   4  207.48    9.30
   1  -4   4  206.28    8.10
   1  -4   4  198.68    8.10
  -1   4  -4  207.38    9.00
  -1   4  -4  208.98    8.10
  -1   4  -4  199.48    9.70
   1   4   4  193.08    7.90
  -1   4  -4  204.98    8.10
  -1   4  -4  187.88    8.50
   2  -4   4    1.70    0.50
   2  -4   4    2.30    0.50
   2  -4   4   15.40   41.50
   2  -4   4    2.20    1.20
   2  -4   4    2.00    0.50
  -2  -4  -4    1.60    0.30
  -2   4  -4    1.30    0.90
  -2   4  -4    2.10    0.50
  -2   4  -4    1.30    2.20
  -2   4  -4    2.00    0.50
   2   4   4    2.30    0.30
  -3  -4  -4   10.80   21.70
   3  -4   4   -1.40    1.10
   3  -4   4    0.50    0.60
  -3  -4  -4   -5.30   11.90
   3  -4   4    3.70   65.79
  -3  -4  -4   -0.20    0.40
   3  -4   4    0.40    0.50
  -3   4  -4    0.30    1.20
  -3   4  -4    1.60    3.40
   3   4   4    0.50    0.40
  -3   4  -4    0.20    0.50
  -3   4  -4   -1.10    0.60
  -3   4  -4    1.10    0.50
   4  -4   4  107.09  114.39
  -4  -4  -4  130.09    5.90
  -4  -4  -4  128.09    6.20
   4  -4   4  139.19    8.40
  -4  -4  -4  132.79    6.20
   4  -4   4  137.09    5.60
   4  -4   4  131.19    5.50
   4  -4   4  135.29    5.50
  -4   4  -4  124.99    5.50
  -4   4  -4  120.99    6.10
  -4   4  -4  124.19    9.20
  -4   4  -4  130.99    7.50
  -4   4  -4  134.49    5.50
   4   4   4  119.89    5.40
   4   4   4  131.09    5.50
  -5  -4  -4  191.58    8.00
   5  -4   4  193.78    7.90
  -5  -4  -4  194.88    8.40
  -5  -4  -4  189.18    8.30
   5  -4   4  191.48    8.00
  -5  -4  -4  191.38    8.70
   5  -4   4  194.88    7.90
  -5  -4  -4  187.68    8.30
  -5  -4  -4  184.18    8.30
  -5  -4  -4  198.88    8.80
   5   4   4  187.68    7.80
  -5   4  -4  199.08    7.80
  -5   4  -4  184.38    7.90
  -5   4  -4  178.08    8.10
  -5   4  -4  191.98    8.20
   5   4   4  190.78    7.90
  -5   4  -4  181.08    8.70
  -5   4  -4  194.68   10.40
  -6  -4  -4   64.59    4.10
  -6  -4  -4   56.79    3.60
  -6  -4  -4   61.79    3.50
   6  -4   4   64.59    3.20
   6  -4   4   66.29    3.10
  -6  -4  -4   78.09   33.30
   6  -4   4   64.69    3.30
  -6  -4  -4   67.39    3.60
  -6  -4  -4   62.39    3.70
  -6  -4  -4   67.09    3.20
  -6   4  -4   95.99  106.79
   6   4   4   65.29    3.00
   6   4   4   68.29    3.30
  -6   4  -4   65.49    3.40
  -6   4  -4   65.29    3.30
  -6   4  -4   68.49    4.10
  -6   4  -4   66.49    2.90
  -7  -4  -4    0.20    1.00
  -7  -4  -4   -0.30    0.70
  -7  -4  -4   -0.50    0.90
   7  -4   4    0.00    0.60
  -7  -4  -4    1.40    0.70
  -7  -4  -4    0.80    0.70
   7  -4   4    1.20    0.60
  -7  -4  -4   -0.10    0.80
  -7  -4  -4  -20.30   33.40
   7   4   4   -0.60    0.50
  -7   4  -4    0.40    1.00
  -8  -4  -4   47.10    2.50
  -8   4  -4   45.10    2.90
   8   4   4   48.90    2.20
  -9  -4  -4   15.90    1.10
   9   4   4   16.40    0.90
   9  -5  -4    3.30    0.60
  -9   5   4    2.80    0.60
  -8  -5   4   18.10    1.60
   8  -5  -4   13.70    1.50
  -8   5   4   16.30    1.80
  -8   5   4   15.60    1.40
   7  -5  -4   31.60    2.60
  -7  -5   4   37.20    2.60
  -7  -5   4   27.00    1.90
  -7   5   4   28.70    2.10
  -7   5   4   32.30    1.70
   7   5  -4   29.90    2.00
  -7   5   4   34.00    2.60
   7   5  -4   30.50    2.40
  -7   5   4   32.40    2.40
   6  -5  -4   23.90    2.40
   6  -5  -4   20.60    2.30
  -6  -5   4   22.40    3.00
  -6  -5   4   22.80    1.40
   6  -5  -4    8.00    6.80
  -6  -5   4   22.00    1.80
  -6  -5   4   25.30    2.30
   6  -5  -4   20.40    2.90
  -6   5   4   22.20    1.80
   6   5  -4   23.50    1.40
   6   5  -4   21.20    1.70
  -6   5   4   24.60    1.70
  -6   5   4   18.90    2.10
   6   5  -4   19.30    2.10
   6   5  -4   19.70    1.90
  -5  -5   4   17.00    2.60
  -5  -5   4   21.70    1.70
   5  -5  -4   22.30    2.10
  -5  -5   4   19.10    1.90
   5  -5  -4   19.90    2.40
   5  -5  -4   19.00    4.50
   5  -5  -4   17.10    2.60
   5   5  -4   20.80    1.30
  -5   5   4   19.90    1.60
   5   5  -4   21.10    2.00
   5   5  -4   21.60    1.80
  -5   5   4   19.70    1.60
   4  -5  -4  162.78    8.10
  -4  -5   4  162.68    6.40
  -4  -5   4  147.99    8.00
  -4  -5   4  163.18    7.00
   4  -5  -4  150.38    6.90
  -4  -5   4  145.99    7.00
   4  -5  -4  145.79    7.30
   4  -5  -4  171.88    9.60
  -4  -5   4  149.39    6.70
  -4   5   4  156.68    6.50
   4   5  -4  152.88    6.70
  -4   5   4  153.98    6.60
   4   5  -4  155.58    6.50
  -4   5   4  147.19    7.00
   4   5  -4  156.38    6.30
   3  -5  -4  206.18    9.90
  -3  -5   4  177.98    8.10
  -3  -5   4  194.18    7.60
   3  -5  -4  181.28    8.10
  -3  -5   4  197.18    8.20
  -3  -5   4  185.98    9.00
   3  -5  -4  199.28    8.90
   3   5  -4  193.58    7.70
  -3   5   4  184.68    7.90
   3   5  -4  198.68    7.90
   3   5  -4  183.68    7.50
   3   5  -4  173.08    8.80
   3   5  -4  165.38   10.50
  -3   5   4  184.18    7.70
   2  -5  -4    2.60    0.90
   2  -5  -4    1.40    1.60
  -2  -5   4    1.40    1.10
   2   5  -4    0.70    0.40
   2   5  -4    1.70    3.00
   2   5  -4    0.80    0.50
   2   5  -4    0.40    0.80
   2   5  -4    1.00    0.50
   2   5  -4    1.00    0.60
   1  -5  -4  224.48    9.60
  -1  -5   4  202.78   40.80
  -1  -5   4  255.77   11.00
   1  -5  -4  226.48   10.00
  -1  -5   4  241.48    9.30
   1  -5  -4  235.88    9.80
   1   5  -4  236.38    9.60
   1   5  -4  224.48    9.30
   1   5  -4  224.68   11.20
   1   5  -4  239.08    9.40
   1   5  -4  236.88    9.40
   1   5  -4  235.38   10.30
   0  -5  -4  426.46   16.40
   0  -5   4  455.55   52.79
   0  -5   4  417.86   17.70
   0  -5   4  405.26   16.30
   0   5  -4  403.66   18.00
   0   5  -4  408.36   17.30
   0   5  -4  404.56   16.60
   0   5  -4  421.56   16.30
   0   5  -4  417.66   16.30
   1  -5   4  431.86   17.20
   1  -5   4  439.66   18.70
   1  -5   4  425.66   57.09
  -1   5  -4  428.36   17.50
  -1   5  -4  431.16   18.30
  -1   5  -4  460.95   17.20
  -1   5  -4  420.66   19.00
  -1   5  -4  441.36   17.20
   2  -5   4  374.56   15.80
   2  -5   4  342.67   14.20
   2  -5   4  363.46   14.10
   2  -5   4  342.27   14.00
   2  -5   4  419.16   64.29
  -2   5  -4  365.86   14.10
   2   5   4  356.26   13.90
  -2   5  -4  349.96   16.80
  -2   5  -4  335.37   14.00
  -2   5  -4  365.26   14.10
  -2   5  -4  350.36   14.50
  -3  -5  -4   74.69    3.80
  -3  -5  -4   78.49    4.00
  -3  -5  -4   75.69    3.70
  -3  -5  -4   78.39    4.00
  -3  -5  -4   85.29    3.40
   3  -5   4   77.99    3.50
   3  -5   4   74.79    3.40
   3  -5   4   76.89    5.20
  -3  -5  -4   92.69   19.20
   3  -5   4   77.89   71.79
   3  -5   4   79.99    3.40
  -3  -5  -4   77.69    4.10
  -3   5  -4   74.99    5.10
  -3   5  -4   70.89    8.10
  -3   5  -4   70.59    4.00
  -3   5  -4   69.69    3.30
  -3   5  -4   80.09    3.50
  -3   5  -4   72.79    3.90
  -3   5  -4   81.69    3.50
  -3   5  -4   71.79    3.80
   3   5   4   76.89    3.30
  -4  -5  -4    3.30    0.90
  -4  -5  -4   -6.90   29.20
   4  -5   4    5.00    0.90
  -4  -5  -4    3.60    1.10
   4  -5   4    4.60    0.70
   4  -5   4    4.40    0.70
  -4  -5  -4    3.60    1.20
   4  -5   4    3.40    1.70
  -4  -5  -4    4.70    1.10
  -4  -5  -4    5.90    0.90
  -4  -5  -4    3.80    1.10
   4  -5   4  110.69  105.19
  -4  -5  -4    6.20    1.50
  -4   5  -4    5.90    1.20
  -4   5  -4    2.80    1.50
  -4   5  -4    4.30    0.90
  -4   5  -4    4.10    1.00
  -4   5  -4    3.90    0.90
   4   5   4    5.30    0.70
  -4   5  -4    5.30    1.20
  -5  -5  -4  304.27   13.20
  -5  -5  -4  319.67   13.40
   5  -5   4  317.57   12.80
   5  -5   4  321.77   12.90
  -5  -5  -4  317.47   13.80
  -5  -5  -4  331.87   13.20
  -5  -5  -4  322.67   13.30
   5  -5   4  317.17   13.10
  -5  -5  -4  325.27   13.90
  -5   5  -4  319.57   13.30
   5   5   4  323.37   12.80
  -5   5  -4  323.97   13.00
   5   5   4  330.37   13.00
  -5   5  -4  299.57   13.80
  -5   5  -4  326.47   12.90
   6  -5   4  123.49    5.60
  -6  -5  -4  127.49    6.50
  -6  -5  -4  126.39    5.40
  -6  -5  -4  127.19    5.90
   6  -5   4  120.29    5.40
  -6  -5  -4  135.89    5.90
  -6  -5  -4  119.79    5.40
  -6  -5  -4  124.29    5.90
  -6  -5  -4  123.39    5.80
   6   5   4  129.69    5.30
  -6   5  -4  123.29    6.40
  -6   5  -4  125.89    5.30
  -6   5  -4  129.99    5.80
   6   5   4  124.69    5.50
  -6   5  -4  118.79    8.10
  -7  -5  -4   20.00    1.80
  -7  -5  -4   23.70    2.20
   7  -5   4   19.90    1.30
  -7  -5  -4   22.90    1.70
  -7  -5  -4   24.90    2.00
  -7  -5  -4   20.10    1.70
  -7  -5  -4   23.30    2.00
  -7   5  -4   21.10    1.50
  -7   5  -4   24.60    2.30
   8  -5   4    6.80    1.20
  -8  -5  -4    8.00    0.90
  -8  -5  -4    5.30    0.80
  -8  -5  -4    6.70    1.10
  -8   5  -4    9.00    1.10
   8   5   4    7.60    0.80
  -9  -5  -4   17.20    0.90
  -9   5  -4   14.30    1.00
  -9  -6   4   -0.70    0.40
   9  -6  -4    0.40    0.30
   9   6  -4   -0.60    0.30
  -9   6   4    0.70    0.30
  -8  -6   4   86.99    4.10
   8  -6  -4   78.39    4.10
  -8   6   4   82.49    3.90
  -7  -6   4   70.09    3.80
   7  -6  -4   64.19    3.80
  -7   6   4   66.29    3.60
   7   6  -4   66.79    3.30
  -7   6   4   68.99    3.00
   7   6  -4   62.79    3.30
   7   6  -4   66.69    2.90
   6  -6  -4   18.70    2.70
   6  -6  -4   17.20    2.10
   6  -6  -4   21.90    2.50
   6  -6  -4   19.70    1.90
  -6  -6   4   21.00    3.00
  -6  -6   4   21.60    2.20
   6  -6  -4   10.10    5.70
  -6   6   4   17.00    1.40
  -6   6   4   17.70    2.00
  -6   6   4   18.10    1.80
   6   6  -4   21.30    1.70
   6   6  -4   21.90    1.90
   6   6  -4   21.70    1.30
   6   6  -4   21.90    2.70
  -5  -6   4  169.38    7.60
   5  -6  -4  181.88    9.40
   5  -6  -4  169.18    7.90
  -5  -6   4  160.98    9.20
   5  -6  -4  173.38    8.20
  -5  -6   4  189.48    8.10
   5  -6  -4  189.18    8.10
   5  -6  -4  175.98   11.60
  -5  -6   4  180.38    7.10
  -5  -6   4  161.88    7.60
   5   6  -4  178.78    7.90
  -5   6   4  172.98    7.90
  -5   6   4  171.18    7.50
   5   6  -4  177.48    7.50
   4  -6  -4    4.00    1.30
   4  -6  -4    7.00    1.80
  -4  -6   4    4.00    0.70
   4  -6  -4    8.40    3.70
  -4  -6   4    5.30    1.10
  -4  -6   4    4.70    1.00
  -4  -6   4    6.60    1.20
  -4  -6   4    4.40    1.70
   4  -6  -4    5.10    1.20
   4   6  -4    4.20    0.80
  -4   6   4    3.00    1.00
  -4   6   4    5.20    1.20
  -4   6   4    4.60    0.90
   4   6  -4    5.10    0.70
   4   6  -4    4.50    0.90
  -3  -6   4   77.99    3.90
  -3  -6   4   74.29    3.20
  -3  -6   4   70.99    4.80
   3  -6  -4   69.79    3.80
   3  -6  -4   74.09    4.50
   3  -6  -4   67.59    3.80
   3  -6  -4   76.09    5.80
  -3  -6   4   71.29    3.60
  -3  -6   4   66.79    3.50
   3  -6  -4   68.69    4.00
   3   6  -4   75.19    3.50
  -3   6   4   70.09    3.30
   3   6  -4   72.19    3.40
   3   6  -4   70.79    3.10
  -2  -6   4  164.48    7.20
  -2  -6   4  172.58    7.50
   2  -6  -4  157.18    7.30
  -2  -6   4  158.08    7.40
  -2  -6   4  176.88    6.80
   2  -6  -4  160.38    7.30
   2  -6  -4  154.98    7.30
   2  -6  -4  175.18    7.80
   2  -6  -4  172.48    7.80
  -2  -6   4  175.98    8.50
   2  -6  -4  174.88    8.50
  -2   6   4  158.88    6.80
   2   6  -4  155.18   10.20
   2   6  -4  173.48    7.10
   2   6  -4  160.68    7.00
   2   6  -4  188.88    7.30
   2   6  -4  166.58    6.80
   2   6  -4  170.38    7.00
   2   6  -4  171.08    9.00
  -1  -6   4  238.88   47.40
  -1  -6   4  215.08   10.50
  -1  -6   4  220.18    8.90
   1  -6  -4  229.68    9.50
   1  -6  -4  236.48    9.50
   1   6  -4  206.08   10.10
  -1   6   4  218.38    8.90
   1   6  -4  214.38    8.80
   1   6  -4  232.18    9.30
   1   6  -4  206.68   11.50
   1   6  -4  226.78    9.10
   1   6  -4  227.38    9.20
   0  -6  -4   19.70    1.30
   0  -6   4   19.30    2.50
   0  -6   4   18.80    1.10
   0  -6  -4   16.80    1.20
   0   6  -4   19.00    2.20
   0   6  -4   21.20    1.50
   0   6  -4   16.90    1.20
   0   6   4   21.10    1.10
   0   6  -4   19.10    1.30
   0   6  -4   18.80    1.50
   1  -6   4   68.79   48.40
   1  -6   4  119.99    5.00
   1  -6   4  121.29    6.70
  -1   6  -4  121.59    6.40
  -1   6  -4  110.49    4.90
   1   6   4  117.29    4.90
  -1   6  -4  126.19    5.10
  -1   6  -4  120.69    5.40
  -1   6  -4  120.99    5.10
   2  -6   4  391.86   17.50
   2  -6   4  349.67   15.40
   2  -6   4  437.76   67.19
   2  -6   4  355.86   16.20
   2  -6   4  398.86   15.50
  -2  -6  -4  420.66   16.10
  -2   6  -4  404.66   15.60
  -2   6  -4  436.76   16.20
  -2   6  -4  375.46   15.90
  -2   6  -4  403.46   15.50
   2   6   4  387.16   15.40
  -2   6  -4  398.26   17.30
  -2   6  -4  362.26   15.40
  -3  -6  -4  242.78    9.90
   3  -6   4  234.08    9.60
  -3  -6  -4  232.58   10.10
  -3  -6  -4  231.68   10.10
   3  -6   4  220.68    9.50
  -3  -6  -4  228.68    9.90
  -3  -6  -4  236.28    9.80
   3  -6   4  377.36   74.99
   3  -6   4  244.48   12.10
   3  -6   4  238.88    9.50
   3  -6   4  224.28   10.40
  -3   6  -4  240.58    9.50
  -3   6  -4  234.08    9.90
  -3   6  -4  238.28    9.60
  -3   6  -4  240.98   11.80
   3   6   4  240.08    9.60
   3   6   4  224.78    9.40
  -3   6  -4  223.88   10.20
  -3   6  -4  223.18   10.00
   4  -6   4   57.49    2.90
   4  -6   4   61.39    3.00
  -4  -6  -4   63.89    3.40
   4  -6   4  162.58  117.49
  -4  -6  -4   70.79    4.20
   4   6   4   61.59    3.00
   4   6   4   59.39    2.80
  -4   6  -4   62.29    5.40
  -4   6  -4   63.59    3.10
  -4   6  -4   60.09    3.50
  -4   6  -4   60.89    3.80
  -4   6  -4   72.09   16.70
  -5  -6  -4   14.40    1.50
  -5  -6  -4   17.00    2.10
  -5  -6  -4   17.40    1.90
  -5  -6  -4   18.80    1.80
   5  -6   4   17.50    1.50
   5  -6   4   16.40    1.30
  -5  -6  -4   18.30    1.80
  -5   6  -4   15.40    1.50
  -5   6  -4   16.50    1.80
   5   6   4   16.80    1.10
  -5   6  -4   16.50    2.00
  -5   6  -4   19.50    1.50
   5   6   4   17.00    1.30
   6  -6   4  131.49    6.10
  -6  -6  -4  151.38    6.30
  -6   6  -4  128.79    6.50
  -6   6  -4 -162.08  215.78
  -7  -6  -4   19.50    1.50
  -7  -6  -4   19.80    1.50
   7  -6   4   15.80    1.30
  -7  -6  -4   20.30    1.70
  -7  -6  -4   20.50    1.80
  -7  -6  -4   20.90    1.70
  -7  -6  -4   22.60    2.40
  -7   6  -4   17.70    2.00
  -7   6  -4   19.90    1.70
   7   6   4   20.40    1.20
  -8  -6  -4   21.80    1.70
  -8  -6  -4   23.20    1.40
  -8  -6  -4   25.60    1.50
  -8   6  -4   24.00    1.70
   8   6   4   25.00    1.30
  -8  -7   4   86.29    3.90
   8  -7  -4   78.19    3.80
  -8   7   4   84.29    3.70
  -7  -7   4   18.80    1.60
   7  -7  -4   18.10    1.80
   7   7  -4   20.50    1.50
  -7   7   4   19.40    1.20
   7   7  -4   18.50    1.40
  -7   7   4   19.20    1.80
   6  -7  -4   -0.60    0.80
  -6  -7   4    0.30    1.00
  -6  -7   4    0.70    1.60
   6  -7  -4   -0.70    1.10
   6  -7  -4   -0.20    1.10
  -6  -7   4   -8.30   96.29
   6  -7  -4    0.10    0.90
  -6  -7   4   -1.30    0.70
  -6   7   4    0.30    0.90
  -6   7   4    0.70    0.70
   6   7  -4   -1.40    0.70
   6   7  -4    0.20    0.50
   6   7  -4    0.80    0.60
   6   7  -4   -0.50    0.50
  -6   7   4   -3.20    0.90
  -5  -7   4   57.89    4.80
  -5  -7   4   70.49    3.90
   5  -7  -4   59.39    4.70
  -5  -7   4   63.09    3.40
   5  -7  -4   62.79    4.00
   5  -7  -4   65.69    3.80
   5  -7  -4   71.99    4.00
  -5   7   4   65.39    3.70
  -5   7   4   65.69    3.20
   5   7  -4   66.69    2.90
   5   7  -4   63.49    3.20
   5   7  -4   67.39    3.40
   5   7  -4   66.29    3.60
   5   7  -4   63.89    3.50
  -5   7   4   59.59    3.40
  -4  -7   4   22.90   91.39
   4  -7  -4   15.50    2.10
  -4  -7   4   15.70    1.00
  -4  -7   4   15.30    1.60
  -4  -7   4   11.40    2.30
   4  -7  -4   20.00    4.50
   4  -7  -4   16.60    2.50
   4  -7  -4   13.50    1.80
  -4  -7   4   14.70    1.80
   4   7  -4   15.60    1.10
   4   7  -4   13.90    1.50
   4   7  -4   12.60    1.40
  -4   7   4   15.70    1.80
   4   7  -4   15.20    1.50
   4   7  -4   15.40    1.70
  -4   7   4   15.00    1.30
   3  -7  -4   44.50    3.20
   3  -7  -4   40.60    2.90
   3  -7  -4   47.60    2.90
   3  -7  -4   44.70    3.00
   3  -7  -4   39.60    5.10
  -3  -7   4   45.30    4.00
  -3  -7   4   49.20    3.00
  -3  -7   4   45.00    2.10
   3  -7  -4   45.80    3.50
  -3  -7   4   45.60    2.80
   3   7  -4   46.10    2.60
   3   7  -4   45.70    2.50
  -3   7   4   43.10    2.90
   3   7  -4   46.50    2.20
   3   7  -4   46.00    2.80
  -3   7   4   43.50    2.30
  -2  -7   4   72.49    3.80
   2  -7  -4   68.29    5.20
  -2  -7   4   80.89    3.30
  -2  -7   4   65.89    5.90
   2  -7  -4   72.29    3.90
   2  -7  -4   71.09    3.90
   2  -7  -4   74.79    4.30
  -2  -7   4   80.09    4.10
   2  -7  -4   73.89    4.30
   2  -7  -4   75.39    3.90
   2   7  -4   75.09    3.30
   2   7  -4   76.19    3.60
   2   7  -4   74.09    3.50
   2   7  -4   74.49    3.60
  -2   7   4   69.59    3.40
   2   7  -4   81.49    3.80
  -2   7   4   77.29    3.30
  -1  -7   4  495.45   20.20
   1  -7  -4  487.35   20.30
   1  -7  -4  494.05   20.60
  -1  -7   4  509.65   20.60
   1  -7  -4  471.85   20.30
   1  -7  -4  500.95   20.30
  -1  -7   4  521.35   19.80
  -1  -7   4  515.35   21.90
   1  -7  -4  511.75   20.30
  -1   7   4  487.45   19.70
   1   7  -4  487.55   20.10
   1   7  -4  526.05   20.30
   1   7  -4  514.45   20.00
   1   7  -4  517.65   20.00
  -1   7   4  516.85   19.80
   1   7  -4  498.85   19.80
   0  -7  -4   13.20    1.40
   0  -7   4   13.30    2.40
   0  -7  -4   13.90    1.20
   0  -7   4   13.60    1.00
   0  -7  -4   14.40    1.60
   0  -7  -4   10.10    1.00
   0  -7  -4   13.90    1.60
   0  -7   4   12.80    1.60
   0  -7  -4   13.20    1.50
   0  -7  -4   13.60    1.80
   0   7  -4   13.00    1.30
   0   7  -4   14.70    1.30
   0   7   4   15.10    1.00
   0   7  -4   14.00    1.20
   0   7  -4   14.00    1.40
   0   7  -4   13.10    1.10
   1  -7   4    6.00    2.10
  -1  -7  -4    3.40    1.10
   1  -7   4    4.10    1.20
   1  -7   4    4.30    0.60
  -1  -7  -4    4.10    1.00
   1  -7   4   66.39   47.30
  -1  -7  -4    4.40    0.90
  -1  -7  -4    4.10    1.00
  -1  -7  -4    3.60    0.90
  -1  -7  -4    3.50    0.90
  -1   7  -4    4.20    0.90
  -1   7  -4    2.70    1.50
  -1   7  -4    4.80    0.80
  -1   7  -4    4.30    0.80
  -1   7  -4    3.90    0.70
  -1   7  -4    5.10    0.80
   1   7   4    3.90    0.60
  -1   7  -4    8.20    6.70
   2  -7   4  149.09    7.40
  -2  -7  -4  159.08    6.90
  -2  -7  -4  160.08    6.80
   2  -7   4  160.88    6.40
  -2  -7  -4  158.58    6.80
  -2  -7  -4  154.68    7.10
  -2  -7  -4  159.08    6.90
  -2  -7  -4  143.69    7.70
  -2  -7  -4  146.69    7.00
  -2   7  -4  160.68    6.60
  -2   7  -4  156.78    7.00
  -2   7  -4  145.79    8.50
  -2   7  -4  155.78    7.20
  -2   7  -4  152.98    6.90
  -2   7  -4  147.39    6.40
  -2   7  -4  158.28    6.60
  -3  -7  -4    0.80    0.90
  -3  -7  -4    1.80    1.10
  -3  -7  -4   -0.20    0.90
  -3  -7  -4   -0.10    0.80
  -3  -7  -4    0.10    0.90
  -3  -7  -4   -0.30    0.70
  -3  -7  -4    0.10    1.00
  -3  -7  -4    1.20    1.20
   3  -7   4    0.30    1.20
   3  -7   4   19.70   97.49
   3  -7   4   -0.60    1.40
  -3   7  -4    0.70    0.80
  -3   7  -4    0.70    0.80
  -3   7  -4    1.20    0.70
   3   7   4    0.10    0.50
   3   7   4    0.40    0.50
  -3   7  -4   -0.40    0.50
  -3   7  -4   -1.00    0.90
  -3   7  -4    1.00    0.70
  -4  -7  -4   26.50    2.60
  -4  -7  -4   26.90    2.10
  -4  -7  -4   26.60    2.00
   4  -7   4   27.60    1.70
  -4  -7  -4   27.90    2.20
  -4  -7  -4   25.60    2.20
  -4  -7  -4   26.60    2.40
  -4   7  -4   27.40    1.80
  -4   7  -4   25.50    2.20
  -4   7  -4   25.10    2.60
   4   7   4   27.50    1.50
   4   7   4   25.70    1.70
  -4   7  -4   28.90    2.50
   5  -7   4    9.50    1.20
  -5  -7  -4    9.60    1.80
  -5  -7  -4    9.80    1.30
  -5  -7  -4   10.70    1.30
  -5  -7  -4    7.90    1.30
  -5  -7  -4    9.10    1.50
  -5  -7  -4   10.50    1.30
   5  -7   4    9.80    1.00
  -5   7  -4    9.30    1.10
  -5   7  -4    8.30    1.50
   5   7   4    9.60    0.80
  -5   7  -4   11.70    1.40
  -6  -7  -4    3.20    1.00
  -6  -7  -4    2.80    0.80
  -6  -7  -4    1.90    0.70
  -6  -7  -4    2.80    1.00
  -6  -7  -4    2.10    1.40
  -6  -7  -4    1.80    1.00
   6  -7   4    2.60    0.60
  -6   7  -4    1.90    1.00
  -6   7  -4    2.70    0.70
  -6   7  -4    1.90    0.50
  -7  -7  -4  107.19    4.80
  -7  -7  -4  108.49    5.00
  -7  -7  -4  113.59    5.30
  -7  -7  -4   99.99    4.90
  -7  -7  -4  112.19    4.90
   7   7   4  115.79    4.60
  -7   7  -4  110.39    4.80
  -7   7  -4  121.89    6.00
   8  -7   4    1.10    0.50
  -8  -7  -4    1.30    0.60
  -8  -7  -4    1.50    0.60
  -8  -7  -4    1.00    0.50
   8   7   4    1.30    0.30
  -8   7  -4    0.10    0.90
  -8  -8   4   27.00    1.70
  -8  -8   4   27.60    1.40
  -8  -8   4   29.20    1.50
   8  -8  -4   30.20    1.50
  -8   8   4   29.30    1.50
   8   8  -4   28.30    1.40
   7  -8  -4  167.68    7.20
  -7  -8   4  177.58    7.30
   7   8  -4  169.98    7.00
  -7   8   4  160.78    7.10
   7   8  -4  159.38    7.10
   6  -8  -4  287.57   12.90
   6  -8  -4  300.07   12.80
  -6  -8   4  315.97   13.00
   6   8  -4  328.97   12.90
   6   8  -4  296.77   12.20
  -6   8   4  314.17   12.40
   6   8  -4  313.27   12.60
  -6   8   4  311.17   12.90
   5  -8  -4  110.19    5.80
   5   8  -4  128.39    5.60
  -5   8   4  104.49    5.20
   5   8  -4  114.99    4.90
   5   8  -4  117.79    5.50
   5   8  -4  115.39    5.30
  -5   8   4  124.59    5.10
   4  -8  -4  120.09    5.80
   4  -8  -4  120.89    6.80
   4  -8  -4  119.39    6.20
   4  -8  -4  123.29    6.10
  -4  -8   4  119.49    5.70
  -4  -8   4  122.99    7.40
  -4  -8   4  126.79    6.10
   4   8  -4  126.39    5.20
   4   8  -4  134.29    5.90
  -4   8   4  121.49    5.80
  -4   8   4  130.79    5.40
   4   8  -4  121.49    5.70
  -4   8   4  116.39    5.40
   4   8  -4  123.89    5.60
   4   8  -4  123.09    5.50
  -3  -8   4    0.30    0.40
   3  -8  -4   -1.30    3.10
   3  -8  -4   -0.10    1.20
   3  -8  -4    0.90    1.00
   3  -8  -4    0.90    1.10
  -3  -8   4    1.40    1.00
   3  -8  -4   -0.90    1.00
   3  -8  -4    2.10    1.10
  -3  -8   4    0.60    1.10
  -3  -8   4    1.60    1.70
  -3   8   4    0.10    0.80
   3   8  -4    1.90    0.70
  -3   8   4    0.50    0.80
   3   8  -4    0.90    1.10
  -3   8   4    0.90    0.60
   2  -8  -4  340.17   15.70
   2  -8  -4  348.57   14.90
  -2  -8   4  372.36   13.90
   2  -8  -4  336.87   14.50
  -2  -8   4  346.47   16.20
   2  -8  -4  329.87   14.80
  -2   8   4  351.86   13.90
   2   8  -4  368.66   14.50
   2   8  -4  347.17   14.10
  -2   8   4  336.37   13.90
   2   8  -4  349.27   13.80
   2   8  -4  348.67   14.20
   1  -8  -4  109.79    5.70
  -1  -8   4  117.09    5.70
   1  -8  -4  113.19    5.40
  -1  -8   4  107.19    6.80
   1  -8  -4  107.19    5.30
   1  -8  -4  116.79    5.40
  -1  -8   4  115.59    4.70
  -1  -8   4  114.39    5.40
   1  -8  -4  113.89    5.50
   1  -8  -4  106.09    6.00
   1   8  -4  113.99    5.30
  -1   8   4  111.89    4.70
   1   8  -4  114.59    5.20
   1   8  -4  111.29    4.80
   1   8  -4  110.79    5.00
  -1   8   4  112.29    4.80
   1   8  -4  110.49    5.00
   0  -8   4    0.40    0.40
   0  -8   4   -1.40    1.80
   0  -8  -4    0.30    1.10
   0  -8  -4    0.10    1.00
   0  -8   4    0.00    1.10
   0  -8  -4    0.50    0.80
   0  -8  -4    0.10    0.80
   0  -8  -4    0.50    1.00
   0  -8  -4    0.30    0.60
   0   8  -4   -0.50    0.50
   0   8  -4   -0.70    0.70
   0   8  -4   -0.20    0.60
   0   8  -4   -1.80    0.60
   0   8  -4    1.90    0.80
   0   8   4    0.00    0.50
   0   8   4    0.90    0.50
  -1  -8  -4  558.34   22.30
   1  -8   4  553.24   22.70
  -1  -8  -4  579.44   22.50
  -1  -8  -4  530.25   22.10
  -1  -8  -4  553.44   22.10
  -1  -8  -4  534.75   22.10
   1  -8   4  552.84   21.60
  -1  -8  -4  560.84   22.20
  -1  -8  -4  538.45   22.00
   1   8   4  538.75   21.50
  -1   8  -4  534.95   22.40
  -1   8  -4  550.94   22.10
  -1   8  -4  559.74   21.80
   1   8   4  553.44   21.60
  -1   8  -4  532.35   21.60
  -1   8  -4  565.44   21.90
  -1   8  -4  550.24   22.20
  -2  -8  -4   11.80    1.80
  -2  -8  -4   10.70    1.50
  -2  -8  -4    8.50    1.40
   2  -8   4    3.80    1.80
   2  -8   4   10.80    1.00
  -2  -8  -4    9.10    1.50
   2  -8   4    8.50    2.10
  -2   8  -4    8.70    1.10
  -2   8  -4   10.00    1.00
  -2   8  -4   11.40    1.50
  -2   8  -4   11.00    1.40
  -2   8  -4    9.60    1.50
   2   8   4    9.70    0.90
   2   8   4    8.60    0.80
   3  -8   4   -0.90    1.30
  -3  -8  -4    0.90    1.00
  -3  -8  -4    0.60    1.20
  -3  -8  -4    0.10    0.90
  -3  -8  -4    0.80    0.80
   3  -8   4   -0.10    1.60
   3  -8   4   -0.50    0.60
  -3  -8  -4   -0.50    0.80
  -3  -8  -4   -0.10    0.80
  -3  -8  -4   -1.20    1.00
  -3   8  -4    0.70    1.00
  -3   8  -4   -0.50    0.90
   3   8   4   -1.00    0.60
   3   8   4   -0.50    0.50
  -3   8  -4    0.40    0.70
  -4  -8  -4   10.60    1.40
  -4  -8  -4   10.10    1.40
  -4  -8  -4   10.50    1.50
  -4  -8  -4   11.30    1.70
  -4  -8  -4   11.90    1.60
   4  -8   4   12.80    1.00
  -4  -8  -4   13.50    1.60
  -4   8  -4   10.70    1.10
   4   8   4    8.70    0.90
  -4   8  -4    9.50    1.40
  -4   8  -4   11.20    1.60
  -4   8  -4   12.50    1.50
  -4   8  -4   11.00    1.20
  -5  -8  -4   25.30    2.20
  -5  -8  -4   28.80    2.50
  -5  -8  -4   29.40    2.10
  -5  -8  -4   28.90    2.30
  -5  -8  -4   30.90    2.70
   5  -8   4   28.00    1.60
  -5  -8  -4   28.20    2.00
  -5   8  -4   27.30    2.30
   5   8   4   31.20    1.50
  -5   8  -4   28.10    2.20
  -6  -8  -4   27.10    1.80
  -6  -8  -4   23.40    2.00
  -6  -8  -4   27.20    1.70
  -6  -8  -4   27.90    2.20
  -6  -8  -4   24.50    1.80
  -6  -8  -4   28.50    2.40
  -6   8  -4   24.90    2.00
  -6   8  -4   24.90    1.80
  -6   8  -4   22.10    1.60
   6   8   4   25.20    1.40
  -7  -8  -4   44.50    2.30
  -7  -8  -4   48.20    2.60
  -7  -8  -4   43.00    2.40
  -7  -8  -4   47.20    2.40
  -7  -8  -4   45.40    2.30
  -7   8  -4   45.80    2.50
   7   8   4   46.00    2.00
  -7  -9   4   17.30    1.20
  -7  -9   4   15.90    1.60
   7  -9  -4   15.80    1.40
  -7  -9   4   16.00    1.20
  -7   9   4   14.50    1.10
   7   9  -4   14.90    1.00
   7   9  -4   14.50    1.30
  -6  -9   4    2.20    1.00
   6  -9  -4    1.70    0.80
   6  -9  -4    1.60    0.60
  -6  -9   4    3.00    0.80
   6   9  -4    1.40    0.70
   6   9  -4    1.90    0.80
  -6   9   4    2.30    0.50
   5  -9  -4    0.90    5.10
  -5  -9   4    7.90    1.40
   5  -9  -4    8.50    1.40
  -5  -9   4    7.30    1.10
   5  -9  -4    8.70    1.30
   5   9  -4   12.10    1.60
   5   9  -4    8.40    0.90
  -5   9   4    8.90    1.10
   5   9  -4    8.60    1.10
   4  -9  -4   79.39    4.20
   4  -9  -4   90.79    5.20
  -4  -9   4   65.49    8.40
  -4  -9   4   78.09    4.00
  -4   9   4   81.59    4.30
   4   9  -4   83.89    4.00
   4   9  -4   83.49    3.70
  -4   9   4   84.09    3.80
   4   9  -4   89.09    4.30
   3  -9  -4  113.29    5.80
   3  -9  -4  114.59    6.10
   3  -9  -4  123.09    6.00
  -3  -9   4  122.19    5.80
   3  -9  -4  151.68   10.90
   3  -9  -4  126.49    5.90
  -3  -9   4  121.89    6.00
  -3  -9   4  107.39    7.30
  -3   9   4  125.59    5.30
   3   9  -4  124.89    5.50
   3   9  -4  117.69    5.40
  -3   9   4  117.49    5.30
   3   9  -4  129.79    5.80
  -3   9   4  118.49    5.80
   3   9  -4  123.19    5.60
   3   9  -4  120.59    5.10
  -2  -9   4   14.80    1.90
   2  -9  -4   17.50    2.10
  -2  -9   4   67.99   54.19
   2  -9  -4   20.50    2.10
   2  -9  -4   16.20    1.80
   2  -9  -4   16.10    2.30
   2  -9  -4   21.70    3.40
  -2  -9   4   17.30    2.10
  -2  -9   4   17.50    2.00
   2   9  -4   18.90    1.80
   2   9  -4   19.80    1.60
   2   9  -4   18.60    1.40
  -2   9   4   16.00    1.20
  -2   9   4   15.00    1.70
   2   9  -4   19.00    1.60
   2   9  -4   18.40    1.70
  -2   9   4   19.00    1.40
  -1  -9   4  189.48   61.09
  -1  -9   4  172.98    8.10
  -1  -9   4  166.58    6.90
   1  -9  -4  171.98    8.10
  -1  -9   4  171.48    9.60
   1  -9  -4  177.48    7.80
   1  -9  -4  175.68    7.90
   1  -9  -4  170.48    7.80
   1   9  -4  168.88    7.30
   1   9  -4  175.08    7.60
   0  -9  -4  178.18    8.40
   0  -9  -4  195.38    8.70
   0  -9  -4  186.38    8.30
   0  -9  -4  192.28    8.30
   0  -9   4  190.38    8.80
   0  -9  -4  181.48    8.10
   0  -9   4  195.08   10.20
   0  -9  -4  191.48    8.40
   0  -9   4  187.68    7.60
   0   9  -4  186.48    8.50
   0   9   4  184.08    7.70
   0   9  -4  185.68    7.90
   0   9   4  181.78    7.60
   0   9  -4  194.28    8.20
  -1  -9  -4   -0.30    1.00
   1  -9   4    0.30    0.50
  -1  -9  -4   -0.30    0.90
  -1  -9  -4    2.20    1.30
   1  -9   4  -46.70   65.99
   1  -9   4   -0.60    1.10
   1  -9   4    0.70    1.60
  -1  -9  -4    0.50    1.00
  -1  -9  -4    1.40    1.10
  -1  -9  -4    0.10    1.00
  -1  -9  -4    0.30    0.90
  -1   9  -4    1.40    0.80
  -1   9  -4    0.00    1.00
  -1   9  -4   -1.20    0.70
   1   9   4   -0.10    0.50
  -1   9  -4    1.50    0.80
   1   9   4    0.30    0.60
   2  -9   4   49.30    3.70
   2  -9   4   54.29    2.50
  -2  -9  -4   57.19    3.20
  -2  -9  -4   54.59    3.10
  -2  -9  -4   55.49    3.60
  -2  -9  -4   51.89    3.20
  -2  -9  -4   50.89    3.20
   2  -9   4   14.30   85.89
  -2  -9  -4   55.49    3.20
  -2   9  -4   51.99    2.60
  -2   9  -4   54.89    3.20
   2   9   4   54.89    2.50
  -2   9  -4   55.59    3.20
  -2   9  -4   54.49    2.80
   2   9   4   48.50    2.60
  -2   9  -4   50.39    3.40
  -2   9  -4   52.59    2.80
   3  -9   4  105.09  100.09
  -3  -9  -4  139.89    6.20
  -3  -9  -4  132.69    6.20
  -3  -9  -4  133.69    6.10
   3  -9   4  128.59    6.80
  -3  -9  -4  128.09    6.10
  -3  -9  -4  124.89    6.20
  -3  -9  -4  136.39    6.50
  -3  -9  -4  136.09    6.00
   3  -9   4  140.89    8.80
   3  -9   4  130.89    5.40
  -3   9  -4  129.09    6.50
  -3   9  -4  130.39    5.80
  -3   9  -4  137.79    6.20
  -3   9  -4  128.89    6.20
  -3   9  -4  130.79    5.80
  -3   9  -4  123.39    5.50
   3   9   4  131.69    5.40
  -4  -9  -4  150.58    6.70
  -4  -9  -4  144.59    6.90
  -4  -9  -4  156.48    6.80
  -4  -9  -4  149.59    6.70
   4  -9   4  151.78    6.20
  -4  -9  -4  163.88    7.20
  -4  -9  -4  153.18    6.80
  -4  -9  -4  147.89    6.70
  -4   9  -4  140.19    7.20
   4   9   4  152.68    6.20
  -4   9  -4  156.38    6.90
  -5  -9  -4   32.10    2.20
  -5  -9  -4   31.60    2.10
  -5  -9  -4   33.80    2.50
  -5  -9  -4   29.70    2.30
  -5  -9  -4   33.50    2.20
  -5  -9  -4   32.80    2.20
  -5   9  -4   33.10    2.20
  -5   9  -4   31.20    2.30
   5   9   4   34.10    1.70
  -5   9  -4   37.30    2.10
  -6  -9  -4   16.50    1.20
  -6  -9  -4   15.80    1.40
  -6  -9  -4   17.10    1.80
  -6  -9  -4   14.10    1.20
  -6  -9  -4   17.20    1.80
  -6  -9  -4   17.80    1.70
  -6   9  -4   16.20    1.70
   6   9   4   18.00    1.40
  -6   9  -4   16.60    1.20
  -7  -9  -4   14.70    1.10
  -7  -9  -4   13.00    1.10
  -7  -9  -4   14.20    1.10
  -7   9  -4   12.10    1.10
   7   9   4   12.50    0.90
  -6 -10   4    5.40    0.80
  -6 -10   4    5.30    0.70
  -6 -10   4    5.50    0.80
   6  10  -4    5.50    0.80
   6  10  -4    4.70    0.70
  -6  10   4    5.30    0.60
  -6  10   4    4.70    0.80
   5 -10  -4   69.99    4.10
   5 -10  -4   78.09    3.90
  -5 -10   4   78.89    3.90
  -5 -10   4   80.49    3.60
   5  10  -4   79.89    3.70
   5  10  -4   76.19    3.30
   5  10  -4   83.49    3.90
  -5  10   4   79.09    3.50
   4 -10  -4    0.50    1.10
   4 -10  -4   -0.40    1.00
  -4 -10   4    0.70    1.00
  -4 -10   4    0.70    1.00
  -4 -10   4    1.50    1.20
   4 -10  -4    0.90    1.10
   4 -10  -4    1.00    0.90
   4  10  -4    1.10    0.50
  -4  10   4    1.30    0.80
   4  10  -4    1.00    0.70
  -4  10   4    0.80    0.60
   4  10  -4    1.60    0.60
   3 -10  -4    2.90    1.00
   3 -10  -4    1.80    1.20
   3 -10  -4    2.90    1.00
   3 -10  -4    0.10    0.80
  -3 -10   4    0.90    1.60
   3 -10  -4    2.90    0.90
  -3 -10   4    1.00    1.00
   3 -10  -4   -1.50    3.20
  -3 -10   4    1.90    1.10
   3  10  -4    2.30    0.70
   3  10  -4    3.00    0.80
   3  10  -4    2.20    0.70
   3  10  -4    3.80    1.00
  -3  10   4    1.80    0.90
  -3  10   4    2.10    0.70
  -2 -10   4    8.90   62.19
  -2 -10   4   24.20    2.40
   2 -10  -4   24.30    2.30
  -2 -10   4   19.70    3.00
   2 -10  -4   20.10    2.30
  -2  10   4   24.30    1.50
   2  10  -4   22.90    1.50
   2  10  -4   23.80    2.00
   2  10  -4   20.20    2.10
  -1 -10   4    7.30    2.10
  -1 -10   4    8.10    1.50
   1 -10  -4   11.10    1.70
  -1 -10   4  -26.60   59.59
   1 -10  -4    9.10    1.50
   1 -10  -4   10.90    1.50
   1 -10  -4    9.80    1.40
   1  10  -4    9.40    1.30
   1  10  -4    7.60    1.10
   1  10  -4    9.30    1.00
   1  10  -4    9.80    1.30
   1  10  -4    7.40    1.10
  -1  10   4   11.20    1.00
   0 -10  -4    3.10    1.10
   0 -10  -4    4.00    1.20
   0 -10  -4    4.50    1.20
   0 -10  -4    4.50    1.40
   0 -10   4    3.30    1.40
   0 -10  -4    5.80    1.10
   0 -10   4  -22.20   64.59
   0 -10  -4    2.70    0.90
   0 -10   4    4.30    1.90
   0  10  -4    2.80    0.90
   0  10  -4    5.00    1.10
   0  10   4    4.40    0.70
   0  10  -4    3.90    0.90
   0  10  -4    3.50    0.80
   0  10  -4    5.30    0.90
   1 -10   4   10.90    2.50
  -1 -10  -4   15.00    1.60
  -1 -10  -4   13.90    1.70
   1 -10   4 -106.09  143.99
  -1 -10  -4   13.60    1.70
  -1 -10  -4   13.90    1.60
  -1 -10  -4   13.50    1.60
  -1 -10  -4   16.00    2.00
   1 -10   4   13.50    1.90
  -1 -10  -4   12.40    1.50
  -1  10  -4   17.30    1.80
   1  10   4   15.40    1.10
  -1  10  -4   15.60    1.40
  -1  10  -4   14.00    1.20
  -1  10  -4   14.80    1.70
  -2 -10  -4   21.30    2.60
   2 -10   4  108.69  101.49
  -2  10  -4   14.30    1.20
  -2  10  -4   12.90    1.80
   2  10   4   15.20    1.40
  -2  10  -4   15.20    1.70
   2  10   4   16.10    1.10
  -3 -10  -4    0.00    0.80
  -3 -10  -4   -0.90    0.90
  -3 -10  -4    0.60    0.90
  -3 -10  -4   -0.10    0.80
  -3 -10  -4   -0.90    0.90
  -3 -10  -4    0.30    0.70
  -3  10  -4   -0.30    0.80
  -3  10  -4    1.20    0.70
  -3  10  -4    0.70    1.10
   3  10   4   -0.30    0.40
  -4 -10  -4    0.20    0.70
  -4 -10  -4    0.50    1.00
  -4 -10  -4    0.50    0.70
  -4 -10  -4    0.20    0.70
  -4 -10  -4   -0.70    1.10
  -4 -10  -4    0.60    0.90
  -4 -10  -4    0.00    0.80
  -4  10  -4    0.60    0.90
   4  10   4    0.00    0.40
   4  10   4    0.30    0.70
  -4  10  -4    0.60    0.90
  -5 -10  -4    4.80    0.80
  -5 -10  -4    8.10    1.50
  -5 -10  -4    3.50    0.90
  -5 -10  -4    4.30    0.80
  -5 -10  -4    5.90    1.20
   5  10   4    5.40    0.60
  -5  10  -4    7.00    1.00
  -5  10  -4    4.80    0.90
   5  10   4    6.80    0.90
  -6 -10  -4   24.70    1.40
  -6 -10  -4   25.70    1.50
  -6 -10  -4   22.90    1.40
  -6 -10  -4   20.80    1.70
   6  10   4   25.80    1.20
  -6  10  -4   22.80    1.50
   6  10   4   21.20    1.60
  -6 -11   4   57.19    3.10
  -6  11   4   64.09    2.70
   6  11  -4   61.39    2.70
   5 -11  -4   54.79    2.60
  -5 -11   4   49.00    2.60
  -5 -11   4   52.09    2.60
  -5  11   4   52.49    2.30
   5  11  -4   56.29    2.50
   5  11  -4   47.10    2.60
  -5  11   4   48.20    2.50
   4 -11  -4    3.00    1.30
  -4 -11   4    2.40    0.90
   4  11  -4    1.60    0.80
  -4  11   4    1.80    0.60
   4  11  -4    2.10    1.00
  -4  11   4    2.50    0.60
   3 -11  -4  132.49    6.40
   3 -11  -4  142.99    6.40
  -3 -11   4  137.29    6.50
   3 -11  -4  147.19    6.50
   3  11  -4  148.69    6.30
   3  11  -4  147.79    6.50
  -3  11   4  136.59    6.30
   3  11  -4  139.49    5.90
  -3  11   4  146.49    6.00
  -2 -11   4   23.40    2.00
   2 -11  -4   20.00    2.10
   2 -11  -4   20.30    2.20
   2 -11  -4   21.30    2.00
   2 -11  -4   21.50    2.00
   2 -11  -4   21.30    2.10
   2  11  -4   22.20    1.80
  -2  11   4   25.00    1.80
   2  11  -4   23.60    1.70
   1 -11  -4    1.30    1.10
   1 -11  -4    1.00    1.00
   1 -11  -4    0.90    0.90
   1 -11  -4    1.50    0.80
   1 -11  -4    1.30    0.80
  -1 -11   4   -0.60    1.10
   1  11  -4    1.90    1.00
   1  11  -4    1.20    0.70
  -1  11   4    0.80    0.60
   1  11  -4    1.30    0.70
   0 -11  -4   54.99    3.10
   0 -11  -4   48.70    3.10
   0 -11  -4   52.09    3.10
   0 -11   4   48.00    3.50
   0 -11  -4   50.69    3.40
   0 -11  -4   53.59    3.10
   0  11  -4   52.59    3.00
   0  11  -4   49.60    3.10
   0  11  -4   52.39    2.80
   0  11   4   54.89    2.60
  -1 -11  -4    2.90    1.20
  -1 -11  -4    2.50    0.80
  -1 -11  -4    1.70    0.90
  -1 -11  -4    0.20    1.20
   1 -11   4    1.30    1.20
  -1 -11  -4    3.30    0.90
  -1  11  -4    1.50    0.80
  -1  11  -4    1.20    0.80
  -1  11  -4    1.10    0.90
  -2 -11  -4   32.30    2.60
   2 -11   4   32.50    2.80
  -2 -11  -4   31.70    2.20
  -2 -11  -4   35.30    2.30
   2 -11   4   34.80    2.20
  -2 -11  -4   31.90    2.30
  -2 -11  -4   32.40    2.10
  -2  11  -4   36.00    2.30
  -2  11  -4   32.30    2.80
  -2  11  -4   30.20    1.70
  -2  11  -4   29.10    2.10
   2  11   4   32.40    1.70
  -3 -11  -4    3.70    0.80
  -3 -11  -4    4.40    0.90
  -3 -11  -4    4.50    1.30
  -3 -11  -4    5.30    0.90
  -3 -11  -4    5.20    0.90
  -3  11  -4    4.90    1.20
  -3  11  -4    4.10    0.90
   3  11   4    3.80    0.50
  -4 -11  -4   42.90    2.30
  -4 -11  -4   44.60    2.30
  -4 -11  -4   43.30    2.40
  -4  11  -4   44.70    2.70
   4  11   4   41.20    2.30
  -5 -11  -4   -0.10    0.40
  -5 -11  -4    0.60    0.40
  -5 -11  -4   -0.40    0.80
  -5 -11  -4   -0.20    0.50
   5  11   4    0.10    0.30
  -5  11  -4   -0.40    0.50
   5 -12  -4    0.90    0.40
   5  12  -4    0.20    0.40
   4 -12  -4   11.60    1.00
   4 -12  -4   13.20    1.10
  -4  12   4   11.90    0.80
  -4  12   4   11.30    1.00
   4  12  -4    9.60    0.90
   3 -12  -4   40.60    2.20
   3 -12  -4   40.30    2.20
   3 -12  -4   37.70    2.30
  -3 -12   4   39.40    2.30
  -3  12   4   40.30    2.20
   3  12  -4   36.10    1.80
   3  12  -4   40.80    2.20
   2 -12  -4   32.90    2.30
   2 -12  -4   28.80    2.50
   2 -12  -4   38.30    2.20
  -2  12   4   35.20    1.70
   2  12  -4   35.30    2.10
  -2  12   4   36.00    2.00
   1 -12  -4   33.20    2.70
   1 -12  -4   26.60    1.90
   1 -12  -4   23.30    1.90
   1 -12  -4   24.50    1.80
  -1 -12   4   24.40    2.10
   1  12  -4   23.70    1.90
   1  12  -4   24.70    1.70
   1  12  -4   23.80    1.40
  -1  12   4   27.10    1.50
   0 -12  -4   30.50    2.30
   0 -12  -4   28.60    2.00
   0 -12  -4   29.40    1.90
   0 -12   4   30.30    2.10
   0  12  -4   27.50    1.50
   0  12  -4   31.30    2.00
   0  12  -4   27.30    1.90
   0  12   4   30.40    1.60
  -1 -12  -4    0.80    0.90
   1 -12   4    1.10    1.10
  -1 -12  -4    0.80    0.70
   1 -12   4    1.10    0.80
  -1 -12  -4    1.80    0.70
  -1 -12  -4    1.40    0.70
   1  12   4    0.70    0.50
  -1  12  -4    2.10    0.80
  -2 -12  -4   19.50    1.50
  -2 -12  -4   18.30    1.50
  -2 -12  -4   17.60    1.40
  -2 -12  -4   17.80    1.40
  -2 -12  -4   24.40    2.20
   2  12   4   18.10    1.30
  -3 -12  -4   11.50    1.30
  -3 -12  -4   10.60    1.00
  -3 -12  -4    9.20    0.90
  -3 -12  -4   12.00    1.10
  -3 -12  -4   10.60    1.10
   3  12   4   12.00    0.80
  -3  12  -4   12.40    1.10
  -4 -12  -4   11.10    1.10
  -4 -12  -4    9.80    0.90
  -4 -12  -4    8.60    1.30
  -4  12  -4    8.90    0.80
  -3 -13   4   81.49    3.70
   3 -13  -4   80.09    3.70
   3  13  -4   87.99    3.60
   2 -13  -4    1.60    0.60
   2 -13  -4    1.20    0.60
  -2 -13   4    1.30    0.50
  -2 -13   4    1.00    0.70
   2  13  -4    0.80    0.60
  -2  13   4    1.60    0.40
   1 -13  -4   66.49    3.40
  -1 -13   4   70.79    3.40
  -1 -13   4   68.69    3.30
   1 -13  -4   72.29    3.40
  -1  13   4   74.69    3.10
   1  13  -4   76.79    3.40
   0 -13   4   17.60    1.40
   0 -13  -4   15.20    1.30
   0 -13  -4   14.80    1.30
   0  13   4   15.60    1.00
   0  13  -4   14.20    1.10
  -1 -13  -4   34.20    3.00
   1 -13   4   26.40    1.80
  -1 -13  -4   25.70    1.60
  -1 -13  -4   26.70    1.90
   1  13   4   27.90    1.40
  -1  13  -4   26.60    1.60
  -2 -13  -4   23.70    1.40
  -2 -13  -4   24.10    1.40
  -2  13  -4   24.80    1.40
  -3 -13  -4    0.40    0.40
  -3  13  -4    0.40    0.40
   9   0  -5   16.30    1.40
  -9   0   5   14.20    1.10
  -9   0   5   16.30    1.50
   8   0  -5    0.90    1.00
   8   0  -5   -0.10    0.40
  -8   0   5   -0.60    0.70
  -8   0   5    1.90    1.10
  -8   0   5    0.70    0.60
   7   0  -5    0.90    1.00
   7   0  -5    2.40    1.10
   7   0  -5    2.10    0.70
  -7   0   5    2.50    1.10
  -7   0   5    3.90    0.80
  -7   0   5    2.80    1.00
   6   0  -5    1.20    0.80
  -6   0   5   -0.30    0.60
  -6   0   5    2.10    1.20
   6   0  -5    0.00    0.70
   6   0  -5   -0.20    1.20
  -6   0   5   -0.60    1.00
  -5   0   5  300.67   12.10
   5   0  -5  284.87   12.70
   5   0  -5  305.07   12.90
   5   0  -5  307.77   15.40
   5   0  -5  295.27   12.30
  -5   0   5  292.57   12.50
   5   0  -5  302.77   13.80
   5   0  -5  311.37   12.10
  -5   0   5  319.07   12.20
   4   0  -5    3.10    2.20
  -4   0   5    0.00    0.40
  -4   0   5  -42.70  122.49
   4   0  -5    0.20    0.90
  -4   0   5    1.10    1.00
  -4   0   5    0.50    0.50
   4   0  -5    0.00    0.50
   4   0  -5    0.50    0.50
   3   0  -5  326.37   13.50
  -3   0   5  299.27   13.40
  -3   0   5  294.17   12.20
  -3   0   5  315.17   12.30
   3   0  -5  301.07   12.30
   3   0  -5  322.37   13.80
   3   0  -5  316.17   12.20
   2   0  -5    4.20    0.90
   2   0  -5    4.00    1.30
   1   0  -5  572.94   24.10
   1   0  -5  691.93   24.90
   1   0  -5  595.64   54.39
   1   0  -5  609.94   24.00
   0   0  -5    0.90    0.50
   0   0  -5    1.20    0.50
   0   0  -5    1.40    0.70
  -1   0  -5  137.79    5.70
  -1   0  -5  128.49    5.50
  -1   0  -5  131.49    5.90
   1   0   5  130.79    5.20
  -1   0  -5  109.49   20.70
  -2   0  -5    1.60    1.10
  -2   0  -5   -0.10    0.50
   2   0   5    0.20    0.30
  -2   0  -5  -13.20   25.90
   3   0   5  183.88    7.90
  -3   0  -5  192.48    8.70
  -3   0  -5  223.28    9.40
  -4   0  -5    2.20    1.00
   4   0   5   -0.60    0.50
   4   0   5    0.30    0.40
   5   0   5  353.16   13.50
  -5   0  -5  309.67   13.90
  -5   0  -5  352.26   13.90
   5   0   5  339.07   13.50
  -5   0  -5  323.37   14.00
  -5   0  -5  320.47   13.80
  -5   0  -5  353.46   14.90
  -6   0  -5    0.50    1.00
  -6   0  -5   -0.10    1.00
  -6   0  -5    1.20    1.20
   6   0   5    0.40    0.70
   6   0   5    0.10    0.50
  -6   0  -5   -0.40    0.80
  -7   0  -5   76.39    4.40
  -7   0  -5   67.99    4.60
   7   0   5   74.09    3.40
  -7   0  -5   73.39    3.90
  -7   0  -5   85.69   64.89
  -8   0  -5    0.20    0.70
  -8   0  -5   -0.10    0.70
   8   0   5    0.00    0.50
   9   0   5   34.00    1.90
  -9  -1   5    1.10    0.90
   9  -1  -5    0.80    0.90
  -9  -1   5    1.70    0.70
  -9   1   5    1.10    0.60
  -9   1   5    1.50    0.80
   9   1  -5   -0.30    0.60
   8  -1  -5   56.29    2.70
  -8  -1   5   63.39    3.30
  -8  -1   5   59.29    2.90
  -8  -1   5   65.49    3.70
   8  -1  -5   62.99    3.70
  -8   1   5   57.59    3.00
  -8   1   5   62.99    3.70
  -8   1   5   62.79    3.40
   8   1  -5   62.19    3.60
   8   1  -5   58.29    2.80
   7  -1  -5   36.80    1.90
  -7  -1   5   36.50    2.10
   7  -1  -5   37.90    2.90
  -7  -1   5   37.80    2.50
  -7  -1   5   36.10    2.90
   7  -1  -5   36.10    3.90
  -7   1   5   38.30    2.60
  -7   1   5   34.80    2.20
  -7   1   5   33.50    2.80
   7   1  -5   32.30    2.40
   7   1  -5   36.80    2.80
   7   1  -5   36.40    2.10
   6  -1  -5   15.50    1.50
  -6  -1   5   16.20    1.20
   6  -1  -5   15.50    2.60
  -6  -1   5  110.59  114.39
  -6  -1   5   15.90    2.00
   6  -1  -5   15.00    1.20
  -6  -1   5   17.20    1.50
  -6  -1   5   18.00    1.90
   6  -1  -5   17.20    2.20
   6   1  -5   15.60    1.60
  -6   1   5   15.90    1.40
  -6   1   5   15.00    1.90
   6   1  -5   18.10    1.30
  -6   1   5   14.50    1.80
   6   1  -5   16.20    2.60
   5  -1  -5  146.09    6.40
   5  -1  -5  157.88    8.00
   5  -1  -5  151.48    6.20
   5  -1  -5  157.18    9.30
  -5  -1   5  153.88    6.20
  -5  -1   5  149.69    6.30
   5  -1  -5  142.59    6.90
   5  -1  -5  150.68    7.10
  -5  -1   5  150.08    6.70
  -5  -1   5  144.69    8.10
  -5  -1   5  -25.30  100.39
   5   1  -5  157.68    6.30
  -5   1   5  155.68    6.40
  -5   1   5  155.48    6.30
   5   1  -5  156.08   10.60
   5   1  -5  141.29    7.90
   5   1  -5  142.89    6.90
  -5   1   5  149.88    6.70
  -4  -1   5   20.30   58.69
   4  -1  -5   40.20    3.10
   4  -1  -5   39.10    2.10
   4  -1  -5   42.60    2.00
  -4  -1   5   41.20    2.00
   4  -1  -5   42.90    4.20
  -4  -1   5   38.30    3.10
  -4  -1   5   43.20    2.10
   4   1  -5   44.30    2.00
  -4   1   5   40.50    2.00
   4   1  -5   45.60    4.80
  -4   1   5   40.70    2.10
   4   1  -5   39.50    2.20
   4   1  -5   41.60    3.10
   3  -1  -5   45.10    2.70
  -3  -1   5   -9.00   47.50
   3  -1  -5   38.70    1.90
  -3  -1   5   40.40    1.90
   3  -1  -5   42.20    1.80
  -3  -1   5   38.60    1.90
   3  -1  -5   45.10    3.40
  -3   1   5   32.00    3.90
  -3   1   5   36.50    1.80
   3   1  -5   40.70    1.90
   3   1  -5   40.40    2.00
   3   1  -5   36.30    2.80
   3   1  -5   36.50    3.90
  -2  -1   5  454.15   18.60
   2  -1  -5  454.05   18.60
  -2  -1   5  447.96   17.70
   2  -1  -5  461.55   17.60
   2   1  -5  457.85   18.40
   2   1  -5  445.86   17.80
   2   1  -5  446.06   17.70
   2   1  -5  457.35   18.80
   1  -1  -5  267.47   11.50
   1  -1  -5  372.86   37.50
   1  -1  -5  294.17   11.60
   1  -1  -5  256.37   11.30
   1   1  -5  286.27   11.10
   1   1  -5  301.87   11.60
   1   1  -5  288.87   11.90
   1   1  -5  272.37   11.10
   0  -1  -5    5.00    0.70
   0  -1  -5    3.90    0.50
   0  -1  -5    5.00    0.50
   0  -1  -5   19.80   15.10
   0   1  -5    3.90    0.40
   0   1  -5    7.10    1.20
   0   1  -5    4.00    0.40
   0   1  -5    6.30    0.80
  -1   1  -5    3.60    1.20
  -1   1  -5  -36.50   30.40
   2  -1   5    2.50    0.40
  -2  -1  -5   10.90   12.80
  -2  -1  -5    3.40    0.60
  -2   1  -5    3.70    1.50
  -2   1  -5    2.90    0.30
   2   1   5    2.90    0.40
  -3  -1  -5   85.99    4.20
  -3  -1  -5   88.29    4.30
   3  -1   5   90.09    3.70
   3  -1   5   84.79    3.80
   3  -1   5   84.29    3.80
  -3  -1  -5  125.19   23.40
  -3   1  -5   91.29    5.30
  -3   1  -5   89.59    3.50
  -3   1  -5   85.69    3.60
  -3   1  -5   89.79    4.70
   3   1   5   88.99    3.70
  -4  -1  -5    3.80   67.29
  -4  -1  -5  138.19    6.50
   4  -1   5  151.88    6.20
   4  -1   5  145.99    6.20
  -4  -1  -5  155.78    7.00
   4  -1   5  145.39    6.20
  -4   1  -5  160.08    7.10
   4   1   5  152.28    6.10
   4   1   5  139.19    6.10
  -4   1  -5  148.29    7.40
   5  -1   5  261.77   10.50
  -5  -1  -5  274.57   11.60
   5  -1   5  260.47   10.50
  -5  -1  -5  242.88   11.00
  -5  -1  -5  261.47   10.90
  -5  -1  -5  245.98   10.80
  -5  -1  -5  254.47   11.10
   5  -1   5  262.17   10.50
  -5  -1  -5  248.48   10.80
  -5   1  -5  273.87   12.20
   5   1   5  263.47   10.50
  -5   1  -5  259.37   10.80
  -5   1  -5  247.48   11.00
   5   1   5  256.37   10.40
  -6  -1  -5  215.78    9.80
  -6  -1  -5  217.38    9.70
  -6  -1  -5  222.88   10.40
  -6  -1  -5  219.78    9.60
  -6  -1  -5  221.48    9.50
  -6  -1  -5  223.98    9.70
  -6   1  -5  229.38   11.10
  -6   1  -5  228.18    9.60
  -6   1  -5  222.28    9.80
   7  -1   5    2.80    1.10
  -7  -1  -5    3.50    1.30
  -7  -1  -5    3.70    1.40
   7  -1   5    2.90    0.80
  -7   1  -5  -14.20   79.09
   7   1   5    2.90    0.70
  -7   1  -5    1.80    1.40
  -7   1  -5    4.20    1.40
  -8  -1  -5    0.80    1.00
  -8  -1  -5    1.30    0.70
   8  -1   5    1.30    0.50
  -8  -1  -5    2.10    0.80
   8   1   5    1.70    0.60
  -8   1  -5    0.70    0.70
  -8   1  -5    1.20    0.70
  -9  -1  -5   87.59    3.90
  -9   1  -5   84.89    3.90
   9   1   5   96.79    3.90
  -9  -2   5    0.00    0.80
   9  -2  -5    0.30    0.60
  -9   2   5    0.50    0.60
   9   2  -5    1.00    0.80
  -9   2   5    0.20    0.60
  -8  -2   5  135.69    6.10
  -8  -2   5  145.29    6.50
   8  -2  -5  151.08    7.00
  -8  -2   5  166.38    7.10
  -8   2   5  152.88    6.70
   8   2  -5  146.69    6.80
  -8   2   5  145.69    6.90
  -8   2   5  145.59    6.40
  -7  -2   5   59.99    3.30
   7  -2  -5   59.29    2.60
   7  -2  -5   49.40    8.90
   7  -2  -5   56.29    3.70
   7  -2  -5   57.39    4.90
  -7  -2   5   55.69    2.90
  -7  -2   5   59.79    3.70
  -7   2   5   59.29    3.50
  -7   2   5   57.29    3.10
   7   2  -5   56.69    2.80
   7   2  -5   56.89    3.60
  -7   2   5   59.19    3.80
  -7   2   5   61.19    2.80
   7   2  -5   55.09    3.20
   6  -2  -5  972.60   40.30
   6  -2  -5  988.50   38.90
  -6  -2   5  988.60   38.40
   6  -2  -5  937.61   41.30
   6  -2  -5  969.00   37.80
  -6  -2   5  990.70   38.80
  -6  -2   5  966.30   40.90
   6  -2  -5  932.71   38.70
  -6  -2   5  980.10   38.00
   6   2  -5  979.00   38.00
   6   2  -5  951.60   38.30
  -6   2   5  987.30   37.90
  -6   2   5  976.40   38.50
   6   2  -5  991.00   38.70
  -6   2   5  973.20   38.10
  -6   2   5  935.01   38.80
  -5  -2   5  607.34   26.50
   5  -2  -5  638.94   27.40
   5  -2  -5  626.04   25.20
   5  -2  -5  578.74   25.00
   5  -2  -5  594.54   24.50
  -5  -2   5  617.24   24.30
   5  -2  -5  657.63   24.20
  -5  -2   5  628.14   24.80
   5  -2  -5  580.94   27.20
  -5  -2   5  625.94   25.10
  -5  -2   5  644.84   24.50
   5   2  -5  611.64   24.20
   5   2  -5  647.54   24.40
  -5   2   5  637.44   24.40
   5   2  -5  614.04   26.30
   5   2  -5  615.84   25.00
  -5   2   5  609.74   24.50
  -5   2   5  607.84   24.90
   5   2  -5  628.24   24.70
   4  -2  -5 1253.67   49.80
  -4  -2   5 1184.48   49.20
   4  -2  -5 1168.78   47.70
  -4  -2   5 1206.48   47.60
  -4  -2   5 1261.77   47.70
   4  -2  -5 1276.17   47.50
  -4   2   5 1248.28   47.70
   4   2  -5 1242.78   47.90
   4   2  -5 1251.77   47.70
   4   2  -5 1185.78   47.50
   4   2  -5 1238.08   49.10
  -4   2   5 1197.08   47.70
   3  -2  -5    8.10    1.90
   3  -2  -5    5.90    0.50
  -3  -2   5    5.20    0.60
  -3  -2   5  -26.70   41.50
   3  -2  -5    5.70    0.60
  -3  -2   5    8.10    1.50
   3  -2  -5    6.30    1.20
   3   2  -5    6.40    0.70
  -3   2   5    5.40    0.70
  -3   2   5    4.80    0.60
   3   2  -5    7.50    1.40
   3   2  -5    7.50    2.60
   3   2  -5    6.50    0.70
   2  -2  -5 1026.40   41.20
   2  -2  -5 1125.19   42.20
  -2  -2   5 1086.59   41.30
   2  -2  -5 1002.40   42.00
  -2  -2   5 1083.19   42.30
  -2  -2   5 1029.60   74.39
   2   2  -5 1061.09   41.30
   2   2  -5 1055.89   42.50
   2   2  -5 1079.19   41.20
  -1  -2   5   54.69    2.40
   1  -2  -5   56.09    3.20
  -1  -2   5   59.29    3.30
   1  -2  -5   54.19    2.90
   1  -2  -5   54.29    2.70
   1  -2  -5   62.89    2.70
   1   2  -5   53.99    2.50
   1   2  -5   61.79    3.60
   1   2  -5   60.69    3.10
   0  -2   5 1775.92   73.89
   0  -2   5 1857.21   73.09
   0   2  -5 1970.20   73.99
   0   2  -5 1899.71   73.09
   0   2  -5 1945.31   73.09
   1  -2   5   26.20    1.40
  -1   2  -5   27.30    1.30
   1   2   5   28.60    1.20
  -1   2  -5   28.10    1.30
  -1   2  -5   30.90    2.00
  -1   2  -5   31.30    2.70
   2  -2   5   91.39    3.70
   2  -2   5   86.99    3.70
  -2  -2  -5   87.19    3.70
  -2  -2  -5  104.09   11.80
  -2   2  -5   88.29    3.70
  -2   2  -5   82.59    4.10
  -2   2  -5   91.89    3.60
  -2   2  -5   88.79    4.60
  -2   2  -5   88.09    5.30
   2   2   5   86.19    3.60
  -3  -2  -5   15.60    1.30
  -3  -2  -5   10.40   16.10
  -3  -2  -5   12.50    1.30
  -3  -2  -5   18.00   23.50
   3  -2   5   16.60    1.10
   3  -2   5   17.40    1.20
   3  -2   5   17.40    1.10
  -3   2  -5   17.00    1.00
  -3   2  -5   16.80    2.00
  -3   2  -5   15.50    3.10
  -3   2  -5   16.30    1.00
   3   2   5   15.70    1.00
  -3   2  -5   16.60    1.50
   4  -2   5  151.78    6.30
   4  -2   5  151.28    6.30
   4  -2   5  160.28    6.40
  -4  -2  -5  143.39    6.80
  -4  -2  -5  148.29    6.90
  -4  -2  -5  148.89    6.70
  -4  -2  -5  164.38    6.90
  -4   2  -5  136.39    6.80
   4   2   5  155.58    6.30
  -4   2  -5  156.88    6.10
   4   2   5  144.89    6.20
   5  -2   5  173.78    7.00
  -5  -2  -5  180.58    7.90
  -5  -2  -5  161.98    7.20
  -5  -2  -5  177.88    7.70
  -5  -2  -5  164.28    7.40
  -5  -2  -5  162.08    7.70
  -5  -2  -5  159.78    7.40
   5  -2   5  159.68    7.00
  -5  -2  -5  165.98    7.40
   5  -2   5  168.38    7.00
  -5   2  -5  159.48    7.70
   5   2   5  168.88    7.00
  -5   2  -5  164.48    7.30
   5   2   5  165.48    6.90
  -5   2  -5  163.18    8.80
  -5   2  -5  165.48    6.60
  -6  -2  -5   39.30    2.90
   6  -2   5   45.60    2.40
  -6  -2  -5   39.80    3.10
  -6  -2  -5   -4.20   35.20
   6  -2   5   42.40    2.40
  -6  -2  -5   43.10    2.70
   6  -2   5   45.00    2.30
  -6  -2  -5   42.30    2.70
  -6  -2  -5   42.00    3.10
  -6  -2  -5   42.40    2.50
   6   2   5   34.50    2.40
  -6   2  -5   45.50    4.20
  -6   2  -5   43.80    3.00
  -6   2  -5   45.10    2.80
  -6   2  -5   -9.10   66.49
   7  -2   5   92.79    4.60
   7  -2   5  104.29    4.50
  -7  -2  -5  106.49    5.10
  -7  -2  -5  110.39    5.70
  -7  -2  -5   38.80   45.60
   7  -2   5  103.79    4.90
  -7  -2  -5   97.29    4.80
  -7   2  -5  100.39    6.60
   7   2   5   89.89    4.60
   7   2   5  109.89    4.50
  -8  -2  -5    7.80    1.10
   8  -2   5    6.80    0.80
  -8  -2  -5    7.00    1.00
   8   2   5    5.70    0.70
  -8   2  -5    5.70    1.00
  -9  -2  -5   21.50    1.40
  -9   2  -5   25.10    1.70
   9   2   5   26.50    1.20
  -9  -3   5   17.20    1.40
   9  -3  -5   15.30    1.50
  -9   3   5   14.80    1.10
   9   3  -5   14.30    1.40
   9   3  -5   15.40    1.00
  -8  -3   5   21.00    1.60
  -8  -3   5   22.10    1.90
   8  -3  -5   22.50    2.10
  -8   3   5   24.50    2.10
  -8   3   5   24.20    2.00
   8   3  -5   20.50    1.80
  -7  -3   5 -102.59  111.39
  -7  -3   5  146.79    6.60
   7  -3  -5  121.99    7.80
   7  -3  -5  130.19    6.50
  -7  -3   5  127.59    5.60
   7   3  -5  131.09    6.10
  -7   3   5  140.39    6.30
  -7   3   5  133.19    5.60
   7   3  -5  119.49    6.30
  -6  -3   5    1.70    0.90
  -6  -3   5   -2.40    1.30
   6  -3  -5    0.20    1.20
  -6  -3   5    2.20    1.20
   6  -3  -5    0.80    0.40
   6  -3  -5   -0.20    0.90
   6  -3  -5   -0.70    4.40
   6  -3  -5    0.40    1.20
  -6  -3   5    0.20    0.70
  -6  -3   5  -77.49   76.59
   6   3  -5    0.40    0.70
   6   3  -5    2.00    0.90
  -6   3   5    0.70    0.80
   6   3  -5   -0.20    1.00
  -6   3   5   -1.10    0.90
   5  -3  -5  149.88    6.70
  -5  -3   5  150.98    6.90
   5  -3  -5  149.29    7.90
  -5  -3   5  145.79    8.20
   5  -3  -5  147.09    7.10
   5  -3  -5  154.38    9.20
   5  -3  -5  147.79    5.90
  -5  -3   5  154.38    6.30
   5  -3  -5  133.09    6.80
  -5  -3   5  152.98    6.60
   5   3  -5  153.68    6.50
  -5   3   5  144.99    6.80
   5   3  -5  150.48    8.10
   5   3  -5  151.08    6.30
  -5   3   5  142.79    6.30
   5   3  -5  149.09    6.80
  -5   3   5  145.49    6.30
   5   3  -5  143.39    6.00
  -4  -3   5   12.90    1.40
  -4  -3   5   12.30    1.00
  -4  -3   5   12.90    2.00
   4  -3  -5   11.20    1.30
   4  -3  -5   11.70    0.70
  -4  -3   5   10.00    1.00
   4  -3  -5   15.80    2.90
   4  -3  -5   11.90    1.50
   4  -3  -5   11.40    1.40
   4  -3  -5   15.30    2.00
  -4   3   5   11.50    1.00
  -4   3   5   12.20    1.10
   4   3  -5   13.00    1.20
   4   3  -5   12.50    1.10
   4   3  -5   11.10    0.80
   4   3  -5   16.80    2.20
  -3  -3   5  243.78   10.10
   3  -3  -5  264.07   11.80
  -3  -3   5  257.27   11.50
  -3  -3   5  241.28   49.99
   3  -3  -5  266.07   11.20
  -3  -3   5  264.77   10.20
  -3   3   5  247.08   10.20
  -3   3   5  228.68   10.20
   3   3  -5  273.57   10.20
   3   3  -5  246.98   12.30
   3   3  -5  258.47   10.30
   3   3  -5  253.67   11.30
   2  -3  -5   91.19    5.40
  -2  -3   5   44.90   39.70
   2  -3  -5  102.49    4.50
  -2  -3   5   85.79    3.80
  -2  -3   5   83.09    4.70
  -2  -3   5   94.59    3.80
   2   3  -5   91.09    3.80
   2   3  -5   85.79    5.30
   2   3  -5   89.49    3.90
   2   3  -5   91.39    4.60
  -1  -3   5  209.18    8.20
   1  -3  -5  187.58    8.60
  -1  -3   5  145.99   39.10
  -1  -3   5  201.98    9.50
   1  -3  -5  215.88    8.60
   1  -3  -5  185.48    8.30
   1   3  -5  218.08    8.30
   1   3  -5  221.48    9.00
   1   3  -5  218.58    8.20
   1   3  -5  206.88    9.40
   0  -3   5  319.37   47.50
   0  -3   5  281.87   12.80
   0   3  -5  310.97   13.00
   0   3  -5  303.47   12.50
   0   3  -5  302.37   11.80
   0   3  -5  297.67   11.80
   1  -3   5  136.99   44.00
   1  -3   5  116.79    4.60
   1  -3   5  116.59    5.70
   1   3   5  101.89    4.30
  -1   3  -5  109.09    6.00
  -1   3  -5  110.59    4.60
  -1   3  -5  112.79    4.50
  -1   3  -5  115.29    5.40
   2  -3   5   48.00    3.40
   2  -3   5   49.10    2.30
   2  -3   5   55.39    2.40
   2  -3   5   28.80   55.39
  -2   3  -5   52.89    2.50
  -2   3  -5   53.39    4.10
   2   3   5   48.30    2.10
  -2   3  -5   50.69    3.30
  -2   3  -5   53.19    2.30
  -3  -3  -5   66.79   13.70
   3  -3   5   69.29    3.10
   3  -3   5   71.89    3.20
  -3  -3  -5   67.59    3.10
   3  -3   5   69.19    3.20
  -3  -3  -5   68.09    3.10
  -3   3  -5   69.39    3.60
  -3   3  -5   72.09    3.10
  -3   3  -5   70.59    4.40
  -3   3  -5   74.59    3.10
  -3   3  -5   73.99    5.50
   3   3   5   69.29    3.00
  -4  -3  -5   62.89    3.00
  -4  -3  -5   57.09    3.50
   4  -3   5   57.29    2.70
   4  -3   5   57.99    2.80
   4  -3   5   58.39    2.80
  -4  -3  -5   51.89    3.30
  -4   3  -5   52.89    3.30
   4   3   5   53.99    2.60
  -4   3  -5   58.69    2.50
  -4   3  -5   59.69    4.40
  -4   3  -5   52.59    2.70
   4   3   5   57.19    2.60
  -4   3  -5   54.09    6.30
  -5  -3  -5    6.10    1.20
  -5  -3  -5    6.00    1.50
  -5  -3  -5    7.60    1.20
   5  -3   5    6.40    0.90
   5  -3   5    7.20    1.00
  -5  -3  -5   -5.10   59.19
   5  -3   5    4.90    0.80
  -5  -3  -5    5.70    1.30
  -5  -3  -5    6.90    1.20
  -5  -3  -5    5.80    0.90
  -5  -3  -5    5.50    1.30
   5   3   5    7.00    0.80
  -5   3  -5    6.90    1.10
  -5   3  -5    5.60    2.00
   5   3   5    7.00    0.90
  -5   3  -5    6.00    1.30
  -5   3  -5    4.70    0.90
  -5   3  -5    5.90    0.70
  -6  -3  -5   67.89    3.80
  -6  -3  -5   73.29    3.90
  -6  -3  -5   79.29    4.10
  -6  -3  -5   71.89    3.90
   6  -3   5   73.49    3.60
  -6  -3  -5   72.49    3.50
  -6  -3  -5   74.19    4.40
  -6  -3  -5   72.49    4.20
   6  -3   5   68.49    3.50
  -6  -3  -5   19.00   32.60
   6  -3   5   73.79    3.40
   6   3   5   77.49    3.40
  -6   3  -5  -56.89   79.89
   6   3   5   73.09    3.50
  -6   3  -5   72.49    4.30
  -6   3  -5   69.89    3.70
  -7  -3  -5  196.38    8.80
   7  -3   5  214.68    8.50
  -7  -3  -5  199.18    9.30
  -7  -3  -5  200.18    8.80
  -7  -3  -5  207.18    8.50
  -7  -3  -5  216.68    8.80
  -7  -3  -5  215.18    9.10
   7  -3   5  198.98    8.60
  -7   3  -5  204.18    8.80
  -7   3  -5  184.78   10.50
  -7   3  -5  200.78    9.20
   7   3   5  222.18    8.50
  -8  -3  -5   69.79    3.40
  -8  -3  -5   63.19    3.20
  -8   3  -5   65.59    3.60
   8   3   5   71.89    3.00
  -9  -3  -5  181.78    7.60
   9   3   5  166.58    7.00
   9  -4  -5   28.20    1.70
  -9   4   5   26.50    1.50
   9   4  -5   25.00    1.40
   8  -4  -5   62.49    3.50
  -8  -4   5   70.09    3.60
  -8   4   5   64.59    3.70
  -8   4   5   64.59    3.50
  -7  -4   5   27.90    1.60
   7  -4  -5   27.20    2.50
   7  -4  -5   22.50    3.30
  -7  -4   5   26.60    2.00
  -7  -4   5   31.20    2.50
  -7  -4   5  -28.70  141.69
   7  -4  -5   33.10    7.20
   7   4  -5   29.80    1.80
  -7   4   5   29.10    1.60
   7   4  -5   22.60    2.20
  -7   4   5   29.30    2.90
  -7   4   5   28.70    2.00
   7   4  -5   29.30    2.40
  -7   4   5   25.50    2.30
   6  -4  -5   33.00    5.80
  -6  -4   5  -31.20   98.79
   6  -4  -5   26.70    2.70
   6  -4  -5   25.90    2.50
  -6  -4   5   28.70    1.70
  -6  -4   5   28.50    2.20
  -6  -4   5   27.90    2.50
   6   4  -5   29.00    1.90
  -6   4   5   29.50    2.00
   6   4  -5   30.20    2.20
   6   4  -5   26.20    2.40
   6   4  -5   31.90    1.70
  -6   4   5   31.00    2.40
  -6   4   5   30.50    1.90
   5  -4  -5   43.30    3.70
  -5  -4   5   43.70    2.20
   5  -4  -5   47.60    6.10
  -5  -4   5   41.00    2.50
  -5  -4   5   41.80    2.80
   5  -4  -5   38.10    3.10
   5  -4  -5   35.40    2.70
   5  -4  -5   38.80    2.70
  -5  -4   5   37.20    3.70
   5   4  -5   39.30    1.90
   5   4  -5   38.90    2.70
   5   4  -5   39.90    2.20
   5   4  -5   36.40    2.40
  -5   4   5   36.20    2.30
  -5   4   5   39.20    2.70
  -5   4   5   40.60    2.30
   4  -4  -5   26.40    3.90
  -4  -4   5   25.70    2.90
  -4  -4   5   24.10    1.60
  -4  -4   5   24.00    1.80
   4  -4  -5   20.60    1.90
  -4  -4   5   25.40    1.50
  -4  -4   5   25.60    2.00
   4  -4  -5   23.00    1.90
   4  -4  -5   20.00    2.30
   4  -4  -5   26.70    3.50
  -4  -4   5  -12.30   55.39
   4   4  -5   22.40    2.50
  -4   4   5   24.80    1.50
  -4   4   5   22.60    1.90
   4   4  -5   25.30    1.70
  -4   4   5   24.90    1.60
   4   4  -5   24.50    1.60
   3  -4  -5  710.33   29.30
  -3  -4   5  733.33   27.70
   3  -4  -5  764.12   28.80
  -3  -4   5  697.43   27.60
  -3  -4   5  675.73   29.00
   3   4  -5  672.83   29.00
   3   4  -5  711.93   27.80
  -3   4   5  685.73   27.60
   3   4  -5  729.53   27.70
   3   4  -5  690.13   27.50
   2  -4  -5  554.54   21.90
  -2  -4   5  537.25   21.40
   2  -4  -5  579.24   22.50
  -2  -4   5  555.84   21.40
  -2  -4   5  555.74   22.70
   2   4  -5  544.95   22.40
   2   4  -5  553.24   21.50
   2   4  -5  562.14   21.60
   2   4  -5  521.65   22.90
   2   4  -5  491.45   21.30
  -1  -4   5  945.21   73.29
  -1  -4   5  844.22   33.60
  -1  -4   5  821.22   33.60
  -1  -4   5  917.21   35.00
   1  -4  -5  848.12   33.90
   1   4  -5  864.71   33.60
   1   4  -5  850.31   35.00
   1   4  -5  862.11   33.90
   1   4  -5  889.91   33.70
   1   4  -5  863.91   34.50
   0  -4   5   11.00    1.90
   0  -4   5   10.10    0.90
   0  -4   5   11.50    0.90
   0  -4   5   -8.30   39.60
   0   4  -5   12.10    0.90
   0   4  -5   12.50    1.60
   0   4  -5   11.00    1.00
   0   4  -5   12.60    1.10
   0   4  -5   10.90    2.40
   1  -4   5  568.44   23.00
   1  -4   5  544.55   21.50
  -1   4  -5  566.74   21.50
   1   4   5  519.85   21.30
  -1   4  -5  553.54   21.50
  -1   4  -5  556.14   22.60
  -1   4  -5  544.35   23.20
   2  -4   5   75.69    3.20
   2  -4   5   73.69    3.20
   2  -4   5   70.59    4.50
   2  -4   5   66.19    3.20
   2  -4   5   94.39   62.89
   2   4   5   69.29    3.00
  -2   4  -5   78.29    5.90
  -2   4  -5   75.69    3.60
  -2   4  -5   69.39    4.30
  -2   4  -5   76.09    3.20
  -3  -4  -5   95.19    5.00
   3  -4   5  110.69    4.50
  -3  -4  -5  100.99    4.80
   3  -4   5   86.59   91.39
  -3  -4  -5  102.49    4.70
   3  -4   5  105.99    4.50
  -3  -4  -5  102.29    5.30
   3  -4   5   98.29    4.40
   3   4   5  102.59    4.30
  -3   4  -5  108.29    4.50
  -3   4  -5  110.19    7.30
  -3   4  -5  100.09    5.10
  -3   4  -5  101.09    5.90
  -3   4  -5  102.69    5.00
  -3   4  -5  109.19    4.40
  -4  -4  -5    2.30    0.60
  -4  -4  -5    3.80    1.30
  -4  -4  -5    2.20    0.90
  -4  -4  -5    0.20    1.00
   4  -4   5    2.40    0.60
   4  -4   5    1.70    0.70
  -4  -4  -5    2.40    0.60
  -4  -4  -5    0.90    1.10
  -4  -4  -5    2.60    0.90
   4  -4   5    2.30    0.60
  -4   4  -5    0.80    0.50
  -4   4  -5    1.50    1.00
  -4   4  -5    1.70    0.60
  -4   4  -5    4.20    1.10
  -4   4  -5   -6.10    4.30
   4   4   5    2.70    0.60
  -4   4  -5    1.50    0.70
  -4   4  -5    2.40    1.60
   5  -4   5  134.99    5.80
  -5  -4  -5  138.99    5.80
  -5  -4  -5  146.69    6.80
   5  -4   5  131.99    5.70
  -5  -4  -5  137.89    6.60
  -5   4  -5  121.09    6.10
  -5   4  -5  131.49    6.50
   5   4   5  127.49    5.60
   5   4   5  137.89    5.70
  -5   4  -5  133.29    8.10
  -5   4  -5  139.99    5.60
  -5   4  -5  121.19    5.90
  -6  -4  -5   26.80    2.70
   6  -4   5   27.20    1.80
  -6  -4  -5   26.70    2.40
  -6  -4  -5   27.20    1.60
   6  -4   5   24.20    1.70
   6  -4   5   25.50    1.70
  -6  -4  -5   26.60    2.10
  -6  -4  -5   25.70    1.60
  -6  -4  -5   30.20    2.80
  -6  -4  -5   27.90    2.20
  -6   4  -5   24.90    1.20
  -6   4  -5   26.60    2.50
  -6   4  -5   21.70    2.00
   6   4   5   26.20    1.70
  -6   4  -5   21.20    3.10
   6   4   5   24.60    1.60
  -6   4  -5   22.20    1.90
  -7  -4  -5    5.20    1.50
   7  -4   5    6.10    0.80
   7  -4   5    4.80    1.10
  -7  -4  -5    5.30    1.10
  -7  -4  -5    6.60    1.00
  -7  -4  -5    4.70    1.30
  -7  -4  -5    6.00    1.00
   7   4   5    5.70    0.70
  -7   4  -5    5.40    1.20
  -8  -4  -5    2.50    0.70
  -8  -4  -5    3.60    0.80
  -8  -4  -5    4.00    0.70
  -8  -4  -5    2.40    1.00
   8   4   5    3.50    0.50
  -8   4  -5    3.80    1.20
  -9  -4  -5    3.80    0.50
  -9   4  -5    3.70    0.50
   9  -5  -5   12.60    1.00
  -9  -5   5   13.70    1.60
  -9   5   5   11.90    1.00
   9   5  -5   13.20    0.90
   8  -5  -5   20.30    2.00
   8   5  -5   26.80    1.90
  -8   5   5   21.10    2.20
   8   5  -5   23.10    1.80
  -7  -5   5    1.10    0.80
   7  -5  -5    1.70    1.10
  -7  -5   5    1.00    0.80
  -7   5   5    1.80    0.90
  -7   5   5    0.00    0.90
   7   5  -5    1.60    0.60
   7   5  -5    2.30    1.00
   7   5  -5    0.90    0.80
  -6  -5   5    6.40    2.10
  -6  -5   5    4.10    0.70
  -6  -5   5    4.30    1.00
   6  -5  -5    5.80    1.30
   6  -5  -5    4.90    1.60
   6  -5  -5    6.70    1.50
  -6  -5   5    6.00    1.40
   6   5  -5    5.60    0.70
  -6   5   5    5.10    1.00
  -6   5   5    6.20    1.10
   6   5  -5    4.10    0.90
  -6   5   5    5.70    1.00
   6   5  -5    6.60    1.20
   6   5  -5    7.50    1.30
   5  -5  -5    9.10    1.80
  -5  -5   5    7.40    1.00
   5  -5  -5   11.10    1.50
   5  -5  -5    4.40    3.50
   5  -5  -5   11.00    1.50
   5  -5  -5    9.20    1.90
  -5  -5   5    6.30    1.80
  -5  -5   5    8.40    1.20
  -5  -5   5   11.80    1.60
  -5   5   5    8.70    1.20
   5   5  -5    8.10    0.80
   5   5  -5    8.70    1.20
  -5   5   5    7.40    1.10
   5   5  -5    9.60    1.10
  -5   5   5    9.50    1.40
  -4  -5   5   77.29    5.30
   4  -5  -5   84.09    4.60
  -4  -5   5   92.79    4.60
   4  -5  -5   84.69    4.40
  -4  -5   5   87.89    3.90
   4  -5  -5   85.49    4.70
  -4  -5   5   91.39    4.20
   4  -5  -5   96.69    5.40
  -4   5   5   80.49    4.30
   4   5  -5   89.79    4.00
   4   5  -5   88.49    4.40
  -4   5   5   84.99    3.90
   4   5  -5   85.79    3.70
  -4   5   5   83.79    4.00
   4   5  -5   88.99    4.10
  -3  -5   5  267.47   10.60
   3  -5  -5  283.17   12.60
   3  -5  -5  249.28   11.30
   3  -5  -5  274.17   11.80
  -3  -5   5  262.37   11.20
  -3  -5   5  266.37   11.20
  -3  -5   5  250.87   12.20
   3   5  -5  295.07   11.10
  -3   5   5  249.88   10.60
   3   5  -5  263.37   11.00
   3   5  -5  245.18   10.40
   3   5  -5  265.97   10.70
   2  -5  -5   66.49    4.40
  -2  -5   5   75.29    4.70
   2  -5  -5   73.69    3.90
  -2  -5   5   79.49    3.30
  -2  -5   5   70.69    3.30
   2   5  -5   71.39    4.30
   2   5  -5   79.69    3.60
   2   5  -5   77.79    3.40
   2   5  -5   74.49    3.30
   2   5  -5   74.69    3.20
   1  -5  -5  143.59    6.50
   1  -5  -5  164.68    6.70
  -1  -5   5  161.28    7.80
  -1  -5   5  179.78   47.30
   1  -5  -5  145.79    6.40
  -1  -5   5  141.09    6.20
   1   5  -5  158.68    6.50
   1   5  -5  144.89    6.30
   1   5  -5  159.68    6.30
   1   5  -5  148.49    6.10
   1   5  -5  151.98    7.30
   0  -5   5  432.26   17.30
   0  -5   5  449.36   18.90
   0  -5   5  409.46   17.30
   0  -5   5  465.45   60.69
   0   5  -5  456.95   17.50
   0   5  -5  433.36   17.60
   0   5  -5  443.56   18.40
   0   5  -5  451.95   17.40
   0   5  -5  438.36   19.20
   1  -5   5   10.60    1.00
   1  -5   5    8.40    0.80
   1  -5   5    7.60    1.70
  -1   5  -5    8.50    1.10
  -1   5  -5    8.00    1.70
  -1   5  -5    9.90    2.60
  -1   5  -5    9.50    0.90
   1   5   5    7.60    0.50
  -1   5  -5    8.30    0.80
   2  -5   5  199.78   10.20
   2  -5   5  226.88   65.19
   2  -5   5  193.78    8.40
   2  -5   5  211.68    8.50
   2  -5   5  209.78    8.50
  -2   5  -5  215.68    8.40
  -2   5  -5  222.48   10.10
  -2   5  -5  214.78    8.50
  -2   5  -5  205.38    8.90
   2   5   5  200.48    8.20
  -2   5  -5  211.08   11.10
  -3  -5  -5   96.99    4.90
   3  -5   5   95.19    6.70
  -3  -5  -5   94.69    4.50
  -3  -5  -5   94.19    4.60
   3  -5   5   98.09    4.20
   3  -5   5  238.88   82.09
  -3  -5  -5   91.09    4.40
   3  -5   5   92.69    4.20
   3  -5   5   96.49    4.20
  -3  -5  -5   95.19    4.80
  -3   5  -5  102.39    4.20
   3   5   5   93.19    4.00
  -3   5  -5   93.29    4.70
  -3   5  -5   95.79    5.90
  -3   5  -5   85.79    7.60
  -3   5  -5   90.09    4.20
  -3   5  -5   93.09    4.80
  -3   5  -5   94.69    4.50
  -4  -5  -5  184.88    8.20
  -4  -5  -5  194.58    8.20
   4  -5   5  183.48    7.80
   4  -5   5  183.68    7.80
  -4  -5  -5  190.88    8.60
  -4  -5  -5  195.98    8.60
  -4  -5  -5  187.18    8.20
  -4  -5  -5  194.88    8.10
   4  -5   5  189.48    7.90
  -4   5  -5  184.58    8.10
  -4   5  -5  194.48   12.30
  -4   5  -5  177.98    8.40
   4   5   5  188.48    7.70
  -4   5  -5  187.48    7.80
  -4   5  -5  194.98   10.10
  -4   5  -5  180.98    8.50
  -4   5  -5  190.68    7.70
   4   5   5  173.48    7.60
  -5  -5  -5  121.39    6.10
  -5  -5  -5  118.39    5.60
  -5  -5  -5  119.59    5.70
   5  -5   5  117.89    5.20
  -5  -5  -5  124.09    5.50
  -5  -5  -5  118.69    6.10
  -5  -5  -5  115.09    5.60
  -5  -5  -5  117.89    5.60
  -5   5  -5  110.09    5.90
  -5   5  -5  121.89    5.00
   5   5   5  117.69    5.10
   5   5   5  112.69    5.10
  -5   5  -5  116.69    5.40
  -5   5  -5  115.59    5.20
  -6  -5  -5   24.70    2.00
  -6  -5  -5   20.40    1.80
   6  -5   5   19.80    1.60
   6  -5   5   20.30    1.50
   6  -5   5   21.70    1.40
  -6  -5  -5   18.70    1.90
  -6  -5  -5   22.20    2.60
  -6  -5  -5   17.00    2.00
  -6   5  -5   18.90    3.00
  -6   5  -5   21.20    2.30
  -6   5  -5   14.20    2.20
  -6   5  -5  -37.80  127.09
   6   5   5   20.80    1.40
  -7  -5  -5   67.69    3.40
  -7  -5  -5   62.39    3.40
  -7  -5  -5   70.29    4.00
  -7  -5  -5   70.89    3.50
  -7  -5  -5   61.19    3.40
  -7  -5  -5   68.59    3.40
  -7   5  -5   66.09    3.80
   7   5   5   70.69    3.00
  -8  -5  -5   25.70    1.50
  -8  -5  -5   25.10    1.60
  -8  -5  -5   29.10    2.10
  -8   5  -5   30.70    2.00
  -8  -6   5   71.59    3.50
   8  -6  -5   63.09    3.30
   8   6  -5   66.19    3.00
  -8   6   5   64.69    3.20
   7  -6  -5    2.60    1.00
  -7  -6   5    2.60    1.10
   7   6  -5    3.70    0.80
   7   6  -5    4.40    0.90
  -7   6   5    3.40    1.00
  -7   6   5    3.50    0.60
  -7   6   5    2.90    0.90
   7   6  -5    4.50    1.10
   6  -6  -5   17.90    3.10
  -6  -6   5   22.10    3.30
   6  -6  -5   16.10    2.60
   6  -6  -5   21.10    2.90
  -6  -6   5  -82.69   91.39
  -6  -6   5   23.90    3.30
   6  -6  -5   29.70    6.40
  -6  -6   5   22.30    2.70
  -6   6   5   25.20    1.60
   6   6  -5   23.40    1.80
  -6   6   5   22.30    2.00
   6   6  -5   16.00    2.00
   6   6  -5   20.60    2.10
   6   6  -5   23.70    1.40
   5  -6  -5  163.28    7.70
  -5  -6   5    2.70   59.49
   5  -6  -5  158.58    7.40
  -5  -6   5  161.58    6.60
  -5  -6   5  147.99    6.90
  -5  -6   5  166.98    7.50
   5  -6  -5  160.28   10.00
  -5  -6   5  157.48    7.00
   5  -6  -5  158.78    7.30
  -5   6   5  157.68    6.80
   5   6  -5  158.08    6.60
   5   6  -5  163.88    7.00
   5   6  -5  156.58    7.10
   5   6  -5  164.98    7.40
   5   6  -5  158.58    6.90
  -5   6   5  159.78    7.30
   5   6  -5  168.58    7.20
   4  -6  -5   66.59    4.20
   4  -6  -5   66.09    3.80
  -4  -6   5   69.29    4.30
  -4  -6   5   60.59   61.79
  -4  -6   5   68.69    5.20
  -4  -6   5   71.39    3.80
   4  -6  -5   67.59    4.60
  -4  -6   5   62.39    3.50
   4  -6  -5   74.89    6.30
   4  -6  -5   64.29    3.70
   4   6  -5   69.59    3.00
   4   6  -5   68.69    3.30
   4   6  -5   71.99    3.60
  -4   6   5   69.89    3.30
  -4   6   5   65.39    3.70
   4   6  -5   68.69    3.70
   4   6  -5   70.99    3.50
  -3  -6   5    7.30    2.20
  -3  -6   5   10.70    1.00
  -3  -6   5   -9.80   51.49
   3  -6  -5   11.50    1.80
   3  -6  -5   10.10    1.40
  -3  -6   5    9.70    1.40
   3  -6  -5   11.10    1.40
  -3  -6   5   10.10    1.20
   3  -6  -5   10.40    1.60
   3  -6  -5   11.30    1.40
  -3  -6   5   12.90    1.40
   3   6  -5    9.40    1.00
   3   6  -5   11.80    1.20
   3   6  -5    7.00    0.90
   3   6  -5   10.00    0.90
   3   6  -5   10.50    1.30
   3   6  -5    9.10    1.10
  -3   6   5   10.30    1.00
  -2  -6   5   94.29    4.00
  -2  -6   5   87.89    5.70
  -2  -6   5   46.10   38.00
   2  -6  -5   90.99    5.40
   2  -6  -5   93.89    4.50
   2  -6  -5   93.89    4.70
  -2   6   5   86.19    3.90
   2   6  -5   92.09    4.10
   2   6  -5   97.99    4.40
   2   6  -5   91.99    4.20
   1  -6  -5   23.30    1.90
   1  -6  -5   23.20    1.80
   1  -6  -5   22.60    1.80
  -1  -6   5   26.20    1.40
  -1  -6   5   23.00    1.70
   1  -6  -5   25.10    2.10
  -1  -6   5   23.00    1.50
   1  -6  -5   24.00    2.20
   1  -6  -5   26.30    1.60
  -1  -6   5   19.60    2.60
  -1  -6   5   27.20    2.60
  -1  -6   5   36.00   47.00
   1  -6  -5   23.60    1.40
   1  -6  -5   21.00    2.20
   1   6  -5   26.30    1.80
  -1   6   5   23.00    1.30
   1   6  -5   25.90    1.70
   1   6  -5   23.70    1.30
   1   6  -5   24.20    1.60
   1   6  -5   19.70    2.60
   1   6  -5   24.90    1.50
   0  -6  -5  159.18    7.40
   0  -6  -5  165.78    7.20
   0  -6   5  179.18    8.90
   0  -6   5  163.08    6.90
   0  -6   5  175.68    7.00
   0  -6  -5  163.98    7.50
   0  -6  -5  170.98    7.40
   0  -6   5  169.38   51.99
   0   6  -5  176.18    7.40
   0   6  -5  163.88    8.80
   0   6  -5  175.98    7.10
   0   6   5  174.58    6.80
   0   6  -5  162.68    6.90
   0   6  -5  185.28   10.50
   0   6  -5  173.48    7.00
   0   6  -5  162.38    7.20
  -1  -6  -5   46.30    2.50
   1  -6   5   40.80    2.20
  -1  -6  -5   46.00    2.60
  -1  -6  -5   40.90    2.70
   1  -6   5   46.60    3.90
   1  -6   5   45.70    3.00
  -1  -6  -5   45.60    2.60
  -1  -6  -5   46.30    2.70
   1  -6   5   45.00    2.20
  -1   6  -5   46.80    3.50
  -1   6  -5   44.60    2.60
  -1   6  -5   48.50    2.30
   1   6   5   46.50    2.00
  -1   6  -5   45.30    2.70
  -1   6  -5   48.80    2.30
  -1   6  -5   44.10    2.10
  -1   6  -5   40.00    2.50
   2  -6   5  144.09    8.10
  -2  -6  -5  144.49    6.60
   2  -6   5  149.69    6.10
  -2  -6  -5  146.39    6.40
   2  -6   5  182.18   70.09
  -2  -6  -5  140.59    6.20
  -2  -6  -5  137.89    6.70
  -2  -6  -5  141.39    6.40
  -2  -6  -5  142.39    6.40
  -2   6  -5  142.59    6.90
  -2   6  -5  151.48    6.10
   2   6   5  140.89    5.80
  -2   6  -5  156.28    8.00
  -2   6  -5  142.49    6.40
  -2   6  -5  147.29    6.60
  -2   6  -5  136.59    5.90
  -3  -6  -5  155.68    7.50
  -3  -6  -5  163.78    7.20
   3  -6   5  171.58    6.80
   3  -6   5  159.48    6.80
   3  -6   5  150.68    7.70
   3  -6   5  179.18  106.49
  -3  -6  -5  163.98    7.10
  -3  -6  -5  168.38    7.50
   3  -6   5  160.98   10.10
  -3  -6  -5  167.78    7.10
  -3  -6  -5  162.18    7.20
   3  -6   5  165.38    6.90
  -3   6  -5  157.48    7.40
  -3   6  -5  161.18    6.90
  -3   6  -5  166.38    6.80
  -3   6  -5  163.18    7.20
  -3   6  -5  168.38    9.20
  -3   6  -5  154.28    7.50
  -4  -6  -5   86.59    4.40
  -4  -6  -5   87.29    4.90
  -4  -6  -5   93.29    4.40
  -4  -6  -5   78.29    4.90
  -4  -6  -5   91.39    4.50
   4  -6   5   91.39    4.10
   4  -6   5   91.59    4.00
  -4  -6  -5   94.79    4.90
   4  -6   5   85.09    3.90
  -4  -6  -5   85.29    4.30
  -4  -6  -5   83.59    4.80
  -4   6  -5   90.89    6.40
  -4   6  -5   89.09    4.40
  -4   6  -5   86.99    4.10
  -4   6  -5   83.49    4.80
  -4   6  -5   87.79    4.00
  -4   6  -5   86.59    4.60
   4   6   5   85.99    3.70
   4   6   5   85.39    3.80
  -5  -6  -5   54.49    3.20
  -5  -6  -5   56.19    3.10
   5  -6   5   52.59    2.70
  -5  -6  -5   55.59    3.80
  -5  -6  -5   54.49    3.30
   5  -6   5   55.69    2.80
  -5  -6  -5   61.09    3.80
   5  -6   5   56.09    2.90
  -5  -6  -5   58.89    3.20
  -5  -6  -5   53.79    3.20
  -5  -6  -5   56.09    3.40
   5   6   5   55.69    2.60
  -5   6  -5   55.69    2.70
   5   6   5   53.49    2.70
  -5   6  -5   54.19    3.10
  -5   6  -5   50.79    3.10
  -5   6  -5   55.59    3.70
  -6  -6  -5   58.09    3.20
  -6  -6  -5   55.79    3.10
  -6  -6  -5   56.69    3.20
  -6  -6  -5   54.49    3.10
  -6  -6  -5   53.09    3.20
  -6  -6  -5   55.69    3.80
  -6  -6  -5   55.59    3.10
  -6   6  -5   58.09    2.90
   6   6   5   54.49    2.50
  -6   6  -5   52.49    2.50
  -6   6  -5   51.59    3.30
  -7  -6  -5  200.48    8.60
  -7  -6  -5  197.28    8.10
  -7  -6  -5  181.38    8.10
  -7  -6  -5  192.58    8.10
   7   6   5  195.28    7.70
  -7   6  -5  185.68    8.50
  -8  -6  -5   17.30    1.40
  -8  -6  -5   17.70    1.30
  -8  -6  -5   17.60    1.20
  -8   6  -5   15.90    1.20
   8   6   5   18.50    1.00
  -8  -7   5   10.50    1.20
   8  -7  -5    9.60    1.00
   8   7  -5    9.20    0.80
  -8   7   5   10.30    0.90
  -7  -7   5    7.40    1.10
   7  -7  -5    5.80    1.00
  -7   7   5    4.60    0.60
  -7   7   5    5.30    1.00
   7   7  -5    6.90    0.80
   7   7  -5    5.80    0.90
   6  -7  -5   43.30    3.10
  -6  -7   5   54.39    3.30
   6  -7  -5   43.50    2.80
   6  -7  -5   49.80    3.00
   6   7  -5   49.00    3.00
  -6   7   5   49.99    2.40
   6   7  -5   50.39    2.60
   6   7  -5   41.90    2.80
  -6   7   5   53.59    3.10
   6   7  -5   46.90    2.60
  -5  -7   5  171.38    7.60
   5  -7  -5  158.68    8.40
  -5  -7   5  158.48    7.10
   5  -7  -5  164.78    7.40
  -5  -7   5  124.09   76.99
  -5  -7   5  161.38    6.50
   5  -7  -5  158.78    7.80
   5  -7  -5  164.78    7.60
  -5  -7   5  138.19    8.80
   5  -7  -5  162.28   10.50
   5   7  -5  170.98    7.30
  -5   7   5  170.38    6.90
  -5   7   5  161.28    7.40
   5   7  -5  168.38    7.50
   5   7  -5  165.98    7.10
   5   7  -5  165.18    6.70
   5   7  -5  153.18    7.20
   5   7  -5  161.18    7.00
   4  -7  -5    8.60    2.40
  -4  -7   5   11.90    1.40
  -4  -7   5   10.30    1.10
   4  -7  -5   11.40    3.70
  -4  -7   5   -5.40   65.39
   4  -7  -5    9.90    1.40
  -4  -7   5    7.70    2.10
  -4  -7   5   12.30    1.70
   4  -7  -5   11.50    1.80
   4  -7  -5   11.90    1.70
   4  -7  -5   14.30    1.70
   4   7  -5   12.10    1.30
   4   7  -5   10.00    1.40
  -4   7   5   10.40    1.60
   4   7  -5   10.40    1.20
   3  -7  -5  407.66   17.20
   3  -7  -5  393.66   16.80
   3  -7  -5  421.06   18.30
  -3  -7   5  232.98   75.89
  -3  -7   5  370.76   18.30
   3  -7  -5  399.16   16.80
  -3  -7   5  401.16   16.50
   3   7  -5  400.66   16.10
   3   7  -5  438.66   16.70
  -3   7   5  408.06   16.20
   3   7  -5  411.16   16.30
   3   7  -5  413.16   16.80
   3   7  -5  418.06   16.50
  -2  -7   5    2.90    2.70
  -2  -7   5    2.70    0.60
  -2  -7   5    5.90    1.30
   2  -7  -5    2.20    1.00
   2  -7  -5    2.00    0.90
  -2  -7   5   14.40   44.30
   2  -7  -5    3.90    1.10
  -2  -7   5    2.40    0.90
   2  -7  -5    0.70    1.90
   2  -7  -5    1.60    1.10
   2  -7  -5    2.80    1.00
  -2   7   5    2.70    0.60
   2   7  -5    2.20    0.90
  -2   7   5    2.10    0.50
   2   7  -5    3.90    0.80
   2   7  -5    2.00    0.60
   2   7  -5    3.20    1.00
   2   7  -5    1.60    0.90
   2   7  -5    2.40    0.70
  -1  -7   5   -0.20    1.60
   1  -7  -5    1.40    1.00
   1  -7  -5    0.40    0.80
   1  -7  -5    1.00    0.90
   1  -7  -5    1.60    1.00
   1  -7  -5    0.10    0.80
   1  -7  -5    0.70    0.50
  -1  -7   5   -0.60    1.00
  -1  -7   5   22.70   50.99
  -1  -7   5    0.00    0.50
   1  -7  -5   -0.20    1.30
   1  -7  -5    1.10    1.10
   1  -7  -5    0.10    0.40
   1   7  -5    0.60    0.60
  -1   7   5    0.10    0.50
   1   7  -5   -1.10    1.00
   1   7  -5    1.30    0.80
   1   7  -5    0.70    0.60
   1   7  -5    1.30    0.60
   1   7  -5    0.30    0.80
   0  -7  -5   64.89    3.60
   0  -7  -5   67.29    3.60
   0  -7   5   62.19    3.80
   0  -7   5   64.59    3.00
   0  -7  -5   66.39    3.50
   0  -7   5   63.59    5.00
   0  -7  -5   65.79    3.80
   0  -7  -5   67.79    3.50
   0  -7  -5   65.69    3.40
   0   7  -5   62.29    3.00
   0   7   5   66.79    2.80
   0   7  -5   64.39    3.80
   0   7  -5   66.59    3.50
   0   7  -5   67.09    3.30
   0   7  -5   62.29    4.50
   0   7  -5   65.59    3.20
   0   7  -5   65.69    3.10
  -1  -7  -5   23.10    2.00
   1  -7   5   30.80    1.60
  -1  -7  -5   28.60    2.10
   1  -7   5   29.40    3.60
  -1  -7  -5   26.90    2.20
  -1  -7  -5   28.70    1.90
  -1  -7  -5   27.70    2.00
  -1  -7  -5   24.80    2.40
  -1  -7  -5   31.40    2.10
   1  -7   5   27.10    2.50
   1   7   5   28.50    1.40
  -1   7  -5   25.20    1.50
  -1   7  -5   31.60    1.80
  -1   7  -5   25.80    2.10
  -1   7  -5   27.70    2.00
  -1   7  -5   30.10    1.90
  -1   7  -5   32.20    2.20
  -1   7  -5   23.10    2.90
  -2  -7  -5   25.60    2.30
  -2  -7  -5   24.90    2.20
  -2  -7  -5   20.90    2.20
   2  -7   5   27.20    1.60
   2  -7   5  -37.20   68.49
  -2  -7  -5   26.80    2.00
  -2  -7  -5   22.80    2.00
  -2  -7  -5   26.50    2.00
   2  -7   5   25.20    2.60
  -2  -7  -5   24.10    2.10
  -2  -7  -5   24.20    2.00
  -2   7  -5   25.00    2.10
  -2   7  -5   26.30    1.70
  -2   7  -5   25.20    1.50
  -2   7  -5   16.30    7.90
  -2   7  -5   26.30    1.90
  -2   7  -5   26.20    2.20
  -2   7  -5   24.80    2.00
  -2   7  -5   26.40    3.30
  -3  -7  -5   13.10    1.50
   3  -7   5   12.30    1.20
  -3  -7  -5   12.60    1.90
  -3  -7  -5   12.40    1.40
  -3  -7  -5   13.10    1.50
  -3  -7  -5   11.90    1.50
  -3  -7  -5   13.70    1.40
  -3   7  -5   15.30    3.00
  -3   7  -5   10.40    1.40
  -3   7  -5   12.20    1.30
  -3   7  -5   13.20    1.60
   3   7   5    8.90    1.00
  -3   7  -5   11.10    1.10
  -4  -7  -5  466.25   18.80
  -4  -7  -5  461.55   18.70
  -4  -7  -5  463.05   18.90
  -4  -7  -5  465.95   19.20
   4  -7   5  470.25   18.40
  -4  -7  -5  491.55   19.10
  -4  -7  -5  444.46   19.10
  -4  -7  -5  469.05   18.80
  -4   7  -5  472.25   18.40
  -4   7  -5  455.75   18.50
  -4   7  -5  442.66   19.00
  -4   7  -5  442.06   19.20
  -4   7  -5  457.15   18.80
  -5  -7  -5   -0.70    0.80
  -5  -7  -5    0.70    0.90
  -5  -7  -5    1.10    0.90
  -5  -7  -5    0.70    0.90
  -5  -7  -5   -0.40    1.40
   5  -7   5   -0.30    0.60
  -5   7  -5    0.00    1.00
  -5   7  -5    0.80    1.00
   5   7   5    0.70    0.50
  -6  -7  -5   -0.10    0.90
  -6  -7  -5    0.30    0.90
  -6  -7  -5   -0.30    0.70
  -6  -7  -5    0.20    1.20
   6  -7   5   -0.50    0.50
  -6  -7  -5    0.80    0.90
  -6  -7  -5    0.20    0.70
   6   7   5   -0.10    0.40
  -6   7  -5   -0.90    0.70
  -6   7  -5    0.60    0.70
  -6   7  -5    0.70    1.00
  -7  -7  -5    5.60    1.00
  -7  -7  -5    9.40    1.00
  -7  -7  -5    6.60    0.80
  -7  -7  -5    7.50    1.00
  -7  -7  -5    6.80    0.80
  -7  -7  -5    8.40    1.20
  -7   7  -5    7.30    1.20
   7   7   5    8.90    0.80
  -8  -7  -5    5.10    0.60
  -8  -7  -5    4.50    0.50
  -8  -7  -5    6.30    0.70
  -8   7  -5    4.40    0.60
  -8  -8   5    6.20    0.80
  -8  -8   5    7.30    0.80
   8   8  -5    7.80    0.70
  -8   8   5    8.60    0.60
  -7  -8   5   -0.40    0.60
   7  -8  -5    0.50    0.40
   7   8  -5    0.30    0.60
  -7   8   5    0.70    0.70
  -7   8   5   -0.70    0.50
   7   8  -5    0.30    0.40
  -6  -8   5  106.59    5.20
   6  -8  -5  107.99    4.90
   6  -8  -5   96.49    4.90
   6   8  -5  104.49    4.90
   6   8  -5  109.89    4.80
   6   8  -5  101.79    4.40
  -6   8   5  103.79    4.90
  -6   8   5  110.09    4.50
   5  -8  -5   39.60    2.70
  -5  -8   5   37.60    4.30
   5  -8  -5   44.50    3.30
   5  -8  -5   49.00    3.20
  -5  -8   5   47.50    3.20
   5  -8  -5   49.10    3.00
  -5   8   5   48.80    2.50
   5   8  -5   44.40    2.60
   5   8  -5   45.50    2.60
  -5   8   5   46.40    2.90
   5   8  -5   48.50    2.70
   5   8  -5   48.50    2.30
   4  -8  -5   16.90    1.90
   4  -8  -5   12.20    1.90
   4  -8  -5   15.30    4.20
   4  -8  -5   17.30    2.20
   4  -8  -5   17.20    2.10
   4  -8  -5   17.00    1.90
  -4  -8   5   19.30    3.30
  -4  -8   5   17.70    1.80
  -4  -8   5   16.40    2.10
  -4   8   5   15.70    1.80
   4   8  -5   19.30    1.80
  -4   8   5   15.90    1.30
  -4   8   5   18.30    1.40
   4   8  -5   16.10    1.30
   4   8  -5   15.70    1.60
   4   8  -5   16.00    1.60
   4   8  -5   17.20    1.20
   3  -8  -5   85.59    4.70
   3  -8  -5   93.29    6.30
  -3  -8   5   59.79   72.59
   3  -8  -5   85.69    4.90
   3  -8  -5   89.39    4.60
   3  -8  -5   91.49    4.70
  -3  -8   5   81.79    4.40
  -3  -8   5   90.79    4.80
  -3  -8   5   85.39    3.80
   3   8  -5   94.89    4.60
   3   8  -5   85.29    4.10
   3   8  -5   88.29    4.30
   3   8  -5   86.59    4.60
   3   8  -5   97.39    4.10
   3   8  -5   93.59    4.40
  -3   8   5   83.19    4.10
  -3   8   5   85.59    4.50
  -2  -8   5  120.69    4.90
  -2  -8   5  117.39    5.90
   2  -8  -5  113.19    5.60
   2  -8  -5  115.29    5.70
  -2  -8   5  114.39    7.20
   2  -8  -5  102.89    5.30
   2  -8  -5  119.39    5.70
  -2  -8   5  117.39    5.50
   2  -8  -5  114.19    5.90
   2   8  -5  116.19    5.50
  -2   8   5  115.49    4.90
   2   8  -5  120.19    5.30
  -2   8   5  113.29    4.90
   2   8  -5  112.29    5.20
   2   8  -5  112.69    5.10
   2   8  -5  110.89    4.90
   2   8  -5  118.89    5.60
  -1  -8   5  562.24   75.39
   1  -8  -5  696.03   25.60
  -1  -8   5  605.44   26.70
   1  -8  -5  667.13   25.10
  -1   8   5  582.14   24.00
   1   8  -5  588.24   24.70
   1   8  -5  624.84   24.40
  -1   8   5  583.24   24.00
   1   8  -5  617.44   24.70
   1   8  -5  606.84   24.30
   1   8  -5  570.34   24.00
   0  -8   5   -0.10    1.10
   0  -8  -5    0.20    0.80
   0  -8  -5    0.80    1.00
   0  -8  -5    2.30    1.20
   0  -8  -5    1.10    1.10
   0  -8  -5   -0.40    1.10
   0  -8  -5   -0.50    0.80
   0  -8  -5    0.30    1.20
   0  -8   5    0.80    1.70
   0   8  -5    1.50    0.90
   0   8  -5    0.40    0.90
   0   8  -5    1.30    0.70
   0   8  -5    0.40    0.60
   0   8   5   -0.70    0.40
   0   8  -5    0.40    0.70
   0   8  -5    1.70    1.00
   0   8   5    0.00    0.50
   1  -8   5  153.88    6.00
   1  -8   5  141.99    8.70
  -1  -8  -5  135.89    6.30
  -1  -8  -5  136.89    6.10
  -1   8  -5  131.79    6.40
  -1   8  -5  137.19    6.00
  -1   8  -5  132.89    6.30
  -1   8  -5  130.29    5.70
   1   8   5  130.49    5.60
   2  -8   5   49.90    5.00
  -2  -8  -5   51.29    3.40
  -2  -8  -5   49.60    3.00
   2  -8   5   65.29  102.09
  -2  -8  -5   47.90    3.00
  -2  -8  -5   52.39    3.10
   2  -8   5   47.80    3.60
   2  -8   5   51.69    2.50
  -2  -8  -5   49.30    3.00
  -2  -8  -5   52.39    3.00
  -2   8  -5   51.19    2.70
  -2   8  -5   51.89    3.00
  -2   8  -5   46.60    2.40
  -2   8  -5   47.60    3.10
  -2   8  -5   52.99    2.70
  -2   8  -5   49.30    3.20
  -3  -8  -5   60.19    3.50
  -3  -8  -5   58.39    3.60
  -3  -8  -5   61.29    3.70
  -3  -8  -5   64.99    3.30
   3  -8   5   61.79    2.90
  -3  -8  -5   61.09    3.40
   3  -8   5   83.89  151.28
  -3  -8  -5   60.39    3.40
  -3  -8  -5   57.79    3.40
   3  -8   5   60.29    4.10
  -3   8  -5   62.79    3.10
  -3   8  -5   62.69    3.50
  -3   8  -5   60.79    3.80
  -3   8  -5   59.79    3.10
  -3   8  -5   56.79    3.50
  -4  -8  -5    5.10    1.30
  -4  -8  -5    7.70    1.60
  -4  -8  -5    4.70    1.10
   4  -8   5    5.00    0.70
  -4  -8  -5    5.50    1.00
  -4  -8  -5    5.70    1.10
  -4  -8  -5    6.20    1.10
  -4   8  -5    4.00    1.10
  -4   8  -5    7.00    1.40
  -4   8  -5    5.30    1.00
   4   8   5    5.70    0.70
  -4   8  -5    5.40    1.10
  -4   8  -5    5.50    0.80
  -5  -8  -5  110.09    5.10
  -5  -8  -5  117.19    5.50
   5  -8   5  103.69    4.70
  -5  -8  -5  111.59    5.60
  -5  -8  -5  110.09    5.10
  -5  -8  -5  109.39    5.20
  -5  -8  -5  111.79    5.20
  -5   8  -5  109.59    5.10
  -5   8  -5  108.29    5.50
  -5   8  -5  101.79    4.70
  -6  -8  -5   14.70    1.60
  -6  -8  -5   14.70    1.40
  -6  -8  -5   13.70    1.40
  -6  -8  -5   15.00    1.60
  -6  -8  -5   14.20    1.40
  -6   8  -5   13.00    1.30
  -6   8  -5   13.40    1.50
   6   8   5   15.80    1.00
  -7  -8  -5    0.60    0.60
  -7  -8  -5    0.50    0.40
  -7  -8  -5    0.40    0.50
  -7  -8  -5    0.00    0.40
  -7  -8  -5    1.00    0.60
  -7   8  -5    1.00    0.60
   7   8   5    0.60    0.30
  -7  -9   5    8.70    1.20
  -7   9   5   10.20    1.20
   7   9  -5    6.50    0.90
   7   9  -5    8.40    0.70
   6  -9  -5   42.60    2.40
  -6  -9   5   39.70    2.10
  -6  -9   5   37.00    3.10
   6  -9  -5   40.10    2.20
  -6   9   5   47.60    2.50
   6   9  -5   43.00    2.40
  -6   9   5   46.70    2.00
   6   9  -5   34.50    2.60
  -5  -9   5    3.20    1.10
   5  -9  -5    2.00    1.10
   5  -9  -5    4.90    1.00
   5  -9  -5    2.60    0.80
  -5  -9   5    4.00    0.90
   5  -9  -5    1.80    0.80
   5   9  -5    2.60    0.60
  -5   9   5    3.60    0.60
   5   9  -5    0.50    1.00
  -5   9   5    2.80    0.90
   5   9  -5    1.70    0.90
   5   9  -5    2.10    0.80
   4  -9  -5   67.59    3.80
   4  -9  -5   71.29    4.10
  -4  -9   5   63.39    5.20
   4  -9  -5   72.49    4.20
  -4  -9   5   71.09    4.10
   4  -9  -5   73.39    3.90
   4   9  -5   71.09    3.20
   4   9  -5   76.39    3.90
  -4   9   5   67.49    3.70
  -4   9   5   77.99    3.40
   4   9  -5   74.69    3.70
   4   9  -5   69.49    3.40
   3  -9  -5   66.49    3.80
  -3  -9   5   68.69    4.00
   3  -9  -5   63.49    4.00
   3  -9  -5   67.89    3.80
   3  -9  -5   65.99    3.70
   3  -9  -5   62.39    3.70
  -3  -9   5   56.89    5.10
  -3   9   5   67.89    3.10
   3   9  -5   65.49    3.40
   3   9  -5   61.89    3.00
  -3   9   5   63.29    3.50
   3   9  -5   64.09    3.20
  -3   9   5   61.79    3.10
   3   9  -5   63.19    3.40
   3   9  -5   68.19    3.70
   2  -9  -5   48.10    3.30
   2  -9  -5   47.90    3.10
   2  -9  -5   44.80    3.10
  -2  -9   5   45.80    3.20
  -2  -9   5   46.10    2.20
   2  -9  -5   47.30    3.10
   2  -9  -5   46.60    3.40
  -2  -9   5   53.49    3.40
  -2  -9   5   48.00    4.50
   2   9  -5   51.29    3.00
   2   9  -5   48.40    2.40
   2   9  -5   52.59    2.80
  -2   9   5   51.59    2.40
   2   9  -5   48.10    2.80
  -2   9   5   43.50    2.40
   2   9  -5   47.10    2.60
  -1  -9   5  100.49    5.40
  -1  -9   5  126.69   68.69
   1  -9  -5  101.39    5.20
  -1  -9   5   95.79    4.20
   1  -9  -5  102.09    5.10
   1  -9  -5  106.49    5.10
   1  -9  -5  100.39    5.40
   1  -9  -5   99.39    5.20
   1   9  -5   99.29    4.80
   1   9  -5   98.09    5.10
   1   9  -5  101.79    4.40
  -1   9   5   98.59    4.40
   1   9  -5  106.29    5.10
   1   9  -5  101.09    4.70
   1   9  -5  100.29    4.60
   0  -9   5   60.69    2.80
   0  -9  -5   62.79    3.60
   0  -9   5   49.60   58.49
   0  -9  -5   61.89    3.30
   0  -9  -5   62.69    3.90
   0  -9  -5   58.59    3.50
   0  -9   5   58.39    3.90
   0  -9  -5   61.09    3.50
   0  -9  -5   60.29    3.50
   0  -9   5   43.30    5.30
   0  -9  -5   65.19    3.60
   0   9  -5   58.49    2.90
   0   9  -5   63.09    3.50
   0   9  -5   59.19    3.10
   0   9  -5   61.19    3.10
   0   9  -5   61.59    3.30
   0   9  -5   58.29    3.60
  -1  -9  -5  126.79    6.30
   1  -9   5  215.38   73.19
  -1  -9  -5  120.69    5.80
  -1  -9  -5  130.69    5.90
  -1  -9  -5  123.89    5.90
  -1  -9  -5  125.09    6.00
   1  -9   5  125.29    5.20
  -1  -9  -5  125.79    5.70
  -1  -9  -5  125.89    5.90
   1  -9   5  128.89    6.50
  -1   9  -5  125.09    5.80
  -1   9  -5  118.19    5.20
  -1   9  -5  123.39    5.50
  -1   9  -5  123.79    5.60
  -1   9  -5  117.49    6.10
  -1   9  -5  124.39    5.90
  -2  -9  -5    2.70    1.00
  -2  -9  -5    3.70    1.20
  -2  -9  -5    3.10    1.40
   2  -9   5    4.90    1.30
  -2  -9  -5    4.60    1.10
  -2  -9  -5    3.10    1.10
  -2  -9  -5    5.30    1.00
   2  -9   5    4.10    0.70
   2  -9   5    1.60    2.00
  -2   9  -5    3.80    1.10
   2   9   5    3.80    0.60
  -2   9  -5    3.50    0.70
  -2   9  -5    4.00    0.90
  -2   9  -5    4.70    1.20
  -2   9  -5    3.60    1.10
  -2   9  -5    3.90    0.90
  -3  -9  -5  185.98    8.00
   3  -9   5    8.30  160.88
  -3  -9  -5  197.68    8.20
  -3  -9  -5  185.88    8.20
  -3  -9  -5  177.58    8.40
   3  -9   5  187.78    7.70
  -3  -9  -5  181.38    8.10
   3  -9   5  178.48    8.80
  -3   9  -5  179.68    8.30
  -3   9  -5  191.98    8.00
  -3   9  -5  169.98    7.70
   3   9   5  183.58    7.40
  -3   9  -5  190.88    8.20
  -4  -9  -5    9.80    1.30
  -4  -9  -5   10.90    1.60
  -4  -9  -5    8.00    1.40
  -4  -9  -5   10.20    1.30
   4  -9   5    9.30    0.80
  -4  -9  -5    7.70    1.30
  -4  -9  -5    9.40    1.30
  -4   9  -5    8.80    1.30
  -4   9  -5   11.10    1.10
  -4   9  -5    8.30    1.50
  -5  -9  -5    0.60    0.70
  -5  -9  -5   -1.20    0.80
  -5  -9  -5    1.70    1.00
  -5  -9  -5    0.10    0.50
  -5  -9  -5    0.50    0.70
  -5  -9  -5    0.30    0.60
  -5   9  -5    0.10    0.60
   5   9   5    0.10    0.40
  -5   9  -5    1.00    1.00
  -5   9  -5    0.80    0.50
  -6  -9  -5    5.40    0.80
  -6  -9  -5    5.00    0.70
  -6  -9  -5    4.00    0.80
  -6  -9  -5    6.30    0.90
  -6  -9  -5    4.90    0.70
  -6  -9  -5    6.30    0.80
  -6   9  -5    7.00    0.90
   6   9   5    5.70    0.50
  -6   9  -5    5.40    0.70
  -7  -9  -5   25.40    1.50
   7  -9   5   30.60    1.70
  -7  -9  -5   31.60    1.50
  -7   9  -5   30.30    1.70
  -6 -10   5   19.20    1.60
  -6 -10   5   20.60    1.50
   6 -10  -5   19.40    1.50
   6  10  -5   16.90    1.30
  -6  10   5   19.30    1.30
   6  10  -5   21.20    1.30
  -6  10   5   22.60    1.40
  -5 -10   5    1.30    1.60
   5 -10  -5    2.10    0.50
   5 -10  -5    2.80    1.30
   5 -10  -5    2.50    1.40
  -5 -10   5    1.50    0.90
   5  10  -5    1.80    0.60
  -5  10   5    2.10    0.40
  -5  10   5    2.30    0.60
   5  10  -5    1.70    0.60
   4 -10  -5   99.89    4.80
  -4 -10   5   93.69    4.70
   4 -10  -5   93.99    4.50
   4 -10  -5  100.49    4.80
  -4 -10   5   91.99    4.80
   4 -10  -5   89.79    4.80
   4  10  -5   96.49    4.40
  -4  10   5   91.49    4.50
  -4  10   5   94.79    4.20
   4  10  -5  101.99    4.70
   4  10  -5   90.69    4.00
   4  10  -5   98.99    4.50
   3 -10  -5   65.69    3.80
   3 -10  -5   64.19    3.80
   3 -10  -5   66.39    3.60
   3 -10  -5   64.99    3.90
  -3 -10   5   63.79    3.90
   3  10  -5   56.49    3.00
  -3  10   5   67.89    3.10
   3  10  -5   62.19    3.20
  -3  10   5   62.99    3.40
   3  10  -5   71.79    3.70
   3  10  -5   67.19    3.40
   2 -10  -5  117.39    5.90
   2 -10  -5  133.59    6.10
   2 -10  -5  106.99    6.50
   2  10  -5  121.89    5.30
   2  10  -5  132.09    6.00
  -2  10   5  131.59    5.40
   2  10  -5  130.89    5.80
   1 -10  -5    3.10    1.10
   1 -10  -5    4.00    1.30
  -1 -10   5    2.20    2.20
   1 -10  -5    2.50    1.10
  -1 -10   5    2.80    1.30
   1 -10  -5    2.70    1.30
   1 -10  -5    0.00    1.10
   1  10  -5    2.50    1.10
   1  10  -5    3.90    0.70
   1  10  -5    3.10    1.00
   1  10  -5    2.60    1.00
  -1  10   5    4.10    0.70
   0 -10  -5   50.69    3.20
   0 -10  -5   56.39    3.30
   0 -10  -5   55.39    3.60
   0 -10   5   55.99    3.70
   0 -10  -5   55.39    3.50
   0 -10   5   11.30   67.59
   0 -10  -5   54.09    3.20
   0  10  -5   52.99    2.60
   0  10  -5   54.79    3.10
   0  10   5   51.99    2.60
   0  10  -5   49.80    2.80
   0  10  -5   50.79    2.80
   0  10  -5   53.79    3.10
   1 -10   5   25.80    3.40
  -1 -10  -5   30.10    3.10
  -1 -10  -5   36.00    2.80
   1 -10   5 -138.09  118.69
  -1  10  -5   36.80    1.80
   1  10   5   35.90    1.80
  -1  10  -5   33.30    2.40
  -2 -10  -5   58.19    3.30
  -2 -10  -5   58.09    3.20
   2 -10   5   52.49    2.40
   2 -10   5   50.99    3.50
  -2 -10  -5   55.79    3.20
  -2 -10  -5   55.69    3.20
  -2 -10  -5   57.99    3.60
   2 -10   5   50.69    5.20
  -2 -10  -5   54.89    3.30
   2  10   5   54.69    2.50
  -2  10  -5   57.79    3.20
  -2  10  -5   50.39    3.40
  -2  10  -5   54.59    3.20
  -2  10  -5   53.29    2.80
  -3 -10  -5   16.80    1.60
  -3 -10  -5   14.70    1.80
   3 -10   5   16.40    2.30
  -3 -10  -5   20.20    1.90
  -3 -10  -5   16.80    2.20
  -3 -10  -5   16.60    1.70
  -3 -10  -5   15.90    1.50
   3  10   5   17.00    1.50
   3  10   5   17.20    1.10
  -3  10  -5   15.80    1.70
  -3  10  -5   16.50    1.80
  -3  10  -5   15.40    2.00
  -3  10  -5   15.50    1.30
  -4 -10  -5    2.20    0.70
  -4 -10  -5    1.90    0.90
  -4 -10  -5    1.40    0.90
  -4 -10  -5    2.20    0.90
  -4 -10  -5    2.20    1.00
  -4  10  -5    1.20    0.80
   4  10   5    1.90    0.60
  -4  10  -5    1.30    0.60
  -4  10  -5    0.30    0.90
   4  10   5    0.80    0.50
  -5 -10  -5    5.20    0.90
  -5 -10  -5    4.10    0.90
  -5 -10  -5    3.40    0.70
  -5 -10  -5    3.60    1.00
  -5 -10  -5    4.30    1.00
  -5 -10  -5    5.50    0.80
  -5  10  -5    4.30    0.70
   5  10   5    4.10    0.80
   5  10   5    4.40    0.60
  -5  10  -5    4.70    1.00
  -6 -10  -5   52.59    2.60
  -6 -10  -5   53.19    2.60
  -6  10  -5   48.80    2.50
  -5 -11   5    8.70    1.10
  -5 -11   5    8.40    1.00
   5 -11  -5    9.80    1.00
   5  11  -5    9.90    0.90
  -5  11   5    9.70    0.70
   5  11  -5    9.40    1.00
  -5  11   5   11.20    1.10
  -4 -11   5    0.80    0.70
   4 -11  -5    0.10    0.90
   4 -11  -5    0.10    1.00
  -4 -11   5    0.70    0.80
   4 -11  -5    1.10    0.80
  -4  11   5    1.00    0.60
   4  11  -5    0.40    0.50
  -4  11   5    1.30    0.40
   4  11  -5   -0.40    0.50
   3 -11  -5    2.10    0.80
   3 -11  -5    1.20    1.10
   3 -11  -5    4.10    0.90
  -3 -11   5    3.10    1.10
  -3  11   5    2.40    0.80
   3  11  -5    2.30    0.60
   3  11  -5    4.10    0.90
  -3  11   5    3.70    0.60
   3  11  -5    2.40    0.90
   2 -11  -5   35.50    2.30
   2 -11  -5   35.60    2.50
   2 -11  -5   35.00    2.30
  -2 -11   5   34.20    2.40
   2 -11  -5   32.90    2.40
   2 -11  -5   33.60    2.60
   2  11  -5   35.60    2.20
   2  11  -5   31.50    1.70
  -2  11   5   35.50    1.80
   2  11  -5   36.20    2.30
  -1 -11   5  266.67   11.70
   1 -11  -5  274.27   11.70
   1 -11  -5  270.67   11.40
   1 -11  -5  272.67   11.40
   1 -11  -5  273.87   11.50
   1 -11  -5  272.07   11.40
  -1  11   5  279.57   10.90
   1  11  -5  274.67   11.30
   1  11  -5  253.77   10.80
   1  11  -5  259.57   11.00
   0 -11  -5  129.49    6.20
   0 -11  -5  139.89    6.30
   0 -11  -5  140.79    6.20
   0 -11   5  133.29    6.60
   0 -11  -5  135.89    6.40
   0 -11  -5  137.79    6.20
   0  11  -5  130.09    5.80
   0  11  -5  125.79    5.60
   0  11   5  136.79    5.60
   0  11  -5  131.89    6.00
  -1 -11  -5   57.19    3.20
  -1 -11  -5   55.99    2.90
   1 -11   5   58.09    3.70
  -1 -11  -5   57.69    3.40
  -1 -11  -5   56.39    3.20
  -1 -11  -5   58.79    3.20
   1  11   5   56.09    2.60
  -1  11  -5   55.79    3.50
  -1  11  -5   58.19    3.20
  -1  11  -5   55.09    3.20
  -2 -11  -5   11.40    1.60
  -2 -11  -5    9.70    1.30
   2 -11   5   10.00    1.70
  -2 -11  -5   10.40    1.30
  -2 -11  -5   13.40    1.50
  -2 -11  -5   11.80    1.30
  -2  11  -5   12.30    1.60
  -2  11  -5   11.30    1.40
  -2  11  -5   13.90    1.60
   2  11   5   11.40    0.90
  -3 -11  -5   43.20    2.50
  -3 -11  -5   45.10    2.60
  -3 -11  -5   49.99    2.90
  -3 -11  -5   40.80    2.70
  -3 -11  -5   44.20    2.60
  -3  11  -5   42.20    2.50
  -3  11  -5   39.10    2.70
   3  11   5   43.20    2.00
  -4 -11  -5    4.90    0.70
  -4 -11  -5    5.60    1.00
  -4 -11  -5    8.40    1.00
  -4 -11  -5    8.70    1.00
  -4  11  -5    7.20    1.00
  -4  11  -5    7.80    0.90
   4  11   5    5.80    0.60
  -5 -11  -5   17.70    1.20
  -5 -11  -5   12.80    1.10
  -5 -11  -5   15.70    1.10
   5  11   5   15.50    1.10
  -5  11  -5   16.20    1.00
  -5  11  -5   17.20    1.60
   4 -12  -5    0.10    0.40
  -4  12   5    0.50    0.30
   4  12  -5    0.10    0.40
   4  12  -5    0.40    0.40
  -3 -12   5    2.10    0.70
   3 -12  -5    2.80    0.70
   3 -12  -5    1.10    0.70
   3 -12  -5    2.10    0.80
  -3  12   5    1.50    0.50
   3  12  -5    2.40    0.60
   3  12  -5    1.70    0.50
   2 -12  -5    5.90    1.00
   2 -12  -5    6.10    1.10
   2 -12  -5    6.50    1.00
  -2 -12   5    6.00    1.10
   2  12  -5    6.40    0.90
   2  12  -5    6.80    0.80
  -2  12   5    6.70    0.70
  -1 -12   5   64.69    3.60
   1 -12  -5   72.39    3.50
   1 -12  -5   65.29    3.70
   1 -12  -5   68.29    3.40
   1  12  -5   68.79    3.40
  -1  12   5   72.99    3.10
   0 -12  -5   -0.10    0.60
   0 -12  -5    1.30    0.60
   0 -12  -5    0.30    0.90
   0 -12  -5    1.40    0.70
   0 -12   5    0.20    1.10
   0  12  -5    0.50    0.70
   0  12  -5    0.70    0.80
   0  12   5    0.60    0.40
  -1 -12  -5   -0.10    0.80
  -1 -12  -5    0.30    0.60
   1 -12   5    1.00    1.10
  -1 -12  -5    0.10    0.80
   1 -12   5    1.40    0.70
  -1 -12  -5    0.50    1.70
  -1 -12  -5    0.60    0.60
   1  12   5   -0.20    0.50
  -1  12  -5    1.10    1.30
  -2 -12  -5    3.10    0.90
  -2 -12  -5    3.40    0.80
  -2 -12  -5    3.90    0.80
  -2 -12  -5    3.00    0.80
  -2 -12  -5    4.40    0.60
  -2  12  -5    3.70    0.80
   2  12   5    3.90    0.50
  -3 -12  -5    8.00    0.90
  -3 -12  -5    8.30    1.10
  -3 -12  -5    7.60    0.90
  -3 -12  -5    8.80    0.90
   3  12   5    8.20    0.70
  -3  12  -5    6.40    0.80
  -4 -12  -5    9.50    1.10
  -4 -12  -5   12.90    1.00
  -4 -12  -5   12.50    0.90
  -4 -12  -5   12.40    0.90
  -4  12  -5   14.20    0.90
   3 -13  -5   20.50    1.20
  -3 -13   5   20.30    1.30
   3  13  -5   18.00    1.10
   2 -13  -5   12.70    1.00
  -2 -13   5   12.60    1.00
   2 -13  -5   14.50    1.10
   2 -13  -5   12.60    1.10
   1 -13  -5    0.30    0.70
  -1 -13   5    0.30    0.70
   1 -13  -5    0.80    0.50
  -1 -13   5    0.00    0.70
   1 -13  -5    0.70    0.60
  -1  13   5   -0.30    0.40
   1  13  -5    0.60    0.50
   0 -13   5   -0.10    0.70
   0 -13  -5    0.20    0.50
   0  13   5    0.80    0.30
   0  13  -5    0.40    0.60
  -1 -13  -5   30.70    1.90
  -1 -13  -5   35.80    1.80
  -1  13  -5   36.50    1.90
  -2 -13  -5    3.50    0.60
  -2 -13  -5    3.20    0.60
  -2 -13  -5    2.30    0.60
  -2 -13  -5    3.70    0.60
  -2  13  -5    3.30    0.90
   9   0  -6    0.00    0.50
  -9   0   6    0.80    0.40
  -9   0   6    0.20    0.60
  -8   0   6   65.59    3.50
   8   0  -6   66.79    3.80
  -8   0   6   62.99    3.20
  -8   0   6   66.69    3.80
   7   0  -6   -0.30    0.90
   7   0  -6   -6.20    8.60
   7   0  -6   -1.60    1.40
  -7   0   6   -1.60    0.70
  -7   0   6    1.10    1.10
  -7   0   6   -0.50    0.90
   7   0  -6   -0.10    0.40
  -6   0   6    6.60    1.00
   6   0  -6    8.80    1.50
  -6   0   6    6.00    1.20
   6   0  -6    4.90    1.00
   6   0  -6    9.40    2.00
  -6   0   6    8.00    0.90
   6   0  -6    5.70    0.70
  -5   0   6    0.70    0.80
   5   0  -6   -0.10    0.90
  -5   0   6    1.00    0.60
   5   0  -6   -0.20    0.40
   5   0  -6    6.30    4.30
   5   0  -6    0.10    0.80
   5   0  -6   -0.70    1.20
   5   0  -6   -0.60    0.60
   4   0  -6  296.97   11.40
   4   0  -6  313.67   13.80
   4   0  -6  281.67   12.40
  -4   0   6  289.57   11.50
  -4   0   6  282.47   11.60
   4   0  -6  292.97   12.80
   4   0  -6  269.27   11.60
   3   0  -6    0.40    0.90
  -3   0   6    0.40    0.40
   3   0  -6   -0.60    0.40
   3   0  -6    0.60    0.40
   3   0  -6   -0.50    1.90
  -3   0   6   -0.50    0.40
   2   0  -6 1059.49   43.60
   2   0  -6 1188.28   44.70
   2   0  -6 1128.99   43.50
  -2   0   6 1124.69   43.60
   1   0  -6   12.60   44.40
   0   0  -6 1224.78   49.70
   0   0  -6 1350.96   68.99
  -1   0  -6   -0.20    0.90
   1   0   6    0.20    0.20
  -1   0  -6    0.60    0.60
  -1   0  -6   -5.30   20.20
  -2   0  -6   37.50   25.50
   2   0   6   33.70    1.50
  -2   0  -6   31.30    2.00
  -2   0  -6   33.80    2.10
   3   0   6    0.40    0.40
   4   0   6   21.90    1.30
  -4   0  -6   18.20    1.80
  -4   0  -6   22.10    2.20
   4   0   6   20.40    1.40
  -4   0  -6   19.20    1.70
   5   0   6    0.70    0.60
  -5   0  -6    1.00    0.90
  -5   0  -6   -0.10    1.00
  -5   0  -6    1.00    1.10
  -5   0  -6   -0.10    1.10
   5   0   6   -0.10    0.60
  -5   0  -6    1.00    0.90
  -5   0  -6    0.30    0.90
  -6   0  -6   40.60   51.49
  -7   0  -6   -0.90    0.50
  -7   0  -6   -0.30    0.60
   7   0   6    0.50    0.60
   7   0   6    1.10    0.70
  -7   0  -6   -0.30    0.70
  -7   0  -6   -0.50    0.90
  -8   0  -6   50.69    2.80
  -8   0  -6   47.80    3.00
   8   0   6   48.40    2.30
  -9   0  -6   -0.30    0.40
  -9  -1   6   32.80    1.80
  -9  -1   6   34.80    2.10
   9  -1  -6   33.90    2.00
   9   1  -6   35.20    2.00
  -9   1   6   32.60    1.90
  -9   1   6   31.30    2.00
   8  -1  -6   24.30    2.20
  -8  -1   6   23.50    2.20
  -8  -1   6   26.20    1.80
  -8  -1   6   24.80    1.90
  -8   1   6   22.20    1.70
  -8   1   6   23.20    2.00
  -8   1   6   23.90    2.20
   8   1  -6   26.50    2.20
   7  -1  -6  -23.40   17.30
  -7  -1   6    3.90    1.20
   7  -1  -6    1.30    1.10
   7  -1  -6    2.30    0.40
   7  -1  -6    3.20    1.70
  -7  -1   6    2.80    0.80
  -7  -1   6    4.20    1.10
   7   1  -6    1.70    0.50
   7   1  -6    2.40    1.10
  -7   1   6    2.50    0.90
  -7   1   6    2.30    0.70
  -7   1   6    3.10    1.20
  -7   1   6    1.90    1.10
  -6  -1   6   20.40    2.20
  -6  -1   6   20.30    2.00
  -6  -1   6   18.20    1.40
   6  -1  -6   18.10    2.70
   6  -1  -6   18.60    1.20
   6  -1  -6   17.00    2.10
   6  -1  -6   14.80    5.30
  -6  -1   6   18.90    1.60
   6  -1  -6   20.20    2.40
  -6   1   6   20.40    2.00
   6   1  -6   21.30    1.80
   6   1  -6   20.90    3.00
  -6   1   6   19.10    1.60
   6   1  -6   19.40    1.30
  -6   1   6   20.60    1.60
   6   1  -6   18.90    2.10
   5  -1  -6    3.70    1.20
  -5  -1   6    1.20    0.60
   5  -1  -6    1.80    0.60
   5  -1  -6    2.20    1.00
   5  -1  -6    1.10    0.50
  -5  -1   6    0.80    0.80
  -5  -1   6    1.00    0.70
   5  -1  -6   -1.90    3.80
  -5  -1   6    1.00    1.20
   5   1  -6    1.40    0.70
   5   1  -6    1.60    1.30
   5   1  -6    2.80    3.90
   5   1  -6    1.30    0.90
  -5   1   6    0.80    0.60
  -5   1   6    1.80    0.80
  -5   1   6    2.30    0.70
   5   1  -6    1.60    0.80
  -4  -1   6   94.39    4.20
   4  -1  -6   84.89    4.50
   4  -1  -6   98.09    5.40
  -4  -1   6   96.29    4.20
  -4  -1   6   94.09    4.70
  -4  -1   6   30.10   75.99
   4  -1  -6  104.89    5.10
   4  -1  -6   96.89    4.30
   4  -1  -6  101.09    6.50
   4  -1  -6  102.29    4.00
   4   1  -6   97.69    4.10
   4   1  -6   96.09    4.90
   4   1  -6  103.09    5.50
   4   1  -6   98.89    6.50
   4   1  -6  106.39    5.40
   4   1  -6   94.59    4.30
  -4   1   6   95.49    4.20
  -4   1   6   95.89    4.20
   3  -1  -6   24.80    1.40
  -3  -1   6   23.40    1.40
  -3  -1   6   23.60    1.30
   3  -1  -6   25.50    1.10
  -3  -1   6   80.49   59.19
   3  -1  -6   23.40    2.00
  -3  -1   6   24.60    2.50
   3  -1  -6   24.30    2.70
   3   1  -6   24.60    2.30
   3   1  -6   24.60    1.30
   3   1  -6   23.90    1.40
  -2  -1   6   -2.80   53.59
  -2  -1   6   14.00    1.70
   2  -1  -6   14.70    0.80
   2  -1  -6   19.30    2.20
  -2  -1   6   15.30    0.90
   2  -1  -6   16.20    1.40
   2   1  -6   18.50    2.30
   2   1  -6   14.50    0.90
   2   1  -6   14.70    1.00
  -1  -1   6  251.77   10.00
   1  -1  -6  269.07   10.30
   1  -1  -6  230.68   10.40
   1   1  -6  241.68   10.00
   1   1  -6  249.78    9.90
   1   1  -6  264.07   10.90
   1   1  -6  265.37   10.50
   0  -1  -6   30.30    1.70
   0  -1  -6   36.90    1.70
   0  -1  -6   35.90    1.90
   0   1  -6   -5.70   43.00
   0   1  -6   39.50    2.10
   0   1  -6   42.10    2.60
   0   1  -6   33.50    1.60
  -1  -1  -6  460.95   17.40
   1   1   6  459.75   17.20
  -1   1  -6  436.26   18.10
  -1   1  -6  434.46   17.80
  -1   1  -6  417.16   17.20
  -2  -1  -6   47.20    2.30
   2  -1   6   48.10    2.00
  -2  -1  -6    9.70   17.80
  -2  -1  -6   45.50    2.20
  -2   1  -6   47.00    2.80
  -2   1  -6   40.10    2.60
  -2   1  -6   40.00    1.90
  -2   1  -6   40.60    2.40
  -2   1  -6   43.90    3.70
   2   1   6   47.50    2.00
  -3  -1  -6   91.99   33.40
  -3  -1  -6   80.29   21.40
  -3  -1  -6   57.39    3.20
   3  -1   6   60.49    2.80
   3  -1   6   62.99    2.80
  -3  -1  -6   64.59    3.30
  -3   1  -6   61.89    4.60
  -3   1  -6   65.69    3.80
   3   1   6   63.29    2.70
  -4  -1  -6   23.50   56.59
  -4  -1  -6   22.90    2.00
  -4  -1  -6   19.50    2.10
  -4  -1  -6   20.90    1.80
  -4  -1  -6   18.40    1.80
  -4   1  -6   21.20    2.40
   4   1   6   21.20    1.30
   4   1   6   19.20    1.40
  -4   1  -6   33.90   31.50
  -5  -1  -6   62.89    3.40
  -5  -1  -6   69.89    3.80
  -5  -1  -6   66.59    3.90
  -5  -1  -6   63.09    3.80
   5  -1   6   66.09    3.20
  -5  -1  -6   62.79    3.90
  -5  -1  -6   67.19    3.60
   5  -1   6   68.39    3.20
   5   1   6   67.49    3.10
  -5   1  -6   62.99    3.50
   5   1   6   68.49    3.20
  -5   1  -6   72.39    4.50
  -5   1  -6   63.49    3.50
  -5   1  -6   61.19    3.70
   6  -1   6   51.99    2.70
  -6  -1  -6   55.89    3.30
   6  -1   6   52.39    2.70
  -6  -1  -6   55.79    3.40
  -6  -1  -6   54.89    3.00
  -6  -1  -6   62.79   42.80
  -6  -1  -6   49.80    3.10
  -6  -1  -6   52.79    3.40
   6   1   6   54.29    2.70
  -6   1  -6   52.89    3.20
  -6   1  -6   47.90    3.00
   6   1   6   54.29    2.70
  -6   1  -6    5.00   53.89
  -6   1  -6   53.69    3.20
  -6   1  -6   47.10    3.30
  -7  -1  -6   89.19    4.30
   7  -1   6   91.89    4.10
  -7  -1  -6   89.09    4.40
  -7  -1  -6  132.39   53.89
   7  -1   6   83.59    4.20
  -7  -1  -6   92.69    4.60
  -7  -1  -6   93.39    4.60
  -7  -1  -6   82.89    4.20
   7   1   6   91.19    4.10
  -7   1  -6   88.19    4.50
  -7   1  -6   88.29    4.50
  -7   1  -6  186.18   72.19
  -8  -1  -6    1.80    0.80
   8  -1   6    2.10    0.60
  -8  -1  -6    2.40    0.50
  -8  -1  -6    2.50    0.70
  -8  -1  -6    3.20    0.90
   8   1   6    3.10    0.60
  -8   1  -6    1.70    0.70
  -9  -1  -6    2.30    0.50
   9   1   6    2.40    0.40
  -9   1  -6    2.40    0.50
  -9  -2   6   19.00    1.50
   9  -2  -6   17.80    1.40
   9   2  -6   18.50    1.10
  -9   2   6   22.80    1.90
   9   2  -6   20.30    1.60
  -9   2   6   20.10    1.40
  -8  -2   6    1.70    0.80
  -8  -2   6    1.00    1.00
   8  -2  -6    2.50    0.80
  -8   2   6    1.00    0.90
   8   2  -6    2.40    1.10
  -8   2   6    3.00    1.00
  -8   2   6    1.10    1.00
  -7  -2   6  122.79    5.50
  -7  -2   6  100.39    5.70
  -7  -2   6   98.89    4.90
   7  -2  -6  107.39    5.70
   7  -2  -6  104.39    6.90
   7   2  -6  120.79    5.10
   7   2  -6  111.99    5.60
  -7   2   6  119.39    5.50
  -7   2   6  114.99    5.50
  -7   2   6  111.89    4.80
  -6  -2   6  491.85   19.80
  -6  -2   6  504.05   19.50
   6  -2  -6  452.35   21.00
  -6  -2   6  479.05   19.10
   6  -2  -6  498.95   20.10
   6  -2  -6  471.15   22.50
   6  -2  -6  473.75   18.70
   6  -2  -6  460.75   19.70
   6   2  -6  464.45   19.30
  -6   2   6  478.15   19.20
   6   2  -6  491.85   19.80
  -6   2   6  482.75   19.60
   6   2  -6  472.95   19.00
   6   2  -6  476.45   24.30
  -5  -2   6   -8.40   88.69
   5  -2  -6    3.40    1.60
   5  -2  -6    4.20    0.50
  -5  -2   6    3.90    1.60
  -5  -2   6    3.20    0.80
  -5  -2   6    5.50    1.10
   5  -2  -6    2.30    1.20
   5  -2  -6    2.30    1.00
   5  -2  -6    1.70    3.60
  -5  -2   6    4.30    0.70
  -5  -2   6    4.90    1.10
   5   2  -6    6.10    1.70
   5   2  -6    3.70    0.90
  -5   2   6    2.70    0.90
   5   2  -6    5.80    1.10
  -5   2   6    3.60    0.80
   5   2  -6    3.20    0.70
  -5   2   6    3.50    0.80
   4  -2  -6  818.22   33.50
  -4  -2   6  789.82   31.80
   4  -2  -6  787.62   32.20
  -4  -2   6  831.52   31.50
  -4  -2   6  831.12   31.40
   4  -2  -6  749.23   31.90
   4  -2  -6  835.22   32.80
   4  -2  -6  824.12   31.20
  -4  -2   6  718.13   33.00
   4   2  -6  818.12   33.00
   4   2  -6  825.32   33.80
  -4   2   6  810.52   31.50
   4   2  -6  843.42   31.50
  -4   2   6  799.92   31.50
   4   2  -6  787.12   32.00
   4   2  -6  811.32   31.70
  -3  -2   6  220.88    8.70
  -3  -2   6  107.89   72.59
   3  -2  -6  234.28    9.60
   3  -2  -6  223.38   10.10
  -3  -2   6  211.28    8.70
  -3  -2   6  210.18   10.00
  -3   2   6  201.58    8.70
   3   2  -6  215.08    8.80
  -3   2   6  209.78    8.70
   3   2  -6  229.68    9.90
   2  -2  -6    0.00    2.50
  -2  -2   6  -20.80   48.30
   2   2  -6    5.40    2.00
   1  -2  -6    3.20    1.10
  -1  -2   6    2.60    1.10
   1  -2  -6    2.90    0.60
  -1  -2   6    2.70    0.40
   1  -2  -6    2.90    0.60
   1  -2  -6    3.90    0.90
   1   2  -6    3.70    0.90
   1   2  -6    6.40    1.70
   1   2  -6    3.30    0.40
   1   2  -6    3.30    0.50
   0  -2   6  633.14   25.90
   0   2  -6  691.43   26.90
   0   2  -6  674.43   25.90
   1  -2   6  486.85   19.70
   1  -2   6  522.95   19.70
  -1   2  -6  522.15   20.40
  -1   2  -6  519.95   20.90
   1   2   6  482.55   19.50
  -1   2  -6  488.55   19.60
  -1   2  -6  506.85   19.70
   2  -2   6  365.06   14.20
   2  -2   6  338.87   14.20
   2  -2   6  375.06   14.20
  -2   2  -6  384.66   15.80
  -2   2  -6  366.16   15.20
  -2   2  -6  341.07   14.10
  -2   2  -6  353.76   14.70
   2   2   6  354.26   14.00
  -2   2  -6  360.66   14.00
  -3  -2  -6  470.65   20.10
   3  -2   6  514.35   20.10
   3  -2   6  510.15   20.10
   3  -2   6  530.05   20.10
   3   2   6  506.25   19.90
  -3   2  -6  521.35   19.80
  -3   2  -6  481.85   20.60
  -3   2  -6  536.75   21.40
  -3   2  -6  523.55   22.20
  -4  -2  -6  102.49    4.90
   4  -2   6  104.59    4.60
  -4  -2  -6   98.19    5.10
   4  -2   6  105.89    4.50
  -4  -2  -6  105.59    5.20
  -4  -2  -6  103.39    4.90
   4   2   6  102.79    4.40
  -4   2  -6   98.69    5.10
   4   2   6  105.69    4.40
  -5  -2  -6   29.20    2.20
  -5  -2  -6   30.70    2.60
  -5  -2  -6   27.00    1.80
  -5  -2  -6   28.20    2.20
  -5  -2  -6   26.80    2.10
  -5  -2  -6    1.30   63.89
   5  -2   6   27.40    1.70
  -5  -2  -6   26.50    2.60
   5  -2   6   25.20    1.80
   5  -2   6   24.90    1.70
  -5  -2  -6   27.00    2.30
   5   2   6   26.50    1.70
  -5   2  -6   27.90    2.10
   5   2   6   29.10    1.60
  -5   2  -6   27.30    2.50
  -5   2  -6   28.10    3.20
  -5   2  -6   26.40    2.10
  -6  -2  -6   71.19    3.90
   6  -2   6   69.29    3.30
  -6  -2  -6   65.89    4.00
  -6  -2  -6   82.69   37.80
  -6  -2  -6   68.69    4.10
  -6  -2  -6   64.89    3.30
  -6  -2  -6   65.49    3.70
   6  -2   6   63.79    3.30
   6  -2   6   66.49    3.30
  -6  -2  -6   69.49    3.80
  -6  -2  -6   66.09    3.70
   6   2   6   70.39    3.30
  -6   2  -6   71.59    3.70
  -6   2  -6   68.79    3.90
  -6   2  -6   69.69    4.90
  -6   2  -6   93.29   62.19
   6   2   6   73.19    3.30
  -7  -2  -6   15.00    1.80
  -7  -2  -6   13.50    1.60
  -7  -2  -6   14.00    1.60
  -7  -2  -6   14.10    1.30
   7  -2   6   13.40    1.30
  -7  -2  -6   13.40    1.70
  -7   2  -6   10.30    1.40
   7   2   6   13.50    1.30
  -7   2  -6   15.40    1.80
  -7   2  -6    9.40    1.80
  -7   2  -6  -24.60   73.19
  -8  -2  -6   12.00    1.20
   8  -2   6   11.00    0.90
  -8  -2  -6   10.10    1.10
  -8  -2  -6    9.80    1.20
  -8  -2  -6   11.50    1.10
   8   2   6   12.00    1.00
  -8   2  -6   12.50    1.20
  -8   2  -6   12.40    1.30
  -9  -2  -6   72.09    3.10
  -9  -3   6   10.70    1.20
   9  -3  -6    9.10    1.00
   9   3  -6   11.70    1.60
  -9   3   6   11.20    1.10
  -8  -3   6  350.16   14.10
   8  -3  -6  342.37   14.10
  -8  -3   6  319.77   13.70
  -8   3   6  337.37   13.90
   8   3  -6  334.57   14.00
  -8   3   6  344.57   14.20
  -7  -3   6  119.79    5.60
   7  -3  -6   95.39   10.40
  -7  -3   6  102.29    4.90
  -7   3   6  108.59    4.60
  -7   3   6  102.49    4.90
   7   3  -6   99.99    4.60
   7   3  -6  103.99    5.70
  -6  -3   6  642.84   24.90
  -6  -3   6  634.04   25.20
   6  -3  -6  592.54   25.10
   6  -3  -6  628.94   25.50
   6  -3  -6  607.64   28.00
  -6  -3   6  629.74   24.50
  -6   3   6  649.64   24.50
   6   3  -6  630.64   25.10
  -6   3   6  599.94   24.60
   6   3  -6  639.24   24.50
  -6   3   6  627.74   25.00
   6   3  -6  545.35   24.80
   5  -3  -6   45.00    5.30
  -5  -3   6   57.59    2.70
  -5  -3   6  -79.79   86.39
  -5  -3   6   48.60    2.60
   5  -3  -6   50.29    3.30
   5  -3  -6   54.09    3.10
  -5  -3   6   58.49    3.10
  -5  -3   6   54.69    4.40
   5  -3  -6   53.79    3.70
  -5  -3   6   53.19    3.30
   5  -3  -6   53.59    4.00
   5   3  -6   54.29    3.20
   5   3  -6   53.49    2.90
   5   3  -6   56.19    2.70
   5   3  -6   53.99    5.30
  -5   3   6   54.39    3.20
  -5   3   6   47.30    2.70
  -5   3   6   54.09    2.80
   4  -3  -6  224.08   10.00
   4  -3  -6  219.48    9.60
   4  -3  -6  196.48    9.10
  -4  -3   6  206.18    9.00
   4  -3  -6  221.58   10.90
  -4  -3   6  210.48   10.40
  -4  -3   6  219.18    8.80
   4  -3  -6  213.18    9.10
   4   3  -6  214.58    8.90
  -4   3   6  212.38    8.90
  -4   3   6  196.28    9.10
   4   3  -6  214.68   10.20
   4   3  -6  221.58    8.90
   4   3  -6  221.68    8.70
  -4   3   6  207.98    8.80
   4   3  -6  232.78    9.40
   3  -3  -6  156.48    7.50
  -3  -3   6  142.19    5.90
  -3  -3   6  139.59    7.40
  -3  -3   6  132.09   58.49
   3  -3  -6  155.08    6.90
   3   3  -6  139.49    6.10
  -3   3   6  136.49    5.90
   3   3  -6  134.49    7.00
   3   3  -6  148.49    6.10
   3   3  -6  147.19    5.90
   2  -3  -6  186.38    7.70
  -2  -3   6  173.78    8.30
  -2  -3   6  175.98    7.10
   2  -3  -6  169.98    8.40
   2  -3  -6  181.68    8.00
  -2  -3   6  165.88    7.10
   2  -3  -6  162.68    7.60
   2   3  -6  173.68    8.60
   2   3  -6  176.08    7.10
   2   3  -6  178.58    7.20
   2   3  -6  176.08    7.40
   2   3  -6  203.38    8.60
   1  -3  -6    1.30    0.40
  -1  -3   6    0.70    0.50
  -1  -3   6    0.60    0.90
   1  -3  -6    0.60    0.80
   1  -3  -6    1.10    0.70
   1  -3  -6    1.10    0.40
  -1  -3   6    0.80    0.50
  -1  -3   6  -24.30   51.09
   1   3  -6    1.90    0.90
   1   3  -6    1.20    1.70
   0  -3   6   55.69    2.50
   0  -3   6  -40.60   53.89
   0  -3   6   55.79    3.60
   0  -3   6   54.49    2.50
   0   3  -6   55.69    2.50
   0   3  -6   60.59    3.80
   0   3  -6   55.79    2.80
   0   3  -6   59.69    2.50
   1  -3   6  157.88    6.80
   1  -3   6  170.88    6.80
   1  -3   6  162.78    6.80
   1  -3   6  168.78    8.10
  -1   3  -6  173.48    7.70
  -1   3  -6  174.48    8.30
  -1   3  -6  167.88    7.20
  -1   3  -6  168.58    6.70
  -1   3  -6  164.58    6.70
   2  -3   6   57.69    2.60
   2  -3   6   54.79    2.60
   2  -3   6   59.59    2.60
  -2   3  -6   59.29    4.70
   2   3   6   56.39    2.30
  -2   3  -6   55.29    3.60
  -2   3  -6   57.99    2.50
  -2   3  -6   52.49    3.00
  -3  -3  -6  239.38   10.80
  -3  -3  -6  257.57   10.70
   3  -3   6  249.28   10.30
  -3  -3  -6  268.87   10.90
  -3  -3  -6  238.48   10.80
   3  -3   6  250.47   10.30
   3  -3   6  267.57   10.30
  -3   3  -6  264.97   11.80
  -3   3  -6  242.28   10.70
  -3   3  -6  249.78   10.20
  -3   3  -6  268.17   10.10
  -3   3  -6  252.47   10.80
  -3   3  -6  268.07   12.90
   3   3   6  256.27   10.10
  -4  -3  -6   52.79    3.20
   4  -3   6   51.79    2.70
  -4  -3  -6   54.09    3.40
   4  -3   6   56.09    2.70
  -4  -3  -6   52.79    3.10
   4  -3   6   52.99    2.60
  -4  -3  -6   54.89    3.20
  -4  -3  -6   53.99    3.40
  -4  -3  -6   59.09    2.50
  -4  -3  -6   51.79    3.10
  -4   3  -6   62.29    5.80
  -4   3  -6   55.79    2.40
  -4   3  -6   50.99    3.20
   4   3   6   54.29    2.60
  -5  -3  -6   93.09    4.00
   5  -3   6   85.39    4.10
   5  -3   6   87.99    4.10
  -5  -3  -6   89.99    5.40
   5  -3   6   88.09    4.00
   5   3   6   83.19    3.90
   5   3   6   85.39    3.90
  -5   3  -6   90.39    4.80
  -5   3  -6   87.89    5.80
  -5   3  -6   84.69    4.40
  -6  -3  -6  107.89    5.30
   6  -3   6  113.99    4.90
  -6  -3  -6  114.19    5.40
  -6  -3  -6   99.79    4.90
  -6  -3  -6  109.19    5.70
  -6  -3  -6  109.49    5.60
   6  -3   6  104.69    4.90
  -6  -3  -6  122.29    4.70
   6  -3   6  109.19    5.00
  -6  -3  -6  111.99    5.50
  -6   3  -6  104.49    5.60
   6   3   6  111.99    4.80
   6   3   6  107.09    4.80
  -6   3  -6  109.79    5.10
  -6   3  -6  109.99    6.90
  -7  -3  -6    1.50    0.80
  -7  -3  -6    1.80    0.90
  -7  -3  -6    1.50    0.80
  -7  -3  -6    0.90    0.80
   7  -3   6    0.60    0.70
  -7  -3  -6   -0.20    1.10
  -7   3  -6    0.50    0.80
   7   3   6    1.50    0.60
  -7   3  -6    1.40    1.00
  -8  -3  -6    4.60    0.70
   8  -3   6    5.90    1.00
  -8  -3  -6    4.10    0.80
  -8   3  -6    5.70    1.40
   8   3   6    4.70    0.60
  -8   3  -6    4.80    0.70
  -9  -3  -6   30.50    1.50
  -9   3  -6   27.30    1.40
  -9  -4   6    0.20    1.00
   9  -4  -6   -0.10    0.60
   9   4  -6    0.30    0.30
   8  -4  -6   79.39    4.10
  -8  -4   6   82.39    4.10
  -8  -4   6   78.29    3.60
  -8   4   6   85.39    4.00
   8   4  -6   76.09    3.60
   8   4  -6   79.09    4.00
   7  -4  -6    2.00    1.50
  -7  -4   6    2.40    0.80
   7  -4  -6    1.80    1.10
  -7  -4   6    3.30    1.00
  -7  -4   6    1.50    1.20
   7   4  -6    0.90    0.60
  -7   4   6    2.30    1.00
   7   4  -6    3.60    1.10
  -7   4   6    1.70    0.60
  -7   4   6    1.80    1.00
   6  -4  -6   32.10    2.50
   6  -4  -6   32.30    2.90
  -6  -4   6   31.30    2.00
  -6  -4   6   32.20    2.60
  -6  -4   6   31.70    2.30
   6  -4  -6   28.70    3.10
  -6  -4   6   41.00  119.59
  -6   4   6   30.20    1.90
  -6   4   6   29.90    2.40
  -6   4   6   29.80    2.20
   6   4  -6   32.10    2.00
   6   4  -6   32.80    2.30
   6   4  -6   31.30    2.50
   5  -4  -6   44.60    3.50
  -5  -4   6   39.30    4.00
   5  -4  -6   37.70    2.60
   5  -4  -6   42.40    4.90
  -5  -4   6   42.20    2.30
   5   4  -6   39.30    2.50
  -5   4   6   40.60    2.40
   5   4  -6   40.30    2.40
  -5   4   6   39.30    2.20
   5   4  -6   43.20    2.80
[truncated: 433,477 more chars]
