# Supplementary material for: Effects of Nitro-Substitution on the Spectroscopic and Self-Assembly Properties of BODIPY Dyes
Source: ACS Omega. 2025 Apr 7;10(15):14723–37. doi: 10.1021/acsomega.4c08799 (PMC12019473; doi:10.1021/acsomega.4c08799)
Supplement: Supplementary file 1 — ao4c08799_si_001.zip [file ao4c08799_si_001.zip › CIFs/Compound2a.cif]

data_Compound2a 
# start Validation Reply Form
_vrf_PLAT430_Compound2a
;
PROBLEM: Short Inter D...A Contact  O3B      ..O3B      .       1.90 Ang.  
RESPONSE: This is a partially occupied component of the disordered water
 molecule.
;
_vrf_PLAT082_Compound2a
;
PROBLEM: High R1 Value ..................................       0.18 Report
RESPONSE: Very poor, weakly scattering crystal, even at 100K with Cu radiation.
;
_vrf_PLAT084_Compound2a
;
PROBLEM: High wR2 Value (i.e. > 0.25) ...................       0.43 Report
RESPONSE: Very poor, weakly scattering crystal, even at 100K with Cu radiation.
;
_vrf_PLAT331_Compound2a
;
PROBLEM: Small Aver Phenyl C-C Dist C14      --C19      .       1.36 Ang.  
RESPONSE: Large displacement parameters cause artificially short C-C distances.
;

# end Validation Reply Form

_audit_creation_method            'SHELXL-2018/1'
_shelx_SHELXL_version_number      '2018/1'
_chemical_name_systematic         ?
_chemical_name_common             ?
_chemical_melting_point           ?
_chemical_formula_moiety     'C19 H18 B F2 N3 O2, H2 O' 
_chemical_formula_sum        'C19 H20 B F2 N3 O3' 
_chemical_formula_weight          387.19

loop_
 _atom_type_symbol
 _atom_type_description
 _atom_type_scat_dispersion_real
 _atom_type_scat_dispersion_imag
 _atom_type_scat_source
 'C'  'C'   0.0181   0.0091
 'International Tables Vol C Tables 4.2.6.8 and 6.1.1.4'
 'H'  'H'   0.0000   0.0000
 'International Tables Vol C Tables 4.2.6.8 and 6.1.1.4'
 'B'  'B'   0.0090   0.0039
 'International Tables Vol C Tables 4.2.6.8 and 6.1.1.4'
 'F'  'F'   0.0727   0.0534
 'International Tables Vol C Tables 4.2.6.8 and 6.1.1.4'
 'N'  'N'   0.0311   0.0180
 'International Tables Vol C Tables 4.2.6.8 and 6.1.1.4'
 'O'  'O'   0.0492   0.0322
 'International Tables Vol C Tables 4.2.6.8 and 6.1.1.4'
 
_space_group_crystal_system       monoclinic
_space_group_IT_number            14
_space_group_name_H-M_alt         'P 21/n'
_space_group_name_Hall            '-P 2yn'
 
_shelx_space_group_comment
;
The symmetry employed for this shelxl refinement is uniquely defined
by the following loop, which should always be used as a source of
symmetry information in preference to the above space-group names.
They are only intended as comments.
;
 
loop_
 _space_group_symop_operation_xyz
 'x, y, z'
 '-x+1/2, y+1/2, -z+1/2'
 '-x, -y, -z'
 'x-1/2, -y-1/2, z-1/2'
 
_cell_length_a                    6.5287(2)
_cell_length_b                    21.3342(7)
_cell_length_c                    13.3238(5)
_cell_angle_alpha                 90
_cell_angle_beta                  90.520(3)
_cell_angle_gamma                 90
_cell_volume                      1855.72(11)
_cell_formula_units_Z             4
_cell_measurement_temperature     100.0(5)
_cell_measurement_reflns_used     3230
_cell_measurement_theta_min        3.9
_cell_measurement_theta_max       65.4
_exptl_crystal_description        lath
_exptl_crystal_colour             orange
_exptl_crystal_density_meas       ?
_exptl_crystal_density_method     ?
_exptl_crystal_density_diffrn     1.386          
_exptl_crystal_F_000              808
_exptl_transmission_factor_min    ?
_exptl_transmission_factor_max    ?
_exptl_crystal_size_max           0.110
_exptl_crystal_size_mid           0.070
_exptl_crystal_size_min           0.020
_exptl_absorpt_coefficient_mu     0.903
_shelx_estimated_absorpt_T_min    0.907
_shelx_estimated_absorpt_T_max    0.982
_exptl_absorpt_correction_type    'multi-scan' 
_exptl_absorpt_correction_T_min   0.804
_exptl_absorpt_correction_T_max   0.982
_exptl_absorpt_process_details   'SADABS (Krause <i>et al.</i>, 2015)' 
_exptl_absorpt_special_details    ?
_diffrn_ambient_temperature       100.0(5)
_diffrn_radiation_wavelength      1.54184
_diffrn_radiation_type            CuK\a
_diffrn_radiation_source          'I\mS microfocus'
_diffrn_radiation_monochromator   'QUAZAR multilayer optics'
_diffrn_measurement_device_type  'Bruker Kappa APEX-II DUO'
_diffrn_measurement_method       '\f and \w scans'
_diffrn_detector_area_resol_mean  ?
_diffrn_reflns_number             21832
_diffrn_reflns_av_unetI/netI      0.1125
_diffrn_reflns_av_R_equivalents   0.0714
_diffrn_reflns_limit_h_min        -6
_diffrn_reflns_limit_h_max        7
_diffrn_reflns_limit_k_min        -25
_diffrn_reflns_limit_k_max        25
_diffrn_reflns_limit_l_min        -15
_diffrn_reflns_limit_l_max        15
_diffrn_reflns_theta_min          3.912
_diffrn_reflns_theta_max          66.672
_diffrn_reflns_theta_full         66.672
_diffrn_measured_fraction_theta_max   0.997
_diffrn_measured_fraction_theta_full  0.997
_diffrn_reflns_Laue_measured_fraction_max    0.997
_diffrn_reflns_Laue_measured_fraction_full   0.997
_diffrn_reflns_point_group_measured_fraction_max   0.997
_diffrn_reflns_point_group_measured_fraction_full  0.997
_reflns_number_total              3266
_reflns_number_gt                 2024
_reflns_threshold_expression      'I > 2\s(I)'
_reflns_Friedel_coverage          0.000
_reflns_Friedel_fraction_max      .
_reflns_Friedel_fraction_full     .
 
_reflns_special_details
;
 Reflections were merged by SHELXL according to the crystal
 class for the calculation of statistics and refinement.
 
 _reflns_Friedel_fraction is defined as the number of unique
 Friedel pairs measured divided by the number that would be
 possible theoretically, ignoring centric projections and
 systematic absences.
;
 
_computing_data_collection      'Bruker APEX3'
_computing_cell_refinement      'Bruker SAINT'
_computing_data_reduction       'Bruker SAINT'  
_computing_structure_solution   'SHELXT 2014/5 (Sheldrick, 2014)'
_computing_structure_refinement 'SHELXL-2018/1 (Sheldrick, 2018)'
_computing_molecular_graphics     ?
_computing_publication_material   ?
_refine_special_details           ?
_refine_ls_structure_factor_coef  Fsqd
_refine_ls_matrix_type            full
_refine_ls_weighting_scheme       calc
_refine_ls_weighting_details
'w=1/[\s^2^(Fo^2^)+(0.2000P)^2^] where P=(Fo^2^+2Fc^2^)/3'
_atom_sites_solution_primary      ?
_atom_sites_solution_secondary    ?
_atom_sites_solution_hydrogens    geom
_refine_ls_hydrogen_treatment     constr
_refine_ls_extinction_method      none
_refine_ls_extinction_coef        .
_refine_ls_number_reflns          3266
_refine_ls_number_parameters      259
_refine_ls_number_restraints      0
_refine_ls_R_factor_all           0.2070
_refine_ls_R_factor_gt            0.1818
_refine_ls_wR_factor_ref          0.4329
_refine_ls_wR_factor_gt           0.4065
_refine_ls_goodness_of_fit_ref    1.450
_refine_ls_restrained_S_all       1.450
_refine_ls_shift/su_max           0.000
_refine_ls_shift/su_mean          0.000
 
loop_
 _atom_site_label
 _atom_site_type_symbol
 _atom_site_fract_x
 _atom_site_fract_y
 _atom_site_fract_z
 _atom_site_U_iso_or_equiv
 _atom_site_adp_type
 _atom_site_occupancy
 _atom_site_site_symmetry_order  
 _atom_site_calc_flag
 _atom_site_refinement_flags_posn
 _atom_site_refinement_flags_adp
 _atom_site_refinement_flags_occupancy
 _atom_site_disorder_assembly
 _atom_site_disorder_group
F1 F 0.1119(6) 0.15421(19) 0.6793(3) 0.1014(12) Uani 1 1 d . . . . .
F2 F 0.3109(6) 0.15737(19) 0.5426(3) 0.1013(12) Uani 1 1 d . . . . .
N1 N 0.4130(8) 0.2202(3) 0.6840(4) 0.0901(14) Uani 1 1 d . . . . .
O1 O 0.8715(8) 0.1594(3) 0.8753(4) 0.1122(16) Uani 1 1 d . . . . .
O2 O 1.0128(9) 0.2494(3) 0.8410(5) 0.1174(18) Uani 1 1 d . . . . .
N2 N 0.1085(8) 0.2479(3) 0.5791(4) 0.0921(15) Uani 1 1 d . . . . .
N3 N 0.8680(10) 0.2121(3) 0.8360(5) 0.1041(18) Uani 1 1 d . . . . .
C1 C 0.5555(10) 0.1872(3) 0.7329(5) 0.0942(17) Uani 1 1 d . . . . .
C2 C 0.6924(10) 0.2290(3) 0.7771(5) 0.0936(16) Uani 1 1 d . . . . .
C3 C 0.6318(10) 0.2908(3) 0.7548(5) 0.0936(17) Uani 1 1 d . . . . .
C4 C 0.4555(10) 0.2837(3) 0.6963(5) 0.0901(16) Uani 1 1 d . . . . .
C5 C 0.3241(9) 0.3288(3) 0.6506(5) 0.0895(16) Uani 1 1 d . . . . .
C6 C 0.1589(10) 0.3113(3) 0.5934(5) 0.0904(16) Uani 1 1 d . . . . .
C7 C 0.0091(10) 0.3472(3) 0.5373(6) 0.0943(17) Uani 1 1 d . . . . .
C8 C -0.1246(10) 0.3065(3) 0.4959(5) 0.0966(18) Uani 1 1 d . . . . .
H8 H -0.241891 0.316836 0.456598 0.116 Uiso 1 1 calc R U . . .
C9 C -0.0576(10) 0.2451(3) 0.5221(5) 0.0936(17) Uani 1 1 d . . . . .
C10 C 0.5597(11) 0.1169(3) 0.7340(6) 0.1031(19) Uani 1 1 d . . . . .
H10A H 0.521643 0.101772 0.800703 0.155 Uiso 1 1 calc R U . . .
H10B H 0.697938 0.102277 0.718035 0.155 Uiso 1 1 calc R U . . .
H10C H 0.462336 0.100769 0.683908 0.155 Uiso 1 1 calc R U . . .
C11 C 0.7379(11) 0.3492(4) 0.7902(6) 0.0999(18) Uani 1 1 d . . . . .
H11A H 0.830040 0.364297 0.737813 0.150 Uiso 1 1 calc R U . . .
H11B H 0.817301 0.339965 0.851201 0.150 Uiso 1 1 calc R U . . .
H11C H 0.635703 0.381519 0.804765 0.150 Uiso 1 1 calc R U . . .
C12 C 0.0018(11) 0.4179(3) 0.5247(6) 0.1010(18) Uani 1 1 d . . . . .
H12A H -0.112058 0.429086 0.479754 0.152 Uiso 1 1 calc R U . . .
H12B H 0.130883 0.432481 0.495914 0.152 Uiso 1 1 calc R U . . .
H12C H -0.018125 0.437641 0.590265 0.152 Uiso 1 1 calc R U . . .
C13 C -0.1592(10) 0.1846(3) 0.4926(6) 0.0973(17) Uani 1 1 d . . . . .
H13A H -0.078924 0.149328 0.518767 0.146 Uiso 1 1 calc R U . . .
H13B H -0.167429 0.181856 0.419211 0.146 Uiso 1 1 calc R U . . .
H13C H -0.297549 0.183217 0.520402 0.146 Uiso 1 1 calc R U . . .
C14 C 0.3642(9) 0.3969(3) 0.6682(5) 0.0945(17) Uani 1 1 d . . . . .
C15 C 0.2758(12) 0.4272(4) 0.7479(7) 0.107(2) Uani 1 1 d . . . . .
H15 H 0.187920 0.404667 0.791410 0.128 Uiso 1 1 calc R U . . .
C16 C 0.3126(14) 0.4886(4) 0.7649(7) 0.113(2) Uani 1 1 d . . . . .
H16 H 0.252694 0.509519 0.820268 0.135 Uiso 1 1 calc R U . . .
C17 C 0.4367(15) 0.5195(4) 0.7011(10) 0.128(3) Uani 1 1 d . . . . .
H17 H 0.462159 0.562743 0.712533 0.154 Uiso 1 1 calc R U . . .
C18 C 0.5256(12) 0.4917(3) 0.6223(7) 0.109(2) Uani 1 1 d . . . . .
H18 H 0.612749 0.514840 0.579208 0.131 Uiso 1 1 calc R U . . .
C19 C 0.4888(10) 0.4307(3) 0.6056(6) 0.1002(18) Uani 1 1 d . . . . .
H19 H 0.549832 0.410537 0.549786 0.120 Uiso 1 1 calc R U . . .
B1 B 0.2342(12) 0.1920(4) 0.6213(6) 0.0958(19) Uani 1 1 d . . . . .
O3A O 0.578(7) 0.061(2) 0.433(4) 0.168(19) Uiso 0.21(3) 1 d . . P . .
O3B O 0.392(4) 0.0138(14) 0.457(2) 0.278(14) Uiso 0.79(3) 1 d . . P . .
 
loop_
 _atom_site_aniso_label
 _atom_site_aniso_U_11
 _atom_site_aniso_U_22
 _atom_site_aniso_U_33
 _atom_site_aniso_U_23
 _atom_site_aniso_U_13
 _atom_site_aniso_U_12
F1 0.094(2) 0.094(2) 0.116(3) 0.0095(17) -0.0026(18) -0.0044(16)
F2 0.092(2) 0.100(2) 0.111(2) -0.0101(18) -0.0112(18) 0.0071(16)
N1 0.083(3) 0.093(3) 0.094(3) -0.001(2) -0.001(2) -0.001(2)
O1 0.102(3) 0.121(4) 0.113(3) 0.004(3) -0.010(2) 0.015(3)
O2 0.101(3) 0.109(3) 0.141(4) -0.021(3) -0.037(3) 0.011(3)
N2 0.080(3) 0.090(3) 0.106(3) 0.001(2) -0.002(2) -0.001(2)
N3 0.100(4) 0.106(4) 0.106(4) -0.016(3) -0.014(3) 0.012(3)
C1 0.090(4) 0.097(4) 0.096(4) -0.003(3) -0.003(3) 0.008(3)
C2 0.081(3) 0.103(4) 0.097(4) -0.003(3) -0.003(3) 0.010(3)
C3 0.080(3) 0.103(4) 0.098(4) -0.001(3) 0.001(3) -0.002(3)
C4 0.086(3) 0.092(4) 0.092(3) 0.000(3) 0.003(3) 0.001(3)
C5 0.080(3) 0.096(4) 0.092(3) 0.003(3) 0.003(3) 0.002(3)
C6 0.084(3) 0.088(4) 0.100(4) -0.004(3) -0.002(3) -0.003(3)
C7 0.081(3) 0.094(4) 0.107(4) -0.003(3) -0.004(3) 0.002(3)
C8 0.080(3) 0.108(4) 0.101(4) 0.003(3) -0.018(3) -0.001(3)
C9 0.081(3) 0.093(4) 0.107(4) -0.004(3) -0.005(3) -0.002(3)
C10 0.099(4) 0.097(4) 0.113(4) -0.001(3) -0.016(3) 0.013(3)
C11 0.090(4) 0.107(4) 0.103(4) -0.001(3) -0.007(3) -0.006(3)
C12 0.093(4) 0.098(4) 0.112(4) 0.007(3) -0.011(3) 0.003(3)
C13 0.088(3) 0.095(4) 0.108(4) 0.001(3) -0.011(3) -0.007(3)
C14 0.080(3) 0.098(4) 0.106(4) 0.003(3) -0.017(3) -0.001(3)
C15 0.098(4) 0.100(4) 0.122(5) -0.002(4) -0.002(4) 0.000(3)
C16 0.112(5) 0.093(4) 0.133(5) -0.020(4) -0.012(4) 0.010(4)
C17 0.123(6) 0.082(4) 0.179(9) -0.006(5) -0.048(6) -0.001(4)
C18 0.102(4) 0.081(4) 0.144(6) 0.006(4) -0.017(4) -0.010(3)
C19 0.086(3) 0.095(4) 0.119(5) 0.006(3) -0.011(3) -0.006(3)
B1 0.093(4) 0.090(4) 0.105(5) 0.005(3) -0.004(4) -0.002(3)
 
_geom_special_details
;
 All esds (except the esd in the dihedral angle between two l.s. planes)
 are estimated using the full covariance matrix.  The cell esds are taken
 into account individually in the estimation of esds in distances, angles
 and torsion angles; correlations between esds in cell parameters are only
 used when they are defined by crystal symmetry.  An approximate (isotropic)
 treatment of cell esds is used for estimating esds involving l.s. planes.
;
 
loop_
 _geom_bond_atom_site_label_1
 _geom_bond_atom_site_label_2
 _geom_bond_distance
 _geom_bond_site_symmetry_2
 _geom_bond_publ_flag
F1 B1 1.377(10) . ?
F2 B1 1.380(10) . ?
N1 C1 1.332(9) . ?
N1 C4 1.393(9) . ?
N1 B1 1.550(10) . ?
O1 N3 1.240(9) . ?
O2 N3 1.237(9) . ?
N2 C9 1.319(9) . ?
N2 C6 1.405(9) . ?
N2 B1 1.549(10) . ?
N3 C2 1.430(10) . ?
C1 C2 1.390(11) . ?
C1 C10 1.500(10) . ?
C2 C3 1.407(11) . ?
C3 C4 1.392(10) . ?
C3 C11 1.500(10) . ?
C4 C5 1.422(10) . ?
C5 C6 1.367(10) . ?
C5 C14 1.496(10) . ?
C6 C7 1.446(10) . ?
C7 C8 1.346(10) . ?
C7 C12 1.516(10) . ?
C8 C9 1.423(10) . ?
C8 H8 0.9500 . ?
C9 C13 1.502(10) . ?
C10 H10A 0.9800 . ?
C10 H10B 0.9800 . ?
C10 H10C 0.9800 . ?
C11 H11A 0.9800 . ?
C11 H11B 0.9800 . ?
C11 H11C 0.9800 . ?
C12 H12A 0.9800 . ?
C12 H12B 0.9800 . ?
C12 H12C 0.9800 . ?
C13 H13A 0.9800 . ?
C13 H13B 0.9800 . ?
C13 H13C 0.9800 . ?
C14 C15 1.374(12) . ?
C14 C19 1.374(11) . ?
C15 C16 1.351(12) . ?
C15 H15 0.9500 . ?
C16 C17 1.351(16) . ?
C16 H16 0.9500 . ?
C17 C18 1.341(16) . ?
C17 H17 0.9500 . ?
C18 C19 1.343(11) . ?
C18 H18 0.9500 . ?
C19 H19 0.9500 . ?
O3A O3B 1.61(5) . ?
 
loop_
 _geom_angle_atom_site_label_1
 _geom_angle_atom_site_label_2
 _geom_angle_atom_site_label_3
 _geom_angle
 _geom_angle_site_symmetry_1
 _geom_angle_site_symmetry_3
 _geom_angle_publ_flag
C1 N1 C4 108.5(6) . . ?
C1 N1 B1 125.4(6) . . ?
C4 N1 B1 126.1(6) . . ?
C9 N2 C6 108.1(5) . . ?
C9 N2 B1 127.2(6) . . ?
C6 N2 B1 124.7(6) . . ?
O2 N3 O1 123.3(6) . . ?
O2 N3 C2 118.4(7) . . ?
O1 N3 C2 118.2(6) . . ?
N1 C1 C2 108.2(6) . . ?
N1 C1 C10 123.0(6) . . ?
C2 C1 C10 128.8(6) . . ?
C1 C2 C3 109.5(6) . . ?
C1 C2 N3 125.4(7) . . ?
C3 C2 N3 125.2(7) . . ?
C4 C3 C2 104.2(6) . . ?
C4 C3 C11 130.1(6) . . ?
C2 C3 C11 125.7(6) . . ?
C3 C4 N1 109.6(6) . . ?
C3 C4 C5 131.2(6) . . ?
N1 C4 C5 119.2(6) . . ?
C6 C5 C4 121.6(6) . . ?
C6 C5 C14 119.3(6) . . ?
C4 C5 C14 119.1(6) . . ?
C5 C6 N2 121.4(6) . . ?
C5 C6 C7 132.1(6) . . ?
N2 C6 C7 106.5(5) . . ?
C8 C7 C6 107.6(6) . . ?
C8 C7 C12 125.2(6) . . ?
C6 C7 C12 127.2(6) . . ?
C7 C8 C9 107.3(6) . . ?
C7 C8 H8 126.4 . . ?
C9 C8 H8 126.4 . . ?
N2 C9 C8 110.5(6) . . ?
N2 C9 C13 123.2(6) . . ?
C8 C9 C13 126.3(6) . . ?
C1 C10 H10A 109.5 . . ?
C1 C10 H10B 109.5 . . ?
H10A C10 H10B 109.5 . . ?
C1 C10 H10C 109.5 . . ?
H10A C10 H10C 109.5 . . ?
H10B C10 H10C 109.5 . . ?
C3 C11 H11A 109.5 . . ?
C3 C11 H11B 109.5 . . ?
H11A C11 H11B 109.5 . . ?
C3 C11 H11C 109.5 . . ?
H11A C11 H11C 109.5 . . ?
H11B C11 H11C 109.5 . . ?
C7 C12 H12A 109.5 . . ?
C7 C12 H12B 109.5 . . ?
H12A C12 H12B 109.5 . . ?
C7 C12 H12C 109.5 . . ?
H12A C12 H12C 109.5 . . ?
H12B C12 H12C 109.5 . . ?
C9 C13 H13A 109.5 . . ?
C9 C13 H13B 109.5 . . ?
H13A C13 H13B 109.5 . . ?
C9 C13 H13C 109.5 . . ?
H13A C13 H13C 109.5 . . ?
H13B C13 H13C 109.5 . . ?
C15 C14 C19 118.5(7) . . ?
C15 C14 C5 120.2(7) . . ?
C19 C14 C5 121.2(7) . . ?
C16 C15 C14 120.7(8) . . ?
C16 C15 H15 119.7 . . ?
C14 C15 H15 119.7 . . ?
C15 C16 C17 118.3(9) . . ?
C15 C16 H16 120.8 . . ?
C17 C16 H16 120.8 . . ?
C18 C17 C16 122.9(7) . . ?
C18 C17 H17 118.6 . . ?
C16 C17 H17 118.6 . . ?
C17 C18 C19 118.6(9) . . ?
C17 C18 H18 120.7 . . ?
C19 C18 H18 120.7 . . ?
C18 C19 C14 120.9(8) . . ?
C18 C19 H19 119.5 . . ?
C14 C19 H19 119.5 . . ?
F1 B1 F2 109.2(6) . . ?
F1 B1 N2 110.3(6) . . ?
F2 B1 N2 109.3(6) . . ?
F1 B1 N1 111.2(6) . . ?
F2 B1 N1 109.9(6) . . ?
N2 B1 N1 106.9(6) . . ?
 
loop_
 _geom_torsion_atom_site_label_1
 _geom_torsion_atom_site_label_2
 _geom_torsion_atom_site_label_3
 _geom_torsion_atom_site_label_4
 _geom_torsion
 _geom_torsion_site_symmetry_1
 _geom_torsion_site_symmetry_2
 _geom_torsion_site_symmetry_3
 _geom_torsion_site_symmetry_4
 _geom_torsion_publ_flag
C4 N1 C1 C2 -0.3(7) . . . . ?
B1 N1 C1 C2 178.1(6) . . . . ?
C4 N1 C1 C10 -178.7(6) . . . . ?
B1 N1 C1 C10 -0.4(11) . . . . ?
N1 C1 C2 C3 0.1(8) . . . . ?
C10 C1 C2 C3 178.5(7) . . . . ?
N1 C1 C2 N3 -179.7(6) . . . . ?
C10 C1 C2 N3 -1.3(12) . . . . ?
O2 N3 C2 C1 154.7(7) . . . . ?
O1 N3 C2 C1 -21.8(11) . . . . ?
O2 N3 C2 C3 -25.0(11) . . . . ?
O1 N3 C2 C3 158.5(7) . . . . ?
C1 C2 C3 C4 0.1(8) . . . . ?
N3 C2 C3 C4 179.9(6) . . . . ?
C1 C2 C3 C11 178.9(7) . . . . ?
N3 C2 C3 C11 -1.3(12) . . . . ?
C2 C3 C4 N1 -0.2(7) . . . . ?
C11 C3 C4 N1 -179.0(7) . . . . ?
C2 C3 C4 C5 -179.8(7) . . . . ?
C11 C3 C4 C5 1.4(13) . . . . ?
C1 N1 C4 C3 0.3(8) . . . . ?
B1 N1 C4 C3 -178.0(6) . . . . ?
C1 N1 C4 C5 180.0(6) . . . . ?
B1 N1 C4 C5 1.7(10) . . . . ?
C3 C4 C5 C6 178.4(7) . . . . ?
N1 C4 C5 C6 -1.1(9) . . . . ?
C3 C4 C5 C14 -3.4(11) . . . . ?
N1 C4 C5 C14 177.0(6) . . . . ?
C4 C5 C6 N2 1.5(10) . . . . ?
C14 C5 C6 N2 -176.6(6) . . . . ?
C4 C5 C6 C7 -177.6(7) . . . . ?
C14 C5 C6 C7 4.2(11) . . . . ?
C9 N2 C6 C5 179.3(6) . . . . ?
B1 N2 C6 C5 -2.4(10) . . . . ?
C9 N2 C6 C7 -1.3(8) . . . . ?
B1 N2 C6 C7 176.9(6) . . . . ?
C5 C6 C7 C8 -178.7(7) . . . . ?
N2 C6 C7 C8 2.1(8) . . . . ?
C5 C6 C7 C12 2.2(13) . . . . ?
N2 C6 C7 C12 -177.1(7) . . . . ?
C6 C7 C8 C9 -2.0(8) . . . . ?
C12 C7 C8 C9 177.2(7) . . . . ?
C6 N2 C9 C8 0.1(8) . . . . ?
B1 N2 C9 C8 -178.0(7) . . . . ?
C6 N2 C9 C13 -178.7(6) . . . . ?
B1 N2 C9 C13 3.1(11) . . . . ?
C7 C8 C9 N2 1.2(9) . . . . ?
C7 C8 C9 C13 -179.9(7) . . . . ?
C6 C5 C14 C15 88.3(8) . . . . ?
C4 C5 C14 C15 -89.9(8) . . . . ?
C6 C5 C14 C19 -91.5(8) . . . . ?
C4 C5 C14 C19 90.3(8) . . . . ?
C19 C14 C15 C16 -0.8(10) . . . . ?
C5 C14 C15 C16 179.4(7) . . . . ?
C14 C15 C16 C17 0.6(12) . . . . ?
C15 C16 C17 C18 -0.4(13) . . . . ?
C16 C17 C18 C19 0.4(12) . . . . ?
C17 C18 C19 C14 -0.5(10) . . . . ?
C15 C14 C19 C18 0.7(10) . . . . ?
C5 C14 C19 C18 -179.5(6) . . . . ?
C9 N2 B1 F1 -58.5(10) . . . . ?
C6 N2 B1 F1 123.6(7) . . . . ?
C9 N2 B1 F2 61.5(9) . . . . ?
C6 N2 B1 F2 -116.4(7) . . . . ?
C9 N2 B1 N1 -179.6(6) . . . . ?
C6 N2 B1 N1 2.5(9) . . . . ?
C1 N1 B1 F1 59.3(9) . . . . ?
C4 N1 B1 F1 -122.6(7) . . . . ?
C1 N1 B1 F2 -61.7(9) . . . . ?
C4 N1 B1 F2 116.4(7) . . . . ?
C1 N1 B1 N2 179.8(6) . . . . ?
C4 N1 B1 N2 -2.2(9) . . . . ?
 
_refine_diff_density_max    0.657
_refine_diff_density_min   -0.747
_refine_diff_density_rms    0.117

_shelx_res_file
;
TITL NDungu15 in P2(1)/n
    shelx.res
    created by SHELXL-2018/1 at 13:38:56 on 19-Oct-2022
CELL  1.54184   6.5287  21.3342  13.3238   90.000   90.520   90.000
ZERR     4.00   0.0002   0.0007   0.0005    0.000    0.003    0.000
LATT   1
SYMM  1/2 - X, 1/2 + Y, 1/2 - Z
SFAC  C    H    B    F    N    O
UNIT  76 80 4 8 12 12
MERG   2
FMAP   2
ACTA
CONF
PLAN   10
SIZE     0.020   0.070   0.110
BOND   $H
L.S.  20
TEMP  -173.00
WGHT    0.200000
SWAT    0.375905    1.8783
FVAR       0.54595   0.78562
MOLE    1
F1    4    0.111920    0.154210    0.679303    11.00000    0.09380    0.09429 =
         0.11611    0.00945   -0.00262   -0.00442
F2    4    0.310892    0.157367    0.542620    11.00000    0.09217    0.10029 =
         0.11123   -0.01013   -0.01115    0.00710
N1    5    0.413039    0.220158    0.683950    11.00000    0.08319    0.09255 =
         0.09449   -0.00072   -0.00070   -0.00124
O1    6    0.871485    0.159398    0.875269    11.00000    0.10242    0.12067 =
         0.11322    0.00425   -0.01007    0.01481
O2    6    1.012801    0.249360    0.840991    11.00000    0.10150    0.10884 =
         0.14131   -0.02139   -0.03663    0.01117
N2    5    0.108530    0.247875    0.579059    11.00000    0.08025    0.08997 =
         0.10610    0.00064   -0.00196   -0.00130
N3    5    0.867991    0.212053    0.835963    11.00000    0.09971    0.10626 =
         0.10616   -0.01632   -0.01424    0.01195
C1    1    0.555530    0.187223    0.732929    11.00000    0.08986    0.09657 =
         0.09619   -0.00264   -0.00273    0.00805
C2    1    0.692371    0.229048    0.777133    11.00000    0.08136    0.10277 =
         0.09671   -0.00281   -0.00297    0.00998
C3    1    0.631784    0.290798    0.754752    11.00000    0.08027    0.10259 =
         0.09792   -0.00111    0.00097   -0.00238
C4    1    0.455513    0.283693    0.696297    11.00000    0.08626    0.09237 =
         0.09183    0.00042    0.00299    0.00111
C5    1    0.324076    0.328752    0.650606    11.00000    0.08011    0.09640 =
         0.09197    0.00262    0.00255    0.00220
C6    1    0.158863    0.311289    0.593385    11.00000    0.08397    0.08756 =
         0.09965   -0.00383   -0.00199   -0.00333
C7    1    0.009087    0.347246    0.537300    11.00000    0.08122    0.09426 =
         0.10741   -0.00304   -0.00412    0.00162
C8    1   -0.124593    0.306521    0.495950    11.00000    0.07998    0.10823 =
         0.10124    0.00344   -0.01813   -0.00090
AFIX  43
H8    2   -0.241891    0.316836    0.456598    11.00000   -1.20000
AFIX   0
C9    1   -0.057588    0.245136    0.522126    11.00000    0.08097    0.09269 =
         0.10700   -0.00381   -0.00498   -0.00169
C10   1    0.559726    0.116915    0.733986    11.00000    0.09921    0.09721 =
         0.11257   -0.00134   -0.01628    0.01316
AFIX 137
H10A  2    0.521643    0.101772    0.800703    11.00000   -1.50000
H10B  2    0.697938    0.102277    0.718035    11.00000   -1.50000
H10C  2    0.462336    0.100769    0.683908    11.00000   -1.50000
AFIX   0
C11   1    0.737904    0.349207    0.790205    11.00000    0.09007    0.10679 =
         0.10274   -0.00119   -0.00664   -0.00629
AFIX 137
H11A  2    0.830040    0.364297    0.737813    11.00000   -1.50000
H11B  2    0.817301    0.339965    0.851201    11.00000   -1.50000
H11C  2    0.635703    0.381519    0.804765    11.00000   -1.50000
AFIX   0
C12   1    0.001803    0.417859    0.524693    11.00000    0.09286    0.09806 =
         0.11191    0.00723   -0.01128    0.00274
AFIX 137
H12A  2   -0.112058    0.429086    0.479754    11.00000   -1.50000
H12B  2    0.130883    0.432481    0.495914    11.00000   -1.50000
H12C  2   -0.018125    0.437641    0.590265    11.00000   -1.50000
AFIX   0
C13   1   -0.159206    0.184624    0.492556    11.00000    0.08788    0.09549 =
         0.10834    0.00103   -0.01147   -0.00678
AFIX 137
H13A  2   -0.078924    0.149328    0.518767    11.00000   -1.50000
H13B  2   -0.167429    0.181856    0.419211    11.00000   -1.50000
H13C  2   -0.297549    0.183217    0.520402    11.00000   -1.50000
AFIX   0
C14   1    0.364226    0.396906    0.668203    11.00000    0.07955    0.09811 =
         0.10558    0.00323   -0.01739   -0.00051
C15   1    0.275814    0.427163    0.747852    11.00000    0.09750    0.10028 =
         0.12220   -0.00213   -0.00168   -0.00046
AFIX  43
H15   2    0.187920    0.404667    0.791410    11.00000   -1.20000
AFIX   0
C16   1    0.312582    0.488581    0.764868    11.00000    0.11220    0.09261 =
         0.13348   -0.02044   -0.01232    0.01023
AFIX  43
H16   2    0.252694    0.509519    0.820268    11.00000   -1.20000
AFIX   0
C17   1    0.436712    0.519475    0.701083    11.00000    0.12283    0.08153 =
         0.17863   -0.00609   -0.04766   -0.00059
AFIX  43
H17   2    0.462159    0.562743    0.712533    11.00000   -1.20000
AFIX   0
C18   1    0.525576    0.491748    0.622321    11.00000    0.10167    0.08113 =
         0.14400    0.00563   -0.01745   -0.00952
AFIX  43
H18   2    0.612749    0.514840    0.579208    11.00000   -1.20000
AFIX   0
C19   1    0.488817    0.430677    0.605641    11.00000    0.08611    0.09478 =
         0.11944    0.00606   -0.01139   -0.00611
AFIX  43
H19   2    0.549832    0.410537    0.549786    11.00000   -1.20000
AFIX   0
B1    3    0.234179    0.192020    0.621259    11.00000    0.09256    0.08955 =
         0.10519    0.00515   -0.00403   -0.00225
MOLE    2
O3A   6    0.578464    0.060546    0.432901   -21.00000    0.16780
O3B   6    0.392012    0.013753    0.457093    21.00000    0.27801
HKLF    4


REM  NDungu15 in P2(1)/n
REM R1 =  0.1818 for    2024 Fo > 4sig(Fo)  and  0.2070 for all    3266 data
REM    259 parameters refined using      0 restraints

END

WGHT      0.2000      0.0000

REM Highest difference peak  0.657,  deepest hole -0.747,  1-sigma level  0.117
Q1    1   0.1827  0.0081  0.4933  11.00000  0.05    0.64
Q2    1   0.5036  0.0168  0.4822  11.00000  0.05    0.35
Q3    1   0.5908  0.1995  0.7719  11.00000  0.05    0.34
Q4    1   0.7232  0.2865  0.9241  11.00000  0.05    0.33
Q5    1   0.1994  0.4729  0.6211  11.00000  0.05    0.32
Q6    1   0.8572  0.3025  0.6460  11.00000  0.05    0.31
Q7    1  -0.1808  0.1889  0.6391  11.00000  0.05    0.29
Q8    1   0.4121  0.0254  0.3786  11.00000  0.05    0.29
Q9    1  -0.1041  0.2517  0.3418  11.00000  0.05    0.29
Q10   1   1.1690  0.2530  0.7400  11.00000  0.05    0.29
;
_shelx_res_checksum   31428

_shelx_hkl_file
;
   1   0   0   -1.50    3.20
   1   0   0    0.30    3.90
   1   0   0    2.10    1.90
   2   0   0  587.14  123.79
   2   0   0  543.95  122.69
   2   0   0  572.74  123.49
   2   0   0  573.04  123.39
   3   0   0    2.90    5.00
   3   0   0   -0.90    6.70
   3   0   0   -4.10    8.50
   4   0   0  119.99   30.50
   5   0   0   -1.40    1.20
   5   0   0    0.00    0.80
   5   0   0   -0.40    1.30
   5   0   0   -1.60    1.30
   5   0   0    1.90    1.20
   5   0   0    0.00    0.70
   6   0   0    9.30    2.30
   6   0   0    7.20    2.20
   6   0   0    8.80    2.40
   6   0   0    8.80    2.30
   7   0   0   -1.20    0.80
   7   0   0   -0.30    0.80
   7   0   0    0.60    0.80
   0  -1   0    1.40    1.00
   0  -1   0    0.30    0.70
   0  -1   0    1.00    0.90
   0   1   0   -0.50    1.00
   0   1   0    0.30    0.10
   0   1   0    0.60    1.00
   0   1   0    1.00    0.70
   1  -1   0  233.68   48.50
   1  -1   0  217.18   48.10
   1  -1   0  207.38   48.30
   1   1   0  226.68   48.10
   1   1   0  211.88   48.70
   1   1   0  225.48   48.50
   2  -1   0  294.47   68.59
   2  -1   0  324.97   68.89
   2  -1   0  321.67   69.19
   2  -1   0  320.27   69.09
   2   1   0  316.97   68.99
   2   1   0  325.17   69.19
   2   1   0  306.17   68.39
   3  -1   0  217.68   48.50
   3  -1   0  235.78   49.40
   3   1   0  238.88   49.00
   3   1   0  202.18   48.70
   3   1   0  195.98   48.80
   4  -1   0   35.80   13.90
   4  -1   0   34.50    7.50
   4   1   0   38.90   12.80
   4   1   0   27.50   12.30
   5  -1   0    0.70    1.50
   5  -1   0   -0.10    0.90
   5  -1   0    2.00    1.30
   5  -1   0    1.30    0.70
   5  -1   0    3.00    1.40
   5   1   0    0.80    0.90
   5   1   0    1.00    1.40
   5   1   0   -2.00    1.40
   5   1   0    0.20    0.70
   5   1   0    1.60    1.00
   5   1   0    0.80    0.90
   6  -1   0   -0.70    1.00
   6  -1   0    1.70    1.10
   6  -1   0    0.60    1.00
   6  -1   0    0.10    0.90
   6   1   0    0.40    1.30
   6   1   0    0.80    1.10
   6   1   0   -0.40    0.70
   6   1   0    0.50    1.00
   7  -1   0   -0.90    1.20
   7  -1   0    0.00    0.70
   7  -1   0    0.70    0.80
   7  -1   0    0.40    0.90
   7   1   0    1.10    1.20
   7   1   0    0.80    0.80
   7   1   0    0.50    0.80
   0  -2   0 6527.35 1300.97
   0   2   0 5777.12 1300.97
   0   2   0 6028.60 1300.87
   0   2   0 5689.83 1300.87
   1  -2   0   85.49   19.40
   1  -2   0   86.49   18.80
   1  -2   0   81.59   19.50
   1   2   0   80.69   19.50
   1   2   0   80.69   20.00
   1   2   0   89.09   19.50
   2  -2   0   27.00    6.90
   2  -2   0   18.80    5.20
   2  -2   0   31.10    8.70
   2   2   0   17.30    6.70
   2   2   0   20.70    8.00
   2   2   0   17.30    7.60
   3  -2   0  125.99   27.90
   3  -2   0  110.89   27.20
   3  -2   0  112.39   26.60
   3   2   0  101.59   28.10
   3   2   0  132.29   27.90
   3   2   0  114.49   27.90
   4  -2   0  505.85  113.09
   4   2   0  488.85  112.89
   4   2   0  539.25  113.79
   5  -2   0    2.20    1.10
   5  -2   0    3.40    1.10
   5  -2   0    3.30    1.50
   5  -2   0    1.90    1.40
   5  -2   0    3.00    1.50
   5   2   0    1.30    1.50
   5   2   0    1.60    1.50
   5   2   0    0.10    1.10
   5   2   0    2.90    1.60
   5   2   0    3.30    1.40
   6  -2   0    1.60    0.80
   6  -2   0    0.00    1.40
   6  -2   0    0.00    1.00
   6  -2   0    1.40    1.30
   6   2   0   -0.40    1.10
   6   2   0   -0.90    1.30
   6   2   0   -0.80    1.00
   6   2   0    1.10    1.30
   6   2   0   -0.30    1.40
   7  -2   0   12.90    2.50
   7  -2   0    5.70    2.50
   7  -2   0   11.70    2.30
   7  -2   0   13.60    2.60
   7  -2   0    5.30    2.50
   7   2   0   12.10    2.50
   7   2   0    7.90    2.40
   0  -3   0   -3.20    4.30
   0   3   0    5.30    4.80
   0   3   0    3.00    3.70
   0   3   0   -1.80    2.70
   1  -3   0  178.18   37.20
   1  -3   0  167.08   38.00
   1  -3   0  174.78   38.20
   1   3   0  156.28   38.00
   1   3   0  153.78   38.30
  -1   3   0  176.78   37.40
   1   3   0  170.38   38.10
   2  -3   0   -4.60    6.60
   2  -3   0   -5.80    4.10
   2  -3   0   -2.20    7.90
   2   3   0    0.10    5.40
   2   3   0   19.00    8.80
   2   3   0   -1.00    7.70
   3  -3   0  392.56   85.89
   3  -3   0  398.66   85.79
   3   3   0  379.56   85.99
   3   3   0  395.26   86.19
   3   3   0  374.66   86.69
   4  -3   0  314.67   74.79
   4   3   0  373.26   75.49
   4   3   0  318.67   74.69
   5  -3   0   30.90    7.30
   5  -3   0   34.10    7.30
   5  -3   0   27.90    7.40
   5  -3   0   26.90    7.40
   5  -3   0   34.50    7.40
   5  -3   0   37.10    7.30
   5   3   0   31.00    7.30
   5   3   0   37.30    7.40
   5   3   0   34.40    7.40
   5   3   0   34.00    7.30
   5   3   0   31.90    7.30
   5   3   0   36.30    7.40
   6  -3   0    0.40    0.90
   6  -3   0    0.30    1.40
   6  -3   0    0.20    0.70
   6  -3   0    1.40    1.40
   6   3   0   -0.70    0.90
   6   3   0    0.20    1.00
   6   3   0   -0.40    1.20
   6   3   0    0.20    1.40
   6   3   0    1.50    0.80
   7  -3   0    2.40    1.00
   7  -3   0    3.10    1.00
   7  -3   0    2.10    0.90
   7  -3   0    1.00    0.90
   7  -3   0    0.70    0.80
   7   3   0    1.90    1.30
   7   3   0    2.50    0.90
   7   3   0    0.80    0.60
   0  -4   0  777.12  154.58
   0   4   0  660.93  154.68
   0   4   0  699.23  154.28
  -1  -4   0  148.99   32.40
   1  -4   0  151.98   33.20
   1  -4   0  151.88   32.90
   1  -4   0  139.39   32.00
   1   4   0  133.69   33.30
  -1   4   0  140.59   32.00
   1   4   0  135.69   32.90
   1   4   0  132.49   33.40
  -1   4   0  141.19   32.40
   1   4   0  165.18   31.80
   2  -4   0  599.54  129.69
   2  -4   0  607.24  130.29
   2  -4   0  603.94  130.39
   2   4   0  571.44  130.69
   2   4   0  601.54  130.39
   2   4   0  590.64  130.69
   3  -4   0  168.08   40.70
   3  -4   0  180.08   41.00
   3   4   0  202.28   41.70
   3   4   0  151.98   41.10
   3   4   0  208.78   43.00
   4  -4   0   -0.70    1.00
   4   4   0   -1.20    1.00
   4   4   0    2.40    7.20
   4   4   0    3.30    9.80
   5  -4   0    5.00    1.30
   5  -4   0    5.70    1.60
   5  -4   0    3.30    1.30
   5  -4   0    3.30    1.60
   5  -4   0    2.70    1.60
   5   4   0    2.70    1.70
   5   4   0    1.00    1.30
   5   4   0    4.80    1.80
   5   4   0    2.80    1.50
   5   4   0    4.40    1.20
   5   4   0    2.80    1.70
   6  -4   0    2.20    1.60
   6  -4   0    2.80    1.50
   6  -4   0    3.30    1.60
   6  -4   0    2.50    1.00
   6   4   0    2.10    1.20
   6   4   0    3.30    1.60
   6   4   0    2.20    1.50
   6   4   0    3.30    1.30
   7  -4   0   15.70    3.40
   7  -4   0   15.20    3.20
   7  -4   0   12.70    3.40
   7  -4   0   16.60    3.30
   7   4   0   13.20    3.20
   7   4   0   11.60    3.20
   0  -5   0   -2.70    4.30
   0   5   0   -2.00    6.90
   0   5   0    2.10    3.90
   1  -5   0  541.95  114.19
   1  -5   0  558.14  115.39
  -1  -5   0  530.55  114.99
   1  -5   0  521.75  114.49
   1  -5   0  557.34  115.29
   1   5   0  502.45  115.09
   1   5   0  496.55  115.29
   1   5   0  520.95  115.39
  -1   5   0  512.55  114.69
  -1   5   0  537.65  114.99
   2  -5   0   92.09   22.10
   2  -5   0   91.29   20.40
   2  -5   0   76.59   20.70
   2   5   0   90.79   21.80
   2   5   0   83.79   21.40
   2   5   0   94.59   21.40
   3  -5   0   30.90    9.10
   3  -5   0   24.70   10.20
   3  -5   0   22.80    5.40
   3   5   0   26.30   13.60
   3   5   0   36.20   12.50
   3   5   0   22.30    8.90
   3   5   0   29.00   10.00
   4   5   0  342.37   76.49
   4   5   0  335.27   77.09
   5  -5   0    2.20    1.20
   5  -5   0    2.50    1.40
   5  -5   0    4.10    1.10
   5  -5   0    0.90    1.40
   5  -5   0    1.20    1.40
   5   5   0    3.40    1.30
   5   5   0    1.70    1.20
   5   5   0    2.50    1.50
   5   5   0   -0.80    1.60
   5   5   0    2.60    1.60
   6  -5   0    2.00    1.50
   6  -5   0    1.30    1.40
   6  -5   0    2.60    1.00
   6  -5   0    1.90    1.50
   6  -5   0    0.60    1.40
   6  -5   0    2.30    1.10
   6   5   0    1.20    1.10
   6   5   0    1.60    1.50
   6   5   0    0.20    1.00
   6   5   0    2.50    1.50
   7  -5   0    0.80    0.60
   7  -5   0    1.10    0.80
   7  -5   0    0.80    0.80
   7  -5   0    0.60    0.90
   7  -5   0   -0.20    0.80
   7   5   0   -0.30    0.50
   7   5   0   -0.40    0.70
   7   5   0    0.40    0.70
   0  -6   0 1599.44  326.67
   0   6   0 1470.15  326.27
   0   6   0 1449.46  326.87
   1  -6   0  160.18   34.50
   1  -6   0  145.89   32.80
  -1  -6   0  144.19   33.80
   1  -6   0  158.38   34.70
  -1   6   0  145.99   33.30
   1   6   0  149.29   34.20
   1   6   0  159.88   34.10
   1   6   0  135.99   34.50
  -1   6   0  159.58   33.90
   2  -6   0 1096.59  242.58
  -2  -6   0 1057.99  242.88
   2  -6   0 1073.19  241.98
   2  -6   0 1155.08  243.28
   2  -6   0 1175.08  243.48
   2   6   0 1101.19  243.28
   2   6   0 1133.99  243.58
   2   6   0 1183.98  244.48
   2   6   0 1129.09  243.48
   3  -6   0  106.89   29.20
   3   6   0  118.89   29.30
   3   6   0  141.89   30.70
   3   6   0  118.09   30.40
   3   6   0  127.39   29.00
   4   6   0  127.99   28.30
   4   6   0  141.49   29.90
   4   6   0   75.09   28.10
   5  -6   0    0.40    0.90
   5  -6   0    0.90    1.30
   5  -6   0    0.40    0.70
   5  -6   0    1.10    1.50
   5  -6   0   -1.50    1.40
   5  -6   0    2.50    1.20
   5   6   0   -0.80    0.90
   5   6   0    1.70    0.90
   5   6   0   -0.80    1.60
   5   6   0    1.60    1.40
   6  -6   0    3.70    1.20
   6  -6   0    2.60    1.10
   6  -6   0    2.80    1.50
   6  -6   0    2.30    1.50
   6  -6   0    2.80    1.50
   6  -6   0    2.20    1.50
   6   6   0    1.80    1.20
   6   6   0    0.20    1.50
   6   6   0    4.70    1.60
   6   6   0   -0.40    1.50
   7  -6   0    3.90    1.40
   7  -6   0    1.50    1.30
   7  -6   0    5.60    1.20
   7  -6   0    7.30    1.50
   7  -6   0    4.70    1.50
   7   6   0    4.90    1.20
   7   6   0    5.50    1.40
   7   6   0    5.70    1.40
   0  -7   0    6.40    7.40
   0   7   0    1.30    8.00
   0   7   0    2.00    4.10
   0   7   0    5.70    8.50
   1  -7   0  110.09   27.40
   1  -7   0  116.29   27.10
  -1  -7   0  107.69   25.80
   1   7   0  111.89   27.40
  -1   7   0  101.29   26.50
   1   7   0  124.49   27.50
   1   7   0  129.59   26.70
  -1   7   0  112.09   25.70
   2  -7   0  153.08   38.10
  -2  -7   0  170.48   37.40
   2  -7   0  175.38   38.20
   2   7   0  172.08   38.00
   2   7   0  174.38   38.50
   2   7   0  164.88   39.80
   2   7   0  148.19   37.60
  -3  -7   0   59.19   14.70
   3  -7   0   56.29   17.20
   3  -7   0   41.60   15.70
   3   7   0   51.19   15.90
   3   7   0   58.49   19.10
   3   7   0   49.00   16.00
   3   7   0   70.19   16.40
   4   7   0  197.88   46.70
   5  -7   0   12.30    2.90
   5  -7   0   13.40    3.00
   5  -7   0   11.60    3.10
   5  -7   0   12.70    3.20
   5  -7   0   12.10    2.90
   5  -7   0   13.50    3.20
   5   7   0   14.50    3.00
   5   7   0   12.30    3.40
   5   7   0   13.10    3.00
   5   7   0   10.10    3.20
   6  -7   0    0.60    0.90
   6  -7   0    0.00    1.40
   6  -7   0    2.30    1.50
   6  -7   0   -1.00    0.90
   6  -7   0   -0.50    1.40
   6  -7   0    0.90    0.90
   6   7   0    1.50    1.60
   6   7   0    1.40    1.00
   6   7   0    0.40    1.10
   6   7   0   -0.90    1.30
   7  -7   0    0.40    0.80
   7  -7   0    1.00    1.10
   7  -7   0   -1.60    1.10
   7   7   0    0.30    0.70
   7   7   0    0.70    0.70
   7   7   0   -0.10    0.70
   0  -8   0    2.10    5.20
   0   8   0  -10.00    8.00
   0   8   0    5.00    8.80
   0   8   0    2.10    4.00
   1  -8   0  678.33  135.09
   1  -8   0  653.53  135.59
  -1  -8   0  649.14  134.79
   1   8   0  623.44  135.49
   1   8   0  594.84  134.79
  -1   8   0  597.84  134.89
  -1   8   0  584.94  134.69
   1   8   0  575.04  135.79
   1   8   0  629.14  135.29
   2  -8   0  349.27   76.89
  -2  -8   0  310.67   76.09
   2  -8   0  354.46   76.99
   2   8   0  342.57   76.79
   2   8   0  355.46   77.19
   2   8   0  352.56   77.19
   2   8   0  362.56   77.99
   3  -8   0  -12.90    8.90
   3  -8   0   -1.00    7.50
   3  -8   0    0.00    0.60
  -3  -8   0    2.60    6.80
   3   8   0   11.60   10.00
   3   8   0    1.50    9.60
   3   8   0    0.10    7.90
   3   8   0   -1.30    7.60
   4  -8   0    2.20    1.70
   4  -8   0    3.70    1.50
   4  -8   0    5.40    1.60
   4  -8   0    3.50    1.30
   4   8   0   30.60   12.20
   4   8   0    3.80    1.30
   4   8   0    6.10    1.80
   4   8   0   24.20   10.20
   4   8   0    3.20    1.50
   5  -8   0    6.40    1.80
   5  -8   0    6.80    2.30
   5  -8   0    5.70    2.10
   5  -8   0    5.30    1.80
   5  -8   0    7.50    1.90
   5  -8   0    7.80    1.90
   5  -8   0    7.50    1.90
   5   8   0    6.40    1.80
   5   8   0    6.20    2.10
   5   8   0    6.50    1.80
   5   8   0    7.20    2.40
   6  -8   0    2.10    1.10
   6  -8   0    3.30    1.60
   6  -8   0    4.10    1.30
   6  -8   0    3.50    1.20
   6  -8   0    3.20    1.20
   6  -8   0    4.40    1.30
   6   8   0    1.20    1.20
   6   8   0    1.40    1.30
   6   8   0    3.30    1.30
   6   8   0    4.20    1.50
   6   8   0    1.90    1.40
   7  -8   0    1.80    0.80
   7  -8   0   -0.40    0.70
   7  -8   0   -1.10    0.70
   7   8   0    0.20    0.70
   7   8   0    0.30    0.50
   7   8   0    0.60    0.60
   0  -9   0   -6.10    7.00
   0   9   0   -0.80    6.00
   0   9   0   -2.80    8.90
  -1  -9   0   37.70   11.60
   1  -9   0   34.60   13.70
   1  -9   0   31.50   12.50
   1   9   0   32.70   14.60
  -1   9   0   30.20   10.50
   1   9   0   39.60   13.10
  -1   9   0   42.30   12.20
   1   9   0   43.60   11.40
  -2  -9   0  140.99   34.80
   2  -9   0  152.08   36.30
   2  -9   0  154.78   35.90
   2   9   0  154.88   37.10
   2   9   0  154.68   36.30
   2   9   0  147.59   35.10
   2   9   0  162.18   35.60
  -3  -9   0    8.60   11.30
   3  -9   0    6.80   11.10
   3  -9   0   21.50   10.70
   3   9   0   21.70   11.80
   3   9   0   40.00   12.90
   3   9   0    9.90   13.40
   3   9   0   23.30    9.00
   4  -9   0    6.70    1.90
   4  -9   0    6.00    2.00
   4  -9   0    5.90    1.90
   4  -9   0    7.70    1.90
   4  -9   0    6.10    1.70
   4  -9   0    6.60    1.70
   4  -9   0    5.90    1.90
   4   9   0    6.90    2.10
   4   9   0   29.10   14.70
   4   9   0    8.40    1.90
   4   9   0    7.40    1.80
   4   9   0   11.40   12.40
   5  -9   0    3.90    1.30
   5  -9   0    4.60    1.60
   5  -9   0    4.80    1.60
   5  -9   0    3.50    1.70
   5  -9   0    3.10    1.50
   5  -9   0    1.90    1.30
   5  -9   0    4.50    1.30
   5   9   0    4.00    1.50
   5   9   0    4.90    1.60
   5   9   0    4.20    1.40
   5   9   0    3.30    1.60
   6  -9   0    1.10    1.00
   6  -9   0    0.80    1.00
   6  -9   0    3.40    0.90
   6  -9   0    1.30    1.40
   6  -9   0    1.20    1.40
   6  -9   0    2.80    1.40
   6  -9   0    2.40    1.20
   6   9   0    1.00    1.60
   6   9   0    2.10    1.20
   6   9   0    3.80    1.10
   6   9   0    3.70    1.00
   7  -9   0   -0.20    0.70
   7  -9   0    2.00    0.80
   7   9   0    1.00    0.60
   7   9   0    0.40    0.70
   0 -10   0    6.30    7.80
   0 -10   0    4.50   10.40
   0  10   0   -7.30    9.10
   0  10   0   -2.90    5.90
   1 -10   0   43.70   15.90
  -1 -10   0   36.90   15.00
   1 -10   0   58.79   17.40
  -1  10   0   66.39   16.40
   1  10   0   52.59   16.70
   1  10   0   62.69   18.70
   1  10   0   66.19   15.20
   2 -10   0    9.60    7.70
  -2 -10   0   11.10    6.20
   2 -10   0   19.30    9.90
   2  10   0    1.20    8.50
   2  10   0   12.70   10.10
   2  10   0   14.00    9.90
   3 -10   0   60.09   14.50
   3  10   0   26.40   14.20
   3  10   0   46.10   13.90
   3  10   0   32.30   18.10
   4 -10   0    5.90    2.00
   4 -10   0    6.80    2.00
   4 -10   0    6.70    1.80
   4 -10   0    6.90    1.90
   4 -10   0    7.60    1.80
   4 -10   0    7.10    1.80
   4 -10   0    5.90    2.30
   4  10   0    6.90    1.90
   4  10   0    6.50    2.50
   4  10   0    8.20    2.10
   5 -10   0    1.10    1.00
   5 -10   0    1.50    1.00
   5 -10   0    1.90    0.90
   5 -10   0    0.50    0.80
   5 -10   0   -0.90    1.00
   5 -10   0    1.20    1.00
   5 -10   0    0.40    1.60
   5  10   0   -0.20    1.80
   5  10   0    0.30    1.30
   6 -10   0   -0.60    0.90
   6 -10   0    1.00    0.90
   6 -10   0   -0.20    0.80
   6 -10   0   -0.10    0.80
   6  10   0    0.60    1.10
   6  10   0   -0.90    1.40
   6  10   0    0.70    1.10
   7 -10   0    1.60    0.70
   7 -10   0   -1.00    0.60
   7  10   0   -0.10    0.30
   7  10   0   -0.30    0.60
   0 -11   0   -3.30    5.60
   0 -11   0    1.40    7.70
   0  11   0   -3.90    8.90
   0  11   0   -2.40    6.50
  -1 -11   0   -8.30    7.10
   1 -11   0   -9.90   10.10
   1 -11   0    6.70    8.70
   1  11   0   11.20   11.30
  -1  11   0   -0.50    8.10
   1  11   0    3.90    6.60
   2 -11   0    8.50   10.50
   2 -11   0   -3.40    9.00
   2  11   0   12.80    7.90
   2  11   0    4.50    8.10
   2  11   0    7.20    9.30
   3 -11   0   54.39   14.30
   3  11   0   43.00   13.50
   3  11   0   29.60   14.20
   3  11   0   33.90   15.20
   4 -11   0    4.70    1.70
   4 -11   0    1.70    1.70
   4 -11   0    6.00    1.60
   4 -11   0    5.70    1.40
   4 -11   0    3.20    2.00
   4 -11   0    6.40    1.80
   4 -11   0    5.30    1.70
   4  11   0    4.80    1.80
   4  11   0    6.10    1.90
   4  11   0    6.60    1.90
   5 -11   0    5.50    1.60
   5 -11   0    3.10    1.80
   5 -11   0    3.80    1.70
   5 -11   0    7.90    1.60
   5 -11   0    5.50    1.50
   5 -11   0    3.10    1.80
   5  11   0    5.70    1.60
   5  11   0    5.40    1.90
   6 -11   0    9.60    3.30
   6 -11   0   17.90    3.20
   6 -11   0   13.70    3.10
   6  11   0    9.90    3.20
   6  11   0   14.10    3.20
   6  11   0   15.40    3.30
   7 -11   0   -0.90    0.60
   7 -11   0    0.10    0.60
   7  11   0    0.30    0.60
   0 -12   0 1479.35  327.77
   0 -12   0 1425.36  326.87
   0  12   0 1593.44  327.77
   0  12   0 1515.15  328.07
  -1 -12   0  120.49   32.60
   1 -12   0  143.89   33.00
   1 -12   0  106.59   34.40
   1  12   0  145.79   33.70
  -1  12   0  160.58   34.40
   1  12   0  168.78   35.50
   2 -12   0   17.60   11.90
   2 -12   0   25.80    9.60
   2  12   0   20.50   13.50
   2  12   0   10.90    8.60
   3 -12   0   -0.90    1.30
   3 -12   0   -0.90    0.80
   3 -12   0    1.40    7.10
   3 -12   0    0.70    0.80
   3 -12   0    0.70    1.00
   3  12   0    0.20    1.00
   3  12   0    1.40    1.30
   3  12   0   -0.70    9.80
   3  12   0   -0.20    8.90
   4 -12   0   13.00    3.00
   4 -12   0   10.90    3.10
   4 -12   0   13.40    3.10
   4 -12   0    8.70    3.10
   4 -12   0   14.00    3.20
   4 -12   0   10.90    3.50
   4  12   0   13.60    3.20
   4  12   0   14.30    3.00
   4  12   0   12.70    3.50
   5 -12   0   11.70    2.70
   5 -12   0    8.00    2.80
   5 -12   0   11.70    2.70
   5 -12   0   14.90    2.80
   5  12   0   12.40    2.90
   5  12   0    4.20    3.10
   6 -12   0    5.40    1.70
   6 -12   0    6.10    1.50
   6 -12   0    7.60    1.70
   6 -12   0    7.70    1.70
   6  12   0    6.20    1.80
   6  12   0    5.30    1.70
   6  12   0    4.50    1.60
   0 -13   0    1.10   11.10
   0 -13   0    3.80    5.90
   0  13   0   -1.10    6.20
   0  13   0   -0.60    9.20
   1 -13   0  171.78   42.20
   1 -13   0  175.28   43.10
   1  13   0  200.38   44.30
   1  13   0  194.88   45.30
   2 -13   0   -1.90   10.20
   2 -13   0    4.30    8.40
   2  13   0    8.30   12.30
   2  13   0    6.60    6.90
   3 -13   0    0.30    0.60
   3 -13   0    0.40    0.80
   3 -13   0    2.20    0.90
   3 -13   0    0.30    1.40
   3 -13   0    0.20    1.20
   3  13   0    0.90    1.10
   3  13   0   -0.80    1.30
   3  13   0   -0.50    1.10
   4 -13   0   18.50    5.60
   4 -13   0   27.30    5.60
   4 -13   0   28.70    5.60
   4 -13   0   25.30    5.50
   4 -13   0   21.20    5.60
   4  13   0   28.40    5.70
   4  13   0   19.80    5.90
   4  13   0   25.40    5.60
   5 -13   0   10.30    2.40
   5 -13   0   11.40    2.10
   5 -13   0    5.10    2.30
   5 -13   0    5.90    2.20
   5  13   0    7.70    2.70
   5  13   0    8.60    2.40
   6 -13   0    1.40    0.70
   6 -13   0    1.00    0.80
   6 -13   0    1.20    0.80
   6 -13   0   -0.70    0.80
   6  13   0    0.80    0.70
   6  13   0    0.90    0.90
   6  13   0    1.50    1.00
   0 -14   0   61.19   25.00
   0  14   0  118.39   24.90
   1 -14   0    0.70   11.40
   1 -14   0    9.80    7.30
   1  14   0    6.70   10.80
   1  14   0   15.80   10.10
  -1  14   0   19.40   11.20
   2 -14   0    1.50    0.90
   2 -14   0    0.40    0.80
   2 -14   0    7.30    7.20
   2 -14   0    0.00    1.00
   2  14   0   -0.90    8.50
   2  14   0   -3.90    9.70
   2  14   0   -1.20    1.00
   2  14   0    3.00    1.80
   3 -14   0   10.10    2.60
   3 -14   0   10.10    2.80
   3 -14   0   11.90    2.90
   3 -14   0    9.30    2.70
   3  14   0   14.30    2.90
   3  14   0   13.70    3.10
   4 -14   0    2.80    1.80
   4 -14   0    6.80    1.60
   4 -14   0    8.90    1.70
   4 -14   0    6.50    1.50
   4 -14   0    4.00    1.80
   4  14   0    5.50    1.80
   4  14   0    1.70    2.30
   5 -14   0    1.20    1.10
   5 -14   0    2.90    1.30
   5 -14   0    0.60    1.20
   5  14   0    3.20    1.70
   5  14   0    1.50    1.30
   6 -14   0   -0.60    0.60
   6 -14   0   -1.60    0.90
   6  14   0    0.10    0.60
   6  14   0   -0.30    0.80
   6  14   0    0.00    1.10
   0 -15   0    0.70    8.80
   0  15   0   -2.30    9.50
  -1 -15   0   -0.30    0.60
  -1 -15   0   -5.40   11.60
   1 -15   0   15.00   13.80
   1 -15   0   -3.50    6.10
   1 -15   0   -0.10    0.70
   1 -15   0   -0.10    0.50
   1  15   0   -1.10    7.20
   1  15   0   -2.30    1.70
   1  15   0    2.50   11.90
  -2 -15   0    9.20    2.40
   2 -15   0    9.20    2.40
   2 -15   0   10.60    2.30
   2 -15   0    9.80    2.30
   2  15   0    9.90    2.80
   2  15   0    9.30    2.70
   3 -15   0    2.40    1.40
   3 -15   0    2.90    0.90
   3 -15   0    1.50    1.00
   3  15   0    1.60    1.50
   3  15   0    2.10    1.60
   4 -15   0    0.30    0.90
   4 -15   0   -2.00    1.00
   4 -15   0   -0.40    1.20
   4 -15   0    0.60    0.60
   4  15   0    0.30    2.00
   4  15   0    0.00    1.00
   5 -15   0    8.80    3.10
   5 -15   0   19.50    3.00
   5 -15   0   13.70    3.00
   5  15   0   11.50    3.10
   5  15   0    5.40    3.30
   6 -15   0    0.80    0.50
   6 -15   0    0.20    0.60
   6  15   0   -0.20    0.70
   6  15   0    0.20    0.70
   6  15   0    0.30    0.70
   0 -16   0    1.00    0.90
   0 -16   0    1.20    0.90
   0  16   0    1.10    1.80
   0  16   0    1.10    1.10
   0  16   0    0.70   13.90
   1 -16   0   14.20    3.50
  -1 -16   0   14.40    3.50
   1 -16   0   14.50    3.40
   1  16   0   16.90    4.00
   1  16   0   16.50    3.70
  -1  16   0   16.90    3.70
   2 -16   0    5.50    1.20
   2 -16   0    4.00    1.00
  -2 -16   0    2.30    1.10
   2 -16   0    1.90    1.10
   2  16   0   -1.30    2.00
   2  16   0    2.80    1.40
   3 -16   0    9.00    2.10
   3 -16   0    8.20    2.30
   3  16   0   10.40    2.70
   3  16   0    9.30    3.00
   4 -16   0    5.30    1.40
   4 -16   0    5.60    1.40
   4 -16   0    3.20    1.70
   4  16   0    6.20    1.90
   4  16   0    5.50    1.90
   5 -16   0    0.60    1.10
   5 -16   0   -0.20    0.90
   5  16   0   -1.90    1.00
   5  16   0   -0.10    0.80
   6 -16   0    0.40    0.50
   6  16   0   -0.10    0.40
   6  16   0    0.50    0.60
   6  16   0   -0.80    0.70
   0 -17   0    0.30    0.60
   0 -17   0   -1.00    0.80
   0  17   0    0.10    1.80
   0  17   0    1.70    1.10
   1 -17   0   -0.10    0.60
  -1 -17   0    1.20    0.90
   1 -17   0    0.50    0.60
   1  17   0    1.80    1.20
  -1  17   0    1.40    1.90
   1  17   0   -3.10    1.80
   2 -17   0   17.10    3.80
   2 -17   0   17.30    3.90
  -2 -17   0   17.00    3.90
   2 -17   0   16.70    3.90
   2  17   0   18.00    4.10
   2  17   0   18.60    4.50
  -2  17   0   15.40    4.30
   3 -17   0    3.30    1.40
   3 -17   0    6.30    1.30
  -3  17   0    3.10    1.70
   3  17   0    3.70    1.50
   3  17   0    3.60    1.80
   4 -17   0    2.10    1.10
   4 -17   0    1.80    0.90
   4  17   0    1.90    1.80
   4  17   0    1.10    1.10
   5 -17   0    1.50    0.70
   5  17   0    1.10    1.40
   0 -18   0   -0.30    0.90
   0 -18   0    1.30    0.90
   0  18   0   -1.10    1.50
   0  18   0    0.40    1.40
  -1 -18   0   27.00    5.70
   1 -18   0   22.60    5.60
   1 -18   0   25.90    5.70
   1  18   0   26.00    5.80
   1  18   0   25.90    5.90
  -1  18   0   25.40    5.90
   2 -18   0    2.00    0.70
  -2 -18   0   -0.10    0.60
   2 -18   0    0.10    0.80
   2 -18   0    0.90    0.70
   2  18   0    0.10    1.40
  -2  18   0    0.90    1.90
   2  18   0    0.10    1.10
   3 -18   0    1.30    0.80
   3 -18   0    1.40    0.90
  -3  18   0    0.90    1.30
   3  18   0    1.10    1.10
   3  18   0    1.30    1.40
   4 -18   0    2.90    0.90
   4 -18   0    1.30    1.00
   4  18   0    2.30    1.40
   4  18   0    2.80    1.40
   5 -18   0    0.30    0.60
   5 -18   0    0.20    0.50
   5  18   0    0.00    0.70
   5  18   0    0.60    0.90
   0 -19   0    0.10    0.60
   0 -19   0   -0.20    0.90
   0  19   0    3.30    2.00
   0  19   0    0.70    1.10
  -1 -19   0    9.90    2.30
   1 -19   0    9.80    2.30
   1 -19   0   10.30    2.30
  -1  19   0    6.70    3.20
   1  19   0    8.40    2.70
   1  19   0    9.30    2.80
   2 -19   0    4.60    1.60
   2 -19   0    7.70    1.50
  -2 -19   0    5.00    1.60
   2 -19   0    6.70    1.50
   2  19   0    3.20    1.90
  -2  19   0    0.90    2.10
   2  19   0    6.80    2.10
   3 -19   0    2.50    0.90
   3 -19   0    2.10    0.80
   3  19   0    1.50    1.50
   3  19   0    1.90    2.00
   4 -19   0    0.80    0.60
   4 -19   0    0.10    0.50
   4  19   0    0.50    1.10
   4  19   0    0.60    1.10
   5 -19   0    1.40    0.50
   5 -19   0    0.70    0.50
   5  19   0    1.20    0.80
   5  19   0    1.40    0.60
   5  19   0   -1.40    0.60
   0 -20   0   10.90    2.30
   0 -20   0    6.20    2.30
   0  20   0   12.20    2.70
   0  20   0   10.80    2.60
   1 -20   0    0.10    0.90
   1 -20   0    0.00    0.90
  -1 -20   0   -0.40    0.90
   1  20   0    0.60    1.90
   1  20   0    2.80    1.60
  -1  20   0    4.90    1.90
  -2 -20   0    0.40    0.90
   2 -20   0    0.00    0.60
   2 -20   0   -0.20    0.60
   2 -20   0   -0.10    0.80
   2  20   0    0.30    1.00
   2  20   0    0.60    1.30
  -2  20   0    0.30    1.70
   3 -20   0    2.50    0.90
   3 -20   0    2.10    0.70
   3  20   0    1.90    1.40
   3  20   0   -1.70    1.20
   4 -20   0    0.60    0.60
   4 -20   0    1.40    0.60
   4  20   0    2.10    1.00
   4  20   0    0.40    1.00
   0 -21   0   -0.80    0.80
   0 -21   0    0.20    0.90
   0  21   0   -0.30    1.10
   0  21   0   -1.80    1.70
  -1 -21   0    3.30    1.00
   1 -21   0    3.60    1.00
   1 -21   0    3.20    1.00
   1  21   0    1.80    1.30
  -1  21   0    0.80    1.90
   1  21   0    2.10    2.00
   2 -21   0    0.20    0.60
   2 -21   0    0.00    0.50
  -2 -21   0    1.60    0.60
   2  21   0    0.50    1.00
  -2  21   0    0.30    1.60
   2  21   0   -1.30    1.60
   3 -21   0    0.60    0.80
   3 -21   0   -0.10    0.50
   3  21   0    1.80    1.10
   3  21   0    0.10    1.00
   3  21   0    0.10    0.80
   4 -21   0    0.20    0.80
   4 -21   0    1.50    0.70
   4 -21   0    1.70    0.60
   4  21   0    2.50    0.80
   4  21   0    3.90    1.00
   0 -22   0   17.40    3.80
   0 -22   0   17.30    3.70
   0  22   0   12.50    4.10
   1 -22   0    3.40    0.80
   1 -22   0    1.00    0.90
  -1 -22   0    1.70    1.00
   1  22   0    2.30    1.40
   1  22   0    1.00    1.30
  -1  22   0   -1.50    1.60
  -2 -22   0    3.20    0.90
   2 -22   0    0.70    0.80
   2 -22   0    4.90    1.00
   2 -22   0    4.10    0.90
  -2  22   0    3.30    1.30
   2  22   0    2.40    1.30
   2  22   0    0.80    1.40
   3 -22   0    0.50    0.50
   3 -22   0    0.60    0.50
   3 -22   0   -0.50    0.50
   3  22   0   -0.60    0.90
   3  22   0    1.50    0.80
   3  22   0    0.30    0.60
   0 -23   0   -0.70    0.50
   0  23   0   -1.10    0.90
   0  23   0   -0.10    1.50
   1 -23   0   -0.90    0.70
  -1 -23   0   -0.50    0.70
   1 -23   0   -0.20    0.50
   1  23   0    1.60    0.90
   1  23   0    0.50    1.00
  -1  23   0   -0.20    1.00
   2 -23   0   -0.40    0.40
  -2 -23   0   -0.30    0.40
   2 -23   0    0.30    0.50
   2 -23   0   -0.10    0.40
   2  23   0   -2.00    1.30
  -2  23   0    1.00    1.60
   2  23   0   -0.40    0.70
   3 -23   0   -0.10    0.40
   3 -23   0   -0.40    0.40
   3  23   0    0.20    0.60
   3  23   0   -0.20    0.50
   3  23   0    0.40    0.80
   0 -24   0    2.00    0.70
   0  24   0   -1.00    1.30
   0  24   0    1.60    1.00
   1 -24   0    0.50    0.50
  -1 -24   0    0.40    0.70
   1 -24   0   -0.30    0.60
   1  24   0    3.40    1.00
  -1  24   0    0.70    1.00
   1  24   0    3.80    0.90
   2 -24   0    2.40    0.70
   2 -24   0    3.30    0.70
  -2 -24   0    2.60    0.70
   2  24   0    1.80    0.90
   2  24   0    0.10    1.00
   0 -25   0    0.50    0.40
   0  25   0   -2.40    0.90
   0  25   0   -0.50    0.70
   1 -25   0    0.60    0.40
  -1 -25   0    0.00    0.40
   1 -25   0    0.20    0.40
   1  25   0   -0.70    0.60
   1  25   0    0.60    0.80
   7   0  -1    0.80    0.90
   7   0  -1    0.40    0.80
   7   0  -1    0.60    0.90
   7   0  -1    1.40    0.90
   7   0  -1    0.80    0.90
   6   0  -1   -0.40    0.90
   6   0  -1   -0.10    1.50
   6   0  -1   -1.30    1.00
   6   0  -1    0.30    1.00
   5   0  -1    6.80    1.90
   5   0  -1    6.70    1.90
   5   0  -1    5.40    2.10
   5   0  -1    7.50    2.20
   5   0  -1    9.40    2.20
   4   0  -1   16.10    8.60
   4   0  -1    1.50    1.30
   4   0  -1  -10.30    5.40
   3   0  -1    5.80    7.70
   3   0  -1    2.00    6.70
   2   0  -1   -1.10    3.90
   2   0  -1   -7.70    6.50
   1   0  -1  320.67   71.99
   1   0  -1  332.57   72.29
   1   0  -1  340.47   72.09
   0   0   1   -0.70    1.60
   0   0  -1   -1.40    1.50
   0   0   1   -0.30    1.80
   0   0   1   -2.70    2.80
   1   0   1  519.75  109.59
   1   0   1  501.95  109.49
   1   0   1  485.65  109.59
   2   0   1   39.90    8.70
   3   0   1   63.89   15.90
   3   0   1   54.89   15.40
   3   0   1   88.39   18.30
   4   0   1    8.80   10.20
   5   0   1   13.30    3.20
   5   0   1   12.60    3.20
   5   0   1   13.80    3.10
   5   0   1   12.10    3.10
   5   0   1   14.20    3.40
   5   0   1   13.60    3.20
   5   0   1   13.00    3.10
   6   0   1    0.60    0.90
   6   0   1   -1.00    1.50
   6   0   1    1.60    1.00
   6   0   1   -1.10    0.80
   6   0   1    0.50    0.60
   7   0   1    0.00    0.80
   7   0   1   -0.20    0.80
   7   0   1    1.10    0.90
   7   0   1    0.50    0.60
   7  -1  -1    2.40    2.00
   7  -1  -1    8.90    1.90
   7  -1  -1    6.20    1.90
   7  -1  -1    9.60    1.90
   7  -1  -1    7.90    1.80
   7   1  -1   11.40    1.90
   7   1  -1    3.80    1.80
   7   1  -1   10.20    2.00
   7   1  -1    4.50    1.80
   6  -1  -1    1.20    1.10
   6  -1  -1    2.10    1.60
   6  -1  -1    1.60    1.20
   6  -1  -1    1.40    1.40
   6   1  -1    1.80    1.00
   6   1  -1   -0.40    1.60
   6   1  -1    1.30    1.40
   6   1  -1    1.30    0.90
   5  -1  -1    0.10    1.30
   5  -1  -1    1.40    1.00
   5  -1  -1   -0.40    1.40
   5  -1  -1    0.00    0.90
   5  -1  -1    0.20    1.00
   5   1  -1   -0.30    0.90
   5   1  -1    1.40    1.40
   5   1  -1    1.60    1.10
   5   1  -1   -0.10    1.40
   5   1  -1   -3.00    1.20
   4  -1  -1   20.50   10.30
   4  -1  -1    3.00    1.60
   4   1  -1   13.80   10.70
   4   1  -1    4.20    1.60
   4   1  -1    4.50    8.60
   3  -1  -1    0.70    5.20
   3   1  -1   -8.00    9.00
   3   1  -1    4.80    8.30
   2  -1  -1   55.49   13.50
   2  -1  -1   65.29   14.40
   2   1  -1   66.09   15.90
   2   1  -1   54.89   14.00
   1  -1  -1 2019.90  429.46
   1  -1  -1 2028.40  429.46
   1  -1  -1 1964.50  429.26
   1   1  -1 1976.80  429.56
   1   1  -1 1916.31  429.36
   0  -1   1  262.37   55.99
   0  -1  -1  272.27   55.99
   0   1  -1  246.98   55.99
   0   1   1  244.68   56.09
   0   1   1  271.77   56.09
   0   1  -1  247.78   55.89
   1  -1   1  656.93  136.69
   1  -1   1  630.24  136.99
   1  -1   1  648.34  136.79
   1   1   1  609.64  136.89
  -1   1  -1  643.34  136.39
   1   1   1  607.54  136.89
   1   1   1  600.34  136.59
   1   1   1  627.84  136.99
   2  -1   1 2329.17  543.75
   2  -1   1 2467.05  543.85
   2  -1   1 2545.15  544.25
   2  -1   1 2530.35  544.15
   2  -1   1 2627.34  543.15
   2   1   1 2428.26  544.25
   2   1   1 2574.94  543.15
   2   1   1 2510.05  544.15
   2   1   1 2543.35  544.05
   3  -1   1   21.50   10.20
   3  -1   1   17.50    8.00
   3   1   1   27.90    9.90
   3   1   1   19.50    8.20
   3   1   1   20.80    8.90
   4  -1   1   29.10   13.20
   4   1   1   40.60   14.40
   5  -1   1   23.10    5.80
   5  -1   1   23.70    5.70
   5  -1   1   25.90    5.80
   5  -1   1   25.10    5.70
   5  -1   1   28.00    5.70
   5  -1   1   23.60    5.70
   5  -1   1   30.40    5.90
   5   1   1   28.20    5.80
   5   1   1   26.50    5.70
   5   1   1   20.40    5.70
   5   1   1   22.90    5.80
   5   1   1   28.50    5.90
   5   1   1   28.30    5.70
   6  -1   1   14.40    3.40
   6  -1   1   12.60    3.40
   6  -1   1   16.80    3.50
   6  -1   1   11.00    3.60
   6  -1   1   14.70    3.40
   6  -1   1   15.60    3.30
   6   1   1   14.40    3.40
   6   1   1   11.60    3.50
   6   1   1   19.00    3.50
   6   1   1   18.10    3.70
   6   1   1   10.10    3.50
   7  -1   1    2.00    1.40
   7  -1   1    3.70    0.90
   7  -1   1    3.60    1.20
   7  -1   1    2.80    1.20
   7   1   1    2.20    0.90
   7   1   1    3.90    1.40
   7   1   1    3.40    1.10
   7  -2  -1    0.50    0.80
   7  -2  -1   -1.00    0.60
   7  -2  -1   -0.50    0.80
   7  -2  -1    0.60    0.90
   7  -2  -1   -1.00    0.80
   7   2  -1    1.90    0.80
   7   2  -1    0.20    1.20
   6  -2  -1   -2.50    1.40
   6  -2  -1    0.90    1.50
   6  -2  -1    0.00    0.90
   6  -2  -1    1.40    0.80
   6   2  -1   -1.60    1.00
   6   2  -1    0.00    0.90
   6   2  -1   -0.50    1.50
   5  -2  -1   -0.50    1.00
   5  -2  -1   -0.90    0.90
   5  -2  -1    0.90    1.00
   5  -2  -1   -0.40    0.90
   5   2  -1    0.50    1.30
   5   2  -1    0.30    1.30
   5   2  -1    0.70    0.80
   5   2  -1    0.30    1.00
   5   2  -1   -0.50    1.40
   4  -2  -1  264.67   60.59
   3  -2  -1   67.79   18.50
   3   2  -1   80.79   20.10
   3   2  -1   78.79   20.70
   2  -2  -1  106.79   25.00
   2  -2  -1  114.69   26.10
   2  -2  -1  121.79   25.90
   2  -2  -1  120.19   26.10
   2   2  -1  117.79   27.20
   2   2  -1  111.19   25.90
   1  -2  -1   72.89   16.10
   1  -2  -1   60.39   16.10
   1  -2  -1   71.19   15.80
   1   2  -1   67.59   16.30
   1   2  -1   69.39   16.30
   0  -2   1    9.30    2.60
   0  -2   1   13.00    5.10
   0  -2  -1   13.50    4.90
   0   2   1    7.40    3.50
   0   2   1    7.00    3.70
   0   2  -1    8.10    4.20
   0   2  -1    6.80    3.40
   1  -2   1 2262.67  461.85
   1  -2   1 2140.29  461.95
   1  -2   1 2102.99  462.15
   1   2   1 2063.49  462.25
   1   2   1 2151.28  462.15
   1   2   1 2097.39  462.35
   1   2   1 2094.09  461.95
  -1   2  -1 2120.49  461.75
   2  -2   1  603.64  139.59
   2  -2   1  650.33  140.29
   2  -2   1  657.73  140.09
   2  -2   1  640.64  139.79
   2   2   1  665.23  140.69
   2   2   1  684.43  140.69
   2   2   1  659.93  140.49
   2   2   1  614.34  139.79
   3  -2   1  133.09   31.00
   3  -2   1  115.59   30.20
   3   2   1  153.18   30.70
   3   2   1  125.49   30.40
   3   2   1  113.69   31.00
   4  -2   1   21.60   11.90
   4   2   1   37.00   12.20
   5  -2   1   17.60    4.00
   5  -2   1   20.30    4.30
   5  -2   1   17.10    4.10
   5  -2   1   15.70    4.10
   5  -2   1   17.00    4.00
   5  -2   1   17.60    4.00
   5  -2   1   16.60    4.00
   5   2   1   14.50    4.10
   5   2   1   15.90    4.10
   5   2   1   19.50    4.10
   5   2   1   17.60    4.20
   5   2   1   21.50    4.10
   5   2   1   17.60    4.00
   6  -2   1   15.90    5.30
   6  -2   1   23.90    5.30
   6  -2   1   20.30    5.10
   6  -2   1   30.30    5.20
   6  -2   1   28.30    5.20
   6  -2   1   25.80    5.20
   6   2   1   18.90    5.30
   6   2   1   12.50    5.20
   6   2   1   21.90    5.10
   6   2   1   32.40    5.30
   6   2   1   23.50    5.20
   7  -2   1   -1.30    1.10
   7  -2   1    1.30    0.90
   7  -2   1    0.80    0.90
   7  -2   1    0.50    0.60
   7   2   1    0.80    1.00
   7   2   1   -0.40    0.60
   7   2   1    0.60    1.00
   7   2   1    0.00    0.80
   7  -3  -1    5.90    1.20
   7  -3  -1    3.80    1.40
   7  -3  -1    9.50    1.50
   7  -3  -1    1.60    1.20
   7  -3  -1    3.30    1.60
   7   3  -1    2.50    1.20
   7   3  -1    4.10    1.30
   7   3  -1    5.80    1.40
   6  -3  -1   -2.40    1.40
   6  -3  -1    1.50    1.10
   6  -3  -1    0.50    0.80
   6  -3  -1    1.90    1.40
   6   3  -1    1.80    1.10
   6   3  -1   -0.30    0.90
   6   3  -1    0.70    1.10
   5  -3  -1    7.00    1.80
   5  -3  -1    3.80    1.70
   5  -3  -1    5.80    2.00
   5  -3  -1    6.10    1.80
   5   3  -1    6.40    2.10
   5   3  -1    2.30    1.90
   5   3  -1    6.00    1.70
   5   3  -1    8.20    1.90
   5   3  -1    7.10    1.80
   4   3  -1  258.77   58.29
   4   3  -1  249.28   58.39
   3  -3  -1   -4.50    5.10
   3   3  -1    0.00    5.00
   3   3  -1   -7.20    8.90
   3   3  -1   -0.10    9.10
   2  -3  -1  142.99   33.80
   2  -3  -1  165.08   34.50
   2  -3  -1  157.08   34.40
   2  -3  -1  160.88   35.20
   2   3  -1  156.98   34.70
   2   3  -1  154.68   35.60
   1  -3  -1   68.39   15.30
   1  -3  -1   68.29   16.30
   1  -3  -1   57.09   14.90
  -1   3   1   63.49   14.80
   1   3  -1   66.69   16.20
   1   3  -1   65.49   15.80
   0  -3   1   16.90    7.70
   0  -3   1   25.50    5.30
   0  -3  -1   16.20    7.30
   0   3   1    7.40    6.60
   0   3   1   21.40    5.60
   0   3  -1   19.90    5.40
   0   3  -1   18.70    5.70
   0   3   1   13.20    7.00
   1  -3   1   80.59   19.90
   1  -3   1   94.39   20.90
   1  -3   1   85.09   19.50
   1   3   1   79.89   20.70
   1   3   1   89.79   20.40
   1   3   1   94.69   21.20
  -1   3  -1   86.79   19.50
   1   3   1   92.09   21.10
   2  -3   1    0.30    7.50
   2  -3   1    0.00    5.30
   2   3   1    5.00    8.30
   2   3   1    2.20    8.50
   2   3   1   15.00    6.50
   2   3   1   -3.10    4.80
   3  -3   1   15.00   10.30
   3  -3   1   18.80    7.60
   3   3   1   14.00   10.40
   3   3   1   29.10   11.70
   3   3   1   22.40   10.50
   4  -3   1    0.00    0.70
   4  -3   1   -4.00    7.60
   4   3   1    0.20    1.00
   4   3   1    3.60   10.30
   5  -3   1    2.00    1.50
   5  -3   1    2.70    1.60
   5  -3   1    2.60    1.50
   5  -3   1    3.90    1.10
   5  -3   1    4.80    1.30
   5  -3   1    4.30    1.50
   5   3   1    4.00    1.30
   5   3   1    3.50    1.50
   5   3   1    4.50    1.40
   5   3   1    3.10    1.80
   5   3   1    5.00    1.40
   5   3   1   -0.30    1.60
   5   3   1    3.30    1.20
   6  -3   1   11.70    2.80
   6  -3   1    9.70    2.50
   6  -3   1    6.00    2.70
   6  -3   1   10.20    2.80
   6  -3   1    3.80    2.70
   6  -3   1   15.20    2.70
   6   3   1    9.50    2.80
   6   3   1   11.20    2.70
   6   3   1   14.00    2.70
   6   3   1   12.80    2.50
   7  -3   1    1.90    0.90
   7  -3   1    1.00    0.50
   7  -3   1    0.40    0.80
   7  -3   1   -0.40    1.00
   7  -3   1    0.40    0.90
   7   3   1   -0.20    1.10
   7   3   1   -1.40    1.00
   7   3   1   -0.40    0.40
   7  -4  -1    1.20    0.90
   7  -4  -1    0.50    0.90
   7  -4  -1    2.90    1.00
   7  -4  -1    2.20    0.90
   7  -4  -1    1.50    0.90
   7   4  -1    1.80    0.80
   7   4  -1    2.50    0.90
   7   4  -1   -0.70    1.20
   6  -4  -1    0.00    1.40
   6  -4  -1    0.30    1.00
   6  -4  -1   -0.10    1.00
   6  -4  -1   -2.30    1.30
   6   4  -1    0.30    0.80
   6   4  -1    1.00    1.00
   6   4  -1   -1.10    0.80
   6   4  -1    0.30    1.50
   5  -4  -1   11.10    2.80
   5  -4  -1   12.50    2.90
   5  -4  -1   14.50    2.90
   5  -4  -1   12.20    2.80
   5   4  -1    8.90    2.90
   5   4  -1   12.60    2.80
   5   4  -1   11.10    3.00
   5   4  -1   10.00    3.00
   5   4  -1    9.20    3.00
   4  -4  -1   67.69   19.70
   4   4  -1   97.29   21.50
   4   4  -1   67.29   21.90
   3  -4  -1  400.76   88.09
   3   4  -1  426.36   89.19
   3   4  -1  373.76   88.09
   3   4  -1  411.76   88.89
   2  -4  -1    3.90    5.20
   2  -4  -1   -1.20    5.40
   2  -4  -1   14.60    8.20
   2   4  -1   -0.60    8.00
   2   4  -1    7.20    8.70
   2   4  -1    0.60    4.70
   1  -4  -1   86.19   22.30
   1  -4  -1   93.29   22.10
   1  -4  -1  101.09   21.70
  -1  -4   1   94.29   21.80
  -1   4   1   95.89   21.80
   1   4  -1   99.79   22.20
   1   4  -1   97.09   23.10
   0  -4   1 1399.76  291.97
   0  -4   1 1349.56  291.47
   0  -4  -1 1493.95  291.87
   0   4   1 1424.46  291.67
   0   4  -1 1233.48  291.47
   0   4  -1 1260.37  291.77
   0   4  -1 1314.77  291.37
   0   4   1 1348.57  291.97
   0   4   1 1301.27  291.77
   1  -4   1  224.78   50.69
  -1  -4  -1  257.17   50.79
   1  -4   1  246.88   51.19
   1  -4   1  220.68   49.90
   1   4   1  234.28   51.69
   1   4   1  224.38   50.79
   1   4   1  217.38   50.79
  -1   4  -1  226.98   50.19
   2  -4   1    2.40    4.70
   2  -4   1    4.50    7.80
   2   4   1    3.80    4.40
   2   4   1    8.00    7.10
   2   4   1    0.80    6.00
   2   4   1   11.70    8.80
   3  -4   1  768.62  175.08
   3  -4   1  771.02  175.48
   3   4   1  810.82  175.88
   3   4   1  895.21  176.28
   3   4   1  788.62  176.28
   4   4   1   15.40   11.60
   5  -4   1   47.50   10.30
   5  -4   1   45.50   10.30
   5  -4   1   45.30   10.30
   5  -4   1   55.29   10.40
   5  -4   1   47.40   10.40
   5  -4   1   43.90   10.30
   5   4   1   49.60   10.40
   5   4   1   47.40   10.30
   5   4   1   49.40   10.40
   5   4   1   44.50   10.30
   5   4   1   46.20   10.40
   5   4   1   44.20   10.40
   6  -4   1   11.90    2.50
   6  -4   1   10.80    2.70
   6  -4   1   10.70    2.40
   6  -4   1    8.20    2.40
   6  -4   1   15.40    2.50
   6  -4   1    7.10    2.30
   6   4   1    7.50    2.60
   6   4   1    8.70    2.30
   6   4   1    7.40    2.60
   6   4   1    9.10    2.70
   7  -4   1    1.50    0.90
   7  -4   1    1.20    0.90
   7  -4   1   -0.10    0.70
   7  -4   1    1.00    1.20
   7  -4   1    0.60    0.80
   7   4   1    0.30    0.80
   7   4   1    1.50    0.50
   7   4   1    1.60    0.80
   7  -5  -1    1.40    0.80
   7  -5  -1    3.40    1.00
   7  -5  -1    1.30    0.90
   7  -5  -1   -1.20    1.10
   7  -5  -1    0.20    0.90
   7   5  -1    1.50    0.90
   7   5  -1    2.70    0.90
   6  -5  -1   11.40    3.50
   6  -5  -1   14.40    3.30
   6  -5  -1   10.80    3.40
   6  -5  -1   11.50    3.40
   6   5  -1   15.40    3.40
   6   5  -1   21.90    3.40
   6   5  -1    9.70    3.40
   5  -5  -1    2.60    1.60
   5  -5  -1    5.90    1.50
   5  -5  -1    2.30    1.40
   5  -5  -1    4.90    1.40
   5  -5  -1    2.70    1.70
   5   5  -1    4.80    1.50
   5   5  -1    5.90    1.60
   5   5  -1    2.60    1.60
   5   5  -1    4.30    1.70
   5   5  -1    4.90    1.50
   4  -5  -1   30.20    6.60
   4   5  -1   40.40   14.80
   4   5  -1   35.00   13.50
   4   5  -1   20.40   13.50
   3  -5  -1   94.09   25.40
   3  -5  -1  109.19   26.20
   3   5  -1  114.29   25.80
   3   5  -1  118.09   26.60
   3   5  -1   98.09   27.00
   2  -5  -1  150.88   34.30
   2  -5  -1  145.89   34.00
   2  -5  -1  150.88   33.40
   2   5  -1  140.69   34.60
   2   5  -1  150.78   34.70
   2   5  -1  166.58   35.30
   1  -5  -1  296.27   60.99
  -1  -5   1  281.97   60.49
   1  -5  -1  267.67   60.49
   1  -5  -1  292.07   60.99
   1   5  -1  244.78   61.19
  -1   5   1  282.97   60.59
   1   5  -1  266.27   61.29
   1   5  -1  273.67   60.99
   0  -5   1  169.98   35.50
   0  -5  -1  178.18   35.90
   0   5  -1  165.88   35.70
   0   5   1  142.19   36.40
   0   5   1  157.98   36.20
   0   5  -1  157.48   35.00
   0   5   1  160.58   35.60
   0   5  -1  148.09   36.20
  -1  -5  -1  425.66   87.29
   1  -5   1  388.46   87.59
   1  -5   1  378.56   87.19
   1   5   1  386.26   87.19
   1   5   1  400.66   88.29
  -1   5  -1  400.96   86.99
   1   5   1  404.46   87.49
   2  -5   1   89.29   23.30
   2  -5   1  117.99   25.30
   2  -5   1  115.39   24.60
   2   5   1  121.09   25.80
   2   5   1  122.49   26.00
   2   5   1   96.29   24.60
   2   5   1   98.59   26.60
   3  -5   1  182.88   46.70
   3   5   1  210.58   48.30
   3   5   1  195.78   47.20
   3   5   1  218.88   46.20
   3   5   1  210.98   47.70
   4  -5   1   40.40   17.20
   4   5   1   57.29   18.10
   4   5   1   67.99   17.80
   5  -5   1    1.80    1.00
   5  -5   1    0.80    0.90
   5  -5   1    1.50    1.40
   5  -5   1    0.00    0.80
   5  -5   1    0.80    1.20
   5   5   1    0.20    0.80
   5   5   1    1.70    1.10
   5   5   1   -1.00    1.50
   5   5   1    1.60    1.00
   5   5   1   -0.40    1.60
   5   5   1    3.00    1.40
   6  -5   1   18.00    3.30
   6  -5   1   17.20    3.30
   6  -5   1   10.60    3.40
   6  -5   1   18.80    3.30
   6  -5   1   13.80    3.40
   6  -5   1   11.10    3.20
   6   5   1   13.50    3.30
   6   5   1   12.90    3.50
   6   5   1   11.70    3.20
   6   5   1   10.10    3.50
   7  -5   1    1.00    1.00
   7  -5   1    3.60    1.10
   7  -5   1    4.50    1.10
   7  -5   1    2.70    1.10
   7   5   1    2.30    0.80
   7   5   1    3.20    1.00
   7   5   1    2.30    1.00
   7  -6  -1    5.60    1.30
   7  -6  -1    2.40    1.40
   7  -6  -1    5.10    1.50
   7  -6  -1    7.60    1.50
   7  -6  -1   10.50    1.60
   7   6  -1    3.80    1.40
   7   6  -1    3.40    1.30
   6  -6  -1    3.50    1.70
   6  -6  -1    1.30    1.60
   6  -6  -1    4.40    1.40
   6  -6  -1    3.40    1.60
   6   6  -1    2.10    1.70
   6   6  -1    1.40    1.70
   6   6  -1    7.60    1.40
   5  -6  -1   14.00    3.00
   5  -6  -1    8.70    2.90
   5  -6  -1   12.40    2.90
   5  -6  -1   13.30    3.10
   5  -6  -1   12.90    3.00
   5  -6  -1   15.50    3.10
   5   6  -1   13.40    2.90
   5   6  -1    9.80    3.10
   5   6  -1   11.00    3.10
   5   6  -1   11.20    3.20
   4  -6  -1   -0.70    0.80
   4   6  -1   -0.40    0.80
   4   6  -1    7.20    8.50
   4   6  -1   -2.30    7.80
   4   6  -1   -9.90    9.10
   3  -6  -1    6.10    7.70
   3  -6  -1   -5.00    5.90
   3   6  -1   -3.90    6.10
   3   6  -1   -8.20    8.30
   3   6  -1   -8.10    6.80
   2  -6  -1   20.10    8.20
  -2  -6   1   23.60    7.50
   2  -6  -1   23.20    8.50
   2   6  -1   23.50    9.90
   2   6  -1   19.70    8.40
   2   6  -1    8.60    9.50
   1  -6  -1   12.90    9.70
   1  -6  -1   19.80    9.00
  -1  -6   1   24.80    7.20
   1   6  -1   21.40    9.70
  -1   6   1   22.50    7.60
   1   6  -1   16.20    9.00
  -1   6   1   19.10    8.00
   1   6  -1   20.50    6.90
   0  -6   1    1.60    9.20
   0  -6   1   -1.30    5.50
   0  -6  -1   14.40    8.30
   0   6   1    2.70    5.20
   0   6   1   -8.80    5.10
   0   6  -1   -0.60    5.10
   0   6   1    8.30    7.80
   0   6  -1    2.40    2.80
   0   6  -1    1.50    5.00
   1  -6   1  142.29   30.60
  -1  -6  -1  145.29   30.60
   1  -6   1  125.59   30.00
  -1   6  -1  132.19   30.20
   1   6   1  116.69   31.90
   1   6   1  123.99   30.30
   1   6   1  142.59   30.90
   2  -6   1  111.99   27.00
   2  -6   1  124.29   28.10
  -2  -6  -1  115.69   27.20
   2   6   1  112.39   27.50
   2   6   1  112.29   27.60
   2   6   1  117.49   29.60
   2   6   1  119.59   28.30
   3  -6   1  112.79   28.70
   3   6   1  108.99   29.20
   3   6   1  124.69   27.60
   3   6   1  109.19   30.00
   4  -6   1   18.60   11.00
   4   6   1   10.60   11.20
   4   6   1    3.20    7.20
   5  -6   1    8.70    2.60
   5  -6   1    8.50    2.70
   5  -6   1   10.90    2.50
   5  -6   1    8.70    2.50
   5  -6   1   11.20    2.50
   5  -6   1    8.20    2.30
   5   6   1   12.50    2.60
   5   6   1    6.80    2.70
   5   6   1   11.40    2.50
   5   6   1    8.40    2.50
   5   6   1   10.30    2.70
   5   6   1   10.20    2.80
   6  -6   1   -0.30    0.90
   6  -6   1    0.60    1.40
   6  -6   1   -0.50    1.30
   6  -6   1    0.40    0.80
   6  -6   1    1.40    1.50
   6  -6   1    0.30    1.00
   6   6   1    1.10    1.00
   6   6   1    2.70    1.50
   6   6   1    0.90    0.90
   6   6   1    0.10    1.40
   7  -6   1    1.10    0.80
   7  -6   1    1.50    1.20
   7  -6   1   -0.10    0.80
   7   6   1    1.30    1.10
   7   6   1    0.80    0.60
   7   6   1   -1.90    0.90
   7  -7  -1    2.00    1.00
   7  -7  -1    1.90    0.80
   7  -7  -1    1.40    0.90
   7  -7  -1    2.20    0.90
   7  -7  -1    2.40    0.70
   7   7  -1    2.10    0.80
   7   7  -1    0.80    0.80
   6  -7  -1    9.50    2.60
   6  -7  -1    7.30    2.70
   6  -7  -1   13.20    2.60
   6  -7  -1   11.50    2.50
   6  -7  -1   12.00    2.50
   6   7  -1    5.90    2.70
   6   7  -1    7.80    2.50
   6   7  -1   11.30    2.50
   5  -7  -1   18.60    4.20
   5  -7  -1   16.50    4.10
   5  -7  -1   20.80    4.20
   5  -7  -1   18.40    3.90
   5  -7  -1   19.50    4.00
   5  -7  -1   17.40    4.20
   5   7  -1   10.60    4.10
   5   7  -1   19.80    4.00
   5   7  -1   15.70    4.10
   5   7  -1   14.80    4.30
   4  -7  -1   -1.10    1.10
   4   7  -1    2.30    8.10
   4   7  -1   -4.50   10.30
   4   7  -1    4.40   12.10
   3  -7  -1   16.10    7.90
  -3  -7   1   -0.10    6.70
   3   7  -1   19.70   10.10
   3   7  -1   -0.20    5.60
   3   7  -1   12.20   10.00
  -2  -7   1  126.99   31.50
   2  -7  -1  140.29   32.20
   2  -7  -1  135.39   33.00
   2   7  -1  144.89   33.20
   2   7  -1  152.98   32.30
   2   7  -1  139.29   33.20
   1  -7  -1   -0.70    5.70
  -1  -7   1    5.40    5.20
   1  -7  -1   -1.00    8.40
   1   7  -1   -8.40    7.10
  -1   7   1    6.10    6.70
  -1   7   1    1.00    5.90
   1   7  -1    5.30    8.20
   1   7  -1    4.90    6.00
   0  -7   1  683.13  141.69
   0  -7   1  668.23  142.29
   0  -7  -1  667.13  142.09
   0   7  -1  649.54  142.19
   0   7   1  633.84  142.19
   0   7   1  649.24  141.59
   0   7  -1  636.74  141.69
   0   7   1  652.33  142.49
   0   7  -1  628.64  141.19
   1  -7   1  203.58   46.20
  -1  -7  -1  203.58   46.00
   1  -7   1  216.08   45.70
   1   7   1  212.58   46.60
   1   7   1  233.48   46.20
  -1   7  -1  202.48   46.00
   1   7   1  166.18   46.50
   2  -7   1  599.24  125.99
  -2  -7  -1  535.55  125.29
   2  -7   1  609.14  125.59
   2   7   1  549.65  125.89
   2   7   1  595.44  126.79
   2   7   1  552.94  125.79
   3  -7   1  203.28   43.20
  -3  -7  -1  167.58   42.80
   3   7   1  178.18   45.10
   3   7   1  173.18   43.90
   3   7   1  206.68   42.90
  -4  -7  -1   34.30   14.40
   4   7   1   47.80   17.60
   4   7   1   40.50   14.90
   5  -7   1    3.30    0.80
   5  -7   1    1.20    1.30
   5  -7   1    1.50    0.70
   5  -7   1    0.70    1.30
   5  -7   1    2.30    1.40
   5  -7   1    2.50    1.30
   5  -7   1    1.30    1.10
   5   7   1    0.80    1.20
   5   7   1    1.60    1.20
   5   7   1    1.30    1.40
   5   7   1    0.90    1.40
   5   7   1    1.30    1.30
   5   7   1    1.80    1.50
   6  -7   1   28.10    5.90
   6  -7   1   28.20    6.10
   6  -7   1   24.50    6.10
   6  -7   1   27.60    6.10
   6  -7   1   22.40    6.10
   6   7   1   23.30    6.00
   6   7   1   23.90    6.00
   6   7   1   27.50    6.00
   6   7   1   31.20    6.00
   7  -7   1    1.90    0.90
   7  -7   1    0.20    0.80
   7  -7   1    1.60    0.80
   7   7   1    1.10    0.60
   7   7   1    1.80    0.80
   7   7   1    1.10    0.70
   7  -8  -1    4.50    1.10
   7  -8  -1    0.40    0.80
   7  -8  -1    4.90    1.00
   7   8  -1    2.10    0.90
   7   8  -1    2.30    1.10
   7   8  -1    0.60    0.80
   6  -8  -1    2.00    1.00
   6  -8  -1    1.50    1.50
   6  -8  -1    1.90    1.00
   6  -8  -1    0.10    1.30
   6  -8  -1    2.70    1.10
   6  -8  -1   -0.30    1.30
   6   8  -1    2.30    1.10
   6   8  -1    0.50    1.30
   6   8  -1    2.50    1.00
   6   8  -1    2.30    1.20
   5  -8  -1   10.50    3.00
   5  -8  -1   11.80    2.80
   5  -8  -1   12.20    2.80
   5  -8  -1   12.60    3.00
   5  -8  -1   15.30    3.00
   5  -8  -1   10.60    3.10
   5   8  -1   11.90    3.10
   5   8  -1   10.90    2.90
   5   8  -1    8.20    3.20
   5   8  -1   13.00    2.90
   4   8  -1  106.09   32.60
   4   8  -1  132.29   31.90
   4   8  -1  119.89   31.20
   3  -8  -1  187.58   44.60
   3  -8  -1  212.18   47.80
   3   8  -1  216.88   47.20
   3   8  -1  219.78   48.10
   3   8  -1  239.68   50.19
   3   8  -1  244.88   47.90
   2  -8  -1  219.88   42.90
   2  -8  -1  179.28   42.60
   2  -8  -1  179.08   40.40
  -2  -8   1  168.08   41.60
   2   8  -1  180.98   43.20
   2   8  -1  204.78   43.60
   2   8  -1  220.18   43.10
   1  -8  -1  197.08   44.30
  -1  -8   1  175.78   43.10
   1  -8  -1  197.58   44.40
   1  -8  -1  196.48   42.00
   1   8  -1  192.78   44.60
  -1   8   1  195.68   43.80
  -1   8   1  222.58   44.10
   1   8  -1  178.88   43.30
   1   8  -1  196.28   44.10
   0  -8   1   15.40    7.30
   0  -8  -1   24.40    9.80
   0  -8   1   15.90   10.90
   0   8   1    7.30    5.90
   0   8   1   24.20   10.00
   0   8   1   11.60    9.10
   0   8  -1   12.20    7.40
   1  -8   1   -0.10    9.20
   1  -8   1   -3.40    7.20
  -1  -8  -1    2.80    8.10
   1   8   1   -3.50    7.60
  -1   8  -1    3.30    6.40
   1   8   1    1.60   10.10
   1   8   1   -3.30    5.60
  -1   8  -1   -3.40    6.90
   2  -8   1   12.90    9.40
  -2  -8  -1    9.80    8.50
   2  -8   1    7.90    7.50
   2   8   1   10.30    9.30
   2   8   1   22.00   10.60
   2   8   1    6.50   11.60
   3  -8   1   59.49   19.10
  -3  -8  -1   55.79   18.10
   3   8   1   69.79   18.10
   3   8   1   49.30   20.90
   3   8   1  105.39   19.90
   4  -8   1    5.70    1.70
   4  -8   1    5.90    1.50
   4  -8   1    3.50    1.50
  -4  -8  -1   16.20    9.40
   4  -8   1    5.70    1.60
   4  -8   1    5.80    1.80
   4  -8   1    7.10    1.80
   4  -8   1    5.60    1.70
   4   8   1    7.30    1.90
   4   8   1    7.10    1.90
   4   8   1   18.90   13.70
   4   8   1    5.20    1.60
   4   8   1   24.60   10.50
   5  -8   1   -0.70    0.90
   5  -8   1    0.00    0.60
   5  -8   1    2.50    1.20
   5  -8   1    3.60    1.40
   5  -8   1   -1.30    0.90
   5  -8   1    1.30    1.60
   5  -8   1   -1.30    0.80
   5   8   1    1.90    1.20
   5   8   1    3.10    1.80
   5   8   1   -0.50    1.30
   5   8   1    0.30    1.40
   5   8   1   -1.10    1.30
   6  -8   1    0.70    1.10
   6  -8   1    1.90    1.00
   6  -8   1    0.80    1.40
   6  -8   1    1.90    1.00
   6  -8   1   -0.90    1.00
   6  -8   1    0.50    0.60
   6   8   1    0.90    1.00
   6   8   1    0.90    0.90
   6   8   1    1.70    1.20
   6   8   1   -0.50    1.10
   6   8   1    2.40    0.90
   7  -8   1   -0.10    0.70
   7  -8   1    0.20    0.70
   7   8   1    0.70    0.80
   7   8   1    0.20    0.40
   7  -9  -1    5.50    1.20
   7  -9  -1    6.40    1.20
   7   9  -1    1.80    1.00
   7   9  -1    4.00    1.10
   7   9  -1    2.60    1.00
   6  -9  -1    1.90    1.10
   6  -9  -1    2.90    1.10
   6  -9  -1    3.00    1.00
   6  -9  -1    2.60    1.10
   6  -9  -1    3.90    1.20
   6  -9  -1    2.00    1.20
   6   9  -1    2.60    1.60
   6   9  -1    3.20    1.40
   6   9  -1    2.50    1.60
   6   9  -1    2.10    1.40
   5  -9  -1   -0.20    0.70
   5  -9  -1   -1.00    0.80
   5  -9  -1   -0.20    0.70
   5  -9  -1   -1.20    1.30
   5  -9  -1    1.50    1.30
   5  -9  -1   -0.10    1.20
   5  -9  -1   -0.50    1.00
   5   9  -1    0.70    1.30
   5   9  -1   -0.20    1.70
   5   9  -1    0.30    1.20
   5   9  -1    1.30    1.40
   4  -9  -1    2.50    1.00
   4  -9  -1    0.70    1.50
   4  -9  -1    1.60    0.80
   4  -9  -1    1.80    0.80
   4  -9  -1    3.10    1.20
   4   9  -1    1.30    1.70
   4   9  -1   12.50   14.00
   4   9  -1    1.70    1.40
   4   9  -1   14.60   10.00
   4   9  -1    2.10    1.10
   4   9  -1    1.50    1.00
   3  -9  -1   20.40    8.90
   3   9  -1   10.40    7.80
   3   9  -1    3.30    9.20
   3   9  -1   15.30    8.60
   3   9  -1    8.60   10.70
   2  -9  -1   13.80    9.10
   2  -9  -1   19.40   10.70
   2   9  -1   13.30   10.40
   2   9  -1   20.50    9.40
   2   9  -1    7.50    9.90
   1  -9  -1  253.07   57.09
   1  -9  -1  237.68   56.39
  -1  -9   1  229.38   55.89
   1   9  -1  273.57   56.99
  -1   9   1  260.27   56.49
  -1   9   1  276.87   56.89
   1   9  -1  243.68   56.79
   1   9  -1  252.57   55.99
   0  -9   1   18.90   11.10
   0  -9   1   16.00    7.20
   0  -9  -1    5.50    8.90
   0   9   1   -4.30    8.40
   0   9   1    4.30    6.40
   0   9  -1   10.50    7.00
   0   9   1   -1.00    4.70
   1  -9   1 1758.32  380.06
   1  -9   1 1821.02  380.66
  -1  -9  -1 1647.24  380.06
   1   9   1 1785.22  380.16
   1   9   1 1757.42  381.26
  -1   9  -1 1821.52  380.36
   1   9   1 1652.83  380.46
   2  -9   1  141.39   28.20
   2  -9   1  129.49   29.80
  -2  -9  -1   88.19   28.20
   2   9   1  106.89   31.20
   2   9   1  115.99   28.20
   2   9   1  130.89   29.40
  -3  -9  -1   75.09   22.60
   3  -9   1   81.89   23.90
   3   9   1  124.69   24.50
   3   9   1   74.29   23.70
   3   9   1   96.19   25.50
   4  -9   1    7.00    2.10
   4  -9   1    6.30    2.10
   4  -9   1    5.30    2.10
   4  -9   1    8.20    2.00
   4  -9   1    7.50    2.20
   4  -9   1    8.50    2.20
   4  -9   1    7.70    1.90
   4  -9   1    8.40    1.90
   4   9   1   10.10    2.00
   4   9   1    6.40    2.00
   4   9   1    7.30    2.20
   4   9   1   29.70   15.50
   4   9   1    9.80    2.30
   4   9   1    6.90    2.20
   5  -9   1   22.20    5.70
   5  -9   1   24.90    5.70
   5  -9   1   26.60    5.90
   5  -9   1   24.00    5.80
   5  -9   1   22.80    5.70
   5  -9   1   27.80    5.80
   5  -9   1   27.60    5.80
   5   9   1   21.30    6.00
   5   9   1   24.20    5.80
   5   9   1   27.30    5.70
   5   9   1   30.40    5.80
   6  -9   1    2.10    1.50
   6  -9   1    4.60    1.20
   6  -9   1    2.30    1.40
   6  -9   1    2.70    1.10
   6   9   1    1.80    1.60
   6   9   1    1.90    1.10
   6   9   1   -0.50    1.60
   6   9   1    1.50    1.30
   7  -9   1    0.50    0.70
   7  -9   1    0.00    0.70
   7   9   1    0.30    0.70
   7 -10  -1    0.40    0.70
   7 -10  -1    0.30    0.60
   7  10  -1   -0.40    0.60
   7  10  -1    0.70    0.50
   6 -10  -1    1.40    1.30
   6 -10  -1   -0.80    1.30
   6 -10  -1    1.10    0.90
   6 -10  -1    1.00    0.70
   6 -10  -1    0.10    0.90
   6  10  -1   -0.20    0.80
   6  10  -1   -0.10    1.40
   6  10  -1    1.00    1.00
   6  10  -1    0.30    0.80
   5 -10  -1   15.60    3.20
   5 -10  -1   13.90    3.30
   5 -10  -1   15.50    3.10
   5 -10  -1   10.90    3.30
   5 -10  -1   13.30    3.20
   5 -10  -1   12.40    3.10
   5 -10  -1   14.40    3.20
   5  10  -1   12.70    3.40
   5  10  -1   14.80    3.40
   5  10  -1    9.40    3.30
   4 -10  -1    9.40    2.30
   4 -10  -1    7.80    2.40
   4 -10  -1    7.20    2.40
   4 -10  -1   11.50    2.50
   4 -10  -1   10.30    2.20
   4  10  -1    8.10    2.40
   4  10  -1    7.60    2.40
   4  10  -1   11.80    2.90
   4  10  -1   11.00    2.40
   3 -10  -1  621.14  132.59
   3  10  -1  575.94  132.49
   3  10  -1  622.74  132.99
   3  10  -1  581.64  134.29
   3  10  -1  600.44  132.49
   2 -10  -1    5.00    9.30
   2 -10  -1   -4.60    5.60
   2  10  -1    4.90    7.10
   2  10  -1   22.40    8.50
   2  10  -1    5.20    6.80
   1 -10  -1   11.50   10.40
   1 -10  -1   24.00   11.40
  -1 -10   1    8.00    7.30
   1  10  -1   41.80   11.80
   1  10  -1   15.10    9.70
  -1  10   1   20.70    9.80
   0 -10  -1  207.18   45.70
   0 -10   1  197.98   45.10
   0 -10   1  196.88   46.80
   0  10   1  176.68   45.80
   0  10  -1  230.28   46.50
   0  10   1  207.38   46.20
  -1 -10  -1  117.79   32.80
   1 -10   1  148.19   33.20
   1 -10   1  142.69   32.80
   1  10   1  139.89   32.60
   1  10   1  135.59   33.70
  -1  10  -1  145.09   33.10
   1  10   1  146.09   33.80
   2 -10   1   19.10   11.70
   2 -10   1   37.40   13.50
  -2 -10  -1   39.80   11.70
   2  10   1   30.20   12.40
   2  10   1   38.30   11.20
   2  10   1   17.90    9.80
   3 -10   1    4.90    7.50
  -3 -10  -1    0.70    6.10
   3 -10   1    2.60    1.20
   3  10   1   -4.70   11.80
   3  10   1    2.10   10.50
   3  10   1    6.00    9.50
   4 -10   1    5.10    1.70
   4 -10   1    3.00    1.70
   4 -10   1    6.70    1.80
   4 -10   1    4.90    1.80
   4 -10   1    5.00    1.60
   4 -10   1    6.20    1.80
   4 -10   1    6.80    1.50
   4 -10   1    6.80    1.50
   4  10   1    4.60    1.60
   4  10   1    3.20    1.50
   4  10   1    7.80    2.30
   4  10   1    7.30    1.70
   5 -10   1    8.50    2.00
   5 -10   1    7.50    2.10
   5 -10   1    9.10    2.10
   5 -10   1    7.40    2.20
   5 -10   1    9.90    2.10
   5 -10   1    8.40    2.50
   5 -10   1    8.60    2.00
   5  10   1    6.80    2.30
   5  10   1    4.20    2.10
   5  10   1    9.10    2.30
   5  10   1    7.50    2.10
   6 -10   1    0.20    0.90
   6 -10   1   -0.20    0.60
   6 -10   1    0.70    1.00
   6 -10   1   -0.50    0.90
   6 -10   1    0.60    1.20
   6  10   1   -0.80    1.00
   6  10   1    1.20    1.10
   6  10   1    1.60    1.50
   6  10   1    1.00    0.70
   7 -10   1    0.40    0.60
   7 -10   1    1.00    0.70
   7  10   1    0.40    0.60
   6 -11  -1   -0.30    0.60
   6 -11  -1    0.00    0.90
   6 -11  -1    0.40    1.10
   6 -11  -1    0.40    0.80
   6  11  -1   -0.80    1.00
   6  11  -1   -1.30    1.00
   6  11  -1   -1.90    1.00
   6  11  -1    1.50    1.40
   5 -11  -1    3.60    1.40
   5 -11  -1    4.70    1.10
   5 -11  -1    3.40    1.60
   5 -11  -1    4.60    1.30
   5 -11  -1    4.00    1.30
   5  11  -1   -1.80    1.80
   5  11  -1    4.20    1.30
   5  11  -1    1.00    1.20
   4 -11  -1    1.40    0.70
   4 -11  -1   -0.70    1.10
   4 -11  -1   -1.60    1.40
   4 -11  -1   -0.40    1.00
   4 -11  -1    1.30    1.20
   4  11  -1    0.40    1.40
   4  11  -1   -0.50    1.80
   3 -11  -1    6.60    7.50
   3  11  -1   -4.10    8.80
   3  11  -1    8.60    7.20
   3  11  -1    2.90   11.10
   3  11  -1   10.70   10.20
   2 -11  -1   -2.00    6.20
   2 -11  -1    1.10    8.90
   2  11  -1   -1.30    9.30
   2  11  -1    0.70   11.60
   2  11  -1    7.10    7.20
   1 -11  -1  163.98   37.20
   1 -11  -1  172.28   38.00
  -1  11   1  137.19   37.10
   1  11  -1  159.58   39.00
   1  11  -1  159.38   37.00
   0 -11   1  141.29   32.70
   0 -11   1  110.49   30.60
   0 -11  -1  143.79   31.70
   0  11  -1  119.09   32.50
   0  11  -1  139.59   32.40
   0  11   1  124.29   31.80
   0  11   1  174.08   32.90
   1 -11   1 1486.85  340.27
  -1 -11  -1 1351.96  340.27
   1  11   1 1632.44  341.17
   1  11   1 1602.64  341.87
  -1  11  -1 1768.12  340.97
  -2 -11  -1  157.88   48.40
   2 -11   1  234.98   49.30
   2 -11   1  234.08   50.39
   2  11   1  229.18   48.80
   2  11   1  211.38   50.49
   2  11   1  231.68   49.99
   3 -11   1  -15.00    9.90
   3  11   1   44.00   15.40
   3  11   1   19.00    9.30
   3  11   1   29.10   11.90
   4 -11   1    2.00    1.30
   4 -11   1    2.20    1.70
   4 -11   1    0.40    0.80
   4 -11   1    1.50    1.20
   4 -11   1    0.70    0.70
   4 -11   1    2.30    1.30
   4 -11   1    0.90    0.90
   4  11   1   -1.90    1.30
   4  11   1    0.50    1.30
   4  11   1    0.20    1.30
   4  11   1    0.00    1.20
   5 -11   1   25.90    6.00
   5 -11   1   28.50    6.10
   5 -11   1   23.10    6.10
   5 -11   1   28.90    5.90
   5 -11   1   16.90    6.10
   5  11   1   22.20    6.20
   5  11   1   30.80    6.10
   5  11   1   32.40    6.00
   6 -11   1    0.20    0.80
   6 -11   1    0.90    1.20
   6 -11   1   -0.20    0.80
   6 -11   1    1.90    0.90
   6  11   1   -1.10    0.90
   6  11   1    0.60    0.60
   6  11   1   -0.30    1.50
   6 -12  -1    1.60    1.80
   6 -12  -1    7.00    1.60
   6 -12  -1    7.80    1.70
   6  12  -1    7.60    1.80
   6  12  -1    5.80    1.70
   6  12  -1    6.20    1.80
   5 -12  -1   16.30    5.50
   5 -12  -1   28.20    5.50
   5 -12  -1   24.60    5.50
   5 -12  -1   23.30    5.50
   5 -12  -1   29.70    5.50
   5  12  -1   28.10    5.60
   5  12  -1   23.10    5.60
   4 -12  -1   55.69   11.90
   4 -12  -1   59.39   11.90
   4 -12  -1   53.59   11.80
   4 -12  -1   47.40   11.90
   4  12  -1   51.59   12.00
   4  12  -1   56.09   11.90
   3 -12  -1   66.89   19.30
   3  12  -1   52.59   20.00
   3  12  -1   82.19   24.40
   2 -12  -1  111.29   25.30
   2  12  -1   99.69   26.70
   2  12  -1   75.19   24.70
   1 -12  -1  299.77   73.59
   1 -12  -1  340.57   73.29
   1  12  -1  343.87   73.99
  -1  12   1  314.87   73.39
   1  12  -1  333.17   74.99
   0 -12  -1   47.60   13.80
   0 -12   1   56.49   15.80
   0 -12  -1   55.39   17.30
   0 -12   1   39.30   13.40
   0  12  -1   45.10   15.70
   0  12   1   42.80   15.90
   0  12  -1   43.70   14.70
   0  12   1   52.19   15.40
   1 -12   1  106.59   25.20
   1 -12   1  100.39   27.00
  -1 -12  -1   88.29   25.20
   1  12   1  119.29   27.50
  -1  12  -1   76.89   25.10
   1  12   1  118.69   26.20
   2 -12   1   20.70   13.70
   2 -12   1   29.10   10.20
  -2 -12  -1   23.20   10.90
   2  12   1   25.70   15.00
   2  12   1   27.80   12.40
   3 -12   1    0.50    1.20
   3 -12   1    2.30    0.90
   3 -12   1   10.00    8.70
   3 -12   1    1.20    1.10
   3 -12   1    1.20    0.90
   3 -12   1    1.10    1.50
   3 -12   1    0.60    1.40
   3  12   1   22.10   12.20
   3  12   1   11.30    7.70
   3  12   1    0.50    1.30
   3  12   1   -0.80    8.60
   3  12   1   -0.60    1.70
   4 -12   1   28.10    7.70
   4 -12   1   31.40    7.70
   4 -12   1   41.40    7.60
   4 -12   1   34.10    7.70
   4 -12   1   25.00    7.80
   4 -12   1   40.60    7.70
   4  12   1   30.40    7.90
   4  12   1   37.60    7.70
   4  12   1   38.70    7.70
   4  12   1   34.40    7.70
   5 -12   1    0.40    0.70
   5 -12   1   -0.40    1.10
   5 -12   1   -1.10    1.20
   5 -12   1    0.50    1.20
   5 -12   1    0.80    0.90
   5 -12   1    0.40    0.90
   5  12   1    0.80    0.90
   5  12   1   -0.20    1.30
   6 -12   1   -0.70    0.80
   6 -12   1    1.20    1.10
   6 -12   1    0.30    0.80
   6 -12   1    1.60    0.80
   6  12   1    0.60    1.00
   6  12   1   -1.10    1.30
   6  12   1   -0.40    0.80
   6 -13  -1    6.20    1.20
   6 -13  -1    3.60    1.20
   6 -13  -1    5.10    1.30
   6  13  -1    2.20    1.30
   6  13  -1    2.50    1.30
   6  13  -1    3.50    1.40
   5 -13  -1    1.40    0.90
   5 -13  -1    0.90    0.90
   5 -13  -1    1.10    1.00
   5  13  -1   -0.60    1.30
   5  13  -1    0.00    1.20
   4 -13  -1   59.09   12.90
   4 -13  -1   61.39   12.80
   4 -13  -1   61.79   12.90
   4 -13  -1   47.00   12.90
   4  13  -1   65.49   13.00
   4  13  -1   59.89   13.00
   3 -13  -1   10.80    3.10
   3 -13  -1   13.70    3.00
   3 -13  -1   13.40    3.00
   3 -13  -1   12.70    3.00
   3  13  -1   15.40    3.20
   3  13  -1    9.70    3.50
   2 -13  -1  107.39   27.50
   2  13  -1  122.29   28.50
   2  13  -1   94.79   30.50
  -1 -13   1   31.20   18.70
   1 -13  -1   66.49   18.20
   1 -13  -1   54.39   17.20
   1  13  -1   70.49   19.30
   1  13  -1   62.79   17.40
   0 -13  -1    4.60    9.20
   0 -13  -1    0.60    8.10
   0 -13   1   -5.30    7.40
   0  13   1    8.40    9.80
   0  13   1   -2.70    9.70
   0  13  -1    1.50    6.70
   0  13  -1  -10.20    8.20
   1 -13   1  189.88   48.60
   1 -13   1  197.98   47.00
  -1 -13  -1  178.88   46.40
  -1  13  -1  207.08   47.30
   1  13   1  210.88   47.70
   1  13   1  261.57   50.39
   2 -13   1  130.69   37.20
   2 -13   1  133.59   36.00
   2  13   1  159.98   39.70
   2  13   1  173.58   37.30
   3 -13   1    5.50    1.50
   3 -13   1    4.40    2.00
   3 -13   1    6.60    2.00
   3 -13   1    4.00    1.70
   3 -13   1    7.80    1.60
   3 -13   1    5.00    1.80
   3  13   1    5.30    1.90
   3  13   1    4.20    1.80
   3  13   1    7.20    2.00
   4 -13   1    2.60    0.80
   4 -13   1    0.40    1.50
   4 -13   1    2.80    0.90
   4 -13   1    1.10    1.60
   4 -13   1    1.90    1.00
   4 -13   1    0.80    1.40
   4 -13   1    1.70    1.00
   4  13   1    0.40    1.50
   4  13   1    3.30    1.20
   4  13   1   -1.50    1.90
   4  13   1    1.60    1.40
   5 -13   1   10.40    3.30
   5 -13   1   19.10    3.40
   5 -13   1    9.60    3.30
   5 -13   1   16.60    3.30
   5 -13   1   12.00    3.40
   5  13   1   16.90    3.60
   5  13   1   14.20    3.40
   6 -13   1    0.00    0.80
   6 -13   1   -0.50    1.00
   6 -13   1    1.50    0.90
   6 -13   1   -0.50    0.70
   6  13   1   -0.50    0.90
   6  13   1    1.00    0.80
   6  13   1    2.30    1.30
   6 -14  -1    3.60    0.90
   6 -14  -1    1.00    0.90
   6  14  -1    1.50    0.80
   6  14  -1    0.80    1.20
   6  14  -1    1.00    0.90
   5 -14  -1   18.10    5.00
   5 -14  -1   28.10    5.10
   5  14  -1   21.70    5.10
   5  14  -1   21.50    5.20
   4 -14  -1    8.40    2.30
   4 -14  -1    9.90    2.10
   4 -14  -1    6.60    2.40
   4  14  -1    9.30    2.60
   4  14  -1   10.00    2.60
   3 -14  -1   13.10    3.00
   3 -14  -1   13.60    3.00
   3 -14  -1   10.40    3.10
   3  14  -1   14.10    3.30
   3  14  -1   11.70    3.20
   2 -14  -1    3.30    1.00
   2 -14  -1    3.80    1.00
   2 -14  -1    7.30   10.90
   2  14  -1    5.10    1.70
   2  14  -1    8.70   10.10
   2  14  -1    2.10   11.00
   2  14  -1   -0.80    1.60
   1 -14  -1   85.19   26.10
  -1 -14   1  105.59   27.50
   1 -14  -1  123.79   27.40
   1  14  -1  107.69   29.40
   1  14  -1   97.69   27.20
   0 -14   1   21.10   13.10
   0 -14  -1    7.70    7.10
   0 -14  -1   -1.00   11.40
   0  14   1   21.40   11.40
   0  14  -1  -14.40    8.70
  -1 -14  -1    9.70    7.80
   1 -14   1   10.80    8.80
  -1  14  -1    4.80    9.50
   1  14   1   19.90   12.90
   1  14   1   10.30    8.10
   1  14   1    3.90    2.20
   2 -14   1   -1.10    0.80
   2 -14   1   -0.80    0.90
   2 -14   1   -0.10    0.90
   2 -14   1  -13.20    8.50
   2 -14   1  -11.30   11.80
   2  14   1    9.00   10.70
   2  14   1    3.10    1.40
   2  14   1   -3.10    7.70
   2  14   1   -1.10    1.00
   3 -14   1    1.30    0.90
   3 -14   1    0.20    0.90
   3 -14   1    0.40    1.50
   3 -14   1   -0.60    1.20
   3 -14   1    2.00    0.80
   3  14   1    1.20    1.90
   3  14   1    2.30    1.90
   3  14   1    2.10    1.50
   4 -14   1   21.50    4.10
   4 -14   1   19.40    4.00
   4 -14   1   19.70    4.00
   4 -14   1   15.50    4.10
   4 -14   1   16.00    4.00
   4  14   1   10.60    4.40
   4  14   1   19.00    4.00
   4  14   1   20.50    4.10
   4  14   1    8.30    4.10
   5 -14   1    3.90    1.50
   5 -14   1    5.80    1.60
   5 -14   1    6.80    1.70
   5 -14   1    7.40    1.70
   5 -14   1    7.00    1.60
   5  14   1    4.30    1.80
   5  14   1    6.40    2.00
   6 -14   1    3.20    0.80
   6 -14   1    0.00    0.60
   6 -14   1    4.80    1.00
   6  14   1    1.10    0.80
   6  14   1    0.80    1.20
   6  14   1    1.50    0.60
   6 -15  -1    0.60    0.50
   6 -15  -1   -1.40    0.80
   6  15  -1    0.70    0.60
   6  15  -1   -0.10    0.70
   6  15  -1    0.20    0.70
   5 -15  -1    7.30    1.60
   5 -15  -1    6.30    1.50
   5  15  -1    2.60    1.70
   5  15  -1    5.10    1.60
   4 -15  -1    0.80    0.90
   4 -15  -1    2.20    0.80
   4 -15  -1    1.10    1.20
   4  15  -1    3.10    1.50
   4  15  -1   -0.30    1.10
   3 -15  -1    3.30    1.00
   3 -15  -1    2.80    1.00
   3  15  -1    2.60    2.10
   3  15  -1    3.30    1.40
  -2 -15   1   15.70    3.50
   2 -15  -1   12.10    3.50
   2 -15  -1   16.40    3.50
   2 -15  -1   18.00    3.50
   2  15  -1   13.40    4.00
   2  15  -1   15.50    3.70
  -1 -15   1   45.10   22.30
   1 -15  -1   67.19   21.10
   1 -15  -1   62.49   20.40
   1  15  -1  102.59   22.10
   1  15  -1   82.79   23.70
   0 -15  -1   37.40   16.90
   0 -15   1   30.30   16.20
   0 -15  -1   22.10   13.10
   0  15  -1   60.09   16.50
   0  15   1   34.90   15.00
   1 -15   1   47.90   20.80
   1  15   1   68.39   22.30
   1  15   1   80.19   20.40
   2 -15   1   -0.90    1.40
  -2 -15  -1    0.80    0.60
   2 -15   1    1.50    0.80
   2 -15   1    0.00    0.60
   2 -15   1    0.10    0.60
   2  15   1   -0.30    1.50
   2  15   1   -0.10    1.80
   3 -15   1   -0.40    1.30
   3 -15   1    1.80    1.60
   3 -15   1    1.50    1.00
   3 -15   1    2.50    1.10
   3  15   1    4.30    2.10
   3  15   1    2.60    1.60
   4 -15   1    2.20    1.30
   4 -15   1   -0.80    1.40
   4 -15   1    2.50    1.00
   4 -15   1    1.60    1.10
   4 -15   1    2.30    1.10
   4  15   1    3.10    1.50
   4  15   1    2.40    1.20
   4  15   1    1.80    1.30
   4  15   1    3.20    2.00
   5 -15   1    7.80    1.40
   5 -15   1    3.40    1.30
   5 -15   1    7.60    1.50
   5 -15   1    2.90    1.30
   5  15   1    4.10    1.70
   5  15   1    5.70    1.40
   6 -15   1    2.30    0.60
   6  15   1    1.10    0.80
   6  15   1    0.20    0.70
   6  15   1   -0.20    0.40
   6 -16  -1    0.20    0.40
   6  16  -1    0.40    0.60
   6  16  -1    0.00    0.50
   5 -16  -1    6.20    2.00
   5  16  -1    4.50    2.30
   5  16  -1   11.20    2.00
   4 -16  -1    3.50    1.00
   4 -16  -1    2.30    1.10
   4  16  -1    1.80    1.20
   4  16  -1    1.10    2.00
   3 -16  -1  106.69   23.90
   3 -16  -1  105.49   24.00
   3  16  -1  124.09   24.10
   3  16  -1  108.39   24.10
  -2 -16   1    1.80    1.00
   2 -16  -1   -0.10    0.60
   2 -16  -1   -0.10    0.60
   2 -16  -1   -0.10    0.80
   2  16  -1    2.00    1.60
  -2  16   1    2.30    2.50
   2  16  -1    0.80    1.90
   1 -16  -1   15.90    3.40
   1 -16  -1   15.30    3.40
  -1 -16   1   12.70    3.40
  -1  16   1   16.40    3.60
  -1  16   1   16.80    3.70
   1  16  -1   13.40    3.70
   1  16  -1   14.10    3.90
   0 -16  -1   12.70    2.90
   0 -16   1   11.80    2.90
   0 -16  -1   12.50    2.90
   0 -16   1   12.80    2.90
   0  16  -1   92.49   24.10
   0  16   1   13.40    3.30
   0  16  -1   13.80    3.30
   0  16   1    9.60    3.30
   1 -16   1    0.90    0.90
  -1 -16  -1    0.30    0.90
   1 -16   1    0.20    0.60
  -1  16  -1   -1.20    1.70
   1  16   1    0.40    1.00
   1  16   1   -1.20    1.70
  -2 -16  -1    0.30    0.60
   2 -16   1   -1.10    0.90
   2 -16   1    0.30    0.60
   2 -16   1    0.80    0.60
   2  16   1    0.10    1.50
   2  16   1    0.10    1.40
   3 -16   1    6.80    1.90
   3 -16   1    6.70    1.40
   3 -16   1    2.40    1.40
   3 -16   1    2.40    1.70
   3  16   1    5.20    1.60
   3  16   1    7.10    2.00
   4 -16   1    4.90    1.70
   4 -16   1    9.50    1.70
   4 -16   1    6.20    1.80
   4 -16   1    2.90    1.90
   4  16   1    5.00    2.00
   4  16   1    7.80    1.90
   4  16   1    8.10    2.10
   5 -16   1    0.40    0.90
   5 -16   1    0.20    0.60
   5 -16   1    0.00    0.80
   5  16   1    0.30    1.50
   5  16   1    0.40    0.70
   6  16   1    0.30    0.60
   6  16   1    0.70    0.60
   6  16   1   -0.70    0.30
   5 -17  -1   -0.30    0.60
   5 -17  -1   -0.90    0.60
   5  17  -1    1.20    1.00
   5  17  -1   -0.20    0.70
   4 -17  -1    5.00    1.20
   4 -17  -1    2.70    1.30
   4  17  -1    4.80    1.70
   4  17  -1    4.10    1.70
   3 -17  -1    3.60    1.40
   3 -17  -1    5.90    1.20
   3  17  -1    2.20    1.40
   3  17  -1    3.20    2.20
   2 -17  -1   17.30    3.50
   2 -17  -1   13.50    3.50
  -2 -17   1   14.00    3.50
   2 -17  -1   13.50    3.50
   2  17  -1   18.30    3.80
  -2  17   1   14.80    4.10
   2  17  -1   18.50    3.90
  -1 -17   1   25.00    6.20
   1 -17  -1   26.80    6.20
   1 -17  -1   29.50    6.20
  -1  17   1   30.00    6.50
   1  17  -1   29.20    6.50
  -1  17   1   28.80    6.40
   1  17  -1   30.50    6.40
   0 -17   1   -0.20    0.90
   0 -17  -1    1.10    0.90
   0 -17   1    0.30    0.90
   0 -17  -1   -1.90    0.80
   0  17  -1   -1.30    1.90
   0  17   1    0.20    1.10
   0  17   1   -1.50    1.80
  -1 -17  -1    1.30    0.80
   1 -17   1    3.10    1.00
   1 -17   1    1.90    0.80
   1  17   1    1.70    1.90
   1  17   1    0.60    1.20
  -1  17  -1    3.40    1.60
   2 -17   1    0.10    0.60
   2 -17   1    0.30    0.70
   2 -17   1    1.60    1.00
  -2 -17  -1   -0.30    0.90
   2  17   1   -0.20    1.90
  -2  17  -1   -0.90    1.30
   2  17   1    0.50    1.10
   3 -17   1    5.10    1.80
   3 -17   1    5.90    1.70
   3  17   1    7.60    2.50
   3  17   1    9.90    2.30
   4 -17   1    2.90    1.10
   4 -17   1    1.70    0.80
   4  17   1    1.50    1.40
   4  17   1    1.80    1.10
   4  17   1    1.30    1.80
   5 -17   1   -0.30    0.60
   5 -17   1   -0.20    0.60
   5  17   1    0.30    0.80
   5  17   1   -0.80    0.90
   5  17   1    0.60    0.70
   5 -18  -1   -0.70    0.50
   5  18  -1    0.80    0.80
   5  18  -1    1.70    1.00
   4 -18  -1    1.60    0.90
   4 -18  -1    1.30    1.00
   4  18  -1    0.40    1.70
   4  18  -1    1.80    1.00
   3 -18  -1    8.80    2.20
   3 -18  -1    8.50    2.20
   3  18  -1   11.10    2.60
   3  18  -1    9.00    2.40
  -2 -18   1    8.00    2.50
   2 -18  -1   10.90    2.40
   2 -18  -1   10.60    2.40
   2 -18  -1   12.10    2.50
   2  18  -1    8.90    2.90
  -2  18   1    6.20    3.40
   2  18  -1   12.20    2.70
  -1 -18   1   24.80    6.50
   1 -18  -1   33.30    6.50
   1 -18  -1   35.50    6.50
  -1  18   1   28.50    6.70
   1  18  -1   30.60    6.80
  -1  18   1   26.00    6.70
   1  18  -1   19.80    6.80
   0 -18  -1    1.30    0.70
   0 -18   1    1.30    0.70
   0 -18  -1    1.80    0.70
   0 -18   1    0.90    0.70
   0  18   1    0.90    1.20
   0  18   1    2.00    1.40
   0  18  -1   -0.20    2.00
   1 -18   1   17.00    4.00
   1 -18   1   19.40    4.00
  -1 -18  -1   17.50    4.00
   1  18   1   17.80    4.20
  -1  18  -1   17.60    4.60
   1  18   1   15.30    4.50
   2 -18   1    1.70    0.80
   2 -18   1    0.50    0.60
  -2 -18  -1    0.80    0.90
   2 -18   1    2.10    1.00
   2  18   1   -0.30    1.10
  -2  18  -1    2.20    1.50
   2  18   1    1.80    1.90
   3 -18   1    2.40    0.90
   3 -18   1    2.90    1.00
   3  18   1    3.10    1.60
  -3  18  -1    2.60    1.90
   3  18   1    2.60    1.50
   4 -18   1    1.40    0.70
   4 -18   1    0.30    0.60
  -4  18  -1   -1.60    1.40
   4  18   1   -1.00    0.80
   4  18   1    0.40    1.10
   4  18   1    1.10    1.20
   5 -18   1    0.30    0.60
   5 -18   1   -1.00    0.50
   5  18   1    0.30    0.50
   5  18   1   -0.40    0.70
   5  18   1   -1.40    0.80
   5 -19  -1    2.20    0.70
   5 -19  -1    1.70    0.60
   5  19  -1    1.60    0.80
   5  19  -1    0.40    0.90
   4 -19  -1    0.20    0.60
   4 -19  -1    0.10    0.60
   4  19  -1   -0.70    1.00
   4  19  -1   -0.60    0.80
   3 -19  -1    0.20    0.60
   3 -19  -1    0.00    0.60
   3  19  -1   -2.20    1.30
   3  19  -1    1.10    1.30
  -2 -19   1    3.30    1.30
   2 -19  -1    2.20    1.30
   2 -19  -1    4.50    1.10
   2 -19  -1    3.50    1.20
   2  19  -1    5.20    1.80
   2  19  -1    4.50    1.50
   1 -19  -1   15.00    3.60
   1 -19  -1   16.20    3.60
  -1 -19   1   14.30    3.60
  -1  19   1   17.40    3.80
   1  19  -1   15.20    3.90
  -1  19   1   16.20    3.90
   1  19  -1   15.40    3.90
   0 -19   1   -0.20    0.90
   0 -19   1    1.60    0.70
   0 -19  -1   -0.60    0.90
   0 -19  -1   -1.20    0.80
   0  19   1   -1.70    1.80
   0  19  -1    0.70    1.40
   0  19   1    0.00    1.50
   1 -19   1   19.10    3.80
   1 -19   1   11.40    3.80
  -1 -19  -1   22.50    3.80
   1  19   1   13.80    4.20
   1  19   1   17.00    4.10
  -1  19  -1   11.40    4.20
  -2 -19  -1   -0.30    0.60
   2 -19   1    0.60    0.80
   2 -19   1    0.40    0.70
   2 -19   1   -1.30    0.60
  -2  19  -1    2.20    1.40
   2  19   1    0.50    1.10
   2  19   1   -0.40    1.70
   3 -19   1    2.50    0.90
   3 -19   1    3.10    0.90
   3  19   1    2.70    1.20
   3  19   1   -0.20    1.30
  -3  19  -1    1.20    1.70
   4 -19   1    0.10    0.60
   4 -19   1    0.30    0.70
   4 -19   1   -0.30    0.60
   4  19   1   -0.50    0.70
   4  19   1    1.10    0.80
   4  19   1    0.30    1.00
   5 -19   1    2.40    0.60
   5 -19   1   -0.10    0.50
   5  19   1    1.40    0.60
   5  19   1    1.20    0.70
   5  19   1    0.80    0.80
   4 -20  -1    2.40    0.60
   4 -20  -1    0.70    0.80
   4  20  -1    2.10    0.90
   4  20  -1    0.00    1.00
   3 -20  -1    0.90    0.90
   3 -20  -1    1.30    0.90
   3  20  -1    3.80    1.30
   3  20  -1    0.10    1.30
  -2 -20   1   -0.70    0.60
   2 -20  -1    0.30    0.60
   2 -20  -1    0.30    0.60
   2  20  -1   -0.20    1.30
   2  20  -1    0.70    1.00
   1 -20  -1    2.80    1.20
   1 -20  -1    3.10    1.00
  -1 -20   1    3.80    1.00
   1  20  -1    3.70    1.60
   1  20  -1    1.90    1.30
  -1  20   1    0.60    1.90
  -1  20   1    4.60    1.80
   0 -20  -1    0.80    0.90
   0 -20   1    1.10    0.70
   0 -20  -1    1.50    0.80
   0 -20   1    1.40    1.00
   0  20   1    1.40    1.40
   0  20   1    0.70    1.20
   0  20  -1    2.80    2.00
   1 -20   1    5.20    1.20
   1 -20   1    4.90    1.40
  -1 -20  -1    2.60    1.40
   1  20   1    5.00    1.80
   1  20   1    6.40    1.90
  -1  20  -1    1.70    1.70
  -2 -20  -1    1.90    1.00
   2 -20   1    2.50    0.80
   2 -20   1    0.80    1.00
   2 -20   1    2.20    0.90
   2  20   1    3.10    1.20
  -2  20  -1    3.00    1.50
   2  20   1    5.10    2.00
   3 -20   1    1.40    0.60
   3 -20   1    0.40    0.70
  -3  20  -1    1.60    1.20
   3  20   1    0.90    0.90
   3  20   1    1.50    1.20
   3  20   1   -0.70    1.10
   4 -20   1    1.70    0.80
   4 -20   1    1.50    0.80
   4 -20   1    5.00    0.80
   4  20   1    2.20    0.90
   4  20   1    2.90    1.10
   4  20   1    1.70    0.90
   4 -21  -1    0.00    0.40
   4 -21  -1    0.10    0.40
   4 -21  -1    0.10    0.50
   4  21  -1    0.00    0.70
   4  21  -1    1.00    0.60
   3 -21  -1   -0.50    0.50
   3 -21  -1    0.20    0.50
   3  21  -1   -0.70    1.00
   3  21  -1    0.90    1.20
   2 -21  -1    0.30    0.50
  -2 -21   1    0.60    0.60
   2 -21  -1    0.20    0.60
   2  21  -1   -1.00    0.90
   2  21  -1    0.60    1.70
   1 -21  -1    0.10    0.60
  -1 -21   1   -0.10    0.60
   1 -21  -1    0.40    0.60
   1  21  -1   -1.60    1.00
   1  21  -1   -0.30    1.80
  -1  21   1    0.90    1.50
  -1  21   1    0.60    1.60
   0 -21  -1    1.60    1.00
   0 -21   1    0.70    0.70
   0 -21   1    0.40    0.90
   0 -21  -1    0.50    0.80
   0  21   1    0.60    1.10
   0  21  -1   -1.80    1.80
   0  21   1    2.70    1.80
   1 -21   1   11.20    3.20
  -1 -21  -1   18.30    3.20
   1 -21   1   13.20    3.10
   1 -21   1   11.60    3.20
  -1  21  -1   13.10    3.50
   1  21   1    8.80    3.40
   1  21   1   22.90    3.50
   2 -21   1   -0.20    0.70
  -2 -21  -1    0.20    0.60
   2 -21   1   -0.50    0.60
   2 -21   1   -0.30    0.60
   2  21   1    0.80    1.30
   2  21   1   -0.40    1.10
  -2  21  -1    2.60    1.30
   3 -21   1   -0.40    0.50
   3 -21   1    0.30    0.60
   3 -21   1    0.00    0.60
  -3  21  -1    0.70    1.40
   3  21   1    0.70    0.80
   3  21   1    0.60    1.10
   3  21   1    2.00    1.10
   4 -21   1    1.10    0.50
   4 -21   1    1.50    0.60
   4 -21   1   -0.50    0.70
   4  21   1    1.00    0.90
   4  21   1    1.00    0.60
   3 -22  -1    0.80    0.50
   3  22  -1   -0.30    1.20
   3  22  -1    1.00    0.80
  -2 -22   1    0.50    0.50
   2 -22  -1    0.00    0.50
   2 -22  -1    0.70    0.50
   2  22  -1    1.00    1.10
   2  22  -1   -1.60    1.20
   1 -22  -1   -0.20    0.60
   1 -22  -1    0.00    0.80
  -1 -22   1    0.00    0.60
   1  22  -1   -1.00    1.30
  -1  22   1    0.30    1.60
  -1  22   1   -1.60    1.30
   1  22  -1    1.30    1.30
   0 -22  -1   -0.80    0.80
   0 -22   1    0.00    0.80
   0 -22   1   -0.20    0.80
   0 -22  -1   -0.10    1.00
   0  22   1   -0.10    1.20
   0  22   1    1.80    1.40
   0  22  -1    0.80    1.30
   1 -22   1    1.60    0.70
   1 -22   1    1.00    0.60
  -1 -22  -1    0.40    0.70
   1  22   1    3.50    1.40
  -1  22  -1    3.30    1.40
   1  22   1   -0.50    1.20
  -2 -22  -1    0.20    0.50
   2 -22   1   -0.10    0.60
   2 -22   1   -0.50    0.50
   2 -22   1    0.50    0.70
  -2  22  -1   -0.70    1.10
   2  22   1    0.30    1.10
   2  22   1    0.10    0.80
   3 -22   1    0.50    0.70
   3 -22   1    1.10    0.50
   3 -22   1    0.60    0.60
   3  22   1   -0.80    1.30
   3  22   1    1.10    0.70
   3  22   1    0.70    0.70
  -3  22  -1    1.20    0.90
   3 -23  -1    0.10    0.60
   3 -23  -1   -0.30    0.60
   3  23  -1   -0.60    0.80
   3  23  -1    0.50    0.80
  -2 -23   1    0.20    0.50
   2 -23  -1    0.20    0.70
   2 -23  -1    1.20    0.50
   2 -23  -1    1.40    0.50
   2  23  -1    0.20    0.80
   2  23  -1   -2.00    1.30
   1 -23  -1    0.90    0.70
  -1 -23   1    0.90    0.80
   1 -23  -1    0.40    0.70
   1  23  -1    1.20    1.20
   1  23  -1   -0.50    0.80
  -1  23   1    1.00    1.30
  -1  23   1    0.70    1.00
   0 -23   1    1.20    0.60
   0 -23  -1    0.80    0.60
   0 -23   1    2.00    0.70
   0  23  -1    0.30    1.10
   0  23   1    0.70    1.00
   0  23   1    0.40    1.10
   1 -23   1    7.20    1.00
   1 -23   1    4.00    0.90
  -1 -23  -1    1.30    0.90
   1  23   1    1.20    1.60
  -1  23  -1    1.10    1.30
   1  23   1    4.00    1.20
   2 -23   1    1.00    0.80
  -2 -23  -1    7.30    0.90
   2 -23   1    3.50    0.90
   2 -23   1    1.70    0.90
   2  23   1    3.20    1.20
  -2  23  -1    2.60    1.20
   3 -23   1    0.70    0.50
   3 -23   1    1.00    0.50
   3  23   1    0.70    0.60
   3  23   1    0.70    0.80
   3  23   1    0.10    0.80
   2 -24  -1    0.00    0.40
   2 -24  -1    0.80    0.60
   2 -24  -1   -0.60    0.40
  -2 -24   1    0.10    0.40
   2  24  -1   -0.70    0.80
   2  24  -1    0.20    0.60
   1 -24  -1   -0.10    0.40
   1 -24  -1    0.00    0.40
  -1 -24   1   -0.20    0.50
  -1  24   1   -1.60    1.10
   1  24  -1    0.80    0.80
   1  24  -1    0.00    0.90
   0 -24   1    4.50    0.80
   0 -24  -1    1.50    0.70
   0  24  -1    1.10    1.10
   0  24   1    0.60    1.00
   0  24   1    2.90    1.00
   1 -24   1   -0.40    0.40
   1 -24   1    1.00    0.50
  -1 -24  -1    0.40    0.50
   1  24   1    0.80    0.80
   1  24   1   -1.80    1.20
  -1  24  -1   -1.30    0.80
  -2 -24  -1    0.10    0.50
   2 -24   1    0.30    0.40
   2 -24   1    0.20    0.40
   2 -24   1    1.00    0.40
  -2  24  -1    0.20    0.80
   2  24   1    1.20    0.70
   2  24   1    0.40    0.80
   1 -25  -1    0.10    0.40
   1 -25  -1    0.50    0.40
  -1 -25   1   -0.10    0.40
   1  25  -1    0.30    0.70
   1  25  -1    0.40    0.80
  -1  25   1    1.00    0.70
   0 -25   1   -0.20    0.40
   0 -25  -1    0.10    0.40
   0  25   1    0.90    0.80
   0  25  -1    0.30    0.80
   0  25   1    1.30    0.70
   1 -25   1    0.00    0.30
  -1 -25  -1    0.10    0.40
   1 -25   1   -0.40    0.40
   1  25   1   -0.20    0.60
  -1  25  -1   -0.20    0.80
   1  25   1   -0.60    0.70
   7   0  -2    0.00    1.10
   7   0  -2   -0.60    0.80
   7   0  -2    0.20    0.70
   6   0  -2   -1.70    1.10
   6   0  -2   -0.10    0.90
   6   0  -2    0.60    1.00
   6   0  -2    1.50    1.20
   5   0  -2    0.40    1.10
   5   0  -2    0.00    1.00
   5   0  -2    0.70    1.10
   5   0  -2    0.00    0.90
   4   0  -2    6.70    6.40
   4   0  -2   11.40   10.60
   4   0  -2   -0.50    1.30
   3   0  -2   -1.10    5.40
   2   0  -2  723.43  165.68
   2   0  -2  809.32  166.08
   1   0  -2   -1.20    4.10
   1   0  -2   -0.90    3.60
   1   0  -2    5.60    6.50
   0   0   2  954.70  203.08
   0   0   2  873.51  202.78
   0   0  -2  996.80  202.88
   0   0   2  918.01  203.28
   1   0   2   -3.40    6.30
   1   0   2   -0.70    4.10
   1   0   2    6.50    6.90
   2   0   2   99.79   23.50
   2   0   2  112.19   24.00
   2   0   2   87.69   22.40
   3   0   2    2.30    5.10
   3   0   2   -6.70    5.40
   4   0   2   -4.40    9.00
   4   0   2   -1.30    0.90
   5   0   2    1.20    1.30
   5   0   2    0.20    1.30
   5   0   2    1.70    1.30
   5   0   2   -0.80    0.70
   5   0   2   -0.20    0.70
   5   0   2   -0.80    1.10
   5   0   2    1.30    1.60
   6   0   2   59.19   15.10
   6   0   2   73.39   15.20
   6   0   2   68.49   15.10
   6   0   2   71.09   15.10
   6   0   2   73.99   15.10
   7   0   2    0.10    0.70
   7   0   2    0.30    0.80
   7   0   2    0.00    0.70
   7  -1  -2    1.00    1.00
   7  -1  -2    2.00    0.90
   7  -1  -2    1.50    0.80
   7  -1  -2    1.40    1.00
   7   1  -2    3.50    1.00
   7   1  -2    3.30    1.10
   6  -1  -2    0.50    1.10
   6  -1  -2    0.40    1.40
   6  -1  -2   -0.90    1.00
   6  -1  -2    0.90    0.90
   6   1  -2    1.70    1.10
   6   1  -2   -0.60    1.40
   6   1  -2    1.00    1.30
   6   1  -2   -1.40    0.80
   5  -1  -2    5.20    2.20
   5  -1  -2    6.40    2.00
   5  -1  -2    6.90    2.00
   5  -1  -2    6.70    2.00
   5   1  -2    6.80    2.20
   5   1  -2    6.10    2.10
   5   1  -2    9.60    2.00
   5   1  -2    7.60    2.00
   4  -1  -2   62.39   17.10
   4  -1  -2   48.70   18.30
   4   1  -2   63.89   18.90
   4   1  -2   63.79   18.00
   3  -1  -2  176.18   40.80
   3   1  -2  185.58   41.30
   2  -1  -2  776.42  166.38
   2  -1  -2  787.82  166.58
   2  -1  -2  744.53  166.08
   2   1  -2  745.23  166.18
   2   1  -2  773.92  166.68
   1  -1  -2  661.03  145.99
   1  -1  -2  676.33  145.69
   1   1  -2  714.03  145.99
   1   1  -2  676.33  145.49
   1   1  -2  630.74  145.89
  -1   1   2  664.93  145.29
   0  -1   2 1354.66  300.67
   0  -1  -2 1480.35  300.67
   0   1   2 1385.76  301.07
   0   1  -2 1339.57  300.77
   0   1  -2 1354.76  300.67
   0   1   2 1372.66  300.57
   0   1   2 1420.56  300.87
   1  -1   2 1037.70  225.88
   1  -1   2 1066.09  225.68
   1  -1   2 1029.20  225.78
   1   1   2 1031.90  225.98
   1   1   2 1049.09  225.88
   1   1   2 1021.30  225.98
   2  -1   2  600.14  128.89
   2  -1   2  622.84  129.19
   2  -1   2  572.74  128.69
   2   1   2  580.04  129.09
  -2   1  -2  578.74  127.99
   2   1   2  600.74  129.09
   3  -1   2   98.89   22.40
   3  -1   2   80.99   20.80
   3   1   2   91.69   21.30
   3   1   2   73.19   20.50
   4  -1   2    0.00    1.00
   4  -1   2   -9.00    8.90
   4   1   2   -0.20    9.30
   4   1   2    0.20    0.70
   5  -1   2    5.00    1.50
   5  -1   2    6.00    1.80
   5  -1   2    5.00    1.50
   5  -1   2    6.40    2.10
   5  -1   2    5.60    1.90
   5  -1   2    6.90    1.70
   5  -1   2    5.80    1.60
   5  -1   2    5.90    1.80
   5   1   2    5.00    1.60
   5   1   2    6.30    1.90
   5   1   2    5.60    1.80
   5   1   2    7.50    1.60
   5   1   2    6.70    2.10
   5   1   2    6.30    1.90
   5   1   2    5.70    1.60
   5   1   2    4.80    1.40
   6  -1   2    2.30    1.70
   6  -1   2    6.20    1.90
   6  -1   2    3.90    1.30
   6  -1   2    4.80    1.50
   6  -1   2    5.60    1.60
   6  -1   2    7.20    1.60
   6  -1   2    3.40    1.70
   6   1   2    3.80    1.70
   6   1   2    4.70    1.80
   6   1   2    3.90    1.30
   6   1   2    2.90    1.60
   6   1   2    8.90    1.80
   6   1   2    5.20    1.80
   7  -1   2    0.20    0.70
   7  -1   2   -1.80    0.70
   7  -1   2   -1.40    0.70
   7   1   2    0.60    0.80
   7   1   2    1.40    1.10
   7   1   2    1.10    1.00
   7  -2  -2    2.10    1.00
   7  -2  -2    0.60    1.10
   7  -2  -2    0.90    1.20
   7  -2  -2    0.90    0.90
   7   2  -2    3.20    0.80
   7   2  -2    1.60    1.00
   7   2  -2    0.40    0.90
   6  -2  -2   16.40    3.60
   6  -2  -2   10.40    3.70
   6  -2  -2   15.80    3.50
   6  -2  -2   15.10    3.60
   6   2  -2   13.60    3.60
   6   2  -2   12.50    3.60
   6   2  -2   17.40    3.60
   6   2  -2   15.50    3.50
   5  -2  -2    4.90    1.40
   5  -2  -2    1.70    1.60
   5  -2  -2    3.80    1.10
   5  -2  -2    2.90    1.80
   5   2  -2    2.50    1.10
   5   2  -2    1.60    1.60
   5   2  -2    3.60    1.30
   5   2  -2    4.10    1.70
   4  -2  -2   22.90   10.60
   4   2  -2   18.20    9.90
   4   2  -2   41.70   12.00
   3  -2  -2   28.20   10.60
   3   2  -2   39.80   13.20
   3   2  -2   48.50   12.10
   2  -2  -2   27.50   10.90
   2  -2  -2   31.40    8.70
   2  -2  -2   37.10   10.70
   2   2  -2   32.70   10.00
   2   2  -2   40.90   11.70
   1  -2  -2  150.38   30.60
   1  -2  -2  131.19   29.60
   1  -2  -2  155.48   30.60
   1   2  -2  124.59   30.50
   1   2  -2  143.99   31.40
  -1   2   2  128.59   30.70
   0  -2  -2   62.89   14.00
   0  -2   2   66.29   14.50
   0   2   2   54.39   14.80
   0   2   2   47.30   14.20
   0   2  -2   46.10   14.30
   0   2  -2   54.29   13.90
   0   2   2   61.69   12.70
   1  -2   2   74.99   17.20
   1  -2   2   82.89   18.50
   1  -2   2   63.79   17.40
   1   2   2   86.99   18.00
  -1   2  -2   71.19   16.80
   1   2   2   76.89   18.80
   2  -2   2  664.43  156.18
   2  -2   2  739.13  156.98
   2  -2   2  748.53  156.58
   2   2   2  741.63  157.08
   2   2   2  719.13  156.98
   3  -2   2    8.40    9.60
   3  -2   2   -1.60    7.10
   3   2   2    1.30    9.00
   3   2   2   11.70    7.80
   4  -2   2  -11.00    7.60
   4  -2   2   -0.10    1.00
   4   2   2    0.90    6.80
   4   2   2    0.40    1.00
   5  -2   2    0.70    0.50
   5  -2   2    1.00    1.00
   5  -2   2   -0.70    0.80
   5  -2   2    1.70    1.30
   5  -2   2    0.60    1.40
   5  -2   2   -1.60    0.80
   5  -2   2    1.00    1.20
   5  -2   2   -0.10    0.80
   5   2   2    1.10    1.00
   5   2   2   -0.20    0.90
   5   2   2    0.50    1.30
   5   2   2    0.70    0.80
   5   2   2    1.20    1.10
   5   2   2    0.00    0.60
   5   2   2    1.00    1.10
   5   2   2    0.70    0.90
   6  -2   2    6.50    3.00
   6  -2   2   10.80    3.10
   6  -2   2   14.80    2.90
   6  -2   2   16.50    3.00
   6  -2   2   10.40    3.10
   6  -2   2    9.30    2.80
   6  -2   2   16.20    3.20
   6  -2   2   15.30    3.00
   6   2   2    4.70    2.90
   6   2   2   14.90    3.00
   6   2   2   14.00    3.30
   6   2   2   12.80    2.80
   6   2   2   15.20    3.00
   7  -2   2    2.40    1.00
   7  -2   2    2.10    1.20
   7  -2   2    1.30    0.90
   7   2   2    1.20    0.90
   7   2   2    2.20    0.90
   7  -3  -2   25.10    5.40
   7  -3  -2   20.40    5.40
   7  -3  -2   29.60    5.40
   7  -3  -2   20.30    5.50
   7   3  -2   24.00    5.40
   6  -3  -2    8.10    2.30
   6  -3  -2    5.90    2.30
   6  -3  -2    6.10    2.10
   6  -3  -2   10.40    2.20
   6   3  -2    5.00    2.40
   6   3  -2    6.00    2.00
   6   3  -2   10.40    2.10
   5  -3  -2    3.80    1.30
   5  -3  -2    3.20    1.30
   5  -3  -2    1.40    1.60
   5  -3  -2    3.80    1.10
   5   3  -2    4.90    1.50
   5   3  -2    2.80    1.40
   5   3  -2    0.40    1.60
   5   3  -2    2.30    1.70
   4  -3  -2  245.98   54.79
   4   3  -2  205.78   54.39
   4   3  -2  273.87   55.39
   3  -3  -2  402.66   87.09
   3   3  -2  378.56   86.89
   3   3  -2  408.56   87.89
   2  -3  -2   62.19   15.00
   2  -3  -2   59.59   14.30
   2  -3  -2   69.29   16.40
   2   3  -2   50.89   15.60
   2   3  -2   72.09   17.10
   1  -3  -2  153.78   35.80
   1  -3  -2  150.98   37.00
   1  -3  -2  165.08   36.80
  -1   3   2  146.89   36.70
   1   3  -2  178.78   35.50
   1   3  -2  159.68   37.10
   1   3  -2  158.08   37.20
   0  -3  -2  100.99   22.70
   0  -3   2   91.79   22.60
   0   3  -2   87.39   21.80
   0   3   2   93.29   23.10
   0   3   2  108.69   22.80
   0   3  -2   97.39   21.80
   1  -3   2  203.78   44.00
   1  -3   2  222.78   45.10
  -1   3  -2  201.08   44.00
   1   3   2  194.38   44.90
   1   3   2  180.28   45.10
  -1   3  -2  198.78   43.70
   2  -3   2  217.38   45.10
   2  -3   2  199.28   44.50
   2  -3   2  216.28   46.00
   2   3   2  202.78   46.20
   2   3   2  178.28   45.50
   3  -3   2    4.20    6.60
   3  -3   2   -6.70    6.00
   3   3   2   -3.60    6.40
   3   3   2    3.50    7.70
   4   3   2   15.90   11.70
   5  -3   2    1.20    0.90
   5  -3   2    3.70    1.40
   5  -3   2   -0.30    1.00
   5  -3   2    0.90    0.80
   5  -3   2    1.00    1.40
   5  -3   2    2.70    1.30
   5  -3   2    1.80    0.90
   5  -3   2    1.30    1.30
   5   3   2    1.60    1.30
   5   3   2    0.30    0.60
   5   3   2    0.70    1.00
   5   3   2    1.30    1.20
   5   3   2    1.50    1.50
   5   3   2    0.40    1.10
   5   3   2    0.50    1.50
   5   3   2    1.90    1.30
   6  -3   2   17.10    4.50
   6  -3   2   17.60    4.50
   6  -3   2   14.00    4.30
   6  -3   2   20.50    4.40
   6  -3   2   24.00    4.60
   6  -3   2   25.00    4.50
   6  -3   2   23.60    4.50
   6   3   2   20.80    4.60
   6   3   2   19.40    4.40
   6   3   2   12.80    4.50
   6   3   2   27.20    4.60
   7  -3   2   -0.80    1.10
   7  -3   2    2.10    1.20
   7  -3   2   -0.60    1.10
   7   3   2    0.10    0.80
   7   3   2    0.70    0.80
   7  -4  -2    3.30    2.10
   7  -4  -2    5.70    2.30
   7  -4  -2    8.50    2.10
   7  -4  -2   11.70    2.30
   7  -4  -2    8.30    2.30
   7   4  -2   15.10    2.10
   7   4  -2   10.20    2.20
   6  -4  -2   17.60    3.50
   6  -4  -2   18.90    3.50
   6  -4  -2   11.10    3.70
   6  -4  -2   10.30    3.70
   6   4  -2   15.30    3.60
   6   4  -2    7.70    3.60
   6   4  -2   17.80    3.50
   5  -4  -2   -0.10    1.30
   5  -4  -2   -0.80    1.00
   5  -4  -2    1.20    1.10
   5  -4  -2    1.40    0.80
   5   4  -2   -0.30    1.30
   5   4  -2    1.10    0.90
   5   4  -2    0.80    1.10
   5   4  -2   -0.50    1.40
   4  -4  -2  210.58   52.49
   4   4  -2  237.68   52.49
   4   4  -2  235.58   52.89
   3  -4  -2   -3.30    8.50
   3  -4  -2    5.40    5.80
   3   4  -2    5.20    6.40
   3   4  -2   -0.10    6.40
   3   4  -2    5.10   10.10
   2  -4  -2   -3.00    3.50
   2  -4  -2   -5.50    5.30
   2  -4  -2    5.20    8.40
   2   4  -2    3.70    4.90
   2   4  -2   -3.10    7.90
   1  -4  -2   71.89   17.30
   1  -4  -2   75.49   18.10
   1  -4  -2   63.49   16.30
  -1  -4   2   73.29   15.60
   1   4  -2   71.09   17.00
  -1   4   2   67.29   17.10
   1   4  -2   64.29   17.60
   0  -4   2   25.80   10.80
   0  -4   2   34.00    7.30
   0  -4  -2   38.80   11.00
   0   4   2   16.80    9.80
   0   4  -2   33.00    8.40
   0   4   2   24.20    9.10
   0   4  -2   26.50    9.60
  -1  -4  -2 1132.29  235.08
   1  -4   2 1084.19  234.48
   1  -4   2 1121.89  235.38
   1   4   2 1073.59  235.68
  -1   4  -2 1080.69  234.78
  -1   4  -2 1029.40  234.28
   1   4   2 1075.09  235.08
   1   4   2 1078.39  235.38
   2  -4   2   18.40    6.20
   2  -4   2    4.30    9.30
   2   4   2   14.80   10.10
   2   4   2   20.60   10.30
   3  -4   2  102.29   24.70
   3  -4   2  127.39   26.90
   3   4   2   96.59   25.70
   3   4   2  104.49   27.10
   4  -4   2   15.20   11.40
   4   4   2   13.30   12.20
   5  -4   2    1.90    1.40
   5  -4   2    2.10    1.60
   5  -4   2    3.00    1.40
   5  -4   2    3.90    1.30
   5  -4   2    4.40    1.60
   5  -4   2    5.30    1.40
   5  -4   2    3.80    1.10
   5  -4   2    3.30    1.30
   5  -4   2    3.70    1.60
   5   4   2    2.80    1.80
   5   4   2    4.20    1.60
   5   4   2    3.20    1.50
   5   4   2    2.70    1.60
   5   4   2    4.40    1.50
   5   4   2    7.00    1.80
   5   4   2    4.30    1.10
   6  -4   2    9.50    2.20
   6  -4   2   13.80    2.30
   6  -4   2    7.50    2.40
   6  -4   2    9.90    2.20
   6  -4   2    5.20    1.90
   6  -4   2   11.70    2.30
   6   4   2    5.40    2.00
   6   4   2   10.90    2.20
   6   4   2    8.00    2.40
   6   4   2    6.60    2.40
   7  -4   2    0.30    1.00
   7  -4   2    0.30    0.80
   7  -4   2    0.50    1.10
   7  -4   2   -1.60    1.00
   7  -4   2   -0.10    0.80
   7   4   2    0.20    0.70
   7   4   2   -1.00    0.70
   7  -5  -2    1.90    1.50
   7  -5  -2    2.40    1.30
   7  -5  -2    6.40    1.40
   7  -5  -2    4.90    1.30
   7  -5  -2    4.40    1.30
   7   5  -2    5.90    1.30
   7   5  -2    4.50    1.40
   6  -5  -2   -1.10    1.00
   6  -5  -2    3.50    1.40
   6  -5  -2    3.10    1.00
   6  -5  -2    0.60    1.50
   6   5  -2    1.60    1.30
   6   5  -2    2.20    1.00
   6   5  -2    2.20    1.60
   5  -5  -2    3.80    1.00
   5  -5  -2    1.50    1.50
   5  -5  -2    0.70    1.40
   5  -5  -2    0.70    0.80
   5  -5  -2    4.90    1.30
   5   5  -2    0.70    1.60
   5   5  -2   -0.50    1.00
   5   5  -2    0.50    1.40
   5   5  -2    2.50    1.30
   4  -5  -2    2.10    0.90
   4   5  -2   -1.90    6.20
   4   5  -2   -1.60    1.30
   4   5  -2   11.60    8.40
   4   5  -2    2.40   10.70
   3  -5  -2   97.79   26.50
   3   5  -2  126.89   26.70
   3   5  -2   90.19   27.40
   3   5  -2  119.29   27.10
   2  -5  -2  259.07   53.79
   2  -5  -2  231.58   52.39
   2  -5  -2  227.68   52.59
   2   5  -2  240.08   53.39
   2   5  -2  246.98   53.79
   1  -5  -2    5.40    6.30
  -1  -5   2   -0.50    3.00
   1  -5  -2   -3.60    5.70
   1  -5  -2    6.80    6.40
   1   5  -2   -5.60    7.30
  -1   5   2    5.10    5.90
   1   5  -2    2.60    7.70
   0  -5   2  141.89   32.30
   0  -5  -2  158.18   31.20
   0  -5   2  132.59   30.10
   0   5   2  130.99   31.30
   0   5   2  155.38   31.50
   0   5  -2  144.19   31.40
   0   5  -2  117.59   30.40
   1  -5   2  710.23  155.58
   1  -5   2  696.63  155.18
  -1  -5  -2  722.13  155.48
   1   5   2  682.93  155.48
   1   5   2  716.33  156.18
  -1   5  -2  717.53  155.18
   1   5   2  745.53  155.68
   2  -5   2  460.45  108.69
   2  -5   2  515.45  109.89
   2   5   2  528.25  110.09
   2   5   2  503.45  109.49
   2   5   2  519.65  110.59
   3  -5   2   -8.80    5.60
   3   5   2   17.30   10.50
   3   5   2    7.60   10.00
   4  -5   2   29.40   14.90
   4   5   2   50.29   16.20
   5  -5   2    1.90    0.70
   5  -5   2    2.30    0.90
   5  -5   2    2.70    1.20
   5  -5   2    1.50    1.00
   5  -5   2    2.90    1.40
   5  -5   2    3.60    1.20
   5  -5   2    5.80    1.40
   5  -5   2    2.90    1.10
   5  -5   2    2.30    1.30
   5   5   2    1.00    1.80
   5   5   2    1.30    1.30
   5   5   2    0.60    1.10
   5   5   2    0.90    1.00
   5   5   2    2.30    1.20
   5   5   2    2.00    1.10
   5   5   2    3.20    1.70
   6  -5   2    6.90    2.30
   6  -5   2    5.90    2.20
   6  -5   2    7.60    2.40
   6  -5   2   11.20    2.20
   6  -5   2    6.10    1.90
   6  -5   2   10.10    2.20
   6   5   2    6.40    1.90
   6   5   2    7.30    2.40
   6   5   2   11.00    2.10
   6   5   2    9.50    2.40
   7  -5   2   -1.60    1.10
   7  -5   2    0.70    1.10
   7  -5   2    0.70    0.80
   7  -5   2    2.50    0.80
   7   5   2    0.60    0.70
   7   5   2   -0.10    0.80
   7  -6  -2    0.40    1.10
   7  -6  -2    0.70    1.00
   7  -6  -2    0.20    0.70
   7  -6  -2    0.10    0.50
   7  -6  -2    1.70    0.90
   7   6  -2   -0.80    0.70
   7   6  -2    1.30    0.70
   6  -6  -2    5.10    2.00
   6  -6  -2    6.80    1.90
   6  -6  -2    8.70    1.90
   6  -6  -2    7.10    1.80
   6   6  -2    2.10    1.90
   6   6  -2    6.40    1.70
   6   6  -2    5.50    1.80
   5  -6  -2    4.20    1.50
   5  -6  -2    4.60    1.80
   5  -6  -2    8.90    2.10
   5  -6  -2    5.00    1.60
   5  -6  -2    4.80    1.70
   5   6  -2    5.70    1.60
   5   6  -2    5.50    1.70
   5   6  -2    6.60    1.80
   4   6  -2   77.69   21.40
   4   6  -2   55.89   21.40
   4   6  -2   72.89   19.70
   3  -6  -2  291.07   62.59
   3   6  -2  241.98   62.49
   3   6  -2  297.17   62.99
   3   6  -2  293.87   63.39
   2  -6  -2   14.70    5.60
  -2  -6   2    7.80    4.60
   2  -6  -2    0.00    9.40
   2  -6  -2    9.10    5.30
   2   6  -2    5.90    8.90
   2   6  -2    7.50    9.20
   2   6  -2   15.40    8.90
   1  -6  -2   66.29   15.20
   1  -6  -2   65.39   16.80
   1  -6  -2   53.59   15.10
  -1  -6   2   52.89   13.80
   1   6  -2   71.79   16.10
   1   6  -2   53.79   16.10
  -1   6   2   62.49   15.40
   0  -6   2  132.69   29.70
   0  -6  -2  130.19   28.30
   0  -6   2  129.79   27.40
   0   6   2  107.19   28.50
   0   6  -2  131.89   28.80
   0   6  -2  121.29   27.50
   0   6   2  111.29   29.30
   0   6   2  109.69   28.80
   1  -6   2    1.50    8.90
  -1  -6  -2    9.40    8.30
   1  -6   2   -0.40    6.20
   1   6   2    6.10    7.90
   1   6   2  -10.90    8.60
  -1   6  -2    5.60    5.90
   1   6   2    5.20    6.80
  -2  -6  -2 1276.67  279.07
   2  -6   2 1295.57  279.47
   2   6   2 1233.58  279.17
   2   6   2 1377.06  280.17
   2   6   2 1234.08  279.47
   3  -6   2   14.00   10.60
   3   6   2   28.40   11.70
   3   6   2   11.80    9.00
   4  -6   2   47.20   14.70
   4   6   2   40.70   16.20
   4   6   2   38.80   14.70
   5  -6   2   24.10    5.80
   5  -6   2   32.20    5.90
   5  -6   2   26.40    6.00
   5  -6   2   29.50    5.90
   5  -6   2   24.20    5.80
   5  -6   2   21.60    6.00
   5  -6   2   29.10    5.90
   5   6   2   28.50    5.90
   5   6   2   25.10    5.90
   5   6   2   20.70    5.90
   5   6   2   23.20    5.80
   5   6   2   21.00    6.00
   5   6   2   34.30    6.00
   5   6   2   30.70    6.00
   6  -6   2   14.40    2.80
   6  -6   2    8.30    3.00
   6  -6   2    9.40    2.80
   6  -6   2   11.40    2.80
   6  -6   2   13.60    2.80
   6  -6   2   11.60    2.60
   6   6   2    7.90    2.90
   6   6   2   10.10    2.60
   6   6   2   13.90    2.90
   6   6   2   11.10    2.70
   7  -6   2    0.90    0.70
   7  -6   2   -0.10    1.00
   7  -6   2   -0.50    1.10
   7  -6   2    0.20    0.80
   7   6   2    0.70    0.70
   7   6   2    0.20    1.00
   7  -7  -2    7.00    1.20
   7  -7  -2    7.80    1.30
   7  -7  -2    1.20    1.30
   7  -7  -2    2.30    1.20
   7  -7  -2    5.70    1.30
   7   7  -2    2.50    1.20
   7   7  -2    3.30    1.10
   6  -7  -2    0.90    1.00
   6  -7  -2   -0.10    1.00
   6  -7  -2    1.00    1.10
   6  -7  -2   -0.50    1.30
   6  -7  -2    0.00    0.90
   6   7  -2    1.60    1.10
   6   7  -2    1.20    1.40
   6   7  -2    2.40    1.00
   5  -7  -2   10.20    2.40
   5  -7  -2   10.80    2.30
   5  -7  -2    9.30    2.50
   5  -7  -2    7.30    2.40
   5  -7  -2    7.20    2.50
   5  -7  -2    5.90    2.20
   5   7  -2    9.80    2.40
   5   7  -2    8.20    2.50
   5   7  -2    9.70    2.40
   4  -7  -2  120.19   27.40
   4   7  -2  149.79   35.40
   4   7  -2  168.78   32.10
   4   7  -2  105.59   32.20
   3  -7  -2  120.89   30.00
   3   7  -2  113.59   29.70
   3   7  -2  141.39   30.70
   3   7  -2  107.79   30.10
   2  -7  -2  147.19   31.80
   2  -7  -2  119.19   30.80
   2   7  -2  142.29   32.40
   2   7  -2  135.69   32.30
   2   7  -2  149.69   32.90
  -1  -7   2   22.10    6.50
   1  -7  -2   19.20    9.10
   1  -7  -2   24.20    9.20
   1   7  -2   24.40    9.80
   1   7  -2   37.00   10.90
   1   7  -2   24.40    8.40
  -1   7   2   23.30    8.90
   0  -7  -2   16.40    9.80
   0  -7   2    8.90    5.60
   0  -7   2   13.20   10.40
   0   7  -2   17.00    7.00
   0   7   2   13.80    7.70
   0   7   2   17.00    9.00
   0   7   2    9.90    7.30
   0   7  -2   17.30    8.70
   0   7  -2   13.70    4.30
   1  -7   2   37.10   15.30
   1  -7   2   53.59   13.50
  -1  -7  -2   40.60   13.30
   1   7   2   42.30   15.90
  -1   7  -2   60.89   13.70
   1   7   2   53.19   15.00
   1   7   2   50.89   14.70
   2  -7   2  388.96   82.69
  -2  -7  -2  325.07   82.29
   2   7   2  372.86   82.39
   2   7   2  393.36   83.59
   2   7   2  381.96   82.69
   3  -7   2   -1.50    9.30
  -3  -7  -2    8.50    6.60
   3   7   2   -5.90    9.80
   3   7   2    7.40    9.70
   4  -7   2   35.10    5.30
   4  -7   2  104.39   17.70
   4  -7   2   17.10    4.90
   4  -7   2   20.20    4.80
   4  -7   2   18.20    4.80
   4  -7   2   20.70    4.70
   4   7   2   21.10    5.00
   4   7   2   21.00    4.90
   5  -7   2    3.90    1.30
   5  -7   2    1.10    1.20
   5  -7   2    1.10    0.80
   5  -7   2    1.80    1.10
   5  -7   2    2.80    1.10
   5  -7   2    2.50    1.10
   5  -7   2    1.40    0.90
   5   7   2    2.60    1.70
   5   7   2    3.10    1.40
   5   7   2    3.10    1.40
   5   7   2   -0.20    1.10
   5   7   2    2.10    1.20
   5   7   2    1.90    1.10
   6  -7   2   36.40    6.20
   6  -7   2   25.30    6.00
   6  -7   2   36.80    6.20
   6  -7   2   24.60    6.20
   6  -7   2   25.00    6.20
   6  -7   2   26.80    6.20
   6   7   2   26.30    6.10
   6   7   2   25.70    6.20
   6   7   2   26.70    6.20
   7  -7   2    0.10    0.90
   7  -7   2   -0.50    0.70
   7  -7   2   -0.10    0.70
   7  -7   2    0.30    0.80
   7   7   2   -0.20    0.70
   7  -8  -2    1.70    1.10
   7  -8  -2    0.60    1.00
   7  -8  -2    0.80    0.60
   7   8  -2    1.10    0.70
   7   8  -2    0.50    0.60
   6  -8  -2    6.40    1.70
   6  -8  -2    6.90    1.70
   6  -8  -2    3.50    1.40
   6  -8  -2    7.30    1.70
   6  -8  -2    6.50    1.60
   6  -8  -2    6.40    1.60
   6   8  -2    2.90    1.60
   6   8  -2    5.90    1.60
   6   8  -2    4.70    1.90
   5  -8  -2    2.00    1.10
   5  -8  -2   -0.70    1.30
   5  -8  -2    2.90    1.20
   5  -8  -2   -0.80    1.30
   5  -8  -2    0.20    1.10
   5  -8  -2    2.40    1.10
   5   8  -2    1.10    1.30
   5   8  -2    0.70    1.50
   4  -8  -2    6.70    1.50
   4  -8  -2    2.10    1.70
   4  -8  -2    5.80    1.70
   4  -8  -2    5.20    1.40
   4  -8  -2    4.10    1.50
   4   8  -2   23.60   11.70
   4   8  -2    4.00    1.70
   4   8  -2   18.10    9.70
   4   8  -2    3.70    1.50
   4   8  -2   25.90   12.90
   3  -8  -2   -4.60    9.70
   3   8  -2   19.10   10.80
   3   8  -2   27.20    9.90
   3   8  -2   29.30   10.30
   2  -8  -2    4.00   10.20
   2   8  -2   11.80    9.50
   2   8  -2    9.90    7.20
   2   8  -2    3.30    8.10
   1  -8  -2   83.69   20.70
   1  -8  -2   75.69   19.90
   1   8  -2   75.19   18.80
   1   8  -2   87.29   20.20
   1   8  -2   80.69   19.90
  -1   8   2   73.49   19.60
   0  -8   2  334.67   67.29
   0  -8  -2  305.97   66.69
   0  -8   2  310.37   65.99
   0   8   2  269.87   66.89
   0   8   2  304.47   67.19
   0   8   2  276.17   66.49
   0   8  -2  287.97   66.89
   0   8  -2  321.77   66.29
   1  -8   2   69.89   16.80
   1  -8   2   90.79   19.50
  -1  -8  -2   68.09   18.00
  -1   8  -2   71.49   17.60
   1   8   2   76.49   18.60
   1   8   2   79.39   18.40
   1   8   2   58.19   14.40
   1   8   2   67.99   18.20
  -2  -8  -2   21.00    8.90
   2  -8   2   15.40    9.20
   2  -8   2   36.30   11.00
   2   8   2    8.20   11.10
   2   8   2   27.80   10.90
   2   8   2   39.40   14.20
  -3  -8  -2    4.40   10.60
   3  -8   2   31.10   13.10
   3   8   2   35.40   14.40
   3   8   2   31.90   12.80
   4  -8   2    2.20   10.80
   4  -8   2    1.10    1.00
  -4  -8  -2   -2.50    6.40
   4  -8   2    0.60    0.80
   4  -8   2    1.40    1.40
   4  -8   2    0.80    0.90
   4  -8   2    1.20    0.90
   4  -8   2    0.50    0.80
   4  -8   2    0.60    1.10
   4  -8   2    0.30    0.50
   4   8   2    0.40    1.00
   4   8   2    0.50    1.00
   4   8   2   -0.10    1.70
   4   8   2    1.00    0.90
   4   8   2    2.00    7.80
   4   8   2    0.40    1.30
   4   8   2   11.80    9.90
   5  -8   2   20.80    4.70
   5  -8   2   22.90    4.80
   5  -8   2   19.70    4.70
   5  -8   2   21.70    4.80
   5  -8   2   18.40    4.80
   5  -8   2   22.30    4.80
   5  -8   2   26.90    4.80
   5  -8   2   20.80    4.70
   5   8   2   19.40    4.90
   5   8   2   18.50    4.90
   5   8   2   22.60    4.90
   5   8   2   21.50    4.70
   5   8   2   17.80    4.80
   5   8   2   17.50    4.80
   6  -8   2    6.90    1.90
   6  -8   2    3.70    2.20
   6  -8   2   10.00    2.20
   6  -8   2    9.00    1.90
   6   8   2    5.60    1.70
   6   8   2    4.70    2.20
   6   8   2    9.10    1.90
   7  -8   2    0.10    0.70
   7  -8   2   -0.70    0.70
   7   8   2    1.70    1.00
   7  -9  -2   -0.40    0.60
   7  -9  -2    0.80    0.70
   7   9  -2   -0.30    0.60
   7   9  -2    0.00    0.50
   6  -9  -2   -0.60    1.30
   6  -9  -2    2.10    0.80
   6  -9  -2    1.30    1.10
   6  -9  -2    1.20    1.00
   6  -9  -2   -0.60    1.30
   6  -9  -2   -0.10    1.20
   6   9  -2    2.30    1.30
   6   9  -2    1.30    1.10
   6   9  -2    0.60    1.00
   5  -9  -2    7.60    1.80
   5  -9  -2    4.50    1.80
   5  -9  -2    6.00    2.00
   5  -9  -2    6.50    1.80
   5   9  -2    5.50    2.00
   5   9  -2    6.80    1.80
   5   9  -2    5.20    1.80
   4  -9  -2   14.50    3.30
   4  -9  -2   14.60    3.40
   4  -9  -2   11.60    3.30
   4  -9  -2   13.70    3.20
   4  -9  -2   16.10    3.30
   4   9  -2   13.90    3.40
   4   9  -2   11.20    3.40
   4   9  -2   14.50    3.50
   3  -9  -2   20.00   14.60
   3  -9  -2   46.40    9.40
   3   9  -2   48.30   14.40
   3   9  -2   43.20   15.50
   3   9  -2   29.30   14.80
   2  -9  -2    4.40    9.50
   2   9  -2   -0.80    7.70
   2   9  -2   -1.90    6.30
   2   9  -2   -0.50    6.80
   1  -9  -2   68.59   16.30
   1  -9  -2   64.09   16.60
   1   9  -2   52.79   15.10
   1   9  -2   54.39   14.60
   1   9  -2   60.39   15.90
  -1   9   2   54.59   15.60
   0  -9  -2  233.38   56.09
   0  -9   2  227.58   54.89
   0  -9   2  238.08   56.69
   0   9  -2  261.57   56.29
   0   9   2  267.97   56.39
   0   9   2  269.07   56.49
   0   9   2  234.98   55.39
   0   9  -2  261.77   55.09
  -1  -9  -2   80.19   22.30
   1  -9   2  100.49   22.10
   1  -9   2   98.39   23.40
   1   9   2  100.49   25.30
   1   9   2   79.59   19.90
   1   9   2  104.19   23.50
  -1   9  -2  120.29   22.50
   1   9   2   99.29   23.80
  -2  -9  -2   10.80    9.90
   2  -9   2   21.30   10.60
   2  -9   2   16.30   11.30
   2   9   2   26.60    9.50
   2   9   2   22.20   12.50
   2   9   2   16.90    8.80
  -3  -9  -2    0.90    8.70
   3  -9   2   14.80   11.30
   3  -9   2    0.90    1.00
   3   9   2    7.00    7.30
   3   9   2    1.10    8.40
   4  -9   2   19.30    5.20
   4  -9   2   26.90    5.30
   4  -9   2   23.80    5.20
   4  -9   2  118.49   18.80
   4  -9   2   21.40    5.30
   4  -9   2   18.10    5.20
   4  -9   2   24.20    5.30
  -4  -9  -2   98.09   19.80
   4  -9   2   26.90    5.40
   4  -9   2   22.90    5.20
   4   9   2   26.40    5.40
   4   9   2   23.10    5.20
   4   9   2   25.20    5.20
   4   9   2   23.50    5.20
   4   9   2   24.00    5.50
   5  -9   2   -1.70    1.20
   5  -9   2   -0.20    0.50
   5  -9   2   -0.40    0.80
   5  -9   2    0.20    0.90
   5  -9   2    0.50    1.70
   5  -9   2    0.60    0.80
   5  -9   2    2.50    1.00
   5  -9   2   -0.20    1.00
   5   9   2    0.00    1.60
   5   9   2   -0.40    1.30
   5   9   2    0.10    1.40
   5   9   2    0.40    1.80
   5   9   2    0.90    1.00
   5   9   2    0.00    1.00
   6  -9   2   10.80    3.90
   6  -9   2   18.10    3.90
   6  -9   2   23.80    3.90
   6  -9   2   22.10    3.90
   6   9   2   21.60    4.00
   6   9   2   12.40    3.80
   6   9   2   19.00    3.90
   6   9   2   12.70    3.70
   7  -9   2   10.90    2.40
   7  -9   2   10.50    2.40
   7   9   2    9.40    2.40
   7 -10  -2   -0.10    0.70
   7 -10  -2    0.00    0.60
   7  10  -2    0.00    0.50
   6 -10  -2   10.10    2.30
   6 -10  -2   10.50    2.30
   6 -10  -2    8.60    2.10
   6 -10  -2    7.40    2.30
   6 -10  -2   11.60    2.30
   6  10  -2    7.90    2.20
   6  10  -2   11.80    2.30
   6  10  -2    4.60    2.20
   5 -10  -2    2.90    1.20
   5 -10  -2    1.90    1.20
   5 -10  -2    2.50    1.10
   5 -10  -2    1.00    1.20
   5 -10  -2    0.80    1.30
   5  10  -2    1.70    1.30
   5  10  -2    2.90    1.20
   5  10  -2    4.60    1.60
   4 -10  -2    1.80    1.50
   4 -10  -2    3.80    1.20
   4 -10  -2    5.20    1.30
   4 -10  -2    4.80    1.50
   4  10  -2    3.10    1.70
   4  10  -2    3.30    2.00
   4  10  -2    3.90    1.40
   3 -10  -2   13.60    7.80
   3  10  -2   -7.60    9.30
   3  10  -2    2.40   10.00
   3  10  -2    7.70   10.20
   2 -10  -2  224.98   49.10
   2 -10  -2  241.68   52.49
   2  10  -2  212.38   51.29
   2  10  -2  230.88   51.69
   2  10  -2  238.28   52.79
   1 -10  -2   -2.00    9.20
   1 -10  -2   16.40   11.30
   1  10  -2   16.00    9.00
   1  10  -2   27.80    9.30
   0 -10  -2  300.77   70.29
   0 -10   2  298.27   69.49
   0 -10   2  312.57   70.89
   0  10   2  333.17   71.59
   0  10  -2  341.97   71.09
   0  10   2  318.37   71.09
   1 -10   2    5.10    7.80
  -1 -10  -2    6.50    6.50
   1 -10   2   -2.70    6.50
   1  10   2    4.70    8.40
  -1  10  -2    6.30    6.40
   1  10   2    9.40   11.10
   1  10   2   14.10    9.60
   1  10   2    1.70    1.70
   2 -10   2   19.90   11.30
  -2 -10  -2    1.50    9.20
   2 -10   2    3.20    9.00
   2  10   2    8.60    9.10
   2  10   2    7.60   10.50
   2  10   2   18.30    9.70
   3 -10   2   13.80    9.20
   3 -10   2    0.00    1.00
  -3 -10  -2    0.20    6.30
   3  10   2   17.70   11.20
   3  10   2    0.60   11.60
   4 -10   2   12.50    2.80
   4 -10   2    8.60    2.90
   4 -10   2   11.90    2.70
   4 -10   2   10.90    2.70
   4 -10   2   13.30    2.90
   4 -10   2   14.30    3.10
   4  10   2   10.70    2.90
   4  10   2   11.10    3.00
   4  10   2    9.90    3.00
   4  10   2   12.90    3.00
   4  10   2    9.20    2.80
   5 -10   2    1.70    1.00
   5 -10   2    2.50    1.10
   5 -10   2   -0.40    1.80
   5 -10   2    0.90    1.30
   5 -10   2    1.70    0.80
   5 -10   2    0.90    0.90
   5  10   2   -0.60    1.00
   5  10   2    1.40    1.20
   5  10   2    3.00    1.40
   5  10   2    0.70    1.30
   5  10   2    1.60    1.40
   5  10   2    0.20    0.90
   6 -10   2    8.50    2.20
   6 -10   2   10.30    2.10
   6  10   2    6.00    1.80
   6  10   2    6.20    2.30
   6  10   2    5.70    2.10
   6  10   2   11.10    2.10
   7 -10   2    1.00    0.80
   7 -10   2    4.10    0.90
   7  10   2    2.00    0.80
   6 -11  -2    5.40    1.20
   6 -11  -2    1.70    0.90
   6 -11  -2    1.40    1.40
   6 -11  -2    4.20    1.20
   6 -11  -2    2.20    1.30
   6  11  -2    2.30    1.50
   6  11  -2    4.00    1.10
   6  11  -2    1.70    1.00
   5 -11  -2    9.80    2.10
   5 -11  -2    6.50    1.90
   5 -11  -2    9.30    2.00
   5 -11  -2    7.40    2.00
   5 -11  -2    7.60    2.10
   5  11  -2    5.70    2.30
   5  11  -2   10.30    2.20
   5  11  -2    2.20    2.40
   4 -11  -2   12.40    3.10
   4 -11  -2   12.90    3.10
   4 -11  -2   12.00    2.90
   4 -11  -2   12.20    3.10
   4 -11  -2   13.90    3.20
   4  11  -2   14.20    3.30
   4  11  -2   15.90    3.20
   4  11  -2   11.50    3.10
   3 -11  -2    2.30    7.70
   3  11  -2   -1.30    7.20
   3  11  -2   -7.70   12.20
   3  11  -2    1.20    7.10
   2 -11  -2    6.60    7.70
   2  11  -2    5.10    7.30
   2  11  -2    2.30    7.20
  -1 -11   2  121.29   39.20
   1 -11  -2  181.48   38.90
   1 -11  -2  168.28   38.00
   1  11  -2  166.98   38.10
   1  11  -2  175.88   39.30
   0 -11   2   29.20   15.50
   0 -11  -2   39.40   14.30
   0  11   2   44.70   13.30
   0  11  -2   30.60   14.40
   0  11   2   56.79   16.10
  -1 -11  -2   78.29   18.00
   1 -11   2   74.19   17.80
   1 -11   2   60.19   15.90
  -1  11  -2   64.39   16.30
   1  11   2   61.89   17.00
   1  11   2   50.99   19.00
   1  11   2   48.70   16.10
   1  11   2   55.89   12.90
  -2 -11  -2   -6.60    8.90
   2 -11   2    5.30   10.30
   2 -11   2    1.30    1.10
   2 -11   2   11.30    9.10
   2  11   2   14.50   10.00
   2  11   2   -7.60    8.60
   2  11   2    4.40   11.40
   3 -11   2  107.59   25.70
  -3 -11  -2   58.69   22.80
   3  11   2  112.69   24.40
   3  11   2   80.79   25.40
   4 -11   2   -0.20    1.20
   4 -11   2   -0.10    0.90
   4 -11   2    1.20    0.90
   4 -11   2    0.00    1.00
   4 -11   2    0.50    1.00
   4 -11   2    0.30    1.20
   4  11   2    0.20    1.80
   4  11   2    0.30    1.40
   4  11   2   -0.80    1.00
   4  11   2   -1.80    1.10
   5 -11   2   12.40    3.20
   5 -11   2   16.80    3.40
   5 -11   2   14.70    3.20
   5 -11   2   11.40    3.30
   5 -11   2   14.30    3.20
   5 -11   2   11.30    3.30
   5  11   2    9.60    3.60
   5  11   2   13.20    3.30
   5  11   2   20.60    3.30
   5  11   2   10.90    3.30
   5  11   2   12.90    3.10
   5  11   2   10.60    3.30
   6 -11   2   -1.30    1.20
   6 -11   2   -1.30    0.80
   6 -11   2   -1.00    1.10
   6 -11   2    3.00    1.30
   6 -11   2    1.30    0.90
   6  11   2   -0.50    0.70
   6  11   2   -0.50    1.00
   6  11   2    0.10    1.00
   6  11   2    1.20    1.00
   6 -12  -2    0.60    0.70
   6 -12  -2    1.30    0.70
   6 -12  -2    0.50    0.90
   6 -12  -2   -0.20    0.80
   6  12  -2    1.30    1.10
   6  12  -2   -0.30    1.30
   6  12  -2   -0.90    1.00
   5 -12  -2    2.90    0.90
   5 -12  -2    0.70    1.00
   5 -12  -2    1.00    1.20
   5 -12  -2    1.90    1.00
   5  12  -2   -0.60    1.30
   5  12  -2    2.00    1.50
   5  12  -2   -0.50    1.70
   4 -12  -2    5.90    1.70
   4 -12  -2    3.90    1.60
   4 -12  -2    3.40    1.40
   4 -12  -2    5.40    1.60
   4 -12  -2    7.80    1.60
   4  12  -2    2.60    2.20
   4  12  -2    3.70    1.50
   4  12  -2    4.10    1.70
   3 -12  -2   25.50    5.80
   3 -12  -2   25.50    5.80
   3 -12  -2   26.60    5.80
   3  12  -2   23.00    6.00
   3  12  -2  130.19   19.50
   3  12  -2   26.80    5.90
   2 -12  -2  277.57   67.09
   2  12  -2  295.97   66.39
   2  12  -2  304.57   67.49
   1 -12  -2   11.60   10.30
  -1 -12   2    7.40   11.80
   1 -12  -2   -8.00    9.00
   1  12  -2   10.50   10.60
   0 -12   2  368.96   86.59
   0 -12  -2  360.26   85.19
   0  12   2  402.36   86.29
   0  12  -2  432.66   86.29
   0  12   2  361.36   86.59
   1 -12   2   -1.80   11.00
  -1 -12  -2   -3.40    9.70
   1  12   2    6.80    2.00
   1  12   2    6.40    8.20
  -1  12  -2    1.50    8.70
   1  12   2    1.90    9.60
   2 -12   2   22.90   11.20
  -2 -12  -2   21.90   11.60
   2 -12   2   19.40   13.00
   2  12   2   33.70   15.30
   2  12   2   13.00   14.30
   2  12   2   32.50   11.50
   3 -12   2   13.00    2.70
   3 -12   2   11.60    2.80
   3 -12   2    9.50    2.60
   3 -12   2   10.80    2.70
   3 -12   2    7.90    3.00
   3 -12   2   39.70   14.50
   3 -12   2   12.30    2.70
   3 -12   2   11.30    2.70
   3  12   2    9.30    2.70
   3  12   2   46.60   14.30
   3  12   2   14.50    2.80
   3  12   2   10.40    2.90
   4 -12   2   19.90    4.60
   4 -12   2   21.60    4.70
   4 -12   2   26.90    4.70
   4 -12   2   19.20    4.60
   4 -12   2   24.60    4.80
   4 -12   2   19.00    4.70
   4  12   2   19.00    4.80
   4  12   2   12.50    4.70
   4  12   2   20.90    4.70
   4  12   2   19.30    4.80
   5 -12   2    2.50    1.40
   5 -12   2    4.60    1.30
   5 -12   2    2.40    1.20
   5 -12   2    2.70    1.20
   5 -12   2    2.10    1.20
   5 -12   2    2.60    1.40
   5 -12   2    3.10    1.20
   5  12   2    3.10    1.40
   5  12   2    1.20    1.20
   5  12   2    3.20    1.20
   5  12   2    3.50    1.20
   5  12   2    3.50    1.50
   6 -12   2    1.60    1.10
   6 -12   2    4.70    1.10
   6 -12   2    0.40    1.30
   6 -12   2    4.90    1.00
   6  12   2    1.80    1.10
   6  12   2    1.90    1.00
   6  12   2    3.80    1.30
   6 -13  -2    2.00    1.30
   6 -13  -2    8.80    1.40
   6 -13  -2    4.50    1.10
   6  13  -2    0.30    1.20
   6  13  -2    4.90    1.20
   5 -13  -2   23.40    4.70
   5 -13  -2   15.50    4.60
   5 -13  -2   23.60    4.70
   5  13  -2   19.90    4.80
   5  13  -2   21.30    4.80
   4 -13  -2    0.20    0.90
   4 -13  -2    0.60    0.90
   4 -13  -2   -0.80    1.10
   4 -13  -2   -0.30    0.80
   4  13  -2    4.90    2.00
   4  13  -2    3.00    1.50
   3 -13  -2   15.80    3.60
   3 -13  -2   15.20    3.70
   3  13  -2   17.60    4.00
   3  13  -2   17.70    3.90
   2 -13  -2   24.30   10.80
   2  13  -2   20.10   11.10
   2  13  -2   37.10   16.80
   1 -13  -2    2.00   11.80
  -1 -13   2    6.40    8.30
   1 -13  -2   -1.80    9.90
   1  13  -2   -4.40    9.30
   1  13  -2    6.50   12.60
   0 -13  -2   21.00   12.60
   0 -13   2   13.40   12.60
   0 -13  -2   32.40   11.60
   0  13   2    2.00   10.80
   0  13  -2   11.50    8.10
   0  13  -2   10.10    8.90
   1 -13   2  534.65  114.59
  -1 -13  -2  502.15  113.69
   1  13   2  463.65  111.39
   1  13   2  617.04  115.89
   1  13   2  573.94  114.89
   2 -13   2  138.09   36.00
  -2 -13  -2   99.29   33.80
   2  13   2  142.99   35.10
   2  13   2  190.78   37.10
   3 -13   2   35.60    8.00
   3 -13   2   33.40    7.90
   3 -13   2   36.90    8.00
   3 -13   2   34.50    8.00
   3 -13   2   38.20    8.00
   3 -13   2   34.60    7.90
   3  13   2   33.90    8.00
   3  13   2   41.00    8.00
   3  13   2   35.10    8.00
   4 -13   2   42.60    9.10
   4 -13   2   33.10    9.10
   4 -13   2   44.80    9.10
   4 -13   2   46.70    9.20
   4 -13   2   42.80    9.20
   4 -13   2   43.00    9.10
   4  13   2   44.60    9.30
   4  13   2   35.20    9.20
   4  13   2   45.40    9.10
   4  13   2   34.80    9.10
   5 -13   2    0.70    1.50
   5 -13   2   -0.10    0.70
   5 -13   2    0.30    0.90
   5 -13   2    0.80    0.90
   5 -13   2    1.10    1.00
   5 -13   2   -1.60    1.10
   5 -13   2   -1.60    1.30
   5  13   2   -2.10    0.80
   5  13   2   -0.50    0.90
   5  13   2   -0.90    1.20
   5  13   2    0.30    1.10
   5  13   2   -0.40    1.00
   6 -13   2    1.80    0.90
   6 -13   2    2.40    0.70
   6 -13   2    3.00    1.00
   6  13   2    0.80    0.70
   6  13   2    1.10    0.90
   6  13   2    1.40    1.10
   6 -14  -2    0.00    0.70
   6 -14  -2    0.60    0.60
   6  14  -2    1.00    0.70
   6  14  -2    1.20    0.80
   5 -14  -2    5.50    1.50
   5 -14  -2    6.80    1.50
   5  14  -2    3.30    1.70
   5  14  -2    4.20    1.60
   4 -14  -2    3.20    1.20
   4 -14  -2    4.50    1.30
   4 -14  -2    5.60    1.40
   4  14  -2    3.30    2.10
   4  14  -2    4.40    1.80
   3 -14  -2   11.50    2.70
   3 -14  -2   11.70    2.80
   3  14  -2   10.80    3.10
   3  14  -2   12.00    3.40
  -2 -14   2  107.69   25.70
   2 -14  -2   68.39   22.10
   2  14  -2   83.39   26.90
   2  14  -2   83.49   25.60
  -1 -14   2   18.20   10.50
   1 -14  -2   10.90   11.50
   1  14  -2    9.20   12.90
   1  14  -2   27.20   10.70
   0 -14  -2  124.79   29.50
   0 -14  -2   71.19   28.80
   0 -14   2  136.99   30.30
   0  14  -2  127.59   29.20
   1 -14   2   32.50   18.20
  -1 -14  -2   39.90   15.90
   1  14   2   68.79   18.50
   1  14   2   59.69   18.30
   2 -14   2   14.20    2.90
   2 -14   2   22.30   13.70
   2 -14   2   10.20    3.00
  -2 -14  -2   10.30    2.70
   2 -14   2   10.40    2.80
   2 -14   2   12.00    2.70
   2  14   2   12.80    3.10
   2  14   2   84.19   17.50
   2  14   2   13.80    3.10
   3 -14   2   34.90    7.90
   3 -14   2   30.90    7.80
   3 -14   2   37.20    7.80
   3 -14   2   34.10    7.90
   3 -14   2   31.40    7.90
   3  14   2   40.30    7.90
   3  14   2   36.50    8.00
   3  14   2   39.40    7.90
   4 -14   2   16.60    4.60
   4 -14   2   21.70    4.60
   4 -14   2   19.10    4.60
   4 -14   2   23.60    4.70
   4 -14   2   19.20    4.70
   4 -14   2   23.00    4.80
   4 -14   2   22.00    4.70
   4  14   2   18.60    4.70
   4  14   2   26.00    4.70
   4  14   2   18.00    4.70
   4  14   2   18.80    4.80
   5 -14   2    5.90    2.10
   5 -14   2    2.40    2.20
   5 -14   2    7.60    2.20
   5 -14   2    8.70    2.10
   5 -14   2   12.70    2.20
   5  14   2    9.60    2.40
   5  14   2    7.90    2.20
   5  14   2   14.50    2.30
   5  14   2    9.80    2.20
   6 -14   2    0.10    1.10
   6 -14   2    7.40    1.00
   6  14   2    2.70    1.20
   6  14   2    2.10    1.10
   6  14   2    2.90    0.90
   6 -15  -2    0.50    0.60
   6 -15  -2    1.40    0.60
   6  15  -2    0.30    1.00
   6  15  -2    1.10    0.70
   5 -15  -2   -1.60    0.70
   5 -15  -2    0.70    1.00
   5  15  -2    1.20    1.50
   5  15  -2    0.10    1.30
   4 -15  -2    1.10    1.00
   4 -15  -2    0.20    0.60
   4  15  -2   -0.90    1.00
   4  15  -2   -0.60    1.80
   3 -15  -2    0.20    0.60
   3 -15  -2   -0.60    0.90
   3  15  -2   -2.30    1.40
   3  15  -2   -1.50    2.00
   2 -15  -2   16.40    3.30
  -2 -15   2   12.80    3.40
   2 -15  -2   14.60    3.30
   2 -15  -2   12.90    3.30
   2  15  -2   18.00    3.80
  -2  15   2   12.70    3.70
   2  15  -2   17.70    3.70
   1 -15  -2    2.60    0.90
   1 -15  -2   15.80   11.30
   1 -15  -2    1.50    0.70
  -1 -15   2    0.20    0.90
  -1 -15   2   -0.20   12.50
   1  15  -2   13.80   11.70
   1  15  -2    6.20   13.10
  -1  15   2    0.70    1.10
   1  15  -2    1.40    1.90
   0 -15  -2   -4.20    9.70
   0 -15   2    0.10    0.60
   0 -15   2   -6.70    7.70
   0 -15  -2   -5.70    8.40
   0 -15  -2   -0.10    0.50
   0  15  -2   -7.40    9.90
   0  15   2   -0.40    0.90
   0  15  -2    2.20    1.70
   1 -15   2   11.60    9.30
   1 -15   2    3.40    1.00
   1 -15   2    3.50    1.40
   1 -15   2    3.00    1.60
   1 -15   2    2.60    1.00
  -1 -15  -2    3.20    1.10
  -1 -15  -2    6.80   10.20
   1  15   2    3.50    1.50
   1  15   2    1.90    1.30
   1  15   2   33.60   12.50
   2 -15   2   26.90    6.90
   2 -15   2   28.70    6.70
   2 -15   2   33.60    6.70
  -2 -15  -2   27.70    6.70
   2 -15   2   31.80    6.80
   2  15   2   35.50    6.90
   2  15   2   29.00    7.00
   3 -15   2    5.50    2.20
   3 -15   2    9.30    2.10
   3 -15   2    8.30    1.90
   3 -15   2    8.00    1.90
   3  15   2    3.40    2.20
   3  15   2    8.30    2.30
   4 -15   2   29.50    6.30
   4 -15   2   27.20    6.40
   4 -15   2   19.30    6.20
   4  15   2   32.80    6.50
   4  15   2   30.00    6.30
   4  15   2   39.00    6.30
   4  15   2   23.90    6.40
   5 -15   2   -0.40    0.80
   5 -15   2   -0.10    0.90
   5 -15   2    0.50    0.80
   5 -15   2    0.50    1.00
   5  15   2    0.60    0.90
   5  15   2    1.10    1.00
   5  15   2    0.10    1.50
   5  15   2    0.60    1.40
   6 -15   2    1.80    0.70
   6  15   2    5.10    1.00
   6  15   2    0.80    0.90
   5 -16  -2    1.70    1.00
   5 -16  -2    0.40    0.70
   5  16  -2   -0.10    0.90
   5  16  -2    0.50    0.90
   4 -16  -2   31.20    6.90
   4  16  -2   30.40    7.00
   4  16  -2   32.70    7.10
   3 -16  -2    8.70    2.50
   3 -16  -2   11.00    2.40
   3  16  -2   10.20    2.70
   3  16  -2   11.80    2.90
   2 -16  -2    1.60    0.70
   2 -16  -2   -0.70    0.90
   2 -16  -2    0.60    0.60
  -2 -16   2    1.50    1.00
   2  16  -2    0.70    1.10
  -2  16   2    2.60    1.70
   2  16  -2   -0.80    2.00
  -1 -16   2    0.50    0.70
   1 -16  -2   -0.30    0.90
   1 -16  -2    0.20    0.80
   1  16  -2   -1.10    1.80
  -1  16   2    1.10    1.10
   0 -16   2   23.40    4.80
   0 -16  -2   20.40    4.80
   0 -16   2   22.40    4.80
   0 -16  -2   19.90    4.80
   0 -16   2   21.00    4.90
   0  16   2   20.70    5.10
   0  16  -2   20.90    5.00
   0  16   2   23.00    5.00
   1 -16   2    1.70    1.60
   1 -16   2    0.00    0.60
   1 -16   2   -0.20    0.60
  -1 -16  -2   -0.60    0.80
   1 -16   2    0.50    0.70
  -1  16  -2   -1.70    1.20
   1  16   2    2.20    1.40
   1  16   2    1.10    1.80
  -2 -16  -2    4.60    1.50
   2 -16   2    6.60    1.50
   2 -16   2    6.00    2.00
   2 -16   2    5.10    1.40
   2 -16   2    4.40    1.40
   2  16   2    5.80    1.70
   2  16   2    6.90    2.00
   3 -16   2    3.70    1.20
   3 -16   2    4.70    1.40
   3 -16   2    2.60    1.30
   3  16   2    3.50    1.30
   3  16   2   -1.00    1.90
   4 -16   2    9.20    2.50
   4 -16   2   15.20    2.50
   4  16   2    4.30    2.60
   4  16   2    6.50    2.90
   4  16   2    9.10    2.50
   4  16   2   11.30    2.60
   5 -16   2   -1.10    0.60
   5 -16   2    0.10    0.60
   5  16   2   -0.30    0.60
   5  16   2   -0.50    1.00
   5  16   2    1.10    0.90
   5  16   2    0.60    1.00
   5 -17  -2    2.90    0.90
   5  17  -2    2.00    1.20
   5  17  -2    3.20    1.00
   4 -17  -2   25.10    4.40
   4 -17  -2   20.40    4.40
   4  17  -2    8.60    4.70
   4  17  -2   15.80    4.60
   3 -17  -2    0.40    0.70
   3 -17  -2   -0.30    0.90
   3  17  -2   -0.90    1.90
   3  17  -2    0.30    1.40
   2 -17  -2    2.00    0.80
   2 -17  -2    0.20    0.60
  -2 -17   2    0.30    0.70
   2 -17  -2    0.90    0.60
   2  17  -2    0.20    1.50
  -2  17   2    1.20    1.60
   2  17  -2    2.40    2.00
   1 -17  -2   11.30    2.80
   1 -17  -2   12.20    2.80
  -1 -17   2   14.20    2.80
   1  17  -2    8.30    3.40
  -1  17   2   12.40    3.20
   0 -17  -2    0.10    0.60
   0 -17  -2   -0.10    0.60
   0 -17   2    0.60    0.90
   0 -17   2    0.20    0.90
   0  17   2    0.80    1.30
   0  17  -2    1.20    1.90
   0  17   2    1.20    1.10
   1 -17   2   66.49   13.90
  -1 -17  -2   69.29   13.90
   1 -17   2   61.79   14.00
   1 -17   2   63.69   13.90
  -1  17  -2   66.19   14.10
   1  17   2   54.89   14.10
   1  17   2   58.39   14.00
   2 -17   2    5.50    1.20
   2 -17   2    2.50    1.30
   2 -17   2    3.80    1.10
  -2 -17  -2    3.40    1.10
   2  17   2    1.00    2.10
   2  17   2    2.90    1.80
   3 -17   2    0.80    1.00
   3 -17   2    1.20    0.90
   3 -17   2    1.60    0.80
   3  17   2   -1.80    1.40
   3  17   2    0.30    1.30
   4 -17   2    6.50    2.40
   4 -17   2    7.80    2.60
   4 -17   2   11.30    2.50
   4 -17   2   14.20    2.50
   4  17   2   11.50    2.50
   4  17   2    9.10    2.50
   4  17   2   11.00    2.80
   5 -17   2    1.20    0.70
   5 -17   2    0.90    0.70
   5  17   2    0.90    1.00
   5  17   2    1.20    0.90
   5  17   2    1.00    0.90
   5  17   2    0.90    0.60
   5 -18  -2   -0.10    0.50
   5  18  -2    0.70    0.80
   5  18  -2   -0.10    0.60
   4 -18  -2    4.10    1.70
   4 -18  -2    7.40    1.60
   4  18  -2    9.50    1.90
   4  18  -2    5.60    1.90
   3 -18  -2    0.00    0.90
   3 -18  -2    0.00    0.90
   3  18  -2    1.50    1.10
   3  18  -2    0.30    1.90
   2 -18  -2   24.10    3.70
   2 -18  -2   11.40    3.90
  -2 -18   2   20.60    3.70
   2 -18  -2    9.50    3.70
   2  18  -2   17.10    4.00
   2  18  -2   16.20    4.30
  -2  18   2   14.60    4.10
   1 -18  -2    0.00    0.90
   1 -18  -2   -0.70    0.60
  -1 -18   2    0.90    0.70
  -1  18   2    2.80    1.20
   1  18  -2    0.90    2.00
   0 -18   2   25.60    6.00
   0 -18   2   28.30    6.00
   0 -18  -2   28.50    6.00
   0 -18  -2   28.30    6.00
   0  18   2   23.40    6.10
   0  18  -2   25.80    6.40
   0  18   2   26.20    6.20
   1 -18   2   10.00    1.80
   1 -18   2    6.10    1.90
  -1 -18  -2    5.60    1.90
   1  18   2    6.60    2.30
   1  18   2    7.70    2.50
  -1  18  -2    3.10    2.60
   2 -18   2   -0.20    0.70
   2 -18   2    0.40    0.60
   2 -18   2    0.60    0.70
  -2 -18  -2    1.50    1.00
   2  18   2    2.20    1.90
  -2  18  -2    0.80    1.40
   2  18   2   -0.70    1.40
   3 -18   2   -0.50    1.00
   3 -18   2   -0.30    0.90
   3  18   2    0.00    1.00
   3  18   2    0.10    1.80
   4 -18   2    1.00    0.80
   4 -18   2    0.10    0.60
   4 -18   2   -0.10    0.70
   4  18   2    0.50    1.20
   4  18   2   -0.50    1.00
   4  18   2    0.00    1.50
   5 -18   2    5.50    1.20
   5  18   2    3.00    1.10
   5  18   2    5.10    1.30
   5  18   2    6.20    1.40
   5 -19  -2    1.20    0.50
   5  19  -2    0.30    0.70
   5  19  -2    1.70    0.70
   4 -19  -2    4.00    0.90
   4 -19  -2    2.60    0.90
   4  19  -2    1.90    1.20
   4  19  -2    2.20    1.10
   3 -19  -2   19.60    4.10
   3 -19  -2   18.70    4.10
   3  19  -2   15.10    4.40
   2 -19  -2    0.10    0.90
  -2 -19   2    0.00    0.60
   2 -19  -2    0.90    0.60
  -2  19   2    1.30    1.60
   2  19  -2   -1.70    1.00
   2  19  -2   -0.20    1.90
   1 -19  -2    0.70    1.00
   1 -19  -2    0.40    0.90
  -1 -19   2    2.50    0.80
   1  19  -2    0.30    1.40
  -1  19   2    1.50    1.20
   0 -19   2   -0.60    0.90
   0 -19  -2   -0.40    0.80
   0 -19   2   -0.50    0.70
   0 -19  -2    0.40    0.90
   0  19  -2    1.20    1.40
   0  19   2    0.50    1.80
   0  19   2    2.00    1.20
  -1 -19  -2   26.00    4.70
   1 -19   2   19.60    4.70
   1 -19   2   18.50    4.70
   1 -19   2   21.00    4.60
  -1  19  -2   17.30    5.10
   1  19   2   22.60    4.90
   1  19   2   16.30    5.00
  -2 -19  -2    8.00    1.80
   2 -19   2    8.60    1.90
   2 -19   2    3.40    1.80
   2 -19   2   11.20    1.90
  -2  19  -2    8.30    2.30
   2  19   2    5.00    2.20
   2  19   2    6.00    2.50
   3 -19   2   -1.20    0.70
   3 -19   2    1.00    0.70
   3 -19   2   -0.10    0.90
   3  19   2   -0.90    0.80
   3  19   2    0.60    1.30
   3  19   2   -0.20    1.70
  -3  19  -2   -0.40    1.70
   4 -19   2    1.70    1.10
   4 -19   2    4.90    0.90
   4 -19   2    2.20    0.90
  -4  19  -2    2.40    1.20
   4  19   2    0.80    1.20
   4  19   2    1.50    1.10
   4  19   2    1.20    1.20
   5 -19   2    0.40    0.50
   5 -19   2    1.70    0.60
   5  19   2    0.90    0.70
   5  19   2    0.00    0.50
   5  19   2    0.00    0.50
   4 -20  -2    0.10    0.50
   4 -20  -2    0.10    0.50
   4  20  -2    1.30    0.70
   4  20  -2   -0.10    0.90
   3 -20  -2    5.00    1.20
   3 -20  -2    3.90    1.20
   3  20  -2    3.40    1.90
   3  20  -2    3.90    1.60
   2 -20  -2    4.90    1.60
   2 -20  -2    7.90    1.50
  -2 -20   2    4.90    1.50
   2  20  -2    6.40    1.80
   2  20  -2    1.40    2.20
  -2  20   2    6.80    1.80
  -1 -20   2    1.70    1.00
   1 -20  -2   -0.20    0.60
   1 -20  -2   -0.70    0.80
  -1  20   2   -0.50    1.10
   1  20  -2    0.80    1.40
   0 -20   2    7.60    1.80
   0 -20   2    8.30    1.80
   0 -20  -2    3.80    1.80
   0 -20  -2    8.40    1.80
   0  20  -2    9.90    2.40
   0  20   2    8.00    2.20
   0  20   2    3.80    2.30
   1 -20   2    5.90    1.30
   1 -20   2    1.70    1.30
  -1 -20  -2    3.60    1.40
   1 -20   2    8.60    1.30
  -1  20  -2    3.10    1.80
   1  20   2    2.80    1.70
   1  20   2    5.60    1.60
   1  20   2    3.00    1.70
   2 -20   2    3.30    1.00
   2 -20   2    3.70    1.10
  -2 -20  -2    3.10    1.00
   2 -20   2    1.70    1.10
   2 -20   2    4.50    1.10
   2  20   2    2.20    1.90
  -2  20  -2    4.80    1.70
   2  20   2    4.80    1.40
   3 -20   2   -0.80    0.50
   3 -20   2    0.00    0.90
   3 -20   2   -0.60    0.60
  -3  20  -2    0.20    1.10
   3  20   2    0.20    0.80
   3  20   2   -1.30    1.10
   3  20   2   -1.50    1.50
   4 -20   2    0.10    0.60
   4 -20   2   -0.20    0.50
   4 -20   2    0.90    0.70
   4  20   2    0.20    0.60
   4  20   2   -1.50    0.80
   4  20   2   -1.20    0.70
  -4  20  -2    0.20    1.20
   4  20   2    0.80    0.60
   4 -21  -2   -0.10    0.40
   4 -21  -2    0.20    0.40
   4  21  -2   -0.30    0.60
   4  21  -2   -0.80    1.10
   3 -21  -2    0.90    0.60
   3 -21  -2    0.20    0.50
   3  21  -2    1.80    0.90
   3  21  -2    0.00    1.40
   2 -21  -2    2.20    0.70
  -2 -21   2    0.40    0.80
   2 -21  -2    0.90    0.60
  -2  21   2   -0.80    1.40
   2  21  -2    0.70    1.20
   2  21  -2    3.00    1.40
   1 -21  -2    3.40    0.90
  -1 -21   2    1.20    1.00
   1 -21  -2    1.20    1.00
  -1  21   2    3.40    1.70
   1  21  -2    1.70    1.40
   0 -21   2    2.20    1.00
   0 -21  -2    1.50    0.90
   0 -21   2    1.60    0.90
   0 -21  -2    1.70    0.80
   0  21  -2   -1.00    1.90
   0  21   2    3.50    1.70
   0  21   2    0.50    1.10
   1 -21   2    1.10    1.00
   1 -21   2    2.50    0.70
   1 -21   2    0.20    0.90
  -1 -21  -2    2.20    0.80
   1  21   2    3.00    1.50
   1  21   2   -1.20    1.20
  -1  21  -2    1.00    1.40
   2 -21   2    0.30    0.60
   2 -21   2    0.30    0.50
   2 -21   2   -0.70    0.90
   2 -21   2    1.40    0.70
  -2 -21  -2    2.00    0.90
   2  21   2   -0.10    0.90
  -2  21  -2    2.20    1.30
   2  21   2    0.40    1.50
   3 -21   2    1.30    0.60
   3 -21   2    1.20    0.60
   3 -21   2    0.30    0.50
   3  21   2   -2.20    1.40
   3  21   2    1.80    1.10
  -3  21  -2    0.40    1.00
   3  21   2   -0.50    0.70
   4 -21   2    2.80    0.60
   4 -21   2    0.50    0.60
   4 -21   2    1.30    0.50
   4  21   2    2.50    0.70
   4  21   2    1.10    0.60
   4  21   2   -0.40    0.70
   4  21   2    2.00    0.70
   3 -22  -2    0.90    0.50
   3  22  -2    0.10    0.90
   3  22  -2   -1.00    0.70
  -2 -22   2    1.60    0.70
   2 -22  -2    2.60    0.70
   2 -22  -2    1.30    0.70
   2  22  -2    2.00    1.00
   2  22  -2   -0.30    1.10
  -2  22   2    1.80    1.40
   1 -22  -2    1.20    0.60
   1 -22  -2   -0.30    0.80
  -1 -22   2    2.30    0.70
   1  22  -2   -1.50    1.10
  -1  22   2    2.00    1.40
   0 -22   2    0.30    0.60
   0 -22   2   -0.20    0.80
   0 -22  -2    0.80    0.80
   0  22   2    0.10    1.50
   0  22   2   -0.60    1.00
   0  22  -2    0.10    1.20
   1 -22   2    1.20    0.60
   1 -22   2    0.80    0.80
  -1 -22  -2    1.20    0.70
  -1  22  -2    2.00    1.30
   1  22   2    1.70    1.00
   1  22   2   -0.40    1.10
  -2 -22  -2   -0.60    0.70
   2 -22   2    1.00    0.60
   2 -22   2    0.40    0.80
   2 -22   2    0.70    0.50
  -2  22  -2    0.80    1.20
   2  22   2    1.10    1.10
   2  22   2   -1.40    0.90
   3 -22   2   -0.30    0.40
   3 -22   2   -0.30    0.50
   3 -22   2    0.00    0.60
   3  22   2    0.20    0.60
  -3  22  -2    0.20    0.90
   3  22   2    0.10    0.70
   3  22   2   -0.20    0.90
   3 -23  -2    0.10    0.40
   3 -23  -2    0.30    0.40
   3  23  -2    0.40    0.70
   3  23  -2    0.10    0.60
   2 -23  -2   -0.40    0.40
   2 -23  -2   -0.50    0.60
  -2 -23   2    0.00    0.40
   2  23  -2    0.00    0.70
  -2  23   2    1.20    0.90
   2  23  -2   -0.20    0.90
   1 -23  -2    0.00    0.50
   1 -23  -2    0.60    0.50
  -1 -23   2    0.30    0.50
  -1  23   2   -0.80    1.20
   1  23  -2   -0.90    1.00
   0 -23  -2    0.70    0.80
   0 -23   2   -0.70    0.70
   0 -23   2   -0.10    0.70
   0  23  -2    2.20    1.20
   0  23   2    0.10    0.90
   0  23   2    0.60    1.30
   1 -23   2    2.30    0.70
  -1 -23  -2    2.10    0.70
   1 -23   2    1.20    0.70
   1  23   2    2.60    1.00
   1  23   2   -0.40    1.30
  -1  23  -2    0.60    1.20
  -2 -23  -2    0.30    0.40
   2 -23   2   -0.60    0.40
   2 -23   2   -0.80    0.40
   2 -23   2   -0.30    0.70
   2  23   2    0.10    0.90
   2  23   2    0.70    0.70
  -2  23  -2   -0.50    0.90
   3 -23   2    1.10    0.70
   3 -23   2    5.80    0.80
  -3  23  -2    1.90    0.90
   3  23   2    2.90    1.00
   3  23   2    1.30    0.80
   3  23   2    2.40    0.80
  -2 -24   2    0.60    0.40
   2 -24  -2    0.50    0.40
   2 -24  -2    0.40    0.40
   2  24  -2    2.30    0.70
   2  24  -2   -1.20    0.70
  -2  24   2    0.40    0.80
  -1 -24   2    0.60    0.50
   1 -24  -2    1.10    0.50
   1 -24  -2   -0.10    0.60
  -1 -24   2    1.30    0.70
   1  24  -2   -0.10    0.90
  -1  24   2    0.80    0.80
   0 -24  -2    0.90    0.50
   0 -24   2   -0.30    0.50
   0  24   2    0.70    0.80
   0  24  -2   -0.20    1.00
   1 -24   2   -0.40    0.40
   1 -24   2   -0.30    0.40
  -1 -24  -2    0.40    0.50
  -1  24  -2    0.40    0.90
   1  24   2   -0.80    0.70
   1  24   2    0.30    0.80
   2 -24   2    0.60    0.40
  -2 -24  -2    0.10    0.40
   2 -24   2   -0.30    0.40
   2 -24   2    0.20    0.40
   2  24   2   -0.10    0.60
   2  24   2   -0.80    0.70
   2  24   2    0.70    0.60
  -2  24  -2    0.90    0.90
   1  25  -2   -0.20    0.80
   0 -25  -2    1.80    0.50
   0 -25   2    0.10    0.40
   0 -25   2   -0.50    0.40
   0  25  -2   -0.20    0.80
   0  25   2    1.80    0.70
   7   0  -3    9.60    2.50
   7   0  -3   11.20    2.50
   7   0  -3    9.90    2.50
   6   0  -3    1.00    1.50
   6   0  -3    0.20    1.10
   6   0  -3    0.90    1.20
   6   0  -3   -0.40    1.00
   5   0  -3    4.30    1.60
   5   0  -3    5.80    1.50
   5   0  -3    6.50    1.80
   5   0  -3    3.00    1.90
   4   0  -3   -7.90    7.90
   4   0  -3    1.00    1.30
  -3   0   3  127.19   28.10
   3   0  -3   97.09   29.40
   2   0  -3   -2.90    5.60
   2   0  -3   -0.30    5.50
   2   0  -3    0.10    5.50
  -2   0   3   -0.30    4.00
  -1   0   3 9531.25 2065.79
   1   0  -3 9481.25 2066.39
   1   0  -3 9753.02 2066.49
   1   0  -3 9383.76 2065.99
   0   0  -3   -0.70    4.50
   0   0  -3   -2.00    4.80
   0   0   3   -0.10    4.20
   0   0   3   -2.30    5.50
   1   0   3 3301.97  703.03
   1   0   3 3223.08  702.93
   1   0   3 3199.88  703.23
   2   0   3   -3.00    6.10
   2   0   3    4.70    6.70
   2   0   3   -1.90    7.70
   3   0   3  390.36   86.79
   4   0   3   -2.60    6.10
   4   0   3    0.20    0.70
   5   0   3    2.20    1.00
   5   0   3    0.50    0.70
   5   0   3    7.10    1.80
   5   0   3    1.90    1.30
   5   0   3    1.60    1.20
   5   0   3    0.80    1.40
   5   0   3    2.70    1.30
   5   0   3    1.30    1.00
   6   0   3    0.70    1.00
   6   0   3   -0.20    1.30
   6   0   3    3.00    1.40
   6   0   3    0.70    0.90
   6   0   3   -0.10    1.10
   6   0   3    0.60    0.90
   7   0   3    3.80    1.40
   7   0   3    2.80    1.10
   7   0   3    4.10    1.10
   7  -1  -3    4.30    1.20
   7  -1  -3    2.20    1.40
   7  -1  -3    2.30    1.30
   7   1  -3    5.90    1.30
   7   1  -3   -0.10    1.30
   7   1  -3    3.10    1.10
   6  -1  -3    2.00    1.50
   6  -1  -3   -0.10    1.10
   6  -1  -3    1.00    1.40
   6  -1  -3   -0.10    0.80
   6   1  -3   -0.60    1.30
   6   1  -3    1.40    0.90
   6   1  -3    0.20    1.10
   6   1  -3    0.40    1.10
   5  -1  -3   16.70    4.10
   5  -1  -3   17.00    4.00
   5  -1  -3   19.50    4.20
   5  -1  -3   16.70    4.00
   5   1  -3   18.10    4.20
   5   1  -3   16.60    4.00
   5   1  -3   21.30    4.30
   5   1  -3   15.30    4.20
   4  -1  -3    2.90    1.70
  -4  -1   3   12.00    6.40
   4  -1  -3   10.70    9.00
   4   1  -3    3.90    1.80
   4   1  -3   15.10   10.20
   4   1  -3   -3.20   10.00
   3  -1  -3  308.47   71.59
   3   1  -3  334.27   71.89
   2  -1  -3  561.04  117.49
   2  -1  -3  525.65  117.09
   2  -1  -3  545.35  117.09
   2   1  -3  524.75  117.69
   2   1  -3  524.55  117.19
   1  -1  -3 9799.82 2137.59
  -1  -1   3 9977.60 2137.39
   1  -1  -3 9829.82 2137.89
   1   1  -3 9945.30 2137.89
   1   1  -3 9648.83 2137.39
   1   1  -3 9999.00 2137.89
   0  -1  -3  286.87   59.99
   0  -1   3  264.97   59.99
   0  -1   3  266.37   60.49
   0   1  -3  296.17   59.59
   0   1  -3  257.47   60.19
   0   1   3  272.57   59.79
   0   1   3  272.77   60.69
   0   1   3  255.57   60.79
   1  -1   3  101.99   24.80
   1  -1   3  102.29   24.10
   1  -1   3  104.39   24.50
   1   1   3  102.19   25.00
   1   1   3  102.09   25.00
   1   1   3  110.79   25.60
   2  -1   3  467.85  100.09
   2  -1   3  453.45  100.19
   2  -1   3  447.26  100.59
   2   1   3  457.85  100.59
   2   1   3  451.45  100.69
   2   1   3  457.15  100.29
   3  -1   3  774.32  171.98
   3  -1   3  769.32  171.58
   3   1   3  807.92  171.78
   4  -1   3   27.40   11.60
   4   1   3   17.50   12.00
   5  -1   3    2.40    1.10
   5  -1   3    4.00    1.50
   5  -1   3    2.00    1.30
   5  -1   3    2.90    1.70
   5  -1   3    2.00    0.80
   5  -1   3    4.50    1.50
   5  -1   3    2.30    1.30
   5  -1   3    2.00    1.40
   5   1   3    4.00    1.50
   5   1   3    3.90    1.50
   5   1   3    0.80    1.80
   5   1   3    5.00    1.30
   5   1   3    0.90    1.30
   5   1   3    2.80    1.10
   5   1   3    2.50    1.00
   5   1   3    2.10    0.90
   5   1   3    3.00    1.30
   6  -1   3   20.20    3.60
   6  -1   3   14.40    3.70
   6  -1   3   13.80    3.70
   6  -1   3   12.00    3.70
   6  -1   3   19.90    3.60
   6  -1   3   14.90    3.50
   6   1   3   17.00    3.60
   6   1   3   16.70    3.50
   6   1   3   11.10    3.70
   6   1   3   12.80    3.80
   6   1   3   10.10    3.60
   7  -1   3    3.20    1.00
   7  -1   3    3.20    1.00
   7  -1   3    1.30    0.90
   7  -1   3    1.20    0.90
   7   1   3    3.70    1.00
   7   1   3    0.00    1.10
   7   1   3    1.80    0.90
   7  -2  -3    0.30    0.80
   7  -2  -3   -0.40    0.80
   7  -2  -3    0.90    0.80
   7  -2  -3   -0.20    0.60
   7   2  -3   -0.30    0.90
   7   2  -3    0.70    0.70
   7   2  -3    0.30    0.80
   6  -2  -3    3.10    1.70
   6  -2  -3    4.10    1.40
   6  -2  -3    2.40    1.70
   6  -2  -3    4.20    1.50
   6   2  -3    3.00    1.50
   6   2  -3    2.70    1.50
   6   2  -3    5.10    1.50
   6   2  -3    2.60    1.70
   5  -2  -3   13.00    3.00
   5  -2  -3   10.40    3.00
   5  -2  -3   14.50    3.00
   5  -2  -3   15.40    3.20
   5   2  -3   10.40    3.00
   5   2  -3   13.00    3.00
   5   2  -3    8.70    3.10
   5   2  -3    8.90    3.10
   4   2  -3   95.69   22.00
   4   2  -3   57.49   21.40
   3  -2  -3   14.60    8.60
   3   2  -3    6.40    6.10
   3   2  -3   12.60    7.40
   2  -2  -3   -9.50    6.80
   2  -2  -3   -1.60    6.70
   2  -2  -3   -3.80    5.10
   2   2  -3    1.90    8.20
   2   2  -3   -0.30    6.60
  -1  -2   3 5492.45 1184.08
   1  -2  -3 5606.14 1184.28
   1  -2  -3 5405.26 1184.48
   1   2  -3 5368.56 1184.48
  -1   2   3 5415.26 1184.58
   1   2  -3 5496.85 1184.48
   0  -2  -3   56.39   14.30
   0  -2   3   55.19   13.20
   0   2   3   53.79   15.00
   0   2   3   48.70   15.50
   0   2  -3   60.19   13.80
   0   2  -3   52.49   14.30
   0   2  -3   52.29   12.20
   1  -2   3  347.17   75.49
   1  -2   3  340.77   75.29
   1  -2   3  339.47   75.59
   1   2   3  339.97   75.89
  -1   2  -3  343.77   75.09
   1   2   3  347.37   76.19
   2  -2   3 5638.94 1189.38
   2  -2   3 5552.94 1188.98
   2  -2   3 5360.46 1188.98
   2   2   3 5604.64 1189.38
   2   2   3 5392.06 1189.48
  -2   2  -3 5379.86 1188.48
   3  -2   3    7.50    7.60
   3  -2   3    0.40    7.00
   3   2   3    2.20    7.30
   3   2   3   10.10    7.10
   4  -2   3   26.30   11.90
   4   2   3   32.50   13.30
   5  -2   3   -0.40    0.60
   5  -2   3    1.50    1.00
   5  -2   3   -0.40    0.90
   5  -2   3    0.90    0.90
   5  -2   3    0.00    1.40
   5  -2   3   -0.70    1.20
   5  -2   3   -0.80    0.90
   5  -2   3    0.00    1.10
   5  -2   3    0.90    0.80
   5   2   3    0.20    1.20
   5   2   3    1.40    1.30
   5   2   3    2.30    1.40
   5   2   3    3.00    1.10
   5   2   3    0.70    0.70
   5   2   3    0.70    0.90
   5   2   3    0.60    0.80
   5   2   3    0.00    1.20
   6  -2   3    2.90    1.20
   6  -2   3    3.70    1.10
   6  -2   3    2.20    1.10
   6  -2   3    2.30    1.10
   6  -2   3    2.00    1.40
   6  -2   3    1.00    1.40
   6  -2   3    1.90    1.10
   6   2   3    1.50    1.50
   6   2   3    3.40    1.10
   6   2   3    2.30    1.30
   6   2   3    0.70    1.00
   6   2   3    0.30    1.30
   7  -2   3    1.50    0.80
   7  -2   3    0.20    0.60
   7  -2   3    0.20    0.80
   7  -2   3    0.80    0.80
   7   2   3    0.90    0.70
   7   2   3    0.10    0.70
   7  -3  -3    1.10    1.10
   7  -3  -3   -0.30    0.80
   7  -3  -3    0.40    1.10
   7  -3  -3   -0.40    0.90
   7   3  -3    0.10    0.80
   7   3  -3    0.20    0.80
   7   3  -3    0.30    0.70
   6  -3  -3   11.00    3.60
   6  -3  -3   18.80    3.40
   6  -3  -3   14.60    3.60
   6  -3  -3   14.00    3.50
   6   3  -3   14.50    3.50
   6   3  -3   14.10    3.50
   6   3  -3   12.00    3.40
   6   3  -3   17.40    3.60
   5  -3  -3   -1.80    0.90
   5  -3  -3    1.60    1.50
   5  -3  -3   -1.00    1.00
   5  -3  -3    0.00    0.80
   5   3  -3   -0.60    1.50
   5   3  -3   -2.40    1.30
   5   3  -3    2.60    1.60
   5   3  -3   -0.30    0.80
   4   3  -3  107.29   25.00
   4   3  -3   75.39   24.90
   3  -3  -3    5.20    8.70
   3  -3  -3   14.30    7.60
   3   3  -3   -1.50    6.20
   3   3  -3   11.70    9.70
   2  -3  -3 1226.98  272.37
   2  -3  -3 1271.17  272.27
   2   3  -3 1233.18  272.37
   2   3  -3 1280.27  272.77
   1  -3  -3 1554.14  327.87
   1  -3  -3 1489.05  327.67
   1   3  -3 1503.15  327.87
  -1   3   3 1518.05  327.97
   1   3  -3 1478.85  327.87
   0  -3  -3  117.89   27.30
   0  -3   3  109.69   26.30
   0   3  -3  115.59   26.30
   0   3   3  112.59   27.10
   0   3   3  128.19   26.80
   0   3  -3  110.09   27.10
  -1  -3  -3   32.00   10.00
   1  -3   3   23.50   10.30
   1  -3   3   29.70    7.90
  -1   3  -3   23.90    6.90
   1   3   3   27.30   11.10
   1   3   3   25.10   10.90
  -1   3  -3   18.40    7.40
   2  -3   3  101.89   22.00
   2  -3   3   85.09   20.80
   2  -3   3   80.39   20.70
   2   3   3   98.69   23.00
   2   3   3   89.49   22.90
   3  -3   3  173.48   41.60
   3  -3   3  216.98   43.20
   3   3   3  183.08   42.70
   3   3   3  169.78   42.90
   4   3   3   65.19   19.10
   5  -3   3    8.70    2.50
   5  -3   3    9.60    2.40
   5  -3   3   11.90    2.40
   5  -3   3   11.80    2.50
   5  -3   3   12.20    2.40
   5  -3   3   10.50    2.50
   5  -3   3    8.60    2.20
   5  -3   3    7.60    2.50
   5  -3   3   12.50    2.40
   5   3   3    8.60    2.60
   5   3   3   12.30    2.50
   5   3   3    9.60    2.60
   5   3   3    8.10    2.70
   5   3   3    7.50    2.50
   5   3   3    5.90    2.20
   5   3   3   10.10    2.60
   6  -3   3   15.60    4.20
   6  -3   3   18.70    4.00
   6  -3   3   19.70    4.10
   6  -3   3   16.00    4.20
   6  -3   3   17.40    4.20
   6  -3   3   22.40    4.20
   6  -3   3   15.90    4.20
   6  -3   3   15.80    4.20
   6   3   3   12.50    4.30
   6   3   3   22.00    4.20
   6   3   3   16.30    4.10
   6   3   3   18.40    4.00
   6   3   3   18.60    4.10
   7  -3   3   -0.50    0.80
   7  -3   3    0.20    0.80
   7  -3   3   -0.20    0.80
   7   3   3    0.00    0.60
   7   3   3    0.30    0.80
   7  -4  -3    8.00    2.70
   7  -4  -3   12.40    2.70
   7  -4  -3   14.30    2.80
   7  -4  -3   16.40    2.70
   7   4  -3   13.80    2.70
   7   4  -3    5.30    2.70
   7   4  -3   10.80    2.80
   6  -4  -3    1.50    1.00
   6  -4  -3   -0.30    1.50
   6  -4  -3    0.60    1.10
   6  -4  -3    2.30    1.00
   6   4  -3    0.80    1.60
   6   4  -3    1.00    0.90
   6   4  -3    1.00    1.10
   5  -4  -3   42.10    8.40
   5  -4  -3   31.10    8.40
   5  -4  -3   39.90    8.50
   5  -4  -3   42.70    8.50
   5  -4  -3   38.60    8.50
   5   4  -3   36.70    8.40
   5   4  -3   37.10    8.50
   5   4  -3   38.30    8.60
   5   4  -3   37.30    8.50
   4  -4  -3    1.50    1.40
   4   4  -3    1.70    9.50
   4   4  -3   -2.80    1.30
   4   4  -3    9.20   11.00
   3  -4  -3   59.39   16.70
   3  -4  -3   46.50   14.90
   3   4  -3   55.89   15.80
   3   4  -3   62.99   15.60
   2  -4  -3  968.50  204.08
   2  -4  -3  909.71  203.78
   2   4  -3  932.91  204.08
   2   4  -3  935.31  204.08
   1  -4  -3  293.07   60.39
   1  -4  -3  241.98   59.39
   1  -4  -3  314.87   60.69
   1   4  -3  279.47   60.79
   1   4  -3  257.07   60.39
  -1   4   3  301.67   60.99
   0  -4   3  276.87   58.19
   0  -4  -3  267.07   57.69
   0   4   3  247.68   56.49
   0   4  -3  270.07   57.99
   0   4   3  249.97   58.19
   0   4  -3  261.57   57.39
   0   4   3  284.17   58.79
   1  -4   3 1221.98  261.67
  -1  -4  -3 1168.68  261.37
   1  -4   3 1192.28  260.87
   1   4   3 1221.58  261.67
  -1   4  -3 1231.88  261.17
   1   4   3 1186.58  261.97
  -1   4  -3 1192.68  260.77
   2  -4   3  150.48   38.60
   2  -4   3  163.68   37.10
   2   4   3  173.88   38.30
   2   4   3  171.98   38.60
   3  -4   3   94.69   22.80
   3   4   3   83.19   21.80
   3   4   3   77.89   22.10
   4  -4   3   69.99   20.40
   4   4   3   57.79   19.90
   5  -4   3    6.20    2.10
   5  -4   3    6.70    1.90
   5  -4   3    8.20    1.80
   5  -4   3    6.70    2.10
   5  -4   3    4.70    1.70
   5  -4   3    8.50    2.00
   5  -4   3    6.10    2.10
   5  -4   3    8.60    2.10
   5  -4   3   10.40    2.00
   5   4   3   10.20    2.40
   5   4   3    8.30    1.90
   5   4   3    7.20    2.00
   5   4   3    7.80    2.20
   5   4   3    8.10    2.40
   5   4   3    5.00    1.70
   5   4   3    9.50    2.30
   5   4   3    5.60    2.10
   6  -4   3    2.70    1.10
   6  -4   3    4.20    1.20
   6  -4   3   -0.60    1.10
   6  -4   3    1.40    1.40
   6  -4   3    3.10    1.60
   6  -4   3    0.30    1.40
   6  -4   3    1.50    1.20
   6   4   3    2.80    1.30
   6   4   3    3.60    1.30
   6   4   3    3.40    1.10
   6   4   3    0.60    0.90
   7  -4   3    1.30    0.90
   7  -4   3    1.00    0.80
   7  -4   3   -0.60    1.10
   7   4   3   -0.20    0.60
   7   4   3    0.40    0.80
   7  -5  -3   -0.20    0.90
   7  -5  -3    0.40    0.80
   7  -5  -3   -0.20    0.80
   7  -5  -3   -0.60    0.60
   7  -5  -3   -0.70    1.00
   7   5  -3    0.00    0.80
   7   5  -3   -0.40    0.60
   6  -5  -3    0.90    1.10
   6  -5  -3    0.50    1.50
   6  -5  -3    2.00    1.00
   6  -5  -3    1.70    1.20
   6   5  -3    0.50    0.90
   6   5  -3    0.90    1.10
   6   5  -3    0.60    1.30
   5  -5  -3    3.50    1.60
   5  -5  -3    4.60    2.00
   5  -5  -3    6.50    1.70
   5  -5  -3    5.20    1.80
   5  -5  -3    6.30    1.50
   5   5  -3    4.50    1.70
   5   5  -3    6.50    1.80
   5   5  -3    5.00    1.70
   4   5  -3   23.00   11.70
   4   5  -3   15.30   12.00
   3  -5  -3  216.48   58.69
   3   5  -3  289.17   59.79
   3   5  -3  276.87   58.49
   2  -5  -3   -1.60    6.70
   2  -5  -3    5.30    8.60
   2   5  -3   -4.60    5.80
   2   5  -3   -2.90    7.60
   1  -5  -3   61.99   15.50
   1  -5  -3   53.49   14.10
   1  -5  -3   63.69   16.10
   1   5  -3   60.79   16.20
   1   5  -3   61.49   16.30
  -1   5   3   64.39   16.30
   0  -5  -3  641.24  138.39
   0  -5   3  607.44  138.29
   0   5  -3  623.84  138.29
   0   5   3  638.64  138.49
   0   5   3  630.84  138.79
   0   5  -3  651.43  137.89
  -1  -5  -3  389.66   85.69
   1  -5   3  417.46   86.19
  -1   5  -3  393.76   85.19
  -1   5  -3  372.86   84.59
   1   5   3  364.36   85.99
   1   5   3  415.86   86.69
  -2  -5  -3  177.08   44.90
   2  -5   3  220.78   46.20
   2   5   3  194.98   46.10
   2   5   3  212.48   46.20
   3  -5   3  183.88   42.90
   3   5   3  197.88   43.80
   3   5   3  171.78   43.80
   4  -5   3   36.20   13.80
   4   5   3   44.10   14.30
   5  -5   3    4.70    2.10
   5  -5   3    9.20    1.80
   5  -5   3    8.50    1.90
   5  -5   3    7.50    1.90
   5  -5   3    5.70    2.00
   5  -5   3    8.90    1.90
   5  -5   3    8.90    1.90
   5  -5   3    5.30    1.70
   5  -5   3    5.90    2.10
   5   5   3   10.10    2.10
   5   5   3    8.20    2.10
   5   5   3    4.70    1.70
   5   5   3    8.50    2.00
   5   5   3    6.20    2.10
   5   5   3    2.40    2.30
   5   5   3    6.70    1.90
   5   5   3    6.80    2.40
   6  -5   3   26.90    5.10
   6  -5   3   20.00    5.10
   6  -5   3   23.10    5.10
   6  -5   3   14.20    5.00
   6  -5   3   26.70    5.10
   6   5   3   22.60    5.00
   6   5   3   17.20    5.00
   6   5   3   30.30    5.10
   6   5   3   23.00    5.10
   7  -5   3    7.10    1.90
   7  -5   3    7.60    1.90
   7  -5   3    8.10    1.90
   7  -5   3    9.90    2.00
   7   5   3    5.30    2.00
   7  -6  -3    1.30    0.80
   7  -6  -3    1.00    1.10
   7  -6  -3    4.20    1.00
   7  -6  -3    0.60    0.90
   7  -6  -3    1.40    0.70
   7   6  -3    2.00    1.00
   7   6  -3    1.00    0.90
   6  -6  -3   -0.80    1.20
   6  -6  -3   -0.20    1.00
   6  -6  -3    0.80    1.10
   6  -6  -3    0.20    1.00
   6   6  -3    0.80    0.90
   6   6  -3   -1.20    1.20
   6   6  -3   -1.50    1.50
   5  -6  -3    7.30    1.50
   5  -6  -3    1.70    1.80
   5  -6  -3    4.70    1.70
   5  -6  -3    4.00    1.90
   5  -6  -3    4.80    1.60
   5   6  -3    2.80    1.40
   5   6  -3    5.40    2.00
   5   6  -3    4.90    1.90
   4  -6  -3   -0.40    0.80
   4   6  -3    1.70    7.20
   4   6  -3   -1.80    1.30
   4   6  -3    1.60    1.30
   4   6  -3    6.40   10.60
   3  -6  -3  358.96   79.59
   3   6  -3  338.17   79.49
   3   6  -3  385.46   79.99
   3   6  -3  345.37   80.09
   2  -6  -3  162.58   36.70
   2  -6  -3  135.99   35.40
   2   6  -3  170.98   36.90
   2   6  -3  165.18   36.60
   1  -6  -3  264.07   63.09
   1  -6  -3  287.87   63.19
   1  -6  -3  280.17   62.49
   1   6  -3  294.17   63.49
  -1   6   3  298.57   63.49
   1   6  -3  278.67   62.99
   0  -6  -3   65.89   14.50
   0  -6   3   50.29   14.50
   0   6  -3   52.19   13.30
   0   6   3   52.79   14.70
   0   6   3   49.70   15.10
   0   6  -3   47.80   13.80
  -1  -6  -3  458.15  105.69
   1  -6   3  481.75  106.09
   1   6   3  482.85  106.89
  -1   6  -3  483.45  105.49
   1   6   3  504.65  106.19
   2  -6   3  257.77   54.79
  -2  -6  -3  233.58   54.09
   2   6   3  230.58   54.79
   2   6   3  241.08   55.49
  -3  -6  -3   62.19   20.00
   3  -6   3   97.49   21.40
   3   6   3   61.09   20.70
   3   6   3   71.99   21.70
   4  -6   3    0.60    0.80
   4  -6   3    1.10    0.80
   4  -6   3    0.90    0.80
   4  -6   3    1.90    1.10
   4  -6   3    0.70    0.90
   4  -6   3  -12.70    9.90
   4   6   3   -0.20   10.40
   4   6   3    0.70    0.90
   4   6   3   -1.60    1.00
   4   6   3    0.50    1.00
   4   6   3    1.40    1.10
   4   6   3   -4.10    9.80
   5  -6   3    5.80    2.00
   5  -6   3    6.60    1.70
   5  -6   3    6.40    1.90
   5  -6   3    6.50    1.70
   5  -6   3    5.60    1.70
   5  -6   3    4.80    1.50
   5  -6   3    5.40    1.40
   5  -6   3    5.10    1.80
   5   6   3    7.10    1.90
   5   6   3    9.70    2.00
   5   6   3    5.20    2.10
   5   6   3    2.90    1.80
   5   6   3    5.90    1.90
   5   6   3    4.30    1.40
   5   6   3    8.50    1.90
   6  -6   3    7.10    1.60
   6  -6   3    8.70    1.90
   6  -6   3    4.60    1.50
   6  -6   3    2.70    1.90
   6  -6   3    4.50    1.50
   6  -6   3    4.60    1.30
   6  -6   3    5.00    1.80
   6   6   3    3.80    1.30
   6   6   3   -0.30    1.70
   6   6   3    7.70    1.70
   6   6   3    2.60    1.70
   7  -6   3   -1.60    0.70
   7  -6   3    0.40    1.10
   7  -6   3    0.40    0.70
   7   6   3    0.00    0.70
   7  -7  -3    1.30    0.80
   7  -7  -3    0.20    1.00
   7  -7  -3   -0.70    0.70
   7  -7  -3   -0.10    0.80
   7   7  -3   -0.20    0.70
   7   7  -3   -0.20    0.60
   6  -7  -3    2.20    0.90
   6  -7  -3    2.10    1.50
   6  -7  -3    0.80    1.20
   6  -7  -3   -0.30    0.90
   6  -7  -3    0.40    1.30
   6   7  -3    0.70    1.30
   6   7  -3    2.10    1.50
   5  -7  -3    4.20    1.40
   5  -7  -3    7.40    1.50
   5  -7  -3    1.90    1.30
   5  -7  -3    3.60    1.50
   5  -7  -3    2.00    1.10
   5   7  -3    2.40    1.30
   5   7  -3    2.60    1.40
   5   7  -3    3.50    1.70
   4  -7  -3    0.90    1.30
   4  -7  -3    0.70    1.00
   4  -7  -3    0.20    0.80
   4  -7  -3    1.40    1.10
   4   7  -3   -0.20    1.30
   4   7  -3   -9.00    9.00
   4   7  -3    7.20   11.40
   4   7  -3   -0.50    1.20
   4   7  -3    0.20    1.40
   3  -7  -3    2.00    1.10
   3  -7  -3   15.20    9.90
   3   7  -3    9.40   10.70
   3   7  -3    2.80    8.50
   3   7  -3   -0.40    9.70
   3   7  -3    1.20    1.30
   2  -7  -3  166.38   36.90
   2   7  -3  145.09   36.70
   2   7  -3  156.88   36.70
   1  -7  -3   12.60    9.30
   1  -7  -3    7.90    5.60
   1  -7  -3    2.50    7.70
  -1   7   3    3.90    5.60
   1   7  -3   13.00    7.90
   1   7  -3   -6.10    5.40
   0  -7   3    3.70    3.40
   0  -7   3    8.90    9.90
   0  -7  -3    6.20    9.30
   0   7  -3    7.10    5.20
   0   7  -3   -1.50    7.60
   0   7   3    1.20    6.60
   0   7   3    2.70    5.80
   1  -7   3  470.75   98.59
  -1  -7  -3  387.06   97.99
  -1   7  -3  440.16   97.59
   1   7   3  454.35   98.29
   1   7   3  477.55   99.29
   2  -7   3  224.08   47.30
  -2  -7  -3  194.88   46.00
   2   7   3  210.08   47.40
   2   7   3  193.68   47.40
   3  -7   3   16.60   10.50
   3  -7   3    1.70    1.00
  -3  -7  -3   -7.90    5.70
   3   7   3   -0.70    9.70
   3   7   3   -7.10    5.90
   4  -7   3   -0.20    0.80
   4  -7   3    1.20    1.10
   4  -7   3    0.90    0.90
   4  -7   3    0.30    0.80
   4  -7   3    0.80    0.80
   4  -7   3    1.40    0.80
   4  -7   3   -0.50    1.00
  -4  -7  -3   27.70   11.40
   4  -7   3    1.20    0.70
   4  -7   3    0.30    1.10
   4  -7   3   -6.40   10.70
   4   7   3   -5.60   10.30
   4   7   3    2.20    0.90
   4   7   3   -0.30    1.10
   4   7   3   -0.40    1.30
   4   7   3   -0.50    0.90
   4   7   3    1.20   11.20
   4   7   3   -0.20    1.00
   5  -7   3    9.70    2.00
   5  -7   3    6.70    2.10
   5  -7   3    9.70    2.20
   5  -7   3    9.40    2.30
   5  -7   3    8.20    2.30
   5  -7   3   10.00    2.30
   5  -7   3    7.20    2.30
   5  -7   3    7.80    1.90
   5   7   3    5.90    2.40
   5   7   3    8.40    2.30
   5   7   3    4.70    2.30
   5   7   3    9.90    2.50
   5   7   3    5.90    2.00
   5   7   3    9.50    2.60
   6  -7   3    1.00    1.40
   6  -7   3    1.10    0.80
   6  -7   3    2.40    1.00
   6  -7   3    0.40    0.90
   6  -7   3    0.60    1.20
   6   7   3    1.40    1.00
   6   7   3    0.40    0.80
   6   7   3   -0.50    1.00
   7  -7   3    3.40    1.00
   7  -7   3    2.70    0.90
   7  -7   3    1.30    0.90
   7   7   3    2.00    0.90
   7  -8  -3    2.30    0.90
   7  -8  -3   -0.60    0.70
   7   8  -3    4.70    0.90
   6  -8  -3    0.90    0.80
   6  -8  -3    0.70    0.70
   6  -8  -3    0.40    1.00
   6  -8  -3   -1.00    0.90
   6   8  -3    0.40    0.90
   6   8  -3    1.70    1.50
   5  -8  -3    0.10    1.40
   5  -8  -3   -0.20    0.80
   5  -8  -3   -0.20    1.10
   5  -8  -3   -0.10    0.90
   5   8  -3    1.40    1.60
   5   8  -3    0.70    1.00
   5   8  -3    1.70    1.40
   4  -8  -3    2.70    1.20
   4  -8  -3    2.60    1.50
   4  -8  -3    2.20    1.30
   4  -8  -3    4.40    1.10
   4   8  -3    1.60    1.50
   4   8  -3    4.00    1.30
   4   8  -3    3.90    1.60
   3  -8  -3  135.89   29.40
   3   8  -3   96.19   27.70
   3   8  -3  114.29   29.10
   3   8  -3  118.29   29.50
   2  -8  -3   -5.40    6.30
   2   8  -3  -18.50    7.80
   2   8  -3    2.40    9.00
   2   8  -3    6.30    8.20
  -1  -8   3   19.70   10.10
   1  -8  -3   23.60    9.40
   1  -8  -3   34.00   10.40
   1   8  -3   23.70   11.40
   1   8  -3   27.10   10.70
  -1   8   3   33.20   10.90
   1   8  -3   25.60    8.90
   0  -8  -3   35.80   10.50
   0  -8   3   12.30   12.30
   0   8  -3   26.00    8.70
   0   8   3   34.70   12.90
   0   8  -3   25.50    9.40
   0   8   3   30.00   10.80
   1  -8   3  145.79   31.40
  -1  -8  -3  148.39   32.00
  -1   8  -3  119.29   30.10
   1   8   3  133.29   32.10
   1   8   3  125.69   31.90
   2  -8   3  667.33  154.08
  -2  -8  -3  686.33  153.48
   2   8   3  769.62  155.28
   2   8   3  678.93  154.08
   3  -8   3  349.27   74.29
  -3  -8  -3  291.27   73.69
   3   8   3  306.97   74.39
   3   8   3  374.76   76.39
   4  -8   3   11.00    2.50
   4  -8   3    8.90    2.40
   4  -8   3    8.50    2.60
   4  -8   3   13.00    2.60
   4  -8   3    9.00    2.70
   4  -8   3    8.20    2.60
   4  -8   3   13.20    2.60
   4  -8   3   10.40    2.70
   4  -8   3   11.20    2.60
   4   8   3   11.50    2.90
   4   8   3    8.40    2.80
   4   8   3   13.40    2.70
   4   8   3   40.30   15.40
   4   8   3    8.10    2.50
   4   8   3   13.20    2.70
   4   8   3   13.10    2.80
   5  -8   3   -0.20    0.90
   5  -8   3    0.80    0.80
   5  -8   3   -1.20    0.70
   5  -8   3   -0.60    1.30
   5  -8   3    0.70    1.30
   5  -8   3    2.40    1.70
   5  -8   3    0.50    1.30
   5  -8   3    0.50    0.80
   5   8   3    0.10    0.80
   5   8   3    1.70    1.40
   5   8   3    0.70    1.80
   5   8   3   -1.50    1.40
   5   8   3    1.30    1.20
   5   8   3    0.70    1.50
   6  -8   3    0.40    1.60
   6  -8   3    0.60    1.30
   6  -8   3    2.10    1.00
   6  -8   3    1.50    1.40
   6  -8   3    1.50    0.90
   6   8   3    0.30    1.30
   6   8   3    2.00    1.10
   7  -8   3    0.90    0.80
   7  -8   3    0.70    0.70
   7   8   3    0.80    0.70
   7  -9  -3    0.30    0.80
   7  -9  -3    0.20    0.70
   7   9  -3    0.40    0.70
   7   9  -3    0.30    0.60
   6  -9  -3   12.60    2.20
   6  -9  -3    4.90    2.30
   6  -9  -3    2.90    2.20
   6  -9  -3   10.30    2.10
   6  -9  -3   12.20    2.30
   6   9  -3   10.90    2.30
   6   9  -3    3.00    2.40
   6   9  -3    8.90    2.20
   5  -9  -3    0.40    0.80
   5  -9  -3    0.90    1.10
   5  -9  -3    1.70    1.30
   5  -9  -3   -0.60    1.00
   5   9  -3   -2.10    1.50
   5   9  -3   -0.40    1.40
   4  -9  -3   -0.50    0.80
   4  -9  -3    1.30    0.90
   4  -9  -3    1.40    0.80
   4  -9  -3    1.10    1.10
   4   9  -3   -0.90    1.00
   4   9  -3   -1.80    1.30
   4   9  -3   -0.40    1.70
   3  -9  -3    1.20    7.00
   3  -9  -3    2.00    1.00
   3   9  -3   11.20   10.10
   3   9  -3   -2.00    9.40
   3   9  -3    9.60    7.70
   3   9  -3   -0.90    1.10
   2  -9  -3  286.87   61.99
   2   9  -3  272.07   61.69
   2   9  -3  277.97   62.39
   2   9  -3  262.67   61.49
   1  -9  -3  119.29   32.20
  -1  -9   3  149.88   34.10
   1  -9  -3  118.79   33.50
   1   9  -3  133.59   33.40
   1   9  -3  147.69   32.80
  -1   9   3  161.18   33.50
   0  -9  -3   99.39   21.00
   0  -9   3   84.59   21.30
   0   9  -3   60.99   19.50
   0   9  -3   76.19   18.30
   0   9   3   82.59   20.40
   0   9   3   59.69   18.20
   1  -9   3  213.88   49.70
  -1  -9  -3  223.88   50.99
   1  -9   3  243.48   51.89
  -1   9  -3  219.48   50.49
   1   9   3  216.08   51.19
   1   9   3  232.38   51.69
  -2  -9  -3   12.00    7.40
   2  -9   3    8.70   10.80
   2   9   3   13.00    9.60
   2   9   3    9.50   11.10
  -3  -9  -3   25.00   10.50
   3  -9   3   34.20   13.20
   3   9   3   22.80   13.40
   3   9   3   26.20   14.70
   4  -9   3    4.90    1.60
   4  -9   3    6.70    1.70
   4  -9   3    5.50    1.60
   4  -9   3    5.20    1.50
   4  -9   3    6.20    1.80
   4  -9   3    5.90    1.70
   4  -9   3    5.20    1.80
   4   9   3    5.40    1.90
   4   9   3    6.70    1.70
   4   9   3    3.60    1.90
   4   9   3    3.60    1.40
   4   9   3    5.80    1.90
   4   9   3    6.90    1.90
   5  -9   3    4.50    1.50
   5  -9   3    3.70    1.50
   5  -9   3    4.50    1.40
   5  -9   3    1.20    1.70
   5  -9   3    2.20    2.00
   5  -9   3    3.60    2.00
   5  -9   3    6.70    1.60
   5   9   3    3.10    2.00
   5   9   3    5.90    1.60
   5   9   3    4.60    1.30
   5   9   3    7.00    1.60
   5   9   3    5.00    1.50
   5   9   3    7.40    1.80
   6  -9   3    2.40    1.50
   6  -9   3    5.80    1.50
   6  -9   3    2.40    1.20
   6  -9   3    2.40    1.50
   6  -9   3    3.80    1.10
   6   9   3    2.90    1.20
   6   9   3    3.60    1.30
   7  -9   3    0.20    0.70
   7   9   3   -0.70    0.50
   7 -10  -3   -0.50    0.60
   7  10  -3    0.40    0.50
   7  10  -3    0.00    0.50
   6 -10  -3    1.80    1.00
   6 -10  -3    0.80    1.20
   6 -10  -3    0.10    1.10
   6 -10  -3    3.50    0.90
   6 -10  -3    2.20    0.80
   6  10  -3    1.60    1.00
   6  10  -3   -1.30    1.30
   6  10  -3   -0.90    0.90
   5 -10  -3   15.40    2.90
   5 -10  -3   13.10    3.00
   5 -10  -3   10.40    3.00
   5 -10  -3   10.90    2.90
   5  10  -3   11.70    3.00
   5  10  -3   10.10    3.00
   4 -10  -3    2.60    1.30
   4 -10  -3    1.30    1.00
   4 -10  -3    2.20    1.00
   4 -10  -3    3.90    1.10
   4 -10  -3    3.80    1.20
   4  10  -3    0.90    1.20
   4  10  -3    5.00    1.40
   3 -10  -3  110.09   24.90
   3  10  -3  117.49   25.70
   3  10  -3   92.19   24.50
   3  10  -3   64.19   24.00
   2 -10  -3   -2.00   10.30
   2  10  -3   -4.00    5.80
   2  10  -3   13.30    9.80
   1 -10  -3   22.60   12.20
  -1 -10   3   10.70   12.00
   1  10  -3   15.80    7.80
   1  10  -3   28.20    9.50
   0 -10  -3    5.10    7.20
   0 -10   3    0.90    7.30
   0  10   3    1.90    6.90
   0  10  -3    4.30    6.40
   0  10   3    5.80    7.50
  -1 -10  -3  152.58   40.00
   1 -10   3  186.28   41.10
   1  10   3  181.38   39.60
   1  10   3  153.78   40.50
  -1  10  -3  182.58   39.90
   2 -10   3  483.55   95.69
  -2 -10  -3  333.77   94.49
   2  10   3  473.95   96.69
   2  10   3  437.06   95.19
   3 -10   3  397.66   77.89
  -3 -10  -3  261.87   75.99
   3  10   3  385.56   78.89
   4 -10   3    5.80    1.60
   4 -10   3    5.70    1.40
   4 -10   3    5.70    1.60
   4 -10   3    4.50    1.40
   4 -10   3    4.40    1.40
   4 -10   3    4.90    1.70
   4 -10   3    3.80    1.70
   4  10   3    5.50    1.80
   4  10   3    2.20    1.40
   4  10   3    0.60    1.80
   4  10   3    3.30    2.00
   4  10   3    5.40    1.80
   5 -10   3    4.20    1.20
   5 -10   3    1.20    1.30
   5 -10   3    2.10    0.90
   5 -10   3    1.70    1.00
   5 -10   3    0.80    1.40
   5 -10   3    3.10    1.50
   5  10   3    2.90    1.30
   5  10   3    1.60    1.40
   5  10   3    0.10    1.50
   5  10   3    1.10    1.40
   5  10   3    0.50    1.40
   5  10   3    1.50    1.00
   6 -10   3    3.30    1.70
   6 -10   3    6.00    1.50
   6 -10   3    6.40    1.90
   6 -10   3    4.30    1.80
   6 -10   3   10.40    1.70
   6  10   3    2.20    1.90
   6  10   3    6.50    1.60
   6 -11  -3    0.20    1.20
   6 -11  -3    0.40    1.10
   6 -11  -3    1.30    0.70
   6 -11  -3    2.90    1.10
   6 -11  -3    1.80    0.80
   6  11  -3    0.60    1.20
   6  11  -3    1.30    0.90
   6  11  -3   -1.40    1.30
   5 -11  -3    0.00    0.80
   5 -11  -3    0.10    0.80
   5 -11  -3    0.60    0.80
   5 -11  -3    0.20    1.30
   5  11  -3   -0.20    1.40
   5  11  -3    0.20    1.00
   4 -11  -3    8.20    2.40
   4 -11  -3   11.70    2.60
   4 -11  -3    9.30    2.60
   4 -11  -3   10.40    2.50
   4 -11  -3   12.10    2.50
   4  11  -3    7.80    2.70
   4  11  -3    9.60    2.70
   4  11  -3   10.50    2.80
   3 -11  -3   62.09   15.80
   3  11  -3   38.10   15.80
   3  11  -3   32.20   15.40
   2 -11  -3   41.80    8.60
   2 -11  -3   35.70   15.40
   2  11  -3   22.60   14.90
   2  11  -3   33.90   14.10
  -1 -11   3    6.30   11.20
   1 -11  -3    6.20    8.30
   1  11  -3   12.20    8.20
   1  11  -3    9.70    8.00
   0 -11  -3   49.30   14.80
   0 -11   3   38.20   15.60
   0  11  -3   31.70   13.20
   0  11   3   30.50   14.70
  -1 -11  -3   21.80   10.30
   1 -11   3    0.40    7.40
   1  11   3   -1.00    8.50
   1  11   3    6.70   11.20
  -1  11  -3    3.90    8.10
   2 -11   3   19.50   11.90
  -2 -11  -3    8.00   10.10
   2  11   3   12.80   11.10
   2  11   3   25.90   13.90
  -3 -11  -3   10.20   11.00
   3 -11   3    2.00    1.30
   3 -11   3    0.40    0.90
   3 -11   3    0.80    1.40
   3 -11   3    1.40    1.00
   3 -11   3   -0.10    1.20
   3 -11   3    1.10    0.70
   3 -11   3   -2.80    7.50
   3  11   3    1.90    1.70
   3  11   3   -1.10    1.30
   3  11   3   14.00   13.20
   3  11   3    1.80    1.20
   3  11   3    5.40    8.80
   4 -11   3    2.50    1.10
   4 -11   3    1.80    1.00
   4 -11   3    2.30    1.20
   4 -11   3    1.80    1.50
   4 -11   3    3.90    1.20
   4 -11   3    1.80    1.50
   4 -11   3    2.90    1.40
   4  11   3    4.00    1.30
   4  11   3    5.00    1.60
   4  11   3    2.40    1.20
   4  11   3    2.60    1.20
   4  11   3    1.60    1.50
   5 -11   3   10.90    2.20
   5 -11   3    5.30    2.40
   5 -11   3   11.80    2.30
   5 -11   3   11.00    2.30
   5 -11   3   13.70    2.50
   5 -11   3    6.50    2.20
   5  11   3    7.50    2.50
   5  11   3   10.10    2.40
   5  11   3    4.90    2.10
   5  11   3    7.70    2.50
   5  11   3    8.20    2.40
   5  11   3    9.00    2.30
   6 -11   3    0.30    0.90
   6 -11   3   -0.90    0.70
   6 -11   3   -0.50    0.80
   6 -11   3    0.10    1.20
   6 -11   3   -0.20    1.20
   6  11   3   -0.70    1.00
   6  11   3   -0.10    0.70
   6  11   3   -1.60    1.30
   6 -12  -3    0.40    0.80
   6 -12  -3    0.10    0.80
   6 -12  -3    0.20    1.00
   6  12  -3    0.20    0.70
   6  12  -3   -0.20    0.80
   6  12  -3    0.00    1.20
   5 -12  -3   10.20    1.90
   5 -12  -3    9.10    1.90
   5 -12  -3    7.50    2.00
   5 -12  -3    5.10    2.10
   5  12  -3    5.10    2.20
   5  12  -3    3.40    2.10
   4 -12  -3    0.60    0.80
   4 -12  -3   -0.70    1.20
   4 -12  -3    0.40    0.70
   4 -12  -3   -0.30    0.80
   4  12  -3    1.00    1.00
   4  12  -3   -1.10    1.40
   4  12  -3   -1.70    1.70
   3 -12  -3   10.20    2.30
   3 -12  -3    9.80    2.50
   3 -12  -3   10.90    2.60
   3  12  -3   12.70    2.60
   3  12  -3   17.10    3.10
   3  12  -3    3.50    2.60
   2 -12  -3   22.80   13.80
  -2 -12   3   26.60   13.50
   2  12  -3   28.90   12.70
   2  12  -3   36.50   12.60
  -1 -12   3   22.40   12.20
   1 -12  -3   -0.90    7.60
   1  12  -3    4.90   10.10
   0 -12   3  169.38   39.70
   0 -12  -3  162.48   38.60
   0  12   3  156.18   40.70
   0  12  -3  175.78   39.90
  -1 -12  -3  105.89   28.50
   1 -12   3  107.19   29.70
  -1  12  -3  103.89   28.20
   1  12   3  129.89   29.80
   2 -12   3   16.10   13.20
  -2 -12  -3   22.00   10.40
   2  12   3   38.40   14.10
   2  12   3   29.20   13.10
   3 -12   3   28.80    6.30
   3 -12   3   27.50    6.30
   3 -12   3   28.30    6.30
   3 -12   3   30.90    6.30
   3 -12   3   28.90    6.40
   3 -12   3   30.90    6.30
   3 -12   3   26.60    6.40
   3 -12   3   27.30    6.30
   3  12   3   32.90    6.50
   3  12   3   26.30    6.40
   3  12   3   19.70    6.40
   3  12   3   30.30    6.40
   4 -12   3   12.50    2.60
   4 -12   3   12.60    2.60
   4 -12   3   11.80    2.70
   4 -12   3    7.80    2.50
   4 -12   3   11.10    2.60
   4 -12   3   11.70    2.60
   4  12   3    9.10    2.80
   4  12   3    9.50    2.60
   4  12   3    9.90    3.10
   4  12   3    7.70    2.40
   5 -12   3   17.40    2.50
   5 -12   3   12.40    2.50
   5 -12   3    9.20    2.60
   5 -12   3   11.60    2.60
   5 -12   3   14.30    2.40
   5 -12   3   10.10    2.40
   5  12   3    6.30    2.50
   5  12   3    2.10    2.50
   5  12   3    4.80    2.80
   5  12   3   11.10    2.60
   5  12   3    9.20    2.50
   5  12   3    8.10    2.30
   6 -12   3    1.90    0.90
   6 -12   3    1.90    0.90
   6 -12   3    1.70    0.80
   6 -12   3    1.30    0.70
   6 -12   3    1.70    0.90
   6  12   3    1.80    1.00
   6  12   3    0.40    1.20
   6  12   3    1.20    0.80
   6 -13  -3   -0.40    0.70
   6 -13  -3    1.20    0.60
   6  13  -3   -0.40    0.70
   6  13  -3    0.00    0.60
   6  13  -3   -1.50    1.00
   5 -13  -3    2.90    1.50
   5 -13  -3    3.80    1.20
   5  13  -3    3.00    1.30
   5  13  -3    4.00    1.30
   4 -13  -3   11.80    3.00
   4 -13  -3   11.60    2.90
   4 -13  -3   14.10    2.90
   4 -13  -3    9.50    2.90
   4  13  -3   11.70    3.10
   4  13  -3   15.10    3.00
   4  13  -3    9.90    3.30
   3 -13  -3   -0.40    0.90
   3 -13  -3    3.50    1.10
  -3  13   3    3.30    1.20
   3  13  -3    0.40    1.40
   3  13  -3    3.40    1.20
   3  13  -3    1.10    1.40
   2 -13  -3   66.99   17.40
  -2 -13   3   31.50   15.30
   2  13  -3   57.39   17.80
   2  13  -3   63.79   19.00
  -1 -13   3   -0.90   10.70
   1 -13  -3    4.50    7.50
   1  13  -3  -14.80    9.40
   0 -13   3    4.80   12.40
   0 -13  -3   -3.50    9.50
   0 -13  -3    2.70   10.00
   0  13  -3    3.00    9.70
   0  13   3    2.00   11.20
  -1 -13  -3   -1.40   10.30
   1 -13   3   22.60   13.50
  -1  13  -3    7.60   12.70
   1  13   3   39.20   15.60
   2 -13   3    0.00    0.90
   2 -13   3   -2.20   10.50
  -2 -13  -3    0.00    9.50
   2 -13   3    0.80    1.40
   2 -13   3    0.60    0.80
   2  13   3   -0.20    0.90
   2  13   3   17.20   13.50
   3 -13   3    5.80    1.80
   3 -13   3    5.10    1.80
   3 -13   3    5.90    1.60
   3 -13   3    7.80    1.70
   3 -13   3    6.20    1.50
   3 -13   3    4.50    1.70
   3 -13   3    6.50    1.70
   3  13   3    1.30    1.90
   3  13   3    3.10    1.80
   3  13   3    7.50    2.00
   3  13   3    5.60    1.70
   4 -13   3    5.50    1.50
   4 -13   3    3.50    1.50
   4 -13   3    8.40    1.70
   4 -13   3    5.00    1.70
   4 -13   3    3.10    1.50
   4 -13   3    3.50    1.80
   4  13   3    3.50    2.20
   4  13   3    4.70    1.80
   4  13   3    4.30    1.40
   4  13   3    5.70    1.60
   5 -13   3    3.10    1.40
   5 -13   3    3.40    1.00
   5 -13   3    2.90    1.00
   5 -13   3    3.70    1.20
   5 -13   3    0.50    1.40
   5 -13   3    3.10    1.30
   5  13   3    3.30    1.80
   5  13   3    3.10    1.50
   5  13   3    1.30    0.80
   5  13   3    1.70    1.10
   5  13   3    4.30    1.30
   6 -13   3    0.30    0.60
   6 -13   3    1.40    0.60
   6 -13   3    0.20    0.70
   6  13   3    1.00    0.80
   6  13   3    0.50    0.90
   6 -14  -3   -0.20    0.60
   6 -14  -3    0.70    0.60
   6  14  -3    1.40    1.00
   6  14  -3    0.20    0.70
   5 -14  -3    0.20    1.00
   5 -14  -3   -0.60    0.70
   5  14  -3    0.90    1.00
   5  14  -3    0.30    0.80
   4 -14  -3    2.40    1.20
   4 -14  -3    4.20    1.10
   4  14  -3    1.90    2.00
   4  14  -3    2.80    1.20
   4  14  -3    2.90    1.30
   3 -14  -3    1.70    0.90
   3 -14  -3    2.90    0.90
   3  14  -3    1.90    1.50
  -3  14   3    2.70    1.30
   3  14  -3    1.40    1.10
   3  14  -3    2.70    1.30
   2 -14  -3    3.70    1.40
   2 -14  -3    5.30    1.30
  -2 -14   3    3.90    1.30
   2 -14  -3    4.80    1.20
   2  14  -3    6.00    2.20
  -2  14   3    4.50    1.60
   1 -14  -3   59.79   18.90
  -1 -14   3   62.99   21.80
   1  14  -3   77.49   21.40
   0 -14  -3   30.20   18.20
   0 -14   3   18.90   14.00
   0 -14  -3   17.00    9.60
   0  14  -3   29.70   12.90
  -1 -14  -3   15.90   12.60
   1 -14   3   34.80   13.20
   1  14   3   28.10   15.70
   2 -14   3   24.70    5.10
  -2 -14  -3   87.19   25.70
   2 -14   3   20.90    5.10
  -2 -14  -3   18.90    5.00
   2 -14   3   25.20    5.20
   2 -14   3   21.70    5.10
   2  14   3   26.40    5.40
   2  14   3   26.10    5.30
   2  14   3   21.80    5.30
   3 -14   3   21.70    4.90
   3 -14   3   23.90    5.00
   3 -14   3   25.60    4.80
   3 -14   3   16.30    4.80
   3 -14   3   21.10    4.80
   3 -14   3   22.60    4.80
   3  14   3   15.60    5.00
   3  14   3   27.00    5.00
   3  14   3   19.50    4.90
   3  14   3   20.40    5.00
   4 -14   3    0.50    1.10
   4 -14   3   -1.80    1.20
   4 -14   3    1.40    1.00
   4 -14   3   -0.80    1.10
   4 -14   3    0.10    0.70
   4 -14   3   -0.50    0.60
   4 -14   3    1.10    1.00
   4  14   3   -0.70    1.80
   4  14   3    0.70    1.10
   4  14   3    0.00    1.00
   4  14   3   -1.40    1.30
   5 -14   3    0.50    0.70
   5 -14   3    1.10    0.90
   5 -14   3    0.30    0.90
   5 -14   3   -1.50    1.10
   5 -14   3    1.10    0.90
   5  14   3   -0.10    0.60
   5  14   3    0.10    1.10
   5  14   3    1.30    1.60
   5  14   3    1.50    1.30
   5  14   3   -0.40    1.00
   6 -14   3    3.60    0.80
   6 -14   3    1.10    0.80
   6  14   3    1.40    0.90
   6 -15  -3    0.00    0.60
   6 -15  -3    0.60    0.50
   6  15  -3   -0.40    0.70
   6  15  -3    0.00    0.60
   5 -15  -3    4.80    1.10
   5 -15  -3    1.60    1.20
   5  15  -3    0.40    1.40
   5  15  -3    3.60    1.30
   4 -15  -3    0.50    0.70
   4 -15  -3    1.50    0.80
   4  15  -3    0.10    1.30
   4  15  -3    2.20    1.10
   3 -15  -3    4.30    1.50
   3 -15  -3    5.90    1.40
  -3  15   3    5.40    1.80
   3  15  -3    5.60    2.40
   3  15  -3    4.50    1.70
   2 -15  -3   12.20    2.70
  -2 -15   3   11.90    2.80
   2 -15  -3    9.10    2.60
   2 -15  -3   13.40    2.70
  -2  15   3   13.10    2.90
   2  15  -3   10.40    3.30
  -1 -15   3    8.00    1.90
   1 -15  -3    7.10    1.90
   1 -15  -3    7.40    1.90
   1  15  -3   37.20   13.50
  -1  15   3    6.70    2.30
   1  15  -3    6.50    2.60
   0 -15  -3    9.00    2.10
   0 -15  -3    7.20    2.10
   0 -15   3    8.40    2.20
   0 -15   3    9.60    2.30
   0 -15  -3   22.40   11.60
   0 -15   3    9.10    2.10
   0  15  -3   58.89   15.00
   0  15  -3    7.40    2.70
   0  15   3    8.80    2.50
   1 -15   3    3.50    1.80
   1 -15   3    3.70    1.60
   1 -15   3    4.30    2.00
  -1 -15  -3   13.70   12.20
   1 -15   3    4.80    1.50
   1 -15   3    6.30    1.50
  -1 -15  -3    6.30    1.50
   1  15   3    6.30    2.20
   1  15   3   25.30   16.20
   1  15   3    5.80    1.70
   2 -15   3    1.00    1.30
   2 -15   3    3.00    0.90
  -2 -15  -3    2.20    0.80
   2 -15   3    2.30    0.90
   2 -15   3    1.50    1.60
   2 -15   3    3.10    1.20
   2  15   3    5.50    1.30
   2  15   3    1.30    1.50
   2  15   3    1.80    1.90
   3 -15   3    9.10    2.80
   3 -15   3   11.60    2.90
   3 -15   3   12.50    2.90
   3  15   3   11.50    3.00
   3  15   3   13.80    3.10
   3  15   3   12.70    3.00
   4 -15   3    3.30    1.10
   4 -15   3    2.10    1.30
   4 -15   3    3.70    1.30
   4 -15   3    4.10    1.40
   4 -15   3    3.40    1.10
   4  15   3    1.80    1.90
   4  15   3    2.30    1.10
   4  15   3    3.70    1.20
   4  15   3    3.90    1.70
   5 -15   3    0.30    0.70
   5 -15   3    0.50    0.70
   5 -15   3   -0.10    0.80
   5 -15   3   -0.40    0.70
   5  15   3   -0.40    0.90
   5  15   3    2.20    1.10
   5  15   3    0.10    0.70
   5  15   3   -1.10    1.10
   6 -15   3    1.20    0.50
   6 -15   3    1.00    0.60
   6  15   3   -0.10    0.60
   5 -16  -3    1.00    0.70
   5  16  -3    1.00    0.90
   5  16  -3    1.00    1.50
   4 -16  -3   -0.80    0.80
   4 -16  -3   -0.50    0.90
   4  16  -3   -0.10    1.20
   4  16  -3   -0.90    0.90
   3 -16  -3   11.40    2.80
   3 -16  -3   12.20    2.80
   3  16  -3   14.50    3.20
  -3  16   3   12.90    3.00
   3  16  -3    8.20    3.10
   2 -16  -3   40.30    9.00
   2 -16  -3   43.20    9.00
   2 -16  -3   38.30    9.00
  -2 -16   3   40.50    9.00
   2  16  -3   46.10    9.30
  -2  16   3   40.40    9.20
  -1 -16   3    5.80    1.60
   1 -16  -3    6.10    1.60
   1 -16  -3    6.50    1.70
   1  16  -3    6.60    2.50
  -1  16   3    6.20    1.90
   0 -16   3    3.30    1.20
   0 -16  -3    2.80    1.10
   0 -16   3    1.50    1.70
   0 -16  -3    2.60    1.00
   0 -16   3    4.20    1.10
   0  16  -3    4.00    1.60
   0  16   3    3.30    1.30
   1 -16   3    0.30    1.00
   1 -16   3    0.10    0.60
   1 -16   3   -2.80    1.60
  -1 -16  -3    0.00    0.60
   1 -16   3    1.00    0.90
   1  16   3    0.00    1.70
  -1  16  -3    1.90    1.90
   1  16   3    0.60    1.00
  -2 -16  -3    3.40    1.20
   2 -16   3    6.30    1.40
   2 -16   3    3.10    1.90
   2 -16   3    5.50    1.20
   2 -16   3    1.20    1.70
   2 -16   3    1.90    1.20
   2  16   3    2.70    1.70
   2  16   3    2.30    1.60
   2  16   3    4.70    1.40
   3 -16   3   28.60    5.50
   3 -16   3   27.00    5.60
   3 -16   3   23.10    5.40
   3  16   3   15.10    5.80
   3  16   3   25.60    5.60
   4 -16   3   -0.80    1.00
   4 -16   3    0.40    1.00
   4 -16   3   -1.00    0.60
   4 -16   3    0.60    0.80
   4  16   3   -1.70    1.30
   4  16   3   -0.60    1.20
   4  16   3   -0.70    0.80
   4  16   3    0.90    1.00
   5 -16   3    0.80    0.60
   5 -16   3    0.20    0.60
   5 -16   3    0.10    1.00
   5  16   3    0.10    0.50
   5  16   3   -0.30    1.10
   5  16   3    0.10    1.00
   5  16   3    0.50    0.80
   5 -17  -3   -0.20    0.80
   5  17  -3   -0.80    0.70
   5  17  -3    0.70    0.70
   4 -17  -3    1.00    0.80
   4 -17  -3    0.10    0.90
   4  17  -3   -1.00    1.30
   4  17  -3   -1.30    1.60
   3 -17  -3   49.00   10.30
   3 -17  -3   48.30   10.30
  -3  17   3   44.70   10.40
   3  17  -3   43.50   10.40
  -2 -17   3    0.90    0.70
   2 -17  -3    2.90    1.30
   2 -17  -3    0.20    0.80
   2 -17  -3    1.30    1.00
  -2  17   3   -0.70    1.10
   2  17  -3    2.60    1.50
   1 -17  -3    2.30    0.90
   1 -17  -3    3.50    1.00
  -1 -17   3    3.30    1.00
  -1  17   3    1.40    1.30
   1  17  -3    3.40    1.70
   0 -17   3   16.40    4.50
   0 -17  -3   19.50    4.20
   0 -17   3   18.70    4.20
   0 -17   3   19.10    4.20
   0 -17  -3   18.90    4.10
   0  17  -3   15.50    4.60
   0  17   3   17.70    4.50
   1 -17   3    4.60    1.30
   1 -17   3    4.20    1.30
   1 -17   3    2.60    1.40
  -1 -17  -3    6.40    1.50
   1 -17   3    2.80    2.00
   1 -17   3    4.80    1.30
   1  17   3    4.10    1.60
   1  17   3    7.40    1.80
  -1  17  -3    3.50    2.30
   2 -17   3    2.90    0.90
   2 -17   3    1.90    1.00
   2 -17   3    3.50    0.90
  -2 -17  -3    0.20    1.00
   2 -17   3    2.30    1.80
   2 -17   3    3.10    1.50
   2 -17   3    1.70    1.20
   2  17   3    2.60    1.60
   2  17   3    1.60    1.40
   2  17   3   -0.20    1.50
   3 -17   3    1.50    0.70
   3 -17   3   -0.90    0.70
   3 -17   3   -0.40    1.00
   3 -17   3    1.20    1.10
   3  17   3   -1.80    1.40
   3  17   3    1.40    1.30
   3  17   3    1.10    1.00
   4 -17   3    2.30    1.10
   4 -17   3    0.20    1.20
   4 -17   3    2.10    0.90
   4 -17   3    2.30    0.80
   4  17   3    1.20    0.80
   4  17   3    0.80    1.00
   4  17   3   -0.20    0.70
   4  17   3    1.70    1.70
   5 -17   3   -0.30    0.60
   5 -17   3    0.40    0.60
   5  17   3    0.00    0.90
   5  17   3    1.30    0.80
   5  17   3    0.10    0.40
   5  17   3   -0.20    0.60
   5 -18  -3   -1.20    0.40
   5  18  -3   -0.10    0.60
   4 -18  -3    0.60    0.60
   4 -18  -3   -0.60    0.80
   4  18  -3    2.60    1.00
   4  18  -3   -0.80    1.50
   3 -18  -3    4.40    1.10
   3 -18  -3    4.40    1.30
   3  18  -3    2.80    1.70
   3  18  -3    1.80    2.00
  -3  18   3    3.60    1.50
   2 -18  -3   14.80    2.90
  -2 -18   3   11.60    3.00
   2 -18  -3    9.40    2.90
   2  18  -3   13.90    3.30
  -2  18   3   14.60    3.20
  -1 -18   3    5.50    1.50
   1 -18  -3    6.00    1.50
   1 -18  -3    5.10    1.50
  -1  18   3    5.90    2.10
   1  18  -3    5.80    2.00
   0 -18  -3   21.80    4.70
   0 -18   3   20.00    4.70
   0 -18   3   19.90    4.70
   0 -18  -3   23.20    4.70
   0  18  -3   19.30    5.00
   0  18   3   19.70    4.90
  -1 -18  -3   -0.40    0.90
   1 -18   3   -0.90    1.60
   1 -18   3   -1.00    0.90
   1 -18   3   -2.00    0.60
   1 -18   3   -0.40    1.00
   1 -18   3    0.70    0.60
   1  18   3    0.80    1.30
   1  18   3    0.20    1.00
  -1  18  -3    0.00    1.40
  -2 -18  -3    6.60    1.20
   2 -18   3    5.10    1.20
   2 -18   3    3.00    1.30
   2 -18   3    4.20    1.40
   2 -18   3    5.30    1.50
   2  18   3    2.90    1.70
  -2  18  -3    3.30    1.80
   2  18   3    0.30    1.60
   2  18   3    1.70    2.00
   3 -18   3    0.10    0.60
   3 -18   3    0.10    0.70
   3 -18   3   -0.90    1.00
   3  18   3   -2.10    1.20
   3  18   3    0.30    1.00
   3  18   3    1.70    1.80
   4 -18   3   -0.20    0.70
   4 -18   3   -0.50    0.90
   4 -18   3    0.00    0.70
   4  18   3    1.30    0.90
   4  18   3    3.20    1.20
   4  18   3   -0.80    1.20
   4  18   3    0.30    0.80
   5 -18   3    1.60    0.60
   5 -18   3    1.40    0.60
   5  18   3    0.90    0.50
   5  18   3    0.70    1.00
  -5  18  -3    0.90    0.90
   5  18   3   -0.20    0.60
   5  18   3    0.60    0.60
   4 -19  -3   -0.20    0.50
   4 -19  -3   -0.40    0.50
   4  19  -3   -0.60    1.00
   4  19  -3   -0.60    0.70
   3 -19  -3   -0.10    0.80
   3 -19  -3   -0.20    0.80
   3  19  -3   -0.20    1.20
   3  19  -3    2.10    1.00
  -3  19   3   -0.90    1.50
   2 -19  -3   -1.20    0.70
  -2 -19   3    1.00    0.90
   2 -19  -3    0.70    0.70
  -2  19   3    1.10    1.60
   2  19  -3    1.40    1.30
   2  19  -3   -1.50    1.30
   1 -19  -3    4.50    1.60
  -1 -19   3    5.70    1.50
   1 -19  -3    7.90    1.50
  -1  19   3    4.60    2.10
   1  19  -3    4.50    2.40
   0 -19  -3    0.20    0.60
   0 -19   3   -0.60    0.90
   0 -19   3    0.10    0.90
   0 -19  -3    0.20    0.90
   0  19   3   -1.30    1.40
   0  19  -3    4.00    2.10
   1 -19   3    1.40    0.70
   1 -19   3   -0.50    1.60
   1 -19   3    1.80    0.80
   1 -19   3    0.60    1.00
  -1 -19  -3   -0.50    0.60
  -1  19  -3   -0.50    1.40
   1  19   3    1.70    1.30
   1  19   3    2.50    1.50
   2 -19   3    1.10    0.80
   2 -19   3    0.90    0.70
   2 -19   3    0.40    0.70
   2 -19   3   -0.30    0.70
  -2 -19  -3   -0.30    0.80
   2  19   3    1.60    1.70
   2  19   3    2.00    1.40
  -2  19  -3    1.90    1.40
   2  19   3    1.80    1.90
   3 -19   3    2.00    1.10
   3 -19   3    2.50    1.00
   3 -19   3    0.80    0.90
   3 -19   3    2.00    1.00
   3  19   3    1.70    1.30
   3  19   3    0.80    1.00
  -3  19  -3    3.20    1.40
   3  19   3    0.50    1.70
   4 -19   3   -0.50    0.40
   4 -19   3    0.00    0.60
   4 -19   3    0.60    0.60
   4  19   3   -0.70    1.00
   4  19   3   -0.20    1.00
   4  19   3    0.20    0.90
  -4  19  -3   -0.10    1.00
   4  19   3    0.30    0.80
   4 -20  -3    2.00    0.70
   4 -20  -3    1.50    0.60
   4  20  -3    3.10    0.90
   4  20  -3    0.30    1.20
   3 -20  -3    1.20    0.60
   3 -20  -3    0.30    0.60
   3  20  -3    1.20    0.90
  -3  20   3   -0.10    1.40
   3  20  -3    0.50    1.20
  -2 -20   3    0.20    0.90
   2 -20  -3    0.60    0.60
   2 -20  -3   -0.50    0.50
  -2  20   3   -0.80    1.00
   2  20  -3    0.50    1.30
   2  20  -3   -2.60    1.10
   1 -20  -3    3.00    0.90
  -1 -20   3    3.50    1.00
   1 -20  -3    1.70    1.10
  -1  20   3    1.90    1.60
   1  20  -3    2.50    1.50
   0 -20  -3    0.70    0.60
   0 -20  -3    1.40    1.00
   0 -20   3    1.00    0.90
   0 -20   3    1.10    0.70
   0  20  -3    0.90    1.40
   0  20   3    1.60    1.10
   1 -20   3    1.50    1.20
   1 -20   3    2.50    0.90
  -1 -20  -3    5.50    1.10
   1 -20   3    3.40    1.20
   1  20   3    4.10    1.40
   1  20   3    2.30    1.80
  -1  20  -3    4.70    2.20
   1  20   3    0.60    1.50
   2 -20   3   11.00    2.20
   2 -20   3    8.90    2.20
   2 -20   3    5.20    2.10
  -2  20  -3   12.40    2.70
   2  20   3   13.10    2.40
   2  20   3    7.50    2.60
   3 -20   3    1.80    0.70
   3 -20   3    2.30    0.80
   3 -20   3    0.00    0.90
   3 -20   3    2.60    0.80
   3  20   3    2.30    1.20
   3  20   3    1.20    1.50
  -3  20  -3    3.40    1.40
   3  20   3    1.00    0.90
   4 -20   3    0.20    0.80
   4 -20   3    0.30    0.50
   4 -20   3    0.20    0.50
   4  20   3    0.00    0.80
  -4  20  -3    0.00    0.90
   4  20   3    0.00    0.90
   4  20   3    0.80    0.50
   4 -21  -3    0.30    0.40
   4 -21  -3    0.50    0.40
   4  21  -3    0.10    0.70
   4  21  -3   -0.40    0.60
   3 -21  -3    0.10    0.50
   3  21  -3   -0.10    1.30
   3  21  -3   -0.40    0.70
  -3  21   3   -1.30    0.80
   2 -21  -3    1.00    0.60
   2 -21  -3    0.50    0.60
  -2 -21   3    0.90    0.60
  -2  21   3    1.10    1.00
   2  21  -3   -0.10    1.60
  -1 -21   3   -0.70    0.60
   1 -21  -3    1.30    0.80
   1 -21  -3    0.00    0.60
  -1  21   3    0.30    1.00
   1  21  -3    0.10    1.20
   0 -21  -3    2.50    1.00
   0 -21   3    4.50    1.10
   0 -21   3    3.80    1.10
   0  21  -3    3.80    1.70
   0  21   3    3.20    1.40
  -1 -21  -3    0.00    0.60
   1 -21   3    1.20    0.80
   1 -21   3    0.40    0.60
   1 -21   3   -0.40    0.60
   1  21   3    0.20    0.90
  -1  21  -3   -2.10    1.80
   1  21   3   -0.80    1.30
   1  21   3    1.40    1.50
  -2 -21  -3    0.10    0.60
   2 -21   3    0.10    0.60
   2 -21   3    0.70    0.50
   2 -21   3    0.80    0.70
   2  21   3   -0.80    0.80
   2  21   3    0.30    1.00
  -2  21  -3    1.50    1.30
   3 -21   3    0.60    0.60
   3 -21   3    0.30    0.50
   3 -21   3    0.70    0.70
   3 -21   3    0.90    0.90
   3  21   3    0.70    0.70
   3  21   3    1.90    1.40
   3  21   3    1.20    0.80
  -3  21  -3   -2.80    1.40
   4 -21   3   -0.10    0.50
   4 -21   3    0.60    0.40
   4  21   3    0.10    0.40
   4  21   3    0.50    0.80
   4  21   3   -0.30    0.50
  -4  21  -3    0.80    0.80
   3 -22  -3    0.80    0.70
   3  22  -3    1.70    1.00
   3  22  -3    2.50    1.10
  -3  22   3    1.50    0.90
   2 -22  -3   -0.10    0.70
   2 -22  -3    1.40    0.60
  -2 -22   3    0.40    0.70
  -2  22   3    1.70    1.00
   2  22  -3    2.10    1.10
   1 -22  -3    0.30    0.60
   1 -22  -3   -0.50    0.50
  -1 -22   3    0.60    0.50
  -1 -22   3    0.40    0.80
   1  22  -3   -1.00    1.10
  -1  22   3    0.30    1.00
   0 -22   3    0.50    0.60
   0 -22  -3    0.10    0.60
   0 -22   3    0.10    0.80
   0  22   3   -0.20    1.30
   0  22  -3    0.30    1.20
   1 -22   3    0.70    0.60
  -1 -22  -3    0.30    0.60
   1 -22   3    1.50    0.80
   1  22   3    1.20    0.80
  -1  22  -3    0.00    1.70
   1  22   3   -0.20    1.30
   1  22   3    0.20    0.90
   2 -22   3    2.00    0.70
   2 -22   3    1.50    0.70
   2 -22   3    1.80    0.70
   2 -22   3    2.30    0.60
  -2 -22  -3    1.30    0.60
  -2  22  -3    0.10    1.60
   2  22   3   -0.30    1.00
   2  22   3    1.40    0.90
   3 -22   3    0.50    0.40
   3 -22   3    0.20    0.70
   3 -22   3    0.80    0.50
  -3  22  -3   -0.10    0.90
   3  22   3    0.80    0.80
   3  22   3   -0.70    0.70
   3  22   3   -0.20    0.50
   2 -23  -3   -0.20    0.50
  -2 -23   3    0.80    0.50
   2 -23  -3    0.10    0.40
  -2  23   3    0.10    0.80
   2  23  -3   -0.60    0.80
  -1 -23   3   -0.10    0.40
   1 -23  -3   -0.40    0.40
  -1 -23   3    0.90    0.50
   1 -23  -3   -0.30    0.70
   1  23  -3   -0.30    1.00
  -1  23   3   -0.60    0.80
   0 -23   3    0.00    0.50
   0 -23  -3    1.90    0.60
   0 -23   3    0.40    0.50
   0 -23   3   -0.30    0.50
   0  23   3    0.50    1.10
   0  23   3    0.20    1.20
   0  23  -3    0.60    1.10
   1 -23   3    1.40    0.60
   1 -23   3    1.40    0.80
  -1 -23  -3    1.40    0.60
   1 -23   3    1.00    0.50
  -1  23  -3    0.20    1.10
   1  23   3    0.60    0.80
   1  23   3    0.70    1.20
   2 -23   3    5.00    1.10
   2 -23   3    6.00    1.10
   2  23   3    0.60    1.20
   2  23   3    4.40    1.30
   2  23   3    2.60    1.30
  -2  23  -3    5.80    1.50
   2 -24  -3    0.50    0.40
  -2 -24   3    0.90    0.40
  -2  24   3    1.30    0.70
   2  24  -3   -0.20    0.70
   1 -24  -3   -0.20    0.50
  -1 -24   3    0.50    0.40
  -1 -24   3    0.50    0.40
   1 -24  -3   -0.50    0.40
   1  24  -3   -0.20    0.80
  -1  24   3    2.00    1.10
   0 -24   3    0.70    0.50
   0 -24   3    0.80    0.50
   0 -24   3   -0.10    0.40
   0 -24  -3    0.00    0.60
   0  24   3    0.10    0.60
   0  24  -3    0.80    1.00
   0  24   3    0.50    0.70
   1 -24   3    0.10    0.40
   1 -24   3    0.60    0.40
   1 -24   3    0.00    0.40
  -1 -24  -3    2.50    0.50
   1  24   3    1.30    0.70
  -1  24  -3    1.80    1.00
   2 -24   3    4.20    0.70
   2 -24   3    1.30    0.70
   2  24   3    4.40    0.90
   2  24   3    1.50    0.70
  -2  24  -3    2.60    1.00
   7   0  -4   -0.50    0.80
   7   0  -4    0.20    0.70
   7   0  -4   -0.70    1.10
   6   0  -4   -0.30    1.10
   6   0  -4    0.70    0.90
   6   0  -4   -2.10    1.30
   6   0  -4   -1.40    1.50
   5   0  -4   -0.90    1.50
   5   0  -4   -1.70    1.50
   5   0  -4   -0.90    1.70
   5   0  -4   -1.50    1.10
   4   0  -4   71.79   20.50
   3   0  -4    1.40    6.20
   2   0  -4   30.90   11.70
   2   0  -4   29.60    9.00
   2   0  -4   31.80    9.30
   1   0  -4    2.30    8.40
   1   0  -4    1.80    7.60
   1   0  -4   10.00    5.60
  -1   0   4    3.70    2.30
   0   0   4 1137.49  253.07
   0   0  -4 1225.28  253.07
   0   0  -4 1165.18  253.47
   0   0   4 1131.69  253.87
   1   0   4    0.90    8.60
   1   0   4    4.40    8.10
   1   0   4   -3.20    7.40
   2   0   4  564.24  122.99
   2   0   4  564.04  123.39
   2   0   4  554.24  123.19
   3   0   4    7.40    9.00
   4   0   4   -0.40    1.00
   4   0   4    5.20    7.10
   5   0   4    0.50    1.00
   5   0   4    0.20    1.20
   5   0   4    0.70    1.20
   5   0   4   -0.30    1.20
   5   0   4   -1.10    1.10
   5   0   4   -1.30    1.30
   5   0   4    2.00    1.30
   6   0   4    2.80    1.60
   6   0   4    3.40    1.40
   6   0   4    2.30    1.40
   6   0   4    4.30    1.30
   6   0   4    2.30    1.20
   7   0   4    0.30    0.70
   7   0   4    0.20    0.70
   7   0   4   -0.40    0.80
   7  -1  -4    1.00    1.10
   7  -1  -4    0.30    0.70
   7  -1  -4    0.50    0.80
   7  -1  -4   -0.90    0.70
   7   1  -4    0.80    1.10
   7   1  -4    0.80    1.20
   7   1  -4   -2.50    1.00
   6  -1  -4    7.40    2.30
   6  -1  -4    9.10    2.40
   6  -1  -4    9.70    2.60
   6  -1  -4    9.50    2.40
   6   1  -4    9.10    2.40
   6   1  -4    3.60    2.50
   6   1  -4   10.60    2.40
   6   1  -4    9.40    2.30
   5  -1  -4    1.30    1.10
   5  -1  -4   -3.50    1.50
   5  -1  -4   -0.20    1.50
   5  -1  -4    0.60    0.80
   5   1  -4   -2.70    1.60
   5   1  -4   -0.30    1.50
   5   1  -4    0.50    0.80
   5   1  -4   -0.70    1.00
   4  -1  -4   44.40   12.10
   4  -1  -4   17.20    4.30
   4   1  -4   16.80    4.40
   4   1  -4   48.30   11.00
   3  -1  -4  102.89   27.40
   3   1  -4  154.98   28.20
   3   1  -4   94.19   26.10
   2  -1  -4  149.49   32.80
   2  -1  -4  149.49   33.30
   2  -1  -4  143.89   33.30
   2   1  -4  142.99   33.50
   2   1  -4  133.29   34.20
   1  -1  -4  584.44  125.79
   1  -1  -4  563.14  125.19
  -1  -1   4  584.04  124.89
   1   1  -4  583.14  125.79
   1   1  -4  596.24  125.89
   1   1  -4  548.65  124.89
   0  -1  -4  388.16   85.09
   0  -1   4  382.56   85.59
   0  -1   4  384.66   84.49
   0  -1  -4  415.26   84.59
   0   1   4  422.26   85.79
   0   1  -4  370.66   84.89
   0   1  -4  378.86   84.29
   0   1   4  361.86   84.29
   1  -1   4 1312.67  283.47
   1  -1   4 1324.07  283.47
   1  -1   4 1275.67  283.77
   1   1   4 1282.87  283.37
   1   1   4 1342.57  284.07
   1   1   4 1282.07  283.57
   2  -1   4   12.70    9.40
   2  -1   4    1.70    5.60
   2  -1   4    1.90    7.00
   2   1   4   -5.00    8.60
   2   1   4    8.30    9.30
   2   1   4   10.10    8.30
   3  -1   4  114.89   26.80
   3  -1   4   98.59   25.20
   3   1   4  111.99   25.90
   3   1   4   88.19   24.90
   4  -1   4   89.59   24.80
   4   1   4  102.09   26.00
   5  -1   4    5.80    1.80
   5  -1   4    8.70    1.90
   5  -1   4    2.30    1.90
   5  -1   4    7.60    1.80
   5  -1   4    8.60    2.00
   5  -1   4    7.50    1.80
   5  -1   4    3.90    2.00
   5   1   4    8.30    1.90
   5   1   4    7.40    2.00
   5   1   4    4.60    1.70
   5   1   4    5.90    1.90
   5   1   4    8.60    2.30
   5   1   4    5.70    1.90
   6  -1   4    6.50    2.20
   6  -1   4    9.90    2.30
   6  -1   4    4.20    2.20
   6  -1   4    8.70    2.30
   6  -1   4   10.20    2.30
   6  -1   4    9.90    2.30
   6   1   4    9.30    2.30
   6   1   4   10.60    2.30
   6   1   4    6.60    2.60
   6   1   4   11.20    2.40
   6   1   4    9.10    2.30
   7  -1   4    5.90    1.20
   7  -1   4    5.70    1.10
   7  -1   4    4.70    1.10
   7   1   4    0.70    1.00
   7   1   4    0.80    1.30
   7  -2  -4   -0.40    0.70
   7  -2  -4    3.70    0.80
   7  -2  -4    0.20    1.20
   7  -2  -4    0.00    0.70
   7   2  -4   -1.00    0.80
   7   2  -4   -0.10    0.80
   7   2  -4    1.00    1.00
   6  -2  -4    2.00    1.20
   6  -2  -4    2.90    1.30
   6  -2  -4    2.40    1.50
   6  -2  -4    2.10    1.00
   6   2  -4    1.50    1.00
   6   2  -4    1.10    1.20
   6   2  -4    2.40    1.20
   6   2  -4    0.70    1.50
   5  -2  -4    9.00    2.50
   5  -2  -4    8.90    2.80
   5  -2  -4    9.60    2.80
   5  -2  -4    8.10    2.80
   5   2  -4   13.80    2.70
   5   2  -4   10.40    2.70
   5   2  -4   10.00    2.60
   5   2  -4   10.10    2.60
   4  -2  -4    2.80    1.50
   4   2  -4   -1.50    6.10
   4   2  -4   -2.00    1.50
  -3  -2   4   82.09   19.40
   3  -2  -4   84.19   20.30
   3  -2  -4   51.39   20.20
   3   2  -4   79.69   20.00
   3   2  -4   94.39   21.60
   2  -2  -4  386.86   89.19
   2  -2  -4  385.96   88.79
   2  -2  -4  382.26   88.69
  -2  -2   4  423.16   88.49
   2   2  -4  411.56   89.19
   2   2  -4  406.66   89.19
   1  -2  -4  680.73  138.49
   1  -2  -4  659.43  137.99
  -1  -2   4  598.94  137.59
   1   2  -4  635.54  138.29
   1   2  -4  575.44  137.09
   1   2  -4  673.33  138.39
  -1   2   4  665.93  138.79
   0  -2  -4    2.80    7.40
   0  -2   4    1.10    6.40
   0   2  -4    5.20    7.50
   0   2   4    7.40    8.90
   0   2   4    4.10    6.70
   0   2  -4   14.00    7.20
   0   2  -4    3.40    3.50
   1  -2   4    9.80    7.70
   1  -2   4    8.50    8.80
  -1  -2  -4    7.00    8.20
   1  -2   4    6.30    8.60
   1   2   4   18.10   10.10
  -1   2  -4   20.70    6.60
   1   2   4    3.90    7.00
  -1   2  -4   17.50    6.30
   2  -2   4   28.30   10.90
   2  -2   4   46.50   13.00
   2  -2   4   35.50   10.90
   2   2   4   31.70   12.90
  -2   2  -4   31.90    9.00
   2   2   4   34.10   12.40
   3  -2   4  217.98   48.30
   3  -2   4  211.28   47.80
   3   2   4  215.38   48.70
   3   2   4  200.38   48.00
   4   2   4   10.60   10.90
   5  -2   4   54.29   12.00
   5  -2   4   55.09   12.00
   5  -2   4   57.19   12.00
   5  -2   4   58.49   12.00
   5  -2   4   55.39   12.00
   5  -2   4   56.49   12.00
   5  -2   4   56.99   12.00
   5   2   4   54.19   12.00
   5   2   4   53.29   12.00
   5   2   4   49.50   12.00
   5   2   4   46.90   12.10
   5   2   4   54.39   12.00
   5   2   4   54.79   12.10
   6  -2   4   -0.40    0.90
   6  -2   4    1.90    0.80
   6  -2   4   -0.70    0.80
   6  -2   4    2.10    1.00
   6  -2   4    2.90    1.10
   6  -2   4    2.00    1.30
   6  -2   4    1.10    0.90
   6   2   4   -0.40    0.80
   6   2   4   -0.60    1.20
   6   2   4    1.10    1.00
   6   2   4   -1.30    1.10
   6   2   4   -0.40    0.90
   7  -2   4    2.60    1.10
   7  -2   4    6.50    1.30
   7  -2   4    5.50    1.20
   7   2   4    1.50    1.30
   7  -3  -4    6.70    1.60
   7  -3  -4    4.30    1.60
   7  -3  -4    7.10    1.50
   7  -3  -4    4.20    1.60
   7   3  -4    6.70    1.60
   7   3  -4    4.40    1.60
   7   3  -4    6.60    1.50
   6  -3  -4    1.00    1.20
   6  -3  -4    1.60    1.10
   6  -3  -4    0.60    1.10
   6  -3  -4   -0.70    0.90
   6   3  -4   -0.70    1.50
   6   3  -4   -0.10    0.90
   6   3  -4   -0.30    1.50
   6   3  -4   -1.00    1.30
   5  -3  -4    0.80    1.10
   5  -3  -4    0.30    1.10
   5  -3  -4   -2.90    1.50
   5  -3  -4    0.40    1.00
   5  -3  -4    1.60    1.20
   5   3  -4    0.10    1.20
   5   3  -4    3.70    1.50
   5   3  -4    0.10    0.90
   5   3  -4    1.10    1.70
  -4  -3   4    6.30    6.10
   4  -3  -4    0.30    1.00
   4   3  -4    0.70    1.10
   4   3  -4    3.80    7.10
   3  -3  -4    1.40    7.80
   3  -3  -4    7.80    8.30
   3   3  -4    8.40    5.40
   3   3  -4    5.80    6.80
   3   3  -4    0.30    1.10
   2  -3  -4   -0.20    8.00
   2  -3  -4   -0.80    7.60
   2   3  -4   -2.90    5.10
   2   3  -4   -1.50    5.80
   1  -3  -4   96.99   21.20
   1  -3  -4   94.49   21.70
  -1  -3   4   75.39   20.20
  -1   3   4   88.29   22.00
   1   3  -4   76.99   20.60
   1   3  -4   87.29   21.40
   0  -3  -4  115.89   25.10
   0  -3   4  117.09   25.50
   0   3   4  104.19   26.40
   0   3  -4   97.29   23.80
   0   3  -4  110.09   25.20
   0   3  -4  118.99   25.90
   0   3   4  112.09   27.30
   1  -3   4  777.12  172.78
   1  -3   4  810.82  172.58
  -1  -3  -4  783.22  172.58
  -1   3  -4  792.42  172.58
   1   3   4  785.52  173.38
  -1   3  -4  811.62  172.38
   1   3   4  773.72  173.18
   2  -3   4  184.98   40.00
   2  -3   4  164.58   39.60
   2  -3   4  183.48   39.40
   2   3   4  150.98   40.80
   2   3   4  195.08   41.00
   3  -3   4 1070.59  220.28
   3  -3   4  970.40  219.38
   3   3   4  992.70  220.38
   3   3   4 1004.60  220.28
   5  -3   4   -1.20    1.40
   5  -3   4   -0.70    1.10
   5  -3   4    1.60    0.90
   5  -3   4    0.30    1.30
   5  -3   4    0.70    1.30
   5  -3   4   -1.30    0.80
   5  -3   4    0.80    1.20
   5  -3   4    0.40    1.30
   5   3   4    1.40    1.00
   5   3   4    0.40    1.20
   5   3   4   -1.80    1.40
   5   3   4    0.80    1.40
   5   3   4    0.50    1.10
   5   3   4    3.10    1.20
   6  -3   4    0.00    1.30
   6  -3   4    1.70    1.30
   6  -3   4    0.50    1.30
   6  -3   4    0.70    0.90
   6  -3   4    0.60    0.90
   6  -3   4    0.00    1.20
   6  -3   4    0.30    1.00
   6   3   4   -0.80    1.10
   6   3   4   -0.90    0.90
   6   3   4   -0.30    0.80
   6   3   4   -1.00    1.60
   6   3   4   -0.80    0.80
   6   3   4    0.40    1.00
   7  -3   4    0.70    0.90
   7  -3   4    0.70    0.80
   7  -3   4    0.50    0.80
   7   3   4    0.60    1.00
   7   3   4    0.50    0.80
   7  -4  -4   -0.20    0.80
   7  -4  -4   -1.30    0.60
   7  -4  -4   -0.40    0.80
   7  -4  -4   -0.60    0.60
   7   4  -4   -1.10    0.90
   7   4  -4   -0.10    1.10
   6  -4  -4    1.00    0.90
   6  -4  -4    1.10    1.10
   6  -4  -4    1.60    1.40
   6  -4  -4    1.40    1.30
   6   4  -4    0.60    1.60
   6   4  -4   -1.50    1.40
   6   4  -4    0.20    0.90
   6   4  -4   -0.90    1.20
   5  -4  -4    0.40    1.20
   5  -4  -4    4.10    1.70
   5  -4  -4    4.10    1.30
   5  -4  -4    2.40    1.20
   5  -4  -4    0.70    1.70
   5   4  -4    0.20    1.70
   5   4  -4    3.30    1.40
   5   4  -4    2.80    1.80
   5   4  -4    2.40    1.20
   4  -4  -4    2.10    1.40
   4   4  -4    1.10   10.50
   4   4  -4    5.00    1.40
   4   4  -4   21.00    8.90
   3  -4  -4   29.50   10.60
   3  -4  -4   11.30    9.60
   3   4  -4   25.30   11.80
   3   4  -4   23.40    8.50
   2  -4  -4   19.80   10.00
   2  -4  -4   24.40   10.60
   2   4  -4   17.10    8.60
   2   4  -4   20.80    9.80
   1  -4  -4 1247.48  277.57
  -1  -4   4 1240.18  276.87
   1  -4  -4 1343.17  277.47
  -1  -4   4 1271.67  277.27
  -1   4   4 1266.87  277.87
   1   4  -4 1346.17  277.67
   1   4  -4 1233.58  277.47
   0  -4   4   16.20    8.40
   0  -4  -4   16.80    9.20
   0   4   4   10.80    7.10
   0   4  -4    2.80    6.80
   0   4   4   17.60    8.10
   0   4  -4    9.20    7.90
   0   4  -4    5.90    2.90
   1  -4   4   18.20   10.80
  -1  -4  -4   26.60   11.00
  -1   4  -4   35.30    9.20
   1   4   4   39.60   12.90
  -1   4  -4   22.00    7.60
   1   4   4   24.80   12.10
   2  -4   4 1390.26  290.77
  -2  -4  -4 1349.86  290.47
   2  -4   4 1271.37  289.87
   2   4   4 1360.06  291.17
   2   4   4 1313.57  290.97
   3  -4   4   29.70   12.80
   3   4   4   28.40   13.00
   3   4   4   34.40   11.70
   4  -4   4   94.29   19.20
   4  -4   4   83.79   19.20
   4  -4   4   79.99   19.20
   4   4   4   95.29   19.30
   5  -4   4   53.69   11.10
   5  -4   4   45.60   11.00
   5  -4   4   54.59   11.10
   5  -4   4   47.10   11.00
   5  -4   4   53.19   11.10
   5  -4   4   54.19   11.10
   5  -4   4   58.89   11.10
   5  -4   4   47.00   11.10
   5   4   4   42.40   11.10
   5   4   4   53.69   11.20
   5   4   4   52.89   11.10
   5   4   4   46.90   11.10
   5   4   4   43.30   11.10
   6  -4   4   -0.60    1.30
   6  -4   4   -0.70    0.70
   6  -4   4    1.20    0.80
   6  -4   4    2.10    1.10
   6  -4   4    2.80    1.10
   6  -4   4    0.30    1.20
   6  -4   4    0.90    0.90
   6  -4   4   -0.60    1.10
   6   4   4    2.80    1.30
   6   4   4    1.40    0.90
   6   4   4    1.00    1.30
   6   4   4    0.80    1.20
   6   4   4    0.40    1.00
   7  -4   4    1.80    0.70
   7  -4   4    1.20    0.90
   7  -4   4   -0.40    1.10
   7   4   4    0.90    0.80
   7   4   4    0.70    0.70
   7  -5  -4   -0.20    0.80
   7  -5  -4    7.60    1.10
   7  -5  -4    3.00    1.30
   7  -5  -4    0.50    0.80
   7   5  -4    2.70    1.10
   7   5  -4    5.50    1.10
   6  -5  -4   -0.80    1.00
   6  -5  -4    1.30    1.20
   6  -5  -4    1.20    0.80
   6  -5  -4   -1.20    1.40
   6   5  -4    1.00    0.90
   6   5  -4    1.60    1.10
   6   5  -4    2.50    1.20
   5  -5  -4    5.90    1.70
   5  -5  -4    4.60    1.50
   5  -5  -4    4.60    1.60
   5  -5  -4    3.90    1.60
   5  -5  -4    6.20    1.70
   5   5  -4    2.60    2.00
   5   5  -4    7.20    2.10
   5   5  -4    3.90    1.50
   5   5  -4    3.80    1.70
   4  -5  -4    0.30    0.80
   4  -5  -4   -0.10    1.40
   4  -5  -4    2.50    1.40
   4   5  -4   14.30   10.90
   4   5  -4   11.80   11.10
   4   5  -4    1.20    1.50
   4   5  -4    4.30    1.60
   3  -5  -4   16.10    9.80
   3  -5  -4   16.20    8.80
   3  -5  -4    7.80    2.40
   3   5  -4   33.10   11.70
   3   5  -4   18.00    7.00
   2  -5  -4  382.36   84.79
   2  -5  -4  384.66   84.69
   2   5  -4  354.66   84.79
   2   5  -4  410.36   85.19
   1  -5  -4  115.39   30.40
   1  -5  -4  138.49   29.70
  -1  -5   4  117.39   30.10
   1   5  -4  131.29   30.70
  -1   5   4  136.19   30.80
   1   5  -4  120.19   30.20
   0  -5   4  286.67   64.79
   0  -5  -4  280.27   64.59
   0   5  -4  285.77   64.49
   0   5  -4  297.67   64.09
   0   5   4  299.27   65.09
   0   5   4  287.27   65.49
   1  -5   4  324.97   70.59
  -1  -5  -4  325.97   70.39
  -1   5  -4  308.97   69.09
   1   5   4  324.57   70.99
  -1   5  -4  312.67   69.79
   1   5   4  312.27   70.79
  -2  -5  -4   78.69   22.20
   2  -5   4   80.29   21.70
   2   5   4   91.19   22.70
   2   5   4   89.29   22.30
   3  -5   4   25.40   11.40
   3   5   4   11.50   10.50
   3   5   4   -0.70    9.60
   4  -5   4   44.70    9.40
   4  -5   4   40.30    9.30
   4  -5   4   38.20    9.30
   4  -5   4   42.70    9.30
   4  -5   4   42.70    9.30
   4  -5   4   38.30    9.30
   4  -5   4   36.80    9.30
   4   5   4   36.30    9.50
   4   5   4   43.30    9.40
   4   5   4   45.50    9.40
   4   5   4   44.60    9.40
   4   5   4   47.40    9.30
   4   5   4   51.09    9.40
   5  -5   4   12.30    2.70
   5  -5   4    9.00    2.60
   5  -5   4    8.00    2.50
   5  -5   4    9.30    2.60
   5  -5   4   13.70    2.60
   5  -5   4   10.80    2.50
   5  -5   4    8.90    2.60
   5   5   4   11.20    2.90
   5   5   4    9.20    2.90
   5   5   4   10.50    2.80
   5   5   4    9.80    2.80
   5   5   4    5.80    2.70
   5   5   4    9.70    2.70
   6  -5   4    1.50    1.20
   6  -5   4    1.40    0.80
   6  -5   4    2.70    1.20
   6  -5   4    0.40    1.30
   6  -5   4   -0.90    1.20
   6  -5   4   -0.30    1.40
   6   5   4    0.50    1.10
   6   5   4    1.90    0.90
   6   5   4   -0.10    0.90
   6   5   4    1.40    1.10
   6   5   4    0.50    0.90
   7  -5   4    0.30    1.10
   7  -5   4    0.30    0.70
   7   5   4   -0.90    0.60
   7   5   4   -0.60    0.80
   7  -6  -4    0.70    0.90
   7  -6  -4    1.50    0.80
   7  -6  -4    1.80    0.90
   7   6  -4    1.40    0.80
   7   6  -4    2.10    0.90
   6  -6  -4    1.90    1.30
   6  -6  -4    2.60    1.00
   6  -6  -4    4.20    1.30
   6  -6  -4    3.30    1.30
   6  -6  -4    3.00    1.20
   6   6  -4    2.40    1.20
   6   6  -4    2.80    1.20
   6   6  -4    2.60    1.30
   5  -6  -4   -1.10    1.50
   5  -6  -4   -0.20    1.20
   5  -6  -4    0.70    1.50
   5  -6  -4   -0.60    1.10
   5   6  -4    0.00    1.10
   5   6  -4    0.30    1.20
   5   6  -4    0.00    0.90
   5   6  -4   -0.70    1.30
   4  -6  -4   -0.80    0.90
   4  -6  -4   -0.90    1.10
   4  -6  -4    1.60    1.10
   4  -6  -4    0.80    1.30
   4   6  -4    0.10    1.40
   4   6  -4   -0.20    1.50
   4   6  -4   -1.00    6.50
   4   6  -4   -1.60    0.80
   4   6  -4   -0.60    1.00
   4   6  -4   10.90   10.90
   3  -6  -4  204.48   48.70
   3   6  -4  240.18   48.90
   3   6  -4  190.08   48.40
   2  -6  -4  180.58   38.50
   2  -6  -4  155.88   37.60
   2   6  -4  156.58   38.20
   2   6  -4  162.48   38.40
   1  -6  -4  562.74  116.49
   1  -6  -4  513.65  116.49
  -1  -6   4  537.25  116.59
  -1   6   4  535.65  116.69
   1   6  -4  535.55  116.39
   1   6  -4  495.85  116.59
   0  -6  -4   -1.90    6.00
   0  -6   4    7.10    9.30
   0   6  -4    7.30    6.00
   0   6   4   -1.50    9.90
   0   6   4   14.60    7.40
   0   6  -4   -1.70    5.10
   1  -6   4  159.28   38.70
  -1  -6  -4  150.98   37.70
   1   6   4  142.99   39.10
  -1   6  -4  175.98   37.70
   1   6   4  193.88   40.10
   2  -6   4  504.25  106.59
  -2  -6  -4  445.46  105.69
   2   6   4  458.55  106.79
   2   6   4  515.05  107.19
   3  -6   4   58.79   18.40
  -3  -6  -4   47.60   17.20
   3   6   4   65.89   17.40
   3   6   4   52.59   18.50
   4  -6   4   -1.00    1.00
   4  -6   4    1.10    1.20
   4  -6   4   -6.90    7.40
  -4  -6  -4   -1.20    8.10
   4  -6   4    0.00    1.00
   4  -6   4    1.30    0.80
   4  -6   4    1.30    1.20
   4  -6   4   -0.10    0.80
   4  -6   4    0.00    1.00
   4   6   4   -1.10    9.60
   4   6   4    1.30    1.60
   4   6   4    0.40    1.10
   4   6   4   -2.80    1.30
   4   6   4    1.50    1.40
   4   6   4    1.20    0.90
   4   6   4   -0.30    1.40
   5  -6   4   25.60    5.10
   5  -6   4   24.10    5.10
   5  -6   4   22.00    5.00
   5  -6   4   27.00    5.10
   5  -6   4   20.80    5.10
   5  -6   4   17.90    5.00
   5  -6   4   23.90    5.20
   5   6   4   23.80    5.30
   5   6   4   19.60    5.20
   5   6   4   19.50    5.20
   5   6   4   24.50    5.30
   5   6   4   19.30    5.30
   5   6   4   21.30    5.00
   6  -6   4   -0.60    1.60
   6  -6   4    1.30    1.00
   6  -6   4    0.20    0.90
   6  -6   4   -0.20    1.00
   6  -6   4    0.00    1.10
   6  -6   4    0.60    0.90
   6   6   4   -1.10    1.20
   6   6   4   -0.20    1.10
   6   6   4    0.20    0.90
   6   6   4    1.40    1.00
   6   6   4    0.10    0.80
   7  -6   4   -0.30    0.70
   7  -6   4   -0.10    0.70
   7   6   4    0.80    0.80
   7   6   4    0.80    0.70
   7  -7  -4    0.50    0.90
   7  -7  -4    0.50    0.80
   7  -7  -4   -0.90    0.70
   7   7  -4    1.30    0.90
   7   7  -4   -0.20    0.70
   6  -7  -4    1.20    0.70
   6  -7  -4    0.50    1.40
   6  -7  -4   -0.50    1.00
   6  -7  -4    0.60    1.30
   6   7  -4   -2.00    1.40
   6   7  -4    0.10    1.20
   6   7  -4    0.80    0.90
   5  -7  -4   -0.40    1.00
   5  -7  -4    0.00    0.80
   5  -7  -4   -0.80    1.00
   5  -7  -4   -0.10    1.10
   5   7  -4   -0.30    1.00
   5   7  -4    1.40    1.30
   5   7  -4   -0.50    1.10
   4  -7  -4   10.40    2.90
   4  -7  -4    9.80    2.90
   4  -7  -4   11.70    2.90
   4  -7  -4   12.10    2.90
   4   7  -4   11.60    2.90
   4   7  -4   12.00    2.90
   4   7  -4   14.20    3.10
   3  -7  -4    0.40    1.00
   3  -7  -4    0.50    9.20
   3   7  -4   -6.00    6.60
   3   7  -4    1.80    1.30
   3   7  -4   -2.20    8.60
   3   7  -4   -2.90    9.50
   2  -7  -4   38.30   12.80
   2  -7  -4   27.70   14.20
   2   7  -4   44.50   13.10
   2   7  -4   39.00   12.30
   1  -7  -4   23.10   11.60
  -1  -7   4   52.49   13.50
   1  -7  -4   36.70   12.70
   1   7  -4   34.20   10.50
   1   7  -4   25.90    9.80
  -1   7   4   21.00   11.40
   0  -7  -4   65.99   17.10
   0  -7   4   63.09   17.10
   0   7  -4   67.89   16.20
   0   7  -4   70.49   14.50
   0   7   4   57.79   17.50
   0   7   4   53.39   16.50
   0   7   4   48.90   12.20
  -1  -7  -4  310.57   73.09
   1  -7   4  314.57   73.89
   1   7   4  374.66   74.59
   1   7   4  320.87   73.69
  -1   7  -4  325.27   72.99
   2  -7   4  153.38   34.00
  -2  -7  -4  125.09   34.40
   2   7   4  140.79   35.80
   2   7   4  153.18   35.70
   3  -7   4   74.69   18.60
  -3  -7  -4   31.30   17.60
   3   7   4   75.79   19.90
   3   7   4   63.79   18.40
   4  -7   4   21.00    4.10
   4  -7   4   19.70    4.10
   4  -7   4   16.70    4.00
   4  -7   4   18.40    4.20
   4  -7   4   16.90    4.10
   4  -7   4   16.70    4.20
   4  -7   4   16.30    4.10
   4  -7   4   19.50    4.10
   4   7   4   18.70    4.30
   4   7   4   21.10    4.30
   4   7   4   17.60    4.40
   4   7   4   15.00    4.00
   4   7   4   17.90    4.10
   4   7   4   20.30    4.30
   4   7   4   18.70    4.30
   5  -7   4    1.60    1.20
   5  -7   4    0.80    1.10
   5  -7   4    0.20    1.30
   5  -7   4   -0.90    1.10
   5  -7   4    1.00    1.40
   5  -7   4    1.90    1.40
   5   7   4   -0.90    1.60
   5   7   4   -0.60    1.60
   5   7   4    0.00    1.00
   5   7   4   -0.20    1.00
   5   7   4    1.10    1.20
   5   7   4    0.20    1.50
   6  -7   4    0.70    1.30
   6  -7   4    0.30    1.00
   6  -7   4    1.10    1.00
   6  -7   4    1.20    1.10
   6  -7   4    0.00    1.10
   6  -7   4    0.40    1.10
   6   7   4    1.10    0.90
   6   7   4    1.20    1.40
   6   7   4    0.10    0.80
   6   7   4    0.30    1.00
   7  -7   4   -0.30    1.00
   7  -7   4    0.00    0.70
   7   7   4    0.00    0.60
   7  -8  -4    1.40    0.60
   7  -8  -4   -0.60    0.60
   7  -8  -4    0.40    0.60
   7   8  -4    1.80    0.80
   7   8  -4    1.30    0.60
   6  -8  -4    1.00    1.00
   6  -8  -4    1.60    0.80
   6  -8  -4    0.60    0.90
   6  -8  -4   -0.10    0.90
   6   8  -4   -0.60    1.20
   6   8  -4    0.00    1.40
   5  -8  -4    0.50    1.50
   5  -8  -4   -0.60    0.80
   5  -8  -4   -2.00    0.80
   5  -8  -4    0.60    0.80
   5   8  -4   -1.10    1.60
   5   8  -4    0.10    1.30
   5   8  -4    0.00    1.00
   4  -8  -4   14.70    3.50
   4  -8  -4   14.70    3.30
   4  -8  -4   15.30    3.40
   4  -8  -4   10.40    3.40
   4   8  -4   14.10    3.60
   4   8  -4   14.40    3.50
   4   8  -4   15.50    3.50
   3  -8  -4  214.98   54.49
   3   8  -4  243.08   54.19
   3   8  -4  264.57   55.39
   3   8  -4  224.08   54.49
   2  -8  -4    6.40    7.90
   2  -8  -4    7.00    7.70
   2   8  -4    1.90    6.70
   2   8  -4   10.70    7.50
  -1  -8   4  462.65  106.39
   1  -8  -4  513.35  105.79
   1  -8  -4  467.55  105.89
  -1   8   4  473.35  106.39
   1   8  -4  437.46  105.49
   1   8  -4  534.85  106.49
   0  -8   4    8.20    7.70
   0  -8  -4   -3.00    7.00
   0   8   4   14.30    7.40
   0   8  -4    4.40    5.80
   0   8  -4    2.80    6.50
   0   8   4    9.30    2.30
   0   8   4   14.80    8.50
   1  -8   4   -4.10    9.30
  -1  -8  -4    4.10    6.80
   1   8   4  -10.80    9.80
  -1   8  -4    6.30    7.50
   1   8   4   -5.00   10.00
  -2  -8  -4  184.68   46.30
   2  -8   4  202.88   46.50
   2   8   4  211.88   47.40
   2   8   4  205.48   47.70
  -3  -8  -4   19.50   11.00
   3  -8   4   12.70    8.40
   3   8   4    3.40   11.50
   3   8   4    3.20   11.70
   4  -8   4    1.00    0.80
   4  -8   4    2.60    1.30
   4  -8   4    0.10    1.20
   4  -8   4    2.30    0.80
   4  -8   4   -0.50    0.90
   4  -8   4    1.10    0.80
   4  -8   4    0.50    0.90
   4   8   4    1.70    1.10
   4   8   4    0.40    1.00
   4   8   4    0.80    1.70
   4   8   4    1.70    1.90
   4   8   4    2.20    1.60
   4   8   4   -0.10    0.80
   4   8   4    0.00    1.10
   5  -8   4    7.50    2.50
   5  -8   4    7.70    2.40
   5  -8   4   12.10    2.50
   5  -8   4    7.40    2.50
   5  -8   4    9.50    2.50
   5  -8   4    5.60    2.30
   5   8   4    4.10    2.50
   5   8   4    9.70    2.50
   5   8   4   11.60    2.50
   5   8   4   12.60    2.50
   5   8   4   10.80    2.60
   5   8   4   11.70    2.50
   6  -8   4    1.20    1.00
   6  -8   4    1.40    1.10
   6  -8   4    0.60    0.90
   6  -8   4    0.70    0.80
   6  -8   4    0.00    1.20
   6  -8   4    1.00    1.10
   6   8   4   -0.50    1.10
   6   8   4    1.30    1.40
   6   8   4    1.50    1.30
   6   8   4   -1.30    0.90
   7  -8   4    0.40    0.70
   7  -8   4   -0.10    0.60
   7   8   4    0.70    0.60
   7  -9  -4    0.20    0.60
   7  -9  -4   -0.20    0.50
   7   9  -4    0.90    0.50
   6  -9  -4    2.30    1.00
   6  -9  -4   -0.60    0.80
   6  -9  -4    0.10    0.70
   6  -9  -4   -1.10    0.80
   6  -9  -4   -0.10    0.80
   6   9  -4    0.40    1.40
   6   9  -4    0.10    0.80
   5  -9  -4    0.30    0.90
   5  -9  -4   -0.10    1.00
   5  -9  -4    0.10    0.80
   5  -9  -4    1.00    0.80
   5   9  -4   -0.90    1.50
   5   9  -4   -0.20    1.40
   5   9  -4    0.40    1.00
   4  -9  -4   25.00    5.50
   4  -9  -4   25.30    5.50
   4  -9  -4   23.20    5.40
   4  -9  -4   23.30    5.30
   4  -9  -4   26.70    5.40
   4   9  -4   21.90    5.50
   4   9  -4   22.20    5.50
   4   9  -4   25.20    5.50
   3  -9  -4   20.80    9.90
   3   9  -4   18.20   11.20
   3   9  -4   12.50    8.70
   3   9  -4   14.30    9.40
   2  -9  -4    5.10    7.80
  -2  -9   4   15.00   10.30
   2   9  -4   13.90   10.40
   2   9  -4    4.70    8.10
   2   9  -4    3.70    9.50
  -1  -9   4   24.60   14.30
   1  -9  -4   44.50   13.40
   1  -9  -4   54.89   15.60
   1   9  -4   43.50   11.80
  -1   9   4   25.30   13.40
   1   9  -4   42.10   12.60
   0  -9  -4  383.36   91.29
   0  -9   4  425.46   91.39
   0   9  -4  437.56   91.29
   0   9   4  391.96   92.19
  -1  -9  -4  259.87   64.29
   1  -9   4  276.37   64.99
  -1   9  -4  304.47   64.39
   1   9   4  327.57   66.69
   1   9   4  268.97   65.29
  -2  -9  -4    1.70    6.10
   2  -9   4   -0.40    0.70
   2  -9   4   -1.80    6.30
   2   9   4   12.90   10.80
   2   9   4   13.60    8.90
   3  -9   4  155.78   36.20
  -3  -9  -4  145.19   36.00
   3   9   4  180.98   38.50
   3   9   4  123.89   37.90
   4  -9   4    2.10    1.10
   4  -9   4    3.00    1.60
   4  -9   4    0.90    1.10
   4  -9   4    2.70    1.30
   4  -9   4    1.60    1.10
   4  -9   4    2.50    1.10
   4  -9   4    3.30    1.40
   4  -9   4    2.00    1.00
   4   9   4    3.70    1.40
   4   9   4    0.20    1.10
   4   9   4    5.00    1.60
   4   9   4    2.10    1.60
   4   9   4    1.90    0.80
   4   9   4    0.90    1.20
   4   9   4    1.70    1.20
   5  -9   4   -0.70    1.30
   5  -9   4    1.00    1.00
   5  -9   4    0.40    1.20
   5  -9   4    1.30    0.70
   5  -9   4    1.30    1.40
   5  -9   4    2.00    1.20
   5  -9   4    2.90    1.80
   5   9   4   -0.80    0.90
   5   9   4   -0.30    1.50
   5   9   4   -2.90    1.40
   5   9   4    0.20    1.40
   5   9   4    0.80    1.60
   5   9   4   -0.50    1.70
   6  -9   4    1.20    1.00
   6  -9   4    3.60    1.10
   6  -9   4    2.20    1.00
   6  -9   4    1.60    0.90
   6  -9   4    0.90    1.50
   6   9   4    1.00    0.90
   6   9   4    1.30    1.00
   6   9   4    0.30    0.90
   6   9   4    3.10    1.10
   6 -10  -4   -0.70    0.60
   6 -10  -4    0.60    0.80
   6 -10  -4    0.90    0.70
   6 -10  -4    0.10    0.90
   6 -10  -4    0.20    0.60
   6  10  -4    0.20    0.90
   6  10  -4   -1.40    1.10
   5 -10  -4    0.40    1.20
   5 -10  -4    2.50    1.20
   5 -10  -4    3.60    1.10
   5 -10  -4    2.80    1.10
   5  10  -4    1.50    1.70
   5  10  -4    1.80    1.50
   4 -10  -4   16.60    3.70
   4 -10  -4   15.30    3.70
   4 -10  -4   18.90    3.80
   4 -10  -4   15.80    3.90
   4 -10  -4   18.50    3.80
   4  10  -4   16.20    3.90
   4  10  -4   10.90    3.90
   4  10  -4   16.70    4.00
   3 -10  -4    9.00    8.40
   3 -10  -4    0.30    1.30
   3 -10  -4    2.40    1.00
   3  10  -4    4.10    1.50
   3  10  -4    7.70    8.30
   3  10  -4    7.90   10.50
   3  10  -4    2.10    1.50
  -2 -10   4  282.17   77.19
   2 -10  -4  358.56   78.39
   2  10  -4  367.56   78.29
   2  10  -4  394.86   78.19
  -1 -10   4  299.97   65.19
   1 -10  -4  248.28   64.69
   1  10  -4  334.07   65.29
   1  10  -4  268.47   63.59
   0 -10  -4  105.69   32.70
   0 -10   4  130.69   32.90
   0  10  -4  169.08   33.10
   0  10   4  129.59   34.30
  -1 -10  -4   80.09   22.50
   1 -10   4   81.39   24.30
  -1  10  -4   91.29   22.90
   1  10   4  100.89   26.10
   1  10   4   91.69   23.10
   2 -10   4   18.10   13.20
  -2 -10  -4   33.70   11.40
   2  10   4   31.90   14.10
   2  10   4   31.20   13.30
   3 -10   4   26.50    5.40
   3 -10   4   22.80    5.50
   3 -10   4  134.49   20.20
   3 -10   4   21.40    5.40
   3 -10   4   23.50    5.40
   3 -10   4   22.20    5.50
   3 -10   4   24.30    5.40
   3 -10   4   22.80    5.40
   3 -10   4   23.60    5.50
   3  10   4   21.60    5.50
   3  10   4   99.29   20.60
   3  10   4   29.00    5.90
   3  10   4   25.30    5.50
   3  10   4   25.30    5.40
   3  10   4   23.40    5.40
   3  10   4  118.59   17.70
   4 -10   4    8.50    2.50
   4 -10   4   10.90    2.30
   4 -10   4   10.50    2.40
   4 -10   4   11.20    2.80
   4 -10   4   11.90    2.60
   4 -10   4    8.30    2.60
   4 -10   4   13.80    2.60
   4 -10   4    9.60    2.40
   4  10   4    8.20    2.50
   4  10   4   11.90    2.50
   4  10   4    6.00    2.80
   4  10   4    8.90    2.30
   4  10   4    3.70    2.60
   4  10   4    7.50    2.70
   4  10   4    8.40    2.70
   5 -10   4    1.40    1.40
   5 -10   4    0.00    1.30
   5 -10   4   -0.60    0.90
   5 -10   4    0.10    1.70
   5 -10   4    0.80    0.80
   5 -10   4    0.20    0.90
   5 -10   4    0.10    0.90
   5  10   4    0.60    0.60
   5  10   4   -0.50    1.00
   5  10   4   -0.80    1.50
   5  10   4    0.90    1.10
   5  10   4   -0.60    0.90
   5  10   4    0.10    1.10
   5  10   4    3.20    1.30
   6 -10   4    2.10    1.10
   6 -10   4   -0.50    1.20
   6 -10   4    3.50    1.00
   6 -10   4    2.30    0.90
   6  10   4    0.70    1.20
   6  10   4    0.80    0.90
   6  10   4    0.00    1.10
   6 -11  -4   -0.10    0.70
   6 -11  -4   -0.10    0.60
   6 -11  -4   -0.50    0.70
   6 -11  -4    0.40    0.70
   6  11  -4    0.90    1.10
   6  11  -4    0.20    0.80
   5 -11  -4    0.70    0.80
   5 -11  -4   -0.60    1.30
   5 -11  -4   -0.70    1.10
   5 -11  -4    0.30    0.80
   5  11  -4   -0.40    1.00
   5  11  -4    0.40    1.00
   4 -11  -4   28.80    6.10
   4 -11  -4   22.30    6.10
   4 -11  -4   31.10    6.20
   4 -11  -4   29.90    6.20
   4  11  -4   26.30    6.20
   4  11  -4   27.80    6.20
   3 -11  -4   -0.20    0.90
   3 -11  -4    1.60    0.80
   3 -11  -4    0.30    1.10
   3  11  -4   -0.10    1.30
   3  11  -4    1.30    1.10
  -2 -11   4  127.99   31.10
   2 -11  -4   86.59   30.20
   2  11  -4  144.89   31.10
   2  11  -4  136.59   31.10
  -1 -11   4    5.80   11.50
   1 -11  -4   15.30   11.80
   1  11  -4    6.00   10.50
   1  11  -4   16.30    8.60
   0 -11  -4  329.17   78.49
   0 -11   4  361.46   79.19
   0  11   4  342.77   80.09
   0  11  -4  372.56   79.09
   1 -11   4  133.49   33.80
  -1 -11  -4  123.59   32.60
   1  11   4  121.19   34.60
   1  11   4  138.69   32.80
  -1  11  -4  133.69   31.70
  -2 -11  -4   -5.30    7.20
   2 -11   4    6.60    7.80
   2  11   4    4.20   10.70
   2  11   4   17.40   10.40
   3 -11   4   45.20   10.60
   3 -11   4   51.09   10.50
   3 -11   4   49.10   10.60
   3 -11   4   51.69   10.60
   3 -11   4   48.50   10.60
   3 -11   4   53.09   10.60
   3 -11   4   48.60   10.60
   3 -11   4   50.79   10.60
   3 -11   4   44.90   10.50
   3  11   4   45.90   10.70
   3  11   4   45.40   10.60
   3  11   4   44.20   10.60
   3  11   4   46.60   10.60
   3  11   4   50.59   10.60
   3  11   4   45.00   10.60
   4 -11   4    6.40    1.30
   4 -11   4    4.10    1.70
   4 -11   4    5.20    1.40
   4 -11   4    4.20    1.60
   4 -11   4    5.00    1.50
   4 -11   4    4.60    1.70
   4 -11   4    2.80    2.00
   4 -11   4    3.70    1.30
   4  11   4    3.90    1.80
   4  11   4    2.90    1.20
   4  11   4    4.60    1.70
   4  11   4    4.60    1.80
   4  11   4    6.80    1.60
   4  11   4    2.50    1.90
   4  11   4    3.40    1.50
   5 -11   4    0.60    0.70
   5 -11   4    2.50    1.70
   5 -11   4    0.80    1.00
   5 -11   4    1.70    1.40
   5 -11   4    0.80    1.00
   5 -11   4    0.70    1.20
   5 -11   4    1.20    1.30
   5  11   4    1.10    1.10
   5  11   4    0.40    1.40
   5  11   4    1.00    1.00
   5  11   4    1.20    1.70
   5  11   4    0.50    1.60
   5  11   4    0.50    1.40
   6 -11   4    1.20    0.90
   6 -11   4    0.40    0.80
   6 -11   4    1.30    0.90
   6  11   4    1.70    0.90
   6  11   4   -0.10    1.00
   6  11   4   -0.10    1.00
   6 -12  -4    1.10    0.70
   6 -12  -4    1.00    0.60
   6  12  -4    0.00    0.70
   6  12  -4    0.00    0.80
   6  12  -4    0.70    0.80
   5 -12  -4    9.40    2.20
   5 -12  -4   11.90    2.10
   5 -12  -4    5.80    2.10
   5  12  -4    9.60    2.50
   5  12  -4    5.30    2.40
   4 -12  -4    3.00    1.50
   4 -12  -4    6.00    1.20
   4 -12  -4    2.40    1.50
   4 -12  -4    4.80    1.40
   4  12  -4    2.50    1.70
   4  12  -4    3.30    1.80
   3 -12  -4    0.50    0.70
   3 -12  -4    1.90    1.50
   3 -12  -4   -0.10    1.20
   3  12  -4    0.00    1.40
   3  12  -4    2.40    1.30
  -2 -12   4   68.29   22.40
   2 -12  -4   84.39   18.30
   2 -12  -4   78.79   24.40
   2  12  -4   71.89   22.90
   2  12  -4  133.39   25.60
   1 -12  -4   70.39   20.40
  -1 -12   4   67.29   20.50
   1  12  -4   57.89   19.70
   0 -12  -4   11.10   11.40
   0 -12   4    1.00   11.60
   0  12  -4   19.20    8.80
   0  12   4   18.80   12.80
   0  12   4   10.40    3.20
   1 -12   4   39.30   14.10
  -1 -12  -4    2.10   11.40
  -1  12  -4   21.00   10.90
   1  12   4   21.50   11.60
  -2 -12  -4   35.80   14.90
   2 -12   4   49.20   15.20
   2  12   4   32.80   18.10
   2  12   4   44.20   16.10
   3 -12   4    5.20    1.50
   3 -12   4    3.40    1.70
   3 -12   4    5.00    1.50
   3 -12   4    6.20    1.60
   3 -12   4    5.60    1.40
   3 -12   4    3.60    1.70
   3 -12   4    5.50    1.60
   3 -12   4    7.90    1.50
   3  12   4    4.90    1.80
   3  12   4    3.70    1.60
   3  12   4    1.90    1.80
   3  12   4    4.80    2.10
   3  12   4    4.00    1.40
   4 -12   4    8.60    2.30
   4 -12   4    7.30    2.30
   4 -12   4    7.30    2.20
   4 -12   4   10.60    2.30
   4 -12   4    9.70    2.10
   4 -12   4    8.60    2.10
   4 -12   4    5.00    2.50
   4  12   4    7.80    2.30
   4  12   4    4.70    2.30
   4  12   4    7.00    2.00
   4  12   4    9.60    2.40
   4  12   4    6.90    2.40
   4  12   4    6.60    2.30
   4  12   4    8.10    2.60
   5 -12   4    0.40    1.30
   5 -12   4    1.60    1.00
   5 -12   4   -0.30    0.90
   5 -12   4    1.80    1.60
   5 -12   4   -0.40    0.90
   5  12   4    0.40    0.70
   5  12   4   -0.90    1.30
   5  12   4    0.50    1.00
   5  12   4    0.20    1.20
   5  12   4   -1.10    1.40
   5  12   4   -1.00    1.10
   6 -12   4    0.90    0.80
   6 -12   4    0.40    0.70
   6 -12   4   -0.70    1.00
   6  12   4    0.70    0.60
   6  12   4   -0.30    0.90
   6  12   4   -0.10    0.80
   6 -13  -4    2.20    0.80
   6 -13  -4    1.00    0.60
   6  13  -4    0.30    0.80
   6  13  -4    2.50    1.00
   6  13  -4    0.90    0.70
   5 -13  -4    4.00    1.40
   5 -13  -4    4.40    1.20
  -5  13   4   -1.00    2.40
   5  13  -4    2.80    1.30
   5  13  -4    4.10    1.60
   4 -13  -4    0.60    0.90
   4 -13  -4    1.10    0.90
   4 -13  -4    0.10    0.90
   4  13  -4    1.80    1.10
   4  13  -4    2.30    1.40
   3 -13  -4   13.90    3.70
   3 -13  -4   16.50    3.70
   3  13  -4   15.20    3.80
   3  13  -4   19.10    4.00
  -3  13   4   18.20    4.00
  -2 -13   4   32.50    7.30
   2 -13  -4   38.00    7.30
   2 -13  -4   27.40    7.20
   2 -13  -4   32.70    7.30
  -2  13   4   36.90    7.50
   2  13  -4   35.20    7.50
   1 -13  -4   67.69   18.80
  -1 -13   4   41.60   18.10
   1  13  -4   53.49   18.20
   0 -13   4  104.39   25.00
   0 -13  -4   84.79   23.60
   0  13   4   80.59   19.30
   0  13  -4  122.69   24.80
   0  13   4   95.29   26.80
   1 -13   4   51.29   16.90
  -1 -13  -4   21.00   14.30
   1  13   4   48.20   18.00
  -2 -13  -4   -4.60   12.10
   2 -13   4    4.30    1.50
   2 -13   4    2.20    1.10
   2 -13   4    1.20    1.10
   2 -13   4    1.50    0.80
   2 -13   4    2.80    1.10
   2 -13   4    1.80    1.10
   2  13   4    4.00    1.40
   2  13   4    1.60    1.50
   2  13   4    0.20    1.30
   2  13   4    3.40    1.10
   3 -13   4   21.70    4.70
   3 -13   4   19.40    4.60
   3 -13   4   22.10    4.70
   3 -13   4   19.80    4.70
   3 -13   4   19.30    4.70
   3 -13   4   19.30    4.70
   3 -13   4   15.90    4.80
   3  13   4   23.50    4.70
   3  13   4   19.30    4.70
   3  13   4   20.00    5.00
   3  13   4   22.00    4.80
   3  13   4   23.60    4.70
   4 -13   4    1.20    1.30
   4 -13   4    1.60    1.10
   4 -13   4    3.40    1.20
   4 -13   4    1.60    1.60
   4 -13   4    1.40    1.10
   4 -13   4    1.80    1.00
   4 -13   4    2.10    1.70
   4  13   4    5.30    1.60
   4  13   4    1.60    1.60
   4  13   4    1.00    1.50
   4  13   4    0.90    1.00
   4  13   4    0.10    1.80
   4  13   4    1.10    1.10
   5 -13   4    3.50    1.30
   5 -13   4    5.40    1.10
   5 -13   4    2.80    1.40
   5 -13   4    1.90    1.20
   5 -13   4    4.40    1.10
   5  13   4    3.50    1.10
   5  13   4    1.20    1.00
   5  13   4    5.60    1.30
   5  13   4   -0.90    1.50
   5  13   4    2.60    1.20
   5  13   4    4.90    1.50
   6 -13   4    1.70    0.80
   6 -13   4    0.10    0.90
   6  13   4    0.90    0.80
   6  13   4   -0.90    0.80
   6 -14  -4    2.90    0.90
   6 -14  -4    1.00    1.10
   6  14  -4    5.50    1.00
   6  14  -4    3.70    1.00
   6  14  -4    2.00    1.00
   5 -14  -4    4.50    1.10
   5 -14  -4    2.30    1.20
   5  14  -4    2.50    1.10
   5  14  -4    1.30    1.50
   4 -14  -4    5.20    1.70
   4 -14  -4    8.40    1.50
   4  14  -4    2.60    1.90
   4  14  -4    3.50    1.90
  -4  14   4    4.90    2.00
   3 -14  -4    2.00    1.10
   3 -14  -4    4.10    1.30
  -3  14   4    1.70    1.30
   3  14  -4    4.30    1.40
   3  14  -4    2.20    1.60
   3  14  -4    3.30    2.10
   2 -14  -4   47.90    9.70
  -2 -14   4   42.10    9.70
   2 -14  -4   37.10    9.60
   2 -14  -4   50.29    9.60
  -2  14   4   46.60    9.80
   2  14  -4   41.30    9.90
  -1 -14   4   48.80   15.40
  -1 -14   4   10.30    2.40
   1 -14  -4   11.50    2.30
  -1 -14   4    6.90    2.30
   1 -14  -4    8.10    2.20
  -1 -14   4   11.10    2.50
   1 -14  -4   28.70   13.50
   1  14  -4    8.80    2.90
  -1  14   4    9.30    2.60
   1  14  -4   42.30   14.60
   0 -14  -4   35.30   13.90
   0 -14   4   19.40   15.10
   0  14   4   24.50    6.20
   0  14  -4   34.10   12.10
   1 -14   4    1.70    1.00
   1 -14   4    0.90    1.00
  -1 -14  -4    8.50   11.00
   1 -14   4    2.40    1.60
   1 -14   4    2.30    0.90
   1 -14   4    2.00    0.90
   1 -14   4   14.10   10.00
  -1 -14  -4    2.40    1.00
   1 -14   4    1.80    0.80
   1  14   4    3.00    1.40
   1  14   4   12.20   10.80
   2 -14   4   -0.40    0.90
   2 -14   4   -0.10    0.70
   2 -14   4    0.10    1.00
   2 -14   4   -0.30    1.50
   2 -14   4    1.90    1.50
  -2 -14  -4    0.00    0.80
   2  14   4    2.20    1.30
   2  14   4    0.40    1.50
   2  14   4   -0.80    1.10
   3 -14   4    0.20    1.40
   3 -14   4    2.80    1.20
   3 -14   4    1.20    1.40
   3 -14   4    1.40    0.70
   3 -14   4   -1.00    1.60
   3 -14   4    1.50    1.00
   3 -14   4    0.20    1.10
   3  14   4    1.50    0.90
   3  14   4    0.00    1.40
   3  14   4    2.10    1.80
   3  14   4    2.50    1.50
   3  14   4    0.50    1.10
   4 -14   4    0.30    1.70
   4 -14   4    6.90    1.30
   4 -14   4    2.80    1.40
   4 -14   4    3.20    1.30
   4 -14   4    3.90    1.30
   4 -14   4    2.10    1.70
   4  14   4    6.30    1.50
   4  14   4    3.20    1.80
   4  14   4    4.20    1.60
   4  14   4    2.10    1.30
   4  14   4    3.40    1.30
   4  14   4    1.10    1.90
   5 -14   4    1.80    1.00
   5 -14   4   -0.40    0.90
   5 -14   4   -0.60    1.10
   5 -14   4    0.50    1.30
   5 -14   4    1.10    0.70
   5  14   4    0.50    1.10
   5  14   4    1.00    0.90
   5  14   4    0.40    0.80
   5  14   4    0.70    0.90
   6 -14   4    0.80    0.70
   6 -14   4    1.20    0.60
   6  14   4    0.20    0.70
   6  14   4    2.70    0.70
   5 -15  -4    4.00    1.10
   5  15  -4    4.60    1.30
   5  15  -4    3.00    1.20
   4 -15  -4    8.40    2.00
   4 -15  -4    7.60    1.90
  -4  15   4    6.90    2.40
   4  15  -4    7.50    2.50
   4  15  -4   11.10    2.40
   4  15  -4    4.00    2.10
   3 -15  -4   14.00    2.50
   3 -15  -4    9.90    2.60
   3  15  -4    4.80    2.70
   3  15  -4   13.00    2.70
   3  15  -4    8.40    3.10
  -3  15   4   10.80    2.80
  -2 -15   4   21.90    5.10
   2 -15  -4   26.20    5.10
   2 -15  -4   21.10    5.10
   2 -15  -4   22.40    5.10
   2  15  -4   22.50    5.60
  -2  15   4   23.20    5.40
  -1 -15   4    0.60    1.60
  -1 -15   4    4.30    1.20
   1 -15  -4    3.10    1.10
   1 -15  -4    3.10    1.00
  -1 -15   4    2.80    1.10
  -1  15   4    0.30    1.20
   1  15  -4    1.00    2.00
   0 -15   4    0.10    0.90
   0 -15   4    2.70    1.00
   0 -15  -4    0.70    0.60
   0 -15   4   -0.60    1.10
   0 -15   4   -1.10    0.90
   0 -15  -4    0.60    0.80
   0  15   4    0.70    1.30
   0  15  -4   -1.20    1.70
   1 -15   4    3.00    1.20
  -1 -15  -4    2.10    1.10
   1 -15   4    3.50    1.10
   1 -15   4    3.80    1.10
   1 -15   4    4.80    1.30
   1 -15   4    3.50    1.20
   1 -15   4    5.10    1.90
   1  15   4    2.30    1.50
  -2 -15  -4    0.00    0.80
   2 -15   4   -0.70    0.70
   2 -15   4    0.60    1.60
   2 -15   4    2.70    1.10
   2 -15   4   -1.70    1.60
   2 -15   4    0.30    1.00
   2  15   4    0.00    1.70
   2  15   4    0.60    1.10
   2  15   4    1.00    1.40
   3 -15   4   23.80    4.50
   3 -15   4   22.70    4.40
   3 -15   4   19.80    4.60
   3 -15   4   20.60    4.50
   3 -15   4   18.70    4.70
   3 -15   4   17.20    4.40
   3  15   4   21.20    4.60
   3  15   4   15.40    4.60
   3  15   4   18.00    4.80
   3  15   4   14.30    4.60
   3  15   4   19.50    4.50
   4 -15   4    2.30    1.20
   4 -15   4    3.40    1.60
   4 -15   4    1.00    1.00
   4 -15   4    2.10    1.20
   4 -15   4    2.10    0.80
   4  15   4    0.10    1.50
   4  15   4    0.80    1.40
   4  15   4    4.50    1.40
   4  15   4    2.20    1.00
   4  15   4    2.30    1.80
   5 -15   4    1.10    1.20
   5 -15   4    2.70    0.70
   5 -15   4   -1.10    1.10
   5 -15   4    1.50    0.70
   5  15   4   -1.10    1.40
   5  15   4    0.20    1.10
   5  15   4   -2.50    1.10
   5  15   4    0.20    0.90
   5 -16  -4    0.60    0.60
   5  16  -4    0.50    0.80
   4 -16  -4   34.40    7.20
   4 -16  -4   27.80    7.30
   4  16  -4   39.80    7.40
  -4  16   4   30.40    7.50
   3 -16  -4   15.80    3.50
   3 -16  -4   14.10    3.50
   3  16  -4   14.60    3.80
   3  16  -4   16.10    3.60
  -3  16   4   16.40    3.70
   2 -16  -4    3.40    0.90
   2 -16  -4    0.80    1.00
  -2 -16   4    2.10    0.80
   2 -16  -4    1.70    0.70
   2  16  -4    1.00    1.20
  -2  16   4    1.30    1.60
   2  16  -4    0.60    1.50
   1 -16  -4    0.60    0.90
  -1 -16   4    0.20    1.00
   1 -16  -4    4.00    1.00
  -1 -16   4    2.00    1.00
  -1  16   4    1.00    1.10
   1  16  -4    3.40    2.00
   0 -16  -4    0.70    0.60
   0 -16   4    0.20    0.60
   0 -16   4   -0.50    1.60
   0 -16   4    1.40    0.90
   0 -16  -4    0.00    0.80
   0  16  -4    0.90    1.40
   0  16   4   -1.00    0.90
   1 -16   4    0.30    0.90
   1 -16   4    2.20    1.00
  -1 -16  -4    1.00    0.90
   1 -16   4   -0.40    1.80
   1 -16   4    0.00    0.70
   1 -16   4    0.80    1.00
   1  16   4   -1.00    1.00
   1  16   4    1.90    2.80
   2 -16   4    9.90    1.80
   2 -16   4    3.30    2.30
   2 -16   4    5.20    1.90
   2 -16   4    9.80    2.30
   2 -16   4    5.80    1.90
  -2 -16  -4    7.50    1.70
   2 -16   4    8.40    1.70
   2  16   4    3.40    2.00
   2  16   4    4.40    2.20
   2  16   4    6.30    1.90
   3 -16   4    1.10    0.80
   3 -16   4    2.90    1.60
   3 -16   4    0.70    0.90
   3 -16   4    2.80    1.10
   3 -16   4    0.80    0.90
   3 -16   4   -0.80    1.10
   3  16   4   -0.10    1.00
   3  16   4    4.30    1.90
   3  16   4   -1.10    1.40
   3  16   4   -1.60    0.80
   4 -16   4    2.70    1.10
   4 -16   4    0.90    1.50
   4 -16   4   -0.50    0.80
   4 -16   4    1.50    1.00
   4  16   4    1.40    1.20
   4  16   4    2.00    0.90
   4  16   4   -0.10    0.90
   4  16   4    1.30    1.00
   4  16   4    0.40    0.90
   5 -16   4    0.60    0.60
   5 -16   4    1.60    0.70
   5 -16   4    0.50    0.70
   5 -16   4    0.30    0.70
   5  16   4    0.20    0.90
   5  16   4   -0.60    0.70
   5  16   4    0.20    0.80
   5 -17  -4    0.70    0.60
   5  17  -4    1.00    0.70
   4 -17  -4    3.40    1.50
   4 -17  -4    7.70    1.40
  -4  17   4    4.40    1.70
   4  17  -4    6.20    1.60
   4  17  -4    1.20    1.90
   3 -17  -4    0.30    1.10
   3 -17  -4    2.80    0.90
   3  17  -4    2.10    1.40
  -3  17   4    2.50    1.30
   3  17  -4    2.70    1.90
   2 -17  -4   64.99   14.30
   2 -17  -4   71.39   14.30
  -2 -17   4   61.99   14.30
   2  17  -4   64.29   14.50
  -2  17   4   64.89   14.50
   1 -17  -4    1.20    1.00
   1 -17  -4    0.50    0.90
  -1 -17   4    0.60    0.70
  -1 -17   4    1.50    0.80
   1  17  -4    3.70    2.10
  -1  17   4    1.20    1.50
   0 -17   4   31.00    6.00
   0 -17  -4   26.70    6.00
   0 -17  -4   27.00    6.00
   0 -17   4   28.90    6.00
   0 -17   4   24.10    6.20
   0  17  -4   20.20    6.40
   0  17   4   25.70    6.30
   1 -17   4    0.60    1.10
   1 -17   4    1.30    0.70
  -1 -17  -4    0.30    0.70
   1 -17   4   -3.30    1.70
   1 -17   4    1.00    0.90
   1 -17   4   -0.10    1.00
   1  17   4    0.00    1.10
  -1  17  -4    1.80    1.60
   1  17   4    0.40    1.00
   2 -17   4    1.20    0.70
   2 -17   4    1.60    1.10
   2 -17   4   -0.10    1.10
   2 -17   4    0.30    1.30
   2 -17   4    0.80    0.90
   2 -17   4   -1.00    1.50
  -2 -17  -4   -0.10    0.80
   2  17   4    4.50    1.60
   2  17   4    2.00    1.70
   2  17   4    1.40    1.00
   3 -17   4    3.10    1.90
   3 -17   4    6.80    1.50
   3 -17   4    6.30    1.40
   3 -17   4    7.20    1.50
   3 -17   4    3.60    2.00
   3 -17   4    7.10    1.50
   3  17   4    1.70    1.80
   3  17   4    4.30    1.70
   3  17   4    4.70    1.80
   3  17   4    3.10    1.70
   4 -17   4    0.00    0.80
   4 -17   4   -0.90    1.00
   4 -17   4    0.90    0.90
   4 -17   4   -0.50    0.60
   4  17   4    0.60    0.80
   4  17   4    0.20    0.90
   4  17   4   -0.70    1.40
   4  17   4   -0.60    0.80
   4  17   4   -0.10    0.70
   5 -17   4    2.10    0.70
   5 -17   4    1.00    0.60
   5  17   4   -1.60    1.10
   5  17   4    3.50    0.90
   5  17   4    0.80    0.70
   5 -18  -4    0.60    0.50
   5  18  -4    0.40    0.80
   4 -18  -4   -0.40    0.80
   4 -18  -4   -0.10    0.50
   4  18  -4    0.90    1.00
  -4  18   4    0.40    1.00
   4  18  -4   -0.30    0.80
   3 -18  -4    1.80    0.90
   3 -18  -4    1.40    0.70
   3  18  -4   -1.60    1.60
   3  18  -4   -0.60    0.90
  -3  18   4   -0.30    1.00
  -2 -18   4    3.50    1.30
   2 -18  -4    4.50    1.30
   2 -18  -4    2.80    1.10
  -2  18   4    3.80    1.90
   2  18  -4    6.10    1.80
   1 -18  -4   50.99   13.10
  -1 -18   4   62.79   13.10
   1 -18  -4   63.99   13.10
  -1 -18   4   63.39   13.20
   1  18  -4   62.39   13.30
  -1  18   4   56.49   13.30
   0 -18   4    3.20    1.30
   0 -18   4    0.60    0.70
   0 -18  -4    0.70    0.70
   0 -18   4    0.50    1.00
   0 -18  -4    2.20    0.90
   0  18   4    0.50    1.10
   0  18  -4    1.70    1.50
   1 -18   4   -0.80    1.70
  -1 -18  -4    0.80    0.70
   1 -18   4    0.10    1.00
   1 -18   4    0.60    0.60
   1 -18   4    0.10    0.70
   1  18   4    0.40    1.30
  -1  18  -4    1.00    1.50
   1  18   4   -0.90    1.40
   2 -18   4    1.70    0.80
   2 -18   4    1.30    1.30
   2 -18   4    1.70    1.00
  -2 -18  -4    1.50    0.90
   2 -18   4    0.30    0.90
   2 -18   4   -0.50    1.10
  -2  18  -4    1.40    1.50
   2  18   4    1.70    1.00
   2  18   4    1.80    1.50
   2  18   4    2.50    1.30
   3 -18   4    0.60    0.60
   3 -18   4    0.30    0.70
   3 -18   4    1.70    0.80
   3 -18   4    1.10    0.90
   3  18   4    0.70    1.00
   3  18   4    0.60    1.10
   3  18   4   -0.80    1.10
   4 -18   4    0.40    0.70
   4 -18   4    1.10    1.00
   4 -18   4    0.80    0.70
   4  18   4   -0.90    0.90
   4  18   4   -1.50    0.80
   4  18   4    0.30    0.70
   4  18   4    0.20    1.20
   5 -18   4    0.00    0.50
  -5  18  -4   -0.50    0.70
   5  18   4    0.80    0.80
   5  18   4    0.50    0.50
   4 -19  -4    0.30    0.50
   4 -19  -4    1.10    0.70
   4  19  -4    0.80    0.90
   4  19  -4    1.20    0.80
  -4  19   4    0.60    1.00
   3 -19  -4   -0.30    0.80
   3 -19  -4   -1.10    0.50
   3  19  -4    1.30    1.60
  -3  19   4   -0.70    1.00
   3  19  -4    0.00    0.80
   2 -19  -4    8.00    2.00
  -2 -19   4    8.20    2.00
   2 -19  -4    6.60    2.00
   2  19  -4   10.50    2.40
  -2  19   4    7.20    2.50
  -1 -19   4   -0.60    0.90
   1 -19  -4    0.60    0.90
   1 -19  -4    0.30    0.60
   1  19  -4   -3.30    1.80
  -1  19   4   -0.40    1.50
   0 -19   4    7.60    2.40
   0 -19   4   12.10    2.30
   0 -19  -4   14.60    2.40
   0 -19  -4    6.10    2.30
   0  19  -4    7.50    3.00
   0  19   4    7.90    2.70
   1 -19   4    3.20    0.90
   1 -19   4    3.30    0.90
  -1 -19  -4    1.70    1.10
   1 -19   4   -0.10    1.70
   1 -19   4    2.40    0.90
   1  19   4    1.70    1.20
   1  19   4    1.50    1.50
  -1  19  -4    2.20    2.10
   2 -19   4    2.40    0.90
   2 -19   4    1.80    0.70
   2 -19   4   -0.80    1.00
  -2 -19  -4    1.20    0.70
   2 -19   4   -0.20    1.50
   2 -19   4    0.30    1.00
   2  19   4    0.10    1.10
   2  19   4   -0.40    1.30
  -2  19  -4    1.60    1.50
   2  19   4    0.50    0.90
   3 -19   4    5.50    1.70
   3 -19   4    9.10    1.80
   3  19   4    4.20    2.00
  -3  19  -4    3.30    2.30
   3  19   4   10.90    1.90
   3  19   4    4.80    2.20
   4 -19   4   -0.50    0.60
   4 -19   4    0.40    0.60
   4 -19   4    0.00    0.40
   4  19   4   -1.10    0.80
   4  19   4    0.60    0.60
  -4  19  -4    0.30    1.00
   4  19   4    0.90    0.70
   4 -20  -4   -0.10    0.40
   4 -20  -4   -0.40    0.40
   4  20  -4   -0.60    0.60
   4  20  -4   -0.40    1.00
  -4  20   4    1.00    0.80
   3 -20  -4    0.40    0.60
  -3  20   4    0.20    0.90
   3  20  -4    0.90    1.00
   3  20  -4    0.20    0.80
   2 -20  -4    1.20    0.90
  -2 -20   4   -0.30    0.80
   2 -20  -4    1.00    0.60
  -2  20   4    2.30    1.50
   2  20  -4   -1.40    1.10
   1 -20  -4    2.70    0.90
   1 -20  -4    2.80    1.10
  -1 -20   4    3.70    0.90
  -1 -20   4    0.90    1.10
   1  20  -4    2.50    1.50
  -1  20   4    3.00    1.30
   0 -20  -4    1.60    0.80
   0 -20   4    0.80    1.00
   0 -20   4    1.80    1.00
   0  20  -4    2.30    1.50
   0  20   4    1.90    1.10
  -1 -20  -4    3.70    1.20
   1 -20   4    4.10    1.00
   1 -20   4    2.20    1.20
   1 -20   4    3.50    1.20
   1  20   4   -0.20    1.50
   1  20   4    5.50    1.40
  -1  20  -4    0.40    2.00
   2 -20   4    1.20    0.70
   2 -20   4    2.50    0.80
   2 -20   4    1.50    1.00
   2 -20   4    1.90    0.70
   2 -20   4    2.60    0.80
  -2 -20  -4    2.20    0.70
   2  20   4    0.30    1.30
   2  20   4    1.10    1.20
  -2  20  -4   -0.20    1.40
   2  20   4   -0.10    1.10
   3 -20   4    0.00    0.50
   3 -20   4    0.60    0.70
   3 -20   4    0.70    0.90
  -3  20  -4    0.30    1.10
   3  20   4   -0.10    0.90
   3  20   4   -0.80    0.90
   3  20   4   -0.40    1.20
   4 -20   4    0.20    0.40
   4 -20   4    1.00    0.60
   4  20   4    1.20    0.60
  -4  20  -4   -0.10    0.90
   4  20   4    1.00    0.50
   4  20   4   -0.70    0.80
   3 -21  -4    0.20    0.50
  -3  21   4    0.60    0.90
   3  21  -4   -0.40    0.90
   2 -21  -4    0.40    0.60
   2 -21  -4    1.10    0.60
  -2 -21   4    0.60    0.80
   2  21  -4   -1.00    1.50
  -2  21   4    0.00    1.00
  -1 -21   4   -1.00    0.50
   1 -21  -4    0.80    0.60
  -1 -21   4   -0.80    0.50
   1 -21  -4    0.00    0.50
   1  21  -4   -0.30    1.20
  -1  21   4   -2.00    0.90
   0 -21   4    0.40    1.30
   0 -21  -4    6.90    1.30
   0 -21   4    5.60    1.30
   0  21  -4    4.90    1.80
   0  21   4    6.20    1.50
   1 -21   4    0.00    0.60
   1 -21   4    0.40    0.80
  -1 -21  -4    1.60    0.80
   1 -21   4   -0.50    0.80
   1  21   4    0.20    0.90
  -1  21  -4   -0.20    1.80
   1  21   4    0.30    0.90
  -2 -21  -4    0.50    0.50
   2 -21   4    1.20    0.90
   2 -21   4    0.00    0.50
   2 -21   4   -0.10    0.50
   2 -21   4   -1.10    0.70
   2  21   4   -0.60    0.90
   2  21   4   -0.30    1.30
  -2  21  -4   -0.90    1.20
   2  21   4    0.00    0.70
   3 -21   4    0.10    0.60
   3 -21   4    0.90    0.50
   3 -21   4    0.30    0.50
   3  21   4    0.60    1.00
  -3  21  -4   -0.60    1.00
   3  21   4    0.10    0.50
   3  21   4    0.70    0.90
   3 -22  -4   -0.40    0.40
  -3  22   4    1.60    0.80
   3  22  -4    1.10    0.70
   2 -22  -4    3.70    1.00
  -2 -22   4    3.80    1.00
   2 -22  -4    3.70    1.00
   2  22  -4    1.80    1.30
  -2  22   4    3.20    1.20
   1 -22  -4    0.10    0.50
   1 -22  -4    0.40    0.50
  -1 -22   4    0.40    0.60
  -1 -22   4   -0.50    0.50
   1  22  -4   -0.10    1.10
  -1  22   4    0.00    0.90
   0 -22  -4    0.40    0.60
   0 -22   4   -0.90    0.50
   0 -22   4    0.50    0.50
   0 -22   4   -0.70    0.50
   0  22   4    0.20    0.90
   0  22  -4   -1.10    1.60
   1 -22   4    1.70    0.70
   1 -22   4    1.00    0.70
   1 -22   4    1.00    0.60
  -1 -22  -4    1.30    0.90
   1 -22   4    2.20    0.70
   1  22   4    0.60    1.20
  -1  22  -4    1.60    2.00
   1  22   4    1.40    1.10
   2 -22   4    0.60    0.50
  -2 -22  -4    0.10    0.50
   2 -22   4    0.00    0.70
   2 -22   4    0.10    0.50
   2  22   4    0.30    0.90
  -2  22  -4    1.80    1.10
   2  22   4    0.10    0.90
   2  22   4    0.80    1.10
   3 -22   4   -0.40    0.40
   3 -22   4    2.50    0.60
   3 -22   4    1.60    0.50
   3  22   4    1.90    0.80
  -3  22  -4    2.50    1.00
   3  22   4    1.00    0.50
   3  22   4    0.90    0.70
   2 -23  -4    0.00    0.40
  -2 -23   4   -0.40    0.40
   2 -23  -4   -0.50    0.60
  -2  23   4   -1.10    0.70
   2  23  -4    1.40    0.80
  -1 -23   4    1.30    0.60
   1 -23  -4   -0.40    0.50
   1 -23  -4   -0.60    0.40
  -1 -23   4    0.40    0.50
   1  23  -4    1.80    1.00
  -1  23   4   -0.20    0.80
   0 -23  -4    2.60    0.70
   0 -23   4    2.40    0.70
   0 -23   4    0.60    0.80
   0 -23   4    1.00    0.80
   0  23   4    0.70    1.20
   0  23  -4    1.00    1.10
   0  23   4    3.00    0.90
   1 -23   4    0.50    0.70
   1 -23   4    2.10    0.80
  -1 -23  -4    1.80    0.60
   1 -23   4    4.00    0.70
   1  23   4    0.70    0.80
   1  23   4    1.40    1.10
  -1  23  -4   -1.50    1.40
   2 -23   4    0.20    0.60
   2 -23   4    1.50    0.60
  -2 -23  -4    3.30    0.60
   2 -23   4    1.10    0.60
   2  23   4    2.30    0.90
   2  23   4    4.20    0.90
  -2  23  -4    2.70    1.00
  -1 -24   4    0.10    0.30
  -1 -24   4    0.50    0.60
   1 -24  -4    0.00    0.40
   1 -24  -4    0.40    0.40
   1  24  -4    1.90    0.80
  -1  24   4   -0.30    0.70
  -1  24   4    1.00    0.70
   0 -24   4    0.10    0.40
   0 -24  -4   -0.20    0.40
   0 -24   4    0.50    0.40
   0  24   4   -0.60    0.60
   0  24   4    0.20    0.70
   0  24  -4   -0.50    0.80
  -1 -24  -4    0.20    0.40
   1 -24   4    0.00    0.40
   1 -24   4    0.70    0.40
   1 -24   4   -0.20    0.40
   1  24   4    0.50    0.60
   1  24   4    0.00    0.60
  -1  24  -4    0.10    0.90
   7   0  -5    1.10    1.10
   7   0  -5    2.20    0.80
   7   0  -5   -0.10    0.90
   6   0  -5    0.10    1.50
   6   0  -5   -1.60    1.40
   6   0  -5   -1.80    1.50
   5   0  -5    0.30    1.20
   5   0  -5   -0.60    1.00
   5   0  -5    0.40    1.60
   5   0  -5   -2.60    1.60
   4   0  -5  -14.30    8.30
   4   0  -5   -1.50    1.50
   4   0  -5   -1.30    1.40
   3   0  -5  169.08   34.90
   3   0  -5  131.79   34.30
   2   0  -5    5.10    7.40
   2   0  -5   -4.90    8.80
   1   0  -5   78.19   19.40
   1   0  -5   82.39   21.10
   1   0  -5   92.59   21.60
   0   0  -5   -7.50    7.90
   0   0   5   -1.40    9.40
   0   0  -5   -5.60    4.80
   0   0   5    3.40    5.10
   1   0   5   26.60   10.80
   1   0   5   34.40   10.20
   1   0   5   31.20   11.20
   2   0   5   -2.30    6.20
   2   0   5   10.10    8.30
   2   0   5    8.20    6.90
   3   0   5   94.49   24.50
   4   0   5   -0.30    1.10
   4   0   5   -0.10    1.20
   4   0   5   -1.30    0.70
   4   0   5    1.10    9.20
   4   0   5   -2.90    1.30
   5   0   5   20.80    6.10
   5   0   5   30.30    6.20
   5   0   5   27.10    6.20
   5   0   5   26.60    6.20
   5   0   5   32.20    6.10
   5   0   5   26.00    6.10
   6   0   5   -1.30    1.40
   6   0   5    1.10    1.20
   6   0   5    0.20    0.80
   6   0   5    1.00    0.90
   6   0   5    0.80    1.30
   6   0   5   -1.10    1.20
   7   0   5    3.40    0.90
   7   0   5    1.60    0.90
   7  -1  -5    0.40    0.70
   7  -1  -5   -0.10    0.80
   7  -1  -5   -0.40    0.80
   7   1  -5    0.10    0.80
   7   1  -5    0.40    1.00
   7   1  -5    1.30    1.10
   6  -1  -5    1.20    1.60
   6  -1  -5    4.20    1.10
   6  -1  -5    1.20    1.10
   6  -1  -5    1.30    1.20
   6   1  -5    2.60    1.70
   6   1  -5    1.10    1.20
   6   1  -5    2.60    1.30
   5  -1  -5    3.10    1.90
   5  -1  -5    2.90    1.30
   5  -1  -5    5.40    1.80
   5  -1  -5    3.60    1.60
   5   1  -5    2.90    2.00
   5   1  -5    5.00    1.30
   5   1  -5    2.30    1.80
   5   1  -5    3.30    1.90
   4  -1  -5    2.70    1.20
   4  -1  -5    3.10   10.00
   4  -1  -5   -0.70    1.40
   4   1  -5    1.40    1.10
   4   1  -5   20.20   11.00
   4   1  -5    1.70    1.60
   3  -1  -5  251.67   52.99
   3   1  -5  210.98   53.39
   2  -1  -5   15.00    8.30
   2  -1  -5    9.40    6.70
   2  -1  -5   18.20    9.90
   2   1  -5   18.80   10.10
   2   1  -5   12.70    6.90
   1  -1  -5  128.59   27.10
   1  -1  -5  113.99   26.30
   1   1  -5  119.79   27.80
   1   1  -5  115.49   27.60
   1   1  -5  106.59   25.30
   0  -1   5  473.55  103.09
   0  -1  -5  499.35  103.19
   0  -1  -5  484.55  103.59
   0   1   5  480.05  104.49
   0   1   5  454.45  102.99
   0   1  -5  469.25  103.69
   0   1  -5  445.16  102.79
   0   1  -5  477.65  103.59
   1  -1   5  390.76   86.39
  -1  -1  -5  416.76   85.99
   1  -1   5  358.76   86.89
   1  -1   5  390.46   86.29
   1   1   5  404.86   86.69
  -1   1  -5  419.36   85.99
   1   1   5  365.86   86.69
   1   1   5  381.66   86.19
   2  -1   5   10.20    8.60
   2  -1   5   22.90   10.70
   2  -1   5   10.80    6.90
   2   1   5   19.30   10.20
  -2   1  -5   10.30    6.40
   2   1   5    4.60    9.70
   3  -1   5   61.29   19.10
   3  -1   5   69.29   17.80
   3   1   5   67.79   18.60
   3   1   5   53.99   17.50
   4  -1   5    1.40    1.30
   4  -1   5    1.20    1.40
   4  -1   5    1.10    1.30
   4  -1   5    4.30    1.10
   4   1   5    4.60    1.20
   4   1   5    3.50    1.30
   4   1   5   21.60   11.70
   4   1   5    2.00    1.10
   4   1   5    3.00    1.60
   5  -1   5    0.70    1.30
   5  -1   5   -0.60    1.50
   5  -1   5   -0.70    1.30
   5  -1   5   -0.30    1.10
   5  -1   5   -0.50    1.20
   5  -1   5    0.50    1.00
   5  -1   5    0.60    1.10
   5   1   5   -1.50    1.10
   5   1   5    0.40    1.00
   5   1   5   -0.90    1.10
   5   1   5   -0.20    1.50
   5   1   5    2.00    1.30
   6  -1   5    1.10    0.90
   6  -1   5    2.90    1.30
   6  -1   5    0.70    0.90
   6  -1   5    0.30    1.10
   6  -1   5    1.50    1.10
   6  -1   5   -0.10    1.30
   6   1   5    3.10    1.40
   6   1   5    1.10    1.20
   6   1   5   -0.30    1.60
   6   1   5    0.30    1.00
   7  -1   5    0.70    1.10
   7  -1   5    0.60    0.90
   7  -1   5    0.30    0.60
   7   1   5   -0.20    0.60
   7   1   5   -0.30    0.70
   7   1   5    0.30    0.50
   7  -2  -5    0.40    0.70
   7  -2  -5    0.00    0.70
   7  -2  -5    0.20    0.80
   7  -2  -5    0.30    0.60
   7   2  -5   -0.50    0.80
   7   2  -5   -0.30    1.00
   7   2  -5    1.40    1.10
   6  -2  -5    5.50    1.60
   6  -2  -5    4.00    1.70
   6  -2  -5    2.80    1.40
   6  -2  -5    2.40    1.30
   6   2  -5    2.90    1.10
   6   2  -5    4.80    1.80
   6   2  -5    0.50    1.50
   6   2  -5    0.60    1.20
   5  -2  -5   10.90    3.20
   5  -2  -5   12.90    3.50
   5  -2  -5   12.70    3.20
   5  -2  -5   14.60    3.30
   5  -2  -5   14.70    3.30
   5   2  -5   13.20    3.30
   5   2  -5   11.40    3.30
   5   2  -5   14.10    3.30
   5   2  -5   14.10    3.50
   4  -2  -5    8.00    7.20
   4  -2  -5    4.90    1.70
   4  -2  -5    0.80    1.50
   4   2  -5    7.80   10.10
   4   2  -5    1.50    1.60
   4   2  -5    1.20    1.60
   4   2  -5    2.30    1.50
   3  -2  -5   66.99   15.60
   3  -2  -5   52.29   14.90
   3   2  -5   44.10   14.80
   3   2  -5   46.30   14.80
   2  -2  -5  169.78   37.60
   2  -2  -5  163.88   37.60
   2  -2  -5  159.68   38.50
   2   2  -5  168.78   39.10
   2   2  -5  163.18   38.60
   1  -2  -5  479.95  102.39
  -1  -2   5  424.06  101.39
   1  -2  -5  448.96  101.79
   1   2  -5  509.55  102.29
   1   2  -5  488.35  102.49
   0  -2   5   79.59   17.10
   0  -2  -5   65.59   17.20
   0  -2  -5   57.19   17.20
   0   2  -5   61.89   17.60
   0   2   5   72.69   18.50
   0   2  -5   63.59   15.50
   0   2  -5   72.79   17.90
   1  -2   5   13.00    9.40
   1  -2   5   20.50    8.70
  -1  -2  -5   11.20    8.80
   1  -2   5   12.00    9.80
   1   2   5    8.90    7.80
  -1   2  -5   14.90    6.00
   1   2   5   27.00   11.60
  -1   2  -5   20.00    8.10
   2  -2   5   -0.90    7.30
   2  -2   5    6.90    9.30
   2  -2   5    8.30    7.90
  -2   2  -5   12.60    5.50
   2   2   5    9.30    7.40
   2   2   5   -2.40    6.60
   3  -2   5   51.59   16.30
   3  -2   5   32.40   13.30
   3   2   5   46.90   14.80
   3   2   5   41.50   13.60
   4  -2   5    0.40    0.80
   4  -2   5    0.60    0.80
   4  -2   5    0.30    0.90
   4  -2   5    0.90    1.10
   4  -2   5    1.90    1.20
   4  -2   5   -0.90    1.10
   4   2   5    1.00    0.90
   4   2   5    1.20    1.10
   4   2   5    2.50    1.30
   4   2   5    1.20    0.90
   4   2   5   10.40   10.60
   5  -2   5    7.00    1.80
   5  -2   5    6.30    1.90
   5  -2   5    3.10    2.00
   5  -2   5    5.30    1.90
   5  -2   5    6.00    2.00
   5  -2   5    5.00    1.80
   5  -2   5    7.70    2.10
   5   2   5    3.10    2.30
   5   2   5    7.90    2.00
   5   2   5    9.10    2.20
   5   2   5    8.70    1.90
   5   2   5    6.20    1.90
   5   2   5    9.10    2.00
   6  -2   5    0.50    0.90
   6  -2   5   -0.90    0.70
   6  -2   5   -0.10    1.30
   6  -2   5    1.20    1.30
   6  -2   5   -0.90    0.90
   6   2   5    0.90    1.30
   6   2   5    0.40    1.20
   6   2   5    0.80    0.80
   6   2   5   -1.80    1.20
   7  -2   5    0.20    0.80
   7  -2   5    0.60    0.70
   7  -2   5    0.70    1.10
   7   2   5    1.30    0.80
   7   2   5    0.60    0.80
   7   2   5    1.40    0.60
   7   2   5    1.70    0.80
   7  -3  -5    2.80    1.10
   7  -3  -5    2.20    0.90
   7   3  -5    0.60    0.80
   7   3  -5    4.90    1.10
   6  -3  -5    3.00    1.20
   6  -3  -5    1.60    1.30
   6  -3  -5    3.20    1.10
   6  -3  -5    0.90    1.50
   6   3  -5    1.80    1.60
   6   3  -5    2.60    1.20
   6   3  -5    4.10    1.20
   6   3  -5    2.10    1.30
   5  -3  -5    7.10    2.30
   5  -3  -5    7.10    2.40
   5  -3  -5    4.30    2.50
   5  -3  -5    7.80    2.10
   5  -3  -5    9.60    2.40
   5   3  -5    8.20    2.60
   5   3  -5   11.80    2.20
   5   3  -5    8.90    2.50
   5   3  -5    7.60    2.40
   4  -3  -5   -1.50    1.00
   4  -3  -5   -0.10    0.80
   4  -3  -5   -0.10    1.00
   4   3  -5   -1.20    1.00
   4   3  -5    0.70    1.40
   4   3  -5   -1.80    1.50
   4   3  -5   13.90   10.30
   3  -3  -5   11.30    8.20
   3  -3  -5   11.50    7.10
   3   3  -5    2.20    1.50
   3   3  -5   19.20   10.10
   3   3  -5    8.30    7.50
   2  -3  -5  238.88   53.79
   2  -3  -5  251.07   54.09
   2   3  -5  244.78   54.59
   2   3  -5  223.88   54.09
   1  -3  -5   31.60   11.50
   1  -3  -5   25.10   10.30
  -1  -3   5   21.00    8.00
  -1   3   5   35.50   10.60
   1   3  -5   25.10   11.00
   1   3  -5   18.30    8.90
   0  -3   5  301.87   74.59
   0  -3  -5  344.47   74.89
   0   3  -5  344.87   74.79
   0   3  -5  344.67   74.59
   0   3   5  360.06   76.19
  -1  -3  -5  223.88   53.69
   1  -3   5  245.58   54.19
   1   3   5  239.18   55.09
   1   3   5  236.28   54.39
  -1   3  -5  242.28   53.49
  -1   3  -5  244.18   53.19
   2  -3   5   36.20   16.80
  -2  -3  -5   60.19   17.00
   2  -3   5   62.19   15.60
   2   3   5   60.39   16.60
   2   3   5   61.29   17.70
   3  -3   5   28.60   12.20
   3   3   5   34.70   12.60
   3   3   5   40.10   13.70
   4  -3   5  103.59   22.10
   4  -3   5  102.19   22.10
   4  -3   5   87.79   22.20
   4  -3   5  100.99   22.10
   4  -3   5  101.19   22.10
   4  -3   5   99.49   22.10
   4  -3   5  111.29   22.10
   4   3   5   95.59   22.10
   4   3   5   95.89   22.10
   4   3   5   96.19   22.10
   4   3   5  101.59   22.10
   4   3   5  113.29   22.10
   4   3   5  101.59   22.10
   5  -3   5    1.20    1.00
   5  -3   5    1.20    1.50
   5  -3   5    2.10    1.10
   5  -3   5    3.20    1.40
   5  -3   5    0.90    1.00
   5  -3   5    1.40    1.00
   5  -3   5    1.80    1.00
   5   3   5    2.90    1.40
   5   3   5    1.90    1.20
   5   3   5   -1.20    1.40
   5   3   5    3.40    1.70
   5   3   5   -0.40    1.40
   6  -3   5   -0.20    1.30
   6  -3   5    0.00    0.80
   6  -3   5   -1.50    1.20
   6  -3   5   -0.40    0.90
   6  -3   5    0.00    1.20
   6  -3   5    0.80    1.10
   6   3   5   -1.00    0.80
   6   3   5    0.70    1.20
   6   3   5    1.70    1.70
   6   3   5    0.00    1.30
   6   3   5    0.80    1.30
   7  -3   5    1.30    0.80
   7  -3   5    1.40    0.70
   7  -3   5    3.30    0.90
   7  -3   5    0.50    0.70
   7   3   5    0.10    0.80
   7   3   5    2.30    0.70
   7   3   5    2.60    0.80
   7   3   5    2.90    0.80
   7  -4  -5    2.50    1.10
   7  -4  -5    0.80    1.10
   7  -4  -5    2.60    0.80
   7   4  -5    1.80    0.80
   7   4  -5    1.30    0.90
   6  -4  -5    0.30    1.10
   6  -4  -5   -0.20    1.40
   6  -4  -5   -1.60    1.20
   6  -4  -5    0.20    0.80
   6   4  -5   -0.30    0.90
   6   4  -5    0.60    1.10
   6   4  -5    0.30    1.50
   6   4  -5    1.30    1.00
   5  -4  -5    1.40    1.30
   5  -4  -5   -0.10    1.60
   5  -4  -5    1.30    0.90
   5  -4  -5    1.40    0.90
   5  -4  -5   -0.20    1.60
   5   4  -5   -0.70    1.70
   5   4  -5    5.20    1.80
   5   4  -5    0.10    1.10
   5   4  -5    1.40    1.00
   4  -4  -5    6.30    2.00
   4  -4  -5    6.20    1.50
   4  -4  -5    5.10    1.50
   4  -4  -5    3.40    1.90
   4   4  -5    5.40    2.30
   4   4  -5    4.60    2.00
   4   4  -5   21.10   12.10
   4   4  -5    5.90    1.70
   4   4  -5    4.90    1.70
   3  -4  -5   13.90    9.20
   3  -4  -5   12.10    9.90
  -3  -4   5   13.30    6.90
   3   4  -5    8.90    7.90
   3   4  -5   11.60    8.90
   2  -4  -5  143.09   36.20
   2  -4  -5  146.89   36.60
   2   4  -5  162.38   36.90
   2   4  -5  164.78   36.00
   1  -4  -5  222.48   46.00
   1  -4  -5  179.48   45.50
  -1  -4   5  191.08   45.20
   1   4  -5  225.48   45.80
  -1   4   5  198.78   46.00
   1   4  -5  199.08   45.90
   0  -4  -5    4.00    9.00
   0  -4   5    1.40    5.20
   0   4  -5    6.20    8.00
   0   4  -5   -6.90    4.20
   0   4   5   -6.60    6.60
   1  -4   5  247.68   54.99
  -1  -4  -5  232.78   55.19
  -1   4  -5  219.98   54.19
   1   4   5  289.37   57.09
  -1   4  -5  268.97   55.09
   1   4   5  233.08   55.89
  -2  -4  -5    7.20    7.00
   2  -4   5    1.60    5.80
   2  -4   5    6.70    9.50
   2   4   5    7.60    9.70
   2   4   5    7.20   10.30
   3  -4   5   72.69   19.60
   3   4   5   60.99   19.60
   3   4   5   75.39   21.10
   4  -4   5   55.89   13.10
   4  -4   5   53.69   13.10
   4  -4   5   59.29   13.10
   4  -4   5   50.39   13.10
   4  -4   5   60.19   13.10
   4  -4   5   55.79   13.10
   4  -4   5   63.39   13.10
   4   4   5   67.09   13.20
   4   4   5   66.49   13.10
   4   4   5   64.99   13.10
   4   4   5   59.69   13.20
   4   4   5   62.29   13.10
   4   4   5   59.49   13.20
   5  -4   5   13.20    2.90
   5  -4   5   13.20    3.00
   5  -4   5   10.80    3.10
   5  -4   5    9.00    3.00
   5  -4   5   13.70    3.10
   5  -4   5   12.70    3.00
   5  -4   5   13.70    3.20
   5   4   5   13.80    3.00
   5   4   5   12.40    3.20
   5   4   5    8.80    3.30
   5   4   5    9.00    3.20
   5   4   5   14.30    3.00
   6  -4   5    0.50    0.80
   6  -4   5    0.50    0.90
   6  -4   5   -1.00    0.80
   6  -4   5    1.60    1.40
   6  -4   5   -0.10    0.70
   6   4   5   -0.40    0.90
   6   4   5    0.00    1.20
   6   4   5    0.80    1.20
   6   4   5   -0.50    0.90
   6   4   5    0.00    0.80
   7  -4   5    1.00    0.80
   7  -4   5    0.60    0.70
   7  -4   5    0.10    0.60
   7  -4   5    0.70    0.60
   7   4   5   -1.00    0.80
   7   4   5    0.20    0.60
   7   4   5    2.40    1.10
   7  -5  -5    2.50    1.20
   7  -5  -5    4.00    1.10
   7   5  -5    2.20    1.00
   7   5  -5    2.20    1.10
   6  -5  -5    1.00    1.20
   6  -5  -5    1.10    1.00
   6  -5  -5   -0.20    1.00
   6  -5  -5    0.30    0.70
   6   5  -5    0.80    0.90
   6   5  -5    0.00    1.00
   6   5  -5    0.10    0.90
   6   5  -5   -1.40    1.50
   5  -5  -5    2.70    1.20
   5  -5  -5    3.70    1.30
   5  -5  -5    4.20    1.50
   5  -5  -5    3.90    1.50
   5   5  -5    5.70    1.70
   5   5  -5    1.30    1.70
   5   5  -5    2.90    1.50
   5   5  -5    6.50    2.00
   4  -5  -5    0.60    0.80
   4  -5  -5    1.10    1.20
   4  -5  -5    1.70    1.50
   4  -5  -5    0.20    1.40
   4   5  -5    3.00    1.60
   4   5  -5    1.10    1.50
   4   5  -5    0.20    0.90
   4   5  -5    2.40    1.40
   3  -5  -5   13.80    9.40
   3  -5  -5   13.60    7.80
  -3  -5   5   14.60    6.90
   3   5  -5   19.80   10.10
   3   5  -5   12.50   10.90
  -2  -5   5   51.69   13.10
   2  -5  -5   32.50   15.40
   2  -5  -5   34.60   15.20
   2   5  -5   47.00   15.70
   2   5  -5   60.89   15.50
   1  -5  -5  183.98   41.70
  -1  -5   5  148.29   40.60
   1  -5  -5  167.18   41.20
   1   5  -5  192.48   41.70
  -1   5   5  193.88   42.40
   1   5  -5  197.18   41.60
   0  -5  -5  111.29   28.80
   0  -5   5  107.29   27.90
   0   5  -5  110.29   27.90
   0   5  -5  125.79   27.90
   0   5   5  146.39   30.90
   1  -5   5   74.19   16.70
  -1  -5  -5   56.79   17.50
  -1   5  -5   58.29   15.90
  -1   5  -5   70.39   16.50
   1   5   5   50.09   18.20
   1   5   5   50.89   18.80
   2  -5   5   72.79   19.40
  -2  -5  -5   70.69   17.60
   2   5   5   66.89   20.00
   2   5   5   54.69   18.00
   3  -5   5  100.89   24.90
  -3  -5  -5   86.49   24.30
   3   5   5   77.29   24.70
   3   5   5  100.19   25.10
   4  -5   5   11.80    2.70
   4  -5   5   11.70    2.80
   4  -5   5   12.50    2.80
   4  -5   5    9.10    2.80
   4  -5   5   13.10    2.80
   4  -5   5   12.90    2.90
   4  -5   5   14.20    2.80
   4   5   5   11.80    2.90
   4   5   5    8.50    2.80
   4   5   5   10.50    2.80
   4   5   5   11.40    2.90
   4   5   5    8.50    2.90
   4   5   5    7.10    2.90
   5  -5   5   26.60    7.70
   5  -5   5   33.30    7.70
   5  -5   5   36.00    7.70
   5  -5   5   39.40    7.80
   5  -5   5   42.70    7.70
   5  -5   5   30.70    7.60
   5   5   5   38.30    7.70
   5   5   5   31.90    7.70
   5   5   5   32.80    7.80
   5   5   5   32.70    7.70
   5   5   5   36.60    7.70
   6  -5   5   10.10    1.80
   6  -5   5    4.40    1.90
   6  -5   5    3.50    1.70
   6  -5   5    4.80    1.90
   6  -5   5    5.80    1.80
   6  -5   5    5.10    1.60
   6   5   5    7.10    1.70
   6   5   5    4.70    1.90
   6   5   5    5.90    1.70
   6   5   5    7.00    1.90
   6   5   5    6.30    1.70
   7  -5   5    0.50    0.80
   7  -5   5    0.40    0.60
   7  -5   5   -0.10    0.80
   7  -5   5    0.90    0.70
   7   5   5    1.20    0.80
   7   5   5    0.40    0.60
   7  -6  -5    1.50    0.80
   7  -6  -5    0.50    0.70
   7   6  -5    5.60    0.90
   7   6  -5    1.10    0.80
   6  -6  -5    0.00    0.80
   6  -6  -5    1.70    1.30
   6  -6  -5    0.20    1.00
   6  -6  -5    1.40    1.00
   6   6  -5    0.20    1.10
   6   6  -5    0.10    0.90
   6   6  -5    0.70    1.00
   5  -6  -5   18.00    3.80
   5  -6  -5   19.50    3.90
   5  -6  -5   16.80    4.10
   5  -6  -5   16.80    4.10
   5   6  -5   14.10    4.20
   5   6  -5   16.10    4.10
   5   6  -5   10.00    4.00
   5   6  -5   22.40    4.20
   4  -6  -5    3.10    1.80
   4  -6  -5    4.70    1.50
   4  -6  -5    4.70    1.60
   4  -6  -5    6.70    1.50
   4   6  -5    5.30    1.70
   4   6  -5    4.30    1.60
   4   6  -5    7.80    1.60
   4   6  -5    2.60    1.60
   3  -6  -5   46.90   16.10
  -3  -6   5   60.19   15.50
   3   6  -5   51.29   17.10
   3   6  -5   54.19   16.80
  -2  -6   5   94.79   23.40
   2  -6  -5  105.89   24.70
   2  -6  -5   91.29   24.40
   2   6  -5  108.59   25.80
   2   6  -5  112.39   25.70
   1  -6  -5  239.48   54.49
   1  -6  -5  247.28   53.89
  -1  -6   5  227.38   54.09
   1   6  -5  265.77   54.79
  -1   6   5  209.48   54.79
   1   6  -5  255.37   54.39
   0  -6  -5  219.18   53.99
   0  -6   5  250.77   54.19
   0   6  -5  225.38   53.09
   0   6  -5  257.87   53.59
   0   6   5  235.78   54.39
  -1  -6  -5   12.60   11.00
   1  -6   5   11.70   10.70
   1   6   5    8.10   11.90
   1   6   5   38.50   13.70
  -1   6  -5   27.10    9.30
  -2  -6  -5   11.10    7.30
   2  -6   5    1.50    7.10
   2  -6   5    0.90    1.00
   2   6   5   -7.80   10.00
   2   6   5    8.60   10.80
  -3  -6  -5  172.78   38.40
   3  -6   5  165.48   38.60
   3   6   5  151.28   39.60
   3   6   5  146.59   38.50
   4  -6   5   10.60    2.60
   4  -6   5    8.80    2.50
   4  -6   5    8.40    2.60
   4  -6   5    8.20    2.60
   4  -6   5    9.20    2.40
   4  -6   5   12.20    2.50
   4   6   5   11.60    2.70
   4   6   5    9.90    2.70
   4   6   5   11.10    2.60
   4   6   5   10.70    2.80
   4   6   5   11.70    2.70
   4   6   5    8.60    2.70
   5  -6   5   13.50    2.50
   5  -6   5    7.20    2.60
   5  -6   5    8.10    2.50
   5  -6   5    6.80    2.50
   5  -6   5    6.20    2.40
   5  -6   5    8.20    2.60
   5   6   5   10.70    2.80
   5   6   5   13.70    2.50
   5   6   5    7.40    2.80
   5   6   5   12.60    2.50
   5   6   5    8.70    2.70
   5   6   5   10.30    2.90
   6  -6   5    1.20    1.10
   6  -6   5    0.00    0.90
   6  -6   5    0.10    1.10
   6  -6   5   -0.50    1.10
   6  -6   5    1.50    1.00
   6   6   5   -0.40    0.80
   6   6   5    1.30    1.10
   6   6   5    0.30    0.90
   6   6   5    0.40    1.20
   6   6   5   -0.10    0.90
   7  -6   5   -0.30    0.60
   7  -6   5    1.20    0.80
   7  -6   5   -0.10    0.50
   7  -6   5    0.50    0.60
   7   6   5   -0.80    0.60
   7   6   5   -0.60    0.60
   7  -7  -5    0.10    0.60
   7  -7  -5    0.20    0.60
   7  -7  -5    0.40    0.50
   7   7  -5    0.20    0.70
   7   7  -5   -1.20    0.80
   6  -7  -5    2.90    1.10
   6  -7  -5    1.80    0.90
   6  -7  -5    0.60    1.40
   6  -7  -5    0.60    1.00
   6   7  -5    1.80    1.10
   6   7  -5    1.20    1.10
   6   7  -5    1.20    1.30
   5  -7  -5    0.60    1.10
   5  -7  -5    0.00    0.80
   5  -7  -5    0.00    1.30
   5  -7  -5   -2.30    1.10
   5   7  -5   -0.90    0.90
   5   7  -5    0.30    1.40
   5   7  -5   -0.10    1.10
   5   7  -5    0.40    1.30
   4  -7  -5    1.50    1.50
   4  -7  -5    2.80    1.40
   4  -7  -5    2.60    1.30
   4  -7  -5    1.50    1.00
   4   7  -5    2.50    1.70
   4   7  -5    1.80    1.40
   4   7  -5    0.70    1.60
   4   7  -5    2.60    1.50
   3  -7  -5   64.59   21.30
   3   7  -5   79.69   20.70
   2  -7  -5  140.09   36.20
   2  -7  -5  157.28   35.70
  -2  -7   5  127.69   35.30
   2   7  -5  158.78   35.30
   2   7  -5  157.18   35.20
   1  -7  -5   22.40    8.70
   1  -7  -5   11.60   11.00
  -1  -7   5   12.90    8.10
   1   7  -5   12.90    9.50
  -1   7   5   19.30   11.10
   1   7  -5    8.40    9.90
   0  -7   5  635.94  132.49
   0  -7  -5  564.44  131.89
   0   7  -5  559.84  131.39
   0   7   5  620.84  133.29
   0   7  -5  640.94  132.29
   1  -7   5  279.27   62.49
  -1  -7  -5  265.77   62.59
   1   7   5  302.57   64.19
  -1   7  -5  292.77   62.09
   1   7   5  237.88   62.89
  -2  -7  -5    9.00    7.60
   2  -7   5    1.60   10.00
   2   7   5   15.40   11.80
   2   7   5    8.40    8.20
  -3  -7  -5  146.19   37.10
   3  -7   5  168.98   37.70
   3   7   5  152.28   37.20
   3   7   5  133.79   37.50
   4  -7   5    9.60    2.20
   4  -7   5    6.80    2.10
   4  -7   5    7.80    2.40
   4  -7   5    9.60    2.40
   4  -7   5    7.90    2.40
   4  -7   5    7.40    2.40
   4  -7   5    9.00    2.20
   4   7   5    7.00    2.40
   4   7   5   10.90    2.40
   4   7   5    8.70    2.40
   4   7   5   10.30    2.50
   4   7   5    8.60    2.40
   4   7   5   10.50    2.40
   5  -7   5   34.30    7.20
   5  -7   5   32.20    7.20
   5  -7   5   37.90    7.20
   5  -7   5   32.70    7.20
   5  -7   5   32.80    7.10
   5  -7   5   30.30    7.20
   5   7   5   23.60    7.30
   5   7   5   26.20    7.30
   5   7   5   38.40    7.20
   5   7   5   34.50    7.20
   5   7   5   33.00    7.30
   5   7   5   25.50    7.30
   6  -7   5   -0.10    1.10
   6  -7   5    0.20    0.70
   6  -7   5   -0.10    0.90
   6  -7   5   -0.50    1.10
   6   7   5   -0.50    1.20
   6   7   5   -0.90    1.10
   6   7   5    1.20    1.20
   6   7   5    0.30    1.00
   6   7   5    1.20    1.00
   7  -7   5    0.70    0.70
   7  -7   5   -0.30    0.60
   7   7   5   -0.60    0.60
   7   7   5   -0.30    0.60
   6  -8  -5    0.20    0.80
   6  -8  -5    1.00    1.00
   6  -8  -5    2.30    1.00
   6  -8  -5    0.40    0.90
   6   8  -5   -0.50    0.80
   6   8  -5   -0.60    1.20
   6   8  -5    1.40    1.10
   5  -8  -5    3.30    1.40
   5  -8  -5   -1.20    1.20
   5  -8  -5    1.70    1.60
   5  -8  -5    1.20    1.20
   5   8  -5    2.90    1.20
   5   8  -5    2.70    1.40
   5   8  -5    2.60    1.30
   4  -8  -5   -0.10    1.20
   4  -8  -5   -0.70    1.10
   4  -8  -5   -0.20    0.80
   4  -8  -5   -1.70    1.30
   4  -8  -5   -1.70    1.10
   4   8  -5    0.00    1.30
   4   8  -5   -2.00    1.50
   4   8  -5    2.40    1.20
   4   8  -5    0.10    1.00
   3  -8  -5   -7.40    6.80
   3   8  -5   23.30   11.00
   3   8  -5    4.10   10.00
   3   8  -5   13.60   11.20
   2  -8  -5   15.60   12.00
  -2  -8   5   28.40   11.20
   2  -8  -5    8.60   10.30
   2   8  -5   38.20   12.50
   2   8  -5   26.70   12.50
  -1  -8   5   79.69   22.10
   1  -8  -5   85.19   22.00
   1  -8  -5   82.19   21.30
   1   8  -5  102.19   22.60
   1   8  -5   62.99   20.70
  -1   8   5   78.99   22.20
   0  -8  -5    2.60   10.90
   0  -8   5   14.60   10.70
   0   8   5   15.40    9.20
   0   8  -5   14.90    7.70
   1  -8   5   12.80    8.00
  -1  -8  -5   20.90    8.50
   1   8   5   -2.10    7.70
  -1   8  -5    8.50    8.20
   1   8   5   12.90    9.10
   2  -8   5  160.28   32.40
  -2  -8  -5  126.19   31.10
   2   8   5  105.79   32.30
   2   8   5  122.09   32.00
   3  -8   5    5.80    8.20
  -3  -8  -5    9.80    7.80
   3   8   5    4.80    8.40
   3   8   5   -3.80   10.40
   4  -8   5    0.20    1.30
   4  -8   5    1.30    1.00
   4  -8   5    1.30    0.90
   4  -8   5   -1.10    1.20
   4  -8   5    0.30    1.30
   4  -8   5    1.40    0.80
   4  -8   5   -0.70    1.30
   4   8   5    0.30    1.20
   4   8   5   -1.40    1.50
   4   8   5    1.70    1.20
   4   8   5    0.20    1.00
   4   8   5    1.30    1.40
   4   8   5   -0.30    1.10
   5  -8   5    3.40    1.50
   5  -8   5    6.70    1.90
   5  -8   5    5.70    1.80
   5  -8   5    5.10    1.90
   5  -8   5    3.60    2.00
   5  -8   5    7.20    1.70
   5   8   5    5.10    1.90
   5   8   5    6.20    1.80
   5   8   5    5.90    2.00
   5   8   5    5.60    1.80
   5   8   5    8.00    2.00
   5   8   5    1.80    2.10
   6  -8   5    1.90    1.10
   6  -8   5    1.30    0.80
   6  -8   5    0.40    0.90
   6  -8   5   -1.40    1.40
   6   8   5   -0.40    1.20
   6   8   5    1.50    1.40
   6   8   5   -0.60    1.20
   6   8   5    1.40    0.80
   6   8   5   -0.30    0.80
   6  -9  -5   -0.30    0.80
   6  -9  -5    1.70    1.00
   6  -9  -5   -1.00    1.00
   6  -9  -5   -0.60    1.00
   6   9  -5    0.30    0.80
   6   9  -5    0.70    1.00
   5  -9  -5    0.40    1.20
   5  -9  -5    1.80    1.20
   5  -9  -5   -0.60    1.20
   5  -9  -5    2.10    1.10
   5   9  -5   -1.00    1.40
   5   9  -5   -0.10    1.00
   5   9  -5   -0.50    1.10
   4  -9  -5    0.30    1.20
   4  -9  -5    1.10    0.70
   4  -9  -5    0.70    1.20
   4  -9  -5   -0.10    0.90
   4  -9  -5    0.00    1.30
   4   9  -5   -0.80    1.10
   4   9  -5    0.00    1.00
   4   9  -5    0.00    1.50
   3  -9  -5   36.20   15.80
   3   9  -5   36.80   15.50
   3   9  -5   46.60   14.20
   3   9  -5   37.80   15.30
  -2  -9   5  227.88   54.89
   2  -9  -5  237.48   55.59
   2   9  -5  266.97   55.49
   2   9  -5  225.38   55.19
   1  -9  -5   52.99   18.90
   1  -9  -5   45.20   19.50
  -1  -9   5   87.29   20.80
  -1   9   5   70.59   20.40
   1   9  -5   98.29   19.90
   1   9  -5   60.59   18.30
   0  -9  -5  230.48   54.89
   0  -9   5  259.17   55.49
   0   9   5  259.37   56.39
   0   9  -5  213.38   54.49
   1  -9   5   79.99   20.40
  -1  -9  -5   61.69   19.60
  -1   9  -5   54.39   17.90
   1   9   5   92.79   22.50
   1   9   5   57.49   20.00
  -2  -9  -5   41.20   15.50
   2  -9   5   68.79   17.20
   2   9   5   63.69   18.80
   2   9   5   45.90   17.90
   3  -9   5   11.90    3.00
   3  -9   5   11.20    2.80
   3  -9   5   12.40    2.90
   3  -9   5   14.30    2.90
  -3  -9  -5   53.49   12.20
   3  -9   5   12.00    3.00
   3  -9   5   60.59   15.40
   3  -9   5   12.20    3.10
   3  -9   5   11.50    3.00
   3  -9   5   12.30    2.90
   3   9   5   12.20    3.10
   3   9   5    9.80    3.20
   3   9   5   13.50    3.00
   3   9   5   79.09   16.70
   3   9   5   16.30    3.10
   3   9   5   56.99   13.70
   3   9   5    6.00    3.10
   4  -9   5   15.70    3.80
   4  -9   5   16.80    3.60
   4  -9   5   17.40    3.80
   4  -9   5   18.80    3.70
   4  -9   5   14.40    3.50
   4  -9   5   14.40    3.60
   4  -9   5   15.50    3.60
   4  -9   5   18.30    3.80
   4   9   5   17.00    4.00
   4   9   5   12.00    3.80
   4   9   5   15.10    3.80
   4   9   5   15.90    3.90
   4   9   5   10.90    3.80
   4   9   5   17.00    3.90
   5  -9   5   12.40    3.00
   5  -9   5   15.00    2.90
   5  -9   5   12.30    3.10
   5  -9   5   10.20    3.10
   5  -9   5   12.50    3.30
   5  -9   5   15.00    3.00
   5   9   5   12.10    3.00
   5   9   5    6.90    3.20
   5   9   5   13.40    3.10
   5   9   5   13.00    3.20
   5   9   5   12.70    3.10
   5   9   5    7.90    3.10
   6  -9   5    2.60    2.00
   6  -9   5    9.60    2.20
   6  -9   5    7.60    2.00
   6  -9   5   10.20    2.00
   6   9   5    6.80    2.00
   6   9   5   13.30    2.10
   6   9   5    4.50    2.10
   6   9   5    9.60    2.10
   6 -10  -5    1.20    1.00
   6 -10  -5    0.10    0.70
   6 -10  -5   -0.50    0.60
   6 -10  -5    0.60    1.10
   6  10  -5    1.90    0.90
   6  10  -5    2.20    1.00
   5 -10  -5   -0.60    0.80
   5 -10  -5   -1.30    1.10
   5 -10  -5   -0.10    1.10
   5 -10  -5    0.70    1.00
   5  10  -5   -0.70    1.10
   5  10  -5    1.30    1.00
   5  10  -5   -0.70    1.40
   4 -10  -5    2.20    1.20
   4 -10  -5    3.80    1.50
   4 -10  -5    5.00    1.30
   4 -10  -5    4.30    1.30
   4  10  -5    4.20    1.50
   4  10  -5    3.80    1.60
   4  10  -5    2.00    1.70
   3 -10  -5    0.70    0.60
   3 -10  -5    0.10    1.00
   3  10  -5   -1.20    1.40
   3  10  -5   -0.70    1.00
  -2 -10   5   34.60   13.20
   2 -10  -5   45.60   12.60
   2  10  -5   19.50   13.40
   2  10  -5   11.30    9.80
   1 -10  -5  265.77   62.49
  -1 -10   5  278.07   62.29
   1 -10  -5  209.48   61.69
   1  10  -5  281.57   61.69
   1  10  -5  357.86   63.29
   0 -10   5    7.60    7.90
   0 -10  -5   12.70   11.50
   0  10  -5    9.40    9.80
   0  10   5   10.50   12.00
  -1 -10  -5   18.40   10.70
   1 -10   5   18.90    9.40
   1  10   5    5.70   11.70
  -1  10  -5    5.70    8.20
   1  10   5    0.50   10.80
   2 -10   5    7.00   10.70
  -2 -10  -5    0.80    7.10
   2  10   5    7.70   12.30
   2  10   5   15.50   11.60
   3 -10   5    0.70    1.20
   3 -10   5    2.60    1.00
   3 -10   5    1.20    0.70
   3 -10   5    0.50    1.10
   3 -10   5    0.90    0.80
   3 -10   5    0.90    1.30
   3 -10   5    1.30    1.10
   3 -10   5    1.00    0.80
   3  10   5    2.20    1.40
   3  10   5    2.10    1.60
   3  10   5    1.60    1.10
   3  10   5    1.40    0.90
   3  10   5   -1.30    1.20
   3  10   5    3.90    1.50
   3  10   5    2.00    1.20
   4 -10   5    5.40    1.60
   4 -10   5    6.10    1.70
   4 -10   5    3.40    1.80
   4 -10   5    5.70    1.60
   4 -10   5    5.40    1.50
   4 -10   5    2.60    1.70
   4 -10   5    4.20    1.60
   4 -10   5    4.80    1.40
   4  10   5    4.20    1.60
   4  10   5    3.70    1.60
   4  10   5    3.80    1.60
   4  10   5    6.00    1.70
   4  10   5    4.50    1.70
   4  10   5    8.40    2.20
   5 -10   5   -1.40    1.30
   5 -10   5   -1.60    1.10
   5 -10   5   -1.00    1.20
   5 -10   5    0.90    1.00
   5 -10   5    0.70    0.90
   5 -10   5   -0.30    0.70
   5  10   5   -0.60    1.10
   5  10   5    0.30    1.00
   5  10   5    0.40    1.10
   5  10   5    0.90    1.00
   5  10   5    0.40    1.30
   5  10   5    0.10    1.50
   6 -10   5    0.70    0.80
   6 -10   5   -0.30    0.70
   6 -10   5   -0.80    0.60
   6 -10   5    0.70    1.00
   6  10   5    2.20    1.20
   6  10   5    0.20    0.80
   6  10   5   -0.10    0.80
   6  10   5    1.40    1.20
   6 -11  -5    4.50    1.70
   6 -11  -5    8.40    1.50
   6 -11  -5    5.70    1.60
   6  11  -5    5.10    1.50
   6  11  -5    2.90    1.80
  -6  11   5    5.90    1.80
   5 -11  -5   -0.20    0.90
   5 -11  -5    0.50    1.10
   5 -11  -5   -1.60    1.10
   5  11  -5   -1.20    1.30
   5  11  -5    2.10    1.20
   4 -11  -5    2.00    0.80
   4 -11  -5    1.90    1.00
   4 -11  -5    1.40    1.30
   4 -11  -5    2.50    1.30
   4  11  -5    2.90    1.20
   4  11  -5    2.20    1.70
   4  11  -5    1.50    1.60
   3 -11  -5   19.30    4.30
   3 -11  -5   20.80    4.50
   3  11  -5   14.10    4.50
   3  11  -5   21.10    4.60
   2 -11  -5    1.60    1.00
   2 -11  -5   -9.70   11.20
  -2 -11   5    7.80   11.00
   2  11  -5   -2.60    9.70
   2  11  -5   -2.70    9.80
  -1 -11   5   -2.00   10.80
   1 -11  -5   15.10    9.30
   1 -11  -5   22.30   10.40
   1  11  -5    5.40   10.60
   0 -11  -5   13.30    9.30
   0 -11   5   15.40   10.00
   0  11   5   23.40   14.00
   0  11  -5   19.20   11.40
   1 -11   5   47.20   17.70
  -1 -11  -5   77.69   19.60
   1  11   5   57.59   19.30
   1  11   5   65.39   21.20
  -1  11  -5   62.19   16.90
   2 -11   5    6.40    8.50
   2 -11   5   -1.90    1.30
  -2 -11  -5   -3.40    6.60
   2 -11   5   -0.20    1.40
   2  11   5   10.10    9.90
   2  11   5   -1.80   11.40
   3 -11   5    2.30    1.00
   3 -11   5    4.40    1.50
   3 -11   5    3.40    1.50
   3 -11   5    3.80    0.90
   3 -11   5    1.30    1.10
   3 -11   5    2.20    1.20
   3 -11   5    1.90    1.60
   3  11   5    1.60    1.20
   3  11   5    3.20    1.50
   3  11   5    3.90    1.80
   3  11   5    2.30    1.70
   3  11   5    3.20    1.70
   3  11   5    3.10    1.20
   4 -11   5    2.30    1.50
   4 -11   5    3.50    1.20
   4 -11   5    4.60    1.40
   4 -11   5    1.40    1.40
   4 -11   5    3.70    1.20
   4 -11   5    3.20    1.30
   4 -11   5    0.00    1.20
   4  11   5    4.00    1.70
   4  11   5    3.30    1.30
   4  11   5    2.90    1.40
   4  11   5    3.30    1.30
   4  11   5    2.10    1.30
   4  11   5    1.10    1.20
   5 -11   5    1.10    1.20
   5 -11   5    2.90    1.10
   5 -11   5    0.40    0.80
   5 -11   5    2.40    1.00
   5 -11   5    2.50    1.30
   5  11   5    0.10    1.40
   5  11   5    0.60    1.00
   5  11   5    1.40    1.10
   5  11   5    2.00    1.50
   5  11   5   -0.30    1.60
   5  11   5   -0.20    1.30
   6 -11   5    0.30    0.90
   6 -11   5    0.30    0.80
   6 -11   5    0.90    0.80
   6  11   5    1.20    0.80
   6  11   5    0.70    1.00
   6  11   5    2.60    0.90
   6 -12  -5   -1.20    0.90
   6 -12  -5   -0.10    0.80
   6  12  -5    1.20    0.70
   6  12  -5    0.80    0.80
   5 -12  -5   -0.40    1.10
   5 -12  -5   -1.10    0.80
   5 -12  -5   -0.50    0.80
   5  12  -5   -0.50    1.40
   5  12  -5    1.20    1.00
   4 -12  -5    1.50    1.30
   4 -12  -5   -0.50    0.90
   4 -12  -5    2.50    1.00
   4  12  -5    3.20    1.50
   4  12  -5    0.20    1.60
   3 -12  -5    4.00    1.40
   3 -12  -5    4.40    1.30
   3  12  -5    2.10    1.30
   3  12  -5    2.70    1.80
   2 -12  -5   10.20   11.50
  -2 -12   5    8.20   11.50
   2  12  -5   11.10   11.40
  -1 -12   5  378.06   86.59
   1 -12  -5  355.76   85.79
   1  12  -5  413.66   86.79
   0 -12  -5   79.29   24.10
   0 -12   5   91.19   25.00
   0  12  -5   99.59   23.10
   0  12   5   68.99   25.00
   1 -12   5   53.19   16.60
  -1 -12  -5   33.50   13.00
   1  12   5   45.10   17.70
   1  12   5   20.40   15.00
   2 -12   5   39.00    9.30
   2 -12   5   40.60    9.20
   2 -12   5   42.10    9.30
   2 -12   5   47.90    9.30
   2 -12   5   41.00    9.30
   2 -12   5   47.40    9.30
   2  12   5   39.90    9.30
   2  12   5   44.90    9.30
   2  12   5   35.40    9.40
   2  12   5   39.80    9.40
   3 -12   5    1.50    1.30
   3 -12   5    3.70    1.10
   3 -12   5    3.80    1.60
   3 -12   5    3.00    1.10
   3 -12   5    6.60    1.40
   3 -12   5    3.70    1.70
   3 -12   5    3.20    1.20
   3  12   5    4.90    1.60
   3  12   5    3.10    1.80
   3  12   5    4.40    1.40
   3  12   5    1.40    1.70
   3  12   5    1.80    1.70
   3  12   5    2.70    1.30
   4 -12   5    1.00    1.10
   4 -12   5   -0.60    1.20
   4 -12   5   -0.90    1.10
   4 -12   5   -0.70    1.30
   4 -12   5    2.30    0.80
   4 -12   5    1.00    1.40
   4  12   5    1.70    1.10
   4  12   5    0.90    1.10
   4  12   5   -0.20    1.20
   4  12   5   -0.20    1.00
   4  12   5    2.40    1.10
   4  12   5    1.60    1.10
   4  12   5    0.40    1.10
   5 -12   5    0.80    1.00
   5 -12   5   -0.30    0.80
   5 -12   5    1.00    1.30
   5 -12   5    0.20    1.00
   5 -12   5    1.00    1.10
   5  12   5   -0.70    1.00
   5  12   5    0.60    1.30
   5  12   5   -0.90    0.90
   5  12   5    0.40    1.20
   5  12   5    0.20    1.00
   5  12   5   -1.80    1.20
   6 -12   5    1.30    0.70
   6 -12   5    1.20    0.80
   6 -12   5    0.90    0.80
   6  12   5    0.00    0.60
   6  12   5    0.90    0.70
   6  12   5    0.70    0.80
   6 -13  -5    5.80    1.60
   6 -13  -5    8.20    1.60
   6  13  -5    6.00    1.60
   6  13  -5    5.70    1.60
   5 -13  -5    0.40    1.00
   5 -13  -5   -0.20    1.00
   5  13  -5    0.10    1.00
  -5  13   5    0.30    1.00
   5  13  -5   -0.70    0.80
   4 -13  -5    3.90    1.20
   4 -13  -5    3.90    1.10
   4 -13  -5    4.60    1.50
   4  13  -5    2.40    1.60
  -4  13   5   -0.10    1.70
   4  13  -5    3.20    1.40
   3 -13  -5    1.10    1.10
   3 -13  -5    0.50    0.70
   3  13  -5   -0.50    1.50
  -3  13   5   -0.40    1.00
   2 -13  -5    1.20    0.90
   2 -13  -5    0.10    0.80
   2 -13  -5   -0.30    0.60
  -2 -13   5    0.10    0.90
  -2  13   5   -1.40    0.90
   2  13  -5    2.50    1.90
   1 -13  -5  108.49   31.60
  -1 -13   5  109.39   32.50
   1  13  -5  157.48   32.50
   0 -13  -5   86.79   23.50
   0 -13   5   80.19   25.30
   0  13   5   81.69   26.70
   0  13  -5  101.89   25.10
   1 -13   5   11.00    2.30
  -1 -13  -5    8.30    2.30
   1 -13   5   53.89   13.10
  -1 -13  -5   21.70   12.90
   1 -13   5   10.20    2.30
   1 -13   5   10.10    2.30
   1 -13   5   12.00    2.70
   1 -13   5    9.10    2.50
   1 -13   5   11.70    2.50
   1  13   5   67.49   16.50
   1  13   5    7.80    2.40
   1  13   5    7.90    2.40
   2 -13   5    1.40    1.30
   2 -13   5    0.30    1.00
   2 -13   5    1.60    1.50
   2 -13   5   -1.00    0.90
   2 -13   5    1.40    0.80
   2 -13   5    0.30    1.40
   2  13   5    0.20    0.80
   2  13   5    2.80    1.60
   2  13   5   -1.10    1.50
   2  13   5    1.10    1.30
   3 -13   5   52.49   11.00
   3 -13   5   48.00   11.00
   3 -13   5   51.79   11.00
   3 -13   5   57.19   11.00
   3 -13   5   48.30   11.10
   3 -13   5   48.10   11.10
   3 -13   5   54.49   11.00
   3  13   5   39.20   11.10
   3  13   5   49.90   11.10
   3  13   5   43.40   11.00
   3  13   5   55.29   11.10
   3  13   5   51.89   11.10
   4 -13   5    0.00    1.30
   4 -13   5    0.10    1.10
   4 -13   5   -1.00    1.00
   4 -13   5    1.10    0.80
   4 -13   5   -0.50    1.60
   4 -13   5    0.30    0.90
   4  13   5    0.90    1.00
   4  13   5    1.40    1.10
   4  13   5    1.70    1.30
   4  13   5    2.80    1.20
   4  13   5    0.20    1.50
   4  13   5    1.20    0.80
   4  13   5   -0.30    0.90
   5 -13   5   10.00    2.00
   5 -13   5    9.20    1.90
   5 -13   5    5.60    2.00
   5 -13   5    8.60    1.90
   5 -13   5    7.60    2.00
   5  13   5    5.00    2.00
   5  13   5    7.30    1.90
   5  13   5    7.80    1.90
   5  13   5    2.10    2.00
   6 -13   5   -1.20    0.60
   6 -13   5    1.30    0.70
   6  13   5    0.30    0.60
   6  13   5    0.30    0.60
   6  13   5    0.00    0.80
   6 -14  -5   -0.30    0.40
   6  14  -5    0.40    0.60
   6  14  -5    0.90    0.60
   5 -14  -5    5.00    1.40
  -5  14   5    5.70    1.60
   5  14  -5    6.00    1.50
   5  14  -5    4.10    1.50
   4 -14  -5    0.50    0.90
   4 -14  -5   -0.20    1.10
   4  14  -5    0.50    1.30
  -4  14   5    0.70    1.50
   4  14  -5    1.50    1.10
   3 -14  -5    1.50    1.00
   3 -14  -5    0.50    0.70
   3  14  -5    2.80    1.20
  -3  14   5   -1.20    1.00
   2 -14  -5    0.80    1.00
   2 -14  -5    2.80    1.00
   2 -14  -5    1.10    0.90
  -2 -14   5    0.80    1.00
   2  14  -5    3.30    1.50
  -2  14   5    2.00    1.20
  -1 -14   5   20.70    4.70
  -1 -14   5   17.20    4.50
   1 -14  -5   18.90    4.40
  -1 -14   5   21.70    4.50
   1 -14  -5   21.10    4.40
  -1  14   5   18.20    4.70
  -1  14   5   21.50    4.50
   1  14  -5   18.00    4.90
   0 -14   5    0.50    0.90
   0 -14   5    0.40    0.90
   0 -14   5    1.40    1.20
   0 -14   5   -1.50    0.90
   0 -14  -5    0.60    0.60
   0 -14  -5   -0.50    0.50
   0  14   5    1.70    1.10
   0  14   5   -0.80    0.80
   0  14  -5   -0.80    1.20
   1 -14   5    0.00    1.00
   1 -14   5    0.10    0.70
   1 -14   5   -0.40    1.60
   1 -14   5   -0.50    0.90
  -1 -14  -5    0.20    0.60
   1 -14   5   -1.90    1.30
   1 -14   5   -1.60    0.80
   1  14   5    0.00    0.90
   1  14   5    1.80    1.10
   2 -14   5   59.09   11.60
   2 -14   5   50.19   11.60
  -2 -14  -5   52.89   11.60
   2 -14   5   48.50   11.70
   2 -14   5   49.70   11.70
   2 -14   5   57.89   11.70
   2 -14   5   51.89   11.70
   2  14   5   48.80   11.70
   2  14   5   52.29   11.70
   2  14   5   54.39   11.80
   2  14   5   54.79   11.70
   3 -14   5   -0.20    1.40
   3 -14   5    0.30    1.10
   3 -14   5    2.30    0.90
   3 -14   5    0.10    1.30
   3 -14   5   -1.00    1.30
   3 -14   5    0.70    0.90
   3 -14   5    1.30    1.20
   3 -14   5    0.70    1.00
   3  14   5   -0.10    1.00
   3  14   5    0.80    1.20
   3  14   5   -0.30    1.00
   3  14   5    1.20    1.00
   3  14   5    1.10    1.60
   4 -14   5    0.20    1.40
   4 -14   5    1.10    0.90
   4 -14   5    1.60    1.00
   4 -14   5    0.50    1.10
   4 -14   5    2.50    1.10
   4 -14   5    0.60    0.80
   4  14   5    0.80    1.20
   4  14   5    0.00    1.10
   4  14   5   -0.10    0.70
   4  14   5    1.30    1.30
   4  14   5    0.80    1.00
   4  14   5    0.80    1.00
   5 -14   5   -2.10    0.90
   5 -14   5   -0.10    0.60
   5 -14   5   -1.30    0.80
   5 -14   5    0.50    0.80
   5 -14   5    0.10    0.90
   5  14   5    0.10    1.20
   5  14   5    0.30    0.80
   5  14   5   -0.40    1.20
   5  14   5   -1.00    1.00
   5 -15  -5    0.30    0.60
   5  15  -5    0.60    0.80
  -5  15   5   -0.60    0.90
   5  15  -5   -1.60    1.00
   4 -15  -5    0.30    0.90
   4 -15  -5   -0.90    1.00
   4  15  -5    0.20    1.30
   4  15  -5    0.50    1.30
  -4  15   5    2.20    1.60
   3 -15  -5    7.60    2.00
   3 -15  -5    7.30    1.90
   3  15  -5    6.70    2.00
   3  15  -5    8.70    3.10
  -3  15   5    6.90    2.10
   2 -15  -5    7.80    1.70
   2 -15  -5    4.70    1.70
   2 -15  -5    8.10    1.80
  -2 -15   5    9.60    1.90
   2  15  -5    2.70    2.50
  -2  15   5    5.90    2.00
  -1 -15   5   18.40    5.60
  -1 -15   5   28.90    5.70
   1 -15  -5   25.20    5.60
   1 -15  -5   29.00    5.60
  -1 -15   5   27.50    5.80
  -1  15   5   23.30    5.80
   1  15  -5   21.80    6.00
   0 -15   5    0.60    0.70
   0 -15   5   -0.90    0.70
   0 -15   5   -1.00    0.90
   0 -15  -5    0.80    0.80
   0 -15   5   -2.60    1.60
   0 -15  -5   -0.30    0.60
   0  15   5   -0.70    1.30
   0  15  -5   -1.40    1.70
   1 -15   5   42.30   10.00
   1 -15   5   46.10   10.00
   1 -15   5   40.70   10.10
  -1 -15  -5   46.70   10.00
   1 -15   5   46.40   10.00
   1 -15   5   46.50   10.00
   1 -15   5   44.80   10.20
   1  15   5   52.49   10.20
  -2 -15  -5    1.70    0.90
   2 -15   5    1.20    1.20
   2 -15   5    0.00    1.60
   2 -15   5   -0.10    1.70
   2 -15   5    0.30    0.80
   2 -15   5    2.30    1.00
   2  15   5    3.10    1.70
   2  15   5    2.20    0.90
   2  15   5    0.90    1.60
   3 -15   5  107.69   22.40
   3 -15   5  103.79   22.40
   3 -15   5  104.79   22.40
   3 -15   5  114.19   22.40
   3 -15   5  118.99   22.50
   3 -15   5   86.29   22.40
   3  15   5   95.19   22.50
   3  15   5  100.29   22.50
   3  15   5   86.69   22.40
   3  15   5  110.39   22.50
   3  15   5  106.89   22.50
   4 -15   5    4.90    1.70
   4 -15   5    3.80    1.30
   4 -15   5    5.80    1.40
   4 -15   5    7.30    1.40
   4 -15   5    3.60    1.80
   4  15   5    3.90    1.20
   4  15   5    6.80    1.60
   4  15   5    2.90    1.70
   4  15   5    5.00    1.60
   4  15   5    3.70    1.40
   4  15   5    2.20    1.70
   5 -15   5    4.60    1.20
   5 -15   5    6.10    1.10
   5 -15   5    2.20    1.00
   5 -15   5    6.80    1.10
   5  15   5    4.00    1.20
   5  15   5    1.40    1.50
   5  15   5    0.00    1.00
   5  15   5    1.90    1.00
   5 -16  -5    2.20    0.70
   5 -16  -5    2.30    0.70
   5  16  -5    1.00    1.00
   5  16  -5    1.00    0.80
  -5  16   5    1.40    1.00
   4 -16  -5    0.40    0.90
   4 -16  -5   -0.30    0.60
  -4  16   5    0.90    1.00
   4  16  -5    0.50    0.90
   4  16  -5   -0.10    0.80
   3 -16  -5    2.20    1.10
   3 -16  -5    0.20    1.00
   3  16  -5    1.00    1.00
  -3  16   5    3.10    1.30
   3  16  -5    0.60    1.80
  -2 -16   5   -0.40    0.60
   2 -16  -5    0.70    0.80
   2 -16  -5    1.10    1.00
  -2  16   5   -1.50    1.10
   2  16  -5   -1.80    1.80
   2  16  -5    1.70    1.40
  -1 -16   5    0.80    0.70
  -1 -16   5    1.40    1.00
   1 -16  -5    1.40    0.70
  -1 -16   5    2.40    1.00
   1 -16  -5    1.10    0.70
   1  16  -5    0.30    2.00
  -1  16   5    0.20    1.10
   0 -16   5   44.10   10.30
   0 -16   5   41.40   10.10
   0 -16  -5   50.69   10.10
   0 -16   5   43.20   10.10
   0 -16   5   39.30   10.10
   0 -16  -5   43.80   10.10
   0  16   5   56.69   10.20
   0  16  -5   55.49   10.30
   1 -16   5    2.60    1.80
   1 -16   5    0.40    0.70
   1 -16   5    1.30    1.00
   1 -16   5    2.90    1.10
  -1 -16  -5    0.50    0.70
   1  16   5   -0.90    1.30
   2 -16   5    5.80    2.10
  -2 -16  -5    6.90    2.00
   2 -16   5    8.10    2.20
   2 -16   5    8.40    2.20
   2 -16   5    5.10    2.40
   2 -16   5    8.90    2.00
   2 -16   5   11.70    2.10
   2 -16   5    4.80    2.60
   2  16   5    8.10    2.10
   2  16   5   11.40    2.40
   2  16   5    8.20    2.50
   3 -16   5    0.80    0.90
   3 -16   5    1.50    1.20
   3 -16   5   -0.80    0.80
   3 -16   5    1.90    1.10
   3 -16   5    0.50    1.10
   3 -16   5    0.40    0.90
   3  16   5   -0.80    1.50
   3  16   5   -0.30    1.60
   3  16   5    0.20    1.00
   3  16   5   -0.80    1.50
   3  16   5    0.10    1.20
   4 -16   5    0.10    0.60
   4 -16   5   -1.30    1.00
   4 -16   5   -1.40    1.30
   4 -16   5    1.00    0.70
   4 -16   5   -0.80    0.90
   4 -16   5   -0.30    0.70
   4  16   5   -1.10    1.40
   4  16   5   -1.10    0.80
   4  16   5   -0.80    0.60
   4  16   5    0.30    0.80
   4  16   5    0.80    1.30
   5 -16   5    2.60    0.80
   5 -16   5    0.00    1.00
   5 -16   5    3.30    0.80
   5  16   5    2.00    1.00
   5  16   5    0.60    0.80
   5  16   5    1.80    0.90
   5 -17  -5    0.40    0.50
   5 -17  -5    0.40    0.50
  -5  17   5    0.50    0.70
   5  17  -5    0.60    0.90
   4 -17  -5    0.50    0.60
   4 -17  -5    0.40    0.90
   4  17  -5    1.60    0.90
   4  17  -5    1.00    0.90
  -4  17   5    2.10    1.10
   3 -17  -5    6.60    1.50
   3 -17  -5    4.20    1.60
   3  17  -5    6.00    1.70
   3  17  -5    4.00    2.10
  -3  17   5    6.30    1.80
   2 -17  -5   18.40    3.80
   2 -17  -5   14.70    3.70
  -2 -17   5   19.50    3.80
   2  17  -5   10.10    3.90
  -2  17   5   25.90    4.20
   2  17  -5   13.20    4.20
  -1 -17   5   36.30    9.10
  -1 -17   5   37.80    9.10
   1 -17  -5   43.30    9.10
   1 -17  -5   42.50    9.10
  -1 -17   5   47.90    9.10
  -1  17   5   43.60    9.30
   1  17  -5   39.40    9.30
   0 -17  -5    6.30    1.50
   0 -17   5    5.70    1.50
   0 -17  -5    7.10    1.60
   0 -17   5    4.70    1.50
   0 -17   5    6.20    1.80
   0  17  -5    3.00    2.30
   0  17   5    2.00    1.90
   1 -17   5   27.90    6.80
  -1 -17  -5   34.00    6.80
   1 -17   5   33.40    6.90
   1 -17   5   24.00    6.80
   1 -17   5   37.00    6.80
   1  17   5   28.30    7.00
  -1  17  -5   31.70    7.00
   2 -17   5    0.40    1.00
   2 -17   5    1.10    1.20
   2 -17   5    2.30    1.20
   2 -17   5    1.40    0.80
   2 -17   5    2.20    0.70
   2 -17   5    3.20    1.90
  -2 -17  -5    0.80    0.90
   2 -17   5    0.80    1.40
   2  17   5   -0.30    1.60
   2  17   5    0.50    1.20
   2  17   5   -0.90    1.50
   3 -17   5   20.90    3.60
   3 -17   5   15.60    3.60
   3 -17   5   13.60    3.90
   3 -17   5   20.70    3.60
   3 -17   5   11.30    3.70
   3 -17   5   13.20    3.70
   3  17   5   16.50    3.60
   3  17   5   11.20    3.70
   3  17   5   16.80    3.70
   3  17   5   13.10    3.70
   4 -17   5    0.50    0.70
   4 -17   5   -0.20    0.50
   4 -17   5    0.30    0.90
   4 -17   5    0.40    1.20
   4  17   5    1.40    0.90
   4  17   5   -0.50    0.50
   4  17   5    0.10    0.70
   4  17   5   -1.20    0.90
   5 -17   5    2.30    0.60
   5  17   5    0.40    0.80
   5  17   5    0.00    0.60
   4 -18  -5    1.40    0.60
   4 -18  -5    0.00    0.50
  -4  18   5   -1.00    0.90
   4  18  -5    0.60    0.80
   3 -18  -5    1.90    0.90
   3 -18  -5    1.10    0.70
  -3  18   5    0.00    1.10
   3  18  -5    0.20    1.50
  -2 -18   5   18.10    3.90
   2 -18  -5   13.70    3.90
  -2  18   5   25.60    4.30
   2  18  -5   15.40    4.30
  -1 -18   5    2.30    1.00
   1 -18  -5    2.40    1.00
  -1 -18   5    0.30    1.00
   1 -18  -5    0.80    0.80
  -1 -18   5    3.10    0.80
  -1  18   5    0.30    1.50
   1  18  -5    1.90    1.50
   0 -18   5    3.90    2.20
   0 -18   5    3.70    1.70
   0 -18  -5    5.80    1.60
   0 -18   5    6.80    1.60
   0 -18  -5    7.70    1.60
   0  18  -5    6.50    2.10
   0  18   5    6.40    1.80
   1 -18   5   -2.40    1.00
  -1 -18  -5   -1.30    0.90
   1 -18   5    0.70    0.70
   1 -18   5    0.60    1.30
   1 -18   5    0.90    0.90
   1  18   5   -1.20    1.50
   1  18   5   -0.50    0.90
  -1  18  -5    0.50    1.40
   2 -18   5   -1.80    1.00
   2 -18   5    3.80    1.80
   2 -18   5    0.90    1.00
   2 -18   5    1.70    0.70
  -2 -18  -5    1.40    0.70
   2 -18   5    0.80    0.70
   2  18   5   -0.30    1.50
   2  18   5    0.20    1.40
  -2  18  -5    0.70    1.40
   2  18   5    1.50    0.80
   3 -18   5    0.50    0.60
   3 -18   5    0.40    1.00
   3 -18   5   -0.30    1.20
   3 -18   5    0.70    0.70
   3 -18   5    0.50    0.70
   3 -18   5   -0.30    0.70
   3  18   5   -0.60    0.60
   3  18   5   -2.60    1.30
   3  18   5    0.10    0.90
   3  18   5    0.50    1.40
   4 -18   5    0.90    0.50
   4 -18   5    0.30    0.70
   4  18   5    0.20    0.90
   4  18   5   -0.40    1.10
   4 -19  -5    0.40    0.70
   4 -19  -5   -0.10    0.40
  -4  19   5    3.50    1.20
   4  19  -5    0.70    0.70
   3 -19  -5    1.70    0.80
   3 -19  -5    3.40    0.80
  -3  19   5    3.30    1.20
   3  19  -5    0.50    1.60
   2 -19  -5    4.10    1.20
   2 -19  -5    0.30    1.00
  -2 -19   5    5.20    1.00
  -2  19   5    2.90    1.70
   2  19  -5    3.10    1.90
  -1 -19   5    1.60    0.80
   1 -19  -5    1.40    1.00
  -1 -19   5    0.60    1.00
   1 -19  -5    2.70    0.80
  -1 -19   5    2.90    1.00
   1  19  -5    0.50    1.90
  -1  19   5    1.90    1.60
   0 -19   5   -0.10    0.90
   0 -19   5    1.10    0.70
   0 -19   5    1.40    0.70
   0 -19  -5    0.80    0.70
   0  19  -5   -3.00    1.80
   0  19   5   -0.40    1.00
   1 -19   5    2.40    1.40
  -1 -19  -5    2.40    1.30
   1 -19   5    5.40    1.20
   1 -19   5    4.10    1.10
   1 -19   5    3.60    1.10
   1 -19   5    6.90    1.60
   1  19   5    2.80    1.60
  -1  19  -5    3.10    1.80
   1  19   5    3.10    1.70
   2 -19   5    0.70    0.90
   2 -19   5    1.10    0.70
  -2 -19  -5    1.50    0.60
   2 -19   5    0.40    0.60
   2 -19   5   -0.10    1.00
   2 -19   5    1.10    1.10
   2  19   5    0.40    0.80
   2  19   5    3.20    1.40
  -2  19  -5    0.60    1.40
   3 -19   5    1.20    0.70
   3 -19   5    1.80    0.80
   3 -19   5    0.50    1.30
   3 -19   5    1.60    0.80
  -3  19  -5    1.10    1.20
   3  19   5    1.50    0.90
   3  19   5    1.00    1.00
   3  19   5    1.80    0.70
   3  19   5   -0.50    1.30
   4 -19   5    1.10    0.50
   4 -19   5    0.70    0.80
   4  19   5    1.00    0.80
  -4  19  -5   -0.10    1.00
   4  19   5    1.00    0.70
   4 -20  -5    0.30    0.40
   4 -20  -5   -0.40    0.50
  -4  20   5    0.50    0.70
   3 -20  -5   -0.20    0.50
  -3  20   5    0.20    1.20
   3  20  -5    1.70    1.30
  -2 -20   5    0.60    0.60
   2 -20  -5    0.60    0.80
   2 -20  -5   -0.60    0.80
  -2  20   5   -1.30    0.90
   2  20  -5   -1.30    1.00
   1 -20  -5    1.60    0.90
  -1 -20   5    2.10    0.80
   1 -20  -5    2.40    0.80
  -1 -20   5    0.30    0.90
  -1  20   5    3.60    1.50
   1  20  -5    1.50    1.30
   0 -20   5    0.40    0.90
   0 -20   5    1.40    0.70
   0 -20  -5    2.00    0.70
   0 -20   5    1.20    0.70
   0  20   5   -0.40    1.30
   0  20  -5   -0.50    1.30
   1 -20   5    0.50    0.60
   1 -20   5    0.20    0.60
   1 -20   5    1.60    0.70
  -1 -20  -5    0.70    0.90
   1 -20   5   -0.10    0.60
   1 -20   5    0.80    1.10
   1  20   5    0.60    0.90
   1  20   5   -1.00    0.90
  -1  20  -5    1.70    1.80
   2 -20   5   -0.70    0.50
   2 -20   5    0.60    0.60
   2 -20   5    0.20    0.50
  -2 -20  -5    0.50    0.50
   2 -20   5   -0.30    1.30
   2 -20   5    0.90    0.70
   2  20   5   -0.50    1.20
   2  20   5    0.30    1.00
   2  20   5   -0.50    0.90
  -2  20  -5   -1.20    1.20
   3 -20   5    0.90    0.80
   3 -20   5   -0.30    0.40
   3 -20   5   -0.20    0.50
   3  20   5   -0.50    0.70
  -3  20  -5   -0.60    1.00
   3  20   5   -1.10    0.80
   3  20   5    0.20    0.80
   4 -20   5    6.20    0.90
   4  20   5    0.60    0.80
   4  20   5    2.70    0.90
  -4  20  -5    0.20    1.00
   3 -21  -5    1.60    0.90
   3  21  -5    3.10    1.10
  -3  21   5    4.90    1.10
   2 -21  -5   -0.40    0.50
  -2 -21   5   -0.60    0.50
   2 -21  -5    0.90    0.50
   2  21  -5    0.30    1.00
  -2  21   5   -0.40    0.90
  -1 -21   5   -0.40    0.50
   1 -21  -5    0.40    0.60
   1 -21  -5    0.40    0.50
  -1 -21   5    0.40    0.80
   1  21  -5   -0.30    1.60
  -1  21   5    2.40    1.30
   0 -21   5   -0.10    0.80
   0 -21   5    0.30    0.80
   0 -21   5    0.60    0.80
   0 -21  -5    0.70    0.60
   0  21   5    0.20    1.20
   0  21  -5    1.20    1.20
   1 -21   5   -1.10    0.70
   1 -21   5   -0.20    0.60
   1 -21   5    0.90    0.80
   1 -21   5    0.40    0.80
  -1 -21  -5   -0.80    0.80
   1  21   5    0.70    1.10
  -1  21  -5    1.70    1.80
   1  21   5    0.80    0.90
   2 -21   5    0.70    0.50
   2 -21   5    0.70    0.60
   2 -21   5    0.20    0.80
  -2 -21  -5    0.80    0.70
   2  21   5   -0.60    0.60
   2  21   5    0.20    0.70
  -2  21  -5    1.00    1.20
   2  21   5    0.90    1.10
   3 -21   5   -0.40    0.40
   3 -21   5    0.00    0.50
   3 -21   5    1.30    0.50
   3  21   5    1.20    0.80
   3  21   5    0.40    0.40
  -3  21  -5   -0.50    1.00
   3  21   5    1.00    0.90
   3 -22  -5    0.20    0.40
  -3  22   5    0.60    0.70
   2 -22  -5   -0.10    0.50
  -2 -22   5    0.10    0.40
   2 -22  -5   -0.40    0.40
   2  22  -5   -0.90    0.80
  -2  22   5    0.20    0.80
  -1 -22   5    1.40    0.60
  -1 -22   5    0.10    0.50
   1 -22  -5    2.30    0.60
   1 -22  -5    1.40    0.70
  -1  22   5    1.10    1.20
   1  22  -5    0.20    1.40
   0 -22   5    0.30    0.50
   0 -22   5   -0.50    0.50
   0 -22   5   -0.30    0.50
   0 -22  -5    0.10    0.50
   0  22  -5   -0.70    1.00
   0  22   5    1.10    1.10
   0  22   5    0.40    0.90
   1 -22   5    1.20    0.50
   1 -22   5    1.40    0.60
  -1 -22  -5    0.80    0.60
   1 -22   5    0.30    0.60
   1 -22   5    0.30    0.50
   1  22   5    0.60    0.80
  -1  22  -5   -1.00    1.50
   1  22   5    0.70    1.00
  -2 -22  -5    1.50    0.60
   2 -22   5    1.00    0.80
   2 -22   5    1.90    0.70
   2 -22   5    3.60    0.80
   2  22   5    2.00    0.90
   2  22   5    3.00    0.80
  -2  22  -5    1.60    1.50
   2  22   5    2.40    0.80
  -3  22  -5    2.50    1.00
   2 -23  -5    0.40    0.40
   2 -23  -5    0.30    0.40
  -2 -23   5   -0.20    0.30
   2  23  -5   -0.80    0.70
  -2  23   5    0.30    0.70
   1 -23  -5    1.30    0.70
  -1 -23   5   -0.30    0.60
   1 -23  -5    0.70    0.60
  -1 -23   5   -0.20    0.40
  -1  23   5    0.90    0.70
   1  23  -5   -1.70    0.80
  -1  23   5    1.10    0.80
   0 -23   5   -0.20    0.60
   0 -23  -5    0.60    0.50
   0 -23   5    0.90    0.50
   0  23  -5    1.40    1.00
   0  23   5   -1.40    1.00
   0  23   5    0.60    0.80
   1 -23   5   -0.50    0.50
  -1 -23  -5    0.10    0.50
   1 -23   5    0.10    0.40
   1 -23   5    0.10    0.40
  -1  23  -5    0.30    0.90
   1  23   5   -0.60    0.80
   1  23   5    0.20    0.60
   1  23   5    0.10    0.90
   2 -23   5    1.40    0.40
   2 -23   5   -0.20    0.40
   2 -23   5   -0.10    0.40
   2  23   5   -0.10    0.70
   2  23   5    0.10    0.60
  -2  23  -5    3.10    1.00
   0 -24   5    0.10    0.40
   0 -24  -5    0.20    0.40
   0 -24   5   -0.20    0.40
   0  24   5    0.20    0.50
   0  24   5    0.00    0.60
   0  24  -5   -0.20    0.80
   0  24   5    0.10    0.60
   7   0  -6    0.40    0.70
   7   0  -6   -0.20    0.60
   6   0  -6    0.70    1.10
   6   0  -6    0.50    1.10
   6   0  -6    0.90    0.80
   6   0  -6   -1.80    1.30
   5   0  -6   -0.10    0.90
   5   0  -6    1.70    1.70
   5   0  -6   -0.40    1.50
   5   0  -6   -1.10    1.20
   4   0  -6    3.40    1.20
   4   0  -6    1.10    1.50
   4   0  -6    2.80    1.30
   4   0  -6   -0.50    1.50
   3   0  -6    3.80    6.40
   3   0  -6   -1.50    7.00
   3   0  -6   -0.30    0.90
   2   0  -6   18.80    8.80
   2   0  -6    6.00    9.00
   1   0  -6    6.90    8.70
   1   0  -6   -4.40    8.70
   0   0   6  272.67   57.09
   0   0  -6  260.47   55.99
   0   0   6  226.18   54.59
  -1   0  -6   -7.00    5.00
   1   0   6   -5.70    8.70
   1   0   6    4.40    8.00
  -1   0  -6   -9.20    6.20
   1   0   6   -2.20    9.40
   2   0   6  929.61  214.28
   2   0   6 1018.70  214.18
   2   0   6  994.80  213.98
   3   0   6    0.70    6.20
   4   0   6   21.00    4.80
   4   0   6   19.00    4.90
   4   0   6   18.80    4.70
   4   0   6   24.80    4.80
   4   0   6   19.60    4.80
   4   0   6   22.00    4.80
   5   0   6   -1.20    1.40
   5   0   6   -2.70    1.00
   5   0   6   -0.80    1.10
   5   0   6   -0.30    1.20
   5   0   6   -0.40    1.30
   6   0   6   11.00    3.00
   6   0   6   13.50    2.90
   6   0   6   10.70    2.90
   7   0   6   -0.10    0.60
   7   0   6    0.50    0.70
   7  -1  -6    0.90    0.70
   7  -1  -6    1.50    0.70
   7  -1  -6    0.20    0.60
   7   1  -6    0.50    0.70
   7   1  -6   -0.40    0.60
   6  -1  -6    4.50    1.10
   6  -1  -6    1.80    1.60
   6  -1  -6    3.00    1.20
   6  -1  -6    1.60    1.20
   6   1  -6    2.50    1.30
   6   1  -6    3.60    1.40
   6   1  -6    2.60    1.20
   6   1  -6   -1.20    1.60
   5  -1  -6   12.30    4.10
   5  -1  -6   11.30    3.90
   5  -1  -6   17.20    3.90
   5  -1  -6   18.50    4.00
   5  -1  -6   17.70    4.10
   5   1  -6   19.70    4.00
   5   1  -6   17.00    4.10
   5   1  -6   22.20    4.20
   5   1  -6   17.60    4.20
   4  -1  -6    3.20    1.50
   4  -1  -6    4.40    1.80
   4  -1  -6    4.20    1.70
   4  -1  -6    1.70    1.30
   4   1  -6    1.00    1.20
   4   1  -6    3.50    1.40
   4   1  -6    2.30    1.60
   3  -1  -6   87.99   20.20
   3   1  -6   76.99   20.80
   3   1  -6   57.79   18.90
   2  -1  -6 2906.21  622.34
   2  -1  -6 2896.31  622.54
   2   1  -6 2905.91  622.54
   2   1  -6 2754.22  622.24
   1  -1  -6    4.20    6.30
   1  -1  -6    9.40    9.90
   1   1  -6   14.60    9.80
   1   1  -6   16.20    7.40
   0  -1  -6  529.85  117.79
   0  -1   6  518.55  117.69
   0  -1  -6  589.74  118.49
   0   1   6  489.35  118.89
   0   1  -6  548.05  118.39
   0   1  -6  568.74  118.49
  -1  -1  -6   28.40   10.20
   1  -1   6   36.90    9.90
   1  -1   6   35.40   12.80
   1  -1   6   27.00   11.40
   1   1   6   34.60   11.00
  -1   1  -6   33.50   10.70
   1   1   6   15.10   11.90
  -1   1  -6   17.60    9.00
  -1   1  -6   31.50    9.80
   1   1   6   22.20   12.60
   2  -1   6  197.48   42.00
   2  -1   6  196.18   41.50
   2  -1   6  160.28   41.50
   2   1   6  178.08   41.50
  -2   1  -6  187.48   40.60
   2   1   6  151.28   41.50
   3  -1   6   -6.10    5.30
   3   1   6    5.80    9.70
   4  -1   6    2.50    1.50
   4  -1   6    3.60    1.00
   4  -1   6    3.60    1.40
   4  -1   6    3.50    1.30
   4  -1   6    0.80    1.50
   4  -1   6    1.90    1.10
   4   1   6    1.70    1.60
   4   1   6    2.60    1.40
   4   1   6    2.10    1.20
   4   1   6    2.90    1.10
   4   1   6    2.90    1.10
   5  -1   6    0.50    0.90
   5  -1   6   -0.40    0.90
   5  -1   6    0.10    1.10
   5  -1   6   -0.30    1.00
   5  -1   6   -0.20    0.90
   5   1   6    1.00    1.00
   5   1   6    1.90    1.60
   5   1   6    0.20    0.70
   5   1   6    0.30    1.50
   6  -1   6    3.40    1.60
   6  -1   6    2.80    1.30
   6  -1   6    3.60    1.30
   6  -1   6    5.80    1.30
   6   1   6    2.30    1.20
   6   1   6    5.80    1.50
   6   1   6    2.40    1.30
   7  -1   6    0.20    0.60
   7  -1   6    0.10    0.70
   7   1   6   -0.30    0.70
   7   1   6    0.00    0.60
   7  -2  -6    2.00    0.70
   7  -2  -6    0.80    1.00
   7  -2  -6    0.40    0.60
   7   2  -6    0.00    0.70
   7   2  -6    0.90    0.90
   7   2  -6    1.00    0.70
   6  -2  -6   -0.50    1.50
   6  -2  -6    2.40    1.10
   6  -2  -6    1.20    1.30
   6  -2  -6    2.10    1.30
   6   2  -6    2.00    1.20
   6   2  -6    2.00    1.60
   6   2  -6    2.90    1.30
   6   2  -6    0.50    1.60
   5  -2  -6   33.80    8.90
   5  -2  -6   31.80    8.80
   5  -2  -6   29.20    9.00
   5  -2  -6   45.20    9.00
   5  -2  -6   44.80    8.90
   5   2  -6   44.90    9.00
   5   2  -6   49.10    8.90
   5   2  -6   45.40    8.90
   5   2  -6   42.00    8.90
   4  -2  -6    8.60    2.50
   4  -2  -6   21.60   12.10
   4  -2  -6    8.10    2.20
   4  -2  -6    5.70    2.20
   4   2  -6    9.70    2.20
   4   2  -6    7.60    2.40
   4   2  -6    8.20    2.30
   3  -2  -6   95.69   23.20
   3   2  -6   70.19   22.30
   3   2  -6  106.99   24.40
   2  -2  -6   16.40    8.20
   2  -2  -6    8.80    6.90
   2   2  -6   14.90    9.10
   2   2  -6    5.50   10.30
   1  -2  -6  133.09   35.60
   1  -2  -6  177.58   36.40
   1   2  -6  146.09   36.70
   1   2  -6  169.18   36.10
   0  -2   6  355.96   79.89
   0  -2  -6  357.16   80.69
   0  -2  -6  333.47   79.99
   0   2  -6  373.86   80.49
   0   2   6  402.16   81.99
   0   2  -6  360.46   80.39
  -1  -2  -6   71.89   16.60
   1  -2   6   53.99   15.60
   1   2   6   49.30   16.80
  -1   2  -6   49.70   15.40
   1   2   6   51.49   17.40
  -1   2  -6   72.39   16.60
  -1   2  -6   63.49   15.20
   2  -2   6  326.17   69.69
   2  -2   6  290.37   69.39
  -2  -2  -6  324.57   69.19
   2  -2   6  301.07   68.99
   2   2   6  313.77   69.39
   2   2   6  303.57   70.19
   3  -2   6    1.20   10.40
   3  -2   6   -0.60    1.00
   3  -2   6   -2.90    7.80
   3   2   6   -2.30    5.50
   3   2   6   -5.80    6.10
   4  -2   6    0.50    1.20
   4  -2   6    2.60    1.30
   4  -2   6    0.20    1.00
   4  -2   6    3.20    1.30
   4  -2   6    3.10    1.10
   4  -2   6    0.40    1.20
   4   2   6    3.60    1.30
   4   2   6    1.10    1.40
   4   2   6    0.00    1.30
   4   2   6    1.30    1.20
   4   2   6   -0.60    1.40
   5  -2   6    4.30    2.00
   5  -2   6    6.90    1.80
   5  -2   6    6.80    1.90
   5  -2   6    5.70    1.70
   5  -2   6    4.20    2.10
   5   2   6    6.50    1.80
   5   2   6    4.80    2.20
   5   2   6    6.70    1.90
   5   2   6    4.30    1.90
   5   2   6    7.40    1.80
   6  -2   6    0.20    1.10
   6  -2   6    0.10    1.20
   6  -2   6    2.70    1.00
   6  -2   6    0.90    0.90
   6  -2   6    1.40    1.40
   6   2   6   -1.20    1.60
   6   2   6    2.30    1.00
   6   2   6    1.90    0.90
   6   2   6    2.70    1.40
   7  -2   6   -0.40    0.50
   7  -2   6   -0.10    0.70
   7   2   6   -1.10    0.60
   7   2   6    0.30    0.50
   7   2   6   -1.20    0.50
   7   2   6   -1.00    0.60
   7  -3  -6    1.80    0.80
   7  -3  -6    2.00    0.90
   7   3  -6    0.20    0.90
   7   3  -6    1.90    0.80
   7   3  -6    0.30    0.70
   6  -3  -6    3.60    1.40
   6  -3  -6    2.80    1.40
   6  -3  -6    5.00    1.30
   6  -3  -6    3.40    1.20
   6   3  -6    3.00    1.70
   6   3  -6    3.00    1.70
   6   3  -6    3.10    1.40
   6   3  -6    4.70    1.60
   5  -3  -6    2.40    1.70
   5  -3  -6    0.20    0.90
   5  -3  -6    1.10    1.40
   5  -3  -6   -1.10    1.20
   5  -3  -6    0.90    1.70
   5   3  -6    0.80    1.60
   5   3  -6    2.90    1.30
   5   3  -6   -0.80    1.80
   5   3  -6    3.50    1.40
   4  -3  -6   -2.40    1.50
   4  -3  -6    1.00    1.50
   4  -3  -6   -0.40    1.20
   4   3  -6    1.00    1.50
   4   3  -6   -0.40    1.20
   4   3  -6   -0.30    1.50
   3  -3  -6   49.30   14.00
   3   3  -6   50.39   14.30
   3   3  -6   25.70   12.60
   2  -3  -6 1128.59  231.78
   2  -3  -6 1094.99  231.58
   2  -3  -6  949.51  230.88
   2   3  -6 1093.69  231.68
   2   3  -6 1045.60  231.78
   1  -3  -6  335.07   77.49
   1  -3  -6  333.17   76.69
   1   3  -6  354.56   77.49
   1   3  -6  362.56   77.29
   0  -3  -6   34.80   12.80
   0  -3   6   30.90   10.70
   0  -3  -6   31.30   10.20
   0   3  -6   33.00   10.50
   0   3   6   31.40   13.90
   0   3  -6   32.60   11.80
   1  -3   6  233.18   53.79
  -1  -3  -6  254.77   53.59
   1   3   6  227.78   53.89
   1   3   6  280.27   54.99
  -1   3  -6  240.48   53.49
  -1   3  -6  207.68   52.59
   2  -3   6  125.39   27.70
  -2  -3  -6  118.39   27.50
   2  -3   6  112.19   26.70
   2   3   6  105.09   28.30
   2   3   6   93.09   27.70
  -3  -3  -6  175.48   39.60
   3  -3   6  170.58   40.10
   3   3   6  155.28   40.00
   3   3   6  180.08   40.20
   4  -3   6    0.70    1.20
   4  -3   6    0.80    1.30
   4  -3   6    0.30    0.80
   4  -3   6    0.60    1.20
   4  -3   6    0.10    0.80
   4   3   6    0.70    1.00
   4   3   6    2.50    1.40
   4   3   6    1.70    1.30
   4   3   6    1.20    1.70
   4   3   6   -1.20    1.30
   5  -3   6   13.40    3.00
   5  -3   6   10.60    3.10
   5  -3   6   11.60    3.20
   5  -3   6   14.20    3.20
   5  -3   6   16.10    3.10
   5  -3   6    7.60    3.10
   5   3   6   15.90    3.20
   5   3   6   14.60    3.10
   5   3   6    6.50    3.30
   5   3   6    8.30    3.10
   5   3   6   14.90    3.00
   6  -3   6    2.30    1.00
   6  -3   6   -0.40    1.20
   6  -3   6    0.80    1.00
   6  -3   6    0.60    0.80
   6  -3   6    1.60    0.90
   6   3   6    0.70    0.90
   6   3   6    2.40    1.20
   6   3   6    1.30    0.90
   6   3   6    0.00    1.30
   7  -3   6   -0.70    0.70
   7  -3   6    1.20    0.70
   7  -3   6    0.80    0.50
   7  -3   6    1.50    0.70
   7   3   6    0.50    0.60
   7   3   6    0.80    0.70
   7   3   6   -0.10    0.60
   7   3   6    0.90    0.50
   7  -4  -6    2.90    0.80
   7  -4  -6    2.90    0.70
   7   4  -6   -0.10    0.70
   7   4  -6    0.70    0.60
   7   4  -6    0.40    0.70
   6  -4  -6    4.20    1.10
   6  -4  -6    1.80    1.20
   6  -4  -6    1.00    1.60
   6  -4  -6    4.40    1.20
   6   4  -6    3.00    1.50
   6   4  -6    1.90    1.20
   6   4  -6    3.00    1.30
   6   4  -6    3.70    1.40
   5  -4  -6    0.20    1.10
   5  -4  -6    1.40    1.20
   5  -4  -6    1.70    1.20
   5  -4  -6    0.40    0.90
   5   4  -6    0.80    1.30
   5   4  -6    2.00    1.20
   5   4  -6    3.30    1.80
   5   4  -6   -0.20    1.30
   4  -4  -6    2.30    1.00
   4  -4  -6    0.60    1.90
   4  -4  -6    0.90    1.10
   4   4  -6    5.60    1.80
   4   4  -6    0.20    1.60
   4   4  -6    0.90    1.10
   3  -4  -6    1.10    1.50
   3  -4  -6    2.10   10.00
   3   4  -6   -3.90    8.80
   3   4  -6    5.10    1.70
   3   4  -6   17.80    8.80
   2  -4  -6   24.90   13.20
   2  -4  -6   31.10   12.10
   2   4  -6   39.30   13.40
   2   4  -6   41.80   11.90
   1  -4  -6  110.99   30.60
   1  -4  -6  129.79   31.60
   1   4  -6  137.79   30.30
  -1   4   6  128.19   31.20
   1   4  -6  128.69   31.20
   0  -4  -6   11.00    7.50
   0  -4  -6   11.40   10.30
   0  -4   6   16.10    8.60
   0   4   6   21.60    9.70
   0   4  -6    9.90    8.60
   0   4  -6   15.80    7.50
   1  -4   6   17.40    8.30
  -1  -4  -6    7.90    7.60
   1   4   6   13.50    8.90
  -1   4  -6   10.40    6.60
  -1   4  -6   23.80    9.10
   1   4   6   27.10   12.80
  -2  -4  -6  294.67   68.99
   2  -4   6  325.27   69.09
   2   4   6  286.77   70.09
   2   4   6  324.27   69.99
  -3  -4  -6  215.28   49.40
   3  -4   6  213.48   49.80
   3   4   6  193.18   49.90
   3   4   6  223.48   49.20
   4  -4   6  109.39   25.80
   4  -4   6  124.69   25.80
   4  -4   6   99.09   25.80
   4  -4   6  116.69   25.80
   4  -4   6  124.19   25.80
   4  -4   6  115.39   25.80
   4   4   6  119.69   25.90
   4   4   6  126.69   25.90
   4   4   6  120.99   25.90
   4   4   6  125.09   25.80
   4   4   6  122.89   25.90
   5  -4   6    1.10    1.40
   5  -4   6    2.60    1.40
   5  -4   6    0.30    1.00
   5  -4   6    0.50    1.50
   5  -4   6    1.00    1.30
   5   4   6    2.70    1.40
   5   4   6    3.60    1.20
   5   4   6    3.80    1.20
   5   4   6    2.70    1.80
   5   4   6    4.70    1.30
   6  -4   6    0.00    0.90
   6  -4   6   -0.10    1.00
   6  -4   6    0.00    1.10
   6  -4   6    0.90    0.90
   6   4   6   -1.00    1.60
   6   4   6   -0.80    0.80
   6   4   6    0.90    0.80
   6   4   6    0.10    0.90
   6   4   6    1.30    0.90
   7  -4   6    0.70    0.70
   7  -4   6   -0.10    0.50
   7  -4   6   -0.90    0.50
   7  -4   6   -0.40    0.60
   7   4   6    0.20    0.50
   7   4   6   -0.10    0.80
   7   4   6    0.50    0.50
   7   4   6    0.00    0.70
   7  -5  -6   -0.60    0.70
   7  -5  -6   -0.60    0.60
   7   5  -6    1.00    0.70
   7   5  -6    0.30    0.60
   6  -5  -6    6.20    2.40
   6  -5  -6    7.30    2.20
   6  -5  -6    6.10    2.50
   6  -5  -6   15.00    2.30
   6   5  -6    9.30    2.30
   6   5  -6    9.40    2.60
   6   5  -6   10.80    2.50
   6   5  -6    7.50    2.60
   5  -5  -6   -1.40    1.40
   5  -5  -6    0.30    0.90
   5  -5  -6   -0.50    0.80
   5  -5  -6    0.70    1.10
   5   5  -6   -0.50    1.30
   5   5  -6   -0.30    1.70
   5   5  -6   -0.60    1.80
   5   5  -6    2.10    1.60
   4  -5  -6   14.00    3.80
   4  -5  -6   20.50    3.90
   4  -5  -6   14.60    3.70
   4   5  -6   15.90    3.80
   4   5  -6   11.90    3.80
   4   5  -6   19.40    4.00
   3  -5  -6   10.00   10.00
   3  -5  -6    2.70    1.30
   3  -5  -6    2.50    6.80
   3   5  -6   16.80    9.70
   3   5  -6    2.10   10.10
   3   5  -6    1.00    1.60
   2  -5  -6   75.99   18.10
   2  -5  -6   56.49   17.20
   2   5  -6   62.99   18.00
   2   5  -6   52.39   17.90
   1  -5  -6   11.00   10.10
  -1  -5   6    5.50    6.50
   1  -5  -6   10.60   10.20
   1   5  -6   14.50    7.40
   1   5  -6    7.20    9.70
  -1   5   6    3.30   10.70
   0  -5   6  319.87   74.69
   0  -5  -6  313.57   74.49
   0   5   6  355.06   76.49
   0   5  -6  336.17   74.39
   0   5  -6  355.76   75.09
   1  -5   6   -1.10    6.30
  -1  -5  -6   -8.00    9.00
   1   5   6   12.30   10.60
   1   5   6   -4.40   10.50
  -1   5  -6    5.40    7.40
   2  -5   6  101.79   25.20
  -2  -5  -6   78.59   23.50
   2   5   6   98.39   25.70
   2   5   6   99.49   26.40
  -3  -5  -6   35.20   15.70
   3  -5   6   65.69   15.90
   3   5   6   39.90   16.40
   3   5   6   35.40   14.30
   4  -5   6    1.20    1.20
   4  -5   6   -0.20    1.20
   4  -5   6   -0.40    1.30
   4  -5   6    0.80    1.10
   4  -5   6   -0.50    0.70
   4  -5   6    2.40    1.30
   4   5   6   -1.60    1.00
   4   5   6    0.00    1.20
   4   5   6    1.00    0.90
   4   5   6    2.20    1.00
   4   5   6    1.20    1.40
   4   5   6   -2.30    1.40
   5  -5   6   47.90    9.70
   5  -5   6   48.60    9.70
   5  -5   6   48.30    9.70
   5  -5   6   44.20    9.70
   5  -5   6   45.60    9.70
   5   5   6   33.50    9.80
   5   5   6   33.50    9.80
   5   5   6   44.90    9.70
   5   5   6   48.00    9.70
   5   5   6   39.10    9.80
   6  -5   6   -0.90    1.00
   6  -5   6   -0.50    0.80
   6  -5   6   -0.50    0.70
   6  -5   6    0.90    1.30
   6   5   6    0.90    0.90
   6   5   6    1.30    0.90
   6   5   6   -2.30    1.50
   6   5   6   -0.70    0.80
   6   5   6    0.50    0.80
   7  -5   6    0.60    0.70
   7  -5   6    0.10    0.50
   7  -5   6    0.20    0.70
   7   5   6   -0.70    0.50
   6  -6  -6   -1.50    0.90
   6  -6  -6   -0.10    0.90
   6  -6  -6   -0.60    0.80
   6  -6  -6    0.00    0.70
   6   6  -6   -0.70    1.20
   6   6  -6    0.90    1.10
   6   6  -6   -0.80    1.40
   6   6  -6   -0.90    1.10
   5  -6  -6    0.80    1.60
   5  -6  -6    0.20    1.00
   5  -6  -6    0.70    0.90
   5  -6  -6    0.40    0.90
   5   6  -6    3.30    1.80
   5   6  -6   -1.20    1.50
   5   6  -6    2.40    1.30
   5   6  -6    0.80    1.30
   4  -6  -6    0.80    1.30
   4  -6  -6    1.30    1.40
   4  -6  -6   -0.70    1.00
   4   6  -6    1.00    1.00
   4   6  -6   -1.00    1.60
   4   6  -6   -2.40    1.60
   3  -6  -6   11.40    7.80
   3   6  -6    7.10    9.60
   3   6  -6   21.00    9.40
   3   6  -6    3.10    1.50
   2  -6  -6   53.39   22.80
   2  -6  -6   91.89   22.40
   2   6  -6   96.69   23.40
   2   6  -6  104.79   23.60
   1  -6  -6   -7.00    9.50
   1  -6  -6   10.60    9.70
  -1  -6   6   10.20    7.70
   1   6  -6    5.10    9.40
   1   6  -6   -2.90    8.10
  -1   6   6    4.20   10.30
   0  -6  -6   32.30   10.70
   0  -6   6   31.90   11.90
   0   6  -6   26.00   10.00
   0   6   6   11.90   12.90
   0   6  -6   30.00   10.20
  -1  -6  -6   10.50    7.40
   1  -6   6   -1.90    8.60
  -1   6  -6   -2.00    5.30
   1   6   6    9.00    8.00
   1   6   6    8.60    8.30
  -2  -6  -6   74.09   20.50
   2  -6   6   76.59   21.00
   2   6   6   82.59   21.80
   2   6   6   79.29   23.60
   3  -6   6    7.00   10.70
  -3  -6  -6   17.10   12.00
   3   6   6   -3.60   11.70
   3   6   6    6.90   11.50
   4  -6   6   18.40    5.00
   4  -6   6   18.70    5.00
   4  -6   6   24.80    4.90
   4  -6   6   20.60    5.10
   4  -6   6   23.40    5.00
   4  -6   6   25.00    5.00
   4   6   6   22.20    5.10
   4   6   6   20.20    5.00
   4   6   6   24.60    5.10
   4   6   6   23.80    5.10
   4   6   6   21.80    5.00
   4   6   6   19.60    5.00
   5  -6   6    8.10    1.70
   5  -6   6    5.90    1.80
   5  -6   6    3.00    1.90
   5  -6   6    8.10    1.80
   5   6   6    6.20    1.70
   5   6   6    2.00    2.10
   5   6   6    3.10    2.00
   5   6   6    6.00    2.00
   5   6   6    4.70    2.20
   6  -6   6    1.10    0.80
   6  -6   6    0.30    1.10
   6  -6   6    2.30    1.00
   6  -6   6    1.90    0.80
   6   6   6   -0.10    1.50
   6   6   6    0.70    0.90
   6   6   6   -1.30    1.20
   6   6   6   -0.10    0.80
   6   6   6   -1.60    1.10
   6  -7  -6    1.90    0.80
   6  -7  -6    0.40    0.80
   6  -7  -6    1.20    1.00
   6  -7  -6    1.40    1.00
   6   7  -6    2.40    1.40
   6   7  -6    1.20    0.90
   6   7  -6    0.40    1.10
   5  -7  -6    2.60    1.20
   5  -7  -6    2.80    1.30
   5  -7  -6    4.70    1.40
   5  -7  -6    3.70    1.20
   5   7  -6    2.30    1.40
   5   7  -6    3.10    1.50
   5   7  -6    1.90    1.50
   5   7  -6    0.20    1.60
   4  -7  -6   17.90    3.90
   4  -7  -6   14.50    3.80
   4  -7  -6   14.70    3.90
   4  -7  -6   16.00    3.90
   4   7  -6   19.00    4.10
   4   7  -6   16.70    3.90
   4   7  -6   22.90    4.10
   3  -7  -6   22.30   11.40
  -3  -7   6    3.90    1.70
   3  -7  -6    2.00    1.00
   3   7  -6    1.30    1.30
   3   7  -6   12.50    8.00
   3   7  -6   17.90   11.60
   3   7  -6    1.00    1.20
  -3   7   6    4.60    1.60
   2  -7  -6   18.20   12.80
   2  -7  -6   35.50   14.40
   2   7  -6   43.60   13.70
   2   7  -6   31.00   13.30
  -1  -7   6   83.09   19.80
   1  -7  -6   60.79   20.90
   1  -7  -6   63.79   21.20
   1   7  -6   83.49   20.60
  -1   7   6   75.89   22.20
   1   7  -6   79.89   20.30
   0  -7  -6   83.09   21.10
   0  -7   6   91.39   22.00
   0   7  -6   73.99   20.60
   0   7  -6   73.19   20.20
   0   7   6   90.09   23.80
  -1  -7  -6   88.99   27.00
   1  -7   6  111.09   26.90
   1   7   6   87.19   27.80
   1   7   6  118.39   29.50
  -1   7  -6  119.59   26.30
   2  -7   6    5.40   10.40
  -2  -7  -6    9.80   10.20
   2   7   6   -3.90   10.90
   2   7   6    6.70   11.20
   3  -7   6    2.30    1.90
   3  -7   6    2.40    1.40
   3  -7   6   11.50   11.50
   3  -7   6    2.70    1.00
  -3  -7  -6   19.30    9.80
   3  -7   6    2.30    1.30
   3   7   6   13.30   12.30
   3   7   6    3.60    1.20
   3   7   6    3.30    1.30
   3   7   6    3.50    1.50
   3   7   6   16.30    9.50
   3   7   6    2.50    1.40
   4  -7   6    1.60    1.00
   4  -7   6    1.30    1.30
   4  -7   6   -0.10    1.20
   4  -7   6    0.40    1.40
   4  -7   6    0.70    0.80
   4   7   6    2.70    1.10
   4   7   6    2.10    1.20
   4   7   6    2.00    1.40
   4   7   6   -1.20    1.60
   4   7   6    1.10    1.30
   4   7   6    0.70    1.50
   5  -7   6   -1.20    1.40
   5  -7   6    0.40    1.40
   5  -7   6    0.90    1.20
   5  -7   6    1.90    1.20
   5   7   6   -0.30    1.00
   5   7   6   -0.10    1.70
   5   7   6    0.50    1.40
   5   7   6   -2.60    1.60
   5   7   6    0.60    1.10
   6  -7   6    1.30    0.90
   6  -7   6   -1.90    1.00
   6  -7   6    1.40    1.10
   6  -7   6    2.00    1.10
   6   7   6    0.30    1.30
   6   7   6    0.50    0.90
   6   7   6    0.10    1.10
   6   7   6    0.50    0.80
   6   7   6    0.30    0.80
   6  -8  -6    1.20    0.90
   6  -8  -6    0.50    1.00
   6  -8  -6   -0.50    0.90
   6  -8  -6    0.90    0.70
   6   8  -6    0.00    0.90
   6   8  -6    1.00    2.30
   6   8  -6   -0.10    1.10
   5  -8  -6    4.40    1.50
   5  -8  -6    5.00    1.50
   5  -8  -6    6.10    1.40
   5  -8  -6    1.90    1.60
   5   8  -6    3.60    1.70
   5   8  -6    3.00    1.60
   5   8  -6    1.70    2.00
   5   8  -6    4.80    1.50
   4  -8  -6    3.20    1.50
   4  -8  -6    3.00    1.20
   4  -8  -6    3.90    1.30
   4   8  -6    2.40    1.30
   4   8  -6    2.10    1.50
   4   8  -6    8.00    1.70
  -3  -8   6    5.90    2.10
   3  -8  -6    6.50    1.90
   3  -8  -6   16.40   12.30
   3   8  -6   38.70   10.40
  -3   8   6    6.70    2.10
   3   8  -6    5.70    1.90
   3   8  -6    5.60    2.20
   2  -8  -6   39.90   14.40
   2  -8  -6   21.10   12.80
   2   8  -6   31.80   11.40
   2   8  -6   22.70   10.90
   1  -8  -6   79.09   22.50
   1  -8  -6   86.99   21.50
  -1  -8   6   80.59   22.00
  -1   8   6   60.49   22.70
   1   8  -6   88.59   22.50
   1   8  -6   91.39   21.10
   0  -8   6   12.20   10.60
   0  -8  -6   10.10    8.00
   0   8  -6    4.40    8.90
   0   8   6    4.00   11.10
   1  -8   6   -2.50    6.50
  -1  -8  -6   10.50   10.70
  -1   8  -6    8.90    8.10
   1   8   6    8.90   11.60
   1   8   6   -7.00   10.50
  -2  -8  -6  111.29   28.90
   2  -8   6  119.09   30.00
   2   8   6  137.59   30.10
   2   8   6   82.79   28.10
   3  -8   6   14.40    3.60
   3  -8   6   13.60    3.50
   3  -8   6   14.50    3.50
   3  -8   6   16.20    3.40
   3  -8   6   12.00    3.50
   3  -8   6   15.40    3.50
   3   8   6   16.60    3.60
   3   8   6   13.80    3.80
   3   8   6   16.60    3.60
   3   8   6   13.80    3.60
   3   8   6   17.00    3.50
   3   8   6   13.90    3.50
   3   8   6   74.49   18.30
   4  -8   6   30.50    6.70
   4  -8   6   31.70    6.70
   4  -8   6   31.10    6.60
   4  -8   6   28.70    6.60
   4  -8   6   25.80    6.60
   4   8   6   26.20    6.80
   4   8   6   27.50    6.70
   4   8   6   31.40    6.60
   4   8   6   25.70    6.80
   4   8   6   33.10    6.80
   4   8   6   33.00    6.60
   5  -8   6   29.60    6.90
   5  -8   6   39.60    7.00
   5  -8   6   27.50    7.00
   5  -8   6   32.60    6.90
   5   8   6   29.00    7.00
   5   8   6   39.90    7.00
   5   8   6   26.50    7.00
   5   8   6   23.20    6.90
   6  -8   6    2.90    1.30
   6  -8   6    1.00    1.10
   6  -8   6    1.40    0.90
   6  -8   6    2.00    1.40
   6   8   6    1.20    0.90
   6   8   6    0.10    0.90
   6   8   6    1.10    0.80
   6   8   6    1.70    0.90
   6   8   6    1.60    1.00
   6  -9  -6    3.60    1.00
   6  -9  -6    3.50    1.00
   6  -9  -6    2.30    1.30
   6   9  -6    4.20    1.10
   6   9  -6    1.30    1.30
   6   9  -6    0.40    1.50
   5  -9  -6    2.20    1.40
   5  -9  -6    1.40    1.20
   5  -9  -6    0.40    0.90
   5   9  -6    0.10    1.70
   5   9  -6    0.80    1.60
   5   9  -6    0.20    1.00
   4  -9  -6   -1.20    0.90
   4  -9  -6    0.70    0.90
   4  -9  -6    0.20    0.90
   4   9  -6    1.00    1.00
   4   9  -6    0.80    1.10
   4   9  -6   -0.70    1.80
   3  -9  -6    1.00    0.70
   3  -9  -6    0.00    1.10
  -3  -9   6    0.30    1.00
   3   9  -6   -2.20    1.50
   3   9  -6    2.10    1.60
   2  -9  -6  253.77   65.49
   2   9  -6  325.37   65.59
   2   9  -6  273.07   65.39
   1  -9  -6   32.70   13.40
   1  -9  -6   27.50   14.20
  -1  -9   6   35.20   11.40
   1   9  -6   19.60   10.80
  -1   9   6   17.20   13.70
   1   9  -6   43.30   11.30
   0  -9   6   89.79   22.30
   0  -9  -6   47.80   19.70
   0   9   6  104.39   24.80
   0   9  -6   76.09   21.20
   1  -9   6   11.60   10.50
  -1  -9  -6    5.50    7.10
  -1   9  -6   -2.80    5.30
   1   9   6    4.00   12.10
   1   9   6   -1.80   11.00
   2  -9   6  152.28   32.20
  -2  -9  -6  114.99   31.70
   2   9   6   90.79   31.80
   2   9   6  137.39   34.40
   3  -9   6   11.40    3.30
   3  -9   6   12.80    3.30
   3  -9   6   12.20    3.20
   3  -9   6   16.10    3.30
   3  -9   6   14.70    3.40
   3  -9   6   13.70    3.10
   3   9   6   13.00    3.40
   3   9   6   13.90    3.50
   3   9   6   11.00    3.50
   3   9   6   16.50    3.40
   3   9   6   14.40    3.20
   4  -9   6    6.40    2.10
   4  -9   6    8.30    1.80
   4  -9   6    5.90    1.70
   4  -9   6    5.90    2.10
   4  -9   6    7.20    1.80
   4  -9   6    4.70    1.80
   4   9   6    5.00    2.30
   4   9   6    4.60    2.00
   4   9   6    7.40    2.20
   4   9   6    7.20    2.00
   4   9   6    8.60    2.20
   4   9   6    7.00    2.30
   5  -9   6    2.80    1.30
   5  -9   6    3.30    1.30
   5  -9   6    2.20    1.20
   5  -9   6    1.90    1.00
   5   9   6    2.70    1.20
   5   9   6    2.00    1.20
   5   9   6   -0.10    1.60
   5   9   6    2.80    1.20
   5   9   6    0.70    1.70
   5   9   6    1.10    1.70
   6  -9   6    1.20    1.20
   6  -9   6    0.70    0.80
   6  -9   6    1.00    1.00
   6  -9   6    1.60    1.00
   6   9   6    0.20    0.80
   6   9   6    0.50    1.20
   6   9   6    0.40    0.70
   6   9   6    1.70    0.80
   6   9   6    1.40    1.10
   6 -10  -6    0.30    0.60
   6 -10  -6    0.10    0.70
   6 -10  -6    0.10    0.70
   6  10  -6   -0.90    0.80
   6  10  -6    0.50    0.70
   5 -10  -6   10.20    2.70
   5 -10  -6   13.90    2.60
   5 -10  -6    8.90    2.70
   5  10  -6    9.20    2.70
   5  10  -6    6.90    2.90
   5  10  -6   11.80    2.80
   4 -10  -6    6.90    2.00
   4 -10  -6    7.50    2.20
   4 -10  -6   11.10    2.10
   4 -10  -6    7.70    2.40
   4  10  -6    4.70    2.50
   4  10  -6    5.80    2.40
   3 -10  -6    1.00    1.10
  -3 -10   6    2.90    1.60
   3 -10  -6    2.70    1.30
   3  10  -6    5.20    1.50
   3  10  -6    4.00    1.80
   2 -10  -6    0.80    0.80
   2 -10  -6    8.60    8.90
   2  10  -6   -3.90   10.00
  -2  10   6   -1.10    0.90
   2  10  -6   -7.10    6.20
   1 -10  -6    5.90   11.50
  -1 -10   6   14.60    8.60
   1 -10  -6   25.20   11.80
   1  10  -6    7.20    8.40
   0 -10   6   -1.90    9.90
   0 -10  -6   10.80   11.00
   0  10   6    5.70    9.30
   0  10  -6   11.20    7.60
  -1 -10  -6    6.40   10.70
   1 -10   6   22.50   11.90
   1  10   6   -3.40   11.00
   1  10   6    0.20    9.20
  -1  10  -6    2.50    8.30
   2 -10   6   46.80   17.90
  -2 -10  -6   62.89   17.40
   2  10   6   45.80   19.90
   2  10   6   57.09   19.40
   3 -10   6   -1.60    1.20
   3 -10   6   -0.20    1.10
   3 -10   6   -0.40    1.10
   3 -10   6   -0.70    1.30
   3 -10   6    0.10    0.60
   3 -10   6   -1.30    0.90
   3 -10   6   -0.50    1.10
   3  10   6    0.40    1.40
   3  10   6   -0.70    1.10
   3  10   6   -1.20    1.60
   3  10   6   -0.30    1.00
   3  10   6    0.80    1.40
   4 -10   6    0.30    1.10
   4 -10   6    0.00    0.80
   4 -10   6    0.30    0.80
   4 -10   6   -0.10    1.10
   4 -10   6    0.60    0.90
   4 -10   6   -1.40    1.30
   4  10   6   -0.10    1.10
   4  10   6    0.60    1.60
   4  10   6   -0.10    1.50
   4  10   6    0.50    1.10
   4  10   6    2.40    1.70
   4  10   6   -1.60    1.30
   5 -10   6   15.30    3.40
   5 -10   6   10.20    3.30
   5 -10   6   15.90    3.30
   5 -10   6   15.30    3.20
   5  10   6   14.90    3.30
   5  10   6   10.90    3.20
   5  10   6   13.60    3.20
   5  10   6   11.30    3.30
   5  10   6   15.70    3.30
   6 -10   6   -0.90    0.60
   6 -10   6   -0.20    0.90
   6 -10   6   -0.40    0.70
   6 -10   6    0.50    0.70
   6  10   6    0.30    0.80
   6  10   6    0.50    0.80
   6  10   6    0.40    0.70
   6  10   6   -0.20    0.70
   6  10   6   -0.50    0.70
   6 -11  -6   -0.30    0.90
   6 -11  -6    1.60    0.80
   6  11  -6    1.20    0.90
  -6  11   6    2.60    1.20
   6  11  -6    1.50    1.00
   5 -11  -6    2.40    0.90
   5 -11  -6   -0.60    1.10
   5 -11  -6    0.70    1.10
   5  11  -6    0.40    1.30
   5  11  -6   -0.90    1.40
   5  11  -6    1.50    1.20
   4 -11  -6    2.50    1.40
   4 -11  -6    3.00    1.00
   4 -11  -6    4.40    1.40
   4  11  -6    1.90    1.40
   4  11  -6    2.10    1.70
   3 -11  -6    1.90    1.10
   3 -11  -6    2.60    1.20
  -3 -11   6    0.20    1.10
   3  11  -6    3.20    1.40
   3  11  -6    2.40    1.30
  -2 -11   6   22.80    5.30
  -2 -11   6   22.70    5.20
   2 -11  -6   26.20    5.20
   2 -11  -6   24.90    5.20
  -2  11   6   18.90    5.30
   1 -11  -6   -1.70    9.40
  -1 -11   6   12.00    8.70
   1 -11  -6   -4.80   11.00
   1  11  -6   16.80   11.00
   0 -11   6  259.77   69.99
   0  11   6  320.87   72.19
   0  11  -6  338.57   70.19
  -1 -11  -6   11.20    9.20
   1 -11   6    7.10   11.20
   1  11   6   21.70   13.40
   1  11   6    7.00   10.20
   2 -11   6   32.30    6.50
   2 -11   6   28.80    6.40
   2 -11   6   27.60    6.40
   2 -11   6   27.40    6.50
   2 -11   6   26.40    6.50
   2 -11   6   28.40    6.60
   2 -11   6   29.20    6.60
   2  11   6   28.40    6.50
   2  11   6   30.70    6.60
   2  11   6   31.00    6.50
   2  11   6   31.70    6.60
   2  11   6   29.30    6.60
   3 -11   6    1.70    0.90
   3 -11   6   -0.50    1.20
   3 -11   6    1.70    1.40
   3 -11   6    0.30    1.50
   3 -11   6    1.00    1.00
   3 -11   6    1.50    1.00
   3 -11   6    2.60    1.10
   3  11   6    2.00    1.20
   3  11   6    2.80    1.70
   3  11   6    1.40    1.40
   3  11   6    2.10    1.60
   3  11   6    2.10    1.70
   4 -11   6   -0.50    0.70
   4 -11   6    0.40    1.00
   4 -11   6   -1.10    1.10
   4 -11   6   -0.20    0.90
   4 -11   6    0.70    0.80
   4 -11   6    1.30    1.00
   4  11   6    0.50    1.20
   4  11   6    0.20    0.90
   4  11   6    1.30    1.60
   4  11   6    1.00    1.10
   4  11   6   -0.50    1.10
   4  11   6    2.40    1.20
   5 -11   6   -1.80    1.10
   5 -11   6   -1.00    0.90
   5 -11   6    1.70    1.30
   5 -11   6   -0.70    1.10
   5  11   6   -0.70    0.80
   5  11   6   -0.20    0.90
   5  11   6   -0.60    1.40
   5  11   6    1.80    1.40
   5  11   6    0.10    1.00
   5  11   6    1.70    0.90
   6 -11   6   -0.50    0.70
   6 -11   6   -0.40    0.70
   6 -11   6    0.80    0.60
   6 -11   6   -0.60    0.70
   6  11   6    0.40    0.70
   6  11   6    0.30    0.70
   6  11   6    0.10    0.60
   6  11   6    0.00    0.60
   6 -12  -6    1.00    0.60
   6 -12  -6    0.80    0.50
  -6  12   6    2.30    1.20
   6  12  -6   -0.10    0.70
   6  12  -6    0.00    0.90
   5 -12  -6   -0.10    0.70
   5 -12  -6    0.70    0.80
   5 -12  -6   -0.80    1.00
   5  12  -6    1.10    1.10
   5  12  -6    0.90    0.90
   4 -12  -6    1.20    1.20
   4 -12  -6   -0.10    0.80
   4 -12  -6    1.20    0.90
   4  12  -6   -1.20    1.40
   4  12  -6    0.00    1.20
   3 -12  -6    0.20    1.10
   3 -12  -6    0.30    1.00
   3  12  -6   -0.50    1.50
   3  12  -6   -1.60    1.60
   2 -12  -6    3.40    1.20
   2 -12  -6    3.00    1.20
  -2 -12   6    3.60    1.00
  -2  12   6    3.60    1.60
  -2  12   6   -0.20    1.40
  -2  12   6    5.30    1.70
  -1 -12   6    6.40   11.20
   1 -12  -6    0.80    0.90
  -1 -12   6    0.20    0.90
   1 -12  -6    8.30    9.30
  -1 -12   6   -0.30    1.50
  -1 -12   6   -0.30    0.70
  -1 -12   6    0.10    0.70
  -1  12   6    0.60    0.80
  -1  12   6   -1.20    1.10
   1  12  -6    1.70   11.00
   0 -12   6    1.90    1.10
   0 -12   6    2.00    0.80
   0 -12   6   23.20   12.40
   0 -12   6    1.20    0.80
   0 -12   6    1.80    1.60
   0 -12  -6   -4.40    7.30
   0  12  -6    6.70   10.70
   0  12   6   18.60   11.40
   0  12   6    2.30    1.20
   0  12   6    2.50    0.90
   1 -12   6   10.70    2.50
  -1 -12  -6   44.70   14.80
   1 -12   6   10.00    2.80
   1 -12   6    9.60    2.80
   1 -12   6    9.10    2.60
   1 -12   6   11.50    2.60
   1 -12   6   11.80    2.60
   1 -12   6   51.59   15.60
   1 -12   6    9.80    2.50
   1  12   6   12.50    2.70
   1  12   6    9.90    2.50
   1  12   6   72.19   17.20
   2 -12   6    4.10    1.70
   2 -12   6    4.50    1.70
   2 -12   6    7.80    1.60
   2 -12   6    3.50    1.90
   2 -12   6    5.20    1.50
   2 -12   6    6.50    1.60
   2 -12   6    5.20    1.90
   2  12   6    7.20    1.80
   2  12   6    7.80    1.90
   2  12   6    5.50    2.00
   2  12   6    5.60    1.70
   2  12   6    5.20    1.60
   3 -12   6    1.30    1.40
   3 -12   6    1.10    1.50
   3 -12   6    0.60    1.10
   3 -12   6    3.00    1.00
   3 -12   6    2.60    1.30
   3 -12   6    0.70    1.20
   3 -12   6    2.10    1.20
   3  12   6    1.60    1.20
   3  12   6    2.90    1.20
   3  12   6    2.20    1.70
   3  12   6    1.50    1.50
   3  12   6    1.20    1.70
   4 -12   6    1.30    1.00
   4 -12   6    0.40    1.10
   4 -12   6    1.70    1.20
   4 -12   6    0.30    0.80
   4 -12   6    0.40    1.10
   4 -12   6    2.20    1.40
   4  12   6    1.10    1.10
   4  12   6    2.00    1.20
   4  12   6    1.40    1.50
   4  12   6    2.60    1.10
   4  12   6    2.00    1.60
   4  12   6   -0.10    0.90
   5 -12   6    0.90    1.00
   5 -12   6    4.00    1.20
   5 -12   6    3.50    1.20
   5 -12   6    4.50    1.30
   5  12   6    3.80    1.30
   5  12   6    1.70    1.10
   5  12   6    3.20    1.20
   5  12   6    2.30    1.40
   5  12   6    2.30    1.60
   5  12   6    3.30    1.10
   6 -12   6    0.60    0.70
   6 -12   6    5.70    0.90
   6 -12   6    4.90    0.90
   6  12   6    0.80    0.70
   6  12   6    1.60    0.70
   6  12   6   -0.20    0.70
   6 -13  -6    0.00    0.40
  -6  13   6    0.30    0.90
   6  13  -6    0.30    0.60
   6  13  -6   -0.50    0.60
   5 -13  -6    1.80    0.80
   5  13  -6    3.00    1.00
  -5  13   6    2.10    1.10
   5  13  -6    0.90    1.00
   4 -13  -6    2.30    0.70
   4 -13  -6    1.40    0.90
  -4  13   6   -1.00    1.00
   4  13  -6   -1.10    1.60
   3 -13  -6    1.10    1.10
   3 -13  -6    0.80    0.70
   3  13  -6   -2.40    1.40
   3  13  -6   -1.20    1.10
  -3  13   6    1.70    1.50
  -2 -13   6    0.10    1.00
   2 -13  -6   -0.40    0.90
   2 -13  -6    1.40    0.70
  -2  13   6    0.80    1.40
  -2  13   6    1.50    1.20
  -1 -13   6    0.40    0.70
  -1 -13   6   -1.50    1.50
  -1 -13   6   -0.10    0.90
   1 -13  -6    0.90    0.90
  -1 -13   6    1.20    0.70
   1  13  -6    0.40    1.70
  -1  13   6    0.00    0.80
  -1  13   6    0.70    1.30
   0 -13   6   -0.80    0.90
   0 -13   6   -0.80    0.90
   0 -13   6    0.20    1.60
   0 -13   6    0.80    1.00
   0 -13  -6    0.00    0.80
   0 -13   6    0.30    1.00
   0 -13   6    0.90    0.70
   0  13   6    0.80    0.90
   0  13  -6    0.60    1.70
   0  13   6    0.90    1.20
   1 -13   6   23.40    5.50
   1 -13   6   25.50    5.50
   1 -13   6   18.70    5.50
   1 -13   6   24.80    5.60
   1 -13   6   26.20    5.60
   1 -13   6   29.90    5.60
   1 -13   6   22.10    5.50
   1  13   6   24.20    5.50
   1  13   6   27.90    5.60
   2 -13   6    0.30    1.10
   2 -13   6   -0.30    0.60
   2 -13   6   -0.80    1.30
   2 -13   6    0.70    1.50
   2 -13   6    1.70    1.20
   2 -13   6    0.30    0.90
   2 -13   6    0.60    1.40
   2  13   6   -0.30    1.10
   2  13   6   -0.30    0.90
   2  13   6   -0.20    1.40
   2  13   6   -0.50    1.00
   2  13   6    0.10    1.30
   3 -13   6    1.10    1.10
   3 -13   6    1.00    0.90
   3 -13   6   -1.40    1.40
   3 -13   6    0.00    1.40
   3 -13   6    0.80    0.80
   3 -13   6    0.40    0.90
   3 -13   6   -0.60    1.30
   3  13   6   -2.80    1.40
   3  13   6    0.40    1.10
   3  13   6    0.50    1.60
   3  13   6   -0.70    1.60
   3  13   6   -0.60    1.40
   4 -13   6    2.20    1.50
   4 -13   6    0.90    0.80
   4 -13   6   -0.60    0.80
   4 -13   6   -0.70    1.50
   4 -13   6    0.60    1.30
   4 -13   6   -1.00    1.30
   4  13   6    0.10    1.30
   4  13   6    4.00    1.10
   4  13   6   -1.80    1.40
   4  13   6    0.80    1.50
   4  13   6    1.10    1.50
   4  13   6    0.10    1.00
   5 -13   6    0.80    1.30
   5 -13   6    1.20    1.30
   5 -13   6    1.70    1.00
   5 -13   6    3.10    1.00
   5  13   6    2.30    1.00
   5  13   6    1.60    1.00
   5  13   6    2.00    1.00
   5  13   6    2.90    1.00
   5  13   6    2.50    1.50
   5  13   6    2.50    1.20
   5 -14  -6    0.10    0.60
   5  14  -6    0.70    0.80
  -5  14   6    0.80    1.30
   5  14  -6    0.90    1.20
   4 -14  -6    3.60    1.10
   4 -14  -6    2.30    1.10
   4  14  -6    2.00    1.60
  -4  14   6    2.90    1.30
   3 -14  -6    0.20    1.00
   3 -14  -6    0.00    0.70
  -3  14   6   -0.30    1.50
   3  14  -6    0.30    1.60
  -2 -14   6   -1.30    0.90
   2 -14  -6   -0.80    0.90
   2 -14  -6   -0.30    0.90
   2 -14  -6   -0.30    0.80
  -2  14   6   -2.20    1.40
   2  14  -6    0.90    1.50
   1 -14  -6    1.20    0.70
  -1 -14   6   -0.20    0.90
  -1 -14   6   -1.00    1.60
  -1 -14   6    0.00    0.70
  -1 -14   6    0.20    1.00
   1  14  -6    3.80    1.90
  -1  14   6    1.80    0.90
  -1  14   6    2.20    1.00
   0 -14  -6    0.50    0.60
   0 -14   6    2.20    1.20
   0 -14   6    0.40    1.00
   0 -14   6    0.20    1.00
   0 -14   6    0.80    0.70
   0 -14   6    0.00    0.70
   0  14   6   -0.90    0.80
   0  14   6   -1.20    1.20
   0  14  -6    0.40    1.80
   1 -14   6   -0.20    1.30
   1 -14   6   -0.60    0.90
   1 -14   6    2.50    1.70
   1 -14   6    0.80    0.70
  -1 -14  -6   -0.90    0.60
   1 -14   6   -0.30    0.60
   1 -14   6   -1.50    0.90
   1 -14   6    0.70    1.10
   1  14   6    0.90    0.80
   1  14   6    0.00    0.80
   1  14   6    3.00    1.60
   2 -14   6   11.80    2.90
   2 -14   6   13.00    2.80
  -2 -14  -6    9.80    2.70
   2 -14   6    8.00    3.10
   2 -14   6   14.80    2.90
   2 -14   6   11.00    2.80
   2 -14   6   11.40    3.00
   2 -14   6   14.00    2.90
   2  14   6   11.50    2.70
   2  14   6    9.50    3.00
   2  14   6    9.70    3.10
   2  14   6   12.70    3.00
   3 -14   6    2.50    0.90
   3 -14   6    2.60    0.80
   3 -14   6    2.50    1.20
   3 -14   6    1.70    1.00
   3 -14   6    2.80    1.30
   3 -14   6    1.30    1.20
   3 -14   6    2.00    1.40
   3  14   6    2.30    0.90
   3  14   6    1.20    1.10
   3  14   6    0.60    1.60
   3  14   6    2.30    1.30
   3  14   6    1.70    1.30
   3  14   6    2.30    1.70
   4 -14   6    2.50    1.40
   4 -14   6    2.00    1.10
   4 -14   6    2.00    1.00
   4 -14   6    4.50    1.50
   4 -14   6    2.70    1.20
   4 -14   6    1.70    1.50
   4  14   6   -1.40    1.40
   4  14   6    1.20    1.30
   4  14   6    3.20    1.20
   4  14   6    1.50    1.60
   4  14   6    0.60    1.10
   5 -14   6    4.80    1.00
   5 -14   6    4.50    1.10
   5 -14   6    1.00    1.30
   5 -14   6    1.40    1.10
   5  14   6    1.20    1.00
   5  14   6    2.90    1.20
   5  14   6    1.00    1.20
   5  14   6    4.80    1.10
   5  14   6    3.10    1.10
   5  14   6    4.30    1.10
   5 -15  -6   -0.50    0.70
   5  15  -6    0.60    1.00
   5  15  -6   -1.20    0.60
  -5  15   6    1.30    1.20
   4 -15  -6    0.70    0.70
   4 -15  -6   -0.30    0.90
  -4  15   6    0.80    1.10
   4  15  -6   -0.90    0.90
   3 -15  -6    6.10    1.60
  -3 -15   6    4.40    1.50
   3 -15  -6    6.50    1.60
  -3  15   6    6.00    2.10
   3  15  -6    1.70    1.90
   2 -15  -6   15.50    3.20
   2 -15  -6   11.10    3.20
  -2 -15   6   16.70    3.20
   2  15  -6    8.90    3.50
  -2  15   6   14.60    3.60
  -1 -15   6   20.70    4.60
  -1 -15   6   17.60    4.50
   1 -15  -6   23.20    4.50
   1 -15  -6   22.00    4.50
  -1 -15   6   19.30    4.60
  -1 -15   6   16.10    4.50
  -1  15   6   22.60    4.70
   1  15  -6   17.60    5.00
   0 -15  -6    4.10    1.20
   0 -15   6    4.80    1.30
   0 -15   6    5.30    1.30
   0 -15   6    2.60    1.40
   0 -15   6    5.00    1.30
   0 -15   6    6.60    2.10
   0 -15  -6    3.10    1.10
   0  15   6    2.70    1.30
   0  15   6    5.00    1.70
   0  15  -6    4.70    1.70
   1 -15   6    0.30    0.90
   1 -15   6    1.00    0.70
   1 -15   6   -0.40    1.80
  -1 -15  -6   -0.10    0.60
   1 -15   6    1.00    0.70
   1 -15   6    0.70    0.80
   1 -15   6    1.20    0.70
   1  15   6    0.50    1.20
   1  15   6    1.70    1.20
   2 -15   6    9.90    2.40
   2 -15   6    7.70    2.60
   2 -15   6    9.60    2.30
   2 -15   6   11.00    2.30
  -2 -15  -6    7.00    2.30
   2 -15   6   12.70    2.30
   2 -15   6    9.50    2.80
   2 -15   6   11.30    2.70
   2  15   6    8.20    2.70
   2  15   6    8.50    2.40
   2  15   6    8.60    2.60
   3 -15   6    1.10    1.60
   3 -15   6    1.80    1.20
   3 -15   6   -0.40    0.60
   3 -15   6   -0.70    1.10
   3 -15   6    1.10    0.90
   3 -15   6   -0.10    0.80
   3 -15   6   -0.10    1.10
   3  15   6    1.20    1.50
   3  15   6    0.90    1.10
   3  15   6    0.10    1.10
   3  15   6    0.50    0.80
   3  15   6    0.30    1.30
   4 -15   6    0.50    0.80
   4 -15   6    0.80    1.00
   4 -15   6    1.10    1.00
   4 -15   6    1.60    0.80
   4 -15   6    0.70    1.40
   4  15   6    0.80    1.30
   4  15   6    2.00    1.10
   4  15   6    0.20    1.00
   4  15   6    0.80    1.00
   5 -15   6    0.00    0.70
   5 -15   6    2.40    1.10
   5 -15   6   -0.60    0.60
   5 -15   6   -0.30    0.70
   5  15   6    0.20    0.60
   5  15   6    0.80    0.80
   5  15   6    0.40    0.80
   5  15   6    0.00    0.60
   5 -16  -6   -0.40    0.40
  -5  16   6   -0.10    0.80
   5  16  -6   -0.30    0.60
   5  16  -6    0.30    0.60
   4 -16  -6    1.70    0.70
   4 -16  -6    0.30    0.60
   4  16  -6    0.70    1.20
  -4  16   6    0.30    1.00
  -3 -16   6    0.50    0.90
   3 -16  -6   -0.20    0.90
   3 -16  -6    1.70    0.70
   3  16  -6   -0.20    1.40
  -3  16   6    1.10    1.60
   2 -16  -6    1.60    1.00
  -2 -16   6    2.90    0.90
   2 -16  -6    0.60    1.10
  -2  16   6    0.50    1.20
   2  16  -6    5.70    1.90
   2  16  -6    2.20    1.20
  -1 -16   6   12.90    3.00
  -1 -16   6   11.00    3.20
   1 -16  -6   14.20    3.00
  -1 -16   6   15.50    3.10
   1 -16  -6   13.30    3.00
   1  16  -6    7.40    3.50
  -1  16   6   16.20    3.40
   0 -16  -6   23.70    5.50
   0 -16   6   21.50    5.50
   0 -16   6   27.90    5.50
   0 -16   6   24.80    5.50
   0 -16   6   21.60    5.50
   0 -16  -6   30.00    5.50
   0 -16   6   22.30    5.80
   0  16  -6   16.80    5.80
   0  16   6   26.50    5.60
   1 -16   6   -1.00    1.80
   1 -16   6    2.10    0.80
   1 -16   6    1.00    1.00
   1 -16   6   -2.00    0.90
   1 -16   6   -0.20    0.90
  -1 -16  -6   -0.50    0.90
   1  16   6    0.10    1.20
   1  16   6    1.30    1.60
  -1  16  -6    1.40    1.40
   2 -16   6   17.40    3.30
   2 -16   6   12.00    3.70
  -2 -16  -6    8.90    3.20
   2 -16   6   13.80    3.30
   2 -16   6   15.60    3.40
   2 -16   6   16.30    3.40
   2  16   6   18.00    3.50
   2  16   6   16.20    3.40
   2  16   6   11.90    3.30
   3 -16   6    2.40    1.20
   3 -16   6    3.80    1.00
   3 -16   6   -0.60    0.90
   3 -16   6    2.70    1.30
   3 -16   6    2.30    0.80
   3 -16   6    4.10    1.10
   3 -16   6    2.20    1.60
   3  16   6    1.70    0.70
   3  16   6    1.50    1.50
   3  16   6    0.90    1.30
   3  16   6   -0.50    1.50
   3  16   6    1.40    1.10
   4 -16   6    0.10    1.30
   4 -16   6    0.20    1.00
   4 -16   6    1.90    1.40
   4 -16   6    2.30    0.90
   4  16   6    0.90    0.90
   4  16   6    2.10    1.10
   4  16   6    1.20    0.90
   4  16   6    1.30    1.00
   5 -16   6    2.20    0.70
   5 -16   6    0.70    0.90
   5 -16   6    1.00    0.60
   5  16   6    3.20    0.70
   5  16   6    1.00    0.70
  -5  17   6    0.30    0.70
   4 -17  -6    0.50    0.60
   4 -17  -6    0.30    0.60
  -4  17   6    0.60    1.30
   4  17  -6    0.30    0.70
   3 -17  -6   -0.40    0.80
  -3 -17   6    0.90    0.60
   3 -17  -6    0.30    0.90
  -3  17   6   -0.80    1.40
   3  17  -6    0.70    0.90
   2 -17  -6    0.00    0.80
  -2 -17   6   -0.20    0.90
   2 -17  -6    2.10    1.00
  -2  17   6    1.00    1.10
   2  17  -6    1.30    1.30
   2  17  -6    0.60    1.30
  -1 -17   6    2.20    1.20
  -1 -17   6    3.10    1.00
  -1 -17   6    2.30    1.20
   1 -17  -6    2.40    1.10
   1 -17  -6    4.10    1.00
  -1  17   6    3.10    1.60
   1  17  -6    2.40    2.00
   0 -17   6   26.20    6.60
   0 -17   6   31.70    6.80
   0 -17   6   32.40    6.60
   0 -17  -6   28.70    6.60
   0 -17  -6   30.80    6.60
   0 -17   6   33.30    6.60
   0  17   6   24.20    6.80
   0  17  -6   31.00    6.80
   1 -17   6   -0.20    1.30
   1 -17   6   -0.30    0.60
  -1 -17  -6    0.50    0.90
   1 -17   6    1.00    1.10
   1 -17   6    0.00    0.70
   1 -17   6   -0.30    0.70
   1  17   6    0.10    1.10
  -1  17  -6   -0.30    1.90
   1  17   6    0.20    1.20
   2 -17   6    0.80    1.10
   2 -17   6    0.20    0.90
   2 -17   6    0.50    0.70
   2 -17   6    2.30    1.80
   2 -17   6   -0.30    0.90
  -2 -17  -6    0.70    0.80
   2  17   6   -0.60    1.00
   2  17   6   -0.60    1.00
   2  17   6    0.20    1.40
   3 -17   6    1.30    0.80
   3 -17   6    0.70    0.60
   3 -17   6   -1.20    0.80
   3 -17   6    2.80    1.30
   3 -17   6   -2.40    1.50
   3  17   6    0.60    1.00
   3  17   6    0.20    1.00
   3  17   6    0.30    1.00
   3  17   6    1.10    0.70
   4 -17   6    0.70    0.70
   4 -17   6    0.40    0.80
   4 -17   6   -0.10    0.90
   4  17   6    0.40    0.70
   4  17   6    0.30    0.80
   4  17   6    0.30    0.80
   4  17   6    0.60    0.70
   4 -18  -6    2.10    0.80
   4 -18  -6    4.40    0.90
  -4  18   6    4.00    1.10
   4  18  -6   -0.70    1.40
   3 -18  -6   -0.20    0.90
  -3 -18   6    0.00    0.50
   3 -18  -6    0.40    0.50
  -3  18   6    0.60    1.40
   3  18  -6   -0.40    1.10
   2 -18  -6    2.60    1.20
  -2 -18   6    4.60    1.00
   2 -18  -6    2.00    1.10
   2  18  -6    3.00    1.20
  -2  18   6    5.00    1.40
   2  18  -6   -0.10    1.80
  -1 -18   6    8.60    2.00
   1 -18  -6    8.20    1.90
   1 -18  -6    7.10    2.00
  -1 -18   6    7.30    2.10
  -1  18   6    7.70    2.40
   1  18  -6    8.40    2.40
   0 -18   6    0.40    0.70
   0 -18  -6    1.50    0.70
   0 -18   6    1.20    0.70
   0 -18   6    0.10    1.00
   0 -18   6    0.70    1.60
   0  18  -6   -1.20    1.90
   0  18   6    1.20    1.00
  -1 -18  -6    0.40    0.90
   1 -18   6   -0.40    0.80
   1 -18   6   -0.60    1.00
   1 -18   6   -0.30    0.90
   1 -18   6    1.60    1.30
   1 -18   6    0.40    0.70
  -1  18  -6    0.20    1.90
   1  18   6    1.40    1.20
   1  18   6    0.70    0.80
   2 -18   6    0.70    1.20
  -2 -18  -6    0.30    0.80
   2 -18   6    0.40    1.10
   2 -18   6    1.30    0.70
   2 -18   6    0.70    0.70
   2  18   6    2.00    1.00
   2  18   6    0.10    1.40
  -2  18  -6    0.50    1.90
   2  18   6   -0.50    1.00
   3 -18   6   -1.10    1.00
   3 -18   6    0.90    0.50
   3 -18   6   -0.10    0.70
   3 -18   6    0.50    0.60
   3  18   6   -0.30    0.40
   3  18   6   -0.10    0.90
   3  18   6   -0.10    0.80
   3  18   6    0.70    1.10
   4 -18   6    1.50    0.80
   4 -18   6    2.00    0.70
   4  18   6    0.70    0.80
   4  18   6    2.50    0.90
   4 -19  -6   -0.20    0.40
   4 -19  -6   -0.80    0.40
  -4  19   6    0.40    0.70
   3 -19  -6    0.10    0.80
  -3  19   6    1.20    1.00
  -2 -19   6    4.90    1.00
   2 -19  -6    0.90    1.00
   2 -19  -6    2.50    0.90
   2  19  -6    3.00    1.70
   2  19  -6    2.90    1.40
  -2  19   6    4.00    1.30
   1 -19  -6    0.40    0.90
  -1 -19   6    1.00    0.70
   1 -19  -6    1.10    0.70
  -1 -19   6   -0.40    0.90
   1  19  -6    3.60    1.70
  -1  19   6    0.90    1.40
   0 -19   6    3.40    1.30
   0 -19   6    2.50    1.20
   0 -19  -6    5.80    1.20
   0 -19   6    3.30    1.20
   0  19   6    3.20    1.60
   0  19  -6    2.30    1.60
   1 -19   6    0.50    0.60
   1 -19   6    1.10    1.00
   1 -19   6    0.10    0.60
   1 -19   6    0.60    1.20
  -1 -19  -6    0.00    0.80
   1 -19   6   -0.10    0.80
   1  19   6   -0.90    1.00
  -1  19  -6    1.50    1.40
   1  19   6    1.50    1.10
   2 -19   6    1.10    0.90
  -2 -19  -6    0.80    0.80
   2 -19   6    0.30    1.00
   2 -19   6    2.30    0.70
   2 -19   6    2.10    1.20
   2  19   6    0.70    0.70
   2  19   6    1.70    1.00
  -2  19  -6    2.00    1.80
   2  19   6   -0.70    1.30
   3 -19   6    1.50    1.20
   3 -19   6    0.20    0.50
   3 -19   6   -0.30    0.50
   3 -19   6   -0.30    0.60
   3  19   6   -0.40    0.80
  -3  19  -6   -1.00    1.10
   3  19   6    1.80    1.20
   4 -19   6    0.50    0.50
  -4  19  -6   -1.20    0.80
   4  19   6    0.90    0.70
   4  19   6    1.40    0.70
   3 -20  -6   -0.20    0.40
  -3  20   6    0.30    0.80
  -2 -20   6    0.90    0.60
   2 -20  -6    1.40    0.60
   2 -20  -6   -0.60    0.50
   2  20  -6    0.10    0.90
  -2  20   6   -1.30    1.20
   1 -20  -6   -0.40    0.60
   1 -20  -6    0.70    0.60
  -1 -20   6    0.10    0.80
  -1 -20   6    0.10    0.60
   1  20  -6   -0.60    1.10
  -1  20   6   -0.50    0.90
   0 -20  -6    2.20    0.70
   0 -20   6    0.60    0.60
   0 -20   6   -0.40    0.80
   0 -20   6    0.00    0.60
   0  20   6    0.10    1.10
   0  20  -6   -0.10    1.20
   0  20   6    2.50    1.20
   1 -20   6    1.20    0.80
   1 -20   6    0.80    0.60
   1 -20   6    0.90    1.10
   1 -20   6    1.10    0.70
  -1 -20  -6    0.60    0.60
   1 -20   6    1.40    0.70
  -1  20  -6    1.80    1.30
   1  20   6    1.60    0.80
   1  20   6    0.50    1.40
  -2 -20  -6    0.80    0.70
   2 -20   6    1.10    0.60
   2 -20   6   -0.30    1.30
   2 -20   6    0.30    0.60
   2 -20   6    0.90    0.60
   2  20   6   -0.20    0.80
   2  20   6    0.20    0.80
  -2  20  -6   -0.50    1.10
   2  20   6    0.60    0.80
   3 -20   6    0.00    0.60
   3 -20   6    0.10    0.40
   3 -20   6   -0.90    0.70
   3 -20   6   -0.20    0.70
  -3  20  -6    1.50    1.50
   3  20   6   -0.70    1.00
   3  20   6    0.90    0.60
   3 -21  -6    0.20    0.40
  -3  21   6    0.60    0.70
  -2 -21   6    0.40    0.50
   2 -21  -6    1.80    0.60
   2 -21  -6    0.00    0.50
  -2  21   6    0.70    0.90
   2  21  -6    2.00    1.30
   1 -21  -6    0.10    0.70
  -1 -21   6   -0.40    0.50
   1 -21  -6    0.40    0.50
  -1 -21   6    0.30    0.70
   1  21  -6    0.20    1.50
  -1  21   6    1.50    1.20
   0 -21  -6    0.20    0.60
   0 -21   6    0.30    0.50
   0 -21   6    1.10    0.80
   0 -21   6    0.00    0.70
   0  21  -6   -1.30    1.00
   0  21   6    0.30    0.90
   0  21   6    0.80    1.10
   1 -21   6    1.70    0.70
   1 -21   6    2.80    0.70
   1 -21   6    0.30    0.70
   1 -21   6   -0.30    0.80
  -1 -21  -6    4.50    0.80
   1  21   6    1.80    0.90
   1  21   6    1.40    1.00
   1  21   6    2.60    0.80
  -1  21  -6    2.50    1.30
   2 -21   6    0.70    0.60
  -2 -21  -6    0.50    0.50
   2 -21   6    0.80    0.50
   2 -21   6    0.20    0.50
  -2  21  -6   -0.50    1.00
   2  21   6   -0.70    0.70
   2  21   6    0.00    0.70
   2  21   6    0.60    0.80
   3 -21   6    2.50    0.70
   3 -21   6    1.70    0.60
   3  21   6   -0.30    0.70
  -3  21  -6    3.80    1.10
  -2 -22   6    0.20    0.40
   2 -22  -6    0.40    0.40
   2 -22  -6    0.50    0.40
  -2  22   6    0.80    0.70
   2  22  -6   -0.90    0.70
   1 -22  -6    0.50    0.40
  -1 -22   6    0.50    0.50
  -1 -22   6    0.00    0.40
   1 -22  -6    1.00    0.70
   1  22  -6    0.50    0.90
  -1  22   6   -0.50    0.80
  -1  22   6    0.40    1.10
   0 -22   6    0.10    0.50
   0 -22   6   -0.10    0.40
   0 -22  -6    0.10    0.70
   0  22   6    0.80    0.90
   0  22  -6   -1.10    0.90
   0  22   6   -0.70    0.90
   1 -22   6    1.00    0.50
   1 -22   6    0.60    0.50
  -1 -22  -6    0.60    0.50
   1 -22   6   -0.60    0.40
   1  22   6    0.00    0.60
   1  22   6    0.00    0.80
  -1  22  -6   -1.10    1.00
   1  22   6    1.50    0.60
   2 -22   6   -0.10    0.40
   2 -22   6    0.80    0.50
   2 -22   6    0.80    0.40
   2  22   6    0.30    0.70
   2  22   6    0.40    0.40
  -2  22  -6    0.10    0.90
   2  22   6    1.10    0.70
  -1 -23   6   -0.30    0.40
   1 -23  -6    0.00    0.40
  -1 -23   6   -0.20    0.30
   1  23  -6   -1.00    0.60
  -1  23   6    0.10    0.70
  -1  23   6   -0.30    0.60
   0 -23   6    1.20    0.80
   0  23  -6    5.50    1.30
   0  23   6    9.10    1.10
   0  23   6    4.10    1.10
   0  23   6    3.30    1.00
  -1 -23  -6    2.10    0.50
   1 -23   6    1.20    0.50
   1 -23   6    1.60    0.50
   1  23   6    0.20    0.70
   1  23   6    0.00    0.60
  -1  23  -6    0.80    0.90
   1  23   6    0.20    0.50
   7   0  -7    0.00    0.70
   7   0  -7   -0.40    0.60
   6   0  -7   -0.30    1.00
   6   0  -7   -0.20    1.40
   6   0  -7   -0.40    0.90
   5   0  -7    1.70    1.80
   5   0  -7    1.20    2.00
   5   0  -7    5.80    1.40
   5   0  -7    7.00    1.80
   4   0  -7    0.20    1.20
   4   0  -7   -0.20    1.10
   4   0  -7    0.00    1.70
   4   0  -7   -0.20    1.40
   3   0  -7  178.68   38.90
   2   0  -7    0.10    0.80
   2   0  -7   -4.60    5.50
   2   0  -7  -11.60    5.80
   1   0  -7  198.98   46.20
   1   0  -7  199.38   46.30
   0   0  -7   -0.50    8.30
   0   0  -7   13.40    9.60
  -1   0  -7  289.27   69.09
   1   0   7  342.07   69.59
   1   0   7  355.46   71.19
  -1   0  -7  271.77   68.69
   2   0   7   -4.60    8.90
   2   0   7    8.00    9.30
  -2   0  -7   -5.50    5.50
  -2   0  -7    2.30    7.50
   3   0   7   64.49   18.40
   4   0   7   -0.10    1.00
   4   0   7   -1.10    1.00
   4   0   7    0.40    0.90
   4   0   7   -0.90    0.80
   5   0   7    2.20    1.20
   5   0   7    1.40    1.20
   5   0   7    2.20    1.40
   6   0   7    0.00    1.20
   6   0   7   -0.10    0.70
   6   0   7   -0.60    0.90
   6  -1  -7    2.40    1.40
   6  -1  -7    2.60    1.30
   6  -1  -7    2.90    1.30
   6   1  -7    5.10    1.40
   6   1  -7    3.20    1.20
   6   1  -7    2.90    1.30
   5  -1  -7    0.00    1.20
   5  -1  -7   -0.70    1.30
   5  -1  -7    1.10    1.20
   5  -1  -7    0.10    1.60
   5   1  -7    0.70    1.20
   5   1  -7    0.50    1.80
   5   1  -7    0.90    1.50
   4  -1  -7    3.20    1.40
   4  -1  -7    3.50    1.40
   4  -1  -7    0.90    1.40
   4   1  -7    1.80    1.20
   4   1  -7    4.40    1.40
   4   1  -7    1.90    1.80
   3   1  -7  240.48   55.69
   3   1  -7  245.18   55.89
   2  -1  -7   19.00   11.30
   2  -1  -7   22.30    9.00
   2   1  -7   20.70   12.00
   2   1  -7   19.60   10.90
   1  -1  -7  326.37   71.59
   1  -1  -7  314.07   71.59
   1   1  -7  296.37   71.29
   1   1  -7  331.07   71.19
   0  -1  -7  188.88   47.40
   0  -1  -7  203.68   48.70
   0   1  -7  246.08   49.00
   0   1  -7  210.08   48.70
   0   1   7  219.48   49.40
  -1  -1  -7   -6.00    6.60
   1  -1   7   13.40   10.30
   1  -1   7   -4.20    7.90
  -1  -1  -7    4.10    6.80
   1   1   7    0.30    7.10
  -1   1  -7   11.20    8.40
  -1   1  -7    2.00    8.40
   1   1   7   -8.30    8.60
   2  -1   7   -6.00    9.40
   2  -1   7    7.80    9.10
   2  -1   7    1.50    9.10
  -2  -1  -7    6.60    8.30
   2   1   7   11.50    9.70
  -2   1  -7    6.00    7.60
   2   1   7    3.50    7.60
  -3  -1  -7  134.79   30.00
   3  -1   7  125.39   29.00
   3   1   7   95.09   29.80
   4  -1   7   -1.00    1.20
   4  -1   7    2.00    1.50
   4  -1   7   -1.60    0.90
   4  -1   7    0.80    0.80
   4  -1   7   -0.10    0.80
   4   1   7   -0.80    1.40
   4   1   7    1.20    1.20
   4   1   7   -0.90    1.20
   4   1   7    0.80    1.10
   4   1   7   -0.90    1.30
   5  -1   7   -1.70    1.00
   5  -1   7    0.50    0.90
   5  -1   7    1.30    0.90
   5  -1   7   -0.10    0.90
   5  -1   7    1.60    1.40
   5   1   7    0.40    1.50
   5   1   7   -2.00    1.20
   5   1   7   -0.40    1.10
   6  -1   7    3.70    1.40
   6  -1   7    5.00    1.40
   6  -1   7    2.80    1.30
   6   1   7    4.20    1.50
   6   1   7    7.00    1.40
   6   1   7    3.10    1.60
   6  -2  -7   -0.90    0.90
   6  -2  -7    0.80    0.80
   6  -2  -7   -0.50    1.00
   6   2  -7   -1.50    0.90
   6   2  -7    0.50    1.40
   6   2  -7   -0.40    1.40
   6   2  -7    1.00    0.80
   5  -2  -7   -1.00    1.10
   5  -2  -7   -1.40    1.10
   5  -2  -7   -1.50    1.20
   5   2  -7    0.60    1.10
   5   2  -7    1.60    1.30
   5   2  -7   -4.60    1.50
   4  -2  -7   -2.50    1.50
   4  -2  -7   -1.20    0.80
   4  -2  -7   -0.80    1.50
   4   2  -7    0.40    1.10
   4   2  -7   -0.40    1.10
   4   2  -7   -0.90    1.70
   3  -2  -7   63.69   21.00
   3   2  -7   69.59   18.90
   3   2  -7   71.69   19.70
   2  -2  -7  236.68   58.99
   2  -2  -7  269.17   58.49
   2   2  -7  232.28   58.59
   2   2  -7  293.47   58.89
   1  -2  -7   57.09   16.60
   1   2  -7   45.80   15.50
   1   2  -7   47.10   15.80
   0  -2  -7   21.50   11.60
   0  -2  -7    7.30    8.90
   0   2   7   25.90   11.10
   0   2  -7   22.50    9.00
   0   2  -7   22.10   11.00
   1  -2   7  301.97   60.89
  -1  -2  -7  246.08   59.99
   1   2   7  273.77   61.79
   1   2   7  260.97   61.49
  -1   2  -7  247.68   60.39
  -1   2  -7  290.67   60.79
  -2  -2  -7    4.40    6.90
   2  -2   7    6.80    8.10
   2  -2   7    1.60    7.20
   2   2   7    2.10   10.00
   2   2   7    5.60    9.80
   3  -2   7   14.00   10.00
  -3  -2  -7   18.80   11.10
   3   2   7    8.70    8.50
   3   2   7   11.10   10.80
   4  -2   7   22.20    6.20
   4  -2   7   26.00    6.20
   4  -2   7   26.90    6.20
   4  -2   7   28.30    6.20
   4  -2   7   31.00    6.20
   4   2   7   21.80    6.20
   4   2   7   28.90    6.20
   4   2   7   30.10    6.20
   4   2   7   30.30    6.20
   4   2   7   28.50    6.30
   5  -2   7   -0.80    1.00
   5  -2   7   -0.20    1.40
   5  -2   7    1.30    1.30
   5  -2   7    1.20    1.20
   5  -2   7   -0.90    1.30
   5   2   7    0.80    1.30
   5   2   7   -1.00    1.60
   5   2   7    0.00    1.50
   5   2   7    0.60    1.00
   5   2   7   -2.10    1.50
   6  -2   7    2.60    1.50
   6  -2   7    3.10    1.30
   6  -2   7    2.20    1.50
   6  -2   7    6.80    1.50
   6  -2   7    3.80    1.30
   6   2   7    6.20    1.40
   6   2   7    5.60    1.60
   6   2   7    3.30    1.40
   6   2   7    6.40    1.40
   6  -3  -7    3.90    1.40
   6  -3  -7    2.00    1.00
   6  -3  -7    3.70    1.30
   6  -3  -7    4.10    1.40
   6   3  -7    5.10    1.30
   6   3  -7    1.90    1.30
   6   3  -7    3.80    1.20
   6   3  -7    3.90    1.30
   5  -3  -7    0.10    1.20
   5  -3  -7   -1.90    1.20
   5  -3  -7    2.70    1.20
   5   3  -7    0.50    1.20
   5   3  -7    1.20    1.20
   5   3  -7    0.80    1.30
   4  -3  -7    1.90    1.00
   4  -3  -7    1.20    1.20
   4  -3  -7    1.70    1.20
   4   3  -7   -1.20    1.70
   4   3  -7    2.00    1.70
   4   3  -7    0.60    1.60
   3  -3  -7   28.40    9.80
  -3  -3   7    4.40    2.00
   3   3  -7    4.20    1.70
   3   3  -7   10.20    7.40
   3   3  -7   20.10   11.40
   2  -3  -7   27.20   12.90
   2  -3  -7   30.20   11.60
   2   3  -7   18.60   11.10
   2   3  -7   24.10   10.20
   1  -3  -7   19.50   11.00
   1  -3  -7   42.20   12.10
   1   3  -7   35.00   13.10
   1   3  -7   36.10   13.10
   0  -3   7  197.78   48.80
   0  -3  -7  214.58   50.19
   0  -3  -7  177.68   49.10
   0   3  -7  218.88   49.50
   0   3  -7  231.88   49.99
   0   3   7  290.77   52.39
  -1  -3  -7  355.76   82.99
   1  -3   7  364.96   82.89
  -1   3  -7  351.36   83.09
   1   3   7  417.46   84.99
   1   3   7  373.86   84.09
  -1   3  -7  381.66   82.79
  -2  -3  -7   16.60   11.30
   2  -3   7   20.30    9.50
   2   3   7   23.40   12.10
   2   3   7   21.30   12.40
   4  -3   7   14.10    3.60
   4  -3   7   16.60    3.60
   4  -3   7   16.00    3.60
   4  -3   7   13.70    3.70
   4   3   7   15.10    3.60
   4   3   7   15.80    3.80
   4   3   7   14.00    3.80
   4   3   7   18.40    3.80
   4   3   7   17.30    3.70
   5  -3   7    0.10    1.00
   5  -3   7    1.70    1.10
   5  -3   7    0.50    0.90
   5  -3   7    0.50    1.20
   5   3   7   -0.70    1.20
   5   3   7   -0.40    1.30
   5   3   7    0.90    1.60
   5   3   7    1.20    1.40
   5   3   7    0.50    1.20
   6  -3   7   14.60    3.80
   6  -3   7   11.40    3.80
   6  -3   7   20.90    3.80
   6   3   7   17.80    3.80
   6   3   7   11.90    3.80
   6   3   7   22.60    3.80
   6  -4  -7    2.80    0.90
   6  -4  -7    1.60    1.00
   6  -4  -7   -0.30    0.90
   6  -4  -7    1.50    1.00
   6   4  -7    0.50    1.00
   6   4  -7   -2.10    1.40
   6   4  -7    1.60    1.10
   6   4  -7    1.90    0.90
   5  -4  -7    1.70    1.60
   5  -4  -7   -0.60    0.80
   5  -4  -7   -0.20    1.50
   5   4  -7    1.30    1.60
   5   4  -7    1.50    1.70
   5   4  -7    3.20    1.90
   4  -4  -7    7.90    2.50
   4  -4  -7    7.30    2.40
[truncated: 268,960 more chars]
