# Supplementary material for: Effects of Nitro-Substitution on the Spectroscopic and Self-Assembly Properties of BODIPY Dyes
Source: ACS Omega. 2025 Apr 7;10(15):14723–37. doi: 10.1021/acsomega.4c08799 (PMC12019473; doi:10.1021/acsomega.4c08799)
Supplement: Supplementary file 1 — ao4c08799_si_001.zip [file ao4c08799_si_001.zip › CIFs/Compound2b'.cif]

data_Compound2bPrime
 
_audit_creation_method            'SHELXL-2017/1'
_shelx_SHELXL_version_number      '2017/1'
_chemical_name_systematic         ?
_chemical_name_common             ?
_chemical_melting_point           ?
_chemical_formula_moiety   'C19 H17 B F2 N4 O4' 
_chemical_formula_sum      'C19 H17 B F2 N4 O4' 
_chemical_formula_weight          414.17

loop_
 _atom_type_symbol
 _atom_type_description
 _atom_type_scat_dispersion_real
 _atom_type_scat_dispersion_imag
 _atom_type_scat_source
 'C'  'C'   0.0033   0.0016
 'International Tables Vol C Tables 4.2.6.8 and 6.1.1.4'
 'H'  'H'   0.0000   0.0000
 'International Tables Vol C Tables 4.2.6.8 and 6.1.1.4'
 'B'  'B'   0.0013   0.0007
 'International Tables Vol C Tables 4.2.6.8 and 6.1.1.4'
 'F'  'F'   0.0171   0.0103
 'International Tables Vol C Tables 4.2.6.8 and 6.1.1.4'
 'N'  'N'   0.0061   0.0033
 'International Tables Vol C Tables 4.2.6.8 and 6.1.1.4'
 'O'  'O'   0.0106   0.0060
 'International Tables Vol C Tables 4.2.6.8 and 6.1.1.4'
 
_space_group_crystal_system       monoclinic
_space_group_IT_number            14
_space_group_name_H-M_alt         'P 21/c'
_space_group_name_Hall            '-P 2ybc'
 
_shelx_space_group_comment
;
The symmetry employed for this shelxl refinement is uniquely defined
by the following loop, which should always be used as a source of
symmetry information in preference to the above space-group names.
They are only intended as comments.
;
 
loop_
 _space_group_symop_operation_xyz
 'x, y, z'
 '-x, y+1/2, -z+1/2'
 '-x, -y, -z'
 'x, -y-1/2, z-1/2'
 
_cell_length_a                    6.7061(5)
_cell_length_b                    15.5156(13)
_cell_length_c                    17.5459(15)
_cell_angle_alpha                 90
_cell_angle_beta                  93.040(2)
_cell_angle_gamma                 90
_cell_volume                      1823.1(3)
_cell_formula_units_Z             4
_cell_measurement_temperature     100.0(5)
_cell_measurement_reflns_used      3070
_cell_measurement_theta_min        2.32
_cell_measurement_theta_max       26.12
_exptl_crystal_description       'needle'
_exptl_crystal_colour            'orange'
_exptl_crystal_density_meas       ?
_exptl_crystal_density_method     ?
_exptl_crystal_density_diffrn     1.509          
_exptl_crystal_F_000              856
_exptl_transmission_factor_min    ?
_exptl_transmission_factor_max    ?
_exptl_crystal_size_max           0.410
_exptl_crystal_size_mid           0.100
_exptl_crystal_size_min           0.040
_exptl_absorpt_coefficient_mu     0.120
_shelx_estimated_absorpt_T_min    0.952
_shelx_estimated_absorpt_T_max    0.995
_exptl_absorpt_correction_type    'multi-scan' 
_exptl_absorpt_correction_T_min   0.879
_exptl_absorpt_correction_T_max   0.995
_exptl_absorpt_process_details   'SADABS (Krause <i>et al.</i>, 2015)' 
_exptl_absorpt_special_details    ?
_diffrn_ambient_temperature       100.0(5)
_diffrn_radiation_wavelength      0.71073
_diffrn_radiation_type            MoK\a
_diffrn_radiation_source          'fine-focus sealed tube' 
_diffrn_radiation_monochromator  'TRIUMPH curved graphite'
_diffrn_measurement_device_type  'Bruker Kappa APEX-II DUO'
_diffrn_measurement_method       '\f and \w scans'
_diffrn_detector_area_resol_mean  ?
_diffrn_reflns_number             26023
_diffrn_reflns_av_unetI/netI      0.0846
_diffrn_reflns_av_R_equivalents   0.1053
_diffrn_reflns_limit_h_min        -8
_diffrn_reflns_limit_h_max        8
_diffrn_reflns_limit_k_min        -20
_diffrn_reflns_limit_k_max        20
_diffrn_reflns_limit_l_min        -23
_diffrn_reflns_limit_l_max        23
_diffrn_reflns_theta_min          1.753
_diffrn_reflns_theta_max          28.302
_diffrn_reflns_theta_full         25.242
_diffrn_measured_fraction_theta_max   0.997
_diffrn_measured_fraction_theta_full  1.000
_diffrn_reflns_Laue_measured_fraction_max    0.997
_diffrn_reflns_Laue_measured_fraction_full   1.000
_diffrn_reflns_point_group_measured_fraction_max   0.997
_diffrn_reflns_point_group_measured_fraction_full  1.000
_reflns_number_total              4520
_reflns_number_gt                 2618
_reflns_threshold_expression      'I > 2\s(I)'
_reflns_Friedel_coverage          0.000
_reflns_Friedel_fraction_max      .
_reflns_Friedel_fraction_full     .
 
_reflns_special_details
;
 Reflections were merged by SHELXL according to the crystal
 class for the calculation of statistics and refinement.
 
 _reflns_Friedel_fraction is defined as the number of unique
 Friedel pairs measured divided by the number that would be
 possible theoretically, ignoring centric projections and
 systematic absences.
;
 
_computing_data_collection      'Bruker APEX3'
_computing_cell_refinement      'Bruker SAINT'
_computing_data_reduction       'Bruker SAINT'  
_computing_structure_solution   'SHELXT 2014/5 (Sheldrick, 2014)'
_computing_structure_refinement 'SHELXL-2017/1 (Sheldrick, 2017)'
_computing_molecular_graphics     ?
_computing_publication_material   ?
_refine_special_details           ?
_refine_ls_structure_factor_coef  Fsqd
_refine_ls_matrix_type            full
_refine_ls_weighting_scheme       calc
_refine_ls_weighting_details
'w=1/[\s^2^(Fo^2^)+(0.0500P)^2^+0.5663P] where P=(Fo^2^+2Fc^2^)/3'
_atom_sites_solution_primary      ?
_atom_sites_solution_secondary    ?
_atom_sites_solution_hydrogens    geom
_refine_ls_hydrogen_treatment     constr
_refine_ls_extinction_method      none
_refine_ls_extinction_coef        .
_refine_ls_number_reflns          4520
_refine_ls_number_parameters      275
_refine_ls_number_restraints      0
_refine_ls_R_factor_all           0.1216
_refine_ls_R_factor_gt            0.0566
_refine_ls_wR_factor_ref          0.1317
_refine_ls_wR_factor_gt           0.1104
_refine_ls_goodness_of_fit_ref    1.016
_refine_ls_restrained_S_all       1.016
_refine_ls_shift/su_max           0.000
_refine_ls_shift/su_mean          0.000
 
loop_
 _atom_site_label
 _atom_site_type_symbol
 _atom_site_fract_x
 _atom_site_fract_y
 _atom_site_fract_z
 _atom_site_U_iso_or_equiv
 _atom_site_adp_type
 _atom_site_occupancy
 _atom_site_site_symmetry_order  
 _atom_site_calc_flag
 _atom_site_refinement_flags_posn
 _atom_site_refinement_flags_adp
 _atom_site_refinement_flags_occupancy
 _atom_site_disorder_assembly
 _atom_site_disorder_group
F1 F 0.8123(2) 0.39851(10) 0.92532(8) 0.0371(4) Uani 1 1 d . . . . .
F2 F 0.6311(2) 0.51994(9) 0.89957(9) 0.0386(4) Uani 1 1 d . . . . .
O1 O 0.1211(3) 0.21603(13) 0.89172(11) 0.0405(5) Uani 1 1 d . . . . .
O2 O -0.0057(3) 0.23285(13) 0.77687(12) 0.0439(5) Uani 1 1 d . . . . .
O3 O 1.3811(3) 0.56429(12) 0.67994(10) 0.0329(4) Uani 1 1 d . . . . .
O4 O 1.3399(3) 0.63118(13) 0.78588(11) 0.0430(5) Uani 1 1 d . . . . .
N1 N 0.5444(3) 0.39029(12) 0.82928(11) 0.0219(4) Uani 1 1 d . . . . .
N2 N 0.8569(3) 0.47198(12) 0.80642(11) 0.0204(4) Uani 1 1 d . . . . .
N3 N 0.1245(3) 0.24623(14) 0.82734(13) 0.0294(5) Uani 1 1 d . . . . .
N4 N 1.2858(3) 0.57867(13) 0.73630(12) 0.0253(5) Uani 1 1 d . . . . .
B1 B 0.7112(4) 0.44662(18) 0.86887(16) 0.0252(6) Uani 1 1 d . . . . .
C1 C 0.3953(4) 0.35117(15) 0.86480(14) 0.0246(5) Uani 1 1 d . . . . .
C2 C 0.2922(3) 0.29937(15) 0.80967(14) 0.0233(5) Uani 1 1 d . . . . .
C3 C 0.3766(3) 0.30534(14) 0.73932(13) 0.0206(5) Uani 1 1 d . . . . .
C4 C 0.5380(3) 0.36422(14) 0.75213(13) 0.0190(5) Uani 1 1 d . . . . .
C5 C 0.6786(3) 0.39485(14) 0.70288(13) 0.0181(5) Uani 1 1 d . . . . .
C6 C 0.8337(3) 0.44963(14) 0.72878(13) 0.0188(5) Uani 1 1 d . . . . .
C7 C 0.9902(3) 0.48912(14) 0.68943(13) 0.0197(5) Uani 1 1 d . . . . .
C8 C 1.1049(3) 0.53108(14) 0.74659(14) 0.0218(5) Uani 1 1 d . . . . .
C9 C 1.0199(4) 0.52176(14) 0.81806(13) 0.0222(5) Uani 1 1 d . . . . .
C10 C 0.3560(4) 0.36479(17) 0.94637(14) 0.0309(6) Uani 1 1 d . . . . .
H10A H 0.402146 0.314497 0.976142 0.046 Uiso 1 1 calc R U . . .
H10B H 0.212327 0.372615 0.951579 0.046 Uiso 1 1 calc R U . . .
H10C H 0.427487 0.416246 0.965259 0.046 Uiso 1 1 calc R U . . .
C11 C 0.3177(4) 0.25595(15) 0.66829(14) 0.0250(6) Uani 1 1 d . . . . .
H11A H 0.241100 0.204836 0.681656 0.037 Uiso 1 1 calc R U . . .
H11B H 0.437852 0.238099 0.643044 0.037 Uiso 1 1 calc R U . . .
H11C H 0.235451 0.292614 0.633694 0.037 Uiso 1 1 calc R U . . .
C12 C 1.0157(3) 0.49230(15) 0.60526(13) 0.0232(5) Uani 1 1 d . . . . .
H12A H 1.091730 0.543944 0.592910 0.035 Uiso 1 1 calc R U . . .
H12B H 0.884282 0.494160 0.578117 0.035 Uiso 1 1 calc R U . . .
H12C H 1.087978 0.440876 0.589645 0.035 Uiso 1 1 calc R U . . .
C13 C 1.0850(4) 0.55775(16) 0.89389(14) 0.0297(6) Uani 1 1 d . . . . .
H13A H 1.049011 0.618895 0.895820 0.045 Uiso 1 1 calc R U . . .
H13B H 1.230060 0.551625 0.901848 0.045 Uiso 1 1 calc R U . . .
H13C H 1.018856 0.526439 0.933968 0.045 Uiso 1 1 calc R U . . .
C14 C 0.6687(3) 0.36678(14) 0.62150(13) 0.0173(5) Uani 1 1 d . . . . .
C15 C 0.8006(3) 0.30350(15) 0.59910(14) 0.0226(5) Uani 1 1 d . . . . .
H15 H 0.890900 0.277568 0.635845 0.027 Uiso 1 1 calc R U . . .
C16 C 0.8006(4) 0.27832(15) 0.52356(14) 0.0251(6) Uani 1 1 d . . . . .
H16 H 0.891398 0.235371 0.508407 0.030 Uiso 1 1 calc R U . . .
C17 C 0.6684(4) 0.31564(15) 0.46988(14) 0.0259(6) Uani 1 1 d . . . . .
H17 H 0.670087 0.299119 0.417777 0.031 Uiso 1 1 calc R U . . .
C18 C 0.5339(4) 0.37705(15) 0.49240(14) 0.0243(6) Uani 1 1 d . . . . .
H18 H 0.440886 0.401513 0.455835 0.029 Uiso 1 1 calc R U . . .
C19 C 0.5341(3) 0.40317(14) 0.56823(13) 0.0214(5) Uani 1 1 d . . . . .
H19 H 0.442419 0.445743 0.583391 0.026 Uiso 1 1 calc R U . . .
 
loop_
 _atom_site_aniso_label
 _atom_site_aniso_U_11
 _atom_site_aniso_U_22
 _atom_site_aniso_U_33
 _atom_site_aniso_U_23
 _atom_site_aniso_U_13
 _atom_site_aniso_U_12
F1 0.0447(9) 0.0419(9) 0.0237(8) 0.0103(7) -0.0066(7) -0.0139(7)
F2 0.0503(10) 0.0308(8) 0.0364(9) -0.0133(7) 0.0175(8) -0.0058(7)
O1 0.0410(12) 0.0465(12) 0.0349(12) 0.0114(10) 0.0114(9) -0.0060(9)
O2 0.0290(11) 0.0551(13) 0.0469(13) 0.0132(11) -0.0042(10) -0.0145(10)
O3 0.0273(10) 0.0361(10) 0.0358(11) -0.0008(9) 0.0069(8) -0.0060(8)
O4 0.0480(12) 0.0433(12) 0.0370(12) -0.0074(10) -0.0038(9) -0.0212(10)
N1 0.0249(11) 0.0207(10) 0.0206(11) 0.0011(8) 0.0042(9) 0.0006(8)
N2 0.0249(11) 0.0168(9) 0.0192(11) -0.0016(8) -0.0016(8) 0.0000(8)
N3 0.0252(12) 0.0309(12) 0.0325(13) 0.0081(10) 0.0058(10) -0.0004(9)
N4 0.0258(11) 0.0221(10) 0.0274(12) 0.0023(10) -0.0051(10) -0.0035(9)
B1 0.0358(17) 0.0237(14) 0.0163(15) 0.0002(12) 0.0029(12) -0.0008(12)
C1 0.0259(13) 0.0230(12) 0.0256(14) 0.0061(11) 0.0079(11) 0.0040(10)
C2 0.0207(12) 0.0226(12) 0.0268(14) 0.0055(11) 0.0044(10) -0.0013(10)
C3 0.0162(11) 0.0203(11) 0.0250(14) 0.0042(10) -0.0006(10) 0.0039(9)
C4 0.0202(12) 0.0201(11) 0.0168(12) 0.0011(10) 0.0008(9) 0.0010(9)
C5 0.0192(12) 0.0149(11) 0.0204(13) -0.0002(9) 0.0013(9) 0.0044(9)
C6 0.0207(12) 0.0188(11) 0.0165(12) 0.0001(10) -0.0010(9) 0.0000(9)
C7 0.0195(12) 0.0162(11) 0.0233(13) 0.0008(10) 0.0001(10) 0.0015(9)
C8 0.0212(12) 0.0182(11) 0.0258(14) 0.0011(10) -0.0010(10) -0.0021(10)
C9 0.0278(13) 0.0166(11) 0.0218(13) 0.0000(10) -0.0028(10) 0.0000(10)
C10 0.0327(15) 0.0321(14) 0.0290(15) 0.0024(12) 0.0123(12) 0.0049(12)
C11 0.0200(12) 0.0241(12) 0.0303(15) 0.0033(11) -0.0026(11) -0.0033(10)
C12 0.0217(12) 0.0266(12) 0.0217(13) -0.0008(10) 0.0047(10) -0.0045(10)
C13 0.0408(16) 0.0252(13) 0.0224(14) -0.0015(11) -0.0037(12) -0.0057(11)
C14 0.0168(11) 0.0155(10) 0.0198(12) -0.0001(9) 0.0042(9) -0.0034(9)
C15 0.0238(13) 0.0222(12) 0.0217(13) 0.0019(10) 0.0009(10) 0.0035(10)
C16 0.0285(13) 0.0216(12) 0.0259(14) -0.0024(11) 0.0080(11) 0.0030(10)
C17 0.0374(15) 0.0218(12) 0.0191(13) -0.0030(10) 0.0048(11) -0.0054(11)
C18 0.0249(13) 0.0224(12) 0.0249(14) 0.0037(10) -0.0052(11) -0.0034(10)
C19 0.0193(12) 0.0186(11) 0.0264(14) 0.0011(10) 0.0014(10) 0.0013(10)
 
_geom_special_details
;
 All esds (except the esd in the dihedral angle between two l.s. planes)
 are estimated using the full covariance matrix.  The cell esds are taken
 into account individually in the estimation of esds in distances, angles
 and torsion angles; correlations between esds in cell parameters are only
 used when they are defined by crystal symmetry.  An approximate (isotropic)
 treatment of cell esds is used for estimating esds involving l.s. planes.
;
 
loop_
 _geom_bond_atom_site_label_1
 _geom_bond_atom_site_label_2
 _geom_bond_distance
 _geom_bond_site_symmetry_2
 _geom_bond_publ_flag
F1 B1 1.388(3) . ?
F2 B1 1.379(3) . ?
O1 N3 1.224(3) . ?
O2 N3 1.228(3) . ?
O3 N4 1.226(3) . ?
O4 N4 1.232(3) . ?
N1 C1 1.350(3) . ?
N1 C4 1.411(3) . ?
N1 B1 1.554(3) . ?
N2 C9 1.345(3) . ?
N2 C6 1.406(3) . ?
N2 B1 1.557(3) . ?
N3 C2 1.441(3) . ?
N4 C8 1.440(3) . ?
C1 C2 1.410(3) . ?
C1 C10 1.484(3) . ?
C2 C3 1.388(3) . ?
C3 C4 1.425(3) . ?
C3 C11 1.498(3) . ?
C4 C5 1.395(3) . ?
C5 C6 1.400(3) . ?
C5 C14 1.491(3) . ?
C6 C7 1.425(3) . ?
C7 C8 1.393(3) . ?
C7 C12 1.496(3) . ?
C8 C9 1.412(3) . ?
C9 C13 1.487(3) . ?
C10 H10A 0.9800 . ?
C10 H10B 0.9800 . ?
C10 H10C 0.9800 . ?
C11 H11A 0.9800 . ?
C11 H11B 0.9800 . ?
C11 H11C 0.9800 . ?
C12 H12A 0.9800 . ?
C12 H12B 0.9800 . ?
C12 H12C 0.9800 . ?
C13 H13A 0.9800 . ?
C13 H13B 0.9800 . ?
C13 H13C 0.9800 . ?
C14 C19 1.385(3) . ?
C14 C15 1.392(3) . ?
C15 C16 1.382(3) . ?
C15 H15 0.9500 . ?
C16 C17 1.386(3) . ?
C16 H16 0.9500 . ?
C17 C18 1.384(3) . ?
C17 H17 0.9500 . ?
C18 C19 1.391(3) . ?
C18 H18 0.9500 . ?
C19 H19 0.9500 . ?
 
loop_
 _geom_angle_atom_site_label_1
 _geom_angle_atom_site_label_2
 _geom_angle_atom_site_label_3
 _geom_angle
 _geom_angle_site_symmetry_1
 _geom_angle_site_symmetry_3
 _geom_angle_publ_flag
C1 N1 C4 109.2(2) . . ?
C1 N1 B1 125.4(2) . . ?
C4 N1 B1 125.05(19) . . ?
C9 N2 C6 109.64(19) . . ?
C9 N2 B1 125.0(2) . . ?
C6 N2 B1 125.3(2) . . ?
O1 N3 O2 123.6(2) . . ?
O1 N3 C2 118.1(2) . . ?
O2 N3 C2 118.3(2) . . ?
O3 N4 O4 122.9(2) . . ?
O3 N4 C8 119.1(2) . . ?
O4 N4 C8 118.0(2) . . ?
F2 B1 F1 110.5(2) . . ?
F2 B1 N1 110.7(2) . . ?
F1 B1 N1 109.2(2) . . ?
F2 B1 N2 109.8(2) . . ?
F1 B1 N2 109.7(2) . . ?
N1 B1 N2 106.94(19) . . ?
N1 C1 C2 106.7(2) . . ?
N1 C1 C10 123.7(2) . . ?
C2 C1 C10 129.6(2) . . ?
C3 C2 C1 111.3(2) . . ?
C3 C2 N3 126.1(2) . . ?
C1 C2 N3 122.6(2) . . ?
C2 C3 C4 104.2(2) . . ?
C2 C3 C11 127.1(2) . . ?
C4 C3 C11 128.6(2) . . ?
C5 C4 N1 120.6(2) . . ?
C5 C4 C3 130.8(2) . . ?
N1 C4 C3 108.60(19) . . ?
C4 C5 C6 121.3(2) . . ?
C4 C5 C14 119.8(2) . . ?
C6 C5 C14 118.9(2) . . ?
C5 C6 N2 120.4(2) . . ?
C5 C6 C7 131.1(2) . . ?
N2 C6 C7 108.47(19) . . ?
C8 C7 C6 104.2(2) . . ?
C8 C7 C12 127.4(2) . . ?
C6 C7 C12 128.2(2) . . ?
C7 C8 C9 111.0(2) . . ?
C7 C8 N4 125.9(2) . . ?
C9 C8 N4 123.1(2) . . ?
N2 C9 C8 106.7(2) . . ?
N2 C9 C13 123.3(2) . . ?
C8 C9 C13 130.0(2) . . ?
C1 C10 H10A 109.5 . . ?
C1 C10 H10B 109.5 . . ?
H10A C10 H10B 109.5 . . ?
C1 C10 H10C 109.5 . . ?
H10A C10 H10C 109.5 . . ?
H10B C10 H10C 109.5 . . ?
C3 C11 H11A 109.5 . . ?
C3 C11 H11B 109.5 . . ?
H11A C11 H11B 109.5 . . ?
C3 C11 H11C 109.5 . . ?
H11A C11 H11C 109.5 . . ?
H11B C11 H11C 109.5 . . ?
C7 C12 H12A 109.5 . . ?
C7 C12 H12B 109.5 . . ?
H12A C12 H12B 109.5 . . ?
C7 C12 H12C 109.5 . . ?
H12A C12 H12C 109.5 . . ?
H12B C12 H12C 109.5 . . ?
C9 C13 H13A 109.5 . . ?
C9 C13 H13B 109.5 . . ?
H13A C13 H13B 109.5 . . ?
C9 C13 H13C 109.5 . . ?
H13A C13 H13C 109.5 . . ?
H13B C13 H13C 109.5 . . ?
C19 C14 C15 119.9(2) . . ?
C19 C14 C5 121.4(2) . . ?
C15 C14 C5 118.7(2) . . ?
C16 C15 C14 120.2(2) . . ?
C16 C15 H15 119.9 . . ?
C14 C15 H15 119.9 . . ?
C15 C16 C17 120.1(2) . . ?
C15 C16 H16 120.0 . . ?
C17 C16 H16 120.0 . . ?
C18 C17 C16 119.8(2) . . ?
C18 C17 H17 120.1 . . ?
C16 C17 H17 120.1 . . ?
C17 C18 C19 120.4(2) . . ?
C17 C18 H18 119.8 . . ?
C19 C18 H18 119.8 . . ?
C14 C19 C18 119.6(2) . . ?
C14 C19 H19 120.2 . . ?
C18 C19 H19 120.2 . . ?
 
loop_
 _geom_torsion_atom_site_label_1
 _geom_torsion_atom_site_label_2
 _geom_torsion_atom_site_label_3
 _geom_torsion_atom_site_label_4
 _geom_torsion
 _geom_torsion_site_symmetry_1
 _geom_torsion_site_symmetry_2
 _geom_torsion_site_symmetry_3
 _geom_torsion_site_symmetry_4
 _geom_torsion_publ_flag
C1 N1 B1 F2 -64.6(3) . . . . ?
C4 N1 B1 F2 122.9(2) . . . . ?
C1 N1 B1 F1 57.2(3) . . . . ?
C4 N1 B1 F1 -115.3(2) . . . . ?
C1 N1 B1 N2 175.9(2) . . . . ?
C4 N1 B1 N2 3.4(3) . . . . ?
C9 N2 B1 F2 59.0(3) . . . . ?
C6 N2 B1 F2 -118.0(2) . . . . ?
C9 N2 B1 F1 -62.6(3) . . . . ?
C6 N2 B1 F1 120.4(2) . . . . ?
C9 N2 B1 N1 179.1(2) . . . . ?
C6 N2 B1 N1 2.1(3) . . . . ?
C4 N1 C1 C2 0.0(3) . . . . ?
B1 N1 C1 C2 -173.5(2) . . . . ?
C4 N1 C1 C10 -179.1(2) . . . . ?
B1 N1 C1 C10 7.3(4) . . . . ?
N1 C1 C2 C3 0.3(3) . . . . ?
C10 C1 C2 C3 179.4(2) . . . . ?
N1 C1 C2 N3 178.7(2) . . . . ?
C10 C1 C2 N3 -2.2(4) . . . . ?
O1 N3 C2 C3 146.9(2) . . . . ?
O2 N3 C2 C3 -32.2(4) . . . . ?
O1 N3 C2 C1 -31.3(3) . . . . ?
O2 N3 C2 C1 149.6(2) . . . . ?
C1 C2 C3 C4 -0.5(3) . . . . ?
N3 C2 C3 C4 -178.9(2) . . . . ?
C1 C2 C3 C11 175.8(2) . . . . ?
N3 C2 C3 C11 -2.5(4) . . . . ?
C1 N1 C4 C5 -179.2(2) . . . . ?
B1 N1 C4 C5 -5.7(3) . . . . ?
C1 N1 C4 C3 -0.3(2) . . . . ?
B1 N1 C4 C3 173.2(2) . . . . ?
C2 C3 C4 C5 179.3(2) . . . . ?
C11 C3 C4 C5 3.0(4) . . . . ?
C2 C3 C4 N1 0.5(2) . . . . ?
C11 C3 C4 N1 -175.8(2) . . . . ?
N1 C4 C5 C6 2.3(3) . . . . ?
C3 C4 C5 C6 -176.3(2) . . . . ?
N1 C4 C5 C14 -179.75(19) . . . . ?
C3 C4 C5 C14 1.6(4) . . . . ?
C4 C5 C6 N2 3.0(3) . . . . ?
C14 C5 C6 N2 -174.99(19) . . . . ?
C4 C5 C6 C7 -179.1(2) . . . . ?
C14 C5 C6 C7 2.9(4) . . . . ?
C9 N2 C6 C5 177.3(2) . . . . ?
B1 N2 C6 C5 -5.2(3) . . . . ?
C9 N2 C6 C7 -1.0(3) . . . . ?
B1 N2 C6 C7 176.4(2) . . . . ?
C5 C6 C7 C8 -176.0(2) . . . . ?
N2 C6 C7 C8 2.1(2) . . . . ?
C5 C6 C7 C12 9.3(4) . . . . ?
N2 C6 C7 C12 -172.6(2) . . . . ?
C6 C7 C8 C9 -2.5(3) . . . . ?
C12 C7 C8 C9 172.3(2) . . . . ?
C6 C7 C8 N4 177.9(2) . . . . ?
C12 C7 C8 N4 -7.3(4) . . . . ?
O3 N4 C8 C7 -21.3(3) . . . . ?
O4 N4 C8 C7 160.2(2) . . . . ?
O3 N4 C8 C9 159.2(2) . . . . ?
O4 N4 C8 C9 -19.4(3) . . . . ?
C6 N2 C9 C8 -0.6(2) . . . . ?
B1 N2 C9 C8 -178.0(2) . . . . ?
C6 N2 C9 C13 178.9(2) . . . . ?
B1 N2 C9 C13 1.5(4) . . . . ?
C7 C8 C9 N2 2.0(3) . . . . ?
N4 C8 C9 N2 -178.4(2) . . . . ?
C7 C8 C9 C13 -177.5(2) . . . . ?
N4 C8 C9 C13 2.1(4) . . . . ?
C4 C5 C14 C19 79.1(3) . . . . ?
C6 C5 C14 C19 -102.9(3) . . . . ?
C4 C5 C14 C15 -101.9(3) . . . . ?
C6 C5 C14 C15 76.1(3) . . . . ?
C19 C14 C15 C16 1.4(3) . . . . ?
C5 C14 C15 C16 -177.5(2) . . . . ?
C14 C15 C16 C17 -0.4(4) . . . . ?
C15 C16 C17 C18 -1.2(4) . . . . ?
C16 C17 C18 C19 1.7(4) . . . . ?
C15 C14 C19 C18 -1.0(3) . . . . ?
C5 C14 C19 C18 178.0(2) . . . . ?
C17 C18 C19 C14 -0.6(3) . . . . ?
 
_refine_diff_density_max    0.293
_refine_diff_density_min   -0.267
_refine_diff_density_rms    0.059

_shelx_res_file
;
TITL 56Bottom in P2(1)/c
    NDungu26_a.res
    created by SHELXL-2017/1 at 11:15:25 on 22-Feb-2023
CELL  0.71073   6.7061  15.5156  17.5459   90.000   93.040   90.000
ZERR    4.000   0.0005   0.0013   0.0015    0.000    0.002    0.000
LATT 1
SYMM -X, 1/2+Y, 1/2-Z
SFAC C  H  B  F  N  O
UNIT 76  68  4  8  16  16
L.S. 20
ACTA
BOND $H
FMAP 2
PLAN 10
SIZE 0.04 0.10 0.41
CONF
TEMP -173
WGHT    0.050000    0.566300
FVAR       0.47459
F1    4    0.812333    0.398507    0.925323    11.00000    0.04473    0.04191 =
         0.02369    0.01026   -0.00664   -0.01386
F2    4    0.631148    0.519941    0.899568    11.00000    0.05029    0.03081 =
         0.03635   -0.01334    0.01752   -0.00578
O1    6    0.121120    0.216026    0.891721    11.00000    0.04099    0.04648 =
         0.03492    0.01140    0.01141   -0.00604
O2    6   -0.005656    0.232852    0.776866    11.00000    0.02897    0.05509 =
         0.04685    0.01318   -0.00422   -0.01447
O3    6    1.381062    0.564288    0.679945    11.00000    0.02729    0.03608 =
         0.03576   -0.00075    0.00692   -0.00601
O4    6    1.339896    0.631178    0.785879    11.00000    0.04796    0.04330 =
         0.03697   -0.00736   -0.00378   -0.02116
N1    5    0.544369    0.390286    0.829277    11.00000    0.02486    0.02073 =
         0.02058    0.00106    0.00422    0.00057
N2    5    0.856933    0.471980    0.806424    11.00000    0.02489    0.01682 =
         0.01920   -0.00160   -0.00164    0.00000
N3    5    0.124505    0.246226    0.827337    11.00000    0.02517    0.03094 =
         0.03247    0.00811    0.00580   -0.00036
N4    5    1.285774    0.578670    0.736297    11.00000    0.02579    0.02207 =
         0.02744    0.00231   -0.00513   -0.00355
B1    3    0.711167    0.446617    0.868872    11.00000    0.03577    0.02368 =
         0.01634    0.00017    0.00293   -0.00082
C1    1    0.395295    0.351166    0.864802    11.00000    0.02585    0.02305 =
         0.02560    0.00612    0.00793    0.00401
C2    1    0.292170    0.299374    0.809671    11.00000    0.02069    0.02259 =
         0.02683    0.00546    0.00445   -0.00129
C3    1    0.376647    0.305343    0.739322    11.00000    0.01616    0.02031 =
         0.02502    0.00424   -0.00059    0.00387
C4    1    0.538024    0.364222    0.752131    11.00000    0.02016    0.02007 =
         0.01681    0.00110    0.00079    0.00099
C5    1    0.678559    0.394850    0.702882    11.00000    0.01915    0.01492 =
         0.02040   -0.00022    0.00126    0.00438
C6    1    0.833701    0.449629    0.728784    11.00000    0.02071    0.01885 =
         0.01653    0.00010   -0.00097    0.00000
C7    1    0.990168    0.489122    0.689427    11.00000    0.01951    0.01615 =
         0.02333    0.00079    0.00007    0.00152
C8    1    1.104866    0.531075    0.746593    11.00000    0.02125    0.01824 =
         0.02578    0.00110   -0.00101   -0.00214
C9    1    1.019887    0.521761    0.818063    11.00000    0.02784    0.01659 =
         0.02183    0.00002   -0.00278    0.00001
C10   1    0.355975    0.364788    0.946372    11.00000    0.03275    0.03209 =
         0.02898    0.00241    0.01226    0.00492
AFIX 137
H10A  2    0.402146    0.314497    0.976142    11.00000   -1.50000
H10B  2    0.212327    0.372615    0.951579    11.00000   -1.50000
H10C  2    0.427487    0.416246    0.965259    11.00000   -1.50000
AFIX   0
C11   1    0.317661    0.255951    0.668285    11.00000    0.02001    0.02414 =
         0.03030    0.00328   -0.00261   -0.00334
AFIX 137
H11A  2    0.241100    0.204836    0.681656    11.00000   -1.50000
H11B  2    0.437852    0.238099    0.643044    11.00000   -1.50000
H11C  2    0.235451    0.292614    0.633694    11.00000   -1.50000
AFIX   0
C12   1    1.015747    0.492300    0.605262    11.00000    0.02172    0.02662 =
         0.02172   -0.00083    0.00472   -0.00450
AFIX 137
H12A  2    1.091730    0.543944    0.592910    11.00000   -1.50000
H12B  2    0.884282    0.494160    0.578117    11.00000   -1.50000
H12C  2    1.087978    0.440876    0.589645    11.00000   -1.50000
AFIX   0
C13   1    1.085003    0.557747    0.893887    11.00000    0.04078    0.02523 =
         0.02242   -0.00145   -0.00370   -0.00570
AFIX 137
H13A  2    1.049011    0.618895    0.895820    11.00000   -1.50000
H13B  2    1.230060    0.551625    0.901848    11.00000   -1.50000
H13C  2    1.018856    0.526439    0.933968    11.00000   -1.50000
AFIX   0
C14   1    0.668667    0.366784    0.621497    11.00000    0.01684    0.01547 =
         0.01980   -0.00007    0.00420   -0.00338
C15   1    0.800637    0.303500    0.599103    11.00000    0.02378    0.02215 =
         0.02173    0.00191    0.00085    0.00352
AFIX  43
H15   2    0.890900    0.277568    0.635845    11.00000   -1.20000
AFIX   0
C16   1    0.800628    0.278324    0.523558    11.00000    0.02847    0.02162 =
         0.02587   -0.00235    0.00804    0.00300
AFIX  43
H16   2    0.891398    0.235371    0.508407    11.00000   -1.20000
AFIX   0
C17   1    0.668418    0.315637    0.469875    11.00000    0.03736    0.02176 =
         0.01907   -0.00304    0.00484   -0.00539
AFIX  43
H17   2    0.670087    0.299119    0.417777    11.00000   -1.20000
AFIX   0
C18   1    0.533921    0.377048    0.492400    11.00000    0.02485    0.02243 =
         0.02489    0.00369   -0.00520   -0.00336
AFIX  43
H18   2    0.440886    0.401513    0.455835    11.00000   -1.20000
AFIX   0
C19   1    0.534107    0.403170    0.568228    11.00000    0.01930    0.01862 =
         0.02638    0.00107    0.00138    0.00130
AFIX  43
H19   2    0.442419    0.445743    0.583391    11.00000   -1.20000
AFIX   0
HKLF 4


REM  56Bottom in P2(1)/c
REM R1 =  0.0566 for    2618 Fo > 4sig(Fo)  and  0.1216 for all    4520 data
REM    275 parameters refined using      0 restraints

END

WGHT      0.0500      0.5663

REM Highest difference peak  0.293,  deepest hole -0.267,  1-sigma level  0.059
Q1    1   0.6660  0.3811  0.6618  11.00000  0.05    0.29
Q2    1   1.1959  0.5384  0.7440  11.00000  0.05    0.26
Q3    1   1.0860  0.5238  0.7869  11.00000  0.05    0.25
Q4    1   0.2784  0.3178  0.7707  11.00000  0.05    0.23
Q5    1   0.2264  0.3151  0.9412  11.00000  0.05    0.23
Q6    1   0.7319  0.2803  0.5648  11.00000  0.05    0.23
Q7    1   0.8983  0.4633  0.6997  11.00000  0.05    0.23
Q8    1   0.3932  0.2838  0.7710  11.00000  0.05    0.22
Q9    1   0.8731  0.5411  0.5655  11.00000  0.05    0.22
Q10   1   0.5548  0.3709  0.7915  11.00000  0.05    0.21
;
_shelx_res_checksum   80826

_shelx_hkl_file
;
   1   0   0   91.79    4.90
  -1   0   0   86.19    6.00
  -1   0   0   98.09    4.20
  -1   0   0   90.09    4.90
  -1   0   0   96.79    5.60
   1   0   0   96.09    6.40
   1   0   0  100.99    5.90
   2   0   0   -7.00    5.40
   2   0   0    0.20    5.30
  -2   0   0   -0.70    2.40
   2   0   0   -3.40    3.30
  -2   0   0    1.20    3.20
  -3   0   0  711.43   28.20
  -3   0   0  744.43   26.50
   3   0   0  745.83   30.10
  -3   0   0  726.43   26.00
   3   0   0  754.12   30.90
  -4   0   0  356.36   16.80
   4   0   0  311.17   18.00
   4   0   0  343.77   18.90
   4   0   0  368.56   20.50
  -4   0   0  349.47   13.40
   5   0   0    6.90    9.70
  -5   0   0    1.40    5.80
   5   0   0   -1.00    7.20
  -5   0   0    4.90    1.70
   5   0   0    7.00    8.90
   6   0   0  469.35   28.00
   6   0   0  533.75   31.00
   6   0   0  546.65   27.20
  -6   0   0  477.55   23.90
   7   0   0    8.40   12.30
   7   0   0   25.80   15.00
   7   0   0   35.20   12.30
   8   0   0   26.40   16.90
   8   0   0    6.00   15.70
   8   0   0   11.00   12.60
   0  -1   0   -0.70    1.30
   0  -1   0    0.40    0.90
   0  -1   0   -0.70    0.90
   0   1   0   -0.90    1.10
   0   1   0    0.40    0.70
   1  -1   0  604.04   22.10
   1  -1   0  606.44   21.90
  -1  -1   0  583.94   21.00
   1  -1   0  611.94   22.10
  -1  -1   0  592.04   21.60
  -1  -1   0  580.64   21.20
  -1  -1   0  587.24   22.00
   1  -1   0  582.04   22.60
  -1   1   0  609.34   22.10
   1   1   0  599.74   21.10
   1   1   0  607.24   22.30
  -1   1   0  590.64   22.10
  -1   1   0  584.94   21.60
   1   1   0  592.04   22.10
   1   1   0  583.24   21.50
   2  -1   0    1.30    4.80
  -2  -1   0    8.00    3.30
   2  -1   0    8.60    4.80
   2  -1   0   10.40    6.20
  -2  -1   0    3.90    2.00
   2   1   0   -2.20    5.00
  -2   1   0    0.70    4.00
   2   1   0   -2.30    5.10
   2   1   0    0.30    2.80
   2   1   0    6.20    3.50
   3  -1   0   93.09   10.30
   3  -1   0  117.29    9.60
  -3  -1   0   93.89    4.80
  -3  -1   0  102.59    7.30
   3  -1   0   99.69    9.00
  -3   1   0   92.89    6.00
  -3   1   0   75.89    7.60
   3   1   0  103.79   10.10
   3   1   0   78.09    9.30
   4  -1   0  107.29   10.90
   4  -1   0  109.59   11.40
   4  -1   0  126.59   13.70
  -4  -1   0  116.09    5.30
  -4  -1   0  115.89    8.70
  -4  -1   0  125.69    5.90
   4   1   0  129.59   12.00
  -4   1   0  111.59    9.20
  -4   1   0  107.89    6.80
   4   1   0  100.99   12.00
   5  -1   0   71.59   10.70
  -5  -1   0   69.29    8.40
   5  -1   0   65.59   11.20
   5  -1   0   64.39   12.70
   5   1   0   61.99   12.10
  -5   1   0   62.89    9.20
   5   1   0   71.79   11.60
  -5   1   0   65.29    5.20
   6  -1   0    8.10   12.60
   6  -1   0   -4.00   10.10
   6  -1   0   -4.10    8.70
  -6  -1   0    1.90    5.90
   6   1   0  -13.40    7.70
  -6   1   0   -2.20    7.00
   6   1   0   -0.20   11.50
   6   1   0   -8.70   10.10
   7  -1   0  254.57   22.50
   7  -1   0  326.47   27.40
   7  -1   0  301.07   22.00
  -7   1   0  315.57   19.60
   7   1   0  274.97   25.90
   7   1   0  244.28   23.30
   8  -1   0   42.80   15.70
   8  -1   0   65.59   15.30
   8  -1   0   39.00   17.90
   8   1   0   56.89   16.60
   8   1   0   71.39   18.30
   8   1   0   50.09   14.40
   0  -2   0  498.45   18.00
   0  -2   0  512.35   18.70
   0  -2   0  486.25   18.70
   0   2   0  501.55   18.30
   0   2   0  488.05   17.90
   0   2   0  499.15   18.70
  -1  -2   0  249.18   10.80
   1  -2   0  238.98   11.20
  -1  -2   0  226.98    9.60
   1  -2   0  233.08    9.50
   1  -2   0  207.68   11.00
   1  -2   0  236.58   10.60
  -1   2   0  234.58    9.70
   1   2   0  221.28    9.70
  -1   2   0  207.88   11.20
   1   2   0  217.58   10.20
  -1   2   0  227.38   10.90
   1   2   0  240.38   10.50
   1   2   0  237.28   10.90
  -1   2   0  214.98   10.40
   1   2   0  229.38   10.00
   2  -2   0  747.73   29.30
   2  -2   0  762.82   30.40
  -2  -2   0  703.43   27.20
  -2  -2   0  758.92   27.60
   2  -2   0  772.52   28.80
  -2  -2   0  757.72   28.30
  -2   2   0  765.42   29.50
   2   2   0  753.52   29.80
   2   2   0  741.43   29.40
   2   2   0  822.12   29.80
   2   2   0  756.62   27.50
   3  -2   0   40.20    6.90
   3  -2   0   32.90    8.40
   3  -2   0   38.10    7.30
  -3  -2   0   33.30    4.50
  -3  -2   0   37.50    3.90
   3   2   0   28.70    3.70
  -3   2   0   37.80    6.40
   3   2   0   32.90    7.90
   3   2   0   40.50    7.50
   4  -2   0   -0.20    8.00
   4  -2   0   -0.90    6.30
   4  -2   0    0.20    6.80
  -4  -2   0    2.50    3.90
   4   2   0    6.10    7.40
  -4   2   0   -2.70    6.00
   4   2   0   13.80    7.60
   5  -2   0   27.20   11.20
  -5  -2   0   19.70    5.40
   5  -2   0   39.40    9.70
   5  -2   0   41.80    9.60
  -5  -2   0   31.30    3.40
  -5   2   0   25.10    8.30
   5   2   0   20.30    9.70
   5   2   0   38.90   10.60
   6  -2   0    1.70    9.30
  -6  -2   0   -0.30    5.10
   6  -2   0    4.90    9.60
   6  -2   0   13.00   12.70
   6   2   0  -22.20   11.00
   6   2   0    3.20   10.60
  -6   2   0    3.40    6.90
   7  -2   0   11.90   11.50
   7  -2   0   26.60   12.40
   7  -2   0   11.00   15.00
   7   2   0   35.70   12.80
   7   2   0  -13.70   11.70
  -7   2   0   -6.20    8.50
   7   2   0   -0.20   12.50
   8  -2   0   20.60   17.80
   8  -2   0   33.90   14.40
   8  -2   0   18.30   13.80
   8   2   0  -12.80   14.20
   8   2   0   23.40   12.50
   8   2   0   40.20   16.10
   0  -3   0   -1.90    3.90
   0  -3   0    3.60    4.80
   0  -3   0   -0.40    2.50
   0   3   0   -4.90    4.00
   0   3   0   -0.90    2.40
   0   3   0    3.10    4.00
   1  -3   0 7490.95  256.77
  -1  -3   0 7446.45  256.47
  -1  -3   0 7638.64  255.87
   1  -3   0 7253.57  256.67
  -1  -3   0 7491.35  255.77
   1   3   0 7353.96  256.47
  -1   3   0 7508.75  257.07
   1   3   0 7332.87  256.17
   1   3   0 7476.15  255.77
  -1   3   0 7623.84  255.47
   1   3   0 7355.46  256.37
   2  -3   0    6.80    6.20
   2  -3   0    9.90    6.60
  -2  -3   0    7.30    4.40
   2  -3   0    3.20    5.30
   2   3   0    2.60    4.00
  -2   3   0    3.80    5.50
   2   3   0   13.20    5.80
   2   3   0   12.70    4.90
  -3  -3   0  351.56   15.60
   3  -3   0  357.86   17.60
  -3  -3   0  330.47   14.50
   3  -3   0  358.26   19.30
   3  -3   0  337.57   16.30
  -3   3   0  352.66   17.50
   3   3   0  343.47   18.20
   3   3   0  339.77   17.40
   3   3   0  327.17   14.30
  -4  -3   0   44.40    5.20
   4  -3   0   32.50    9.90
   4  -3   0   36.40    7.80
   4  -3   0   38.70    8.60
  -4   3   0   40.70    8.60
   4   3   0   40.00    4.40
   4   3   0   36.10    8.70
   4   3   0   33.50    8.80
  -5  -3   0   23.70    5.00
   5  -3   0   34.80   11.70
   5  -3   0   11.90    8.90
   5  -3   0   23.00    8.70
  -5   3   0   23.50    7.60
   5   3   0   11.40    9.40
   5   3   0    8.40    9.10
   6  -3   0  276.07   21.60
   6  -3   0  375.56   27.10
  -6  -3   0  373.46   14.90
  -6  -3   0  359.46   17.60
   6  -3   0  363.46   22.90
   6   3   0  410.36   25.30
  -6   3   0  380.56   21.40
   6   3   0  397.86   25.60
   7  -3   0   50.69   13.40
   7  -3   0   30.10   12.20
   7  -3   0   43.40   15.30
   7   3   0   31.90   11.50
   7   3   0   29.40   13.90
   7   3   0   56.09   15.40
  -7   3   0   21.80   10.30
   8  -3   0   31.60   16.70
   8  -3   0    6.70   13.20
   8  -3   0   11.10   16.90
   8   3   0    0.80   11.50
   8   3   0    6.30   16.10
   8   3   0    0.80   13.80
   0  -4   0  278.87   11.40
   0  -4   0  250.77   12.50
   0   4   0  272.67   12.10
   0   4   0  264.87   11.20
   0   4   0  271.67   13.40
  -1  -4   0 9999.00  329.67
  -1  -4   0 9366.96  330.17
  -1  -4   0 9713.53  329.47
   1  -4   0 9509.45  330.27
   1  -4   0 9666.73  330.57
   1   4   0 9668.13  329.37
  -1   4   0 9356.76  330.87
   1   4   0 9495.55  329.97
   2  -4   0  109.89   10.80
   2  -4   0  114.09   10.00
  -2  -4   0  103.89    7.50
   2   4   0  108.09    9.60
   2   4   0  112.19    8.10
  -2   4   0  124.19   10.50
   2   4   0  106.59    8.40
   2   4   0  107.99    4.60
  -3  -4   0  123.59    8.70
   3  -4   0  111.99    9.20
   3  -4   0  118.99   11.30
   3  -4   0  120.49   12.60
  -3  -4   0  131.59    7.50
  -3   4   0  139.09   11.70
   3   4   0  131.09    8.20
   3   4   0  119.09   11.60
   3   4   0  127.99   10.70
   4  -4   0   17.20    8.20
  -4  -4   0   12.70    4.20
   4  -4   0    7.20    9.00
   4  -4   0    2.60    5.90
   4   4   0    7.40    3.90
   4   4   0   11.60    7.90
  -4   4   0   14.80    7.00
   4   4   0    5.80    7.00
   5  -4   0   79.09   12.20
   5  -4   0   51.59   12.90
   5  -4   0   62.09   11.30
  -5  -4   0   64.59    7.30
   5   4   0   72.59   12.70
  -5   4   0   78.19   11.90
   5   4   0   56.09   11.20
  -6  -4   0   -3.40    2.90
   6  -4   0   -8.10    9.70
   6  -4   0   15.20   13.30
   6  -4   0   -8.70    8.60
   6   4   0   -2.70   10.80
  -6   4   0    6.20    7.90
   6   4   0   -3.00   10.20
   7  -4   0  123.49   16.80
   7  -4   0  139.09   20.30
   7  -4   0   76.29   14.60
   7   4   0  119.59   18.00
  -7   4   0   96.09   14.50
   7   4   0   88.39   17.20
   8  -4   0  105.59   22.10
   8  -4   0  157.18   19.50
   8  -4   0   97.99   19.60
   8   4   0   98.49   19.80
   8   4   0   77.89   19.30
   8   4   0  102.79   16.30
   0  -5   0   -8.70    5.80
   0   5   0   -3.10    3.10
   0   5   0   -1.60    4.80
  -1  -5   0  128.69    9.40
   1  -5   0  107.89   10.10
  -1  -5   0  100.59    8.90
   1  -5   0   96.19    9.10
   1   5   0  102.69    8.50
  -1   5   0  104.69   10.40
   2  -5   0  441.96   20.30
  -2  -5   0  412.86   18.10
   2  -5   0  409.26   20.40
   2   5   0  428.16   19.60
  -2   5   0  400.86   20.40
   2   5   0  413.16   18.90
   2   5   0  440.06   18.90
   3  -5   0   17.40    7.70
  -3  -5   0   -1.20    4.80
   3  -5   0   -5.90    7.90
  -3   5   0    8.90    7.00
   3   5   0    3.40    5.20
   3   5   0   -3.40    6.70
   3   5   0    4.20    4.50
  -4  -5   0   12.90    5.90
   4  -5   0    6.10    6.20
   4  -5   0   10.90    9.50
   4  -5   0   16.90    8.80
  -4  -5   0   12.80    4.20
   4   5   0    9.50    4.80
   4   5   0   21.00    7.30
   4   5   0    4.50    8.00
  -4   5   0   14.00    7.60
   5  -5   0   14.10   10.20
  -5  -5   0   11.20    4.50
   5  -5   0    2.20    7.70
   5  -5   0    9.80   11.50
   5   5   0    3.40    4.30
   5   5   0   18.50    9.30
  -5   5   0   15.80    8.10
   5   5   0   -3.90    9.50
   6  -5   0  109.99   15.70
   6  -5   0   98.39   14.90
   6  -5   0   83.39   12.90
  -6   5   0  102.19   13.40
   6   5   0   92.59   15.10
   6   5   0   86.49   15.70
  -7  -5   0   70.29    6.40
   7  -5   0   69.59   15.10
   7  -5   0   48.40   16.90
   7  -5   0   80.99   16.20
   7   5   0   72.79   16.10
   7   5   0   48.00   15.60
  -7   5   0   42.30   12.80
   8  -5   0   98.09   18.30
   8  -5   0   58.79   15.50
   8  -5   0  115.09   22.30
   8   5   0   65.69   18.50
   8   5   0   72.69   18.60
   8   5   0   92.49   15.50
  -8   5   0   73.69   15.90
   0  -6   0  330.27   15.80
   0  -6   0  328.07   16.70
   0   6   0  322.47   16.40
   0   6   0  319.67   14.20
  -1  -6   0    2.30    5.40
   1  -6   0   -1.20    5.60
  -1  -6   0    7.40    6.20
   1  -6   0    0.10    6.70
   1   6   0    4.00    4.70
  -1   6   0    9.50    6.40
   2  -6   0   98.79   11.50
  -2  -6   0  109.09    8.20
   2  -6   0  112.59   11.50
   2   6   0  104.99   10.40
   2   6   0  108.19   10.10
  -2   6   0  122.89   12.10
   3  -6   0  362.46   19.60
  -3  -6   0  354.16   16.60
   3  -6   0  315.17   20.00
   3   6   0  345.47   16.90
  -3   6   0  349.27   19.80
   3   6   0  339.77   17.50
   3   6   0  353.16   19.20
  -4  -6   0    8.70    5.70
  -4  -6   0   16.80    4.20
   4  -6   0   -5.70    8.30
   4  -6   0   12.40   10.10
   4   6   0   13.20    8.80
   4   6   0   12.30    5.30
  -4   6   0    6.10    9.40
   4   6   0   14.60    8.40
   5  -6   0  103.69   12.80
   5  -6   0   98.09   16.20
   5  -6   0   93.29   13.80
  -5  -6   0  108.29    7.90
   5   6   0   95.59   14.50
   5   6   0   82.19    8.50
  -5   6   0  108.09   13.60
   5   6   0  110.29   13.50
   6  -6   0    4.90   13.70
   6  -6   0   -4.80    8.90
   6  -6   0   19.10   12.10
   6   6   0    0.80   11.30
   6   6   0   19.40   11.10
  -6   6   0   -3.30   10.50
   7  -6   0   -3.50   10.20
   7  -6   0   -6.30   12.10
   7  -6   0    7.30   14.60
  -7  -6   0    5.40    3.60
   7   6   0   32.20   13.00
  -7   6   0   -9.50    8.60
   7   6   0    6.30   12.60
   8  -6   0   44.80   19.30
   8  -6   0   13.70   14.90
   8   6   0   40.90   16.50
  -8   6   0   39.60   14.20
   8   6   0   33.80   16.90
   0  -7   0   -8.10    6.30
   0  -7   0   -1.80    5.10
   0   7   0   -3.80    5.50
   0   7   0   -2.50    4.30
   1  -7   0    2.20    5.90
  -1  -7   0   11.20    5.90
  -1  -7   0    2.50    6.40
   1  -7   0   -0.20    6.90
   1   7   0    2.50    4.70
   1   7   0   -0.20    5.70
  -1   7   0   -4.10    4.40
  -1   7   0    3.20    3.20
  -2  -7   0 1148.59   43.80
  -2  -7   0 1119.69   45.40
   2  -7   0 1131.59   46.20
   2  -7   0 1176.98   46.20
  -2   7   0 1205.68   47.30
   2   7   0 1191.68   45.60
   2   7   0 1202.88   45.70
   3  -7   0   -2.70    7.90
  -3  -7   0   -5.90    4.90
   3  -7   0    6.80    8.30
  -3   7   0   -3.30    7.00
   3   7   0   -4.00    5.00
   3   7   0   -5.20    5.20
   3   7   0   -7.70    6.50
  -4  -7   0   93.69    9.40
   4  -7   0  103.19   13.90
   4  -7   0   94.69   13.90
  -4   7   0   98.69   12.60
   4   7   0   83.49   12.50
   4   7   0   94.39   10.70
   4   7   0   93.19   11.10
  -5  -7   0   86.29    8.00
   5  -7   0  102.49   14.70
   5  -7   0   92.49   16.00
  -5  -7   0   99.19   10.20
   5   7   0   86.99   12.30
   5   7   0   68.19   13.50
  -5   7   0   89.59   13.10
   5   7   0   59.99    8.40
   6  -7   0   12.40   14.00
   6  -7   0    4.90   11.30
  -6   7   0   -5.00   10.70
   6   7   0   -7.30    9.80
   6   7   0   28.60   13.00
   7  -7   0   62.89   14.90
   7  -7   0   62.19   18.40
   7   7   0   45.50   15.40
  -7   7   0   20.20   11.30
   7   7   0   50.19   14.50
   8  -7   0   10.30   15.10
   8  -7   0   35.50   17.90
  -8   7   0   -3.70    9.90
   8   7   0  -22.10   14.30
   8   7   0    8.80   15.10
   0  -8   0  694.23   30.20
   0  -8   0  716.23   29.90
   0   8   0  701.63   30.20
   0   8   0  668.43   27.00
  -1  -8   0   10.10    7.30
   1  -8   0    9.00    5.70
  -1  -8   0    7.00    5.20
   1  -8   0   11.90    6.40
  -1   8   0   -1.10    6.50
   1   8   0    4.40    5.10
  -1   8   0   -0.30    3.40
   1   8   0   -1.40    5.00
   2  -8   0  657.43   30.60
  -2  -8   0  674.83   27.90
   2  -8   0  701.53   30.30
  -2  -8   0  665.93   29.80
   2   8   0  679.23   29.40
   2   8   0  685.53   29.70
  -2   8   0  709.23   31.80
   3  -8   0   29.90   10.00
  -3  -8   0   50.39    7.10
   3  -8   0   36.20   10.20
   3   8   0   52.19    9.60
   3   8   0   50.79    8.30
   3   8   0   41.90    3.60
  -3   8   0   68.19   10.70
   3   8   0   26.20    7.60
   4  -8   0   34.00   11.80
   4  -8   0   39.60   11.40
  -4  -8   0   33.60    7.30
  -4   8   0   21.00    9.60
   4   8   0   19.60    9.00
   4   8   0   42.30   10.90
   4   8   0   26.20    7.40
   5  -8   0    7.60   11.30
   5  -8   0   31.80   13.10
  -5  -8   0    7.10    5.50
  -5  -8   0    0.00    4.30
   5   8   0   -1.60    6.80
   5   8   0    1.70   10.00
  -5   8   0   -1.30    9.00
   5   8   0    8.80    8.50
   6  -8   0  172.88   18.80
   6  -8   0  185.08   19.90
  -6   8   0  190.68   21.10
   6   8   0  155.68   19.50
   6   8   0  171.98   18.40
   7  -8   0   25.10   14.80
   7  -8   0    3.00   15.30
   7   8   0  -20.40   11.50
  -7   8   0   -2.00    9.80
   7   8   0   -2.20   11.20
  -8  -8   0   -2.20    3.80
   8  -8   0   46.20   19.20
   8  -8   0   14.40   15.40
  -8   8   0  -14.20   10.30
   8   8   0    2.90   13.60
   8   8   0  -27.00   13.90
   0  -9   0    9.30    7.40
   0  -9   0    0.90    7.60
   0   9   0    7.70    6.30
   0   9   0    5.90    4.80
  -1  -9   0   81.99    9.30
   1  -9   0   73.79   11.20
   1  -9   0   65.69    9.10
  -1  -9   0   85.69   10.90
  -1   9   0   76.99    6.60
   1   9   0   79.99    8.70
  -1   9   0   79.29   10.70
   1   9   0   91.69   11.10
  -2  -9   0  146.59   12.20
  -2  -9   0  146.89   13.20
   2  -9   0  147.79   14.40
   2  -9   0  170.18   14.00
   2   9   0  184.68   12.80
  -2   9   0  188.08   15.70
   2   9   0  158.68   13.40
   3  -9   0   40.40   10.70
   3  -9   0   37.70   10.80
  -3  -9   0   51.29    7.70
  -3   9   0   53.19   11.10
   3   9   0   41.20    3.40
   3   9   0   40.70    7.50
   3   9   0   46.20    9.20
   3   9   0   56.89   10.50
   4  -9   0   10.50   10.90
  -4  -9   0    6.90    6.70
   4  -9   0   19.90   11.00
   4   9   0   13.20    7.60
  -4   9   0    4.70    9.00
   4   9   0   16.10    9.70
   4   9   0   15.50    8.90
  -5  -9   0   11.10    5.80
   5  -9   0   14.00   12.30
   5  -9   0   18.80   12.40
  -5   9   0    0.30    9.50
   5   9   0    3.40    8.00
   5   9   0    6.50    6.80
   5   9   0    2.90   10.80
   6  -9   0   37.60   14.40
   6  -9   0   39.70   15.60
  -6   9   0   37.30   12.10
   6   9   0   29.60   11.10
   6   9   0   29.00   14.30
   7  -9   0    0.50   15.40
   7  -9   0   13.50   13.80
   7   9   0   -5.90   12.90
  -7   9   0   24.10   11.80
   7   9   0   13.10   12.10
   8  -9   0    3.30   15.70
  -8  -9   0    7.60    4.40
   8  -9   0   16.90   17.70
   8   9   0   19.20   16.70
   8   9   0    6.60   17.20
  -8   9   0    6.80   11.20
   0 -10   0   73.69   11.10
   0 -10   0   62.09    9.20
   0  10   0   79.89   10.50
   0  10   0   83.39    8.30
  -1 -10   0   17.50    6.20
  -1 -10   0   -0.20    7.90
   1 -10   0    8.20    9.20
   1 -10   0   11.60    6.90
  -1  10   0   10.30    6.10
  -1  10   0   17.20    8.10
   1  10   0   10.60    9.90
   1  10   0    4.80    5.60
   2 -10   0    9.50    8.10
   2 -10   0  -13.50    8.20
  -2 -10   0    1.30    6.50
  -2 -10   0    1.60    7.40
   2  10   0  -10.30    5.90
  -2  10   0    3.80    8.10
   2  10   0   -7.80    6.40
   3 -10   0   16.70   10.70
  -3 -10   0    0.00    5.30
   3 -10   0    8.20    9.30
   3  10   0   -0.80    6.50
  -3  10   0   13.50    9.20
   3  10   0   -6.90    9.60
   3  10   0   -2.30    5.60
   4 -10   0  151.78   17.80
   4 -10   0  171.98   18.60
  -4 -10   0  178.08   13.60
   4  10   0  195.28   14.50
   4  10   0  181.38   15.70
   4  10   0  188.58   17.40
  -4  10   0  160.98   18.20
   5 -10   0   60.49   14.40
   5 -10   0    2.30   12.70
  -5 -10   0   42.00    8.30
   5  10   0   52.49   13.60
  -5  10   0   56.39   12.90
   5  10   0   44.70    9.60
   5  10   0   41.30   10.10
   6 -10   0   17.30   14.70
   6 -10   0   12.80   13.30
  -6  10   0   18.30   11.90
   6  10   0   21.70   10.40
   6  10   0   23.30   12.80
   7 -10   0  -11.60   16.50
   7 -10   0   16.60   16.50
   7  10   0   -3.10   13.20
  -7  10   0   -3.20   10.10
   7  10   0  -18.40   13.00
   0 -11   0   -1.40    6.60
   0 -11   0    0.00    8.70
   0  11   0    1.10    7.20
   0  11   0   -1.10    4.40
   1 -11   0   22.80   10.10
  -1 -11   0   28.80    7.40
  -1 -11   0   30.10    9.90
   1  11   0   30.00    9.60
  -1  11   0   10.90    8.20
   1  11   0   33.30    7.10
  -1  11   0   32.00    5.50
   2 -11   0  131.39    7.60
  -2 -11   0  124.59   11.60
   2 -11   0  114.19   13.60
  -2 -11   0  136.69   14.00
   2 -11   0  133.29   15.50
   2  11   0  131.79   12.40
  -2  11   0  117.39    8.30
   2  11   0  153.88   15.70
  -2  11   0  122.69   14.60
   3 -11   0   45.10   12.20
  -3 -11   0   17.00    7.60
   3 -11   0   30.90   11.10
  -3  11   0    9.70   10.10
   3  11   0   36.30   10.20
   3  11   0   25.50    8.20
   3  11   0   17.50    8.20
  -4 -11   0   76.79    9.30
   4 -11   0   83.99   15.20
   4 -11   0   59.99   13.90
   4  11   0   79.89   11.90
   4  11   0   84.59   12.00
   4  11   0   84.19   14.00
  -4  11   0   82.59   14.30
   5 -11   0   -6.00   12.90
   5 -11   0  -16.60   11.90
  -5 -11   0   14.90    7.40
   5  11   0    3.20   10.80
  -5  11   0    4.80   10.30
   5  11   0    7.60   10.00
   5  11   0    0.10    8.70
   6 -11   0   21.20   14.80
   6 -11   0   45.60   16.00
   6  11   0   39.30   11.90
  -6  11   0   35.10   13.00
   6  11   0   48.40   15.10
  -6  11   0    9.60   12.00
   7 -11   0  111.69   21.20
   7 -11   0   62.69   17.40
  -7  11   0   59.19   15.20
   7  11   0   56.69   17.80
   7  11   0   50.49   14.50
   0 -12   0  295.07   18.70
   0 -12   0  247.58   19.50
   0  12   0  281.37   15.50
   0  12   0  268.67   19.00
  -1 -12   0   43.10   11.10
  -1 -12   0   42.10    8.70
   1 -12   0   28.50    9.10
   1 -12   0   41.30   11.80
   1  12   0   44.90    8.30
  -1  12   0   49.20    6.90
   1  12   0   49.00   11.50
  -1  12   0   35.90   10.30
  -2 -12   0   12.60    8.30
   2 -12   0   12.80    9.60
  -2 -12   0   25.60   10.20
   2 -12   0   24.90   11.70
   2  12   0   29.30    9.70
  -2  12   0   19.20    4.70
   2  12   0   15.10    9.20
  -2  12   0   30.50   10.50
   3 -12   0   54.29   14.00
   3 -12   0   64.49   13.00
  -3 -12   0   81.79   10.60
  -3  12   0   74.89   13.50
   3  12   0   80.19   12.70
   3  12   0   84.79   11.10
   3  12   0   81.59   11.90
   4 -12   0   58.69   14.30
   4 -12   0   83.69   15.70
  -4 -12   0   75.29   10.20
   4  12   0   56.79   12.50
   4  12   0   59.29   10.80
   4  12   0   74.19   10.80
  -4  12   0   78.89   14.50
   5 -12   0   21.40   14.10
   5 -12   0   34.10   14.20
   5  12   0   17.80    9.70
   5  12   0   -2.50    7.90
   5  12   0   12.60   11.80
  -5  12   0   31.90   12.40
   6 -12   0    8.20   15.20
   6 -12   0   14.20   14.90
   6  12   0   -2.30   12.80
  -6  12   0    0.90   11.70
   6  12   0   -3.80    9.20
  -6  12   0   22.30   11.90
   7 -12   0   -3.80   14.90
   7 -12   0   15.30   16.70
   7  12   0   15.90   15.80
  -7  12   0   23.90   12.80
   0 -13   0    3.40    7.90
   0 -13   0    5.00    9.80
   0  13   0   -0.40    7.80
   0  13   0   -6.10    6.20
   0  13   0   -6.70   10.10
  -1 -13   0   30.00    8.80
  -1 -13   0   26.10   11.00
   1 -13   0   28.50   12.10
   1 -13   0   14.20    9.30
   1  13   0   17.30   10.40
  -1  13   0   20.80    9.70
   1  13   0   23.70    8.50
  -1  13   0   27.50    6.30
  -2 -13   0   57.49   10.80
  -2 -13   0   68.99   12.90
   2 -13   0   70.09   14.30
   2 -13   0   70.59   12.40
  -2  13   0   62.99   12.90
   2  13   0   59.49   12.10
  -2  13   0   70.79    7.50
   2  13   0   67.09   10.80
  -3 -13   0   -1.60    6.60
   3 -13   0    3.50    4.10
   3 -13   0  -20.40    9.40
   3 -13   0    6.70   11.70
   3  13   0   -0.10    8.40
  -3  13   0   -6.80    9.50
   3  13   0    5.80    9.10
   3  13   0  -11.00    6.90
   4 -13   0  -17.70   10.70
  -4 -13   0    8.60    8.20
   4 -13   0   -8.70   11.90
   4  13   0   -6.00    8.10
   4  13   0    1.50    9.90
   4  13   0   -3.50   10.00
  -4  13   0    7.20   11.00
   5 -13   0   -1.80   13.10
   5 -13   0   -1.20   12.90
   5  13   0   17.30   10.60
   5  13   0   13.10   12.10
   5  13   0   16.80   10.60
  -5  13   0   16.90   11.80
   6 -13   0  -20.00   14.20
   6 -13   0   16.40   15.10
  -6  13   0   13.80   12.70
   6  13   0    4.10   13.40
  -6  13   0   -6.30    9.70
   0 -14   0    3.50    8.20
   0 -14   0  -13.10    9.80
   0  14   0   10.60    8.80
   0  14   0    3.70    5.50
   0  14   0   -7.70   10.50
   1 -14   0   15.30   11.30
   1 -14   0    4.40    9.10
  -1 -14   0   -0.10   10.40
  -1 -14   0   -4.90    7.60
  -1  14   0   -0.90    5.20
   1  14   0   -3.50    7.80
   1  14   0  -11.40    9.60
  -1  14   0  -10.40    8.60
  -2 -14   0    5.20    9.00
  -2 -14   0   29.70   11.30
   2 -14   0   -3.40   11.00
   2  14   0  -10.90    8.90
  -2  14   0    0.40    5.10
  -2  14   0   -4.90    9.40
   2  14   0   -0.20    7.90
  -3 -14   0   79.29   12.00
   3 -14   0   56.89   15.40
   3 -14   0  107.09   15.60
   3  14   0  105.59   14.30
   3  14   0   87.59   13.80
  -3  14   0   89.19   15.50
   3  14   0   99.79   12.30
  -4 -14   0    6.00    7.00
   4 -14   0   12.40   12.90
   4 -14   0    7.20   13.50
   4  14   0   22.10   11.80
   4  14   0    9.10   10.90
   4  14   0    9.40    9.20
  -4  14   0    6.40   11.30
   5 -14   0   30.60   15.30
   5 -14   0   22.40   14.40
   5  14   0   24.80   12.50
  -5  14   0   37.40   13.10
   5  14   0   23.60   13.50
  -5  14   0   35.40   13.60
   6 -14   0    7.80   15.40
   6 -14   0   15.30   15.20
   6  14   0   -1.20   13.90
  -6  14   0   -0.50   13.10
  -6  14   0   27.00   13.20
   0 -15   0   -2.80    8.80
   0 -15   0   -4.70   10.60
   0  15   0   -9.20    6.40
   0  15   0   -0.20    8.80
   0  15   0   -8.80   10.80
  -1 -15   0   46.40   13.10
   1 -15   0   37.90   11.30
   1 -15   0   32.30   12.90
  -1 -15   0   40.90    9.70
   1  15   0   52.69   13.40
  -1  15   0   11.00   10.30
  -1  15   0   -4.30   12.20
  -1  15   0   37.30    7.60
   1  15   0   33.80   10.00
   2 -15   0   17.10   11.60
  -2 -15   0   22.20   12.20
   2 -15   0   33.30   14.40
  -2 -15   0   42.50    9.90
   2  15   0   23.50   11.60
   2  15   0   46.70   12.00
  -2  15   0   30.00   11.70
   3 -15   0   35.80   12.70
   3 -15   0   24.30   14.50
  -3 -15   0   21.50    9.90
   3  15   0   16.60    8.90
   3  15   0   28.30   13.10
   3  15   0   61.79   12.90
  -3  15   0   34.20   12.90
   4 -15   0    3.10   12.20
   4 -15   0    9.30   13.90
   4 -15   0    2.80    5.00
   4  15   0   28.60   12.40
   4  15   0   -8.90   10.10
  -4  15   0    2.70   15.30
  -4  15   0   13.70   11.50
   5 -15   0    4.30   14.80
   5 -15   0    1.20   13.70
  -5  15   0    2.30   14.20
  -5  15   0   16.80   13.00
   5  15   0   23.20   13.60
   6 -15   0   30.00   17.40
   6 -15   0    0.00   15.70
  -6  15   0    3.20   12.60
  -6  15   0   11.00   13.90
   6  15   0   17.60   14.50
   0 -16   0   74.39   15.10
   0 -16   0   37.80   11.20
   0  16   0   44.00   11.80
   0  16   0   57.89    8.60
   0  16   0   39.30   13.30
   1 -16   0   58.09   15.00
  -1 -16   0   65.59   14.50
   1 -16   0   34.10   11.70
  -1 -16   0   56.69   13.20
   1  16   0   54.59   10.00
   1  16   0   48.20   15.90
  -1  16   0   47.50   12.50
  -1  16   0   32.20   13.50
   2 -16   0    5.50   13.40
   2 -16   0   16.80   11.20
  -2 -16   0    3.10   12.20
  -2 -16   0   13.10    8.70
   2  16   0   -5.70   10.10
   2  16   0   -0.30    8.60
  -2  16   0  -10.30   12.10
  -2  16   0    5.50   10.50
   3 -16   0   79.39   15.40
   3 -16   0   89.39   17.70
  -3 -16   0  105.29   13.50
  -3  16   0  128.09   18.70
  -3  16   0   81.89   16.10
   3  16   0  122.59   16.40
   3  16   0   92.39   14.90
   4 -16   0    3.20   14.00
   4 -16   0    6.10   13.10
   4  16   0   -1.00   11.00
  -4  16   0   11.10   15.10
  -4  16   0    6.90   11.70
   4  16   0   12.00   10.60
   5 -16   0   -3.80    5.60
   5 -16   0   20.20   15.10
   5 -16   0  -29.10   14.20
   5  16   0   12.60   13.30
  -5  16   0   -1.50   14.50
  -5  16   0  -15.90   11.90
   0 -17   0   -8.00   11.70
   0 -17   0   11.40   10.00
   0  17   0   -6.20   10.80
  -1 -17   0   35.50   14.10
   1 -17   0   33.10   14.40
   1 -17   0   47.70   12.90
  -1 -17   0   25.50   10.60
   1  17   0   35.40    9.70
   1  17   0   14.20   12.40
  -1  17   0   29.40   12.20
  -1  17   0   37.10   16.20
  -2 -17   0   11.20   12.90
  -2 -17   0    4.90   10.90
   2 -17   0    8.80   11.70
   2 -17   0    6.40   13.00
  -2  17   0   -1.50   10.60
  -2  17   0   -7.70   12.30
   2  17   0    3.10   14.00
   2  17   0   -8.60    7.90
  -3 -17   0    5.70   10.40
   3 -17   0   18.60   12.60
   3 -17   0   20.00   14.40
   3  17   0   11.90   13.30
  -3  17   0    6.10   11.70
   3  17   0    2.40    3.70
  -3  17   0  -27.90   11.30
   3  17   0    4.80   12.90
   4 -17   0   20.90   16.50
   4 -17   0    2.60   13.60
   4  17   0   13.30   11.30
  -4  17   0    6.90   12.90
  -4  17   0   21.80   13.60
   4  17   0   -0.30   11.40
   5 -17   0    6.90   16.80
   5 -17   0   -6.20   18.00
   5  17   0   30.50   14.40
  -5  17   0    8.00   13.10
  -5  17   0   10.10   13.60
   0 -18   0   77.19   17.10
   0 -18   0   61.29   13.00
   0  18   0   43.30   17.50
  -1 -18   0   26.00   11.30
   1 -18   0   26.40   11.60
   1 -18   0   28.00   14.20
  -1 -18   0    2.30   13.70
  -1  18   0    7.40   12.60
  -1  18   0   -9.30   10.70
   1  18   0   15.70   13.00
   2 -18   0   18.90   14.90
  -2 -18   0   17.60   13.80
  -2 -18   0    8.10   10.10
   2 -18   0   29.40   13.20
  -2  18   0    8.70   13.30
  -2  18   0   36.30   13.50
   2  18   0   11.30    9.60
   2  18   0   11.10   12.30
   3 -18   0   13.40   14.60
   3 -18   0   35.00   14.30
  -3  18   0    5.00   12.20
   3  18   0    9.80    4.50
  -3  18   0   23.90   14.70
   3  18   0    3.80   10.40
   3  18   0   33.80   13.40
   4 -18   0   24.60   17.60
   4 -18   0    8.50   14.00
   4 -18   0   62.59   15.80
   4  18   0   27.80   16.10
  -4  18   0   36.30   13.90
  -4  18   0   24.20   14.30
   0 -19   0   -3.20   13.70
   0 -19   0    2.50   11.30
   0  19   0   -0.90   13.00
  -1 -19   0   12.00   10.50
   1 -19   0  -17.70   12.60
  -1 -19   0   13.20   14.30
   1 -19   0   -4.30   11.20
   1  19   0   -1.20   13.10
  -1  19   0  -13.30   12.50
   2 -19   0   41.40   16.10
  -2 -19   0   15.80   15.40
  -2 -19   0   24.00   13.00
   2 -19   0   19.70   12.70
   2  19   0   40.30   13.90
  -2  19   0   35.80   14.60
  -2  19   0   15.30   14.10
   3 -19   0   -3.30   10.30
   3 -19   0   28.60   14.60
  -3  19   0    1.30   13.70
   3  19   0    3.90    3.80
   3  19   0   12.70   11.90
  -3  19   0   -6.70   11.70
   0 -20   0   -8.00   11.30
   0 -20   0   11.00   14.60
  -1 -20   0   17.20   12.00
   1 -20   0    8.30   12.40
  -1 -20   0    2.50   14.10
   1 -20   0   -0.20   10.60
   2 -20   0   10.20   14.40
   2 -20   0   11.10   13.30
  -2 -20   0  -17.20   13.70
  -2  20   0    1.50   12.80
   8   0  -1   -7.60   11.60
   8   0  -1   11.70   15.50
   8   0  -1   13.20   13.70
   7   0  -1   -1.30   13.40
   7   0  -1   18.90   11.90
   7   0  -1    9.90   10.70
   6   0  -1   -7.70   11.10
   6   0  -1   23.00   11.70
  -6   0   1   -2.90    5.90
   6   0  -1   -6.20    9.60
   5   0  -1    5.90    6.90
   5   0  -1    9.90    8.20
   5   0  -1  -20.40    6.80
  -5   0   1   -2.40    5.10
  -4   0   1   -0.70    3.70
   4   0  -1   -7.00    7.50
   4   0  -1   -5.00    6.60
  -3   0   1    4.30    4.00
   3   0  -1   12.50    6.10
   3   0  -1    7.90    5.00
  -2   0   1    0.60    3.30
   2   0  -1   -5.70    4.40
   2   0  -1    6.10    5.60
   2   0  -1   -1.10    2.70
   1   0  -1    3.30    3.20
   1   0  -1    2.40    2.70
  -1   0   1   -1.80    3.20
  -1   0   1   -1.40    1.90
  -1   0   1    3.10    2.80
   1   0  -1    2.30    1.90
   1   0  -1    5.20    3.70
  -1   0  -1   -4.40    3.00
   1   0   1    2.10    3.70
   1   0   1    0.00    3.80
   1   0   1    0.80    2.70
   1   0   1    3.90    3.20
  -1   0  -1   -1.40    3.50
  -1   0  -1   -2.20    3.70
  -1   0  -1   -0.40    3.90
  -2   0  -1   -1.50    3.80
   2   0   1    2.20    5.60
   2   0   1   -4.00    4.20
   2   0   1    8.90    5.50
  -2   0  -1   -0.50    3.60
   3   0   1    2.10    4.70
   3   0   1    3.80    6.20
  -3   0  -1   -6.50    4.80
  -3   0  -1   -0.20    2.80
   3   0   1   -4.70    6.50
   4   0   1   17.90    7.90
   4   0   1    5.50    5.80
  -4   0  -1    6.50    2.10
  -4   0  -1    3.60    4.70
  -4   0  -1    5.50    3.50
   4   0   1   -6.30    7.60
   5   0   1    4.10    8.70
  -5   0  -1    0.60    2.90
   5   0   1   -5.00    6.80
  -5   0  -1   10.50    6.50
   5   0   1    0.00    9.20
   6   0   1   23.40   12.20
   6   0   1   -4.80   10.60
   6   0   1   16.40    8.80
  -6   0  -1   10.30    7.50
   7   0   1   11.50   10.80
   7   0   1  -10.20   13.40
  -7   0  -1    4.10    8.40
   7   0   1   -3.00   11.90
   8   0   1   -3.30   13.00
   8   0   1   10.80   15.90
   8   0   1  -26.70   11.40
   8  -1  -1   26.00   13.50
   8  -1  -1   27.40   17.30
   8  -1  -1   20.80   13.80
   8   1  -1   31.20   16.90
   8   1  -1   -4.00   12.20
   8   1  -1   17.50   13.70
   7  -1  -1   99.99   17.50
   7  -1  -1   92.89   15.50
   7  -1  -1   88.59   18.10
   7   1  -1   79.69   15.80
   7   1  -1   77.49   17.30
   7   1  -1   82.89   14.50
  -7   1   1   74.89   10.90
  -6  -1   1  117.39   10.40
   6  -1  -1  166.38   15.80
   6  -1  -1  129.39   17.60
   6  -1  -1  105.49   14.60
   6   1  -1  133.39   17.70
   6   1  -1  141.19   15.40
  -6   1   1  113.49   12.30
   6   1  -1  118.69   15.20
   5  -1  -1    1.80    8.10
   5  -1  -1    6.20    9.90
   5  -1  -1   -9.80    7.30
  -5  -1   1    5.20    4.70
   5   1  -1   -3.00    8.00
  -5   1   1   -1.70    4.80
   5   1  -1    2.70    9.20
   4  -1  -1  863.81   35.80
   4  -1  -1  906.81   36.20
   4  -1  -1  853.51   36.80
  -4  -1   1  847.62   32.90
  -4   1   1  871.71   31.00
   4   1  -1  897.31   37.50
  -4   1   1  826.82   34.00
   4   1  -1  894.91   36.60
  -3  -1   1   23.50    2.50
   3  -1  -1   23.70    7.50
   3  -1  -1   23.40    6.20
   3  -1  -1   24.90    7.00
  -3  -1   1   28.00    4.00
   3   1  -1   22.60    7.30
  -3   1   1   36.50    6.00
   3   1  -1   24.40    6.60
   3   1  -1   17.10    4.30
   2  -1  -1   23.70    5.00
   2  -1  -1   30.30    6.30
  -2  -1   1   28.70    5.10
   2  -1  -1   22.50    4.90
   2  -1  -1   16.30    6.50
  -2  -1   1   23.40    3.10
   2   1  -1   23.90    6.10
  -2   1   1   23.10    4.40
   2   1  -1   18.40    3.10
   2   1  -1   18.30    5.60
   1  -1  -1   70.09    6.20
  -1  -1   1   60.79    5.60
   1  -1  -1   68.39    6.30
  -1  -1   1   62.69    5.30
   1  -1  -1   66.99    4.10
   1  -1  -1   67.19    5.40
  -1   1   1   74.19    6.10
   1   1  -1   74.59    6.00
  -1   1   1   71.69    4.50
  -1   1   1   63.09    4.00
  -1   1   1   65.99    5.80
   1   1  -1   69.09    5.70
   1   1  -1   70.09    6.20
  -1   1   1   70.49    5.40
   0  -1   1   99.09    5.30
   0  -1   1   93.39    4.70
   0  -1  -1   96.09    3.90
   0  -1   1   95.29    4.50
   0  -1  -1   94.69    4.30
   0   1   1   94.79    4.80
   0   1   1  101.39    4.90
   0   1   1   89.09    3.90
   0   1  -1   97.29    4.90
   0   1  -1   95.39    4.50
   1  -1   1    1.00    3.10
  -1  -1  -1    9.10    3.20
   1  -1   1   17.10    4.80
   1  -1   1    4.00    3.90
   1  -1   1    7.00    3.90
  -1  -1  -1    9.20    3.50
   1   1   1   -3.90    3.90
   1   1   1    1.60    3.30
   1   1   1   14.30    3.20
  -1   1  -1    3.30    3.50
  -1   1  -1    6.40    3.90
  -1   1  -1   10.60    3.80
   1   1   1    3.20    2.00
   2  -1   1  887.41   33.50
  -2  -1  -1  872.31   31.00
   2  -1   1  838.32   32.10
   2  -1   1  826.52   32.60
  -2  -1  -1  870.11   31.90
   2   1   1  856.01   32.80
   2   1   1  847.12   33.00
  -2   1  -1  855.21   31.30
  -2   1  -1  862.11   32.50
   2   1   1  846.32   31.40
   2   1   1  857.31   31.10
  -3  -1  -1   49.30    6.20
  -3  -1  -1   48.00    4.90
   3  -1   1   53.39    6.90
   3  -1   1   38.20    7.50
   3  -1   1   42.80    8.50
   3   1   1   46.10    8.10
  -3   1  -1   41.60    6.30
   3   1   1   38.30    4.80
   3   1   1   46.80    8.00
  -3   1  -1   55.39    5.20
   4  -1   1  100.19   12.30
   4  -1   1   91.09   11.00
  -4  -1  -1   93.99    9.10
  -4  -1  -1  100.69    6.20
   4  -1   1   87.99    9.50
   4   1   1   88.39   10.80
  -4   1  -1   86.99    9.10
   4   1   1  100.39   11.80
  -5  -1  -1   57.49    4.40
   5  -1   1   60.29   12.60
   5  -1   1   79.99   11.80
   5  -1   1   35.00   10.30
  -5  -1  -1   75.39    9.20
  -5  -1  -1   57.69    4.70
  -5   1  -1   47.40    8.00
   5   1   1   34.90    8.60
   5   1   1   57.39   11.30
   5   1   1   37.30   11.30
  -6  -1  -1   11.70    6.00
   6  -1   1   15.80   12.50
   6  -1   1   27.00   11.10
   6  -1   1   20.80    9.20
   6   1   1   -3.00   10.80
   6   1   1   14.50   11.70
   6   1   1   15.00    8.90
  -6   1  -1    5.90    7.70
   7  -1   1  190.88   22.50
   7  -1   1  163.68   17.00
   7  -1   1  174.98   21.20
   7   1   1  154.28   20.20
  -7   1  -1  163.48   16.10
   7   1   1  176.18   16.80
   8  -1   1   22.60   14.90
   8  -1   1   -4.80   15.80
   8  -1   1    9.80   14.00
   8   1   1   -1.40   13.70
   8   1   1    4.20   11.00
   8   1   1  -22.50   14.50
   8  -2  -1   58.49   19.60
   8  -2  -1  102.89   17.70
   8  -2  -1   94.29   17.40
   8   2  -1  115.99   20.70
   8   2  -1   95.39   18.70
   8   2  -1   96.29   17.00
   7  -2  -1   22.00   12.20
   7  -2  -1    3.90   11.20
   7  -2  -1    5.90   14.10
   7   2  -1   40.00   14.30
   7   2  -1   35.90   15.00
   7   2  -1   27.00   13.60
  -7   2   1   24.70    9.30
   6  -2  -1   35.50   13.70
  -6  -2   1   55.09    6.90
   6  -2  -1   25.00   10.90
   6  -2  -1   52.89   12.50
  -6   2   1   56.19   10.00
   6   2  -1   71.99   14.20
   6   2  -1   38.30   12.00
  -5  -2   1   -0.60    4.50
   5  -2  -1   10.00    8.40
   5  -2  -1    9.80   10.30
   5  -2  -1    7.10   10.40
  -5   2   1   -1.80    2.90
   5   2  -1   -7.80    8.80
   5   2  -1    8.60    9.20
  -5   2   1   -1.40    5.50
  -5   2   1    2.50    3.20
   4  -2  -1   35.60    9.90
   4  -2  -1   34.40    7.50
   4  -2  -1   33.60    8.60
  -4  -2   1   45.40    5.50
   4   2  -1   40.10    8.80
  -4   2   1   38.40    6.80
   4   2  -1   47.20    9.30
   3  -2  -1  164.08   13.40
  -3  -2   1  158.68    7.90
   3  -2  -1  174.08   11.50
  -3  -2   1  169.48   11.50
   3  -2  -1  160.78   11.90
   3   2  -1  153.58    6.60
   3   2  -1  171.68   12.00
   3   2  -1  192.18   12.60
  -3   2   1  165.68   11.50
  -2  -2   1 1588.94   56.09
  -2  -2   1 1600.74   57.99
   2  -2  -1 1607.44   58.79
   2  -2  -1 1599.74   57.49
   2  -2  -1 1591.74   59.29
  -2   2   1 1670.73   58.69
   2   2  -1 1628.54   56.29
   2   2  -1 1673.33   58.99
   2   2  -1 1618.74   58.89
  -2   2   1 1608.04   57.49
  -1  -2   1  103.39    6.90
   1  -2  -1  102.19    7.80
   1  -2  -1  103.29    6.70
  -1  -2   1   94.29    4.50
   1  -2  -1  104.69    7.70
   1  -2  -1  100.09    4.90
  -1   2   1   98.89    4.80
  -1   2   1   90.59    7.00
  -1   2   1   93.29    7.60
  -1   2   1  108.59    8.50
   1   2  -1  108.89    6.80
   1   2  -1  105.49    7.40
   0  -2  -1 1353.56   47.00
   0  -2  -1 1330.37   45.60
   0  -2  -1 1328.37   46.40
   0  -2   1 1326.17   46.40
   0  -2   1 1332.97   46.60
   0  -2   1 1294.17   46.50
   0  -2  -1 1331.87   45.60
   0   2  -1 1187.78   46.40
   0   2  -1 1328.57   46.40
   0   2   1 1277.67   45.60
   0   2   1 1332.67   45.50
   0   2   1 1356.26   46.40
   0   2   1 1333.67   46.70
  -1  -2  -1 2358.16   83.39
  -1  -2  -1 2393.46   82.49
   1  -2   1 2379.46   84.19
   1  -2   1 2261.47   83.49
   1  -2   1 2376.96   84.19
  -1  -2  -1 2445.36   83.09
  -1  -2  -1 2358.46   83.69
  -1  -2  -1 2533.25   81.99
   1   2   1 2414.06   83.49
   1   2   1 2447.76   83.19
  -1   2  -1 2405.36   84.19
   1   2   1 2412.66   83.09
  -1   2  -1 2451.05   83.49
   1   2   1 2366.86   83.79
   1   2   1 2419.46   82.49
  -1   2  -1 2283.67   83.49
  -2  -2  -1 1674.03   59.19
  -2  -2  -1 1692.03   58.79
   2  -2   1 1636.64   60.99
   2  -2   1 1658.53   59.89
   2  -2   1 1684.93   59.79
   2   2   1 1649.83   59.89
   2   2   1 1676.23   60.69
   2   2   1 1648.94   58.79
  -2   2  -1 1693.83   60.59
   2   2   1 1655.53   58.99
   3  -2   1  557.14   23.40
   3  -2   1  555.04   25.70
  -3  -2  -1  569.34   21.30
  -3  -2  -1  573.44   22.60
   3  -2   1  569.04   24.10
   3   2   1  572.34   21.60
  -3   2  -1  501.65   23.60
   3   2   1  544.45   24.40
   3   2   1  550.64   24.80
   4  -2   1   -2.70    8.30
   4  -2   1   12.30    8.10
  -4  -2  -1    2.50    2.90
   4  -2   1    4.80    6.90
  -4  -2  -1    0.90    4.50
  -4   2  -1    5.70    6.60
   4   2   1    8.60    7.60
   4   2   1   12.00    7.30
   5  -2   1   30.50   11.50
   5  -2   1   29.80    8.70
  -5  -2  -1   19.30    6.30
   5  -2   1   21.40    9.20
  -5  -2  -1   25.00    3.50
   5   2   1   21.60   10.00
   5   2   1   32.80   10.50
  -5   2  -1   28.60    7.60
   6  -2   1   25.40   10.90
  -6  -2  -1    9.00    6.30
   6  -2   1   18.20    9.70
   6  -2   1   23.10   12.70
   6   2   1   33.70    9.30
  -6   2  -1   22.50    8.20
   6   2   1   19.80   11.60
   6   2   1   17.00   11.80
   7  -2   1   46.40   14.00
   7  -2   1  -16.60   13.90
   7  -2   1   20.00   12.10
  -7   2  -1   -0.70    7.70
   7   2   1    4.60    9.60
   7   2   1    1.70   13.00
   7   2   1  -13.00   11.90
   8  -2   1  -18.80   13.70
   8  -2   1   -3.40   16.70
   8  -2   1   18.20   13.70
   8   2   1  -11.70   14.40
   8   2   1   16.70   14.90
   8   2   1   12.40   11.30
   8  -3  -1   29.40   17.50
   8  -3  -1   24.90   14.30
   8  -3  -1   -1.40   12.20
   8   3  -1    3.30   14.70
   8   3  -1   22.90   12.70
   8   3  -1   -0.40   13.40
   7  -3  -1   45.00   12.60
   7  -3  -1   63.09   14.80
   7  -3  -1   48.10   16.50
  -7   3   1   55.69   11.30
   7   3  -1   36.80   14.50
   7   3  -1   46.00   15.00
   6  -3  -1   46.70   12.80
   6  -3  -1   36.10   13.90
   6  -3  -1   64.79   12.40
  -6  -3   1   50.19    9.70
   6   3  -1   48.50   12.70
  -6   3   1   43.70    9.20
   6   3  -1   63.29   13.80
   5  -3  -1  308.87   22.80
   5  -3  -1  337.27   19.40
  -5  -3   1  326.97   14.60
   5  -3  -1  345.17   20.60
  -5  -3   1  322.77   13.10
   5   3  -1  341.17   21.40
   5   3  -1  316.27   21.30
  -5   3   1  325.27   19.40
   4  -3  -1    3.10    6.00
   4  -3  -1    3.90    7.60
  -4  -3   1    1.10    2.90
   4  -3  -1   -2.80    8.30
   4   3  -1    0.80    2.10
   4   3  -1    3.20    6.90
   4   3  -1   -2.30    7.10
  -4   3   1   -5.40    6.30
   3  -3  -1  102.79   11.30
  -3  -3   1   91.09    8.20
  -3  -3   1   79.39    5.10
   3  -3  -1   93.99   10.00
   3  -3  -1   89.69    8.00
   3   3  -1   78.99    5.60
   3   3  -1   86.29   10.10
   3   3  -1   88.29    9.50
  -3   3   1   94.99   10.10
   2  -3  -1 1250.57   46.60
   2  -3  -1 1228.08   44.60
  -2  -3   1 1236.88   45.40
   2  -3  -1 1243.38   46.90
   2   3  -1 1253.77   46.30
   2   3  -1 1282.17   44.50
   2   3  -1 1210.18   46.50
  -2   3   1 1276.37   46.70
  -2   3   1 1213.78   44.40
  -1  -3   1   80.09    8.20
  -1  -3   1   99.89    5.80
   1  -3  -1  106.89    7.30
   1  -3  -1   95.09    8.00
  -1   3   1   90.59    4.50
  -1   3   1   92.79    7.30
  -1   3   1  101.09    7.70
   1   3  -1   87.49    7.30
   1   3  -1   84.69    7.80
   1   3  -1   89.59    5.70
   0  -3  -1  681.43   25.80
   0  -3  -1  699.73   26.10
   0  -3  -1  684.13   24.60
   0  -3   1  676.93   25.90
   0  -3  -1  679.93   24.40
   0  -3   1  689.23   25.80
   0  -3   1  676.23   25.60
   0   3   1  700.73   26.20
   0   3  -1  651.03   25.00
   0   3   1  666.73   26.20
   0   3  -1  692.93   25.90
   0   3  -1  676.23   25.70
   0   3   1  678.03   25.50
   0   3   1  685.53   24.40
   0   3   1  694.13   24.60
  -1  -3  -1  473.85   18.20
  -1  -3  -1  480.55   19.50
  -1  -3  -1  484.35   19.50
   1  -3   1  471.35   19.80
   1  -3   1  499.95   20.00
   1   3   1  491.25   19.70
   1   3   1  487.35   18.20
  -1   3  -1  490.25   20.70
   1   3   1  485.25   18.50
   1   3   1  504.95   17.20
   1   3   1  489.65   19.90
   1   3   1  488.25   19.10
  -2  -3  -1  146.69    7.50
   2  -3   1  148.59   11.70
   2  -3   1  134.19    9.70
   2  -3   1  136.39    9.90
  -2  -3  -1  141.89    8.40
  -2   3  -1  143.59   10.60
   2   3   1  137.79    8.90
   2   3   1  143.99    8.00
   2   3   1  139.89    8.90
   2   3   1  153.28   10.40
   3  -3   1    5.40    5.90
  -3  -3  -1    1.30    4.20
  -3  -3  -1    2.10    3.30
   3  -3   1   -4.50    5.90
   3  -3   1   10.50    7.90
   3   3   1    0.20    6.70
   3   3   1    9.90    7.10
   3   3   1    4.30    3.90
  -3   3  -1   -0.20    5.70
  -4  -3  -1   60.39    7.30
   4  -3   1   52.69    8.80
   4  -3   1   59.39    9.30
   4  -3   1   76.19   11.60
   4   3   1   63.49   10.40
  -4   3  -1   67.89    9.20
   4   3   1   74.69   10.20
   4   3   1   59.89    6.30
  -5  -3  -1   35.80    6.60
   5  -3   1   48.60   10.20
   5  -3   1   33.10   11.80
   5  -3   1   57.89   12.10
   5   3   1   30.30    8.40
   5   3   1   53.39   10.80
  -5   3  -1   33.50    8.60
  -6  -3  -1   -1.50    3.00
   6  -3   1    8.50   10.20
   6  -3   1    9.10    9.80
   6  -3   1   10.90   12.30
  -6  -3  -1    1.90    5.30
   6   3   1   14.90   11.40
  -6   3  -1    8.90    8.00
   6   3   1  -13.30    9.80
   7  -3   1   -8.50   10.50
   7  -3   1    6.80   11.10
   7  -3   1   -9.00   13.70
   7   3   1   -8.00   11.20
  -7   3  -1   -0.30    8.70
   7   3   1   -6.60    8.80
   7   3   1   13.50   13.00
   8  -3   1   64.89   19.90
   8  -3   1   47.70   16.10
   8  -3   1   87.09   18.80
   8   3   1   81.29   18.50
   8   3   1   87.89   15.20
   8   3   1   96.49   19.80
   8  -4  -1   20.10   14.30
   8  -4  -1    8.30   17.50
   8  -4  -1   55.69   15.60
   8   4  -1   11.70   12.30
   8   4  -1   24.20   15.60
   8   4  -1   34.90   16.40
   7  -4  -1   17.40   11.50
   7  -4  -1   10.10   12.90
   7  -4  -1  -16.30   12.10
   7   4  -1   -7.90   11.90
   7   4  -1   -4.20   12.40
  -7   4   1    4.70    8.00
  -6  -4   1   29.20    3.90
   6  -4  -1   35.00   10.20
   6  -4  -1   27.20   12.20
   6  -4  -1   35.30   13.90
  -6   4   1   18.60    8.40
   6   4  -1   17.90   12.30
   6   4  -1   31.80   11.70
   5  -4  -1   21.10    8.40
   5  -4  -1   22.80   10.10
  -5  -4   1    6.40    3.70
   5  -4  -1   16.50   11.00
   5   4  -1   27.80   10.10
  -5   4   1   14.10    8.80
   5   4  -1   -7.00    9.10
  -4  -4   1   58.99    8.20
   4  -4  -1   53.69   11.00
   4  -4  -1   39.20    9.70
   4  -4  -1   44.60    7.50
  -4  -4   1   52.89    4.60
   4   4  -1   54.39    9.80
  -4   4   1   48.00    8.40
   4   4  -1   40.00    4.50
   4   4  -1   55.59    9.90
  -3  -4   1  106.19    6.10
   3  -4  -1  107.59   12.60
   3  -4  -1  101.99    8.00
   3  -4  -1  119.09   11.40
  -3  -4   1  118.49    9.00
   3   4  -1  100.29   10.50
  -3   4   1  107.89   10.80
   3   4  -1  110.79   11.20
   3   4  -1  102.69    7.30
   2  -4  -1    3.60    6.40
   2  -4  -1    3.40    5.00
  -2  -4   1    2.10    5.10
  -2  -4   1    6.40    2.80
   2  -4  -1   10.30    4.20
   2   4  -1    1.70    4.50
   2   4  -1    5.30    5.00
  -2   4   1    9.20    3.30
  -2   4   1    1.80    5.60
   2   4  -1    4.90    5.70
  -1  -4   1   19.90    6.50
  -1  -4   1   23.90    5.20
   1  -4  -1   28.60    5.90
  -1  -4   1   23.80    4.70
   1  -4  -1   23.00    5.60
   1   4  -1   21.90    3.80
   1   4  -1   22.30    5.80
  -1   4   1   29.00    5.20
   0  -4  -1  426.76   18.30
   0  -4   1  429.06   18.30
   0  -4  -1  438.46   16.30
   0  -4   1  406.66   18.40
   0   4   1  435.96   16.80
   0   4   1  417.36   18.90
   0   4   1  427.66   16.40
   0   4   1  452.45   18.80
   0   4  -1  441.06   20.10
   0   4  -1  414.26   17.00
   0   4  -1  431.06   18.50
  -1  -4  -1 2274.47   78.49
  -1  -4  -1 2203.78   77.39
   1  -4   1 2205.18   79.19
   1  -4   1 2109.69   78.69
  -1   4  -1 2247.78   79.59
   1   4   1 2189.58   78.39
   1   4   1 2228.68   78.79
   1   4   1 2270.97   77.49
   2  -4   1  116.39   11.40
  -2  -4  -1  125.69    7.50
   2  -4   1  120.19   10.00
  -2   4  -1  104.29    8.90
   2   4   1  123.79    7.50
   2   4   1  122.69    8.20
   2   4   1  121.49    9.10
   2   4   1  114.89    9.70
   3  -4   1  903.11   37.60
   3  -4   1  925.01   35.90
  -3  -4  -1  912.91   33.90
  -3  -4  -1  878.31   33.60
   3  -4   1  880.71   34.90
  -3   4  -1  905.51   36.70
   3   4   1  870.91   35.30
   3   4   1  871.71   36.70
   3   4   1  869.91   34.00
   4  -4   1   36.50    8.20
  -4  -4  -1   47.60    5.90
   4  -4   1   34.50   10.20
   4  -4   1   50.89    9.30
  -4   4  -1   48.90    8.80
   4   4   1   27.20    9.30
   4   4   1   26.10    5.60
   4   4   1   38.80    8.60
   5  -4   1    4.00    8.10
  -5  -4  -1   -3.40    4.50
   5  -4   1   18.90   11.80
   5  -4   1    6.60    8.50
   5   4   1   -5.70    9.00
  -5   4  -1  -10.40    8.70
   5   4   1    5.90    8.80
   5   4   1    4.70    4.60
   6  -4   1  122.09   16.50
   6  -4   1  137.09   17.70
   6  -4   1  144.19   16.30
  -6  -4  -1  155.08   11.50
   6   4   1  165.98   18.10
   6   4   1  139.59   17.50
  -6   4  -1  143.59   16.90
   7  -4   1  110.49   18.50
  -7  -4  -1   90.29    6.90
   7  -4   1   85.89   18.60
   7  -4   1   89.79   15.70
   7   4   1   89.69   17.20
  -7   4  -1  104.09   14.20
   7   4   1   93.59   17.80
   8  -4   1   -1.00   12.60
   8  -4   1    5.60   13.10
   8  -4   1   17.90   16.20
  -8   4  -1  -11.50   14.00
   8   4   1    8.60   14.80
   8   4   1   10.00   11.80
   8   4   1   23.50   16.20
   8  -5  -1   52.69   17.00
   8  -5  -1   12.40   14.70
   8  -5  -1   16.70   18.00
   8   5  -1    7.20   14.50
   8   5  -1   12.80   15.30
   7  -5  -1   29.80   16.20
   7  -5  -1   32.40   16.90
   7  -5  -1   37.90   12.20
  -7   5   1   32.50   10.20
   7   5  -1   34.80   14.30
   7   5  -1   31.10   13.70
   6  -5  -1   11.30    9.70
   6  -5  -1   19.70   13.30
   6  -5  -1    9.40   11.30
   6   5  -1    2.10   11.70
  -6   5   1    3.90    7.80
  -6   5   1   -8.00    8.40
   6   5  -1  -11.00    9.00
  -5  -5   1  232.88   10.80
   5  -5  -1  234.08   15.40
   5  -5  -1  283.37   21.70
   5  -5  -1  256.87   19.00
   5   5  -1  263.67   18.80
   5   5  -1  252.37   19.40
   5   5  -1  225.68   10.80
  -5   5   1  246.88   17.50
   4  -5  -1   -5.80    6.60
  -4  -5   1   -4.60    5.80
   4  -5  -1   -2.50    8.30
   4  -5  -1    4.70    9.30
  -4  -5   1    2.00    3.00
   4   5  -1   -0.40    4.20
  -4   5   1    0.70    6.50
   4   5  -1   -5.00    5.30
   4   5  -1    5.30    7.20
   3  -5  -1   63.29   10.30
   3  -5  -1   59.49    7.00
  -3  -5   1   63.89    5.00
   3  -5  -1   52.09   10.00
  -3  -5   1   58.39    7.00
   3   5  -1   62.79    7.30
   3   5  -1   71.59    9.80
   3   5  -1   61.89    8.40
  -3   5   1   49.40    8.70
  -2  -5   1  671.63   27.30
   2  -5  -1  692.43   29.30
  -2  -5   1  699.43   26.10
   2  -5  -1  682.53   29.00
   2   5  -1  729.83   27.90
  -2   5   1  700.43   25.60
  -2   5   1  694.23   29.60
   2   5  -1  678.83   28.70
   1  -5  -1  998.70   38.50
  -1  -5   1  984.80   38.10
   1  -5  -1  966.00   37.40
  -1  -5   1  983.20   37.50
  -1   5   1 1019.10   39.00
   1   5  -1 1033.60   37.20
   1   5  -1  972.60   37.50
   0  -5  -1  591.64   22.10
   0  -5  -1  598.74   24.30
   0  -5   1  546.55   23.90
   0  -5   1  604.74   24.50
   0   5   1  611.24   22.60
   0   5  -1  572.14   24.20
   0   5  -1  575.94   23.00
   0   5   1  596.04   24.60
   0   5   1  574.44   22.00
   1  -5   1  973.10   37.70
   1  -5   1  987.80   37.80
  -1  -5  -1  960.90   35.90
  -1  -5  -1  987.70   37.20
  -1   5  -1  984.10   37.90
   1   5   1  995.80   36.70
   1   5   1  962.80   37.50
  -2  -5  -1    1.90    3.70
   2  -5   1   14.30    7.20
   2  -5   1    0.50    6.40
  -2   5  -1    6.30    6.50
   2   5   1   16.30    6.20
   2   5   1    0.10    3.80
   2   5   1   -1.30    4.20
   3  -5   1   94.29   10.80
   3  -5   1   71.09   11.10
  -3  -5  -1   88.49    7.80
   3   5   1   97.59    9.10
  -3   5  -1   94.69   11.20
   3   5   1   94.79    8.80
   3   5   1   84.09   10.60
   4  -5   1   15.00    8.10
   4  -5   1   -3.70    6.20
   4  -5   1   -8.60    6.30
  -4  -5  -1    3.50    4.20
  -4   5  -1   -9.90    6.50
   4   5   1    2.00    6.30
   4   5   1    8.10    8.30
   4   5   1    4.20    4.90
   5  -5   1   15.00   11.50
   5  -5   1    5.50    9.50
   5  -5   1   -1.90    9.60
  -5  -5  -1   10.80    4.80
   5   5   1   14.40   10.30
   5   5   1  -11.20    8.30
  -5   5  -1   14.40    8.80
   5   5   1    6.20    5.60
   6  -5   1   75.29   16.40
   6  -5   1   66.19   13.20
   6  -5   1   37.30   11.00
  -6   5  -1   49.70   11.40
   6   5   1   56.29   13.80
   6   5   1   30.10   11.90
   7  -5   1   57.69   13.30
  -7  -5  -1   45.70    5.10
   7  -5   1   37.50   13.50
   7  -5   1   35.80   17.00
   7   5   1   51.99   14.90
   7   5   1   50.39   15.80
  -7   5  -1   53.19   12.00
   8  -5   1  -12.30   12.30
   8  -5   1   15.20   16.10
   8  -5   1   -1.20   17.40
   8   5   1   -6.30   14.10
  -8   5  -1   -1.20   11.70
   8   5   1  -12.50   13.60
   8  -6  -1   -4.00   13.60
   8  -6  -1   21.60   17.60
  -8   6   1  -15.80   10.50
   8   6  -1    1.40   14.70
   8   6  -1   17.00   15.50
   7  -6  -1   19.80   15.90
   7  -6  -1   -2.60   12.50
  -7  -6   1   -3.00    3.50
   7  -6  -1   23.00   10.30
   7   6  -1   13.10   13.70
  -7   6   1   23.10   11.30
   7   6  -1   -2.80   14.20
   6  -6  -1  113.49   15.00
   6  -6  -1  166.48   18.80
   6  -6  -1  141.09   19.30
   6   6  -1  175.08   17.80
   6   6  -1  143.99   18.10
  -6   6   1  136.99   11.30
  -6   6   1  121.59   14.70
   5  -6  -1   13.50   12.10
   5  -6  -1    1.80   10.20
  -5  -6   1    2.80    7.20
   5  -6  -1    8.40    8.80
  -5  -6   1   -0.90    2.90
   5   6  -1  -11.80    9.70
   5   6  -1    0.50    4.60
  -5   6   1   -1.10    7.20
   5   6  -1   10.70    8.80
  -4  -6   1   59.49    8.50
   4  -6  -1   59.29   12.20
  -4  -6   1   58.69    5.30
  -4  -6   1   66.69    5.40
   4  -6  -1   57.59   11.50
   4   6  -1   48.80    6.50
  -4   6   1   59.59   10.10
   4   6  -1   46.10   10.60
   4   6  -1   63.39   10.10
  -3  -6   1  169.68   12.10
   3  -6  -1  180.48   15.20
  -3  -6   1  194.78    9.80
   3  -6  -1  159.58   14.20
   3   6  -1  159.48   13.30
   3   6  -1  168.48    7.10
  -3   6   1  173.08   14.20
   3   6  -1  177.28   11.20
   3   6  -1  184.68   12.50
   2  -6  -1  749.03   31.00
  -2  -6   1  693.43   28.50
   2  -6  -1  707.23   30.20
   2   6  -1  701.13   29.40
  -2   6   1  730.53   31.30
  -2   6   1  720.83   26.50
  -1  -6   1  112.19   10.30
   1  -6  -1  107.29   10.60
   1  -6  -1  110.79    9.00
  -1  -6   1  118.09   10.00
  -1   6   1  111.79   10.80
  -1   6   1  103.99    5.80
   1   6  -1  113.69    8.40
   1   6  -1  101.39    8.80
   0  -6   1  567.24   24.20
   0  -6  -1  597.74   21.60
   0  -6  -1  562.84   24.00
   0  -6   1  542.15   23.50
   0   6  -1  535.55   23.80
   0   6   1  535.05   24.00
   0   6   1  539.05   21.20
   0   6  -1  546.65   22.00
  -1  -6  -1    1.30    3.80
   1  -6   1   -3.40    6.30
   1  -6   1    7.40    6.40
  -1  -6  -1    5.70    5.70
   1   6   1   12.40    5.90
   1   6   1    3.40    4.50
  -1   6  -1    3.10    6.30
  -2  -6  -1  580.74   24.80
  -2  -6  -1  585.44   23.00
   2  -6   1  567.64   25.80
   2  -6   1  573.04   26.40
   2   6   1  586.04   24.90
  -2   6  -1  593.24   26.90
   2   6   1  585.74   20.80
   2   6   1  584.34   23.80
   2   6   1  581.14   25.30
  -3  -6  -1   81.99    8.00
   3  -6   1   95.09   11.10
   3  -6   1   78.49   11.60
   3   6   1   96.89    9.60
   3   6   1   96.89   10.20
  -3   6  -1   92.99   11.30
   3   6   1  101.79   11.20
  -4  -6  -1   93.49    8.10
   4  -6   1   99.39   13.90
   4  -6   1   97.39   12.40
  -4  -6  -1   85.09    9.00
  -4   6  -1   92.19   12.20
   4   6   1  105.59   11.10
   4   6   1   90.89   12.50
   4   6   1   81.69    9.20
   5  -6   1   24.50   12.50
  -5  -6  -1   19.70    5.90
   5  -6   1   20.70   10.30
   5   6   1   12.50    6.20
  -5   6  -1   26.60    9.80
   5   6   1   12.30   10.70
   5   6   1   19.40   10.50
   6  -6   1    4.40   11.60
   6  -6   1   17.90   13.80
  -6   6  -1   28.00   10.20
   6   6   1   17.30   10.70
   6   6   1   17.80   12.10
   7  -6   1   29.60   16.30
   7  -6   1   -3.20   14.90
  -7   6  -1    8.80    9.90
   7   6   1   20.90   14.20
   7   6   1   11.70   12.60
   8  -6   1   -1.40   17.60
   8  -6   1   20.50   17.00
   8   6   1  -16.30   13.60
   8   6   1   11.00   15.70
  -8   6  -1  -15.00   12.60
   8  -7  -1   31.90   17.90
   8  -7  -1  -14.30   17.00
  -8   7   1    0.60    9.80
   8   7  -1   13.70   14.80
   8   7  -1    0.40   14.00
   7  -7  -1   31.40   14.50
  -7  -7   1    9.40    3.80
   7  -7  -1    8.60   15.00
   7   7  -1   18.50   12.90
   7   7  -1   10.70   13.60
  -7   7   1    3.00    9.20
   6  -7  -1   -4.70   12.20
   6  -7  -1   17.60   14.30
   6   7  -1   17.60   12.50
  -6   7   1   -3.30    6.40
  -6   7   1    0.70    8.70
   6   7  -1    6.90   10.40
   5  -7  -1   46.40   14.00
   5  -7  -1   81.69   14.00
  -5  -7   1   58.99    8.60
   5   7  -1   51.29    7.60
   5   7  -1   65.69   11.60
  -5   7   1   59.89   11.70
   5   7  -1   69.49   13.20
  -4  -7   1   60.29    7.90
  -4  -7   1   68.09    5.90
   4  -7  -1   67.39   12.70
   4  -7  -1   79.19   12.90
   4   7  -1   51.79   10.90
  -4   7   1   40.90    9.90
   4   7  -1   53.69   11.10
   4   7  -1   63.29    7.80
   3  -7  -1    2.60    8.70
   3  -7  -1   18.40    8.70
  -3  -7   1   -6.50    5.40
  -3   7   1   -3.10    6.90
   3   7  -1   -0.40    5.50
   3   7  -1    1.10    7.00
   3   7  -1   13.10    7.20
   2  -7  -1  721.13   30.90
   2  -7  -1  728.63   30.90
  -2  -7   1  719.73   29.60
  -2   7   1  715.33   26.80
   2   7  -1  712.33   30.50
  -2   7   1  726.13   32.10
  -1  -7   1   19.90    6.90
  -1  -7   1   15.10    5.60
   1  -7  -1   11.00    7.70
   1  -7  -1   11.60    5.70
   1   7  -1    7.20    5.30
   1   7  -1    6.30    4.70
  -1   7   1    3.60    6.30
  -1   7   1    6.70    2.70
   0  -7   1  454.15   22.00
   0  -7   1  440.26   21.30
   0  -7  -1  470.95   22.10
   0   7  -1  493.05   20.10
   0   7  -1  478.05   22.00
   0   7   1  470.35   19.10
   0   7   1  498.45   22.50
  -1  -7  -1  185.18   13.00
  -1  -7  -1  203.18   12.10
   1  -7   1  211.08   14.60
   1  -7   1  213.68    8.90
   1  -7   1  217.08   14.30
   1   7   1  219.48   15.10
  -1   7  -1  198.68   14.40
   1   7   1  220.68   11.80
  -2  -7  -1  131.89    9.30
   2  -7   1  130.59   12.30
  -2  -7  -1  100.79   10.50
   2  -7   1  107.99   12.20
   2   7   1  131.79   11.10
   2   7   1  120.79   11.00
  -2   7  -1  115.49   12.90
   2   7   1  132.79    8.80
  -3  -7  -1    9.20    4.80
   3  -7   1    3.80    8.70
   3  -7   1   13.50    8.50
   3   7   1   14.00    7.70
  -3   7  -1   10.80    8.20
   3   7   1   13.30    6.40
   3   7   1    9.40    6.40
   4  -7   1  274.17   20.60
  -4  -7  -1  282.07   15.20
   4  -7   1  304.27   19.30
  -4   7  -1  332.57   20.60
   4   7   1  282.67   16.40
   4   7   1  277.37   19.60
   4   7   1  302.67   17.20
   5  -7   1   13.30   12.30
   5  -7   1   13.70   10.50
  -5  -7  -1   14.60    5.70
   5   7   1    3.90    6.90
  -5   7  -1   16.00    9.80
   5   7   1    6.10    8.00
   5   7   1   -0.80   10.40
   6  -7   1    3.40   11.00
   6  -7   1  -17.60   12.60
   6   7   1   19.60   10.70
   6   7   1   11.30   12.40
  -6   7  -1    5.30    9.80
   7  -7   1   21.30   16.50
   7  -7   1   21.10   15.40
   7   7   1   15.10   12.90
   7   7   1    6.80   13.60
  -7   7  -1   11.60   10.50
  -8  -7  -1    4.50    4.10
   8  -7   1   -0.40   17.40
   8  -7   1  -10.40   13.30
   8   7   1   -1.60   13.40
  -8   7  -1    6.90   11.30
   8   7   1    1.70   15.20
   8  -8  -1   -4.00   16.40
   8  -8  -1   30.20   16.30
   8   8  -1   15.20   16.40
   8   8  -1   19.10   18.10
  -8   8   1   18.30   10.90
   7  -8  -1   21.70   13.50
   7  -8  -1   25.30   15.60
   7   8  -1    9.80   13.60
  -7   8   1    2.80    9.90
   7   8  -1   -5.40   11.70
   6  -8  -1   44.60   15.30
   6  -8  -1   29.40   13.90
  -6   8   1    6.60    9.70
   6   8  -1   30.40   11.80
  -6   8   1   11.70    8.00
   6   8  -1   -1.10   11.70
  -5  -8   1   10.10    6.30
   5  -8  -1   16.70   12.20
   5  -8  -1   24.40   13.00
   5   8  -1   22.20   11.30
   5   8  -1   10.50    5.80
  -5   8   1   33.20   10.60
   5   8  -1   19.70    9.40
   4  -8  -1   17.10   10.90
   4  -8  -1  -14.00   10.10
  -4  -8   1    1.60    6.40
   4   8  -1   13.00    6.30
   4   8  -1    5.00    8.70
   4   8  -1    1.70    6.90
  -4   8   1   -3.10    8.10
  -3  -8   1   16.60    5.80
   3  -8  -1   20.70    9.80
   3  -8  -1   32.70    9.60
  -3   8   1   32.70    9.20
   3   8  -1   13.00    7.70
   3   8  -1    0.80    6.40
   3   8  -1    8.40    6.20
  -2  -8   1   -0.30    6.70
   2  -8  -1   11.10    8.40
  -2  -8   1   13.30    6.50
   2  -8  -1    5.90    6.90
   2   8  -1   -2.60    7.90
  -2   8   1   12.40    3.80
   2   8  -1   -1.40    6.30
  -2   8   1   -3.30    6.90
   1  -8  -1  335.37   19.00
  -1  -8   1  329.97   17.50
   1  -8  -1  330.47   17.10
   1  -8  -1  361.26   13.10
  -1  -8   1  351.36   18.60
   1   8  -1  339.47   17.00
  -1   8   1  349.77   19.60
   1   8  -1  361.16   18.20
  -1   8   1  328.27   14.00
   0  -8   1   13.40    7.30
   0  -8  -1    3.30    5.10
   0  -8   1    4.40    6.00
   0   8   1    5.00    6.10
   0   8   1   -8.30    4.10
   0   8  -1    9.90    6.10
   0   8  -1    6.00    4.10
   1  -8   1    7.10    8.10
  -1  -8  -1   21.80    7.40
  -1  -8  -1   25.90    5.40
   1  -8   1    6.20    8.10
  -1   8  -1    2.80    7.10
   1   8   1   16.70    7.30
   1   8   1   17.00    5.70
  -2  -8  -1   65.09    7.40
   2  -8   1   67.89   10.30
  -2  -8  -1   52.29    8.80
   2  -8   1   69.99   10.80
  -2   8  -1   61.09   10.50
   2   8   1   71.69    9.20
   2   8   1   89.19    9.70
  -3  -8  -1   95.49    9.30
   3  -8   1  102.29   12.50
   3  -8   1   84.19   12.60
   3   8   1  121.39   12.80
   3   8   1  109.19   10.50
  -3   8  -1  101.09   12.90
   3   8   1  120.79   12.00
   4  -8   1  -13.80   10.00
  -4  -8  -1    0.20    5.30
   4  -8   1   -0.90    9.30
   4   8   1   -1.70    6.70
   4   8   1    4.40    6.30
  -4   8  -1   -3.90    8.60
   4   8   1    3.20    9.30
   5  -8   1  107.19   16.60
   5  -8   1  122.39   15.70
  -5  -8  -1   99.69    9.10
  -5  -8  -1   94.09    9.80
   5   8   1   95.19   12.60
  -5   8  -1  110.79   14.90
   5   8   1  133.49   16.70
   5   8   1   95.79   10.90
   6  -8   1   27.70   13.30
   6  -8   1   12.30   14.00
   6   8   1    7.50   10.00
   6   8   1   -6.90   11.50
  -6   8  -1    0.20   11.40
   7  -8   1   96.99   20.50
   7  -8   1  107.69   17.80
  -7   8  -1  105.89   16.70
   7   8   1  129.29   19.80
   7   8   1  105.59   18.30
  -8  -8  -1    9.40    4.40
   8  -8   1   40.90   16.00
   8  -8   1   18.90   18.50
   8   8   1    3.70   14.00
  -8   8  -1   32.90   12.90
   8   8   1   18.60   16.80
   8  -9  -1   35.60   19.20
  -8  -9   1   32.60    5.20
   8  -9  -1   24.90   16.80
   8   9  -1   21.80   14.70
   8   9  -1   11.10   15.60
  -8   9   1   20.50   13.70
   7  -9  -1   16.40   15.70
   7  -9  -1   -0.90   17.60
   7   9  -1   13.00   11.60
  -7   9   1    3.00   10.30
   7   9  -1   26.30   14.20
   6  -9  -1   20.20   13.70
   6  -9  -1   11.70   14.50
   6   9  -1   15.90   12.40
  -6   9   1   -6.30    8.10
  -6   9   1   -3.70    8.70
   6   9  -1  -10.50    9.10
   5  -9  -1   11.80   12.90
   5  -9  -1   27.30   13.60
  -5  -9   1    1.50    7.50
  -5   9   1   24.50   10.90
   5   9  -1   19.40    8.00
   5   9  -1   13.50    9.30
   5   9  -1   10.30   11.30
  -4  -9   1   78.19    9.80
   4  -9  -1   37.70   12.40
   4  -9  -1   62.29   13.50
   4   9  -1   71.39   10.40
  -4   9   1   53.59   11.80
   4   9  -1   79.89   12.80
   4   9  -1   72.39    9.80
  -3  -9   1  168.18   12.50
   3  -9  -1  185.28   16.50
   3  -9  -1  165.28   15.80
   3   9  -1  167.18   13.20
  -3   9   1  199.38   16.90
   3   9  -1  182.78   15.00
   3   9  -1  179.78   14.50
   2  -9  -1  113.49   12.00
  -2  -9   1  127.49   10.80
  -2  -9   1  107.69   12.30
   2  -9  -1  119.79   13.70
  -2   9   1  119.99   13.60
   2   9  -1  119.59   12.50
   2   9  -1  124.09   12.40
  -1  -9   1    9.70    5.70
  -1  -9   1   25.40    6.60
   1  -9  -1   21.80    8.80
   1  -9  -1    5.10    7.30
   1   9  -1   29.50    6.80
  -1   9   1   25.40    4.40
  -1   9   1   23.30    7.80
   1   9  -1   16.30    6.30
   0  -9   1  150.38   13.50
   0  -9  -1  137.29   11.40
   0  -9   1  121.09   12.50
   0  -9  -1  117.79   10.50
   0   9  -1  128.59   12.20
   0   9   1  100.19    8.70
   0   9   1  126.79   13.60
   0   9  -1  137.69    9.10
   0   9   1  137.59   12.50
  -1  -9  -1  403.06   18.30
   1  -9   1  390.96   21.10
   1  -9   1  341.87   19.20
  -1  -9  -1  360.26   19.90
   1   9   1  366.16   17.60
   1   9   1  360.96   20.40
  -1   9  -1  391.86   21.20
  -1   9  -1  371.86   16.70
   2  -9   1    7.40    8.40
  -2  -9  -1   -4.70    4.30
   2  -9   1   -1.30    7.60
  -2  -9  -1    2.10    7.30
   2   9   1   -4.90    5.80
  -2   9  -1    2.80    7.70
   2   9   1    0.40    7.70
   3  -9   1   73.49   12.80
  -3  -9  -1  111.89    9.90
   3  -9   1  131.69   14.50
  -3   9  -1  111.19   13.90
   3   9   1  106.59    9.80
   3   9   1   85.39   11.40
   3   9   1  135.59   13.10
   4  -9   1   16.30   11.40
  -4  -9  -1   20.30    6.10
   4  -9   1   13.20   10.60
   4   9   1    3.30    6.30
  -4   9  -1   14.40    9.90
   4   9   1   18.10   10.10
   4   9   1   21.70    7.50
  -5  -9  -1   15.10    5.80
  -5  -9  -1   22.80    6.90
   5  -9   1   20.50   13.40
   5  -9   1    7.10   11.50
   5   9   1   14.00   11.60
   5   9   1   -0.60    7.50
   5   9   1    0.20    8.00
  -5   9  -1   23.80   10.80
   6  -9   1    3.10    9.30
   6  -9   1   10.20   12.10
  -6   9  -1    2.50    9.90
   6   9   1    0.40   11.40
   6   9   1    4.20   12.60
   7  -9   1  -13.10   11.60
   7  -9   1  -20.60   15.00
   7   9   1    3.00   11.80
   7   9   1   -2.40   13.50
  -7   9  -1    3.50   11.20
   8  -9   1   18.60   18.60
   8  -9   1   30.40   15.60
   8   9   1   21.00   15.10
   7 -10  -1  -12.20   15.70
   7 -10  -1    4.30   14.80
   7  10  -1  -10.50   12.90
  -7  10   1   17.10   11.10
   7  10  -1    8.00   12.10
   6 -10  -1    4.60   13.10
   6 -10  -1   41.30   15.90
  -6 -10   1   29.50    9.60
   6  10  -1   36.10   11.80
   6  10  -1   41.10   13.90
  -6  10   1   18.40   12.70
  -6  10   1   39.70   10.90
  -5 -10   1   17.30    8.10
   5 -10  -1    1.90   12.50
   5 -10  -1   -8.30   11.70
   5  10  -1   -8.60   10.00
  -5  10   1   25.90   10.60
   5  10  -1   17.00    8.80
   5  10  -1   13.70    9.00
   4 -10  -1    5.90   10.60
   4 -10  -1    6.90   10.50
  -4 -10   1   -6.40    7.00
   4  10  -1   -4.10    8.90
  -4  10   1    1.70    9.10
   4  10  -1   -9.50    7.00
   4  10  -1  -10.30    6.50
   3 -10  -1   19.80   11.30
  -3 -10   1   10.20    7.70
   3 -10  -1   29.70   11.60
   3  10  -1   21.80    7.20
  -3  10   1   17.10    9.30
   3  10  -1   10.30    8.90
   3  10  -1   19.70    7.80
   2 -10  -1  141.89   13.70
  -2 -10   1  176.08   12.90
   2 -10  -1  179.98   16.10
  -2 -10   1  196.88   15.10
  -2  10   1  170.68   16.00
  -2  10   1  162.28    8.70
   2  10  -1  154.38   13.10
   2  10  -1  197.58   15.20
   1 -10  -1   61.39   11.10
  -1 -10   1   70.89    9.10
   1 -10  -1   73.89    9.10
  -1 -10   1   57.29   10.50
  -1  10   1   66.49   10.80
  -1  10   1   68.89    6.20
   1  10  -1   92.89    9.50
   1  10  -1   70.79    9.20
   0 -10  -1   18.00    6.50
   0 -10   1   27.50    9.30
   0 -10  -1   10.30    8.10
   0 -10   1   17.80    7.40
   0  10   1   22.80    5.60
   0  10   1   19.80    9.00
   0  10  -1   22.80    6.20
   0  10  -1   20.80    7.60
   0  10   1   31.10    8.00
  -1 -10  -1  176.98   14.50
  -1 -10  -1  173.68   12.50
   1 -10   1  165.48   15.30
   1  10   1  179.58   16.70
  -1  10  -1  171.48   10.80
   1  10   1  187.18   11.80
  -1  10  -1  181.58   15.30
   2 -10   1    5.40    3.10
  -2 -10  -1   -1.80    4.70
   2 -10   1   -2.70    7.90
  -2 -10  -1    2.20    7.60
   2 -10   1   16.50    7.30
  -2  10  -1   -0.60    7.90
   2  10   1    6.60    6.90
   2  10   1   -9.40    6.10
  -3 -10  -1   13.60    6.20
   3 -10   1   -1.90    9.30
   3 -10   1    4.80    9.80
   3  10   1    1.70    5.20
   3  10   1    4.30    8.10
   3  10   1   12.10    7.40
  -3  10  -1    5.50    9.30
   4 -10   1   22.20   12.20
   4 -10   1   -0.20   10.80
  -4 -10  -1   22.20    5.70
  -4  10  -1   27.00   10.90
   4  10   1   14.30    8.80
   4  10   1   22.90    7.50
   4  10   1   12.40   10.20
   5 -10   1   14.10   11.80
   5 -10   1   31.50   14.10
  -5 -10  -1   12.60    6.60
  -5  10  -1   35.10   11.70
   5  10   1    8.40   11.50
   5  10   1    5.00    8.40
   5  10   1   21.10   10.40
   6 -10   1   -0.70   13.90
   6 -10   1  -12.90   11.90
  -6  10  -1   -1.80   10.20
   6  10   1    1.60   12.50
   6  10   1   -1.30    9.10
   7 -10   1  -12.50   12.80
   7 -10   1   39.30   17.60
   7  10   1  -14.50   13.30
  -7  10  -1    0.80   11.50
   7  10   1    1.00   13.10
   7 -11  -1   21.50   17.10
   7 -11  -1   -1.40   14.40
  -7  11   1    2.60   13.30
   7  11  -1  -18.40   12.80
   7  11  -1   36.70   15.10
   6 -11  -1   -1.80   13.30
   6 -11  -1    9.40   14.50
   6  11  -1   23.10   11.30
  -6  11   1    7.30    8.30
  -6  11   1   -1.00   10.40
   6  11  -1   14.70   12.80
  -5 -11   1    7.10    8.00
   5 -11  -1   22.00   13.30
   5 -11  -1    9.50   12.30
   5  11  -1    8.50   11.20
  -5  11   1   -6.10    9.90
   5  11  -1   -2.50    8.10
  -5  11   1   -7.80    8.90
   5  11  -1    4.00    8.40
   4 -11  -1   18.40   12.30
  -4 -11   1    2.50    6.30
   4 -11  -1    7.40   11.10
   4  11  -1    1.30    9.40
   4  11  -1    0.10    8.50
   4  11  -1    7.00    8.50
  -4  11   1   -7.20    9.20
   3 -11  -1   36.50   10.90
  -3 -11   1   36.20    9.00
   3 -11  -1   35.90   12.00
   3  11  -1   51.29    9.70
   3  11  -1   28.40   10.20
  -3  11   1   31.40   10.70
   2 -11  -1   74.49   13.00
  -2 -11   1   74.79   12.20
  -2 -11   1   59.29   10.20
   2 -11  -1   67.19   10.80
   2 -11  -1   64.59    5.70
   2  11  -1   76.89   10.60
   2  11  -1   79.69   11.80
  -2  11   1   57.89   11.50
  -2  11   1   70.39    5.90
  -1 -11   1   15.20    7.00
   1 -11  -1    6.60    9.50
  -1 -11   1   -4.40    5.70
  -1  11   1   -6.70    3.70
   1  11  -1  -11.80    5.40
  -1  11   1    4.40    7.60
   1  11  -1    3.30    7.40
   0 -11  -1    7.60    6.90
   0 -11  -1    9.40    6.60
   0 -11   1   -1.70    7.00
   0 -11   1    5.50    6.40
   0  11  -1   21.30    7.90
   0  11  -1   12.90    5.50
   0  11   1   15.00    5.60
   0  11   1   14.60    7.70
   0  11   1   17.80    9.00
  -1 -11  -1   22.70    8.00
  -1 -11  -1   20.50    9.10
   1 -11   1   34.40   10.40
   1 -11   1   15.40    8.40
   1  11   1    9.00    6.70
  -1  11  -1   23.60    5.70
   1  11   1   24.80    9.30
  -1  11  -1   17.70    8.80
  -2 -11  -1   -4.40    6.40
  -2 -11  -1   -2.80    9.80
   2 -11   1  -12.90    9.00
   2 -11   1    5.90    8.50
   2  11   1   -6.60    7.40
   2  11   1    8.10    7.20
  -2  11  -1    4.90    8.60
  -2  11  -1    5.50    4.60
  -3 -11  -1  118.89   10.80
   3 -11   1  120.29   15.10
   3 -11   1  121.19   15.80
   3  11   1  112.89   10.70
  -3  11  -1  114.89   15.30
   3  11   1  138.79   14.90
   3  11   1  124.99    6.70
   3  11   1  113.59   14.10
   4 -11   1   25.80   11.90
  -4 -11  -1    2.30    5.80
   4 -11   1    3.90   10.90
   4  11   1   15.60    9.40
   4  11   1    5.40    6.60
   4  11   1   17.20   10.20
  -4  11  -1   19.90   11.10
   5 -11   1  -14.30   12.30
   5 -11   1  -14.30   11.10
   5  11   1   -2.80   10.80
   5  11   1    4.70    7.90
  -5  11  -1    4.20   10.40
   5  11   1   11.20    9.30
   6 -11   1   44.50   15.60
   6 -11   1   45.20   15.40
  -6  11  -1   22.50   12.70
   6  11   1   32.00   11.00
   6  11   1   18.50   14.10
   7 -11   1    6.60   14.40
   7 -11   1   30.00   17.20
  -7  11  -1  -13.50   11.10
   7  11   1    0.90   14.50
   7  11   1  -19.30    9.70
   7 -12  -1    6.40   16.30
   7 -12  -1    6.70   15.60
   7  12  -1    4.80   11.80
  -7  12   1    0.10   11.60
   7  12  -1  -13.10   13.30
   6 -12  -1   24.80   15.80
   6 -12  -1   13.90   14.40
   6  12  -1   -0.80   12.60
  -6  12   1    2.30   10.90
  -6  12   1  -11.40   10.20
   6  12  -1   -1.80    9.80
   5 -12  -1    5.80   13.10
   5 -12  -1   -6.80   12.40
  -5 -12   1   -1.90    6.40
   5  12  -1   -2.60    8.50
   5  12  -1   27.00    9.60
  -5  12   1    6.30   11.80
  -5  12   1    6.30   10.80
   5  12  -1   -4.60   10.80
  -4 -12   1   65.59    9.60
   4 -12  -1   58.69   15.50
   4 -12  -1   62.49   13.90
   4  12  -1   68.79   10.80
   4  12  -1   46.40   12.60
   4  12  -1   52.79   11.20
  -4  12   1   79.29   14.10
   3 -12  -1  -13.60    9.10
   3 -12  -1   -0.40   11.40
  -3 -12   1    6.10    8.00
   3  12  -1   -1.40    8.80
  -3  12   1    7.50   10.10
   3  12  -1   -2.10    9.80
  -3  12   1    4.20    4.00
   2 -12  -1    9.10   10.80
  -2 -12   1   -1.70    6.70
  -2 -12   1   15.30    7.90
   2 -12  -1   13.80    8.70
  -2  12   1    7.70    3.90
  -2  12   1    5.00    9.40
   2  12  -1    7.10    7.80
   2  12  -1    4.50   10.20
  -1 -12   1   -0.10    9.00
  -1 -12   1   29.00    9.80
   1 -12  -1   18.50    8.30
   1  12  -1   27.80    7.60
  -1  12   1   21.20    5.00
   1  12  -1   19.50    7.60
  -1  12   1   35.90   11.60
  -1  12   1   27.50   10.00
   0 -12   1  181.28   15.70
   0 -12  -1  185.58   15.10
   0 -12  -1  171.38   16.60
   0 -12   1  201.38   16.90
   0  12  -1  177.18   13.10
   0  12   1  169.68   15.80
   0  12  -1  195.68   16.30
   0  12   1  183.38   11.90
   0  12   1  195.78   17.90
  -1 -12  -1    5.50    6.40
   1 -12   1   -6.90    9.10
   1 -12   1   -3.40    8.50
  -1 -12  -1  -17.60    8.20
   1  12   1    7.00    5.90
  -1  12  -1    7.90    5.50
   1  12   1   -5.00    8.40
  -1  12  -1    1.60    8.00
  -2 -12  -1   34.60    7.30
   2 -12   1   15.70   11.80
   2 -12   1   11.60    9.60
  -2 -12  -1   30.10   10.20
  -2  12  -1   13.70    9.90
   2  12   1   18.20    9.40
   2  12   1   39.40    9.90
  -2  12  -1   31.00    6.10
   3 -12   1   -8.20   10.60
   3 -12   1  -11.90    9.70
  -3 -12  -1    1.40    7.00
  -3  12  -1   12.00   10.10
   3  12   1    3.50    2.90
   3  12   1  -10.00    7.60
   3  12   1   -3.20    8.40
   3  12   1    2.40    6.70
  -4 -12  -1   29.90    8.10
   4 -12   1   39.20   13.10
   4 -12   1   42.40   13.30
  -4  12  -1   37.00   12.90
   4  12   1   45.60   10.20
   4  12   1   56.19   12.70
   4  12   1   49.80    9.90
   5 -12   1    7.20   13.40
   5 -12   1  -16.20   11.60
   5  12   1   18.40   10.00
   5  12   1   -8.90   10.50
   5  12   1    5.60    9.40
  -5  12  -1   -9.40   10.70
   6 -12   1   93.29   19.50
   6 -12   1   69.29   16.70
  -6  12  -1   91.19   16.40
   6  12   1   51.49   12.40
   6  12   1   77.79   17.20
   7 -12   1   -7.70   16.00
   7 -12   1   21.20   16.40
   7  12   1  -13.70   14.20
  -7  12  -1   -6.30   11.60
   6 -13  -1    7.90   14.50
   6 -13  -1   -1.00   13.90
   6  13  -1    4.00   12.70
   6  13  -1    8.30   13.70
  -6  13   1   -8.50    8.90
  -6  13   1    7.20   11.70
   5 -13  -1    0.10   13.20
  -5 -13   1    6.20    8.00
   5 -13  -1   -5.80   12.60
  -5  13   1   -5.40    9.40
  -5  13   1    4.40   10.80
   5  13  -1    3.10   10.70
   5  13  -1    0.10   11.60
  -4 -13   1    2.20    6.80
   4 -13  -1   -7.20   11.90
   4 -13  -1    6.00   11.60
  -4  13   1   -4.70   10.20
   4  13  -1    7.60   10.60
   4  13  -1    7.50   10.00
  -4  13   1  -12.70    9.80
   4  13  -1  -13.20    8.60
  -3 -13   1    0.00    7.10
   3 -13  -1   12.60   10.40
   3 -13  -1   -9.30   11.80
  -3  13   1   12.30   11.40
   3  13  -1    3.70    8.60
  -3  13   1   12.50   10.30
   3  13  -1    7.60    9.50
   2 -13  -1   -4.30    8.40
  -2 -13   1   -2.00    9.40
   2 -13  -1   -4.00   11.10
  -2 -13   1    0.80    7.00
  -2  13   1   -5.00   10.40
  -2  13   1   10.30    4.40
   2  13  -1    7.80    9.60
  -2  13   1    4.60    9.10
   2  13  -1    7.00    9.30
   1 -13  -1  205.68   19.20
   1 -13  -1  231.38   20.10
  -1 -13   1  212.48   18.30
  -1 -13   1  242.08   17.10
  -1  13   1  199.48   19.70
  -1  13   1  208.78   11.80
   1  13  -1  198.98   16.50
   1  13  -1  203.18   14.90
  -1  13   1  204.08   18.60
   0 -13   1    5.90   10.10
   0 -13  -1   19.00    8.20
   0 -13   1   -1.80    9.80
   0 -13  -1   15.00   10.60
   0  13  -1   15.20    6.00
   0  13   1    7.30    8.40
   0  13  -1   14.20    8.70
   0  13   1   19.70    6.60
   0  13   1    6.10    9.70
  -1 -13  -1   -4.30    9.40
   1 -13   1    9.60    9.00
  -1 -13  -1    9.20    7.00
   1 -13   1    1.70    7.50
  -1  13  -1   -1.60   10.50
   1  13   1   -7.20    8.90
   1  13   1    0.40    5.80
  -1  13  -1   -4.80    4.20
  -2 -13  -1   25.90   10.90
   2 -13   1    8.60    9.40
   2 -13   1   20.00   11.50
  -2 -13  -1   19.90    7.30
  -2  13  -1  -10.90    9.00
   2  13   1   12.70   11.40
  -2  13  -1   20.70    5.60
   2  13   1   14.20    8.40
   3 -13   1   17.00   13.20
  -3 -13  -1   12.10    6.80
   3 -13   1   30.50   13.00
   3 -13   1    8.90    4.60
   3  13   1   10.50    8.90
   3  13   1   10.80    3.00
  -3  13  -1   15.60   11.00
   3  13   1    8.70    7.10
  -3  13  -1    7.70    4.90
   3  13   1    0.50   11.30
   4 -13   1   23.30   12.50
   4 -13   1   24.80   13.20
  -4 -13  -1   26.90    8.10
   4  13   1   22.20    8.00
   4  13   1   20.50   11.70
   4  13   1   26.40   10.00
  -4  13  -1   30.10   12.10
   5 -13   1    1.10   13.70
   5 -13   1   17.00   13.90
  -5  13  -1    7.60   11.50
   5  13   1   -0.60   11.60
   5  13   1   10.50   10.90
   5  13   1    1.10    8.10
   6 -13   1   -5.00   13.70
   6 -13   1    4.40   14.90
  -6  13  -1   19.00   13.00
   6  13   1   -5.00   13.50
   6 -14  -1   11.00   15.80
   6 -14  -1  -16.60   14.30
  -6  14   1   11.70   12.80
   6  14  -1   -5.50   13.20
  -6  14   1   22.60   13.10
   5 -14  -1   -1.90   12.50
   5 -14  -1   13.30   14.50
   5  14  -1    4.40    8.90
   5  14  -1   -0.40   11.60
  -5  14   1   -8.10    9.50
  -5  14   1    9.60   11.50
   4 -14  -1   10.60   10.20
  -4 -14   1    7.70    8.80
   4 -14  -1  -12.90   10.90
   4  14  -1   -5.20    9.00
  -4  14   1   -9.00   10.30
  -4  14   1  -21.10    9.80
   4  14  -1   10.00   13.00
   4  14  -1    5.60   10.70
   3 -14  -1    9.60   12.90
  -3 -14   1    0.30    9.10
   3 -14  -1   -5.00   12.00
  -3  14   1   24.60   11.50
   3  14  -1   -9.10   10.80
  -3  14   1  -14.00    9.90
   3  14  -1    3.20    8.60
  -2 -14   1    7.90   10.50
   2 -14  -1   -9.90    8.20
   2 -14  -1  -11.10   11.40
  -2 -14   1   -7.30    7.60
   2  14  -1   -5.50    9.20
  -2  14   1   11.30   10.30
  -2  14   1  -20.80   10.00
   2  14  -1   -3.50    7.70
   1 -14  -1   -0.40   10.80
   1 -14  -1    4.10    9.20
  -1 -14   1  -11.60    9.80
  -1 -14   1   -0.70    8.30
  -1  14   1    4.80    5.00
  -1  14   1    9.50   10.80
  -1  14   1   -5.30    8.50
   1  14  -1   -1.00    6.80
   1  14  -1   13.90   11.20
   0 -14  -1   99.19   12.40
   0 -14  -1   70.49   13.90
   0 -14   1   84.99   14.90
   0 -14   1   85.99   12.70
   0  14   1  102.79   15.10
   0  14   1  105.69   10.20
   0  14  -1  105.29   10.50
   0  14   1   88.29   13.50
   0  14  -1   79.69   12.90
   1 -14   1   11.40    8.30
   1 -14   1    6.30   11.20
  -1 -14  -1    4.90    8.80
  -1 -14  -1    7.20   10.90
  -1  14  -1    5.00    9.50
   1  14   1   13.70    8.50
  -1  14  -1   17.90    6.80
   1  14   1   -5.30    9.60
  -2 -14  -1   24.30   11.10
   2 -14   1    9.60   11.70
  -2 -14  -1   30.90    8.20
   2 -14   1   10.90   10.40
   2  14   1   13.40    9.70
  -2  14  -1   24.40    6.70
   2  14   1   15.50   10.10
  -2  14  -1   14.90   10.90
   3 -14   1   18.50   11.80
   3 -14   1   13.50   12.90
  -3 -14  -1   -6.20    7.90
   3  14   1   17.60    7.40
  -3  14  -1    4.10   10.60
   3  14   1   35.20   10.70
   3  14   1   14.60    3.40
   3  14   1   13.10   11.50
   4 -14   1   16.10   12.40
   4 -14   1   16.50   13.50
   4  14   1   -7.40    9.90
  -4  14  -1   11.80   11.50
   4  14   1   11.10    9.80
   4  14   1    6.30   11.00
   5 -14   1   22.40   14.80
   5 -14   1   -3.20   13.90
  -5  14  -1    4.00   11.60
   5  14   1   -4.90   11.80
   5  14   1    7.90   11.90
   6 -14   1  -10.40   14.40
   6 -14   1    1.20   15.30
  -6  14  -1  -20.90   14.00
   6  14   1   -6.10   13.50
  -6  14  -1   -0.70   12.20
   6 -15  -1  -12.60   15.10
   6 -15  -1   -4.30   15.00
  -6  15   1    6.80   12.90
  -6  15   1   -2.50   10.90
   6  15  -1   14.80   14.80
   5 -15  -1   17.10   14.70
   5 -15  -1    6.80   15.40
  -5  15   1  -10.30   11.10
  -5  15   1   23.60   14.00
   5  15  -1   -5.20   12.00
  -4 -15   1    5.50    7.80
   4 -15  -1   13.70   12.70
   4 -15  -1   12.30   13.80
   4 -15  -1   -0.70    4.70
  -4  15   1   -7.50   10.40
   4  15  -1    9.00   11.20
   4  15  -1    0.30    9.00
  -4  15   1   -6.50   13.50
   4  15  -1   -0.30    8.80
   3 -15  -1  -16.70   11.90
   3 -15  -1   14.50   13.30
  -3 -15   1  -14.60    8.80
   3  15  -1   -6.50    9.20
   3  15  -1    5.30    9.50
  -3  15   1   -2.60   10.50
  -3  15   1   -2.90   11.10
   2 -15  -1   35.20   14.40
  -2 -15   1   36.20   13.70
  -2 -15   1   43.70   10.50
   2  15  -1   50.99   11.00
  -2  15   1   49.20   13.00
   2  15  -1   42.10   14.90
  -2  15   1   39.80   12.90
  -1 -15   1  105.69   13.90
  -1 -15   1  105.79   16.20
   1 -15  -1  125.49   17.70
   1 -15  -1   86.99   13.80
   1  15  -1  143.69   17.80
  -1  15   1  110.29   17.20
   1  15  -1  126.49   12.70
  -1  15   1  145.89   17.90
   0 -15   1   -1.10   11.40
   0 -15  -1    6.90   11.60
   0 -15  -1   16.70    9.50
   0 -15   1    4.20    9.50
   0  15   1   14.80   11.50
   0  15  -1   16.00    7.90
   0  15   1   13.00    6.90
   0  15  -1    8.90    9.20
  -1 -15  -1   34.30   13.20
   1 -15   1   20.70   10.40
   1 -15   1   39.50   10.60
  -1 -15  -1   40.60    9.70
   1  15   1   47.10   12.80
   1  15   1   36.50    9.80
  -1  15  -1   53.39    8.50
  -1  15  -1   53.49   12.60
   2 -15   1   36.80   12.00
   2 -15   1   52.69   15.10
  -2 -15  -1   41.50   12.70
  -2 -15  -1   43.30    9.60
   2  15   1   49.90   12.60
  -2  15  -1   35.80   12.70
   2  15   1   65.19   11.40
  -3 -15  -1   19.10    8.80
   3 -15   1   -4.80   13.20
   3 -15   1   22.70   12.60
  -3  15  -1   21.30   11.60
   3  15   1    2.70    3.70
   3  15   1    7.10   10.10
   3  15   1    5.10   11.50
   4 -15   1    4.90   13.50
   4 -15   1    4.60   12.50
  -4  15  -1  -19.30   10.10
   4  15   1   -6.10   11.30
   4  15   1   14.70   11.00
   5 -15   1   76.89   18.70
   5 -15   1  109.69   19.80
   5  15   1  124.09   18.80
  -5  15  -1   91.09   17.70
   6 -15   1  -10.10   14.50
   6 -15   1    4.40   16.80
  -6  15  -1  -15.80   14.00
  -6  15  -1   -7.10   11.70
   6  15   1   -9.80   13.10
   5 -16  -1   55.49   16.10
   5 -16  -1   -3.00   14.80
  -5  16   1   -8.00   11.40
  -5  16   1    2.50   11.90
   5  16  -1    4.20   13.00
   4 -16  -1    1.50   12.10
   4 -16  -1   18.40   15.00
   4  16  -1   -2.50    9.50
   4  16  -1    2.90   13.90
  -4  16   1   -3.20   11.40
  -4  16   1  -13.50   10.40
   3 -16  -1    4.80   10.30
   3 -16  -1    5.90   13.10
  -3 -16   1  -14.40    9.30
  -3  16   1   15.70   11.30
  -3  16   1   -9.20   10.70
   3  16  -1    8.30   10.20
   3  16  -1   13.40   10.70
  -2 -16   1   -1.50   11.40
  -2 -16   1    2.80   10.50
   2 -16  -1    3.40   10.70
   2 -16  -1    4.60   12.40
   2  16  -1   14.90   11.60
  -2  16   1    3.90   11.70
  -2  16   1   -3.00   10.40
   2  16  -1   10.20    9.30
  -1 -16   1  105.59   17.10
   1 -16  -1  111.89   17.30
   1 -16  -1  104.69   16.30
  -1 -16   1   95.89   15.20
   1  16  -1  104.29   16.30
   1  16  -1  117.99   12.60
  -1  16   1  107.59   17.10
  -1  16   1   88.89   15.20
   0 -16  -1    1.60   11.70
   0 -16   1   28.80   13.10
   0 -16   1  -15.20    8.50
   0 -16  -1   -0.30    8.90
   0  16   1    2.00    6.90
   0  16   1    9.00   11.20
   0  16  -1   15.80    9.60
   0  16  -1   -5.80   12.20
   0  16  -1   11.40    6.80
   1 -16   1   20.90   11.00
   1 -16   1    9.40   12.70
  -1 -16  -1    8.80    8.80
  -1 -16  -1   10.90   12.00
  -1  16  -1   10.30   10.60
   1  16   1   15.80   12.10
   1  16   1   14.00    9.10
  -1  16  -1    6.30    7.20
   2 -16   1   85.89   17.70
  -2 -16  -1   98.69   16.60
   2 -16   1   66.09   14.10
  -2 -16  -1   78.39   13.30
  -2  16  -1   86.19   15.40
   2  16   1  129.19   14.60
   2  16   1   93.09   15.30
   3 -16   1    7.70   13.20
  -3 -16  -1    7.80    9.00
   3 -16   1   -0.80   11.70
   3  16   1    7.30    9.80
   3  16   1  -10.90    3.00
  -3  16  -1   -2.90   10.70
   3  16   1    7.30   10.30
   4 -16   1   16.70   13.70
   4 -16   1   27.20   14.70
   4  16   1   -5.50   12.30
   4  16   1   -8.40   10.70
  -4  16  -1   -1.90   12.00
   5 -16   1   63.19   18.30
   5 -16   1   37.00    7.30
   5 -16   1   40.30   19.50
  -5  16  -1   48.70   16.40
  -5  16  -1   77.09   17.40
   5  16   1   74.19   16.60
   5 -17  -1    6.60   14.30
   5 -17  -1  -10.00   15.90
  -5  17   1  -19.00   11.00
   5  17  -1    4.70   13.60
  -5  17   1   -8.60   11.00
   4 -17  -1    1.60   12.30
   4 -17  -1    6.00   16.00
   4  17  -1   -1.10   12.80
  -4  17   1   35.30   14.80
   4  17  -1    9.50   12.20
  -4  17   1   -3.70   12.00
  -3 -17   1   27.60   11.70
   3 -17  -1   37.60   16.10
   3  17  -1   25.10   13.40
  -3  17   1   40.50   13.80
  -3  17   1   20.20   15.80
   3  17  -1   16.40   11.50
  -2 -17   1   -1.90   12.40
  -2 -17   1   -0.80    9.10
   2 -17  -1   -7.10   12.60
   2 -17  -1    2.40   11.00
  -2  17   1   -2.50   11.90
   2  17  -1   -4.70   11.20
  -2  17   1    9.40   11.60
   2  17  -1    7.20    9.40
   1 -17  -1   10.40   11.20
  -1 -17   1   19.90   13.20
  -1 -17   1   -2.00    9.80
   1 -17  -1   10.90   13.20
  -1  17   1   14.60   11.40
  -1  17   1   27.10   13.80
   1  17  -1   29.40   10.30
   1  17  -1   35.20   13.20
   0 -17  -1   26.70   13.60
   0 -17   1   49.90   15.00
   0 -17  -1   21.50   10.40
   0 -17   1   14.30   10.70
   0  17   1   39.80   13.90
   0  17  -1   38.10    9.80
   0  17  -1   15.80   12.90
   0  17  -1   17.00   10.90
   1 -17   1    2.20   11.80
  -1 -17  -1   -4.20   10.80
   1 -17   1   -4.80   10.60
  -1 -17  -1   -2.90   11.70
   1  17   1   -5.40    8.50
  -1  17  -1  -11.90   12.30
  -1  17  -1   10.70   11.00
   1  17   1   -9.10   10.80
   2 -17   1  -13.20   11.20
  -2 -17  -1  -10.60    7.90
  -2 -17  -1    4.20   12.00
   2 -17   1    6.50    9.10
   2  17   1   -2.70   10.60
  -2  17  -1   20.60   11.90
  -2  17  -1  -11.90   12.80
   2  17   1    4.00    9.90
   3 -17   1    0.30   12.10
   3 -17   1   22.30   15.50
   3  17   1   10.20   10.30
  -3  17  -1    1.10   11.10
   3  17   1    8.80   11.40
   4 -17   1   -9.20   14.50
   4 -17   1   13.40   16.40
   4  17   1  -10.10   10.30
   4  17   1    0.80   12.10
  -4  17  -1   -6.60   13.90
  -4  17  -1    0.60   12.50
   5 -17   1   27.10   15.80
   5 -17   1   22.20   17.50
  -5  17  -1    5.40   13.80
  -5  17  -1    6.40   13.10
   5  17   1   16.90   14.30
   4 -18  -1   30.00   17.40
   4 -18  -1    9.80   13.50
  -4  18   1   -3.40   12.30
   4  18  -1   11.40   12.70
  -4  18   1    7.90   13.10
   3 -18  -1   -9.80   13.60
   3 -18  -1  -13.60   12.20
  -3 -18   1   20.60   13.60
  -3  18   1    9.20   13.10
   3  18  -1    8.80   14.10
   3  18  -1    2.10   13.20
  -3  18   1  -13.60   10.90
   2 -18  -1    9.40   11.90
   2 -18  -1  -12.80   13.00
  -2 -18   1   -4.70   11.30
  -2 -18   1  -17.70   11.90
  -2  18   1   23.30   16.30
   2  18  -1    3.10    9.10
  -2  18   1   -3.20   11.10
   2  18  -1   19.50   12.60
  -1 -18   1   43.80   12.30
   1 -18  -1   27.50   12.50
  -1 -18   1   39.40   15.30
   1  18  -1   28.00   10.90
   1  18  -1   23.30   16.50
  -1  18   1   25.00   14.00
   0 -18  -1   64.19   16.20
   0 -18   1   50.19   12.70
   0 -18  -1   61.59   13.00
   0 -18   1   38.10   15.10
   0  18  -1   44.40   15.10
   0  18   1   20.20   14.00
  -1 -18  -1  -19.40   12.40
   1 -18   1   -9.10   10.30
   1 -18   1   -5.90   12.50
  -1 -18  -1   14.10   12.60
  -1  18  -1    1.30   10.40
  -1  18  -1    0.40   12.80
   1  18   1    7.50   11.70
   2 -18   1   36.50   16.30
  -2 -18  -1   -0.60   11.20
   2 -18   1   14.90   12.60
  -2 -18  -1   33.00   14.30
   2  18   1    7.20   11.60
  -2  18  -1   28.90   12.90
  -2  18  -1   29.00   15.10
   2  18   1   26.30   12.20
   3 -18   1    8.50   13.00
   3 -18   1  -10.70   13.60
  -3  18  -1   -2.90   11.40
   3  18   1    4.70   11.70
   3  18   1   10.90   13.60
  -3  18  -1    0.80   14.20
   4 -18   1   -4.90   13.30
   4 -18   1  -11.70   14.60
   4  18   1   29.80   13.70
  -4  18  -1   -5.50   13.00
  -4  18  -1    6.10   13.00
   3 -19  -1   23.40   14.30
   3 -19  -1   11.90   15.90
  -3  19   1   12.10   13.80
  -3  19   1  -13.90   11.90
   3  19  -1   -3.50   10.70
   2 -19  -1   30.70   13.50
   2 -19  -1    7.20   15.00
  -2 -19   1    1.40   10.20
  -2 -19   1   13.80   14.40
  -2  19   1  -11.60   11.40
  -2  19   1   10.10   13.80
   2  19  -1   15.90   10.10
  -1 -19   1    5.80   13.90
  -1 -19   1   -0.80   13.30
   1 -19  -1   24.40   12.70
   1 -19  -1    1.30   13.60
  -1  19   1    3.20   13.20
   0 -19   1    2.80   10.90
   0 -19  -1    2.80   13.90
   0 -19   1   -5.40   13.10
   0 -19  -1   10.10   11.10
   0  19  -1  -25.50   11.60
   0  19   1    6.60   12.40
  -1 -19  -1   77.99   17.60
   1 -19   1   43.80   14.60
  -1 -19  -1   41.60   14.10
   1 -19   1   67.49   17.40
  -1  19  -1   69.39   17.50
   1  19   1   22.30   14.00
  -1  19  -1   36.50   13.50
  -2 -19  -1  -16.40   12.90
   2 -19   1    1.10   14.60
   2 -19   1   -4.90   12.00
  -2  19  -1   17.60   12.60
   2  19   1   -0.30   14.40
  -2  19  -1   13.20   14.10
   3 -19   1   12.50   11.90
   3 -19   1    6.10   13.60
  -3  19  -1    6.40   14.50
   3  19   1   14.60   11.70
  -3  19  -1    5.20   12.40
  -2 -20   1   -8.10   12.70
  -2 -20   1    8.30   15.60
   2 -20  -1    5.70   14.40
   2 -20  -1   12.10   13.10
   1 -20  -1    3.70   14.20
  -1 -20   1    6.20   11.40
   1 -20  -1   14.80   14.70
  -1 -20   1   -1.00   13.80
  -1  20   1  -10.80   12.40
   0 -20   1    4.40   11.60
   0 -20  -1   24.90   15.50
   0 -20  -1  -10.00   13.00
   0 -20   1   12.50   14.80
   0  20   1   -7.50   12.30
  -1 -20  -1   21.50   15.40
   1 -20   1   38.70   17.00
  -1 -20  -1   47.80   13.30
   1 -20   1   31.80   13.70
  -1  20  -1   17.90   13.70
  -2 -20  -1  -13.60   13.30
   2 -20   1   -1.40   14.50
   2 -20   1  -36.90   11.20
   2  20   1   -3.00    4.30
  -2  20  -1  -11.00   11.90
   8   0  -2   21.60   13.50
   8   0  -2   12.90   12.90
   8   0  -2   16.20   16.50
   7   0  -2  107.99   17.00
   7   0  -2  182.98   18.70
   7   0  -2  171.68   18.90
   6   0  -2   11.60    9.80
   6   0  -2   -3.00   11.50
  -6   0   2    2.40    5.30
   6   0  -2    1.70   11.50
   5   0  -2   38.80   11.20
  -5   0   2   64.99    7.40
   5   0  -2   46.40   11.50
   5   0  -2   55.09   11.00
   4   0  -2   28.20    9.10
   4   0  -2   22.30    7.40
  -4   0   2   27.00    5.10
   3   0  -2 1280.17   46.80
   3   0  -2 1316.87   49.80
   3   0  -2 1348.77   48.70
  -3   0   2 1226.98   46.50
   2   0  -2 1157.08   42.20
   2   0  -2 1198.48   41.00
   2   0  -2 1116.19   43.10
  -2   0   2 1078.49   40.90
  -2   0   2 1190.98   39.70
   1   0  -2  776.12   28.60
   1   0  -2  797.32   28.10
  -1   0   2  764.52   28.40
   1   0  -2  784.52   27.30
  -1   0   2  783.02   27.30
   1   0  -2  703.43   27.30
  -1   0   2  772.82   27.80
   0   0   2 4624.44  158.68
   0   0   2 4449.65  158.18
   0   0  -2 4767.82  158.28
   1   0   2   31.80    2.70
   1   0   2   33.90    4.90
   1   0   2   31.90    4.80
  -1   0  -2   31.80    4.50
  -1   0  -2   35.60    4.70
  -1   0  -2   28.10    4.90
   1   0   2   36.20    5.50
   1   0   2   38.00    5.00
   2   0   2  376.06   17.30
   2   0   2  369.66   15.90
  -2   0  -2  364.86   15.20
   2   0   2  369.56   15.00
  -2   0  -2  375.06   16.60
   2   0   2  359.76   17.00
   3   0   2  462.15   20.20
   3   0   2  503.05   22.70
   3   0   2  473.35   22.30
  -3   0  -2  497.65   21.60
   4   0   2  128.59    9.90
  -4   0  -2  158.38   11.00
   4   0   2  132.29   12.90
   4   0   2  138.59   13.70
   5   0   2    2.20    8.70
   5   0   2   10.80    6.70
   5   0   2   17.50   10.00
  -5   0  -2    7.30    7.10
   6   0   2   82.59   11.60
   6   0   2   81.89   15.20
   6   0   2   37.70   12.30
  -6   0  -2   65.29   10.70
   7   0   2  151.08   20.90
   7   0   2  160.48   17.60
  -7   0  -2  167.28   16.00
   7   0   2  191.48   22.30
   8   0   2   86.79   19.80
   8   0   2   59.29   17.10
   8   0   2   73.39   16.90
   8  -1  -2   59.89   15.60
   8  -1  -2   62.19   16.30
   8  -1  -2   74.49   19.20
   8   1  -2   37.80   18.00
   8   1  -2   70.39   16.90
   8   1  -2   60.29   14.90
   7  -1  -2   42.10   16.10
   7  -1  -2   50.59   13.50
   7  -1  -2   74.39   14.50
   7   1  -2   44.20   13.10
   7   1  -2   51.49   14.10
   7   1  -2   48.50   16.10
   6  -1  -2   29.70   13.10
  -6  -1   2   51.19    7.10
   6  -1  -2   29.70   11.40
   6  -1  -2   40.80   11.40
   6   1  -2   41.50   11.60
   6   1  -2   44.50   13.30
   6   1  -2   34.40   11.40
  -6   1   2   45.10    8.20
  -5  -1   2   -4.50    3.70
   5  -1  -2    9.80   10.20
   5  -1  -2    1.80    9.00
   5  -1  -2   -8.00    7.20
  -5   1   2    3.60    5.50
   5   1  -2   -2.80    8.20
   5   1  -2   -2.30    9.20
   4  -1  -2   31.60    8.80
   4  -1  -2   43.30    9.80
  -4  -1   2   31.00    4.50
   4  -1  -2   16.80    6.90
   4   1  -2   36.70    8.30
  -4   1   2   23.40    5.80
  -4   1   2   25.70    2.60
  -4   1   2   28.70    2.50
   4   1  -2   37.40    9.00
   3  -1  -2    8.00    6.80
   3  -1  -2    5.10    5.10
  -3  -1   2   -2.40    2.90
   3  -1  -2    1.20    6.60
   3   1  -2    5.50    3.10
   3   1  -2    6.00    6.30
   3   1  -2   -2.00    5.60
  -3   1   2    4.50    2.10
  -3   1   2    2.60    4.50
   2  -1  -2   -2.30    4.10
  -2  -1   2    6.70    5.00
   2  -1  -2    1.70    3.70
   2  -1  -2    1.00    4.00
  -2  -1   2   -1.60    1.90
   2   1  -2    3.30    2.10
  -2   1   2   -6.10    3.90
   2   1  -2    3.60    5.70
  -2   1   2    2.00    2.40
   2   1  -2   -5.40    4.80
  -1  -1   2   71.99    6.70
   1  -1  -2   58.29    5.10
   1  -1  -2   68.69    6.10
   1  -1  -2   67.89    4.50
  -1  -1   2   61.29    5.80
   1  -1  -2   62.89    6.70
   1  -1  -2   55.79    6.10
  -1   1   2   56.19    5.80
  -1   1   2   55.29    3.90
   1   1  -2   54.09    4.50
   1   1  -2   65.49    6.60
  -1   1   2   58.89    5.10
   1   1  -2   61.19    5.90
  -1   1   2   53.89    5.20
   0  -1  -2  395.06   14.90
   0  -1  -2  387.26   14.60
   0  -1   2  394.76   15.50
   0  -1   2  396.06   15.40
   0  -1  -2  415.46   14.90
   0   1  -2  433.26   15.20
   0   1  -2  406.26   15.50
   0   1   2  411.66   15.80
   0   1  -2  397.66   15.40
   0   1   2  400.46   14.80
   0   1   2  410.66   14.80
   1  -1   2  453.75   17.10
   1  -1   2  467.65   18.80
  -1  -1  -2  473.55   18.60
   1  -1   2  432.66   18.80
   1  -1   2  465.15   18.80
  -1  -1  -2  477.05   18.20
  -1  -1  -2  442.06   17.50
   1   1   2  453.85   16.60
  -1   1  -2  477.45   18.50
   1   1   2  480.35   18.80
  -1   1  -2  449.36   18.90
  -1   1  -2  489.55   17.40
   1   1   2  471.15   18.80
  -1   1  -2  491.15   18.70
  -1   1  -2  476.05   19.00
   1   1   2  441.26   17.50
   2  -1   2  327.47   16.30
  -2  -1  -2  334.57   15.00
  -2  -1  -2  338.67   14.40
   2  -1   2  313.47   14.10
   2  -1   2  303.17   15.60
   2   1   2  314.47   16.00
  -2   1  -2  327.17   15.70
   2   1   2  334.77   14.60
   2   1   2  335.67   15.40
  -2   1  -2  372.56   15.50
  -3  -1  -2  265.07   14.40
   3  -1   2  268.37   15.20
   3  -1   2  267.17   13.20
   3  -1   2  301.87   16.80
   3   1   2  273.67   15.80
  -3   1  -2  274.57   14.60
  -3   1  -2  268.77   10.20
   3   1   2  273.37   13.30
   3   1   2  251.67   15.30
   4  -1   2  196.08   16.10
   4  -1   2  201.88   12.40
  -4  -1  -2  205.18   13.10
   4  -1   2  200.38   14.70
   4   1   2  195.68   15.20
  -4   1  -2  215.18   14.40
   4   1   2  198.48   15.40
   5  -1   2    9.40   10.20
  -5  -1  -2   -1.50    5.10
   5  -1   2   -1.00    7.80
   5  -1   2    1.10    8.50
   5   1   2    1.80   11.30
   5   1   2    6.90    6.60
   5   1   2    6.20    9.10
  -5   1  -2    2.70    6.20
  -6  -1  -2    7.50    7.00
   6  -1   2   -4.40    7.70
   6  -1   2   -3.60   10.10
   6  -1   2    9.60   12.10
  -6   1  -2   -1.30    8.20
   6   1   2   -6.00   10.30
   6   1   2    6.40    7.50
   6   1   2  -11.20   11.30
  -7  -1  -2   43.70    9.90
   7  -1   2   57.69   16.20
   7  -1   2   54.29   15.00
   7  -1   2   16.30   10.30
  -7   1  -2   18.60    8.80
   7   1   2   27.50   15.20
   7   1   2   72.69   12.10
   7   1   2   41.50   14.60
   8  -1   2   23.90   14.70
   8  -1   2   23.80   17.00
   8  -1   2   49.30   15.20
   8   1   2   10.00   15.50
   8   1   2   33.40   15.80
   8  -2  -2    9.10   17.30
   8  -2  -2   36.30   14.60
   8  -2  -2   16.70   13.40
   8   2  -2   11.90   15.60
   8   2  -2   -1.60   12.50
   8   2  -2   28.20   14.90
   7  -2  -2   16.20   15.40
   7  -2  -2   60.79   14.60
   7  -2  -2   50.09   12.90
   7   2  -2   34.10   13.40
  -7   2   2   40.40    9.10
   7   2  -2   32.70   14.90
   7   2  -2   49.10   15.20
  -6  -2   2    0.30    5.30
   6  -2  -2    6.70   10.70
   6  -2  -2   -0.20    9.10
   6  -2  -2    2.00   12.40
   6   2  -2    7.40   10.50
  -6   2   2    9.90    6.00
   6   2  -2  -10.30   10.40
   5  -2  -2   94.79   14.40
   5  -2  -2  100.29   13.30
   5  -2  -2   85.89   11.30
  -5  -2   2   75.29    7.00
  -5   2   2  105.09    5.60
   5   2  -2  136.29   15.10
   5   2  -2  109.59   13.10
  -5   2   2  121.09   11.40
  -5   2   2  101.49    5.50
  -4  -2   2    6.90    3.00
  -4  -2   2    4.80    2.20
   4  -2  -2   -6.30    8.10
   4  -2  -2    3.80    7.40
   4  -2  -2    4.80    6.20
  -4   2   2   -7.70    5.20
   4   2  -2    9.60    7.20
  -4   2   2   -0.30    2.90
   4   2  -2    6.40    8.10
   3  -2  -2  595.04   26.70
   3  -2  -2  631.74   27.50
  -3  -2   2  614.34   25.60
  -3  -2   2  577.44   22.10
   3  -2  -2  614.24   24.90
  -3   2   2  639.14   25.60
  -3   2   2  612.94   23.10
   3   2  -2  611.64   26.50
   3   2  -2  649.04   27.20
   2  -2  -2  347.77   16.70
  -2  -2   2  392.76   16.90
   2  -2  -2  372.96   17.80
   2  -2  -2  380.46   15.50
  -2   2   2  374.06   15.10
  -2   2   2  345.57   16.30
  -2   2   2  368.96   15.10
   2   2  -2  392.76   17.40
   2   2  -2  394.66   17.60
   1  -2  -2  683.73   24.80
   1  -2  -2  659.83   25.00
   1  -2  -2  675.23   25.50
  -1  -2   2  638.94   23.20
   1  -2  -2  649.54   25.10
  -1  -2   2  643.34   25.20
   1  -2  -2  632.34   23.20
   1   2  -2  677.73   25.50
  -1   2   2  637.34   23.20
  -1   2   2  650.63   24.70
   1   2  -2  667.13   23.20
  -1   2   2  661.63   24.90
  -1   2   2  699.13   25.50
   1   2  -2  667.03   25.30
   0  -2   2  345.67   13.70
   0  -2  -2  332.57   12.40
   0  -2   2  334.87   13.90
   0  -2  -2  326.77   11.90
   0  -2   2  318.27   13.90
   0  -2  -2  336.67   13.30
   0   2   2  329.57   13.30
   0   2   2  331.07   11.80
   0   2   2  334.97   12.60
   0   2   2  336.97   14.20
   0   2  -2  341.57   13.80
   0   2  -2  326.57   14.00
   1  -2   2 2974.00  107.69
   1  -2   2 3180.48  108.89
  -1  -2  -2 3142.09  107.09
  -1  -2  -2 3092.99  107.19
  -1  -2  -2 3229.48  108.29
  -1  -2  -2 3210.68  106.29
  -1  -2  -2 2949.51  108.89
   1   2   2 3105.79  107.19
   1   2   2 3106.49  107.19
   1   2   2 2939.01  106.29
  -1   2  -2 3131.99  108.79
   1   2   2 3160.98  108.39
  -1   2  -2 3023.80  107.79
   1   2   2 3258.17  108.49
   2  -2   2   40.30    6.90
   2  -2   2   50.39    5.80
  -2  -2  -2   46.40    5.60
  -2  -2  -2   46.00    5.10
   2  -2   2   29.70    7.40
   2   2   2   41.00    5.90
   2   2   2   42.00    5.60
   2   2   2   33.10    4.10
   2   2   2   35.60    6.90
  -2   2  -2   51.49    7.20
   3  -2   2   17.60    8.10
   3  -2   2   12.00    6.50
   3  -2   2    9.30    6.60
  -3  -2  -2   13.10    5.50
   3   2   2   18.30    7.60
  -3   2  -2   10.70    6.00
   3   2   2   17.60    5.40
   3   2   2   15.00    7.20
   4  -2   2  158.08   13.20
   4  -2   2  165.48   11.50
  -4  -2  -2  147.99   10.40
   4  -2   2  159.68   12.80
   4   2   2  148.69   13.90
   4   2   2  161.28   13.60
   4   2   2  153.38    9.80
  -4   2  -2  151.98   12.10
   5  -2   2   76.79   13.50
  -5  -2  -2   77.49    9.00
   5  -2   2   88.49   10.90
   5  -2   2   96.69   12.80
  -5   2  -2   83.39   10.70
   5   2   2   91.09   13.40
   5   2   2   95.69   13.30
  -6  -2  -2    0.20    6.60
  -6  -2  -2   -0.70    2.70
   6  -2   2    7.10   10.60
   6  -2   2   16.80    8.70
   6  -2   2    1.50   11.60
  -6   2  -2   -2.80    7.00
   6   2   2    7.10   11.20
   6   2   2   12.90   12.00
   6   2   2   10.40    7.40
   7  -2   2   20.80   12.90
   7  -2   2   30.20   12.90
   7  -2   2    9.20   14.30
   7   2   2   57.19   14.90
   7   2   2   22.00   14.10
   7   2   2   26.50    9.80
  -7   2  -2   17.70   10.60
   8  -2   2    5.20   15.80
   8  -2   2    1.10   14.70
   8  -2   2   17.30   11.90
   8   2   2  -18.60   13.30
   8   2   2   27.80   15.70
   8  -3  -2    7.50   12.80
   8  -3  -2  -19.10   16.40
   8  -3  -2   19.40   14.50
   8   3  -2   14.30   12.90
   8   3  -2   -7.10   14.70
   8   3  -2  -33.50   12.00
   7  -3  -2  -16.40   13.50
   7  -3  -2   -8.20   11.00
   7  -3  -2   11.90   10.70
   7   3  -2   -8.10   11.60
  -7   3   2   -9.70    7.70
   7   3  -2   12.90   12.50
   6  -3  -2   18.50   12.60
   6  -3  -2   52.59   12.90
   6  -3  -2    8.90    9.00
   6   3  -2   33.30   11.80
   6   3  -2   14.40   11.40
  -6   3   2   19.00    8.40
  -5  -3   2    1.10    3.00
   5  -3  -2    1.40    7.40
   5  -3  -2    7.00    9.30
   5  -3  -2   -0.20    7.20
  -5   3   2    0.10    3.40
   5   3  -2   14.40    9.50
   5   3  -2    0.50    8.50
  -5   3   2    3.40    5.70
   4  -3  -2  187.58   16.20
  -4  -3   2  175.08    7.90
   4  -3  -2  174.98   14.50
  -4  -3   2  188.98   13.70
   4  -3  -2  184.68   12.00
   4   3  -2  175.18   14.40
  -4   3   2  179.98    9.60
   4   3  -2  185.98   15.00
  -4   3   2  144.49   11.90
   3  -3  -2   25.80    5.10
  -3  -3   2   31.10    6.20
  -3  -3   2   22.20    2.20
   3  -3  -2   40.50    8.80
   3  -3  -2   24.40    8.10
  -3   3   2   33.50    7.30
   3   3  -2   34.60    7.80
   3   3  -2   26.50    6.00
  -3   3   2   32.70    4.90
   3   3  -2   24.40    3.20
   2  -3  -2 1559.04   56.49
   2  -3  -2 1563.64   56.59
   2  -3  -2 1509.05   53.99
  -2  -3   2 1521.85   55.59
   2   3  -2 1549.34   56.49
  -2   3   2 1546.95   53.89
  -2   3   2 1597.94   56.59
  -2   3   2 1531.15   54.99
   2   3  -2 1384.86   55.79
   1  -3  -2  979.50   35.90
  -1  -3   2  955.20   36.20
  -1  -3   2  974.70   34.70
   1  -3  -2  977.50   36.80
   1   3  -2  977.10   34.80
  -1   3   2  961.90   35.70
   1   3  -2  982.40   36.40
  -1   3   2 1009.40   37.10
  -1   3   2  980.10   36.30
   0  -3   2   21.20    5.20
   0  -3   2   20.70    5.30
   0  -3  -2   25.10    2.70
   0  -3   2   26.80    5.40
   0  -3  -2   31.30    3.20
   0  -3  -2   18.70    5.00
   0   3   2   25.30    5.40
   0   3   2   26.00    5.10
   0   3   2   26.90    3.20
   0   3   2   26.90    2.60
   0   3  -2   28.40    4.90
   0   3  -2   23.20    6.30
  -1  -3  -2 7673.83  260.77
   1  -3   2 7571.64  261.27
   1  -3   2 7573.34  262.07
  -1  -3  -2 7629.94  259.67
   1   3   2 7682.63  260.67
   1   3   2 7561.94  259.97
  -1   3  -2 7457.15  262.07
   1   3   2 7656.13  261.77
   1   3   2 7515.85  261.37
   2  -3   2    1.20    5.00
   2  -3   2  -17.80    6.10
  -2  -3  -2    1.80    2.30
   2   3   2    3.30    5.70
  -2   3  -2    3.70    5.80
   2   3   2   -3.60    4.90
   2   3   2    1.80    5.30
   2   3   2    5.50    4.70
   2   3   2   -0.90    2.90
   3  -3   2  192.98   12.40
   3  -3   2  162.08   11.30
   3  -3   2  175.98   14.50
  -3  -3  -2  189.68   11.40
  -3   3  -2  191.58   13.00
   3   3   2  180.88   13.30
   3   3   2  170.98   11.80
   3   3   2  175.38   10.70
  -4  -3  -2   37.90    6.70
   4  -3   2   32.70    8.50
   4  -3   2   34.10    7.60
   4  -3   2   24.40    9.90
   4   3   2   26.20    6.20
  -4   3  -2   28.90    7.80
   4   3   2   28.80    9.00
   4   3   2   47.90    8.50
   5  -3   2  418.86   26.60
  -5  -3  -2  419.66   20.80
   5  -3   2  452.95   25.00
   5  -3   2  428.06   22.50
   5   3   2  469.05   25.20
   5   3   2  440.56   25.60
  -5   3  -2  480.25   23.70
  -6  -3  -2    7.10    6.40
   6  -3   2   32.60   13.70
   6  -3   2   -2.00   11.00
   6  -3   2    0.60    9.90
   6   3   2   -2.00   12.80
   6   3   2   -7.50   11.40
  -6   3  -2   -5.70    9.10
   7  -3   2    6.70   14.10
   7  -3   2    1.10   10.70
   7  -3   2   17.40   12.90
  -7   3  -2   -2.20   10.50
   7   3   2    9.50   13.40
   7   3   2    0.80   12.80
   7   3   2    9.70   10.40
   8  -3   2   27.50   13.00
   8  -3   2   18.80   17.30
   8  -3   2   58.19   16.00
   8   3   2   24.30   15.20
   8   3   2   38.90   16.60
   8  -4  -2   38.20   18.40
   8  -4  -2   48.00   14.00
   8  -4  -2   75.19   17.30
   8   4  -2   40.00   17.60
   8   4  -2   42.90   16.70
   8   4  -2   33.40   14.50
   7  -4  -2  -10.70    9.40
   7  -4  -2   -5.60   14.10
   7  -4  -2   17.00   13.30
   7   4  -2   14.60   13.00
  -7   4   2    6.10    7.10
   7   4  -2    2.50   12.20
   6  -4  -2   -4.80   10.10
   6  -4  -2   -9.00   10.50
   6  -4  -2    1.90   12.30
   6   4  -2    0.60   10.20
  -6   4   2   -3.70    6.60
   6   4  -2   14.80   11.50
   5  -4  -2  159.08   12.90
  -5  -4   2  149.29    7.50
   5  -4  -2  123.69   14.50
  -5  -4   2  150.28    6.90
   5  -4  -2  176.58   16.20
   5   4  -2  155.08   15.90
   5   4  -2  114.69   14.60
  -5   4   2  154.78    9.80
  -5   4   2  149.19   13.20
   4  -4  -2  154.28   11.50
   4  -4  -2  134.39   15.00
   4  -4  -2  126.29   13.60
  -4  -4   2  134.59    5.80
  -4  -4   2  174.78   12.90
  -4   4   2  137.69   12.00
   4   4  -2  147.09   13.40
   4   4  -2  151.08   13.50
   4   4  -2  133.69    6.90
  -4   4   2  142.99    9.70
   3  -4  -2   43.20    7.60
  -3  -4   2   40.50    2.80
  -3  -4   2   48.00    6.90
  -3  -4   2   48.90    2.70
   3  -4  -2   31.70    5.20
   3  -4  -2   45.20    9.50
   3   4  -2   53.49    8.80
  -3   4   2   48.60    8.80
   3   4  -2   44.00    4.80
  -3   4   2   65.29    7.20
   3   4  -2   60.89    8.50
   2  -4  -2 4178.28  146.69
  -2  -4   2 4366.76  143.19
   2  -4  -2 4053.19  143.59
   2  -4  -2 4093.59  146.29
  -2  -4   2 4048.70  145.49
  -2   4   2 4218.68  143.49
   2   4  -2 4221.98  146.49
  -2   4   2 4039.40  145.39
  -2   4   2 4266.77  146.79
  -1  -4   2  248.98   13.20
  -1  -4   2  246.98   11.00
  -1  -4   2  235.08   12.60
   1  -4  -2  243.78   12.00
   1  -4  -2  212.88   13.30
   1   4  -2  247.88   11.30
  -1   4   2  258.77   13.10
  -1   4   2  240.38   13.60
   1   4  -2  238.58   12.50
   0  -4  -2  625.44   22.80
   0  -4  -2  615.84   22.70
   0  -4   2  596.64   24.90
   0  -4  -2  647.84   24.80
   0  -4   2  630.14   25.00
   0   4  -2  641.94   24.80
   0   4   2  604.84   22.60
   0   4   2  617.14   22.80
   0   4   2  643.84   25.40
  -1  -4  -2 2242.88   76.79
   1  -4   2 2063.19   78.99
   1  -4   2 2235.48   78.69
  -1  -4  -2 2179.68   77.99
   1   4   2 2247.78   76.69
  -1   4  -2 2243.48   79.49
   1   4   2 2243.58   78.99
   1   4   2 2214.98   78.29
   2  -4   2  868.31   35.80
   2  -4   2  891.21   34.70
  -2  -4  -2  881.61   32.00
   2   4   2  935.91   34.60
   2   4   2  881.91   32.00
   2   4   2  877.11   35.00
   2   4   2  874.31   33.10
  -2   4  -2  893.61   35.70
   3  -4   2   -2.90    6.10
   3  -4   2    0.10    5.70
   3   4   2   -2.20    6.90
   3   4   2   -1.40    5.10
   3   4   2    3.00    5.20
  -3   4  -2    9.60    6.50
   4  -4   2  247.68   16.40
   4  -4   2  263.47   16.10
   4  -4   2  320.27   20.10
  -4  -4  -2  285.27   14.80
  -4   4  -2  305.57   17.90
   4   4   2  289.57   16.90
   4   4   2  262.07   14.10
   4   4   2  283.97   18.30
   5  -4   2   16.60   11.90
   5  -4   2   37.10   10.20
  -5  -4  -2   10.40    5.10
   5  -4   2   21.40    8.90
   5   4   2   10.00    7.80
   5   4   2   15.00    9.20
  -5   4  -2   18.00    8.60
   5   4   2    3.90    5.60
   6  -4   2   91.89   13.50
   6  -4   2   66.79   12.90
   6  -4   2  112.29   18.10
  -6  -4  -2   76.29    9.40
   6   4   2   80.39   15.30
   6   4   2   72.89   14.00
  -6   4  -2   91.99   13.20
   7  -4   2   50.19   12.70
   7  -4   2   60.29   16.90
  -7  -4  -2   57.09    5.30
   7  -4   2   42.50   13.90
  -7   4  -2   35.30   11.30
   7   4   2   62.29   12.00
   7   4   2   36.40   15.50
   7   4   2   65.79   15.80
   8  -4   2   24.20   13.20
   8  -4   2   13.60   14.30
   8  -4   2   47.90   18.80
  -8   4  -2   10.20   12.70
   8   4   2  -13.10   14.80
   8   4   2   47.30   16.50
   8  -5  -2   87.99   18.50
   8  -5  -2   64.39   20.40
   8  -5  -2   98.59   19.20
   8   5  -2   67.29   17.40
   8   5  -2   61.39   18.10
   7  -5  -2  -16.50   13.90
   7  -5  -2    6.20   13.00
   7  -5  -2    5.60    9.90
   7   5  -2  -11.60   11.50
  -7   5   2   -2.10    9.10
   7   5  -2   -1.90   12.20
   6  -5  -2   -2.60   11.30
  -6  -5   2    4.60    3.20
   6  -5  -2   14.80   10.20
   6  -5  -2   27.20   13.60
   6   5  -2    6.90   11.50
   6   5  -2   10.20   10.50
  -6   5   2    9.50    7.80
   5  -5  -2   78.09   14.70
   5  -5  -2   68.19    9.80
   5  -5  -2   82.79   14.00
  -5   5   2   60.59   10.50
   5   5  -2   88.99   12.90
   5   5  -2   71.69   12.70
  -5   5   2   87.59    9.00
  -4  -5   2   19.00    7.40
   4  -5  -2   33.80   10.50
   4  -5  -2   35.10   10.20
   4  -5  -2   21.80    6.70
  -4  -5   2   25.70    2.30
  -4   5   2   24.40    6.10
   4   5  -2   11.10    8.20
   4   5  -2   27.90    4.70
  -4   5   2   31.90    7.90
   4   5  -2   35.90    9.40
  -3  -5   2   11.30    6.10
   3  -5  -2    3.30    4.60
  -3  -5   2    3.30    2.20
   3  -5  -2    2.00    7.90
   3  -5  -2    6.80    8.20
   3   5  -2   11.40    7.10
   3   5  -2   -1.50    3.90
  -3   5   2   -9.10    7.20
   3   5  -2   -3.00    5.90
   2  -5  -2    1.60    7.20
   2  -5  -2    1.40    6.20
  -2  -5   2   10.50    5.30
  -2  -5   2    5.70    3.20
  -2   5   2    7.60    6.10
  -2   5   2    6.80    2.60
   2   5  -2   -0.30    6.00
  -1  -5   2  198.98   11.00
  -1  -5   2  175.78   11.50
   1  -5  -2  192.58   12.60
   1  -5  -2  184.68   11.50
  -1   5   2  202.78   12.90
   1   5  -2  193.58   11.30
  -1   5   2  190.28    7.20
   1   5  -2  197.38   10.60
  -1   5   2  197.08   12.30
   0  -5   2   34.40    7.10
   0  -5  -2   45.40    7.20
   0  -5  -2   35.80    4.40
   0  -5  -2   44.40    4.40
   0  -5   2   36.80    6.50
   0   5   2   51.69    7.30
   0   5  -2   38.40    5.30
   0   5   2   43.00    4.40
   0   5  -2   55.69    7.00
   0   5   2   41.50    4.80
   1  -5   2    8.00    6.10
  -1  -5  -2    8.00    3.50
  -1  -5  -2    5.30    5.90
   1  -5   2    1.60    6.60
   1   5   2    5.10    4.40
  -1   5  -2   14.70    6.50
   1   5   2    3.40    5.30
   2  -5   2  435.26   20.90
   2  -5   2  448.06   22.30
  -2  -5  -2  477.85   18.10
   2   5   2  461.95   19.10
   2   5   2  474.05   21.30
  -2   5  -2  465.55   22.20
   2   5   2  475.55   20.60
   2   5   2  464.75   18.30
   3  -5   2  112.89   10.80
   3  -5   2  100.09   12.30
  -3  -5  -2  105.69    7.70
  -3   5  -2  106.49   11.80
   3   5   2  109.79   11.60
   3   5   2   94.59    8.90
   3   5   2  116.69   10.00
   4  -5   2   10.00    9.60
   4  -5   2    9.20    7.40
  -4  -5  -2   18.20    5.60
   4   5   2   12.80    5.80
   4   5   2    3.80    6.50
  -4   5  -2   -2.50    7.10
   4   5   2    0.70    8.20
  -5  -5  -2   38.60    7.10
   5  -5   2   30.00   12.90
   5  -5   2   33.40   10.00
   5  -5   2   32.50   10.00
   5   5   2   50.59   12.00
   5   5   2   29.60   11.60
   5   5   2   30.60    7.20
  -5   5  -2   38.30   10.40
   6  -5   2    6.00   12.00
  -6  -5  -2   -4.10    6.20
   6  -5   2    5.50    9.80
   6  -5   2  -10.60   12.80
  -6   5  -2  -19.20   10.30
   6   5   2    8.40   11.60
   6   5   2   -3.50    9.70
   7  -5   2   52.59   17.10
   7  -5   2   62.99   13.20
   7  -5   2   32.20   12.90
   7   5   2   20.30   13.30
  -7   5  -2   14.50   11.00
   7   5   2   54.29   16.00
   8  -5   2    6.00   13.30
   8  -5   2    5.30   16.90
  -8   5  -2   -3.60   12.50
   8   5   2    8.50   15.00
   8   5   2   38.10   16.60
   8  -6  -2   10.00   16.40
   8  -6  -2   35.30   19.00
   8   6  -2   -5.00   14.80
   8   6  -2   -3.50   13.90
   7  -6  -2   23.30   14.30
   7  -6  -2  -12.90   11.10
   7  -6  -2    1.30   14.80
  -7   6   2   -1.40    8.20
   7   6  -2   -6.90   12.50
   7   6  -2   -6.90   11.50
   6  -6  -2   -1.30    7.80
  -6  -6   2    2.50    3.10
   6  -6  -2    6.80   11.80
   6  -6  -2   12.50   13.70
  -6   6   2    6.90    7.00
  -6   6   2    2.00    9.80
   6   6  -2    6.20   11.20
   6   6  -2    8.30   10.40
   5  -6  -2   27.40   12.40
   5  -6  -2   59.79   12.80
  -5  -6   2   39.60    8.10
   5  -6  -2   30.00    8.00
   5   6  -2   32.70    5.10
  -5   6   2   26.10    6.90
   5   6  -2   28.30   10.50
  -5   6   2   45.10    9.60
   5   6  -2   28.10   11.00
   4  -6  -2    2.20    9.60
  -4  -6   2    3.40    2.00
   4  -6  -2    5.90    6.20
  -4  -6   2    7.20    5.80
   4  -6  -2    3.10    9.60
  -4  -6   2    2.60    2.10
   4   6  -2   18.30    9.00
   4   6  -2    5.50    7.70
   4   6  -2   -2.10    4.60
  -4   6   2    2.50    8.60
  -4   6   2    3.40    5.50
   3  -6  -2  731.33   32.00
  -3  -6   2  716.43   26.30
  -3  -6   2  712.23   30.00
   3  -6  -2  690.33   31.70
   3   6  -2  695.13   31.20
   3   6  -2  728.53   28.70
   3   6  -2  730.73   30.90
  -3   6   2  697.33   31.70
   2  -6  -2   22.30    6.80
   2  -6  -2   37.90    7.80
  -2  -6   2   27.40    4.80
  -2  -6   2   32.20    6.10
  -2   6   2   21.30    7.00
  -2   6   2   23.20    2.90
   2   6  -2   28.30    7.20
  -1  -6   2  210.38   13.00
  -1  -6   2  198.18   12.20
   1  -6  -2  214.28   12.10
   1  -6  -2  195.38   13.30
  -1   6   2  200.78   14.50
  -1   6   2  202.78    8.00
   1   6  -2  189.28   10.90
  -1   6   2  196.78   13.50
   1   6  -2  194.78   11.80
   0  -6   2   68.39    7.90
   0  -6  -2   61.69    5.40
   0  -6  -2   71.39    8.60
   0  -6   2   65.99    8.80
   0   6   2   75.09    8.50
   0   6   2   72.29    6.10
   0   6   2   69.79    5.50
   0   6  -2   69.09    8.10
   0   6  -2   68.09    6.90
  -1  -6  -2   -0.40    4.00
   1  -6   2    7.70    6.90
   1  -6   2    1.80    2.60
  -1  -6  -2    1.90    5.30
   1  -6   2   -2.10    6.50
   1   6   2    2.00    5.50
  -1   6  -2   -3.50    6.10
   1   6   2    0.10    5.40
   2  -6   2  484.05   22.10
  -2  -6  -2  480.15   18.80
  -2  -6  -2  437.56   20.50
   2  -6   2  469.85   23.00
   2   6   2  463.55   21.50
  -2   6  -2  469.55   23.20
   2   6   2  454.75   19.20
   2   6   2  483.65   21.70
   3  -6   2   92.29   12.20
   3  -6   2   98.99   11.00
  -3  -6  -2   84.69    6.90
   3   6   2   89.29   11.00
   3   6   2   87.39    9.60
   3   6   2   76.09    9.10
  -3   6  -2   92.19   11.20
   4  -6   2   29.80   11.00
   4  -6   2   36.70    9.80
  -4  -6  -2   33.40    6.40
   4   6   2   15.60    6.60
   4   6   2   22.20    8.70
   4   6   2   31.70    9.70
  -4   6  -2   24.80    9.40
  -5  -6  -2    5.60    5.60
   5  -6   2   15.20    9.80
   5  -6   2    0.50    8.20
   5   6   2   -0.50    7.80
   5   6   2    3.80    6.90
  -5   6  -2    1.40    8.90
   5   6   2   -2.00   10.10
   6  -6   2   71.39   13.20
   6  -6   2   68.29   16.10
  -6   6  -2   49.60   12.20
   6   6   2   43.80   12.00
   6   6   2   28.20   13.10
   7  -6   2    5.90   11.00
   7  -6   2    5.00   11.80
   7   6   2   29.20   15.20
   7   6   2   25.10   13.20
  -7   6  -2   34.40   11.90
   8  -6   2  -14.50   12.50
   8  -6   2   -1.90   16.70
  -8  -6  -2    2.40    4.00
   8   6   2   19.30   16.80
   8   6   2    6.70   14.40
  -8   6  -2   -6.40   12.80
   8  -7  -2    2.00   17.40
   8  -7  -2   22.20   15.40
   8   7  -2    7.70   14.50
   8   7  -2    5.40   14.60
  -8   7   2    9.10   11.40
   7  -7  -2   -8.80   14.80
  -7  -7   2   -2.00    3.30
   7  -7  -2  -22.30   12.10
   7   7  -2   -7.30   12.20
   7   7  -2    5.70   11.90
  -7   7   2    9.00   11.00
   6  -7  -2  -18.60   12.80
   6  -7  -2    6.50   12.70
   6   7  -2    8.70   10.40
  -6   7   2    9.30    6.10
   6   7  -2   19.50   12.20
  -6   7   2   10.00    8.90
   5  -7  -2  166.18   18.10
   5  -7  -2  140.49   18.20
  -5  -7   2  155.18   14.80
  -5   7   2  154.38   12.10
   5   7  -2  166.58   10.90
   5   7  -2  172.08   16.60
   5   7  -2  151.78   17.20
  -5   7   2  207.68   18.90
   4  -7  -2  182.88   17.60
   4  -7  -2  177.98   16.80
  -4  -7   2  176.18    8.20
  -4  -7   2  174.18   14.20
  -4  -7   2  164.78    8.10
  -4   7   2  167.28   12.90
   4   7  -2  174.88   11.30
   4   7  -2  161.98   15.80
   4   7  -2  172.68   14.80
  -4   7   2  183.28   15.90
   3  -7  -2  289.67   18.70
   3  -7  -2  321.77   19.20
  -3  -7   2  307.17   16.10
   3   7  -2  311.67   17.50
   3   7  -2  283.17   15.20
   3   7  -2  258.37   16.20
  -3   7   2  322.37   19.10
   2  -7  -2  244.38   15.10
   2  -7  -2  257.97   15.30
  -2  -7   2  245.68   14.20
  -2   7   2  253.07   10.10
  -2   7   2  259.57   16.70
   2   7  -2  251.67   15.30
   1  -7  -2  178.78   12.00
  -1  -7   2  184.38   12.20
  -1  -7   2  189.98   13.10
   1  -7  -2  187.88   13.60
  -1   7   2  186.28   13.80
   1   7  -2  188.18   11.80
  -1   7   2  181.58    7.90
   1   7  -2  185.08   12.10
  -1   7   2  182.48   13.80
   0  -7   2  248.48   14.60
   0  -7   2  228.28   14.50
   0  -7  -2  244.28   14.70
   0   7  -2  260.77   14.60
   0   7   2  232.08   14.60
   0   7  -2  236.18   13.10
   0   7   2  228.78   11.00
   0   7   2  250.67   15.20
  -1  -7  -2  446.56   20.80
   1  -7   2  413.86   21.30
   1  -7   2  469.65   22.00
  -1  -7  -2  458.05   19.00
  -1   7  -2  457.85   22.30
   1   7   2  466.35   20.10
   1   7   2  439.16   21.60
  -2  -7  -2 1718.43   61.79
  -2  -7  -2 1620.84   59.49
   2  -7   2 1647.44   63.29
   2  -7   2 1634.44   62.59
   2   7   2 1680.93   62.69
   2   7   2 1680.23   62.19
   2   7   2 1616.84   59.69
  -2   7  -2 1671.43   63.89
  -3  -7  -2   18.30    4.60
   3  -7   2   18.70    9.60
   3  -7   2   20.60    8.30
   3   7   2   26.90    6.40
   3   7   2   17.30    7.50
  -3   7  -2   29.60    9.00
   3   7   2   27.50    8.20
   4  -7   2   58.99   12.80
   4  -7   2   74.69   11.70
  -4  -7  -2   77.79    7.20
   4   7   2   57.59    8.30
   4   7   2   55.59    9.60
   4   7   2   69.79    9.30
  -4   7  -2   82.19   12.50
  -5  -7  -2  103.79   10.00
   5  -7   2  111.99   14.50
   5  -7   2  112.19   16.80
   5   7   2  126.69   14.00
  -5   7  -2  145.19   16.30
   5   7   2   84.89   10.20
   5   7   2  110.29   15.70
   6  -7   2   35.60   11.90
   6  -7   2   18.50   14.40
  -6   7  -2   16.90   11.00
   6   7   2   13.90   12.90
   6   7   2   13.90   10.60
   7  -7   2   -6.30   14.30
   7  -7   2    3.30   12.20
   7   7   2  -21.40   10.70
  -7   7  -2   -8.00   10.10
   7   7   2   14.70   14.40
   8  -7   2    2.00   13.20
  -8  -7  -2    6.00    4.20
   8  -7   2   14.20   17.90
   8   7   2  -12.40   13.20
  -8   7  -2    5.10   14.00
   8   7   2   21.90   16.20
   8  -8  -2   33.60   18.80
   8  -8  -2   13.40   16.30
   8   8  -2    7.00   14.50
  -8   8   2   -0.20    9.60
   8   8  -2   -2.30   14.70
   7  -8  -2   13.20   14.60
   7  -8  -2    1.80   15.10
  -7  -8   2   -1.60    3.90
   7   8  -2  -10.30   11.30
  -7   8   2   14.10   10.00
   7   8  -2    5.50   13.50
   6  -8  -2   34.50   14.20
   6  -8  -2    6.60   13.60
  -6   8   2   20.70    7.90
   6   8  -2   32.90   13.70
   6   8  -2   32.70   11.30
  -6   8   2   42.50   11.20
   5  -8  -2   93.89   16.20
   5  -8  -2   84.99   15.30
  -5  -8   2   99.49   11.80
  -5   8   2   80.59   12.90
   5   8  -2   89.09   14.30
   5   8  -2   79.49   12.80
   5   8  -2   85.69    9.70
  -5   8   2   89.69   11.30
   4  -8  -2  129.19   13.50
   4  -8  -2  127.09   15.70
  -4  -8   2  151.08   13.80
   4   8  -2  135.59   11.30
   4   8  -2  134.49   13.80
  -4   8   2  146.19   12.90
   4   8  -2  142.59   15.30
  -4   8   2  120.49   14.40
   3  -8  -2   67.99   12.30
   3  -8  -2   52.19   10.80
  -3  -8   2   61.49    8.30
   3   8  -2   66.09    9.60
   3   8  -2   74.49   10.80
   3   8  -2   78.19    9.60
  -3   8   2   73.39   11.00
  -3   8   2   78.39    6.80
  -2  -8   2    2.50    5.50
   2  -8  -2   19.60    9.00
   2  -8  -2   11.70    7.00
   2   8  -2   14.40    7.10
  -2   8   2   23.60    7.90
  -2   8   2    2.60    7.30
  -2   8   2   19.80    2.60
  -2   8   2   20.50    2.90
  -1  -8   2  187.48   12.90
   1  -8  -2  176.48   11.40
   1  -8  -2  184.88   14.10
  -1  -8   2  140.99   12.90
  -1   8   2  178.38    8.20
   1   8  -2  166.78   12.60
  -1   8   2  184.08   14.20
   1   8  -2  156.88   11.60
  -1   8   2  172.88   12.70
   0  -8  -2   -3.50    7.30
   0  -8   2    5.80    6.40
   0  -8   2   10.20    7.50
   0   8   2    2.00    6.40
   0   8  -2   14.50    6.10
   0   8   2   -3.40    6.60
   0   8  -2    7.00    6.30
   0   8   2   14.10    4.30
   1  -8   2   17.90    7.80
  -1  -8  -2   25.60    7.60
  -1  -8  -2   20.50    5.10
   1  -8   2   28.10    8.80
   1   8   2   30.80    7.80
   1   8   2   27.90    5.90
  -1   8  -2   22.60    8.10
  -2  -8  -2  487.55   20.30
  -2  -8  -2  473.45   22.30
   2  -8   2  482.85   23.60
   2  -8   2  454.25   24.00
   2   8   2  478.05   22.40
  -2   8  -2  474.15   24.80
   2   8   2  477.95   20.00
   2   8   2  464.65   17.50
   2   8   2  478.55   23.10
   3  -8   2   27.20    9.90
   3  -8   2   11.50    9.00
  -3  -8  -2   10.40    4.70
  -3   8  -2   15.80    9.00
   3   8   2    9.90    6.30
   3   8   2   18.30    6.30
   3   8   2    6.60    7.80
   4  -8   2   11.80   11.00
   4  -8   2   12.60    9.60
  -4  -8  -2   -2.40    4.40
   4   8   2   11.40    7.80
  -4   8  -2   18.90   10.30
   4   8   2    3.20    9.10
   4   8   2   -6.90    7.20
   5  -8   2   16.60   10.30
   5  -8   2   -0.90   12.20
  -5  -8  -2    9.20    6.10
   5   8   2   11.70   11.20
   5   8   2    5.10    7.80
   5   8   2   -6.50    7.10
  -5   8  -2    2.80    9.70
   6  -8   2   10.40   14.10
   6  -8   2   22.90   12.00
   6   8   2    6.00   12.50
   6   8   2   25.80   12.60
  -6   8  -2    4.10   10.70
   7  -8   2   33.00   17.40
   7  -8   2   20.20   13.40
   7   8   2    8.00   13.70
  -7   8  -2   26.50   12.60
   7   8   2   -0.10   14.70
   8  -8   2   18.90   17.10
   8  -8   2   17.70   16.60
   8   8   2    3.80   15.70
   8   8   2    2.80   16.60
  -8   8  -2  -20.20   10.80
   8  -9  -2   -0.80   18.10
   8  -9  -2   15.10   17.40
  -8   9   2   -8.20   11.90
   8   9  -2  -20.00   13.70
   8   9  -2   30.30   18.00
   7  -9  -2   26.30   16.50
   7  -9  -2   21.20   15.00
  -7   9   2   18.60   10.80
   7   9  -2   17.10   14.00
   7   9  -2   15.00   11.70
  -6  -9   2    9.70    8.70
   6  -9  -2    6.50   13.30
   6  -9  -2  -13.90   13.50
   6   9  -2   13.90   10.60
  -6   9   2    4.50    8.20
  -6   9   2    3.60    9.60
   6   9  -2   -7.40    8.00
   5  -9  -2   44.00   13.90
  -5  -9   2   20.00    7.40
   5  -9  -2   -4.40   11.90
   5   9  -2   -4.60   10.10
  -5   9   2   13.50    9.70
  -5   9   2    1.80    6.80
   5   9  -2   15.20    9.30
   5   9  -2    7.40    7.30
   4  -9  -2   21.10   11.00
   4  -9  -2    7.20   11.20
  -4  -9   2   10.40    7.80
   4   9  -2   12.20    6.90
  -4   9   2    8.70    7.60
   4   9  -2    5.70    9.90
  -4   9   2   -0.10    8.40
   4   9  -2    5.10    7.60
  -3  -9   2  143.89   12.00
   3  -9  -2  117.99   14.10
   3  -9  -2  160.58   15.90
   3   9  -2  153.28   13.90
  -3   9   2  130.59    7.00
  -3   9   2  123.19   14.30
  -3   9   2  128.29   15.40
   3   9  -2  140.19   12.10
  -2  -9   2    9.00    8.10
   2  -9  -2    2.00    9.00
   2  -9  -2   12.40    7.10
  -2  -9   2   -4.90    5.60
  -2   9   2   -5.30    7.50
  -2   9   2    2.20    2.30
  -2   9   2    4.60    2.60
  -2   9   2   -3.50    6.90
   2   9  -2    9.60    6.80
  -1  -9   2  465.75   22.90
   1  -9  -2  448.96   23.20
  -1  -9   2  476.65   22.20
   1  -9  -2  442.96   20.60
  -1   9   2  431.36   23.30
  -1   9   2  441.56   17.40
   1   9  -2  416.06   20.90
   1   9  -2  460.65   21.50
  -1   9   2  434.46   23.60
   0  -9   2  160.08   13.20
   0  -9  -2  153.08   13.60
   0  -9   2  165.58   13.70
   0   9  -2  170.68   13.50
   0   9   2  162.48    9.50
   0   9   2  172.18   13.60
   0   9  -2  159.38   11.40
   0   9   2  156.78   14.00
   1  -9   2  128.39   13.20
   1  -9   2  162.18   13.60
   1  -9   2  137.59   12.60
  -1  -9  -2  164.78   12.90
  -1  -9  -2  126.79   11.00
  -1   9  -2  140.99   13.60
   1   9   2  151.78   13.40
   1   9   2  129.29   10.70
  -1   9  -2  133.29    9.60
  -2  -9  -2   14.60    7.50
   2  -9   2   25.40    9.40
  -2  -9  -2   16.40    5.30
   2  -9   2   22.60    9.10
   2   9   2   10.60    2.70
   2   9   2   20.80    7.00
  -2   9  -2   19.20    8.70
   2   9   2   16.10    6.10
   2   9   2   23.30    8.90
   3  -9   2  776.32   35.30
   3  -9   2  745.13   36.10
  -3  -9  -2  748.63   30.70
   3   9   2  783.32   31.90
   3   9   2  782.92   34.90
   3   9   2  811.12   35.10
  -3   9  -2  791.62   36.80
   4  -9   2    1.90    9.80
  -4  -9  -2   -4.30    4.60
   4  -9   2    7.60   10.90
   4   9   2    6.70    8.60
   4   9   2    0.10    9.30
   4   9   2    3.70    6.00
  -4   9  -2   15.20   10.20
   5  -9   2   22.70   13.00
  -5  -9  -2   31.80    7.20
   5  -9   2   28.20   11.20
  -5   9  -2   13.70   11.20
   5   9   2   31.10    8.80
   5   9   2   24.20   12.20
   5   9   2   28.10    8.80
   6  -9   2   89.09   15.70
   6  -9   2   88.89   18.50
   6   9   2  111.39   14.40
  -6   9  -2   93.19   16.00
   6   9   2   60.99   16.20
   7  -9   2   25.40   13.20
   7  -9   2   32.30   16.60
  -7   9  -2    7.60   12.50
   7   9   2   13.20   12.00
   7   9   2   10.70   11.40
   7 -10  -2   12.90   16.50
   7 -10  -2   22.30   15.30
   7  10  -2   14.80   14.10
  -7  10   2   19.40   13.20
   7  10  -2   -4.50   11.30
  -6 -10   2   52.79    9.60
   6 -10  -2   36.20   15.70
   6 -10  -2   70.99   16.30
   6  10  -2   42.60   14.50
  -6  10   2   45.90   14.20
   6  10  -2   66.79   13.30
  -6  10   2   52.59   11.50
   5 -10  -2  -12.10   11.70
   5 -10  -2   -4.50   12.40
  -5 -10   2   -5.30    8.10
   5  10  -2    6.10    6.80
  -5  10   2    0.60    7.50
   5  10  -2   10.00    9.10
  -5  10   2    6.60    9.50
   5  10  -2    8.20   10.80
   4 -10  -2   33.40   12.30
   4 -10  -2   46.10   13.50
  -4 -10   2   29.80    8.00
   4  10  -2   27.00    3.20
  -4  10   2   43.80   11.80
   4  10  -2   44.50   11.60
  -4  10   2   35.60   11.10
   4  10  -2   29.90    8.70
   4  10  -2   30.10    9.00
   3 -10  -2   28.60   11.40
   3 -10  -2   21.00    9.60
  -3 -10   2   31.00    7.60
  -3  10   2   40.80   10.50
   3  10  -2   36.10    8.50
  -3  10   2   21.10    9.50
   3  10  -2   32.00    9.40
   2 -10  -2    5.70    6.90
  -2 -10   2    8.30    8.90
   2 -10  -2    6.50    7.50
  -2 -10   2   12.30    6.90
   2  10  -2    1.20    7.20
  -2  10   2    2.10    8.00
  -2  10   2   -1.80    7.60
  -2  10   2    5.30    2.70
  -2  10   2    7.70    2.90
   1 -10  -2   20.70    9.50
  -1 -10   2    9.80    8.70
  -1 -10   2   40.10    9.10
   1 -10  -2   27.10    8.10
   1  10  -2   21.50    6.90
  -1  10   2   17.50    8.40
   1  10  -2   22.30    7.20
  -1  10   2   37.10    9.30
  -1  10   2   20.90    4.00
   0 -10   2  185.98   14.60
   0 -10   2  183.38   14.90
   0 -10  -2  171.48   15.00
   0 -10  -2  171.68   14.30
   0  10  -2  183.48   11.60
   0  10   2  181.68   14.70
   0  10  -2  170.58   14.30
   0  10   2  173.98   10.10
   0  10   2  185.78   15.40
  -1 -10  -2   -0.50    7.10
  -1 -10  -2    3.00    5.00
   1 -10   2   -6.60    8.20
   1 -10   2   10.40    7.50
   1  10   2    3.60    8.90
  -1  10  -2   13.30    7.60
   1  10   2    9.00    6.60
  -1  10  -2   10.10    5.30
   2 -10   2   13.80    3.90
   2 -10   2    9.50    9.60
  -2 -10  -2   19.80    8.30
   2 -10   2    5.60    8.70
  -2 -10  -2   14.60    6.10
  -2  10  -2   10.60    8.60
   2  10   2   12.30    6.90
   2  10   2   14.30    7.80
   3 -10   2  379.86   23.10
   3 -10   2  393.76   24.20
  -3 -10  -2  365.46   18.40
   3  10   2  385.96   19.10
  -3  10  -2  401.86   25.00
   3  10   2  418.46   22.50
   3  10   2  381.36   23.00
   4 -10   2  -12.90   10.40
  -4 -10  -2   -0.30    5.10
   4 -10   2   -4.20    9.90
   4  10   2   -7.50    9.60
  -4  10  -2    9.70   10.80
   4  10   2   10.90    6.40
   4  10   2    8.40    8.90
   5 -10   2   34.50   14.20
   5 -10   2   14.10   11.50
  -5 -10  -2   23.60    7.30
  -5  10  -2    2.90   10.70
   5  10   2   11.30   11.70
   5  10   2   12.90    8.10
   5  10   2   11.70    9.10
   6 -10   2    1.70   11.20
   6 -10   2    3.70   14.40
  -6  10  -2   -3.30   10.60
   6  10   2   -3.00   12.40
   6  10   2   -1.00    8.90
   7 -10   2   27.50   16.90
   7 -10   2   18.40   14.70
   7  10   2   -2.10   14.90
  -7  10  -2   17.10   15.10
   7  10   2   18.70   14.70
   7 -11  -2   12.50   16.30
   7 -11  -2   20.30   16.30
   7  11  -2  -12.80   11.30
  -7  11   2   -8.40   10.10
   7  11  -2  -12.10   12.90
  -6 -11   2   32.50    8.60
   6 -11  -2   21.60   15.00
   6 -11  -2   22.10   15.30
  -6  11   2   17.70   11.50
  -6  11   2   12.20    9.90
   6  11  -2    9.60   13.10
   6  11  -2   19.20   13.50
   5 -11  -2  126.99   18.40
  -5 -11   2  152.98   14.30
   5 -11  -2  163.88   20.60
   5  11  -2  179.88   19.40
   5  11  -2  183.98   15.30
  -5  11   2  143.29   16.50
   5  11  -2  177.78   19.00
  -5  11   2  172.18   19.20
   4 -11  -2   35.40   12.20
   4 -11  -2   29.80   12.90
  -4 -11   2   19.80    8.80
   4  11  -2   15.60    9.10
   4  11  -2   18.10    3.10
  -4  11   2   31.30   10.10
   4  11  -2   21.30   10.50
   4  11  -2   36.70   11.90
  -4  11   2   38.50   11.60
  -3 -11   2   32.60    9.40
   3 -11  -2   46.60   12.80
   3 -11  -2   54.29   13.40
   3  11  -2   27.40   10.10
  -3  11   2   36.80    3.90
  -3  11   2   27.60   12.00
  -3  11   2   47.90   11.90
   3  11  -2   39.90   10.30
  -2 -11   2    5.00    9.00
  -2 -11   2    5.00    8.40
   2 -11  -2    6.80   10.60
   2 -11  -2    3.00    7.70
  -2  11   2    2.30   11.50
   2  11  -2    9.90    7.70
  -2  11   2   17.40    3.30
  -2  11   2    3.90    8.40
  -2  11   2   21.40    4.00
  -1 -11   2   16.50    8.90
   1 -11  -2    3.30    6.10
  -1 -11   2    2.50    8.60
   1 -11  -2    0.50    8.80
  -1  11   2   -6.90    7.00
  -1  11   2   -2.70    3.00
   1  11  -2    9.00    6.30
   1  11  -2    0.90    5.70
  -1  11   2    7.30    8.40
   0 -11  -2  115.39   11.90
   0 -11  -2  135.09   14.60
   0 -11   2  134.19   13.50
   0 -11   2  119.89   14.00
   0  11   2  133.59    9.10
   0  11   2  135.29   14.70
   0  11  -2   95.09    9.60
   0  11  -2  101.19   12.20
   1 -11   2   27.90   10.50
   1 -11   2   18.50    8.40
  -1 -11  -2   35.90    9.80
  -1 -11  -2   18.50    7.60
  -1  11  -2   22.70    9.20
   1  11   2   30.40    7.50
   1  11   2   13.80   10.30
  -1  11  -2   29.60    6.00
  -2 -11  -2  102.39   12.80
  -2 -11  -2  113.89   11.10
   2 -11   2  112.89   15.40
   2 -11   2   76.79   13.40
  -2  11  -2   93.29   13.40
   2  11   2  108.29   12.80
   2  11   2  102.59   11.20
   3 -11   2  442.46   26.00
  -3 -11  -2  433.76   20.80
   3 -11   2  409.96   26.20
  -3  11  -2  438.26   27.10
   3  11   2  472.55   24.80
   3  11   2  446.96   24.80
   3  11   2  437.16   20.90
   4 -11   2    3.50   11.40
   4 -11   2   25.50   11.40
  -4 -11  -2   23.50    6.30
   4  11   2   13.80   10.60
   4  11   2    4.70    8.20
  -4  11  -2    6.30   10.50
   4  11   2    6.90    7.50
   5 -11   2   48.10   14.00
   5 -11   2   32.30   14.30
   5  11   2   61.59   14.70
   5  11   2   53.09   11.40
   5  11   2   24.40   10.60
  -5  11  -2   32.70   12.70
   6 -11   2   -8.20   13.60
   6 -11   2  -18.60   11.60
   6  11   2   -7.90   10.80
  -6  11  -2    7.00   12.40
   6  11   2    8.50   12.70
   7 -11   2   20.40   16.70
   7 -11   2   -9.70   13.60
   7  11   2   19.10   15.50
  -7  11  -2   19.50   13.10
   7 -12  -2    2.70   16.20
   7 -12  -2    0.60   15.70
  -7  12   2   11.80   11.90
   7  12  -2  -20.10   14.30
   7  12  -2    3.10   14.70
   6 -12  -2   20.00   15.90
   6 -12  -2    9.90   14.90
   6  12  -2   29.00   13.90
  -6  12   2    8.40    9.00
   6  12  -2   10.00   10.70
  -6  12   2   -3.90   10.40
   5 -12  -2   28.80   13.80
   5 -12  -2   26.70   11.30
  -5 -12   2   25.90    8.00
   5  12  -2    9.90   11.60
  -5  12   2    2.60   10.30
  -5  12   2   23.50   10.20
   5  12  -2   10.10   10.00
   4 -12  -2   17.20   11.20
  -4 -12   2    4.50    8.40
   4 -12  -2  -16.40   11.40
  -4  12   2   12.30   10.10
   4  12  -2    2.30    9.10
  -4  12   2    2.90   11.50
   4  12  -2    3.50    2.70
   4  12  -2    6.30    8.00
   4  12  -2    7.40   10.60
   3 -12  -2   26.40   10.60
   3 -12  -2   33.10   13.10
  -3 -12   2   26.30    8.20
   3  12  -2   30.10   10.30
   3  12  -2   19.80    9.50
  -3  12   2    0.60    9.80
  -3  12   2   32.30   11.10
   2 -12  -2    2.00    7.90
  -2 -12   2    1.10    6.90
   2 -12  -2    9.70   11.00
  -2 -12   2   26.90   10.30
   2  12  -2   -2.10    7.70
  -2  12   2    0.70    3.00
  -2  12   2    6.20    9.60
  -2  12   2    4.50    6.60
  -1 -12   2   37.50   11.30
  -1 -12   2   39.10    9.70
   1 -12  -2   40.60   12.00
  -1  12   2   32.50   10.00
   1  12  -2   39.30    8.50
  -1  12   2   43.10   11.00
   1  12  -2   42.90    8.90
  -1  12   2   43.70    5.70
   0 -12  -2    8.80    9.40
   0 -12   2    6.90    9.60
   0 -12   2    2.70    8.10
   0 -12  -2   -3.50    6.90
   0  12  -2   12.10    7.90
   0  12   2   13.30    5.50
   0  12   2   -5.70    8.50
   0  12  -2    3.70    6.90
  -1 -12  -2  144.59   12.40
  -1 -12  -2  120.39   14.60
   1 -12   2  147.59   16.10
   1 -12   2   97.69   13.30
   1  12   2  122.29   14.40
  -1  12  -2  128.29   15.00
   1  12   2  135.69   11.10
  -1  12  -2  140.89   11.10
   2 -12   2   13.50   10.80
   2 -12   2   -0.20    9.40
  -2 -12  -2   15.80    9.60
  -2 -12  -2   14.40    7.50
   2  12   2   14.80    9.00
  -2  12  -2   15.40    9.90
   2  12   2   14.80    9.20
  -2  12  -2   24.10    6.30
   3 -12   2   14.20    4.70
   3 -12   2    5.40   11.40
   3 -12   2    4.00   10.90
  -3 -12  -2    3.50    6.50
   3  12   2    4.80    8.70
   3  12   2   12.80   10.60
  -3  12  -2    8.50   10.30
   3  12   2    0.40    5.90
   4 -12   2  117.39   17.10
   4 -12   2  107.79   17.20
  -4 -12  -2  142.79   12.70
  -4  12  -2  128.29   17.30
   4  12   2  126.59   13.00
   4  12   2  115.39   16.30
   4  12   2  131.49   16.00
   5 -12   2    4.30   13.40
   5 -12   2   12.70   12.40
  -5  12  -2    1.50   11.70
   5  12   2  -11.10   11.00
   5  12   2   34.30   11.20
   5  12   2   19.90    8.20
   6 -12   2   19.10   14.00
   6 -12   2   11.60   14.70
   6  12   2  -19.50   12.20
  -6  12  -2   18.00   15.60
   7 -12   2    9.80   17.20
   7 -12   2   31.40   15.80
  -7  12  -2   38.00   14.40
   7  12   2   37.50   16.30
   6 -13  -2   -6.80   13.80
   6 -13  -2   32.90   14.80
  -6  13   2    0.10   11.40
  -6  13   2  -16.70   10.20
   6  13  -2    2.20   13.30
   6  13  -2    5.50   10.30
   5 -13  -2   18.20   14.00
   5 -13  -2   -4.70   13.90
  -5 -13   2    5.90    7.60
  -5  13   2   -0.40   11.10
   5  13  -2  -11.30   11.00
   5  13  -2   -4.10   10.70
  -5  13   2    0.90   11.00
   4 -13  -2  -19.90   10.10
  -4 -13   2   -9.30    8.40
   4 -13  -2  -13.70   12.60
   4  13  -2    4.20    8.20
   4  13  -2  -18.70    9.00
  -4  13   2   -3.40    9.90
   4  13  -2    6.40   10.30
  -4  13   2   -5.60    8.60
   4  13  -2   -3.40    2.90
   3 -13  -2  206.08   20.20
   3 -13  -2  162.58   17.10
  -3 -13   2  184.48   15.80
   3  13  -2  193.38   17.20
  -3  13   2  203.18   20.10
  -3  13   2  184.98   19.00
   3  13  -2  172.68   19.20
   2 -13  -2  -12.00   10.30
   2 -13  -2    6.30    8.30
  -2 -13   2    4.40    9.90
  -2 -13   2    6.20    7.90
   2  13  -2    8.50   10.00
  -2  13   2   -8.50    8.70
   2  13  -2    6.20    8.10
  -2  13   2    1.80    9.40
   1 -13  -2    8.20    8.30
  -1 -13   2   14.90   10.90
  -1 -13   2   10.80    8.60
   1  13  -2    6.90    7.30
   1  13  -2   10.20    7.50
  -1  13   2    9.40    9.10
  -1  13   2   14.00   10.20
  -1  13   2   18.30    4.60
   0 -13   2   49.00   12.80
   0 -13   2   43.50   10.50
   0 -13  -2   40.80   10.90
   0 -13  -2   65.19   13.30
   0  13   2   61.79    8.00
   0  13  -2   49.60   12.50
   0  13  -2   67.89    9.20
   0  13   2   60.59   12.60
   1 -13   2   82.19   12.40
   1 -13   2  103.49   15.10
  -1 -13  -2   78.09   11.20
  -1 -13  -2   79.39   13.30
  -1  13  -2   85.99   13.30
   1  13   2  106.29   11.50
   1  13   2   80.39   13.50
  -1  13  -2   83.69    8.90
  -2 -13  -2  103.69   14.20
   2 -13   2   79.19   13.40
   2 -13   2  126.19   16.30
  -2 -13  -2   96.19   11.10
   2  13   2  100.39   14.10
   2  13   2  115.09   12.30
  -2  13  -2  113.69   10.30
  -2  13  -2   76.09   14.00
  -3 -13  -2  104.69   12.00
   3 -13   2  134.19   16.90
   3 -13   2  125.29   17.40
   3  13   2  121.09   14.80
  -3  13  -2  119.59   16.70
   3  13   2  116.49   11.20
   3  13   2  121.39   16.40
   4 -13   2   43.70   13.80
   4 -13   2   13.10   12.90
  -4  13  -2   57.89   14.50
   4  13   2   44.70    9.70
   4  13   2   42.40   10.80
   4  13   2   46.40   13.30
   5 -13   2   37.50   14.70
   5 -13   2   30.20   15.60
   5  13   2   35.90   12.60
   5  13   2   56.29   14.50
  -5  13  -2   39.20   13.40
   6 -13   2   30.90   15.90
   6 -13   2  -10.20   13.50
   6  13   2   29.90   15.20
  -6  13  -2   13.70   12.70
   6 -14  -2  -11.90   15.80
   6 -14  -2   -2.20   15.50
  -6  14   2   10.40   12.00
   6  14  -2    2.70   13.40
   6  14  -2   -0.20   12.30
  -6  14   2   -5.50   11.80
   5 -14  -2   15.60   13.70
  -5 -14   2   -6.50   11.80
   5 -14  -2    3.20   14.90
  -5  14   2   12.10   10.20
  -5  14   2    5.70   10.80
   5  14  -2    8.20   11.70
   5  14  -2    4.00   11.80
  -4 -14   2   28.50    9.10
   4 -14  -2   37.30   15.70
   4 -14  -2   30.10   12.70
   4  14  -2   44.00   11.90
  -4  14   2    0.00   10.70
   4  14  -2   26.10   11.70
   4  14  -2   20.10   11.80
   4  14  -2   28.60    3.90
  -4  14   2   24.50   11.40
  -3 -14   2   49.60   10.10
   3 -14  -2   19.70    4.80
   3 -14  -2   39.30   14.70
   3 -14  -2   33.50   13.50
   3  14  -2   47.90   13.80
  -3  14   2   19.80   11.30
  -3  14   2   32.50   11.60
   3  14  -2   26.10   10.80
  -2 -14   2   15.10    8.90
  -2 -14   2    0.30   10.70
   2 -14  -2  -10.10   11.70
   2 -14  -2   16.00   10.70
   2  14  -2   -1.00    9.90
   2  14  -2  -13.30    7.40
  -2  14   2  -12.60    9.20
  -2  14   2   -4.80    9.30
  -1 -14   2    1.70    7.20
   1 -14  -2   21.60   11.20
  -1 -14   2   -1.30    8.20
   1 -14  -2   10.00   11.50
  -1  14   2   18.40    9.70
  -1  14   2    5.70    5.10
   1  14  -2   13.10    7.60
  -1  14   2    8.30    9.80
   1  14  -2    3.70    7.30
   0 -14   2   24.80    9.30
   0 -14  -2   12.20    8.40
   0 -14  -2   -7.50    9.80
   0 -14   2    2.20   10.30
   0  14  -2   -9.90    7.80
   0  14   2    9.40    6.10
   0  14   2   -4.00    9.70
   0  14  -2   -2.90    5.90
   1 -14   2  323.67   22.40
   1 -14   2  257.67   20.80
  -1 -14  -2  295.87   21.40
  -1 -14  -2  247.68   18.80
   1  14   2  244.28   15.80
   1  14   2  241.98   21.10
  -1  14  -2  283.87   21.60
  -1  14  -2  245.38   14.90
   2 -14   2   -9.10   10.60
  -2 -14  -2   -4.10    9.70
   2 -14   2   18.30   10.50
  -2 -14  -2   -2.20    7.90
   2  14   2    4.70    7.60
  -2  14  -2   -5.20    9.40
  -2  14  -2   18.20    6.50
   2  14   2    7.20    9.80
  -3 -14  -2    1.50    7.20
   3 -14   2   -3.80   10.90
   3 -14   2    4.00    8.80
  -3 -14  -2   -3.00    9.50
  -3  14  -2    5.20    6.40
   3  14   2  -15.10    8.20
   3  14   2   13.70    9.30
   3  14   2   -1.60   11.50
  -3  14  -2   13.40   11.00
   4 -14   2   30.60   14.00
   4 -14   2   31.00    6.20
   4 -14   2   59.09   16.00
  -4  14  -2   26.20   13.30
   4  14   2   39.10   13.40
   4  14   2   32.30   12.00
   5 -14   2   30.70   14.40
   5 -14   2    9.60   14.70
   5  14   2   18.90   15.10
  -5  14  -2    6.20   12.30
   5  14   2   -1.70   11.20
   6 -14   2  -18.80   15.90
   6 -14   2   14.10   14.60
   6  14   2   -2.20   14.50
  -6  14  -2  -14.90   12.00
   6 -15  -2   50.89   18.50
   6 -15  -2   16.00   16.40
  -6  15   2   27.60   12.00
   6  15  -2   43.80   16.60
  -6  15   2   30.60   14.10
   5 -15  -2   -6.90   13.40
   5 -15  -2    6.00   15.80
  -5  15   2   27.50   14.20
   5  15  -2   12.00   12.80
   5  15  -2   -0.70   11.40
  -5  15   2   -0.50   10.90
   4 -15  -2  -19.50   13.80
  -4 -15   2    8.40    9.60
   4 -15  -2    0.10   11.70
  -4  15   2   -6.10   10.90
   4  15  -2    2.70    8.90
   4  15  -2   -0.90   10.00
   4  15  -2    6.40    3.30
  -4  15   2   -0.50   10.90
   4  15  -2    3.80   11.10
   3 -15  -2   12.70   10.60
  -3 -15   2  -14.90    9.20
   3 -15  -2    0.20   13.60
  -3  15   2  -15.20    9.70
   3  15  -2    2.00    9.60
   3  15  -2    0.40    9.40
  -3  15   2    2.00   10.50
  -2 -15   2   40.60   11.20
   2 -15  -2   54.59   15.00
  -2 -15   2   63.49   14.60
  -2  15   2   52.59   13.30
   2  15  -2   44.30   14.80
  -2  15   2   58.19   13.40
   2  15  -2   25.50    9.70
  -1 -15   2   27.30   10.40
   1 -15  -2    7.00   12.10
  -1 -15   2   -2.00   10.80
   1 -15  -2   19.00    9.40
   1  15  -2   15.40    8.60
  -1  15   2   21.80   15.00
   1  15  -2   27.60   10.50
  -1  15   2   -3.10    9.00
   0 -15  -2   10.60   11.30
   0 -15  -2   25.60    9.20
   0 -15   2    7.60   11.20
   0 -15   2   30.00   10.60
   0  15   2    6.80   11.00
   0  15  -2   30.00    9.00
   0  15   2   21.30    7.00
   0  15  -2   19.20    9.90
   1 -15   2   -1.40   10.40
  -1 -15  -2   15.00    8.50
  -1 -15  -2   12.50   11.60
   1 -15   2    3.10   11.50
   1  15   2   20.00   11.20
   1  15   2    6.10    7.20
  -1  15  -2   18.10    7.40
  -1  15  -2   21.30   10.60
   2 -15   2    6.80   10.50
   2 -15   2   21.70   12.50
  -2 -15  -2   -1.60    7.00
  -2 -15  -2   16.20   11.30
  -2  15  -2    2.40    6.10
   2  15   2   15.20    8.70
   2  15   2    3.70   10.00
  -2  15  -2    3.60   10.60
   3 -15   2   23.00   12.20
   3 -15   2   31.10   14.10
  -3 -15  -2   46.70   13.40
  -3 -15  -2   30.70    9.30
   3 -15   2    7.40   12.30
   3  15   2    7.10   13.10
   3  15   2   18.00   10.30
  -3  15  -2   22.50   12.30
   4 -15   2  125.49   19.80
   4 -15   2  129.69   18.90
   4  15   2  166.68   18.20
  -4  15  -2   97.79   15.70
   4  15   2  125.99   18.30
   5 -15   2   13.70   14.70
   5 -15   2   18.50   15.40
   5 -15   2    3.10    5.20
   5  15   2   11.00   13.90
  -5  15  -2   13.20   12.90
   5  15   2    7.30   12.90
   6 -15   2  -19.80   13.70
   6 -15   2   23.80   17.10
  -6  15  -2   -7.30   12.90
   6  15   2  -14.00   13.10
   5 -16  -2   11.50   14.50
   5 -16  -2    6.20   15.90
  -5  16   2   17.60   13.00
  -5  16   2   -1.60   11.10
   5  16  -2   -0.80   12.70
  -4 -16   2    8.50   10.10
   4 -16  -2   19.10   15.10
   4 -16  -2   -9.50   11.50
   4  16  -2   -1.70   11.70
   4  16  -2   20.20   11.00
   4  16  -2    3.40    3.40
  -4  16   2  -12.80   10.40
   4  16  -2    1.80   10.90
  -4  16   2  -10.80   10.50
   3 -16  -2   -8.50    9.80
   3 -16  -2    8.80   10.50
  -3 -16   2   18.60   10.80
   3  16  -2  -12.40    9.60
  -3  16   2   10.40   11.60
   3  16  -2    8.20   12.50
  -3  16   2   10.90   14.40
  -2 -16   2   -1.00    9.70
   2 -16  -2    8.70   14.30
  -2 -16   2   25.70   13.00
   2  16  -2   11.60   11.50
  -2  16   2    4.50   10.90
   2  16  -2   27.00   10.00
  -2  16   2    5.40   11.70
   1 -16  -2   11.70   10.20
  -1 -16   2    5.80    9.70
  -1 -16   2   19.00   12.40
   1 -16  -2    7.90   12.70
   1  16  -2   18.30   10.30
   1  16  -2   17.80   13.20
  -1  16   2    3.10   11.30
   0 -16   2  -15.30    8.50
   0 -16  -2   -2.30    9.00
   0 -16  -2   -5.80   11.20
   0 -16   2   -5.70   11.80
   0  16  -2   -1.70    6.60
   0  16  -2   -3.80    9.30
   0  16   2    5.60   13.60
   1 -16   2   18.50   10.90
  -1 -16  -2   21.20   12.70
  -1 -16  -2   26.80    9.40
   1 -16   2   28.00   13.30
  -1  16  -2   27.40    8.50
   1  16   2   17.70   11.90
   1  16   2   26.50    9.40
  -1  16  -2   31.70   12.00
  -2 -16  -2   49.40   11.30
   2 -16   2   69.49   15.50
   2 -16   2   57.29   13.70
  -2 -16  -2   73.39   15.20
  -2  16  -2   59.09   14.20
   2  16   2   84.09   15.00
   2  16   2   69.29   13.10
   3 -16   2   -0.30   11.40
  -3 -16  -2  -13.00   10.50
   3 -16   2   11.40   13.20
   3  16   2    0.50   10.70
   3  16   2    8.40   10.10
  -3  16  -2   10.70   11.80
   4 -16   2   19.20   14.20
   4 -16   2   21.80   13.70
   4  16   2    1.00   13.10
  -4  16  -2   -3.10   12.00
   4  16   2    4.40   11.40
   5 -16   2   63.79   17.90
   5 -16   2   43.40   17.90
  -5  16  -2   42.80   15.70
   5  16   2   51.29   16.50
   5 -17  -2    0.80   14.10
   5 -17  -2   -6.00   15.90
   5  17  -2   -4.50   13.10
  -5  17   2   -2.40   11.40
  -5  17   2  -18.70   11.50
   4 -17  -2    0.60   14.90
   4 -17  -2   32.80   17.20
  -4  17   2    1.60   12.20
   4  17  -2    0.10    4.20
  -4  17   2    8.90   12.60
   4  17  -2    7.70   12.20
   4  17  -2    7.70   10.70
   3 -17  -2    4.70   14.60
  -3 -17   2   30.00   12.00
   3  17  -2   -1.50   10.50
  -3  17   2   23.80   13.20
   3  17  -2   27.10   12.00
  -3  17   2   21.20   12.90
   2 -17  -2    8.10   11.40
  -2 -17   2   -4.70   11.00
   2 -17  -2  -13.10   12.20
  -2 -17   2    7.00   13.40
   2  17  -2   21.90    9.90
  -2  17   2    4.10   12.20
  -2  17   2    8.50   11.00
   2  17  -2   -3.80   10.90
  -1 -17   2    3.60    9.90
   1 -17  -2   14.50   10.00
  -1 -17   2  -12.70   11.50
   1 -17  -2   -7.60    9.30
   1  17  -2    7.90    8.40
  -1  17   2   -8.00   11.30
   1  17  -2   21.90   13.20
   0 -17   2   49.90   12.80
   0 -17   2   67.29   16.00
   0 -17  -2   29.60   11.00
   0 -17  -2   76.59   15.70
   0  17  -2   87.99   17.60
   0  17  -2   41.30   12.30
   0  17   2   56.39   14.70
   0  17  -2   69.09   10.70
   1 -17   2   -1.60   10.70
  -1 -17  -2   21.10   13.10
   1 -17   2   -1.40   12.00
  -1 -17  -2   12.40    9.10
   1  17   2   -3.60    8.50
   1  17   2  -14.40   10.30
  -1  17  -2   11.70   10.90
   2 -17   2   31.10   15.00
  -2 -17  -2   13.80   10.20
   2 -17   2   -1.90   11.20
  -2 -17  -2   -4.30   11.30
   2  17   2    0.90    3.80
   2  17   2  -11.60   10.20
   2  17   2  -11.40    7.80
  -2  17  -2   -5.30   10.90
   3 -17   2   17.20   15.10
   3 -17   2   15.50   12.60
  -3  17  -2    2.80   12.00
   3  17   2   15.40   12.30
   3  17   2   31.10   11.70
   4 -17   2   -5.70   12.80
   4 -17   2  -11.90   12.10
   4 -17   2    3.90   14.50
   4  17   2    4.20   13.40
   4  17   2    5.30   11.90
  -4  17  -2    4.20   12.80
   5 -17   2   50.19   17.80
   4 -18  -2    7.60   16.10
   4 -18  -2   -4.30   11.70
  -4  18   2   19.70   16.30
   4  18  -2    2.90    3.90
  -4  18   2   -0.50   11.90
   4  18  -2    8.70   12.00
   3 -18  -2   34.50   17.00
  -3 -18   2   -0.90    9.70
  -3  18   2   24.50   13.70
  -3  18   2   13.70   13.10
   3  18  -2   15.80   13.50
   3  18  -2   20.70   12.60
  -2 -18   2   22.30   13.90
  -2 -18   2   15.30   11.00
   2 -18  -2    8.60   11.70
   2 -18  -2   -0.30   13.70
   2  18  -2   17.30   10.40
  -2  18   2   24.40   13.70
   2  18  -2   -3.40   11.30
  -2  18   2   26.60   12.90
   1 -18  -2   29.40   12.30
  -1 -18   2   19.80   13.20
   1 -18  -2   22.20   14.00
  -1 -18   2   25.50   14.60
   1  18  -2   13.20   12.90
  -1  18   2   37.50   14.20
   1  18  -2   35.50   11.70
   0 -18  -2   53.69   14.40
   0 -18   2   44.60   15.20
   0 -18  -2   47.00   15.40
   0 -18   2   53.59   13.10
   0  18  -2   57.99   15.40
   0  18   2   68.59   15.70
   0  18  -2   55.69   16.20
   1 -18   2   -3.20   11.20
  -1 -18  -2   -5.10    8.60
  -1 -18  -2   13.50   13.00
   1 -18   2  -24.80   11.90
  -1  18  -2   12.00   14.70
   1  18   2   -6.70   11.50
  -1  18  -2    1.50   10.70
   2 -18   2   -2.20   11.70
  -2 -18  -2   22.70   13.20
   2 -18   2  -12.10   12.70
   2  18   2   -1.50    3.70
   2  18   2   16.60    9.90
   2  18   2    7.90   14.50
  -2  18  -2    8.70   12.00
   3 -18   2   -5.40   12.40
   3 -18   2    9.40   14.60
   3  18   2    5.30   13.20
   3  18   2   11.20   12.60
  -3  18  -2   -3.00   12.20
   4 -18   2    5.20   14.80
   4 -18   2    4.20   13.50
   4  18   2   -3.90   11.70
   4  18   2   11.90   14.80
  -4  18  -2   15.10   13.80
   3 -19  -2    9.30   16.40
   3 -19  -2   -6.30   15.10
  -3  19   2   21.60   13.50
  -3  19   2    1.20   12.10
   3  19  -2   -7.00   13.30
   2 -19  -2   47.70   17.20
  -2 -19   2   35.10   12.30
  -2 -19   2   18.70   15.30
   2 -19  -2   18.30   12.90
   2  19  -2   33.80   12.10
  -2  19   2   23.80   14.50
  -1 -19   2   14.50   14.50
  -1 -19   2    4.70   10.80
   1 -19  -2   36.60   15.40
   1 -19  -2    0.30   11.00
   1  19  -2  -17.70   11.40
  -1  19   2    9.10   13.20
   0 -19   2   13.00   11.60
   0 -19  -2  -40.60   12.70
   0 -19  -2   -0.30   12.50
   0 -19   2    3.00   13.50
   0  19   2   -2.10   14.40
   0  19  -2   22.20   14.70
   0  19  -2    9.90   11.70
   1 -19   2   66.79   17.80
  -1 -19  -2   36.80   12.20
  -1 -19  -2   57.49   16.30
   1 -19   2   54.89   14.00
   1  19   2   64.89   16.40
  -1  19  -2   52.79   14.50
   2 -19   2   15.90   13.20
  -2 -19  -2   -6.90   12.80
   2 -19   2    3.90   14.70
  -2  19  -2   23.00   16.10
   2  19   2   11.00   12.50
   2  19   2    9.40    4.40
  -2  19  -2   20.60   13.40
   3 -19   2    0.30   12.80
   3 -19   2   24.30   12.70
   3  19   2   29.90   13.90
  -3  19  -2   47.40   17.80
  -3  19  -2   18.30   13.60
   3  19   2    5.00   15.60
  -2 -20   2   14.30   14.90
   2 -20  -2    3.70   15.70
   2 -20  -2    3.70   15.60
  -2 -20   2   14.20   11.50
  -2  20   2   11.40   13.20
  -1 -20   2    5.40   11.70
   1 -20  -2    4.70   11.90
   1 -20  -2    3.40   15.40
  -1 -20   2    7.00   14.50
  -1  20   2    1.00   13.20
   0 -20  -2   12.40   11.20
   0 -20   2    2.70   12.00
   0 -20  -2   -4.30   14.40
   0 -20   2   -5.50   13.70
   0  20   2   -6.60   13.30
   1 -20   2   28.60   13.20
  -1 -20  -2    7.20   15.40
   1 -20   2   77.99   19.00
  -1  20  -2   43.70   14.40
   1  20   2   72.89   17.10
   2 -20   2   18.40   14.20
   2 -20   2    3.20   16.10
  -2 -20  -2   18.40   14.80
   2  20   2    7.70    5.00
   2  20   2    2.90   12.70
  -2  20  -2    3.00   15.60
   8   0  -3   16.30   13.60
   8   0  -3   12.50   16.40
   8   0  -3    3.20   14.30
   7   0  -3   26.50   12.60
   7   0  -3    6.90   11.00
   7   0  -3   11.90   13.70
  -6   0   3    5.70    4.80
   6   0  -3    6.50   11.60
   6   0  -3   -7.20    9.60
   6   0  -3    7.00    7.90
  -5   0   3   -5.30    4.40
   5   0  -3   -3.60    9.40
   5   0  -3  -10.30    8.30
   5   0  -3    7.70    8.00
   4   0  -3   -2.00    5.40
  -4   0   3    2.10    3.60
   4   0  -3    7.20    6.50
   3   0  -3    1.70    5.50
   3   0  -3   -1.40    3.20
  -3   0   3    4.00    3.00
   3   0  -3   -5.20    6.40
   2   0  -3    8.30    3.10
   2   0  -3    0.20    2.50
   2   0  -3   -3.40    4.40
   2   0  -3   -1.40    5.70
  -2   0   3   14.90    5.70
  -2   0   3   -3.80    2.70
   1   0  -3   -3.70    3.20
   1   0  -3   -0.40    4.40
  -1   0   3    3.00    4.50
  -1   0   3   -2.80    3.70
   1   0  -3   -2.70    3.30
   0   0   3   -4.40    2.80
   0   0  -3   -0.20    4.30
   0   0   3    1.40    4.50
   0   0  -3    0.40    2.90
   1   0   3   -6.70    4.20
   1   0   3   -0.80    1.30
  -1   0  -3   -5.10    4.60
  -1   0  -3   -6.00    5.00
  -1   0  -3   -3.30    4.20
   1   0   3   -9.70    5.30
  -1   0  -3   -0.80    1.40
   1   0   3   -3.50    5.10
   1   0   3   -0.20    2.90
   2   0   3    4.10    6.10
   2   0   3    1.30    5.40
  -2   0  -3   -4.00    5.00
   2   0   3   -6.90    5.70
   2   0   3   -3.00    2.80
   3   0   3    6.40    7.00
  -3   0  -3   -3.40    6.20
   3   0   3   -8.40    4.00
   3   0   3  -11.50    6.40
  -4   0  -3   -1.60    5.60
   4   0   3    4.10    7.80
   4   0   3   -0.40    4.40
   4   0   3   -2.20    7.50
  -5   0  -3   -7.90    5.80
  -5   0  -3    6.10    2.40
   5   0   3   -7.70    6.90
   5   0   3   -0.20    8.80
   5   0   3   10.60    9.80
  -6   0  -3    1.90    6.70
   6   0   3   -5.10    6.70
   6   0   3   13.30   11.30
   6   0   3    0.60   11.60
   7   0   3   -7.20   13.00
   7   0   3   -4.40   10.30
  -7   0  -3   -2.60    7.20
   7   0   3    4.10   12.80
   8   0   3   10.00   15.60
   8   0   3    6.80   14.00
   8  -1  -3   -6.30   12.30
   8  -1  -3   -2.10   13.90
   8  -1  -3   -8.80   13.30
   8   1  -3   10.50   12.90
   8   1  -3    3.20   16.40
   8   1  -3    1.30   13.80
   7  -1  -3   57.39   16.80
   7  -1  -3   55.49   16.80
   7  -1  -3   27.20   12.40
   7   1  -3   -0.70   11.60
   7   1  -3   32.80   15.80
   7   1  -3   18.20   12.10
  -6  -1   3    4.40    4.20
   6  -1  -3    7.00   10.80
   6  -1  -3   33.00   12.90
   6  -1  -3   10.90    9.80
  -6   1   3    9.40    5.80
   6   1  -3   -2.70    9.30
   6   1  -3   33.10   12.40
   5  -1  -3    1.50    7.50
   5  -1  -3   14.60    9.40
  -5  -1   3    6.50    3.90
   5  -1  -3    4.30    9.60
  -5   1   3    4.40    5.20
   5   1  -3    8.00    8.10
   5   1  -3    6.20    9.60
  -4  -1   3   -2.20    3.10
   4  -1  -3   -1.80    7.90
   4  -1  -3    0.20    7.30
   4  -1  -3    5.60    7.80
  -4   1   3    5.00    3.60
   4   1  -3   -2.30    6.40
   4   1  -3    0.60    7.50
   4   1  -3   -2.20    3.30
   3  -1  -3   70.09    7.70
  -3  -1   3   69.09    4.90
   3  -1  -3   73.29    9.60
  -3  -1   3   82.19    8.50
   3   1  -3   69.39    4.90
  -3   1   3   72.79    4.60
   3   1  -3   72.19    8.40
   3   1  -3   68.19    8.20
  -3   1   3   67.29    7.00
   2  -1  -3  688.73   27.50
   2  -1  -3  670.53   26.60
   2  -1  -3  776.22   27.80
   2  -1  -3  741.63   29.40
  -2  -1   3  773.72   29.10
   2   1  -3  751.22   28.80
   2   1  -3  737.83   26.30
   2   1  -3  713.23   26.00
   2   1  -3  752.82   29.60
  -2   1   3  727.83   27.80
  -2   1   3  744.83   26.80
   1  -1  -3 1626.84   57.29
   1  -1  -3 1659.13   58.29
   1  -1  -3 1697.93   57.99
  -1  -1   3 1584.74   58.39
  -1  -1   3 1679.43   58.39
  -1   1   3 1560.14   58.09
   1   1  -3 1633.04   57.69
  -1   1   3 1617.64   57.89
  -1   1   3 1647.94   58.19
   1   1  -3 1677.23   58.29
   0  -1   3  297.87   13.00
   0  -1  -3  309.07   12.30
   0  -1   3  316.57   13.90
   0  -1  -3  307.47   12.00
   0  -1   3  311.17   13.10
   0   1  -3  310.87   13.70
   0   1   3  288.07   13.70
   0   1   3  307.27   12.00
   0   1  -3  310.37   13.30
   0   1  -3  331.07   13.10
  -1  -1  -3  221.38   12.10
   1  -1   3  194.18    8.60
   1  -1   3  226.48   11.40
  -1  -1  -3  223.48   10.00
  -1   1  -3  195.88   11.70
   1   1   3  209.18   11.30
   1   1   3  222.08   11.30
   1   1   3  188.88    7.90
   1   1   3  206.28    9.50
  -1   1  -3  198.58    8.70
   2  -1   3   79.79    8.50
   2  -1   3   73.19    5.80
   2  -1   3   71.59    8.50
  -2  -1  -3   70.29    8.30
   2   1   3   73.99    8.50
   2   1   3   71.59    7.60
  -2   1  -3   67.39    7.70
  -2   1  -3   70.39    5.60
   2   1   3   63.29    7.60
   3  -1   3  419.86   20.50
   3  -1   3  357.36   19.50
  -3  -1  -3  434.16   19.50
   3  -1   3  416.46   17.80
   3   1   3  418.26   18.60
  -3   1  -3  399.86   19.80
   3   1   3  468.85   21.20
   3   1   3  436.36   21.10
   4  -1   3   28.30    8.70
   4  -1   3   25.80    9.10
   4  -1   3   29.30    6.90
  -4  -1  -3   19.20    6.20
   4   1   3   30.20    9.10
  -4   1  -3   12.00    7.70
   4   1   3   34.10    6.50
   4   1   3   14.70    8.10
  -4   1  -3   24.50    2.70
   5  -1   3  113.39   13.90
  -5  -1  -3  118.69   11.30
   5  -1   3  134.19   15.70
   5  -1   3  114.89   10.80
   5   1   3  112.89   11.30
   5   1   3  115.19   14.30
  -5   1  -3  105.09   11.80
   5   1   3  106.39   14.20
   6  -1   3   13.40    8.10
  -6  -1  -3    9.10    3.20
  -6  -1  -3   11.70    6.70
   6  -1   3    3.10   12.00
   6  -1   3    0.20   12.90
   6   1   3   12.10   11.10
  -6   1  -3  -14.10    6.40
   6   1   3   13.40    7.30
   6   1   3    4.10   11.50
   7  -1   3   -7.30   11.40
   7  -1   3    9.00    9.00
   7  -1   3   19.70   14.00
  -7  -1  -3   11.80    9.30
   7   1   3   33.10   11.10
  -7   1  -3   -9.00    9.30
   7   1   3   20.20   13.50
   7   1   3   -5.30   12.60
   8  -1   3   35.60   16.10
   8  -1   3   11.20   15.80
   8   1   3   19.50   15.20
   8   1   3   -1.70   15.40
   8  -2  -3   50.09   16.10
   8  -2  -3   29.50   16.70
   8  -2  -3   23.20   13.60
   8   2  -3   32.50   15.50
   8   2  -3   39.90   15.40
   8   2  -3   21.40   16.90
   7  -2  -3   29.60   15.40
   7  -2  -3  -16.90   11.50
   7  -2  -3   23.80   12.00
   7   2  -3   21.20   12.20
   7   2  -3    4.80   13.40
   7   2  -3   24.30   12.60
   6  -2  -3    6.20   11.30
   6  -2  -3   -3.70   12.10
   6  -2  -3    6.90   10.40
   6   2  -3    3.90   10.40
   6   2  -3   18.00    9.10
  -6   2   3   21.30    6.30
   5  -2  -3  142.79   13.00
   5  -2  -3  136.09   15.10
   5  -2  -3  178.28   17.70
  -5  -2   3  142.09    8.00
  -5   2   3  127.59   10.70
   5   2  -3  135.29   14.60
   5   2  -3  190.78   17.30
  -5   2   3  150.88    6.40
  -5   2   3  157.18    6.50
   4  -2  -3    4.20    5.90
   4  -2  -3    3.00    8.00
   4  -2  -3   -0.40    7.10
  -4  -2   3    8.10    2.40
  -4   2   3   12.20    2.90
   4   2  -3    7.50    8.10
   4   2  -3    8.90    7.10
  -4   2   3   -1.40    4.20
   3  -2  -3  209.68   11.80
   3  -2  -3  185.18   13.60
   3  -2  -3  206.48   14.40
  -3  -2   3  206.18   12.80
   3   2  -3  202.88   13.10
  -3   2   3  169.08   11.00
  -3   2   3  202.18    9.50
   3   2  -3  196.38   14.00
   2  -2  -3  213.08   12.90
   2  -2  -3  191.08   11.20
  -2  -2   3  206.38    8.00
  -2  -2   3  201.48   12.10
   2  -2  -3  216.78    9.90
  -2   2   3  210.78   11.70
  -2   2   3  202.68    9.60
   2   2  -3  208.78   12.70
  -2   2   3  203.58   10.00
   2   2  -3  195.48    9.20
   2   2  -3  200.68   12.00
   1  -2  -3   35.70    4.90
   1  -2  -3   47.30    6.70
  -1  -2   3   36.70    2.50
   1  -2  -3   44.40    3.60
   1  -2  -3   37.50    5.00
  -1  -2   3   34.00    3.60
  -1  -2   3   46.00    6.20
   1   2  -3   43.10    5.10
  -1   2   3   34.90    5.20
  -1   2   3   41.00    5.50
   1   2  -3   38.40    3.80
   0  -2   3  999.10   36.80
   0  -2   3  977.40   36.50
   0  -2  -3 1019.20   35.60
   0  -2   3 1000.70   36.40
   0  -2  -3  961.70   35.40
   0  -2  -3 1012.50   34.90
   0  -2  -3 1021.60   36.00
   0   2   3  969.40   37.10
   0   2  -3 1030.60   36.90
   0   2  -3  989.50   36.60
   0   2  -3 1010.70   36.40
   0   2   3 1029.70   35.90
  -1  -2  -3   32.50    3.40
   1  -2   3   41.70    4.70
   1  -2   3   30.80    6.80
  -1  -2  -3   36.40    3.60
   1   2   3   33.50    3.80
   1   2   3   31.70    6.90
  -1   2  -3   41.20    4.70
   1   2   3   40.80    3.60
   1   2   3   35.60    6.00
  -1   2  -3   29.00    6.50
   2  -2   3  600.34   24.70
   2  -2   3  569.74   22.70
   2  -2   3  609.54   25.30
  -2  -2  -3  595.94   24.70
   2   2   3  615.44   24.40
  -2   2  -3  574.54   25.10
   2   2   3  576.84   21.80
  -2   2  -3  591.14   20.60
  -2   2  -3  676.73   24.50
   2   2   3  576.34   24.90
   2   2   3  566.14   21.40
   2   2   3  550.44   23.20
   3  -2   3   16.10    7.50
   3  -2   3   20.80    8.30
  -3  -2  -3    2.20    4.80
   3  -2   3   13.50    6.10
  -3   2  -3   15.70    7.70
   3   2   3   11.60    5.70
   3   2   3   17.20    6.50
   3   2   3   18.00    7.60
   4  -2   3   73.89   11.70
  -4  -2  -3   98.39   10.80
   4  -2   3   68.19   10.40
   4  -2   3   77.09    8.60
   4   2   3   80.49   11.60
   4   2   3   85.39    8.80
  -4   2  -3   86.79   10.40
   4   2   3  100.89   11.10
   5  -2   3   11.10    8.40
  -5  -2  -3    1.60    6.80
   5  -2   3   17.20   11.40
   5  -2   3    7.90    9.20
   5   2   3   -0.70    5.50
   5   2   3   15.20   10.20
  -5   2  -3    4.30    8.60
   5   2   3   17.30   11.40
   6  -2   3   93.99   16.60
   6  -2   3  101.79   12.30
  -6  -2  -3   90.79   11.00
   6  -2   3   62.89   13.40
   6   2   3   99.99   12.40
   6   2   3   72.99   14.70
  -6   2  -3  106.59   13.70
   6   2   3  106.29   15.70
   7  -2   3   47.30   14.50
   7  -2   3   73.79   14.00
   7  -2   3   30.50   15.20
  -7  -2  -3   32.80    9.60
  -7   2  -3   41.50   10.70
   7   2   3   41.10   14.90
   7   2   3   64.69   11.10
   7   2   3   36.40   15.00
   8  -2   3   40.70   15.60
   8  -2   3   47.50   18.90
   8   2   3   14.30   15.60
   8   2   3   24.00   16.30
   8  -3  -3   33.80   18.00
   8  -3  -3   22.30   12.30
   8  -3  -3   48.20   15.80
   8   3  -3   28.40   16.60
   8   3  -3   12.30   13.00
   8   3  -3    6.70   13.70
   7  -3  -3   11.60   10.70
   7  -3  -3   19.40   15.00
   7  -3  -3   24.10   13.20
   7   3  -3   -4.10   11.50
   7   3  -3    9.90   12.90
  -7   3   3    0.40    7.90
   6  -3  -3   -2.70    8.30
   6  -3  -3   -7.80   11.10
   6  -3  -3    7.00    8.70
   6   3  -3   13.60   10.80
   6   3  -3    9.70   11.30
  -6   3   3   12.50    6.40
   5  -3  -3   45.60   11.90
   5  -3  -3   36.40    9.90
   5  -3  -3   51.99   12.70
  -5   3   3   38.80    4.70
  -5   3   3   54.09    8.10
   5   3  -3   42.80   11.20
   5   3  -3   45.40   10.60
  -4  -3   3  151.18    7.10
  -4  -3   3  138.09   12.20
   4  -3  -3  144.09   15.00
   4  -3  -3  150.08   10.80
   4  -3  -3  147.09   12.10
   4   3  -3  146.79   13.30
  -4   3   3  152.28   11.30
   4   3  -3  152.48   14.10
  -4   3   3  161.88    8.60
   3  -3  -3  124.19   12.00
  -3  -3   3  150.48   11.20
   3  -3  -3  131.39    9.20
   3  -3  -3  140.09   12.70
  -3   3   3  111.19    9.80
   3   3  -3  158.48   11.90
   3   3  -3  154.98   12.40
  -3   3   3  129.79    8.30
   2  -3  -3  367.36   17.10
   2  -3  -3  350.76   13.90
   2  -3  -3  353.96   17.60
  -2  -3   3  347.37   16.60
  -2   3   3  362.76   15.60
  -2   3   3  329.07   13.70
  -2   3   3  324.07   16.40
   2   3  -3  383.76   17.20
   1  -3  -3 1009.60   35.20
  -1  -3   3  990.80   38.10
   1  -3  -3 1017.00   37.20
   1  -3  -3 1012.00   38.30
  -1  -3   3 1008.10   36.30
  -1   3   3 1039.20   38.00
  -1   3   3 1007.60   37.00
   1   3  -3 1049.70   36.40
   1   3  -3 1027.70   38.20
   0  -3  -3  150.18    8.70
   0  -3   3  135.79    9.10
   0  -3  -3  144.59    5.90
   0  -3  -3  134.49    6.60
   0  -3   3  139.89    9.80
   0  -3   3  153.68    9.80
   0   3   3  144.19    7.20
   0   3   3  143.09    9.90
   0   3   3  137.09    5.70
   0   3   3  140.09    8.50
   0   3  -3  140.09    9.20
  -1  -3  -3   82.29    6.10
  -1  -3  -3   80.19    3.80
  -1  -3  -3   90.29    4.50
   1   3   3   83.99    4.90
  -1   3  -3  106.59    9.70
   1   3   3   78.79    7.70
   1   3   3   82.39    5.50
   1   3   3   78.89    8.60
   2  -3   3 1123.39   41.60
   2  -3   3 1158.68   43.80
   2   3   3 1076.49   41.10
   2   3   3 1132.69   39.50
   2   3   3 1174.38   43.20
   2   3   3 1151.28   42.40
  -2   3  -3 1136.29   43.60
   2   3   3 1078.59   40.40
   3  -3   3   15.50    7.20
   3  -3   3   13.30    8.30
  -3  -3  -3   14.70    6.20
   3  -3   3   14.30    5.80
   3   3   3   14.10    6.00
  -3   3  -3   11.40    6.60
   3   3   3   10.80    5.70
   3   3   3   17.60    6.00
   3   3   3   11.80    3.80
   4  -3   3    4.60    8.80
   4  -3   3   13.30    8.20
  -4  -3  -3    8.50    6.10
   4  -3   3    1.00    6.00
   4   3   3    6.40    6.70
   4   3   3   18.70    9.00
  -4   3  -3    6.00    6.80
   4   3   3   16.80    8.60
  -5  -3  -3    6.80    6.80
   5  -3   3    3.00    6.90
   5  -3   3   12.20    9.30
   5  -3   3   11.10   11.50
  -5   3  -3   -1.90    8.80
   5   3   3   14.40    6.70
   5   3   3   -2.00    8.70
   5   3   3   -1.70    9.80
  -6  -3  -3   11.10    7.60
   6  -3   3   11.40    8.90
   6  -3   3    8.10   13.40
   6  -3   3    5.70   12.50
  -6   3  -3    1.60    8.10
   6   3   3   -4.20   10.20
   6   3   3    2.30   11.80
   6   3   3   17.20    8.60
   7  -3   3   26.40   10.70
  -7  -3  -3   19.50    4.00
   7  -3   3   37.30   13.80
   7  -3   3   12.50   14.70
   7   3   3   10.70   13.40
   7   3   3   28.90   10.40
  -7   3  -3   44.00   12.60
   7   3   3   27.80   14.00
   8  -3   3   19.10   17.40
   8  -3   3   -3.80   13.20
   8   3   3    0.00   15.40
  -8   3  -3   -7.90   11.80
   8   3   3  -47.90   15.70
   8  -4  -3   33.20   15.50
   8  -4  -3   24.60   12.20
   8  -4  -3   25.40   17.60
   8   4  -3    6.30   14.70
   8   4  -3   31.20   15.60
   8   4  -3   11.50   13.80
   7  -4  -3   22.50   15.30
   7  -4  -3   29.10   14.00
   7  -4  -3   17.60   12.30
   7   4  -3   17.40   13.10
   7   4  -3    4.30   12.40
  -7   4   3   10.90    7.40
   6  -4  -3   92.19   13.80
   6  -4  -3  111.89   16.20
   6  -4  -3  116.79   17.60
  -6   4   3   95.19   12.00
   6   4  -3   93.59   15.50
   6   4  -3   93.59   15.30
   5  -4  -3    0.40    9.70
  -5  -4   3    5.30    2.70
   5  -4  -3    8.60    7.00
   5  -4  -3   14.60   11.00
  -5   4   3    9.70    7.40
   5   4  -3   -0.80    9.20
   5   4  -3   16.60    9.40
  -5   4   3    2.80    4.10
   4  -4  -3    4.90    8.70
  -4  -4   3    1.80    5.80
   4  -4  -3    1.30    8.60
   4  -4  -3   -2.90    5.90
   4   4  -3   -3.10    2.20
   4   4  -3   13.70    8.20
  -4   4   3    0.90    6.80
   4   4  -3  -15.80    6.60
  -4   4   3   -2.00    3.80
   3  -4  -3    6.50    7.60
   3  -4  -3    3.30    7.20
   3  -4  -3    1.30    4.40
  -3  -4   3   -5.70    5.10
   3   4  -3    3.70    6.90
  -3   4   3    0.80    3.60
   3   4  -3    4.40    6.60
  -3   4   3    4.70    5.30
   2  -4  -3   96.19   10.30
   2  -4  -3   86.59    9.50
  -2  -4   3   80.59    4.30
  -2  -4   3   83.79    8.00
   2  -4  -3   76.49    4.90
  -2   4   3   74.59    4.50
   2   4  -3   86.09    9.40
  -2   4   3   85.39    9.20
  -2   4   3   76.69    8.50
   1  -4  -3  703.83   28.00
  -1  -4   3  683.63   25.90
   1  -4  -3  701.33   26.40
  -1  -4   3  659.23   27.50
  -1   4   3  717.93   28.40
   1   4  -3  685.93   27.50
  -1   4   3  681.83   27.70
  -1   4   3  692.43   27.20
   1   4  -3  702.73   26.10
   0  -4  -3  117.89    5.70
   0  -4   3  114.49    9.20
   0  -4  -3  136.79    9.00
   0  -4   3  122.39    9.80
   0  -4  -3  118.79    6.40
   0   4   3  124.19    6.60
   0   4   3  103.29    9.60
   0   4   3  124.29    5.30
   0   4  -3  123.69    9.10
   0   4   3  124.29    5.50
  -1  -4  -3   57.19    4.40
  -1  -4  -3   55.89    5.90
   1  -4   3   50.59    8.10
   1  -4   3   66.69    7.30
   1   4   3   58.29    7.50
  -1   4  -3   49.90    7.70
   1   4   3   62.29    6.80
   1   4   3   68.19    7.10
   1   4   3   52.99    3.50
   2  -4   3  161.18   10.40
   2  -4   3  159.58   12.60
  -2  -4  -3  153.48    6.90
   2   4   3  151.48    8.90
  -2   4  -3  174.88   12.50
   2   4   3  159.88    7.00
   2   4   3  157.18   10.90
   2   4   3  156.88   11.30
   3  -4   3   40.90    8.30
   3  -4   3   24.00    9.10
  -3   4  -3   51.69    8.70
   3   4   3   32.90    7.00
   3   4   3   33.20    7.10
   3   4   3   23.80    8.10
   3   4   3   32.20    4.30
   4  -4   3   12.50    6.70
  -4  -4  -3    3.10    4.80
   4  -4   3  -12.90    8.50
   4  -4   3   11.60    7.90
   4   4   3    3.30    7.80
   4   4   3    1.20    8.30
   4   4   3   -3.40    5.70
  -4   4  -3   -5.10    8.30
   5  -4   3  306.37   20.30
   5  -4   3  309.87   23.60
  -5  -4  -3  338.37   18.20
   5  -4   3  340.87   20.00
   5   4   3  314.97   20.50
  -5   4  -3  308.87   21.60
   5   4   3  363.66   23.10
   5   4   3  290.07   16.10
   6  -4   3   -4.00   12.40
   6  -4   3    6.40   10.80
  -6  -4  -3   13.00    7.20
   6  -4   3    2.20   10.40
   6   4   3   11.70   10.90
  -6   4  -3   11.10    9.50
   6   4   3   49.40   13.40
   7  -4   3    3.30   10.30
   7  -4   3   -2.50   11.70
   7  -4   3   36.10   15.80
  -7   4  -3   -4.80   11.10
   7   4   3    8.60   10.10
   7   4   3    8.60   12.40
   7   4   3   12.10   14.00
   8  -4   3   -9.50   17.10
   8  -4   3    0.00   13.50
   8   4   3    5.50   15.20
  -8   4  -3   -9.60   12.60
   8   4   3  -11.80   14.10
   8  -5  -3  -15.20   14.10
   8  -5  -3   -8.40   15.50
   8   5  -3   18.60   15.10
   8   5  -3   31.30   15.00
   7  -5  -3   29.00   12.50
   7  -5  -3   16.60   13.40
   7  -5  -3   18.50   15.30
   7   5  -3   29.60   14.20
  -7   5   3   21.50    8.60
   7   5  -3    9.20   13.20
   6  -5  -3    3.00   12.90
   6  -5  -3   -1.60   11.30
   6  -5  -3    3.30    8.00
   6   5  -3    3.90   10.90
   6   5  -3    2.90   10.70
  -6   5   3    2.20    6.90
  -5  -5   3    7.00    8.50
   5  -5  -3   15.60   10.90
  -5  -5   3    6.80    2.90
   5  -5  -3    7.10    8.20
   5  -5  -3    6.10   11.30
   5   5  -3   22.90   10.10
  -5   5   3    9.70    4.90
   5   5  -3   -3.40    9.10
  -5   5   3    4.00    6.80
  -4  -5   3   93.69   10.00
   4  -5  -3  113.29   13.70
   4  -5  -3   89.19    9.00
   4  -5  -3  108.19   13.40
  -4   5   3   95.09   10.90
  -4   5   3   90.69    8.80
   4   5  -3   95.29    6.90
   4   5  -3  117.89   12.70
   4   5  -3   89.19   12.00
   3  -5  -3    5.90    8.00
  -3  -5   3   -1.10    5.30
   3  -5  -3   -4.90    7.20
   3  -5  -3   -1.90    3.60
   3   5  -3   -3.60    6.40
  -3   5   3    2.70    5.30
  -3   5   3    2.70    5.80
   3   5  -3   -9.70    4.40
  -2  -5   3  833.32   33.20
  -2  -5   3  839.32   30.20
   2  -5  -3  825.82   33.50
   2  -5  -3  830.92   34.50
  -2   5   3  828.52   33.50
   2   5  -3  832.12   33.90
  -2   5   3  791.82   29.30
  -2   5   3  864.11   34.60
   2   5  -3  878.01   30.50
   1  -5  -3   65.79    6.80
   1  -5  -3   81.19    9.30
  -1  -5   3   79.39    8.00
  -1  -5   3   78.89    9.00
  -1   5   3   82.59    8.80
   1   5  -3   74.69    6.40
   1   5  -3   79.79    8.10
  -1   5   3   70.39    8.30
   0  -5   3   16.00    6.00
   0  -5  -3   11.00    3.20
   0  -5  -3   28.80    3.40
   0  -5  -3   27.90    6.50
   0  -5   3   17.70    6.50
   0   5   3   20.10    3.00
   0   5   3   22.70    3.50
   0   5  -3   18.50    5.60
   0   5   3   13.30    6.00
   1  -5   3   15.80    3.10
   1  -5   3   24.00    6.60
  -1  -5  -3   20.40    5.10
   1  -5   3   18.40    6.30
  -1  -5  -3   19.60    3.30
   1  -5   3   17.10    7.50
   1   5   3   19.00    5.80
   1   5   3   29.70    6.50
  -1   5  -3   17.90    6.60
   1   5   3   25.30    2.60
   2  -5   3 1021.00   39.10
   2  -5   3 1000.70   40.60
  -2  -5  -3  985.80   35.70
  -2  -5  -3 1027.70   38.00
  -2   5  -3 1014.90   40.70
   2   5   3  976.60   39.20
   2   5   3 1019.00   39.50
   2   5   3  987.00   36.90
   2   5   3 1019.30   35.90
   3  -5   3  529.45   26.00
   3  -5   3  496.55   23.20
   3   5   3  541.35   22.30
  -3   5  -3  492.65   25.10
   3   5   3  519.75   24.80
   3   5   3  540.65   23.50
   3   5   3  499.65   20.00
  -4  -5  -3   47.10    7.30
   4  -5   3   44.10   11.60
   4  -5   3   41.20    8.90
   4   5   3   50.59    8.10
   4   5   3   51.49    8.50
   4   5   3   32.00   10.10
  -4   5  -3   43.70    9.60
   5  -5   3   38.10    9.70
   5  -5   3   45.00   13.30
  -5  -5  -3   39.70    8.10
  -5   5  -3   29.50   10.10
   5   5   3   24.70    7.40
   5   5   3   35.30    9.50
   5   5   3   43.90   12.10
  -6  -5  -3   28.60    7.70
   6  -5   3   47.70   10.90
   6  -5   3   19.60   14.20
   6   5   3   28.30   13.20
   6   5   3   20.10   12.90
  -6   5  -3   26.10   12.30
   7  -5   3   53.49   13.10
   7  -5   3   60.79   17.60
   7   5   3   39.10   15.10
  -7   5  -3   58.69   13.40
   7   5   3   50.19   15.10
   8  -5   3   11.70   17.30
  -8   5  -3   37.70   12.80
   8   5   3    5.40   15.10
   8   5   3    4.80   15.80
   8  -6  -3   22.40   18.40
   8  -6  -3   -1.90   15.60
   8   6  -3   22.70   15.80
   8   6  -3   -7.50   13.40
   7  -6  -3    7.20   11.30
   7  -6  -3    0.20   14.90
   7  -6  -3   -0.30   13.90
   7   6  -3    2.30   12.40
  -7   6   3   -2.30    9.50
   7   6  -3    2.30   12.70
   6  -6  -3   -6.20    9.40
  -6  -6   3   12.60    3.50
   6  -6  -3  -13.10   12.50
   6  -6  -3   20.10   12.80
  -6   6   3   10.10    8.00
   6   6  -3   18.30   11.90
   6   6  -3   15.00   10.90
  -5  -6   3   38.80    8.40
   5  -6  -3   14.00   12.30
   5  -6  -3   45.80    7.90
   5  -6  -3   58.39   13.50
   5   6  -3   46.40   11.40
  -5   6   3   41.70    7.30
   5   6  -3   33.90   11.40
  -5   6   3   33.70   10.30
   4  -6  -3  854.01   39.00
  -4  -6   3  860.11   36.20
   4  -6  -3  838.62   33.80
   4  -6  -3  893.61   39.10
   4   6  -3  904.61   38.70
   4   6  -3  882.61   33.30
  -4   6   3  883.61   35.40
   4   6  -3  937.61   38.60
  -4   6   3  780.72   37.20
   3  -6  -3   95.49   10.60
   3  -6  -3  119.09   13.50
  -3  -6   3  105.39    5.40
  -3  -6   3  109.69   10.60
  -3   6   3  109.09   11.70
   3   6  -3  125.29   12.00
  -3   6   3  113.89    6.60
  -3   6   3  130.19   11.30
   3   6  -3  104.99   11.40
  -2  -6   3  972.60   34.20
   2  -6  -3  949.60   37.00
   2  -6  -3  943.31   38.20
  -2  -6   3  925.31   36.80
   2   6  -3  945.61   34.30
  -2   6   3  773.12   37.00
   2   6  -3  967.20   37.70
  -2   6   3  924.31   37.10
  -1  -6   3  213.48   13.30
  -1  -6   3  212.18   13.60
   1  -6  -3  231.48   14.30
   1  -6  -3  221.58   12.00
  -1   6   3  224.78   13.70
   1   6  -3  217.88   11.60
   1   6  -3  204.88   12.50
  -1   6   3  213.58   14.10
   0  -6  -3  851.31   34.10
   0  -6  -3  884.81   31.50
   0  -6   3  861.71   34.50
   0  -6   3  868.01   34.60
   0   6   3  839.32   31.50
   0   6  -3  874.01   34.30
   0   6  -3  866.11   33.40
   0   6   3  858.61   34.90
   0   6   3  859.21   31.20
   1  -6   3   10.70    6.50
   1  -6   3   12.00    7.20
   1  -6   3   14.30    6.60
  -1  -6  -3    9.30    3.80
  -1  -6  -3   17.10    5.80
   1   6   3   11.80    6.20
   1   6   3   18.40    5.90
   1   6   3    6.70    2.00
  -1   6  -3   29.60    7.40
  -2  -6  -3   19.00    3.60
  -2  -6  -3   28.90    5.90
   2  -6   3   21.40    8.50
   2  -6   3   12.10    6.90
  -2   6  -3   22.10    7.80
   2   6   3   14.20    6.50
   2   6   3   12.80    3.80
   2   6   3   27.80    7.20
   3  -6   3    2.90    8.70
  -3  -6  -3    3.40    3.10
   3  -6   3    8.40    7.10
   3   6   3    1.30    6.80
  -3   6  -3   11.10    7.70
   3   6   3    5.10    5.10
   3   6   3    4.40    7.30
   4  -6   3  209.88   18.20
   4  -6   3  194.88   14.80
  -4  -6  -3  200.68   13.80
  -4   6  -3  214.78   16.90
   4   6   3  207.88   14.00
   4   6   3  199.18   14.30
   4   6   3  194.18   16.70
  -5  -6  -3   40.60    8.00
   5  -6   3   50.19   12.30
   5  -6   3   38.70   13.30
   5   6   3   42.10    9.90
   5   6   3   43.20   12.60
  -5   6  -3   58.39   11.60
   5   6   3   20.00    8.70
   6  -6   3   50.59   12.20
  -6  -6  -3   32.30    7.80
   6  -6   3   42.70   15.00
   6   6   3    9.80   12.80
   6   6   3   61.89   14.40
  -6   6  -3   32.10   11.50
   7  -6   3    9.90   15.40
   7  -6   3   10.10   11.70
   7   6   3    7.30   13.50
   7   6   3    7.50   12.00
  -7   6  -3   15.90   11.20
  -8  -6  -3   14.30    4.40
   8  -6   3    7.70   14.70
   8  -6   3   25.80   17.80
   8   6   3   12.50   17.90
  -8   6  -3  -11.70   10.70
   8   6   3    8.90   15.80
   8  -7  -3   11.20   16.60
   8  -7  -3   35.50   18.50
   8   7  -3   34.40   16.10
   8   7  -3   48.50   16.60
   7  -7  -3    9.90   15.30
   7  -7  -3   -3.70   14.60
   7   7  -3   -9.90   11.70
  -7   7   3   -7.50    7.70
   7   7  -3  -12.40   11.50
   6  -7  -3   20.30   13.50
   6  -7  -3    1.00   13.10
   6  -7  -3   22.50    9.40
  -6  -7   3   16.20    3.60
   6   7  -3   -0.10   11.10
  -6   7   3   18.00    9.20
   6   7  -3   11.30   11.00
  -6   7   3   15.00    7.30
  -5  -7   3   93.59   12.10
   5  -7  -3   96.39   15.70
   5  -7  -3   89.79   10.10
   5  -7  -3   94.89   15.70
  -5   7   3   93.99   12.70
   5   7  -3   65.79    9.60
   5   7  -3   79.69   14.10
  -5   7   3   94.59   10.90
   5   7  -3   83.99   13.40
   4  -7  -3  365.16   23.30
   4  -7  -3  414.66   23.80
  -4  -7   3  361.06   21.00
  -4   7   3  402.56   22.50
   4   7  -3  378.26   18.10
   4   7  -3  361.06   22.20
  -4   7   3  381.56   20.00
   4   7  -3  345.07   21.50
   3  -7  -3   12.20    8.50
   3  -7  -3    7.30    6.70
  -3  -7   3   12.80    3.10
  -3  -7   3   18.50    6.50
  -3   7   3   16.00    6.20
   3   7  -3   26.10    8.00
   3   7  -3   10.50    8.30
  -3   7   3   18.40    9.10
  -3   7   3   11.20    2.90
  -2  -7   3   32.40    8.20
   2  -7  -3   41.10   10.00
   2  -7  -3   52.49    8.40
  -2   7   3   44.30    7.90
   2   7  -3   45.00    5.60
  -2   7   3   40.60    8.90
   2   7  -3   53.59    8.70
   1  -7  -3   11.30    7.80
  -1  -7   3   20.80    6.00
   1  -7  -3   10.10    5.90
  -1  -7   3    3.70    5.90
  -1   7   3   13.40    7.00
  -1   7   3   13.90    6.60
   1   7  -3    9.90    5.70
  -1   7   3   13.30    2.00
   1   7  -3    7.80    5.80
   0  -7   3  206.48   13.90
   0  -7  -3  216.48   13.40
   0  -7   3  230.08   14.10
   0   7   3  194.28    9.80
   0   7   3  200.68   10.10
   0   7   3  196.68   14.00
   0   7  -3  196.08   13.20
   0   7  -3  206.68   12.50
   1  -7   3  463.25   22.70
  -1  -7  -3  469.25   19.60
  -1  -7  -3  494.65   21.60
   1  -7   3  493.55   22.50
   1  -7   3  447.96   22.60
   1   7   3  475.25   18.30
   1   7   3  452.55   22.60
   1   7   3  486.05   17.40
  -1   7  -3  479.35   23.30
   1   7   3  469.55   20.30
   2  -7   3   33.70    9.40
   2  -7   3   44.80    8.80
  -2  -7  -3   55.99    5.40
  -2  -7  -3   49.20    8.50
   2   7   3   31.30    7.80
   2   7   3   43.50    7.70
  -2   7  -3   43.50    7.70
   2   7   3   51.49    5.30
   3  -7   3    1.90    7.50
   3  -7   3    1.80    8.60
  -3  -7  -3    1.90    3.60
  -3   7  -3   17.00    8.60
   3   7   3    8.40    7.50
   3   7   3   10.90    4.50
   3   7   3    4.90    6.20
   4  -7   3   12.10    9.90
   4  -7   3   17.00   10.40
   4   7   3   19.50    9.80
  -4   7  -3   -1.10    8.90
   4   7   3   11.40    7.40
   4   7   3   -1.30    7.00
  -5  -7  -3    5.90    6.70
   5  -7   3   -5.90    8.70
   5  -7   3   37.90   13.30
   5   7   3   22.30    8.00
   5   7   3    7.10    7.90
  -5   7  -3   -2.90    9.70
   5   7   3    4.30   10.80
   6  -7   3    6.80   13.20
   6  -7   3   -6.20   10.20
  -6   7  -3  -27.00   11.60
   6   7   3    0.10   12.20
   6   7   3    2.00    9.40
   7  -7   3  -20.60   13.80
   7  -7   3    7.10   11.90
   7   7   3   16.50   15.00
   7   7   3    1.10   13.50
  -7   7  -3  -24.70   12.70
   8  -7   3    3.70   17.60
   8  -7   3   12.00   16.00
  -8   7  -3   -7.40   11.80
   8   7   3   13.80   16.20
   8   7   3  -10.80   13.10
   8  -8  -3    9.60   18.10
   8  -8  -3   15.90   16.60
  -8   8   3   20.80   11.20
   8   8  -3   37.70   16.10
   8   8  -3   -9.70   13.50
   7  -8  -3   21.60   15.20
   7  -8  -3   -7.50   14.80
   7   8  -3   -0.40    9.00
   7   8  -3   12.70   12.80
  -7   8   3   -2.20    8.60
   6  -8  -3   31.20   14.40
   6  -8  -3   34.50   14.70
  -6  -8   3   37.50   10.70
  -6   8   3   31.80   10.90
   6   8  -3   16.50   11.20
   6   8  -3   27.40   12.90
  -6   8   3   32.40    8.20
  -5  -8   3  141.39   14.10
   5  -8  -3  117.59   17.40
   5  -8  -3  186.48   20.10
  -5   8   3  134.79   13.30
   5   8  -3  143.19   17.00
   5   8  -3  147.89   16.70
  -5   8   3  158.48   16.00
   5   8  -3  128.59   12.70
   4  -8  -3   12.50   10.20
   4  -8  -3   -7.20   10.20
  -4  -8   3    2.80    7.70
  -4   8   3   12.90    8.20
  -4   8   3   -1.10    7.70
   4   8  -3   -6.50    7.90
   4   8  -3   -1.50    8.20
   4   8  -3    0.00    6.50
  -3  -8   3   20.70    6.60
   3  -8  -3   17.70    8.90
   3  -8  -3   18.40   10.60
  -3   8   3   30.40    7.40
   3   8  -3   33.90    9.00
  -3   8   3   19.40    8.30
  -3   8   3   27.10    3.00
   2  -8  -3   16.70    8.50
   2  -8  -3   50.79   10.60
  -2  -8   3   29.10    7.20
   2   8  -3   35.70    8.10
  -2   8   3   34.10    8.00
  -2   8   3   38.10    8.80
   2   8  -3   34.80    5.80
   1  -8  -3    5.30    6.10
  -1  -8   3    6.90    6.50
  -1  -8   3   16.50    6.10
   1  -8  -3   13.40    6.30
   1   8  -3   25.10    6.90
  -1   8   3   13.10    7.20
  -1   8   3    7.00    2.10
   1   8  -3   -0.40    5.70
  -1   8   3    5.90    6.90
   0  -8  -3  228.18   13.60
   0  -8   3  185.68   14.60
   0  -8   3  238.28   15.10
   0   8   3  233.88   15.50
   0   8  -3  237.48   13.70
   0   8   3  222.88   10.90
   0   8  -3  220.58   14.60
   1  -8   3   -3.30    7.00
  -1  -8  -3  -11.20    6.00
   1  -8   3    5.50    6.90
  -1  -8  -3    0.20    3.80
   1  -8   3   -0.40    7.00
   1   8   3   -3.10    4.20
   1   8   3   -4.50    3.40
   1   8   3   -2.00    6.40
  -1   8  -3    3.30    7.20
   2  -8   3    4.80    7.50
   2  -8   3   -1.90    8.10
  -2  -8  -3    7.20    4.40
  -2  -8  -3    6.50    7.20
   2   8   3    0.50    5.90
   2   8   3    7.50    3.60
   2   8   3  -11.60    7.40
  -2   8  -3    7.30    8.00
   3  -8   3  300.97   18.50
   3  -8   3  294.67   20.10
  -3  -8  -3  306.97   13.70
   3   8   3  312.17   18.90
   3   8   3  310.07   14.90
   3   8   3  281.27   17.70
  -3   8  -3  290.67   20.20
   4  -8   3  320.17   22.20
   4  -8   3  324.37   21.00
  -4  -8  -3  288.27   14.00
   4   8   3  282.97   20.50
  -4   8  -3  270.57   21.00
   4   8   3  277.37   16.30
  -5  -8  -3   53.59    8.80
   5  -8   3   44.80   11.60
   5  -8   3   39.10   11.50
   5   8   3   66.29   13.90
   5   8   3   40.50    9.30
  -5   8  -3   59.99   13.00
   5   8   3   36.30    9.50
   6  -8   3   -4.90    9.80
   6  -8   3   -7.40   13.30
   6   8   3    9.80   12.90
  -6   8  -3   -7.40   10.50
   6   8   3   16.80   10.00
   7  -8   3    1.10   11.20
   7  -8   3   31.40   16.40
  -7   8  -3  -10.40   11.00
   7   8   3   -6.00   10.60
   7   8   3   -0.60   14.20
   8  -8   3  -13.30   12.70
   8  -8   3   -4.90   15.70
   8   8   3  -15.50   14.40
   8   8   3  -23.40   15.70
  -8   8  -3  -19.80   11.00
   8  -9  -3   -0.50   17.40
   8  -9  -3  -21.00   15.20
  -8   9   3   -2.60   12.30
   8   9  -3   10.40   14.40
   8   9  -3    3.80   15.00
   7  -9  -3    2.60   16.30
   7  -9  -3   19.30   15.40
  -7  -9   3   10.10    4.20
   7   9  -3   20.60   14.30
   7   9  -3   18.30   12.90
  -7   9   3   14.70   10.60
   6  -9  -3    9.50   14.70
  -6  -9   3   16.80    8.50
   6  -9  -3   28.20   14.20
   6   9  -3   18.10   12.30
  -6   9   3   21.30    8.80
  -6   9   3   39.30   11.30
   6   9  -3   24.60   11.70
   5  -9  -3  102.49   17.10
   5  -9  -3  114.09   17.00
  -5  -9   3  110.09   12.20
   5   9  -3   64.09   14.20
  -5   9   3   92.69   15.30
   5   9  -3   82.29   11.70
  -5   9   3  102.29   12.00
   5   9  -3  103.99   14.40
   4  -9  -3   70.19   14.50
  -4  -9   3   72.39    9.90
   4  -9  -3   69.19   13.20
   4   9  -3   70.69    9.50
   4   9  -3   61.39   12.10
   4   9  -3   51.29   10.40
  -4   9   3   69.39   11.40
  -4   9   3   67.89   12.10
   3  -9  -3  362.66   23.10
  -3  -9   3  374.56   20.20
   3  -9  -3  382.36   21.60
   3   9  -3  403.66   21.70
  -3   9   3  366.46   22.80
  -3   9   3  380.66   21.00
  -3   9   3  363.26   13.60
  -2  -9   3   45.90    8.00
   2  -9  -3   47.80   11.30
   2  -9  -3   37.50    8.10
  -2   9   3   53.99    9.90
   2   9  -3   60.99    9.60
   2   9  -3   35.20    5.60
  -2   9   3   47.30    9.30
   1  -9  -3 1026.80   40.00
   1  -9  -3 1034.20   42.80
  -1  -9   3 1049.20   41.80
  -1  -9   3  997.40   42.40
   1   9  -3  994.40   40.80
  -1   9   3 1040.90   43.00
  -1   9   3 1018.70   36.60
  -1   9   3 1027.10   43.40
   1   9  -3 1058.69   41.20
   0  -9   3   -0.90    8.00
   0  -9   3    5.40    7.50
   0  -9  -3   13.50    8.20
   0   9   3    1.80    6.90
   0   9   3   -2.10    3.70
   0   9  -3   -0.20    6.00
   0   9  -3    1.70    6.30
   1  -9   3    4.90    8.00
  -1  -9  -3    6.80    5.30
  -1  -9  -3   -8.40    6.40
   1  -9   3  -11.10    6.60
  -1   9  -3    6.60    7.40
   1   9   3   -2.00    4.50
   1   9   3    6.80    7.20
   2  -9   3  190.58   15.30
   2  -9   3  187.08   14.20
  -2  -9  -3  198.98   13.70
   2  -9   3  200.48    9.30
  -2  -9  -3  198.18   11.30
   2   9   3  187.08   10.50
   2   9   3  192.38   16.40
   2   9   3  192.08   13.60
  -2   9  -3  191.28   16.30
   3  -9   3   63.39   11.50
  -3  -9  -3   52.09    6.50
   3  -9   3   49.40   11.60
   3   9   3   39.20   10.20
   3   9   3   52.59    7.20
  -3   9  -3   57.09   11.90
   3   9   3   39.30   10.40
   4  -9   3   33.50   11.20
   4  -9   3   16.50   11.40
  -4  -9  -3   46.10    5.70
   4   9   3   36.50    9.00
   4   9   3   53.09    9.20
  -4   9  -3   48.00   12.60
   4   9   3   39.60   11.30
  -5  -9  -3    0.40    6.40
   5  -9   3   13.70   12.80
   5  -9   3   11.60   13.00
  -5   9  -3   -4.90   10.70
   5   9   3    9.20    8.80
   5   9   3    0.20    7.10
   5   9   3   -3.20   10.60
   6  -9   3   -1.30   13.60
   6  -9   3    9.00   14.20
   6   9   3    2.00   11.80
  -6   9  -3   -0.20   11.00
   6   9   3    7.60   12.80
   7  -9   3   33.50   16.80
   7  -9   3   -2.20   11.80
  -7   9  -3  -11.20   11.60
   7   9   3   21.40   15.60
   7   9   3   10.10   13.90
  -7 -10   3    2.90    4.10
   7 -10  -3    9.50   16.00
   7 -10  -3   35.00   16.90
   7  10  -3   22.80   13.40
   7  10  -3   15.60   14.00
  -7  10   3    5.10   11.60
  -6 -10   3   -1.30    7.80
   6 -10  -3   29.90   15.00
   6 -10  -3   -4.20   14.30
   6  10  -3    5.20   10.40
  -6  10   3    2.00   11.50
   6  10  -3   13.80   12.90
  -6  10   3   -3.30    8.20
   5 -10  -3   42.30   14.90
  -5 -10   3   19.50    9.50
   5 -10  -3   16.70   13.20
   5  10  -3   39.60   12.90
  -5  10   3    4.70    7.60
  -5  10   3   14.40   10.00
   5  10  -3    3.40   10.50
   4 -10  -3   43.50   12.50
  -4 -10   3   43.10   10.20
   4 -10  -3   73.39   15.20
   4  10  -3   50.19   10.60
  -4  10   3   65.89   12.20
   4  10  -3   69.19   12.90
   4  10  -3   56.39    9.90
  -4  10   3   57.29   11.80
   3 -10  -3  143.49   14.80
  -3 -10   3  150.88   13.40
   3 -10  -3  157.78   17.40
  -3  10   3  132.19   13.70
   3  10  -3  155.88   14.60
  -3  10   3  134.19   14.60
   2 -10  -3   40.30   11.10
  -2 -10   3   40.10    8.50
  -2 -10   3   39.30   10.40
   2 -10  -3   19.90    7.70
  -2  10   3   45.20    9.60
  -2  10   3   45.30   10.00
   2  10  -3   49.00    7.70
   2  10  -3   25.10    8.60
   1 -10  -3  369.56   18.60
   1 -10  -3  379.06   20.30
  -1 -10   3  363.66   21.10
  -1 -10   3  353.26   20.30
  -1  10   3  346.27   21.60
   1  10  -3  393.26   19.40
  -1  10   3  345.57   21.50
   1  10  -3  376.56   19.60
  -1  10   3  360.36   14.60
   0 -10   3   -2.70    6.80
   0 -10  -3   -5.60    8.20
   0 -10   3   12.90    8.70
   0  10   3    4.10    4.00
   0  10   3   -2.80    7.10
   0  10  -3   -7.00    6.50
   0  10  -3   -3.40    6.30
   1 -10   3  -11.30    7.00
   1 -10   3   -0.90    8.30
  -1 -10  -3    0.60    5.80
  -1 -10  -3   -5.90    8.60
   1  10   3    8.10    7.30
   1  10   3    3.00    4.80
  -1  10  -3   -4.70    7.30
  -1  10  -3   -0.30    4.40
  -2 -10  -3    0.00    5.20
   2 -10   3    9.90    9.20
  -2 -10  -3    8.80    9.00
   2 -10   3    3.20    8.70
   2  10   3   -1.10    6.30
   2  10   3   11.90    7.80
   2  10   3    3.00    4.30
  -2  10  -3    1.00    8.40
   3 -10   3   10.80   10.80
   3 -10   3   21.90   10.50
  -3 -10  -3   10.90    5.00
   3  10   3   18.50    8.80
   3  10   3   26.80    9.60
  -3  10  -3   14.80   10.00
   3  10   3   14.30    5.60
   4 -10   3   28.40   12.40
   4 -10   3   32.60   11.70
  -4 -10  -3   16.60    5.10
   4  10   3   29.20    8.10
  -4  10  -3   17.30   11.80
   4  10   3   31.80   10.30
   4  10   3   21.30   10.40
   5 -10   3   13.80   12.90
   5 -10   3    8.50   10.80
   5  10   3   -0.70   11.20
   5  10   3   -3.40    6.70
   5  10   3   -8.30    8.20
  -5  10  -3    4.10   11.00
   6 -10   3   10.90   14.60
   6 -10   3   25.10   12.30
  -6  10  -3   10.40   15.20
   6  10   3   13.40   13.40
   6  10   3   18.60    9.80
   7 -10   3    3.80   15.70
   7 -10   3   38.60   15.10
   7  10   3   10.40   15.30
  -7  10  -3    9.10   13.40
   7 -11  -3   32.80   17.20
   7 -11  -3    7.60   15.70
   7  11  -3   15.30   13.20
   7  11  -3   23.30   14.90
  -7  11   3   -0.50   10.30
   6 -11  -3   20.80   15.40
  -6 -11   3    7.50    7.70
   6 -11  -3    9.50   14.80
   6  11  -3  -19.80    9.80
   6  11  -3    8.80   12.70
  -6  11   3    4.10    9.00
  -6  11   3  -15.10    8.70
   5 -11  -3   66.89   15.10
   5 -11  -3   41.20   15.10
  -5 -11   3   51.09   11.10
  -5  11   3   34.90    9.70
  -5  11   3   61.69   13.60
   5  11  -3   58.09   12.60
   5  11  -3   39.20   13.10
  -4 -11   3   64.29   10.00
   4 -11  -3   76.99   14.10
   4 -11  -3   62.49   15.10
   4  11  -3   58.29   11.50
  -4  11   3   61.59   13.00
  -4  11   3   67.89   11.90
   4  11  -3   55.19   10.90
   4  11  -3   53.69   12.70
   3 -11  -3   -7.50    8.30
  -3 -11   3   -0.20    6.80
   3 -11  -3   -6.90   10.60
  -3  11   3  -15.60    7.50
   3  11  -3   -6.30    7.90
  -3  11   3    1.70    9.00
   3  11  -3    5.10    8.70
   2 -11  -3   -5.20    7.00
  -2 -11   3  -10.20    8.50
   2 -11  -3   -4.20    9.90
  -2 -11   3    3.80    7.20
  -2  11   3    4.70    8.50
  -2  11   3  -20.20    6.70
   2  11  -3  -10.10    5.80
   2  11  -3    0.90    7.40
  -1 -11   3   68.79   10.40
   1 -11  -3   56.99    7.90
   1 -11  -3   58.99   12.20
  -1 -11   3   43.50   11.20
   1  11  -3   72.39   10.00
  -1  11   3   62.69    5.50
  -1  11   3   53.59   10.70
   1  11  -3   66.69    9.70
  -1  11   3   61.19   11.60
   0 -11  -3    5.80    9.00
   0 -11   3   21.20    8.30
   0 -11   3   23.00    9.30
   0  11  -3    6.50    5.90
   0  11  -3   13.40    7.90
   0  11   3    0.50    7.90
   0  11   3   17.30    5.00
  -1 -11  -3   19.40    8.80
   1 -11   3   14.00    8.30
   1 -11   3   10.70    9.30
  -1 -11  -3   14.40    5.90
   1  11   3   11.60    5.50
  -1  11  -3   15.80    6.80
  -1  11  -3    5.40    8.30
   1  11   3    2.20    8.10
  -2 -11  -3    3.40    8.00
   2 -11   3    6.80    9.50
   2 -11   3    2.50    8.60
  -2 -11  -3    1.80    5.60
   2 -11   3    1.30    9.00
  -2  11  -3   -3.30    6.20
   2  11   3    2.20    3.90
   2  11   3    4.20    2.90
   2  11   3    9.00    8.80
   2  11   3   -8.80    9.30
   3 -11   3   37.70   12.40
   3 -11   3   33.30   12.10
  -3 -11  -3   34.40    6.40
  -3  11  -3   40.40   12.00
   3  11   3   24.00    9.50
   3  11   3   19.00    6.30
   3  11   3   34.80   11.40
   4 -11   3  253.57   20.50
   4 -11   3  271.57   23.10
   4  11   3  265.07   20.60
   4  11   3  252.97   20.70
  -4  11  -3  270.47   23.00
   4  11   3  267.17   16.40
   5 -11   3    9.50   11.30
   5 -11   3    5.30   13.30
  -5  11  -3   -1.50   11.60
   5  11   3   -3.40    8.30
   5  11   3  -12.00   11.20
   5  11   3   -6.00    9.30
   6 -11   3   15.50   15.70
   6 -11   3  -10.60   11.80
  -6  11  -3  -12.40   10.80
   6  11   3   -2.90   12.90
   7 -11   3   -5.70   15.70
   7 -11   3  -21.30   15.40
  -7  11  -3    5.60   12.80
   7  11   3   27.00   16.60
   7 -12  -3   30.50   17.10
   7 -12  -3  -15.00   15.10
   7  12  -3   23.40   15.30
  -7  12   3  -12.10   10.00
   7  12  -3    1.90   12.50
   6 -12  -3   -6.10   13.90
  -6 -12   3   -3.90    7.50
   6 -12  -3    8.80   15.00
   6  12  -3   11.20   13.30
   6  12  -3   29.30   13.60
  -6  12   3   18.10   10.60
  -6  12   3   15.20   11.30
   5 -12  -3   -7.30   11.40
   5 -12  -3   -4.20   13.40
  -5 -12   3   -0.50    7.40
  -5  12   3    6.70   10.20
   5  12  -3  -14.50   10.80
  -5  12   3   -9.20   10.10
   5  12  -3    5.80   11.30
   4 -12  -3   -4.70   12.20
   4 -12  -3    5.90   10.90
  -4 -12   3  -10.40    6.80
   4  12  -3   -1.00    9.50
   4  12  -3   -3.60    9.80
  -4  12   3    1.40    9.50
  -4  12   3    6.70    9.10
   4  12  -3   -3.10    8.80
   3 -12  -3  187.28   18.90
  -3 -12   3  134.19   14.10
   3 -12  -3  149.09   15.30
   3  12  -3  142.29   15.40
  -3  12   3  160.78   17.90
  -3  12   3  145.09   17.70
   3  12  -3  153.78   16.80
   2 -12  -3    2.80    3.30
  -2 -12   3   18.80    8.10
   2 -12  -3   -3.90    8.60
   2 -12  -3   -3.10   10.50
  -2 -12   3    7.90   10.10
   2  12  -3    1.80    7.90
  -2  12   3   -0.50    9.10
  -2  12   3    1.00    8.80
   1 -12  -3  122.19   15.40
  -1 -12   3  116.49   15.00
  -1 -12   3   88.29   11.90
  -1  12   3   93.59   13.40
   1  12  -3  123.29   13.20
  -1  12   3   99.19    6.80
   1  12  -3   84.09   11.90
  -1  12   3   85.79   13.00
   0 -12   3   56.69   12.00
   0 -12  -3   47.80   11.40
   0 -12   3   43.70   10.10
   0 -12  -3   43.50    8.70
   0  12  -3   38.10    9.40
   0  12   3   59.29   11.70
   0  12   3   49.00    6.70
   0  12  -3   40.80    8.00
  -1 -12  -3  166.48   13.20
  -1 -12  -3  209.88   16.80
   1 -12   3  179.08   17.30
   1 -12   3  176.18   17.20
  -1  12  -3  192.38   12.60
   1  12   3  182.68   12.50
  -1  12  -3  183.28   17.50
   1  12   3  192.68   17.60
   2 -12   3   80.69   13.40
   2 -12   3   77.39   12.50
   2 -12   3  112.49   14.90
  -2 -12  -3   89.79    9.80
  -2 -12  -3  107.09   14.30
   2  12   3   88.99   12.40
  -2  12  -3  109.49   14.80
   2  12   3   87.99    6.20
   2  12   3  110.99   13.80
   2  12   3   82.59    8.10
   3 -12   3  896.71   43.20
  -3 -12  -3  943.41   37.50
   3 -12   3  987.00   35.30
  -3 -12  -3  963.40   42.20
   3 -12   3  936.31   44.10
  -3  12  -3  954.50   45.20
   3  12   3  908.91   42.50
   3  12   3  910.91   37.20
   3  12   3  945.21   41.80
   4 -12   3  134.89   17.60
   4 -12   3  117.69   17.30
   4  12   3  112.09   15.60
  -4  12  -3   83.19   15.50
   4  12   3  105.29   11.60
   4  12   3   96.79   15.30
   5 -12   3    1.30   13.20
   5 -12   3    6.70   11.90
   5  12   3    9.70   11.50
  -5  12  -3   -0.30   11.60
   5  12   3   -1.80    8.60
   6 -12   3   20.60   15.60
   6 -12   3   27.70   13.80
  -6  12  -3   19.80   13.50
   6  12   3   23.50   14.70
   7 -12   3   -0.50   13.40
   7 -12   3   -0.70   16.40
  -7  12  -3  -13.20   12.00
   7  12   3  -36.10   13.30
   6 -13  -3   -3.70   14.00
   6 -13  -3    4.60   15.70
  -6  13   3    9.50   11.40
  -6  13   3    0.30   10.90
   6  13  -3   10.50   11.00
   6  13  -3    9.10   13.50
   5 -13  -3    2.50   14.70
   5 -13  -3   -0.10   12.10
  -5 -13   3   21.20   10.70
   5  13  -3   26.00   10.60
  -5  13   3   19.70   11.90
   5  13  -3   43.90   13.00
  -5  13   3   28.70   12.30
   4 -13  -3   47.20   13.20
  -4 -13   3   52.79   11.50
   4 -13  -3   24.00   14.50
  -4  13   3   13.10   11.30
   4  13  -3   41.90   10.60
  -4  13   3   57.49   14.30
   4  13  -3   27.50    9.30
   4  13  -3   52.59   13.10
   3 -13  -3  -19.50   11.50
  -3 -13   3  -13.50    9.00
   3 -13  -3   20.50    9.90
   3  13  -3    9.30    9.60
  -3  13   3    7.10    9.90
   3  13  -3   -5.70   10.60
  -3  13   3    4.60    9.70
  -2 -13   3   50.59   12.30
  -2 -13   3   56.69   11.90
   2 -13  -3   31.40    9.20
   2 -13  -3   55.39   13.80
  -2  13   3   41.00   11.60
   2  13  -3   31.00    9.70
  -2  13   3   19.80   10.50
  -1 -13   3    8.50    8.40
   1 -13  -3    9.10   11.40
  -1 -13   3    9.70    7.50
  -1  13   3   -2.40    3.50
  -1  13   3    1.30    9.00
   1  13  -3   -0.90    6.70
   1  13  -3    6.00    7.50
   0 -13   3  166.58   16.40
   0 -13   3  182.88   17.50
   0 -13  -3  190.28   17.90
   0 -13  -3  154.68   15.00
   0  13   3  168.48   11.20
   0  13   3  158.68   17.40
   0  13  -3  176.38   13.30
   0  13  -3  188.88   17.00
   1 -13   3    5.50    9.40
   1 -13   3   -7.20    9.60
  -1 -13  -3   -8.10    7.40
  -1 -13  -3    0.20    9.20
   1  13   3    5.60    7.00
   1  13   3   -4.60    9.10
  -1  13  -3   20.50   11.50
  -1  13  -3   -1.10    6.80
  -2 -13  -3   31.20    7.10
   2 -13   3   28.90   11.10
   2 -13   3    4.70   10.90
  -2 -13  -3   33.50   10.70
   2  13   3   29.50    3.80
  -2  13  -3   29.40    7.40
  -2  13  -3   32.50   11.90
   2  13   3   31.00    8.90
   2  13   3   38.90   10.40
   3 -13   3   68.19   14.90
  -3 -13  -3   68.49    8.90
  -3 -13  -3   81.79   13.10
   3 -13   3   83.59   15.00
   3  13   3   64.79   14.30
   3  13   3   77.39   14.30
  -3  13  -3   62.19   13.90
   3  13   3   62.79    9.60
   4 -13   3   12.90    5.00
   4 -13   3   28.60   14.00
   4 -13   3    1.30   11.60
   4  13   3   -4.40    9.00
  -4  13  -3    5.40   11.80
   4  13   3    1.20   10.30
   5 -13   3   14.40   13.70
   5 -13   3   13.20   12.80
  -5  13  -3   17.20   12.80
   5  13   3   32.50   13.50
   6 -13   3   79.59   19.50
   6 -13   3   77.89   17.80
   6  13   3   55.09   17.00
  -6  13  -3   59.29   16.80
   6 -14  -3   -4.20   16.20
   6 -14  -3   -8.40   14.20
  -6  14   3  -22.50    8.00
   6  14  -3    2.30   11.50
  -6  14   3   -9.30   10.40
   6  14  -3    7.00   13.90
   5 -14  -3   12.80   15.40
  -5 -14   3   -5.70    9.70
   5 -14  -3    0.30   12.40
  -5  14   3    8.60   11.40
   5  14  -3   13.50   12.60
   5  14  -3    4.00    9.50
  -5  14   3   -2.00    9.40
  -4 -14   3   13.90    8.40
   4 -14  -3   22.20   11.70
   4 -14  -3   19.10   14.90
   4  14  -3   13.70    9.90
  -4  14   3   16.10   11.30
   4  14  -3   10.50   11.50
   4  14  -3   21.20   11.30
  -4  14   3   16.00   11.20
   3 -14  -3   37.20    5.10
  -3 -14   3   43.30   10.50
   3 -14  -3   45.10   13.60
   3 -14  -3   28.20   14.50
  -3  14   3   51.99   13.20
   3  14  -3   53.49   12.10
   3  14  -3   43.60   11.60
  -3  14   3   52.29   12.50
   2 -14  -3  128.19   18.30
  -2 -14   3  139.99   16.10
  -2 -14   3  145.89   15.10
   2 -14  -3  166.58   14.50
  -2  14   3  151.98   19.00
  -2  14   3  133.09   17.10
   2  14  -3  142.19   15.30
  -1 -14   3   38.10   10.40
  -1 -14   3   30.90   11.60
   1 -14  -3   45.10   13.40
   1  14  -3   27.10    9.40
   1  14  -3   48.30    9.80
  -1  14   3   16.50   11.30
   0 -14   3   77.39   14.10
   0 -14   3   61.59   11.70
   0 -14  -3   34.70   12.70
   0 -14  -3   42.50   11.00
   0  14   3   58.89    7.90
   0  14  -3   43.10   11.20
   0  14  -3   39.40    9.90
   0  14   3   36.10   13.70
   1 -14   3    5.50    9.50
  -1 -14  -3    2.70    8.00
   1 -14   3   -7.60   10.80
  -1 -14  -3   30.40   11.00
   1  14   3   13.00    7.80
  -1  14  -3   11.20   10.10
   1  14   3   -0.60   11.90
  -1  14  -3   17.30    7.50
  -2 -14  -3   -3.50    7.40
   2 -14   3   -5.10    9.70
   2 -14   3  -18.10   10.40
  -2 -14  -3    8.80    9.70
   2  14   3  -12.30    6.90
   2  14   3    5.30    3.20
  -2  14  -3    0.80   10.30
  -2  14  -3   -4.80    6.30
   2  14   3   -8.70    8.70
  -3 -14  -3    0.70    9.90
   3 -14   3   17.70   12.50
   3 -14   3   12.60   11.50
   3 -14   3    6.00   11.50
  -3  14  -3    0.10   10.30
   3  14   3   26.30   12.30
   3  14   3   12.60    9.80
   4 -14   3   27.10   14.10
   4 -14   3    3.90   13.20
   4  14   3   16.10   13.00
   4  14   3   24.80   14.30
  -4  14  -3   17.20   12.90
   5 -14   3   17.30   14.20
   5 -14   3    2.40   13.90
  -5  14  -3   -1.50   12.30
   5  14   3  -17.00   11.40
   5  14   3  -20.20   11.00
   6 -14   3   -6.60   13.70
   6 -14   3   21.70   17.40
  -6  14  -3    0.20   12.80
   6  14   3    9.40   14.50
   6 -15  -3   32.10   16.80
   6 -15  -3   -2.20   17.10
   6  15  -3    6.00   14.40
   6  15  -3   -6.20   12.60
  -6  15   3  -10.30    9.40
  -6  15   3   -3.60   11.80
  -5 -15   3    3.30    9.60
   5 -15  -3    1.90   15.80
   5 -15  -3    6.50   13.60
   5  15  -3   11.50   10.00
   5  15  -3    4.60   12.40
  -5  15   3   23.30   13.60
  -5  15   3   24.70   13.20
  -4 -15   3   36.20   11.30
   4 -15  -3   12.60   15.00
   4 -15  -3   12.00   14.90
  -4  15   3    8.00   11.40
   4  15  -3    4.70    8.70
   4  15  -3    0.50   10.80
   4  15  -3    8.40    9.50
  -4  15   3   16.90   11.10
   3 -15  -3   67.19   13.20
   3 -15  -3   46.40   15.50
  -3 -15   3   84.59   12.50
  -3  15   3   80.69   15.20
   3  15  -3   54.19   12.60
   3  15  -3   50.49   12.50
  -3  15   3   50.39   13.90
  -2 -15   3   -3.70   10.50
  -2 -15   3    7.60    8.70
   2 -15  -3    0.20   12.70
  -2  15   3   -0.80   10.20
   2  15  -3    6.20   14.20
   2  15  -3   -1.30    8.30
  -2  15   3   -8.00    9.30
  -1 -15   3   12.40   11.50
   1 -15  -3    5.60   12.40
   1 -15  -3   -4.90    8.60
  -1 -15   3    3.00    9.50
   1  15  -3   11.30    8.60
   1  15  -3   25.00    8.90
  -1  15   3    4.40   10.50
   0 -15   3    6.20   11.80
   0 -15   3   19.50   12.30
   0 -15  -3   12.10    8.60
   0 -15  -3   13.60   11.80
   0  15   3   25.50    6.70
   0  15  -3    8.80    9.30
   0  15  -3   14.70    8.00
   0  15   3    5.00   10.70
  -1 -15  -3   12.80   11.50
   1 -15   3   24.80   12.80
   1 -15   3    7.90   10.30
  -1 -15  -3    9.10    9.40
   1  15   3    3.70   10.30
  -1  15  -3    8.00   10.10
  -1  15  -3   -1.40    7.20
   1  15   3    7.40    7.80
   2 -15   3  109.19   16.80
  -2 -15  -3   81.49   11.90
   2 -15   3  104.79   15.50
  -2 -15  -3  107.59   15.80
  -2  15  -3   98.49   10.40
  -2  15  -3   76.99   15.10
   2  15   3   95.29   13.80
   2  15   3   89.59    7.00
   2  15   3   83.09   15.20
   3 -15   3   16.30   12.00
   3 -15   3   38.60   13.50
  -3 -15  -3   27.50   11.90
   3  15   3   22.00   10.80
   3  15   3   32.10   13.70
  -3  15  -3   20.40   12.10
   4 -15   3   44.90   15.30
   4 -15   3   48.50   15.70
   4  15   3   54.79   13.60
   4  15   3   16.80   11.80
  -4  15  -3   14.30   12.80
   5 -15   3  136.09   22.60
   5 -15   3  205.98   23.50
   5 -15   3  193.68   12.20
   5  15   3  208.28   22.20
  -5  15  -3  154.08   21.70
   5 -16  -3   -8.80   16.60
   5 -16  -3    7.50   14.90
   5  16  -3    9.90   13.00
  -5  16   3   18.00   11.80
  -5  16   3   14.20   13.50
   5  16  -3   41.30   14.30
   4 -16  -3    8.00   11.80
  -4 -16   3   -8.50    8.50
   4 -16  -3   33.90   15.90
   4  16  -3  -16.00   10.70
  -4  16   3    9.70   11.10
  -4  16   3   -9.00   10.90
   4  16  -3   -0.80    9.10
   4  16  -3   -4.60   11.60
   3 -16  -3    5.90   13.90
   3 -16  -3   -7.40    9.40
  -3 -16   3   19.80   10.00
   3  16  -3   15.50   11.10
  -3  16   3   11.20   14.30
  -3  16   3    8.50   11.50
   3  16  -3   16.50   13.50
   2 -16  -3    2.20   13.10
  -2 -16   3    2.40   12.50
  -2 -16   3    3.80    9.40
  -2  16   3    0.60   10.20
   2  16  -3    2.60    8.60
   2  16  -3  -23.40   13.20
  -2  16   3  -12.70   13.10
  -1 -16   3   -8.70   10.80
   1 -16  -3    4.10    9.70
  -1 -16   3   19.20   10.40
   1 -16  -3    6.50   12.80
   1  16  -3   11.10    8.60
  -1  16   3   14.00   11.20
   1  16  -3   13.10   10.30
   0 -16  -3    0.80   11.20
   0 -16   3    2.30    9.90
   0 -16   3   16.80   12.60
   0 -16  -3   -4.70    8.50
   0  16   3  -12.50   10.00
   0  16  -3   -5.80    6.60
   0  16  -3    4.70   11.40
  -1 -16  -3   34.80   13.60
   1 -16   3   39.90   12.80
   1 -16   3   46.50   14.80
  -1 -16  -3   40.50   11.40
   1  16   3   55.89   13.70
   1  16   3   48.00    9.10
  -1  16  -3   35.20    8.20
  -1  16  -3   68.59   13.90
  -2 -16  -3   99.19   16.30
  -2 -16  -3   93.49   11.80
   2 -16   3   74.19   16.60
   2 -16   3   91.49   15.40
  -2  16  -3   78.19   15.70
   2  16   3   97.49    7.10
   2  16   3   76.99   17.50
   2  16   3  101.69   13.10
   3 -16   3    8.10   12.80
  -3 -16  -3    3.10   11.20
   3 -16   3   -5.20   11.40
   3  16   3    9.60   13.30
  -3  16  -3   18.70   12.40
   3  16   3   22.00   13.00
   4 -16   3    6.10   12.60
   4 -16   3    4.40   13.30
   4 -16   3   11.00   15.00
  -4  16  -3    3.30   12.20
   4  16   3   11.10   11.80
   4  16   3   15.50   11.80
   5 -16   3   12.50   15.20
   5 -16   3   -7.40   14.50
   5  16   3    3.80   12.70
  -5  16  -3    6.10   13.50
   5 -17  -3   32.40   16.20
   5 -17  -3    1.30   16.70
   5  17  -3   -5.10   13.00
  -5  17   3    6.50   14.80
  -4 -17   3   39.40   11.00
   4 -17  -3   30.50   13.80
   4 -17  -3    7.40   16.10
  -4  17   3    7.50   12.60
  -4  17   3   10.20   15.00
   4  17  -3   32.90   13.00
   3 -17  -3    7.30   12.70
   3 -17  -3   18.30   16.10
  -3 -17   3   -5.20    9.50
  -3  17   3    6.20   11.90
   3  17  -3  -13.70   12.90
   3  17  -3   -1.50   10.60
  -3  17   3    7.90   12.20
  -2 -17   3    9.40   10.10
   2 -17  -3    3.00   10.20
  -2 -17   3   24.60   14.40
   2  17  -3   -8.50   13.80
   2  17  -3    0.50    9.10
  -2  17   3    6.80   11.70
   1 -17  -3   22.60   14.10
  -1 -17   3    5.80   10.40
  -1 -17   3   15.80   13.10
   1 -17  -3   -3.60    9.80
   1  17  -3  -12.20   12.60
  -1  17   3    1.40   11.60
   1  17  -3   11.50   11.10
   1  17  -3    8.60    9.10
   0 -17   3    6.40   10.40
   0 -17  -3   18.20   12.30
   0 -17   3   39.70   14.30
   0 -17  -3   15.20   13.00
   0  17  -3   42.40   11.10
   0  17   3   15.50   11.90
   0  17  -3   14.90   10.80
   1 -17   3  103.59   17.90
  -1 -17  -3   71.79   16.00
   1 -17   3   52.29   14.00
  -1 -17  -3   97.39   14.00
   1  17   3   89.09   16.20
  -1  17  -3  111.19   14.10
  -1  17  -3   81.79   15.20
   2 -17   3    4.80   11.80
  -2 -17  -3    6.20   11.70
   2 -17   3   24.60   14.00
   2  17   3   12.10    9.00
   2  17   3   14.20   12.20
  -2  17  -3    3.20   11.40
  -3 -17  -3   40.20   14.00
   3 -17   3    7.10   14.40
   3 -17   3   35.00   14.00
   3  17   3   25.50   11.60
  -3  17  -3   50.19   14.60
   3  17   3   27.70   12.90
   4 -17   3    5.20   13.50
   4 -17   3   11.50   14.70
   4  17   3   -7.00   11.30
  -4  17  -3    1.40   12.30
   4  17   3   -6.20   14.20
   4 -18  -3   -2.10   16.10
  -4  18   3   -9.50   11.60
   4  18  -3  -10.00   11.50
  -4  18   3   11.20   12.50
   4  18  -3    8.00    3.90
  -3 -18   3   25.00   11.10
   3 -18  -3   20.10   12.30
  -3  18   3    9.70   12.70
   3  18  -3   -1.20   10.60
   2 -18  -3   -8.70   14.20
  -2 -18   3   16.30   11.10
   2 -18  -3   21.90   12.50
  -2 -18   3   10.70   14.30
   2  18  -3   15.00   10.50
   2  18  -3   12.90   15.30
  -2  18   3   -7.70   11.90
   1 -18  -3   51.79   13.20
  -1 -18   3   39.60   12.80
   1 -18  -3   61.59   16.70
  -1 -18   3   45.30   16.10
   1  18  -3   48.80   11.30
  -1  18   3   58.19   15.20
   1  18  -3   51.49   15.90
   0 -18  -3  -13.00   13.10
   0 -18   3   -0.90   12.70
   0 -18   3    0.40   11.00
   0 -18  -3    0.80    9.60
   0  18  -3   -2.80    7.90
   0  18  -3   -4.90    9.70
   0  18   3   18.60   15.40
   1 -18   3   15.90   14.50
  -1 -18  -3   -3.20   10.40
   1 -18   3  -26.70   10.10
  -1 -18  -3   18.90   13.40
   1  18   3    5.10   11.80
  -1  18  -3  -15.40   12.80
  -2 -18  -3   -8.30   11.80
   2 -18   3   13.30   12.60
   2 -18   3   -4.00   13.60
   2  18   3    3.10   12.20
  -2  18  -3   -1.90   11.80
   3 -18   3   15.90   13.20
   3 -18   3   19.40   11.40
  -3 -18  -3   15.80   13.70
  -3  18  -3   10.60   13.40
   3  18   3   -4.50   10.70
   3  18   3   26.50   12.70
   4 -18   3    0.80   15.30
   4 -18   3   -6.30   15.70
  -4  18  -3    0.50   13.00
   4  18   3    9.70   13.00
   4  18   3   -9.70   12.40
  -3 -19   3    5.10   10.30
   3 -19  -3    3.90   15.90
   3 -19  -3   -7.60   12.20
   3  19  -3   -3.50   10.90
  -3  19   3   -3.40   12.40
  -2 -19   3    1.90   10.60
  -2 -19   3    5.70   11.50
   2 -19  -3   15.40   12.90
   2 -19  -3    4.60   15.70
  -2  19   3   20.60   16.60
   2  19  -3   16.00   11.20
   1 -19  -3   11.80   13.20
  -1 -19   3  -12.30   12.40
  -1 -19   3    5.40   11.70
   1 -19  -3    0.30   14.20
  -1  19   3    9.70   12.60
   1  19  -3    4.00   11.20
   0 -19   3   -4.40   13.60
   0 -19  -3    0.80   10.40
   0 -19  -3   -1.50   12.80
   0 -19   3   23.90   15.30
   0  19  -3   15.70   11.50
   0  19   3    8.00   12.50
  -1 -19  -3   32.40   15.10
   1 -19   3   15.60   12.60
   1 -19   3   69.69   18.20
   1  19   3   37.40    5.50
  -1  19  -3   28.70   12.90
   1  19   3   41.90   14.80
   2 -19   3    6.40   12.60
   2 -19   3    2.90   14.20
  -2 -19  -3  -14.90   12.60
   2  19   3   11.10   12.80
  -2  19  -3    3.00   11.90
   3 -19   3   21.10   14.50
   3 -19   3   -7.70   14.70
  -3  19  -3    8.20   13.80
   3  19   3   19.30   13.90
   2 -20  -3   54.69   18.30
   2  20  -3  -12.00   15.60
   2  20  -3   37.40   14.70
  -2  20   3    7.30   13.80
   1 -20  -3   16.60   14.60
  -1 -20   3   13.00   14.90
  -1 -20   3   15.00   14.90
   1 -20  -3   -4.50   11.40
  -1  20   3   20.20   14.60
   0 -20   3   30.40   16.00
   0 -20  -3   24.70   16.00
   0 -20  -3   27.70   12.10
   0 -20   3   -5.90   12.10
   0  20  -3   26.80   15.30
   0  20   3   14.80   14.40
  -1 -20  -3   -1.60   14.10
   1 -20   3   15.90   15.80
   1 -20   3  -13.30   11.80
   1  20   3  -10.20    4.30
   1  20   3   -0.50   12.90
  -1  20  -3  -11.50   11.10
   8   0  -4   20.40   13.60
   8   0  -4   23.20   14.00
   8   0  -4   -8.60   16.40
   7   0  -4   33.00   13.00
   7   0  -4    2.80   11.70
   7   0  -4   29.70   15.40
   6   0  -4   53.89   11.80
   6   0  -4   73.49   14.30
  -6   0   4   55.09    6.60
   6   0  -4   47.00   14.20
   5   0  -4   50.09   12.50
   5   0  -4   66.19   10.70
  -5   0   4   64.79    7.30
   4   0  -4  668.13   28.70
  -4   0   4  620.84   25.30
   4   0  -4  685.93   30.10
   3   0  -4  281.27   12.60
   3   0  -4  274.17   16.60
  -3   0   4  275.97   11.00
   3   0  -4  296.37   14.80
   2   0  -4   47.00    5.00
   2   0  -4   40.20    5.00
   2   0  -4   32.20    7.00
  -2   0   4   43.50    4.90
  -2   0   4   50.69    7.10
   2   0  -4   54.09    6.20
  -1   0   4  196.98   11.10
   1   0  -4  165.78    9.40
   1   0  -4  201.28   10.90
  -1   0   4  207.28   10.70
   0   0  -4   44.60    4.70
   0   0   4   44.30    4.70
   0   0   4   56.69    6.90
  -1   0  -4  250.87   13.60
   1   0   4  243.98   11.80
  -1   0  -4  243.28   11.90
  -1   0  -4  234.78    8.80
   1   0   4  248.58   10.50
   1   0   4  233.88   13.20
   2   0   4    8.40    6.80
   2   0   4   14.10    5.90
  -2   0  -4   -1.20    5.40
   2   0   4    3.60    5.50
   2   0   4    3.90    2.60
   3   0   4   69.59   10.00
   3   0   4   91.69    8.80
  -3   0  -4   99.39   10.40
   3   0   4   80.09    6.80
   3   0   4   93.59   10.10
   4   0   4   28.00    8.80
   4   0   4   15.00    8.30
   4   0   4    4.40    5.60
  -4   0  -4   23.30    7.20
   5   0   4   18.90    7.10
  -5   0  -4    2.90    8.30
   5   0   4   19.40   10.00
   5   0   4   13.80   10.50
  -6   0  -4    9.70    7.60
   6   0   4   -1.40    8.00
   6   0   4   -0.10   11.70
   6   0   4   -1.50   11.10
   7   0   4    0.80    9.80
  -7   0  -4    3.30    8.00
   7   0   4   28.40   13.60
   7   0   4   -6.80   15.60
   8   0   4   44.30   15.80
   8   0   4    5.00   15.50
   8  -1  -4   -3.80   15.10
   8  -1  -4   18.80   13.00
   8  -1  -4   41.30   16.20
   8   1  -4   14.80   16.40
   8   1  -4    1.70   13.00
   8   1  -4    5.30   13.60
   7  -1  -4   56.19   14.90
   7  -1  -4   38.70   15.80
   7  -1  -4   74.49   13.70
   7   1  -4   40.10   12.60
   7   1  -4   65.89   15.10
   7   1  -4   41.60   13.20
   6  -1  -4  164.28   18.20
   6  -1  -4  185.68   18.40
   6  -1  -4  197.58   21.00
   6   1  -4  187.18   17.50
  -6   1   4  189.78   13.00
   6   1  -4  172.48   17.10
   5  -1  -4    8.30   10.00
   5  -1  -4   26.80   10.40
   5  -1  -4    6.20    7.30
  -5  -1   4    2.50    3.40
   5   1  -4   14.60    8.70
  -5   1   4    9.00    4.80
   5   1  -4    1.90    9.60
   4  -1  -4   86.99   10.10
   4  -1  -4   83.29   12.10
   4  -1  -4   80.09   11.80
  -4   1   4   89.19    4.40
  -4   1   4   75.29    7.70
   4   1  -4   95.59   12.00
   4   1  -4   73.69    6.20
   4   1  -4   87.49   10.50
   3  -1  -4   27.20    7.90
  -3  -1   4   34.00    7.30
   3  -1  -4   35.90    6.90
   3   1  -4   25.50    2.70
   3   1  -4   31.30    8.00
   3   1  -4   30.50    3.60
   3   1  -4   39.20    7.30
  -3   1   4   33.10    5.10
  -3   1   4   33.00    4.00
   2  -1  -4  546.15   20.90
   2  -1  -4  544.15   22.70
  -2  -1   4  531.85   22.50
   2  -1  -4  487.05   20.00
  -2   1   4  547.85   20.20
   2   1  -4  502.15   22.80
   2   1  -4  460.15   19.10
   2   1  -4  509.75   19.90
   2   1  -4  549.74   21.80
  -1  -1   4  978.60   36.90
  -1  -1   4 1028.70   36.30
   1  -1  -4  994.20   36.70
   1  -1  -4 1015.70   35.70
   1  -1  -4  989.70   36.40
   1   1  -4  898.31   36.30
  -1   1   4 1013.40   36.70
   1   1  -4  986.90   36.40
  -1   1   4  965.60   36.60
   0  -1  -4   20.90    3.60
   0  -1   4   24.60    6.40
   0  -1   4   23.40    4.70
   0  -1  -4   24.70    3.60
   0   1  -4   28.50    4.70
   0   1   4   10.70    5.80
   0   1   4   25.70    3.70
   0   1  -4   16.50    5.20
   1  -1   4   71.39    8.10
   1  -1   4   72.99    6.30
   1  -1   4   65.59    8.10
   1  -1   4   69.19    4.70
  -1  -1  -4   73.89    6.00
   1   1   4   72.69    7.90
  -1   1  -4   79.29    9.20
   1   1   4   67.79    4.30
  -1   1  -4   69.39    4.60
   1   1   4   75.29    8.10
   1   1   4   60.49    5.70
  -2  -1  -4  194.18   12.70
   2  -1   4  190.08   12.70
   2  -1   4  198.38    9.30
   2  -1   4  207.48   12.70
   2   1   4  204.78   11.30
  -2   1  -4  228.08   13.40
   2   1   4  213.58   12.10
  -2   1  -4  200.68    8.90
   2   1   4  204.48    8.10
   2   1   4  185.58   12.80
   3  -1   4  462.35   21.80
  -3  -1  -4  439.46   20.50
   3  -1   4  404.46   17.70
   3  -1   4  414.76   21.10
  -3   1  -4  415.16   20.90
   3   1   4  466.05   20.80
   3   1   4  429.06   19.50
   3   1   4  419.26   17.10
   3   1   4  434.56   21.50
  -4  -1  -4   72.59    9.60
   4  -1   4   78.59    8.30
   4  -1   4  100.09   11.90
   4  -1   4   90.99   12.20
   4   1   4   90.29    7.80
   4   1   4   72.19   11.30
  -4   1  -4   89.09   10.60
   4   1   4   71.09   11.70
   4   1   4   85.29    9.70
   5  -1   4   14.20    6.40
   5  -1   4    6.80   10.30
  -5  -1  -4   -8.70    6.10
   5  -1   4    9.30    9.60
   5   1   4   -1.00    9.10
   5   1   4    5.70   10.00
  -5   1  -4    5.60    7.30
   5   1   4    7.60    5.50
  -6  -1  -4    7.10    7.60
   6  -1   4   -1.70   10.50
   6  -1   4   -7.20    6.60
  -6  -1  -4    7.90    2.90
   6  -1   4    8.50   12.00
   6   1   4   14.80   11.20
  -6   1  -4   11.60    8.30
   6   1   4   -0.20    7.70
   6   1   4   -2.20   10.70
  -7  -1  -4   17.70    9.80
   7  -1   4    5.90   10.40
   7  -1   4   13.00   14.00
   7  -1   4    3.50   12.90
   7   1   4   12.60   13.70
   7   1   4   40.50   17.20
  -7   1  -4   16.00   10.60
   8  -1   4   24.90   15.80
   8  -1   4   12.30   16.20
   8   1   4    7.60   15.40
   8   1   4   11.00   14.50
   8  -2  -4    5.90   14.10
   8  -2  -4   22.80   17.70
   8  -2  -4   20.20   15.90
   8   2  -4   13.30   16.30
   8   2  -4  -13.00   12.10
   8   2  -4  -34.40   13.90
   7  -2  -4  120.69   18.20
   7  -2  -4   91.59   16.30
   7  -2  -4   95.39   18.50
   7   2  -4  123.69   17.30
   7   2  -4  101.59   18.60
   7   2  -4   77.29   15.50
   6  -2  -4   69.79   13.30
   6  -2  -4   60.29   15.20
   6  -2  -4   91.49   15.00
   6   2  -4   78.99   15.10
  -6   2   4   63.99    8.80
   6   2  -4   70.49   13.30
   5  -2  -4  102.39   11.50
   5  -2  -4  112.39   14.50
   5  -2  -4  113.19   14.80
   5   2  -4   98.19   12.90
  -5   2   4  121.79   10.70
   5   2  -4  106.09   14.00
   4  -2  -4   95.09   12.30
  -4  -2   4   94.79   10.20
   4  -2  -4   90.39   10.70
   4  -2  -4  101.29   10.40
   4   2  -4  112.29   11.50
  -4   2   4   85.09    9.00
   4   2  -4   83.89   11.70
  -4   2   4   98.09    6.10
   3  -2  -4 1105.69   43.90
   3  -2  -4 1153.08   44.20
   3  -2  -4 1131.99   41.30
  -3  -2   4 1127.69   43.00
   3   2  -4 1076.59   38.90
  -3   2   4 1134.09   40.20
   3   2  -4 1030.80   43.20
  -3   2   4 1003.90   41.40
   3   2  -4 1161.88   43.30
  -2  -2   4  279.27   14.80
   2  -2  -4  250.07   11.70
   2  -2  -4  285.57   15.30
   2  -2  -4  278.67   14.60
  -2   2   4  270.37   12.80
  -2   2   4  290.17   12.10
   2   2  -4  288.17   15.40
   2   2  -4  256.97   12.30
   2   2  -4  271.67   10.30
   2   2  -4  281.27   14.20
  -1  -2   4  103.59    8.90
   1  -2  -4   86.69    7.00
   1  -2  -4   76.69    6.80
   1   2  -4   83.89    6.30
   1   2  -4   85.99    8.00
  -1   2   4   87.59    6.90
   1   2  -4   96.29    9.30
  -1   2   4   87.69    8.80
   0  -2  -4  243.98   11.00
   0  -2  -4  247.48   10.80
   0  -2   4  248.48   12.50
   0  -2  -4  257.07   11.40
   0   2   4  249.18   11.30
   0   2   4  248.28   13.20
   0   2  -4  248.18   11.70
   0   2  -4  240.28   12.50
   1  -2   4   70.89    7.90
   1  -2   4   64.89    7.10
  -1  -2  -4   48.90    4.80
  -1  -2  -4   49.70    3.60
   1  -2   4   49.40    4.80
   1   2   4   56.09    4.80
   1   2   4   53.29    7.00
   1   2   4   49.00    3.70
  -1   2  -4   57.29    6.00
  -1   2  -4   61.99    7.90
   1   2   4   45.90    7.10
   2  -2   4  212.18   10.20
   2  -2   4  235.48   13.90
  -2   2  -4  226.98   10.70
   2   2   4  225.58   13.70
   2   2   4  217.78    9.00
   2   2   4  232.18   13.70
  -2   2  -4  248.88   14.20
   2   2   4  204.48   11.30
   3  -2   4  376.56   20.20
   3  -2   4  374.86   16.60
   3  -2   4  383.66   19.60
  -3  -2  -4  382.16   18.60
   3   2   4  414.66   19.30
  -3   2  -4  369.96   13.60
   3   2   4  362.06   17.70
  -3   2  -4  366.96   19.70
   3   2   4  360.76   15.30
   3   2   4  371.66   19.90
  -4  -2  -4   99.19   10.60
   4  -2   4   96.79   12.40
   4  -2   4   75.69   11.50
   4  -2   4   84.39    9.20
  -4   2  -4   93.29   11.10
   4   2   4  100.79   11.60
   4   2   4   77.49   11.60
   4   2   4   88.79    9.80
  -5  -2  -4  231.98   16.10
   5  -2   4  198.58   17.60
   5  -2   4  186.88   14.40
   5  -2   4  230.18   19.80
  -5   2  -4  204.58   16.00
   5   2   4  218.48   13.20
   5   2   4  195.88   17.60
   5   2   4  197.08   18.20
   6  -2   4  232.08   16.90
  -6  -2  -4  213.18   17.20
   6  -2   4  227.58   22.50
   6  -2   4  205.18   19.70
  -6   2  -4  238.38   19.70
   6   2   4  222.38   14.30
   6   2   4  242.18   20.80
   6   2   4  209.38   20.60
   7  -2   4   28.70   11.60
   7  -2   4   18.70   14.90
  -7  -2  -4    2.90    7.50
   7  -2   4   11.40   13.50
   7   2   4   -1.70   15.40
  -7   2  -4   21.90   10.10
   7   2   4   18.00   13.50
   8  -2   4   13.90   15.30
   8  -2   4   -4.00   14.60
   8   2   4  -27.70   13.90
  -8   2  -4  -15.90   11.70
   8   2   4   -2.00   13.70
   8  -3  -4    4.80   16.00
   8  -3  -4   36.00   15.20
   8  -3  -4    5.00   14.60
   8   3  -4    4.40   13.50
   8   3  -4   13.00   13.80
   8   3  -4  -32.90   13.10
   7  -3  -4   19.20   14.60
   7  -3  -4  -14.60   11.60
   7  -3  -4   12.20   10.20
   7   3  -4    5.30   13.20
   7   3  -4    1.70   11.80
   6  -3  -4   19.90   12.60
   6  -3  -4   28.90   14.10
   6  -3  -4   57.29   10.80
   6   3  -4   52.19   12.70
   6   3  -4   39.70   12.90
  -6   3   4   45.30    7.90
   5  -3  -4   40.40    8.60
   5  -3  -4   35.10   12.20
   5  -3  -4   45.40   12.10
  -5   3   4   47.90    8.30
   5   3  -4   41.00   11.20
  -5   3   4   43.10    5.10
   5   3  -4   50.29   11.00
   4  -3  -4   82.19   10.40
   4  -3  -4   80.19   11.70
   4  -3  -4   67.39    8.00
  -4  -3   4  105.99   11.40
  -4   3   4   69.39    8.60
  -4   3   4   76.09    6.80
   4   3  -4   75.59   11.20
   4   3  -4   87.59   11.00
  -3  -3   4    0.00    5.60
   3  -3  -4    2.50    7.60
   3  -3  -4   -6.10    6.70
   3  -3  -4   -0.40    4.60
   3   3  -4   -1.70    6.70
  -3   3   4   -4.40    4.40
   3   3  -4   -2.90    6.30
  -3   3   4    4.30    3.90
   3   3  -4    6.00    3.30
  -2  -3   4   -0.40    1.80
   2  -3  -4   -1.20    2.90
   2  -3  -4   -7.70    4.30
   2  -3  -4   -0.20    5.20
  -2  -3   4    8.30    5.40
  -2   3   4    0.00    2.50
  -2   3   4  -10.50    4.30
  -2   3   4    1.00    1.30
   2   3  -4    7.30    5.80
  -2   3   4    5.70    4.60
   2   3  -4    3.40    1.40
  -1  -3   4 1368.66   45.80
   1  -3  -4 1320.57   49.00
  -1  -3   4 1316.87   49.10
   1  -3  -4 1375.56   48.00
  -1  -3   4 1310.07   47.40
   1   3  -4 1237.78   48.70
  -1   3   4 1329.67   49.00
  -1   3   4 1367.66   47.80
   1   3  -4 1327.77   47.40
   0  -3  -4   27.10    3.80
   0  -3  -4   27.50    5.10
   0  -3  -4   26.90    2.50
   0  -3   4   26.80    5.90
   0  -3   4   29.90    5.90
   0   3   4   26.70    6.50
   0   3  -4   34.00    6.70
   0   3   4   33.00    5.00
   1  -3   4  792.82   27.70
   1  -3   4  786.32   31.30
  -1  -3  -4  797.12   27.60
   1  -3   4  781.82   30.40
  -1  -3  -4  766.42   28.30
   1  -3   4  749.03   29.30
   1   3   4  768.52   28.30
  -1   3  -4  768.92   31.30
   1   3   4  818.22   30.10
   1   3   4  764.02   30.90
   1   3   4  761.02   27.60
   2  -3   4 1019.30   36.30
   2  -3   4  997.80   38.70
  -2   3  -4  983.60   38.70
   2   3   4  890.81   37.70
   2   3   4  941.01   34.70
   2   3   4  981.70   37.70
   2   3   4  950.30   35.80
  -3  -3  -4   -1.00    5.20
   3  -3   4   -1.80    7.90
   3  -3   4   -6.30    5.40
   3   3   4   -7.50    5.00
   3   3   4   -5.40    7.20
   3   3   4   -0.40    6.30
  -3   3  -4  -12.20    6.00
   3   3   4   -1.50    2.90
  -4  -3  -4   -2.60    5.30
   4  -3   4   -0.20    6.50
   4  -3   4   -0.60    8.70
   4  -3   4    5.00    8.20
  -4   3  -4    4.10    7.10
   4   3   4    2.50    6.70
   4   3   4   -0.90    8.60
   4   3   4    9.70    6.40
  -5  -3  -4  111.39   12.80
   5  -3   4   60.89   13.80
   5  -3   4   58.19   12.30
   5  -3   4   66.49   10.60
   5   3   4   78.79   13.60
   5   3   4   69.89   12.00
   5   3   4   82.29   10.20
  -5   3  -4   63.99   12.30
   6  -3   4   57.39   11.40
   6  -3   4   29.30   12.30
   6  -3   4   46.20   14.80
  -6  -3  -4   36.70   10.00
   6   3   4   51.09   12.90
  -6   3  -4   33.20   10.60
   6   3   4   57.99    9.50
   6   3   4   72.89   15.00
   7  -3   4    8.20   13.80
  -7  -3  -4   -3.60    9.90
   7  -3   4    3.90    9.30
  -7  -3  -4   -5.10    3.10
   7  -3   4   -3.90   12.20
  -7   3  -4    3.30   11.60
   7   3   4    6.80   12.30
   7   3   4    7.40   13.90
   8  -3   4   16.20   18.10
   8  -3   4   -4.80   15.90
   8   3   4    8.80   14.90
   8   3   4    1.10   15.40
  -8   3  -4  -11.60   10.20
   8  -4  -4    1.20   11.30
   8  -4  -4  -14.90   13.50
   8  -4  -4    3.30   14.00
   8   4  -4   -1.40   13.30
   8   4  -4    4.00   15.00
   7  -4  -4    7.00   13.40
   7  -4  -4   14.20   15.10
   7  -4  -4   -1.60    9.70
   7   4  -4    5.90   12.20
   7   4  -4    5.80   13.20
  -7   4   4   11.00    7.00
   6  -4  -4   22.60   13.00
   6  -4  -4   23.90   13.10
   6  -4  -4    7.50    8.10
  -6   4   4   17.40    8.20
   6   4  -4   13.20   11.20
   6   4  -4   -9.80   10.00
   5  -4  -4  296.97   21.30
   5  -4  -4  304.57   23.00
   5  -4  -4  292.97   18.10
  -5  -4   4  312.57   19.10
  -5   4   4  296.17   14.30
   5   4  -4  334.47   22.00
   5   4  -4  305.67   20.60
  -5   4   4  304.87   17.80
  -4  -4   4   -5.60    5.80
   4  -4  -4   -8.70    8.50
   4  -4  -4    2.00    4.60
  -4  -4   4    4.20    2.40
   4  -4  -4   -0.30    8.40
   4   4  -4    3.50    3.10
   4   4  -4    2.60    8.00
  -4   4   4    1.00    3.80
   4   4  -4    0.60    2.40
   4   4  -4   -8.40    7.20
  -4   4   4   -5.70    5.00
  -3  -4   4  116.49   11.30
   3  -4  -4  122.29    7.90
   3  -4  -4  117.79   12.20
   3  -4  -4  114.69   12.20
  -3   4   4  103.09   11.50
  -3   4   4  129.59    9.10
   3   4  -4  109.69   11.40
   3   4  -4  125.39   12.10
   2  -4  -4  199.88   13.60
   2  -4  -4  205.08   12.30
   2  -4  -4  209.98    8.40
  -2  -4   4  196.88   12.70
  -2  -4   4  198.18    8.20
  -2   4   4  181.68    8.10
  -2   4   4  217.88   11.60
  -2   4   4  196.28   12.60
   2   4  -4  187.98    8.20
   2   4  -4  227.98   13.10
   1  -4  -4    7.50    6.40
   1  -4  -4   10.60    4.50
   1  -4  -4   16.40    1.90
  -1  -4   4    7.70    5.50
  -1  -4   4   16.50    4.20
   1   4  -4   10.20    4.10
  -1   4   4    9.10    1.70
   1   4  -4    3.70    5.40
  -1   4   4    0.50    5.20
  -1   4   4   12.70    4.80
   0  -4  -4  420.96   18.20
   0  -4   4  405.76   18.10
   0  -4   4  401.86   18.20
   0  -4  -4  416.76   15.00
   0  -4  -4  419.26   16.20
   0   4   4  385.76   19.20
   0   4  -4  409.16   18.30
   0   4   4  429.76   16.40
   1  -4   4  962.30   36.20
   1  -4   4  925.61   32.90
   1  -4   4  959.30   35.50
  -1  -4  -4  980.90   34.40
   1  -4   4  843.22   36.00
   1   4   4  967.00   35.30
   1   4   4  971.70   36.70
  -1   4  -4  924.41   36.70
   1   4   4  878.71   34.00
   1   4   4  883.91   32.20
   2  -4   4   24.60    8.40
   2  -4   4   33.40    6.20
  -2  -4  -4   34.40    4.50
   2   4   4   39.90    7.70
  -2   4  -4   40.40    8.20
   2   4   4   43.20    5.00
   2   4   4   50.19    5.40
   2   4   4   19.30    6.40
   3  -4   4  326.17   18.90
   3  -4   4  320.67   15.90
  -3   4  -4  279.37   17.70
   3   4   4  279.97   11.90
   3   4   4  288.17   17.50
   3   4   4  294.87   16.80
   3   4   4  300.07   15.50
   4  -4   4    3.40    7.10
   4  -4   4   -1.10    9.10
  -4  -4  -4    0.20    6.30
   4   4   4    6.90    6.80
  -4   4  -4   -6.10    6.70
   4   4   4   -6.90    8.20
   4   4   4    8.40    6.40
  -5  -4  -4   11.60    6.50
   5  -4   4    0.90    9.30
   5  -4   4   21.90    9.30
   5  -4   4   15.30   11.80
   5   4   4   27.20   11.20
  -5   4  -4   12.70   10.30
   5   4   4    8.30    7.00
   5   4   4    2.50   10.10
   6  -4   4    4.10    8.50
   6  -4   4   -2.10   12.40
   6  -4   4   13.20   11.30
  -6  -4  -4   16.30    8.30
   6   4   4   12.70   10.80
   6   4   4   19.00   12.50
  -6   4  -4    1.90    9.30
   7  -4   4   16.50   14.80
   7  -4   4  -10.10    9.20
   7  -4   4  -11.70   13.70
   7   4   4  -13.80   11.50
   7   4   4   -2.50   12.90
  -7   4  -4  -13.20    9.00
   8  -4   4    6.20   16.70
   8   4   4   -2.50   14.20
  -8   4  -4    9.10   11.30
   8   4   4    6.10   14.60
   8  -5  -4   26.50   18.20
   8  -5  -4   44.10   17.90
   8   5  -4   41.80   16.10
   8   5  -4   13.00   14.30
   7  -5  -4   -7.70   12.90
   7  -5  -4  -18.10   13.90
   7  -5  -4    1.10    8.80
   7   5  -4   12.40   13.20
   7   5  -4    5.20   12.60
  -7   5   4   -0.60    6.90
   6  -5  -4   -8.40   10.70
   6  -5  -4   13.50    8.10
   6  -5  -4   -9.30   12.10
   6   5  -4  -14.20    9.70
   6   5  -4   -9.70    9.90
  -6   5   4    5.40    7.00
   5  -5  -4   91.99   14.60
   5  -5  -4   88.19   15.00
  -5  -5   4   85.49   11.00
   5  -5  -4   88.59   10.40
   5   5  -4   70.29   13.20
   5   5  -4   82.39   13.50
  -5   5   4   86.99    8.30
  -5   5   4   82.99   10.80
   4  -5  -4  118.69   14.40
  -4  -5   4  122.69   12.40
   4  -5  -4  131.49   14.90
   4  -5  -4  135.79    9.90
  -4   5   4  147.59   10.30
   4   5  -4  145.09   14.30
  -4   5   4  132.89   12.20
   4   5  -4  136.79   13.50
   4   5  -4  126.79    8.20
   3  -5  -4   28.20    9.30
  -3  -5   4   19.40    6.60
   3  -5  -4    9.70    3.60
   3  -5  -4   28.10    8.30
  -3   5   4   22.10    3.90
   3   5  -4   19.60    8.00
   3   5  -4   13.90    7.40
  -3   5   4   12.60    6.30
  -3   5   4   17.20    5.80
  -2  -5   4  138.69   11.20
   2  -5  -4  146.59   12.10
   2  -5  -4  148.29   12.50
  -2  -5   4  135.89    7.00
   2   5  -4  136.89    7.10
  -2   5   4  134.69   11.20
  -2   5   4  103.59   11.00
   2   5  -4  131.99   11.30
   1  -5  -4  144.39    8.60
  -1  -5   4  146.69   11.20
   1  -5  -4  136.09   11.20
  -1   5   4  149.99   11.00
   1   5  -4  143.69   10.70
   1   5  -4  160.58    9.40
   0  -5  -4 1257.97   45.60
   0  -5   4 1219.98   46.20
   0  -5  -4 1224.28   42.60
   0  -5  -4 1188.38   43.50
   0  -5   4 1239.18   46.00
   0   5   4 1214.98   42.50
   0   5   4 1199.88   46.70
   0   5   4 1221.48   43.60
   0   5  -4 1210.38   45.80
  -1  -5  -4  290.37   14.00
   1  -5   4  299.27   15.20
  -1  -5  -4  306.47   12.30
   1  -5   4  315.77   16.30
   1  -5   4  292.07   16.90
   1   5   4  311.77   16.60
  -1   5  -4  309.97   16.60
   1   5   4  313.97   15.10
  -2  -5  -4  363.36   15.80
   2  -5   4  371.86   17.60
  -2  -5  -4  374.36   13.40
   2  -5   4  355.76   19.90
   2   5   4  368.66   18.50
   2   5   4  340.37   15.00
   2   5   4  387.86   19.60
  -2   5  -4  389.36   19.90
   3  -5   4   54.29   10.40
   3  -5   4   54.39    8.20
   3   5   4   49.80    8.70
   3   5   4   38.70    7.60
   3   5   4   40.10    4.20
  -3   5  -4   65.59    9.90
   3   5   4   56.99    7.30
   4  -5   4  246.58   14.90
  -4  -5  -4  229.98   15.70
   4  -5   4  218.18   18.50
  -4   5  -4  219.38   17.20
   4   5   4  239.28   16.10
   4   5   4  232.38   15.30
   4   5   4  220.78   17.70
   5  -5   4   83.49   14.50
  -5  -5  -4   90.89   10.40
   5  -5   4   79.89   11.20
   5   5   4   44.60   10.10
   5   5   4   96.79   12.40
   5   5   4   66.39   13.80
  -5   5  -4   68.49   12.20
   6  -5   4   -0.50   12.90
  -6  -5  -4   -0.10    7.00
   6  -5   4    1.50    8.70
   6   5   4  -14.30    8.70
  -6   5  -4    4.50    9.90
   6   5   4   16.60   12.40
   7  -5   4   21.10   15.70
   7  -5   4    1.80   10.00
   7   5   4  -10.70   13.40
  -7   5  -4   12.90   11.30
   7   5   4   10.60   11.40
   8  -5   4   -7.30   15.50
  -8  -5  -4    8.70    4.10
  -8   5  -4  -13.60   11.30
   8   5   4   45.10   17.80
   8   5   4   16.90   15.20
   8  -6  -4  -10.60   16.50
   8  -6  -4   -3.40   15.40
   8   6  -4   -8.70   14.20
   8   6  -4   13.30   14.30
   7  -6  -4  -20.20   14.00
   7  -6  -4  -12.60   13.10
   7   6  -4    6.10   12.50
  -7   6   4    2.20    7.80
   7   6  -4   21.90   13.60
   6  -6  -4    4.50   12.10
   6  -6  -4    8.00    8.70
   6  -6  -4   17.70   13.50
   6   6  -4    3.80   10.90
   6   6  -4    3.50   10.70
  -6   6   4    8.80    7.50
  -5  -6   4    7.20    2.90
   5  -6  -4   19.70   12.10
   5  -6  -4    0.50    6.70
   5  -6  -4   20.30   12.00
  -5  -6   4    3.90    7.10
  -5   6   4   12.60    8.70
   5   6  -4   20.10   10.10
  -5   6   4    8.20    5.60
   5   6  -4   10.50    7.40
  -4  -6   4   -4.30    6.20
   4  -6  -4   -5.90    4.50
   4  -6  -4   16.00    9.80
   4  -6  -4    3.10    9.80
   4   6  -4    1.80    7.90
   4   6  -4   -5.00    7.60
  -4   6   4   -3.60    6.30
  -4   6   4    5.60    5.80
   4   6  -4   20.40    5.20
   3  -6  -4   13.10    3.60
   3  -6  -4    6.60    9.10
  -3  -6   4   16.30    6.70
   3  -6  -4    2.70    7.40
   3   6  -4    4.30    7.00
  -3   6   4   15.70    5.70
   3   6  -4   25.90    8.10
  -3   6   4   12.20    2.60
  -3   6   4   17.80    7.00
   2  -6  -4  704.93   29.80
  -2  -6   4  720.43   27.20
   2  -6  -4  717.83   31.60
  -2  -6   4  729.23   30.50
   2   6  -4  755.42   31.10
   2   6  -4  730.33   27.50
  -2   6   4  690.03   30.20
  -2   6   4  741.03   31.80
   1  -6  -4   -5.80    7.20
  -1  -6   4    6.50    6.00
   1  -6  -4    1.10    4.80
  -1  -6   4    1.00    6.40
  -1   6   4    3.80    7.30
   1   6  -4   -1.60    5.50
   1   6  -4    3.60    4.30
   0  -6   4   32.70    7.10
   0  -6  -4   16.40    6.90
   0  -6  -4   29.60    4.10
   0  -6  -4   26.30    3.50
   0  -6   4   32.00    7.50
   0   6   4   29.10    7.20
   0   6   4   29.10    3.30
   0   6   4   30.20    2.60
   0   6  -4   24.80    6.50
   0   6   4   36.70    4.70
  -1  -6  -4   67.59    7.60
   1  -6   4   83.09   10.20
   1  -6   4   88.29    9.30
   1  -6   4   71.79    8.90
  -1  -6  -4   68.79    5.80
   1   6   4   69.49    3.50
   1   6   4   70.39    7.40
   1   6   4   64.79    3.30
   1   6   4   49.99    8.20
  -1   6  -4   62.59    9.00
   2  -6   4  662.73   30.60
  -2  -6  -4  670.73   24.50
  -2  -6  -4  691.73   27.30
   2  -6   4  690.93   28.70
   2   6   4  735.73   29.10
   2   6   4  665.63   30.00
  -2   6  -4  640.44   30.30
   2   6   4  659.23   25.30
   3  -6   4  314.27   18.60
   3  -6   4  342.77   17.60
   3   6   4  323.37   13.00
   3   6   4  306.87   17.60
   3   6   4  334.97   15.90
   3   6   4  322.67   18.90
  -3   6  -4  325.67   19.90
  -4  -6  -4  272.67   16.50
   4  -6   4  263.37   16.40
   4  -6   4  271.77   20.50
   4   6   4  235.58   18.80
   4   6   4  228.38   15.00
   4   6   4  265.57   17.00
  -4   6  -4  243.48   18.80
   5  -6   4  252.37   17.50
   5  -6   4  249.08   22.10
  -5  -6  -4  287.17   17.40
   5   6   4  247.28   17.80
   5   6   4  251.27   18.00
  -5   6  -4  277.47   20.70
   5   6   4  325.17   22.50
   6  -6   4   12.20    9.60
  -6  -6  -4   29.30    7.70
   6  -6   4   16.40   13.70
   6   6   4   16.60   13.20
   6   6   4   16.50   10.60
  -6   6  -4   26.70   11.30
   7  -6   4   61.99   13.00
   7  -6   4   31.40   17.10
   7   6   4   46.50   14.60
  -7   6  -4   25.70   14.80
   7   6   4   29.30   14.80
  -8  -6  -4   -2.80    3.90
   8  -6   4    9.20   16.60
   8   6   4   11.60   15.50
   8   6   4   -8.60   17.20
  -8   6  -4   -9.60   12.00
   8  -7  -4   18.00   18.20
   8  -7  -4   -1.20   16.20
   8   7  -4   22.90   15.50
   8   7  -4   20.60   15.20
   7  -7  -4   23.50   18.20
   7  -7  -4    6.50   15.00
  -7   7   4   18.50    9.50
   7   7  -4   34.30   14.50
   7   7  -4   13.50   13.10
  -6  -7   4    9.70    8.00
  -6  -7   4    4.50    3.30
   6  -7  -4   18.40   13.20
   6  -7  -4   17.60   13.50
  -6   7   4   13.30    8.60
   6   7  -4   15.50   11.40
   6   7  -4    9.80   12.00
   5  -7  -4   53.99   14.60
   5  -7  -4   39.50    7.50
   5  -7  -4   28.90   13.00
  -5  -7   4   41.80   10.30
   5   7  -4   31.20   11.60
  -5   7   4   30.30    9.40
   5   7  -4   20.80   12.80
  -5   7   4   47.00    8.30
  -4  -7   4  173.78   14.90
   4  -7  -4  207.18   18.00
   4  -7  -4  201.88   16.20
  -4   7   4  205.38   16.20
   4   7  -4  170.88   11.70
  -4   7   4  223.78   14.50
   4   7  -4  193.18   16.30
   4   7  -4  193.18   16.60
   3  -7  -4   58.79   11.70
   3  -7  -4   61.99   10.10
  -3  -7   4   54.09    9.20
  -3  -7   4   57.09    4.30
   3   7  -4   85.59   10.90
  -3   7   4   55.59    3.60
  -3   7   4   70.89    9.10
  -3   7   4   68.89   10.20
  -2  -7   4  533.05   24.20
   2  -7  -4  502.55   23.40
   2  -7  -4  525.85   25.60
  -2   7   4  514.55   24.30
   2   7  -4  521.75   21.30
   2   7  -4  513.55   24.50
  -2   7   4  540.95   25.70
  -1  -7   4   40.30    7.20
   1  -7  -4   41.40    9.20
  -1  -7   4   28.10    7.10
   1  -7  -4   30.30    6.00
   1   7  -4   43.30    6.30
  -1   7   4   26.10    7.50
   1   7  -4   39.00    7.40
   0  -7   4  132.19   11.40
   0  -7   4  119.79   11.30
   0  -7  -4  115.89   10.80
   0   7   4  117.39    7.20
   0   7  -4  112.99   10.80
   0   7  -4  122.89    9.60
   0   7   4  119.49   11.60
   0   7   4  116.29    6.70
   1  -7   4   10.00    6.80
  -1  -7  -4   27.50    6.50
   1  -7   4   16.20    7.10
  -1  -7  -4   11.50    4.20
   1   7   4   13.50    7.00
   1   7   4   15.80    2.50
  -1   7  -4   14.80    7.40
   1   7   4    9.30    5.00
   1   7   4   17.10    2.40
  -2  -7  -4  820.82   32.20
   2  -7   4  831.02   35.50
  -2  -7  -4  788.22   29.50
   2  -7   4  782.62   33.60
   2   7   4  811.62   29.70
  -2   7  -4  778.52   35.20
   2   7   4  815.82   34.50
   2   7   4  802.12   33.30
   3  -7   4    6.70    8.50
   3  -7   4   -3.10    8.70
  -3  -7  -4    4.90    2.80
   3   7   4    0.70    7.70
   3   7   4    2.20    4.60
   3   7   4    5.20    7.50
  -3   7  -4   -0.30    7.90
   4  -7   4   67.09   13.30
   4  -7   4  108.39   12.50
   4   7   4   87.59   10.40
   4   7   4   66.19   10.90
  -4   7  -4   77.59   13.00
   4   7   4   74.79   12.80
   5  -7   4   18.80    9.70
  -5  -7  -4   12.70    8.10
   5  -7   4   17.00   12.40
  -5   7  -4    1.30    9.70
   5   7   4   17.70    8.80
   5   7   4   32.30   12.00
   5   7   4   31.60    8.80
   6  -7   4   19.40   13.90
  -6  -7  -4    1.50    7.80
   6  -7   4   -7.70    9.00
   6   7   4   12.80   11.60
   6   7   4  -24.70   11.00
  -6   7  -4  -12.10    9.90
   7  -7   4   -7.40   10.50
   7  -7   4   10.30   16.40
  -7   7  -4  -18.70   11.00
   7   7   4    9.60   13.70
   7   7   4    1.20   11.50
   8  -7   4   14.10   17.80
   8   7   4   10.70   16.00
   8   7   4   22.90   15.00
  -8   7  -4   -2.10   12.60
   8  -8  -4    3.60   16.10
   8  -8  -4   -8.60   17.00
   8   8  -4   11.20   14.80
   8   8  -4    8.10   14.00
   7  -8  -4   40.90   17.40
   7  -8  -4   62.89   17.10
  -7   8   4   23.40   11.90
   7   8  -4   20.80   13.10
   7   8  -4   43.10   14.40
   6  -8  -4    0.80   13.40
  -6  -8   4    3.70    3.40
   6  -8  -4  -13.10   12.30
  -6  -8   4   -2.60    9.50
   6   8  -4    3.70   11.70
  -6   8   4   13.90    8.90
   6   8  -4    2.80   10.10
   5  -8  -4   80.99   15.50
   5  -8  -4   55.09   14.00
  -5  -8   4   48.80    9.70
  -5   8   4   41.00   10.40
  -5   8   4   40.10    8.80
   5   8  -4   33.20   11.30
   5   8  -4   34.20   12.10
  -4  -8   4   56.59    9.70
   4  -8  -4   47.90   13.00
   4  -8  -4   41.00   11.70
   4   8  -4   67.09    8.50
   4   8  -4   54.09   10.90
   4   8  -4   64.09   11.80
  -4   8   4   67.59    9.20
  -4   8   4   48.20   10.90
   3  -8  -4   32.00   11.30
   3  -8  -4   14.20    8.60
  -3  -8   4   12.80    7.10
   3   8  -4   14.30    8.60
  -3   8   4   19.50    8.10
  -3   8   4   10.30    6.50
  -2  -8   4  105.39   11.40
   2  -8  -4   85.49   12.50
   2  -8  -4   88.49    9.80
   2   8  -4  106.89   11.40
  -2   8   4   82.09   11.30
   2   8  -4  102.39    8.40
  -2   8   4   99.49   11.00
  -1  -8   4   91.19   11.10
   1  -8  -4  112.09   12.40
  -1  -8   4  101.59   11.00
   1  -8  -4   87.59    8.60
  -1   8   4   93.89   11.70
  -1   8   4   86.39    4.20
   1   8  -4   95.89   10.50
   1   8  -4   93.99   10.00
   0  -8  -4   28.60    8.20
   0  -8   4   24.10    8.10
   0  -8   4   21.10    7.20
   0   8  -4   22.70    5.90
   0   8  -4   24.90    7.40
   0   8   4   29.90    7.80
   0   8   4   20.20    3.60
   0   8   4   23.20    4.40
  -1  -8  -4   35.30    5.60
   1  -8   4   46.50    9.00
   1  -8   4   18.70    7.50
  -1  -8  -4   19.30    6.80
   1   8   4   43.40    6.40
   1   8   4   32.90    3.50
  -1   8  -4   22.90    8.10
   1   8   4   28.60    7.80
   2  -8   4   43.60    9.90
  -2  -8  -4   29.70    6.80
  -2  -8  -4   23.60    4.40
   2  -8   4   22.40    3.90
   2  -8   4   42.00    9.40
   2   8   4   26.80    4.10
  -2   8  -4   17.40    8.70
   2   8   4   33.00    7.50
   2   8   4   17.40    7.60
  -3  -8  -4  282.87   12.30
   3  -8   4  251.57   17.30
   3  -8   4  272.87   20.10
  -3   8  -4  283.47   19.90
   3   8   4  277.17   18.20
   3   8   4  283.17   14.00
   3   8   4  280.97   19.00
   4  -8   4   76.29   14.20
   4  -8   4   78.29   12.30
   4   8   4   67.29   12.90
   4   8   4   73.59   11.50
  -4   8  -4   67.69   12.70
   4   8   4   77.79    9.80
  -5  -8  -4    4.30    7.60
   5  -8   4    0.80    9.40
   5  -8   4   16.80   12.40
  -5   8  -4    1.70   10.00
   5   8   4   11.50    7.90
   5   8   4    7.70   11.40
   5   8   4   -8.10    8.30
   6  -8   4  102.79   15.50
   6  -8   4  108.59   18.80
  -6   8  -4   87.69   16.10
   6   8   4   93.19   17.40
   6   8   4  135.59   16.70
   7  -8   4   11.50   16.20
   7  -8   4  -19.80   12.60
   7   8   4   13.90   11.90
  -7   8  -4   -7.20   11.90
   7   8   4    8.30   14.70
   8  -8   4   -2.80   17.50
  -8   8  -4  -27.60   11.70
   7  -9  -4  -22.60   14.00
   7  -9  -4    0.10   14.20
  -7   9   4    1.00    9.40
   7   9  -4   -7.80   12.00
   7   9  -4  -13.10   12.80
  -6  -9   4   -2.60    7.70
   6  -9  -4   11.70   14.00
   6  -9  -4  -19.90   13.00
   6   9  -4   28.50   12.30
  -6   9   4  -13.60    8.00
   6   9  -4    1.30   12.00
  -6   9   4    7.70    7.50
   5  -9  -4    9.70   11.90
   5  -9  -4    9.90   12.80
  -5  -9   4    7.00    7.70
   5   9  -4    4.50   10.90
  -5   9   4   -0.70    8.40
   5   9  -4    0.00    9.30
  -5   9   4    0.80    7.90
   4  -9  -4  346.47   23.80
  -4  -9   4  324.97   20.90
   4  -9  -4  324.47   22.70
   4   9  -4  320.97   21.20
  -4   9   4  339.07   22.50
   4   9  -4  315.27   21.80
  -4   9   4  326.87   20.60
   4   9  -4  346.57   18.70
  -3  -9   4   13.20    7.40
   3  -9  -4   24.10   11.40
   3  -9  -4   17.70    9.10
   3   9  -4   31.20    9.50
  -3   9   4   16.20    8.90
  -3   9   4    9.90    7.50
   2  -9  -4   17.10    7.30
   2  -9  -4   20.00    7.00
  -2  -9   4   29.70    9.00
   2   9  -4   22.10    5.80
   2   9  -4   20.60    8.30
  -2   9   4   22.60    8.20
  -2   9   4   10.50    7.70
   1  -9  -4  394.36   22.00
  -1  -9   4  388.86   21.20
  -1  -9   4  400.56   21.90
   1  -9  -4  405.86   18.80
  -1   9   4  407.06   15.10
   1   9  -4  403.86   20.10
  -1   9   4  439.46   22.50
   1   9  -4  412.36   21.20
   0  -9  -4   18.60    8.20
   0  -9   4   15.50    8.10
   0  -9   4   16.20    7.40
   0   9  -4   17.30    7.30
   0   9  -4   20.40    6.50
   0   9   4   16.30    4.30
   0   9   4   17.10    7.70
   1  -9   4   15.00    7.60
  -1  -9  -4    1.00    8.30
   1  -9   4    2.20    7.70
  -1  -9  -4   10.50    5.20
   1   9   4    9.60    7.20
  -1   9  -4   17.70    8.40
   1   9   4    5.80    2.40
   1   9   4    8.10    4.90
   1   9   4    8.30    3.30
   2  -9   4    6.60    9.00
  -2  -9  -4   -3.30    6.00
   2  -9   4    9.30    6.00
   2  -9   4   -6.20    7.70
  -2  -9  -4    7.60    4.50
   2   9   4   -4.00    8.20
   2   9   4    6.00    3.30
  -2   9  -4   -3.80    8.20
   2   9   4   -0.40    6.20
   3  -9   4  755.92   36.30
   3  -9   4  682.93   33.80
  -3  -9  -4  757.32   28.90
   3   9   4  764.12   30.00
   3   9   4  790.52   34.60
   3   9   4  761.42   34.60
  -3   9  -4  802.62   37.10
  -4  -9  -4    7.20    3.70
   4  -9   4  -19.40   10.50
   4  -9   4    1.40    7.40
   4   9   4   17.30   10.30
   4   9   4  -15.50    9.00
  -4   9  -4   10.80   10.60
   4   9   4    6.50    5.30
  -5  -9  -4   11.00    7.90
   5  -9   4    3.80   11.70
   5  -9   4    5.70   12.50
   5   9   4    0.20    9.00
   5   9   4   26.30   11.70
  -5   9  -4    3.70   10.50
   5   9   4   -1.60    8.30
   6  -9   4   50.39   15.10
   6  -9   4   23.90   15.00
  -6   9  -4   56.39   14.70
   6   9   4   53.99   11.80
   6   9   4   44.70   15.30
   7  -9   4  -20.70   10.50
   7  -9   4  -14.00   14.90
   7   9   4   -5.10   14.10
   7   9   4  -15.50   11.50
  -7   9  -4    3.70   12.60
  -7 -10   4    5.80    3.80
   7 -10  -4   -8.60   16.10
   7 -10  -4   10.10   16.60
   7  10  -4   17.30   12.70
   7  10  -4    4.30   14.20
  -7  10   4   23.00   13.20
   6 -10  -4   18.70   15.40
  -6 -10   4    5.90    8.00
   6 -10  -4    1.50   14.40
   6  10  -4   -0.30   12.20
  -6  10   4   -2.90    8.80
  -6  10   4   -5.30    7.90
   6  10  -4   -5.00   10.40
   5 -10  -4  111.79   18.70
  -5 -10   4  106.79   12.70
   5 -10  -4  107.89   19.40
   5  10  -4   78.89   13.50
   5  10  -4   76.19   14.90
  -5  10   4  113.29   15.30
  -5  10   4   96.79   11.90
  -4 -10   4   22.60    8.50
   4 -10  -4   44.50   14.40
   4 -10  -4   43.70   14.20
   4  10  -4   37.70    9.30
  -4  10   4   31.90   10.40
   4  10  -4   46.90   11.50
  -4  10   4   48.30   11.10
   4  10  -4   38.60   10.80
   3 -10  -4   39.30   10.10
   3 -10  -4   43.30   12.90
  -3 -10   4   40.20    9.20
  -3  10   4   61.99   11.60
   3  10  -4   49.40   10.80
  -3  10   4   38.60    9.60
   2 -10  -4  178.98   16.90
   2 -10  -4  193.58   14.90
  -2 -10   4  213.38   16.70
   2  10  -4  195.38   13.00
  -2  10   4  152.98   15.10
  -2  10   4  199.58   16.80
   2  10  -4  192.38   15.30
  -1 -10   4    3.60    8.30
  -1 -10   4    0.40    7.40
   1 -10  -4    3.50    4.90
   1 -10  -4    3.80    8.80
  -1  10   4   -0.40    7.60
  -1  10   4    2.80    2.50
   1  10  -4    1.80    6.10
   1  10  -4   -0.60    5.80
   0 -10  -4    8.50    8.60
   0 -10   4    1.60    8.90
   0 -10   4   -1.80    8.00
   0  10  -4    2.30    5.60
   0  10  -4    0.50    6.60
   0  10   4   14.40    7.80
   0  10   4    4.50    4.60
   1 -10   4  394.26   22.90
   1 -10   4  397.46   23.30
  -1 -10  -4  444.76   22.50
  -1 -10  -4  425.36   20.10
   1  10   4  414.06   16.30
   1  10   4  430.96   20.20
   1  10   4  478.65   18.90
  -1  10  -4  438.76   24.00
   1  10   4  403.96   23.50
   2 -10   4    4.00    8.30
   2 -10   4    8.40    6.20
  -2 -10  -4   10.60    4.90
   2 -10   4    4.60    9.00
  -2 -10  -4   10.00    9.00
   2  10   4    0.70    6.80
   2  10   4   -4.30    8.80
  -2  10  -4    9.50    9.60
   2  10   4    9.10    3.60
   3 -10   4  294.17   20.40
   3 -10   4  265.77   21.70
  -3 -10  -4  308.87   14.40
   3  10   4  300.67   19.80
   3  10   4  296.47   15.10
   3  10   4  307.57   20.40
  -3  10  -4  326.87   22.70
   4 -10   4  303.57   23.90
   4 -10   4  338.27   21.40
   4  10   4  310.57   21.80
   4  10   4  299.37   21.70
  -4  10  -4  302.17   23.80
   4  10   4  300.27   17.10
   5 -10   4   14.60   12.80
   5 -10   4   -5.70    9.60
  -5  10  -4   -9.60   10.90
   5  10   4   -3.80    8.10
   5  10   4   -4.30    9.80
   5  10   4  -24.70    9.60
   6 -10   4   53.99   14.00
   6 -10   4   35.10   15.90
   6  10   4   74.29   16.40
  -6  10  -4   62.09   15.70
   6  10   4   75.99   16.00
   7 -10   4   44.80   17.80
   7 -10   4  -13.60   11.80
  -7  10  -4   -8.80   15.80
   7  10   4   44.10   17.20
  -7 -11   4    6.50    4.10
   7 -11  -4   -2.60   15.80
   7 -11  -4    5.50   15.60
   7  11  -4   -7.60   12.30
  -7  11   4   -6.80    9.90
   7  11  -4   15.50   13.90
   6 -11  -4   -9.50   13.60
   6 -11  -4   25.20   15.90
  -6 -11   4    4.50    8.20
   6  11  -4   -9.00   12.30
  -6  11   4   -7.30    6.90
   6  11  -4   -7.00   13.30
  -6  11   4    1.90    9.90
   5 -11  -4   18.90   13.30
  -5 -11   4   14.20    8.70
   5 -11  -4   33.20   15.20
   5  11  -4   25.00   12.30
  -5  11   4   29.60   11.70
  -5  11   4   21.70   11.00
   5  11  -4   18.80   12.90
   4 -11  -4   26.20   14.00
   4 -11  -4   31.60   12.10
  -4 -11   4   29.10    9.20
  -4  11   4   32.40   11.50
  -4  11   4   47.00   12.10
   4  11  -4   46.90   11.60
   4  11  -4   35.50   10.60
   4  11  -4   46.70   10.50
   3 -11  -4  -10.90    8.10
   3 -11  -4    3.10   11.30
  -3 -11   4    7.40    8.10
  -3  11   4    6.10    8.10
   3  11  -4   12.70    9.60
  -3  11   4   13.60    7.30
   2 -11  -4   -0.70   10.40
  -2 -11   4   -1.20    7.40
   2 -11  -4   -3.60    8.10
   2  11  -4    0.20    7.80
  -2  11   4    2.60    7.90
   2  11  -4   -5.10    5.90
  -2  11   4   -4.10    8.30
  -1 -11   4  115.69   13.60
   1 -11  -4   77.59    8.90
   1 -11  -4   72.89   12.50
  -1 -11   4   73.09   10.80
   1  11  -4   71.59   10.40
   1  11  -4   75.39   10.40
  -1  11   4   67.99   11.50
  -1  11   4   65.39    5.00
   0 -11   4   43.60    9.50
   0 -11  -4   28.80   10.30
   0 -11   4   35.50   10.40
   0  11  -4   43.60    8.10
   0  11   4   22.90    9.50
   0  11   4   42.90    5.80
   0  11  -4   32.90    9.10
  -1 -11  -4   69.29    8.70
   1 -11   4   70.99   11.30
   1 -11   4   92.99   12.80
  -1 -11  -4   77.69   11.60
   1  11   4   51.39    4.40
   1  11   4   78.39    8.80
   1  11   4   42.90   10.60
  -1  11  -4   51.89   11.00
  -1  11  -4   67.19    9.60
  -2 -11  -4   79.39   12.40
  -2 -11  -4   61.69    8.10
   2 -11   4   51.89   11.10
   2 -11   4   63.69   10.20
   2 -11   4   31.30   11.10
   2  11   4   56.39   11.20
   2  11   4   69.39   10.00
   2  11   4   50.09    6.00
  -2  11  -4   56.59   12.10
  -3 -11  -4  179.98   16.10
   3 -11   4  174.78   19.00
  -3 -11  -4  178.88   10.90
   3 -11   4  185.88   10.40
   3 -11   4  172.88   17.40
   3  11   4  184.18   16.50
   3  11   4  174.98   17.10
  -3  11  -4  203.08   19.70
   3  11   4  172.38   10.80
   4 -11   4    3.40   12.00
   4 -11   4   22.00   11.30
  -4  11  -4   11.40   11.80
   4  11   4   -7.20   10.00
   4  11   4   -0.80    5.90
   4  11   4   13.20   10.30
   5 -11   4   38.00   14.90
   5 -11   4   12.00   11.50
   5  11   4   28.20   12.70
   5  11   4   17.60    9.40
  -5  11  -4   11.50   12.50
   6 -11   4  -24.20   10.30
   6 -11   4    7.30   14.80
  -6  11  -4  -15.10   11.80
   6  11   4   -1.60   13.20
   7 -11   4   -9.80   15.60
   7 -11   4   12.30   14.00
   7  11   4   -2.50   14.80
  -7  11  -4   -5.00   12.40
   7 -12  -4   -7.70   16.10
  -7 -12   4    3.10    3.90
   7 -12  -4   19.80   17.10
  -7  12   4   16.20   14.20
   7  12  -4   11.30   13.00
   7  12  -4   -4.00   13.20
  -6 -12   4   -5.00    8.10
   6 -12  -4    0.70   15.40
   6 -12  -4  -22.10   13.50
  -6  12   4    5.40   10.30
   6  12  -4   -8.60   11.80
  -6  12   4    5.40   10.70
   6  12  -4   -6.70   10.50
   5 -12  -4   21.60   11.30
   5 -12  -4   41.10   14.20
  -5 -12   4   16.50    8.70
  -5  12   4   29.00   11.70
   5  12  -4   42.80   13.70
  -5  12   4   30.90   10.00
   5  12  -4   29.30   11.10
   4 -12  -4    6.40   13.20
   4 -12  -4   -2.30   12.90
  -4 -12   4   13.20    8.40
   4  12  -4   15.50    9.60
   4  12  -4   24.40   10.10
  -4  12   4   22.90   11.70
  -4  12   4    9.10   10.10
   4  12  -4    7.70   10.40
   3 -12  -4   62.79   12.90
  -3 -12   4   54.49   10.60
   3 -12  -4   82.69   15.60
  -3  12   4   56.79   12.50
  -3  12   4   58.79   11.40
   3  12  -4   67.89   12.60
   2 -12  -4   -4.30    3.00
   2 -12  -4    3.20    9.00
   2 -12  -4  -15.30   10.30
  -2 -12   4   -0.50    9.60
  -2  12   4    0.00    8.20
   2  12  -4    6.60    8.30
  -2  12   4    4.10    9.20
   2  12  -4    3.00    6.90
  -1 -12   4   33.30   11.10
   1 -12  -4   21.50   10.70
  -1 -12   4   20.60    9.10
  -1  12   4   22.20   10.00
   1  12  -4    7.10    7.60
   1  12  -4   20.30    7.70
  -1  12   4   19.80    3.90
   0 -12   4   27.90   10.80
   0 -12   4   28.50    9.50
   0 -12  -4   13.50   10.80
   0  12   4   16.50    5.20
   0  12   4   19.90    9.60
   0  12  -4   19.90    9.00
   0  12  -4   18.50    7.00
   1 -12   4    2.70    8.80
   1 -12   4  -10.00    8.50
  -1 -12  -4    1.50    6.80
  -1 -12  -4    4.00    8.60
   1  12   4    1.50    8.50
  -1  12  -4   -1.00    8.70
  -1  12  -4   -0.50    5.50
   1  12   4    5.60    3.10
   1  12   4   -4.20    5.40
   2 -12   4  252.17   20.00
  -2 -12  -4  260.47   15.00
  -2 -12  -4  258.07   18.20
   2 -12   4  238.48   20.20
   2  12   4  238.58   21.50
   2  12   4  242.68   12.30
  -2  12  -4  271.47   21.50
   2  12   4  265.27   16.80
   3 -12   4   14.20   11.80
  -3 -12  -4    0.90    9.00
   3 -12   4   30.30   12.00
   3 -12   4   14.30   10.80
  -3 -12  -4   -6.70    5.60
   3  12   4    3.80    9.30
   3  12   4  -13.00    8.30
   3  12   4    6.70    4.60
  -3  12  -4   -5.80    7.20
   4 -12   4   37.30   13.90
   4 -12   4   28.80   12.30
   4  12   4   53.39   14.80
   4  12   4   53.99   13.60
  -4  12  -4   34.50   13.70
   5 -12   4   14.30   13.50
   5 -12   4    8.20   11.80
  -5  12  -4   18.70   13.10
   5  12   4   20.60   12.80
   5  12   4    3.20   11.20
   6 -12   4   26.30   14.20
   6 -12   4   28.90   16.20
  -6  12  -4   15.70   14.00
   6  12   4   34.70   15.60
   7 -12   4    9.10   14.40
   7 -12   4   28.00   18.90
   7  12   4   17.50   16.70
  -7  12  -4    9.30   14.10
  -6 -13   4  -10.50    7.90
   6 -13  -4    4.40   14.60
   6 -13  -4    2.50   15.40
  -6  13   4    5.00   10.90
  -6  13   4   23.90   11.80
   6  13  -4  -14.80   12.10
   6  13  -4   22.70   12.90
  -5 -13   4   59.89   11.40
   5 -13  -4   51.69   16.80
   5 -13  -4   52.89   15.20
  -5  13   4   60.29   13.90
   5  13  -4   48.20   12.40
  -5  13   4   60.89   12.50
   5  13  -4   27.30   13.70
   4 -13  -4   11.00   13.90
   4 -13  -4   39.40   12.20
  -4 -13   4   52.39   11.80
  -4  13   4   27.60   10.70
   4  13  -4   32.80   12.40
   4  13  -4   30.20    9.80
  -4  13   4   41.10   13.10
   4  13  -4   31.90   10.90
  -3 -13   4   81.29   12.00
   3 -13  -4   73.49   16.10
   3 -13  -4   73.99   12.40
   3  13  -4   70.89   13.10
  -3  13   4   76.59   13.10
  -3  13   4   76.49   13.80
   2 -13  -4    0.40    8.10
   2 -13  -4   -2.00    8.80
  -2 -13   4   10.40   10.40
  -2 -13   4    4.40    8.20
   2  13  -4    9.70    7.50
  -2  13   4   -2.00    9.20
   2  13  -4   -3.30    8.70
  -2  13   4    9.10    9.50
  -1 -13   4   11.50   10.70
   1 -13  -4    2.60   10.80
  -1 -13   4   -8.90    8.30
   1  13  -4    7.90    9.10
   1  13  -4    4.90    9.20
  -1  13   4   11.80    9.60
   0 -13   4   -4.50   10.10
   0 -13  -4   10.50    7.60
   0 -13   4    5.70    8.60
   0 -13  -4   -5.60    9.80
   0  13  -4   -3.10    7.60
   0  13   4    1.20    4.70
   0  13  -4   10.80    8.80
   0  13   4   10.90   11.60
  -1 -13  -4  116.39   14.60
   1 -13   4  124.39   15.80
   1 -13   4   83.59   13.20
  -1 -13  -4   84.69   11.00
  -1  13  -4  106.49   14.60
   1  13   4  107.89    6.70
   1  13   4  117.89   16.40
   1  13   4  130.79   11.80
  -1  13  -4  127.09   11.40
   2 -13   4   58.69   12.50
   2 -13   4   76.19   14.50
  -2 -13  -4   75.49    9.40
  -2 -13  -4   70.99   12.60
   2  13   4   99.89   12.10
   2  13   4   71.49   13.30
  -2  13  -4   72.89   13.70
  -2  13  -4   70.99    9.80
  -3 -13  -4   85.99   13.20
   3 -13   4   63.89   14.80
   3 -13   4   79.39   14.20
   3 -13   4   65.39   14.50
   3  13   4   87.29   12.90
   3  13   4   63.39   13.10
  -3  13  -4   67.79   14.80
   4 -13   4  379.36   26.00
   4 -13   4  395.66   27.90
   4 -13   4  343.97   16.80
   4  13   4  368.66   26.50
  -4  13  -4  372.76   28.10
   5 -13   4   11.80   14.40
   5 -13   4   -0.80   11.80
   5  13   4    2.60   12.30
  -5  13  -4   14.40   12.80
   6 -13   4   15.90   16.60
   6 -13   4   15.20   17.10
   6  13   4    1.60   13.60
  -6  13  -4    0.50   13.60
   6 -14  -4   19.40   16.70
   6 -14  -4    9.20   14.50
   6  14  -4   -4.20   13.20
  -6  14   4    5.00   10.00
  -6  14   4    8.90   12.50
   6  14  -4    9.90   12.30
   5 -14  -4   26.40   14.00
   5 -14  -4   15.90   16.20
  -5 -14   4   17.50    9.80
   5  14  -4   15.90   12.90
  -5  14   4   36.90   13.30
   5  14  -4   45.50   14.10
  -5  14   4   44.10   12.00
   4 -14  -4   11.40   14.10
  -4 -14   4   14.00    9.10
   4 -14  -4   17.00   12.10
  -4  14   4   33.30   10.90
   4  14  -4   17.90   11.80
  -4  14   4   13.70   11.80
   4  14  -4   12.80   11.50
   4  14  -4   17.40   10.10
  -3 -14   4    5.40   10.30
   3 -14  -4    5.90    9.40
   3 -14  -4    2.50   12.70
  -3  14   4   18.00   12.50
   3  14  -4   -1.50    9.20
   3  14  -4   -5.10    9.80
  -3  14   4    9.00   10.60
  -2 -14   4   18.90    9.30
   2 -14  -4   -3.00    7.80
  -2 -14   4   -5.20   10.70
   2 -14  -4   28.50   13.70
  -2  14   4    1.40    9.80
   2  14  -4    4.60    8.10
   2  14  -4   17.40    9.70
  -1 -14   4  135.49   14.90
  -1 -14   4  134.59   17.30
   1 -14  -4  113.79   16.90
   1  14  -4  114.69   13.70
   1  14  -4  112.69   13.50
  -1  14   4  107.39   15.60
   0 -14   4   16.10    9.60
   0 -14  -4   16.30   11.20
   0 -14   4   20.80   11.20
   0 -14  -4    1.50    9.20
   0  14   4   14.80    6.40
   0  14  -4   23.00    7.80
   0  14  -4    6.90    8.80
   0  14   4   19.40   10.50
  -1 -14  -4    6.00   10.40
   1 -14   4   10.90   10.80
   1 -14   4   -8.30    9.30
  -1 -14  -4  -13.10    7.30
   1  14   4    3.80    3.40
  -1  14  -4    6.40    7.90
  -1  14  -4    9.80   10.10
   1  14   4   -0.30    9.40
   1  14   4   -0.30    7.40
  -2 -14  -4   -3.20    9.00
   2 -14   4   11.50   11.50
  -2 -14  -4   16.90    7.60
   2 -14   4    5.20   10.30
  -2  14  -4    0.80    7.10
   2  14   4    7.20    7.90
   2  14   4   10.40   10.00
  -2  14  -4   16.60   11.60
  -3 -14  -4   20.30   10.40
   3 -14   4   10.40   11.90
   3 -14   4   17.70    9.20
   3 -14   4   -1.00   11.80
   3  14   4   27.90   13.10
   3  14   4   15.50   10.30
  -3  14  -4   14.30   11.50
   4 -14   4   31.80   14.80
   4 -14   4   66.59   14.70
   4 -14   4   61.39   15.90
  -4  14  -4   44.40   14.70
   4  14   4   27.90   14.60
   4  14   4   41.70   13.10
   5 -14   4   34.00   15.50
   5 -14   4   23.50    6.80
   5 -14   4   38.80   15.40
   5  14   4   17.00   13.60
  -5  14  -4   30.30   13.80
   6 -14   4   17.80   16.80
   6 -14   4    0.60   13.60
   6  14   4   -0.20   14.30
  -6  14  -4    6.50   14.20
   6 -15  -4   37.10   18.50
   6 -15  -4   19.70   16.20
   6  15  -4   19.40   13.00
  -6  15   4   -4.50   12.20
  -6  15   4   37.60   12.00
   6  15  -4    6.10   13.70
   5 -15  -4   15.70   15.90
   5 -15  -4   11.30   15.70
  -5 -15   4   -8.30   10.70
  -5  15   4   17.80   12.90
   5  15  -4    0.90   12.00
   5  15  -4    4.00   12.10
  -5  15   4  -12.90   11.30
  -4 -15   4   12.00   10.80
   4 -15  -4    8.70   14.50
   4 -15  -4   19.50   11.80
  -4  15   4   20.00   11.10
   4  15  -4   10.00    9.90
   4  15  -4   17.60   11.60
   4  15  -4    1.40    9.00
  -4  15   4   -1.10   11.40
  -3 -15   4   23.90    9.90
   3 -15  -4    1.80   13.30
   3 -15  -4   -2.10    9.50
  -3  15   4    0.40   10.40
   3  15  -4    5.20   10.60
   3  15  -4   13.10   10.60
  -3  15   4    0.20   10.80
  -2 -15   4   84.29   13.10
  -2 -15   4   83.89   13.60
   2 -15  -4  107.69   17.80
   2  15  -4  100.99   14.30
  -2  15   4   84.39   15.20
  -1 -15   4  -21.20   10.20
   1 -15  -4   14.30   12.70
  -1 -15   4   -3.20    9.60
  -1  15   4    4.50    9.80
   1  15  -4    4.40    8.00
   1  15  -4  -15.50    7.70
   0 -15   4   10.60   11.50
   0 -15  -4   12.30   11.70
   0 -15   4    4.70    9.70
   0 -15  -4   14.90    8.70
   0  15  -4   13.70    7.90
   0  15   4    4.80   10.50
   0  15  -4   11.00   11.30
   1 -15   4  153.28   19.20
   1 -15   4  183.28   19.40
  -1 -15  -4  185.08   18.80
  -1 -15  -4  189.38   16.70
   1  15   4  180.18   19.60
   1  15   4  185.28   13.20
  -1  15  -4  178.18   15.10
  -1  15  -4  185.88   19.40
   1  15   4  156.08    9.00
   2 -15   4   47.10   12.90
  -2 -15  -4   48.90   12.70
  -2 -15  -4   53.19    9.80
   2 -15   4   60.49   14.70
  -2  15  -4   44.70   13.80
  -2  15  -4   46.20    8.50
   2  15   4   47.50   11.70
   2  15   4   43.50   13.10
   3 -15   4    3.90   11.60
  -3 -15  -4   -3.50   10.30
   3 -15   4   -5.70   11.50
  -3  15  -4    4.30   11.50
  -3  15  -4   16.90    8.00
   3  15   4  -12.60   11.00
   3  15   4    2.40   10.20
   4 -15   4   36.30   15.40
   4 -15   4   22.10   13.60
   4 -15   4   17.80   12.60
   4  15   4   25.20   11.90
  -4  15  -4    8.90   12.70
   4  15   4   13.60   11.70
   5 -15   4   16.00   16.20
   5 -15   4    9.70   13.90
   5  15   4   34.40   14.90
  -5  15  -4   -1.70   13.00
   5  15   4   -5.70   12.40
   5 -16  -4    3.90   16.10
   5 -16  -4   -5.30   16.60
   5  16  -4   -8.90   12.10
  -5  16   4   26.40   12.00
   5  16  -4   -9.70   12.40
  -5  16   4   10.40   13.10
   4 -16  -4   13.20   12.10
   4 -16  -4   -9.00   15.20
  -4 -16   4   30.30   10.50
   4  16  -4   34.70   11.10
  -4  16   4    3.10   11.60
  -4  16   4    5.60   11.20
   4  16  -4    1.20    9.60
   4  16  -4   13.10   12.10
   3 -16  -4  -15.00   13.50
   3 -16  -4   -4.70   11.50
  -3 -16   4    7.20    9.30
  -3  16   4   -7.80   10.20
   3  16  -4   -7.90   10.20
  -3  16   4  -14.40   10.10
   3  16  -4   -3.90    9.30
  -2 -16   4   87.89   16.70
  -2 -16   4   75.99   13.30
   2 -16  -4   72.79   16.90
  -2  16   4  105.59   18.20
   2  16  -4  107.49   14.80
  -1 -16   4   82.59   13.80
   1 -16  -4   71.79   12.70
  -1 -16   4   86.09   14.40
   1 -16  -4   74.09   13.70
   1  16  -4   93.19   14.50
  -1  16   4   73.79   15.10
   1  16  -4   83.29   14.50
   0 -16   4   -5.20    9.80
   0 -16   4   -7.50   11.20
   0 -16  -4    2.60    8.70
   0 -16  -4  -12.40   11.70
   0  16  -4    7.60    7.90
   0  16  -4   -4.20    9.00
   0  16   4    8.00   11.30
   1 -16   4   94.09   17.20
  -1 -16  -4   86.89   13.00
  -1 -16  -4   72.19   15.60
   1 -16   4   73.89   14.70
  -1  16  -4   64.29   13.90
   1  16   4   77.49   15.50
   1  16   4   77.69    6.80
  -1  16  -4   95.89   12.40
   1  16   4  102.19   12.10
   2 -16   4    8.40   11.50
   2 -16   4   -1.20   11.50
  -2 -16  -4    0.20   11.60
  -2  16  -4   -6.50    7.70
   2  16   4   -1.10   10.90
   2  16   4    9.40    8.30
  -2  16  -4    6.90   11.50
   3 -16   4  -12.50   11.70
  -3 -16  -4   17.00   11.60
   3 -16   4   -6.90   11.20
   3  16   4    1.60    9.60
   3  16   4   13.90   11.70
  -3  16  -4    9.00   12.00
   4 -16   4    3.30   13.40
   4 -16   4    3.30   12.60
   4 -16   4    2.30   13.70
   4  16   4    9.90   12.10
  -4  16  -4   -8.50   11.80
   4  16   4   15.50   12.40
   5 -16   4   17.30   16.00
   5 -16   4    0.50   13.60
   5 -16   4   17.60   14.40
  -5  16  -4   -2.80   13.30
   5  16   4    3.80   13.20
   4 -17  -4    8.00   12.50
   4 -17  -4   10.20   16.50
  -4 -17   4    6.60    9.90
   4  17  -4   -3.20   11.90
  -4  17   4    6.20   12.00
  -4  17   4   19.70   12.80
   4  17  -4    5.80    9.80
  -3 -17   4   -7.10    9.20
   3 -17  -4   16.70   15.70
  -3  17   4   16.90   12.40
   3  17  -4   20.50   11.80
   3  17  -4   25.00   11.70
  -2 -17   4  111.79   17.20
   2 -17  -4  113.79   19.40
  -2 -17   4   96.49   18.20
   2  17  -4  114.39   15.30
   2  17  -4  111.79   18.60
  -2  17   4  132.49   18.50
   1 -17  -4   10.60   13.40
  -1 -17   4  -18.50   11.80
  -1 -17   4   11.90   13.50
   1 -17  -4    9.30   10.20
  -1  17   4    6.40   12.10
   1  17  -4    9.30    9.00
   1  17  -4    8.80    9.40
   0 -17   4    5.90   12.60
   0 -17   4   10.10   11.10
   0 -17  -4   -4.20    8.00
   0 -17  -4    3.00   10.80
   0  17   4    1.50   10.90
   0  17  -4    7.30   10.00
   0  17  -4    5.30    9.70
  -1 -17  -4    1.40    9.70
   1 -17   4   14.30   12.10
   1 -17   4    4.00   13.20
  -1 -17  -4    8.90   12.60
   1  17   4    3.80    4.10
  -1  17  -4    8.20    7.30
   1  17   4    9.00   12.30
  -1  17  -4   13.40   11.20
   2 -17   4   11.00   12.20
  -2 -17  -4   17.00   12.60
   2 -17   4   24.50   13.20
   2  17   4   -3.40   10.50
   2  17   4  -16.40   13.60
  -2  17  -4    9.90   12.00
  -3 -17  -4   51.99   14.70
   3 -17   4   37.20   13.80
   3 -17   4   17.00   15.10
   3  17   4   25.20   13.20
  -3  17  -4   16.20   12.60
   3  17   4    3.20   11.80
   4 -17   4   42.10   15.00
   4 -17   4   34.70   15.90
   4  17   4   53.69   14.60
  -4  17  -4   42.50   15.40
   4  17   4   14.80   12.90
  -4 -18   4  -11.90    9.40
   4 -18  -4   -5.60   15.10
  -4  18   4    2.40   12.20
   4  18  -4    3.30   12.60
   3 -18  -4    0.10   14.70
  -3 -18   4   22.70   11.60
  -3  18   4   11.40   12.90
   3  18  -4   12.50   11.00
   2 -18  -4  -13.00   10.50
  -2 -18   4    5.10   10.80
   2 -18  -4  -15.30   13.70
  -2  18   4   -8.60   14.50
   2  18  -4   20.30   10.80
   1 -18  -4    1.60   10.70
  -1 -18   4   -3.90   10.50
  -1 -18   4    4.60   14.40
   1 -18  -4    9.50   14.70
  -1  18   4   -9.70   11.10
   1  18  -4    9.20    9.70
   1  18  -4   -5.10    8.50
   0 -18  -4   15.90   10.20
   0 -18   4   16.80   13.70
   0 -18   4   15.00   11.90
   0 -18  -4   10.00   13.30
   0  18   4   44.80   14.20
   0  18  -4   -2.10    8.30
   0  18  -4   25.20   11.80
   1 -18   4    7.30   14.20
  -1 -18  -4    4.00   10.80
  -1 -18  -4    2.00   12.60
   1 -18   4   18.60   12.60
   1  18   4    0.80    3.70
   1  18   4    4.90   12.30
  -1  18  -4   -2.30   10.80
   2 -18   4  -11.60   12.80
  -2 -18  -4   40.00   14.10
   2 -18   4   -1.30   12.20
  -2  18  -4   10.20   12.30
   2  18   4   22.20   13.80
   3 -18   4    7.50   13.90
   3 -18   4   18.90   13.30
  -3 -18  -4    3.30   12.60
   3  18   4    8.30   14.80
  -3  18  -4    3.30   13.20
   3  18   4  -12.60    9.90
   4 -18   4   -3.00   14.20
   4 -18   4   -3.90   12.60
  -4  18  -4   11.50   14.30
   4  18   4  -12.40   10.90
   4  18   4   12.30   12.80
  -3 -19   4   -3.20   13.10
   3 -19  -4   -8.50   15.50
  -3  19   4   -4.10   12.60
   3  19  -4   -7.70   10.40
   2 -19  -4   -3.10   15.00
  -2 -19   4   26.40   12.70
   2 -19  -4   22.30   12.90
   2  19  -4   25.00   13.80
  -2  19   4   16.20   13.60
   1 -19  -4  -16.20   13.30
  -1 -19   4   12.00   15.10
  -1 -19   4    0.10   11.20
   1 -19  -4   18.40   11.60
   1  19  -4   -8.60    9.10
  -1  19   4  -10.20   12.70
   0 -19  -4    6.90   14.20
   0 -19   4    6.30   13.90
   0 -19  -4   -6.10    9.70
   0 -19   4  -12.30   11.20
   0  19  -4   -5.00    9.90
   0  19   4  -13.50   11.70
  -1 -19  -4   18.80   13.60
   1 -19   4   18.20   11.80
   1 -19   4   38.50   14.40
  -1  19  -4   33.70   16.00
   1  19   4   19.50    4.60
   1  19   4   28.40   14.20
  -2 -19  -4  -31.70   11.50
   2 -19   4    1.30   14.70
   2 -19   4   13.30   13.30
   2  19   4    9.60   13.20
  -2  19  -4  -12.10   11.20
  -3 -19  -4   13.90   14.00
   3 -19   4   12.50   15.30
   3 -19   4   -5.90   12.70
   3  19   4   -6.00   12.20
  -3  19  -4   12.70   14.00
   1 -20  -4   -4.20   11.00
  -1 -20   4   14.40   15.60
  -1 -20   4   14.80   12.80
   1 -20  -4   32.00   16.60
  -1  20   4    5.80   13.40
   0 -20  -4   36.40   16.90
   0 -20  -4   39.40   17.80
   0 -20   4   39.10   14.40
   0 -20   4   34.70   15.80
   0  20  -4   60.79   17.90
   0  20   4   27.30   14.70
   0  20   4   38.20    5.70
   0  20  -4   37.70   13.30
   1 -20   4   20.70   16.10
   1 -20   4   67.19   16.10
  -1 -20  -4   63.99   17.00
  -1  20  -4   13.50   12.40
   1  20   4   16.90   14.80
   8   0  -5  -13.80   13.70
   8   0  -5  -24.90   15.10
   8   0  -5    3.10   12.60
   7   0  -5   16.00   13.00
   7   0  -5   22.30   12.90
   7   0  -5   12.20   14.20
   6   0  -5    2.30   12.00
   6   0  -5   20.00   11.80
   6   0  -5    3.50    9.00
   5   0  -5   -8.10    7.10
   5   0  -5    2.40   10.10
   4   0  -5  -13.40    7.20
   4   0  -5   -0.90    7.20
   3   0  -5    0.20    3.00
   3   0  -5   -3.10    6.40
  -3   0   5   -1.00    3.20
  -3   0   5    2.10    6.00
   3   0  -5   13.10    7.50
   2   0  -5    4.50    3.50
   2   0  -5   -1.20    4.10
   2   0  -5    6.40    4.40
  -2   0   5   -0.60    4.20
   2   0  -5    1.80    5.70
  -2   0   5    9.50    5.80
  -1   0   5   -6.20    5.90
  -1   0   5    5.10    4.90
   0   0  -5   -7.60    4.40
   0   0   5    0.00    3.80
   0   0   5   -3.60    6.20
  -1   0  -5    0.20    2.90
   1   0   5  -11.20    6.10
  -1   0  -5    0.80    6.00
   1   0   5   -2.40    4.50
  -1   0  -5   -1.00    1.80
   1   0   5    3.70    3.50
   2   0   5    0.70    1.60
  -2   0  -5   -3.50    5.90
   2   0   5   -5.20    6.20
   2   0   5   -4.50    6.30
   2   0   5   10.50    5.60
   3   0   5   -4.80    3.10
   3   0   5    1.90    5.60
  -3   0  -5    3.00    6.40
   3   0   5   -3.10    6.00
   3   0   5   -4.90    6.40
   4   0   5    1.20    8.10
  -4   0  -5    1.10    6.50
   4   0   5    1.40    4.40
   4   0   5    2.30    8.40
   5   0   5    9.40    9.90
   5   0   5   -6.20    5.50
   5   0   5   -1.80    9.60
  -5   0  -5    6.20    7.70
  -6   0  -5   -3.30    7.50
   6   0   5    8.70   11.50
   6   0   5   -3.90    7.30
   6   0   5   14.30   12.00
   7   0   5   -4.70   12.80
  -7   0  -5   -8.30    7.80
   7   0   5   15.70   13.70
   8   0   5    0.20   15.20
   8   0   5    1.80   15.30
   8  -1  -5  -16.30   14.50
   8  -1  -5  -12.70   16.50
   8  -1  -5    3.00   15.10
   8   1  -5    5.30   14.50
   8   1  -5   12.90   16.50
   8   1  -5   14.30   13.10
   7  -1  -5   48.70   16.00
   7  -1  -5   69.49   15.10
   7  -1  -5   46.50   12.50
   7   1  -5   29.40   15.50
   7   1  -5   52.89   14.50
   7   1  -5   39.90   13.10
   6  -1  -5   58.89   11.70
   6  -1  -5   82.49   14.90
   6  -1  -5   59.89   14.60
   6   1  -5   57.79   12.50
   6   1  -5   98.29   16.30
   5  -1  -5   15.50   10.30
   5  -1  -5    7.80   10.10
   5  -1  -5    8.70    9.10
   5   1  -5    4.90    8.40
  -5   1   5    4.20    5.00
   5   1  -5   19.40   10.50
   4  -1  -5   64.09    9.50
   4  -1  -5   66.89   11.00
   4   1  -5   48.50    8.70
  -4   1   5   58.29    4.70
   4   1  -5   47.10    5.20
   4   1  -5   55.99    8.80
   3  -1  -5   63.79    6.10
  -3  -1   5   59.69    8.40
   3  -1  -5   60.99    9.40
   3  -1  -5   63.89    8.10
   3   1  -5   55.89    5.30
   3   1  -5   81.09    9.90
   3   1  -5   71.19    8.50
  -3   1   5   57.99    5.80
   3   1  -5   50.49    4.80
   2  -1  -5  462.05   18.60
  -2  -1   5  460.95   20.50
  -2  -1   5  437.86   17.90
   2  -1  -5  441.26   20.20
  -2   1   5  443.56   18.40
   2   1  -5  410.06   18.00
   2   1  -5  442.86   20.80
   2   1  -5  430.86   19.20
  -2   1   5  443.56   20.20
  -1  -1   5   11.80    5.70
   1  -1  -5   25.70    5.10
  -1  -1   5   13.30    6.40
  -1   1   5   26.00    5.50
  -1   1   5   26.00    5.80
   0  -1  -5  472.05   18.60
   0  -1   5  441.16   20.40
   0  -1   5  464.25   19.20
   0   1   5  474.45   18.30
   0   1  -5  463.15   20.00
   0   1   5  464.35   20.40
   1  -1   5  544.15   19.30
  -1  -1  -5  544.75   21.20
   1  -1   5  531.55   22.30
  -1  -1  -5  518.05   19.80
   1  -1   5  515.25   20.90
  -1  -1  -5  508.05   18.70
   1  -1   5  562.64   23.50
   1   1   5  531.45   19.80
   1   1   5  573.94   21.30
  -1   1  -5  516.65   19.70
   1   1   5  533.25   23.20
  -1   1  -5  539.35   23.40
   2  -1   5    4.30    5.90
   2  -1   5   -3.00    7.60
  -2  -1  -5    6.40    6.00
   2  -1   5   -1.10    2.30
   2   1   5  -10.40    5.80
   2   1   5    0.20    2.80
  -2   1  -5   10.20    6.60
  -2   1  -5   -1.80    2.60
   2   1   5   14.50    6.10
   2   1   5    9.70    7.00
   3  -1   5  120.89   11.90
  -3  -1  -5  100.09   10.90
   3  -1   5  107.99    7.00
   3  -1   5  110.29   11.80
   3   1   5  107.49    6.00
   3   1   5  107.89   11.40
   3   1   5  114.99   11.90
   3   1   5  116.59   10.70
  -3   1  -5  108.69   11.80
  -4  -1  -5  501.05   24.80
   4  -1   5  539.85   26.20
   4  -1   5  453.75   25.50
   4  -1   5  488.65   21.10
  -4   1  -5  550.44   25.60
   4   1   5  502.45   23.30
   4   1   5  490.95   20.50
   4   1   5  548.45   25.40
   4   1   5  517.15   26.10
  -5  -1  -5   31.00    8.70
   5  -1   5   32.50   11.80
   5  -1   5   27.00   11.60
   5  -1   5   45.40    8.10
   5   1   5   32.70   11.00
  -5   1  -5   25.20    9.20
  -5   1  -5   27.70    3.40
   5   1   5   42.50   11.90
   5   1   5   37.80    7.00
   6  -1   5   -4.60   11.70
   6  -1   5   20.60    7.30
  -6  -1  -5   19.70    9.10
   6  -1   5   -7.70   12.00
  -6   1  -5   13.70    9.10
   6   1   5    4.90   11.20
   6   1   5   20.90    7.60
   6   1   5   18.20   12.00
   7  -1   5   14.40   13.70
   7  -1   5    4.60   13.60
  -7  -1  -5    3.70   10.00
   7   1   5   -7.60   12.10
   7   1   5    0.20   12.30
  -7   1  -5   -2.70    8.90
   8  -1   5   -5.30   15.20
   8  -1   5   -4.50   15.50
   8   1   5    1.00   15.50
   8   1   5   14.20   15.60
   8  -2  -5   23.60   13.10
   8  -2  -5   10.40   15.10
   8  -2  -5   16.50   16.60
   8   2  -5   26.00   13.80
   8   2  -5   35.90   15.40
   8   2  -5    5.80   15.40
   7  -2  -5   43.70   16.00
   7  -2  -5   22.80   11.40
   7  -2  -5   31.30   14.30
   7   2  -5   24.60   14.30
   7   2  -5   32.60   12.60
   6  -2  -5   13.00   12.90
   6  -2  -5   12.70   11.90
   6  -2  -5   10.00    8.60
   6   2  -5  -13.60   10.80
   6   2  -5    5.60   10.10
  -6   2   5   -4.20    5.20
   5  -2  -5  111.69   12.00
   5  -2  -5   90.89   14.70
   5  -2  -5  131.59   15.90
  -5   2   5  117.99   10.40
   5   2  -5   90.29   12.70
   5   2  -5  123.39   15.40
  -5   2   5  122.89    5.80
   4  -2  -5    6.70    8.90
   4  -2  -5    2.20    8.40
   4  -2  -5    3.80    5.50
  -4  -2   5    7.60    6.80
  -4   2   5    5.60    4.80
   4   2  -5    6.50    8.40
   4   2  -5   -6.80    7.60
  -4   2   5    2.40    3.50
   3  -2  -5  578.54   22.90
  -3  -2   5  571.04   25.00
   3  -2  -5  560.64   25.60
   3  -2  -5  547.85   25.00
  -3   2   5  555.24   21.70
   3   2  -5  565.74   24.70
   3   2  -5  566.24   25.80
   3   2  -5  494.05   19.30
   3   2  -5  518.25   20.80
   2  -2  -5  342.77   18.00
   2  -2  -5  354.86   15.00
   2  -2  -5  352.96   17.20
  -2  -2   5  361.46   17.70
   2   2  -5  358.06   17.00
  -2   2   5  368.36   16.10
   2   2  -5  339.67   13.90
  -1  -2   5  252.57   14.00
   1  -2  -5  289.37   13.70
   1  -2  -5  270.17   12.40
   1   2  -5  267.77   12.10
   1   2  -5  231.98   13.20
  -1   2   5  280.17   13.70
   0  -2  -5   17.00    4.00
   0  -2  -5   11.70    4.00
   0  -2   5   14.80    5.20
   0   2  -5   13.80    5.30
   0   2   5   10.60    4.00
   0   2   5    8.30    6.20
   1  -2   5  131.19   10.50
  -1  -2  -5  127.39    7.40
   1  -2   5  131.69    6.40
   1  -2   5  141.79    9.20
  -1  -2  -5  141.29    6.10
   1  -2   5  133.49    7.60
  -1  -2  -5  131.89    6.00
  -1   2  -5  133.09   11.40
   1   2   5  124.39    9.60
   1   2   5  141.09    6.10
   1   2   5  130.59    7.40
   1   2   5  137.29   12.50
   1   2   5  132.79    6.00
  -1   2  -5  138.39    7.90
   2  -2   5   67.79    5.70
   2  -2   5   98.19    9.90
   2   2   5   76.29    8.90
   2   2   5   80.39    7.90
   2   2   5   70.99    4.10
   2   2   5   63.39    3.40
   2   2   5   79.29    8.90
  -2   2  -5   65.39    5.90
  -2   2  -5   63.69    7.70
   3  -2   5  145.29    8.90
  -3  -2  -5  156.78   12.50
   3  -2   5  147.29   13.20
  -3   2  -5  162.88   13.30
   3   2   5  156.18   13.10
   3   2   5  165.08   11.40
   3   2   5  147.09   12.70
   3   2   5  140.89    7.20
   4  -2   5   25.50    6.20
   4  -2   5   21.90    9.30
  -4  -2  -5   26.20    7.70
   4  -2   5   50.49   10.60
  -4   2  -5   14.30    7.90
   4   2   5   26.50   10.00
  -4   2  -5   28.20    2.60
   4   2   5   32.90    5.30
   4   2   5   28.60    8.20
   4   2   5   41.70    8.80
  -5  -2  -5   54.39    9.40
   5  -2   5   60.59    8.40
   5  -2   5   39.20   11.90
   5  -2   5   66.39   13.70
   5   2   5   39.70   12.40
  -5   2  -5   48.70   10.40
   5   2   5   72.89    8.50
   5   2   5   65.39   12.10
   6  -2   5   48.20   10.30
   6  -2   5   50.79   14.10
  -6  -2  -5   37.40    9.50
   6  -2   5   26.30   12.70
   6   2   5   37.00    9.10
   6   2   5   25.00   14.60
  -6   2  -5   23.90   10.00
   6   2   5   27.10   12.70
   7  -2   5   41.20   14.90
  -7  -2  -5   21.40    9.30
  -7  -2  -5   23.70    3.90
   7  -2   5   47.10   15.40
   7   2   5   32.10   13.70
  -7   2  -5   26.80   10.30
   7   2   5    5.10   13.90
   8  -2   5   -6.90   14.20
   8  -2   5   -3.70   15.70
  -8   2  -5   -8.80    9.80
   8   2   5   14.00   15.60
   8   2   5   -3.60   15.00
   8  -3  -5   22.60   16.80
   8  -3  -5   29.00   15.40
   8  -3  -5    5.20   11.30
   8   3  -5    4.80   14.80
   8   3  -5   -2.00   12.90
   8   3  -5    8.10   13.70
   7  -3  -5   39.30   15.80
   7  -3  -5   26.70   14.20
   7  -3  -5   -1.00    9.50
   7   3  -5    8.90   14.00
   7   3  -5   29.40   13.20
   6  -3  -5   40.50   10.20
   6  -3  -5   65.69   15.50
   6  -3  -5   47.90   14.30
  -6   3   5   57.59    9.00
   6   3  -5   46.90   12.70
   6   3  -5   57.19   14.00
   5  -3  -5   25.70   11.60
   5  -3  -5   11.80    8.50
   5  -3  -5   22.00    8.60
   5   3  -5   15.60   10.10
   5   3  -5   16.30    9.50
  -5   3   5   27.80    7.20
  -5   3   5   25.30    4.30
   4  -3  -5  201.78   16.30
   4  -3  -5  189.28   16.40
   4  -3  -5  211.88   12.80
  -4  -3   5  194.98   14.50
   4   3  -5  174.58    7.60
  -4   3   5  188.18   10.10
   4   3  -5  188.28   14.60
  -4   3   5  210.88   13.40
   4   3  -5  179.68   15.90
  -3  -3   5   36.60    7.70
   3  -3  -5   36.60    5.50
   3  -3  -5   30.30    8.20
   3  -3  -5   37.10    9.10
  -3   3   5   31.20    5.50
   3   3  -5   39.50    8.00
   3   3  -5   27.10    5.30
   3   3  -5   35.10    8.50
  -2  -3   5   -0.10    5.60
   2  -3  -5    9.80    7.20
   2  -3  -5   -2.90    2.80
   2  -3  -5  -10.70    4.50
  -2   3   5    2.30    4.40
   2   3  -5   -0.50    2.50
   2   3  -5    9.00    5.80
   1  -3  -5  575.54   22.30
  -1  -3   5  546.25   21.90
   1  -3  -5  550.54   23.40
  -1  -3   5  559.14   23.80
   1   3  -5  591.24   23.80
   1   3  -5  556.64   22.10
  -1   3   5  554.44   24.10
   0  -3  -5  321.47   13.90
   0  -3  -5  326.77   14.60
   0  -3   5  325.87   15.60
   0  -3  -5  314.67   13.50
   0  -3  -5  314.17   12.40
   0   3   5  328.77   16.50
   0   3  -5  317.27   15.60
  -1  -3  -5   52.39    4.40
   1  -3   5   60.09    7.00
  -1  -3  -5   48.10    3.00
   1  -3   5   49.90    5.70
  -1  -3  -5   53.59    4.60
   1  -3   5   50.39    8.20
   1   3   5   53.69    7.00
  -1   3  -5   39.30    7.60
   1   3   5   46.00    7.70
   1   3   5   48.70    4.80
   2  -3   5  850.61   32.70
   2  -3   5  881.71   35.70
   2   3   5  896.01   32.70
   2   3   5  910.51   35.30
  -2   3  -5  892.31   36.10
   2   3   5  822.82   30.90
   2   3   5  839.92   34.90
  -3  -3  -5  115.69   11.00
   3  -3   5   85.79    8.30
   3  -3   5  110.69   12.50
   3   3   5   91.39    9.00
  -3   3  -5  101.19   11.50
   3   3   5   95.29    5.30
   3   3   5  103.19    6.20
   3   3   5   89.09   11.30
   3   3   5  107.19   11.60
  -4  -3  -5    6.00    6.50
   4  -3   5   -8.60    8.70
   4  -3   5   -0.80    5.90
   4   3   5   -5.50    8.40
  -4   3  -5    5.50    7.80
   4   3   5   -2.50    6.40
   4   3   5   -0.90    7.20
   5  -3   5  145.39   15.80
  -5  -3  -5  154.98   13.70
   5  -3   5  139.29   17.00
   5  -3   5  148.29   11.40
   5   3   5  151.08   10.50
   5   3   5  117.89   15.90
   5   3   5  145.79   15.20
   5   3   5  140.19   13.10
  -5   3  -5  135.19   15.30
   6  -3   5    1.20   11.00
  -6  -3  -5   30.90    8.90
   6  -3   5   31.20    9.90
   6  -3   5    6.10   12.30
   6   3   5    8.10   13.00
  -6   3  -5    7.90   11.40
   6   3   5   15.10    7.10
   6   3   5   29.20   13.30
   7  -3   5  -19.80   12.60
   7  -3   5    7.30   12.30
  -7  -3  -5  -11.70    8.70
   7   3   5   -6.80   12.10
  -7   3  -5   -8.00    9.20
   7   3   5    2.70   13.20
   8  -3   5    5.90   14.50
   8  -3   5    6.80   16.70
   8   3   5   33.60   15.60
   8   3   5   -3.40   14.90
  -8   3  -5  -11.60   10.50
   8  -4  -5    5.90   15.20
   8  -4  -5    4.60   17.50
   8   4  -5    1.10   14.60
   8   4  -5    4.10   16.90
   7  -4  -5    0.70   11.00
   7  -4  -5   -6.70   10.20
   7  -4  -5   -5.00   12.50
   7   4  -5   16.10   12.80
   7   4  -5   21.20   13.10
  -7   4   5  -13.50    6.70
   6  -4  -5  127.09   18.20
   6  -4  -5  135.09   19.50
   6   4  -5  164.68   19.00
  -6   4   5  133.29   12.50
   6   4  -5  126.99   16.50
  -5  -4   5   53.39    9.90
   5  -4  -5   12.90   11.50
   5  -4  -5   38.00   12.50
   5  -4  -5   36.70    8.00
   5   4  -5   37.80   11.50
  -5   4   5   36.10    7.60
  -5   4   5   51.39    6.10
   5   4  -5   39.50   11.00
   4  -4  -5    4.50    9.40
   4  -4  -5   14.50    5.90
  -4  -4   5   -5.10    6.30
   4  -4  -5   13.60    9.00
   4   4  -5   14.40    8.60
  -4   4   5   -2.10    5.00
  -4   4   5   -1.80    4.20
   4   4  -5   10.30    4.00
   4   4  -5   -5.20    7.40
   3  -4  -5   -4.00    8.10
   3  -4  -5    4.60    4.40
  -3  -4   5    7.50    7.60
   3  -4  -5   -8.90    6.40
  -3   4   5   -6.10    3.60
  -3   4   5    0.10    4.90
   3   4  -5    8.60    7.30
   3   4  -5   -2.90    6.50
  -2  -4   5    5.60    1.80
   2  -4  -5   -0.20    2.50
   2  -4  -5    9.50    5.50
   2  -4  -5   -8.40    6.90
  -2  -4   5    5.20    6.00
   2   4  -5    2.90    2.70
   2   4  -5    3.40    6.10
  -2   4   5   -5.60    4.30
   1  -4  -5   98.59    7.40
   1  -4  -5   95.99    9.50
  -1  -4   5   89.09    8.10
   1  -4  -5  104.79    5.50
   1   4  -5   98.39    9.30
  -1   4   5  100.89   10.90
   1   4  -5  103.59    7.90
   0  -4  -5   28.40    4.00
   0  -4   5   36.20    6.70
   0  -4  -5   24.50    2.50
   0  -4  -5   31.80    6.50
   0  -4   5   27.50    6.20
   0   4   5   22.10    6.80
   0   4  -5   16.20    5.80
  -1  -4  -5  135.59    8.00
  -1  -4  -5  119.79    5.50
   1  -4   5  116.69   10.50
   1  -4   5  142.99   11.80
  -1  -4  -5  124.29    5.10
   1  -4   5  118.59    8.80
   1   4   5  131.49   11.30
   1   4   5  129.09    7.60
  -1   4  -5  123.09   11.40
   1   4   5  144.49   10.30
   2  -4   5   20.10    8.30
  -2  -4  -5   23.00    3.90
   2  -4   5   26.80    5.60
   2   4   5   27.70    4.60
   2   4   5   26.10    7.40
  -2   4  -5   28.30    8.10
   2   4   5    8.80    6.60
   2   4   5   26.20    4.10
   3  -4   5   10.30    6.20
   3  -4   5    3.10    6.00
  -3   4  -5   11.30    7.30
   3   4   5   16.00    5.10
   3   4   5   -3.50    7.30
   3   4   5    5.90    1.90
   3   4   5   12.00    7.70
  -4  -4  -5   -3.10    5.90
   4  -4   5   -3.80    5.40
   4  -4   5   10.80    9.50
   4   4   5    9.30    6.50
  -4   4  -5    0.90    7.70
   4   4   5   -9.90    7.10
   4   4   5   -3.00    8.60
   5  -4   5   44.50   13.30
   5  -4   5   31.50    9.30
  -5  -4  -5   62.59   10.50
  -5   4  -5   37.30   10.90
   5   4   5   57.39   12.70
   5   4   5   35.50    9.00
   5   4   5   46.90   11.80
   6  -4   5    1.90    9.00
   6  -4   5   13.30   13.20
  -6  -4  -5   11.50    8.80
   6   4   5   -0.40    6.80
   6   4   5   -2.20   12.30
  -6   4  -5   -0.60    9.10
   6   4   5   -2.60   11.80
   7  -4   5   -2.90   13.70
   7  -4   5   11.70   13.20
   7   4   5   -9.00   12.50
   7   4   5   -0.20   12.00
  -7   4  -5   -1.40   10.00
  -8  -4  -5   -5.50    4.10
   8  -4   5   -4.00   15.80
   8   4   5    8.60   15.00
   8   4   5   20.20   18.50
  -8   4  -5  -12.00   10.50
   8  -5  -5   19.20   16.70
   8  -5  -5    5.00   17.60
   8   5  -5    9.50   14.20
   8   5  -5  -23.00   14.10
   7  -5  -5   66.09   16.70
   7  -5  -5   60.59   13.20
   7  -5  -5   64.49   17.80
   7   5  -5   77.59   16.20
  -7   5   5   44.60    9.60
   7   5  -5   54.99   15.40
   6  -5  -5   18.50   12.70
   6  -5  -5   -0.50   12.60
   6  -5  -5    2.50    8.80
  -6   5   5   -3.00    6.30
   6   5  -5   10.70   11.20
   6   5  -5   10.90   11.20
   5  -5  -5   -0.70    5.70
   5  -5  -5  -15.70   10.30
   5  -5  -5   -9.80   10.60
  -5  -5   5   -0.80    7.30
  -5   5   5   -1.70    7.50
   5   5  -5    1.80    9.50
  -5   5   5    9.80    5.70
   5   5  -5  -13.80    9.10
   4  -5  -5   56.69    7.80
  -4  -5   5   95.89   11.70
   4  -5  -5   74.79   13.00
   4  -5  -5   57.39   11.70
   4   5  -5   79.79   11.80
  -4   5   5   82.19   10.00
  -4   5   5   74.39    8.40
   4   5  -5   66.29   11.10
  -3  -5   5  485.05   23.40
   3  -5  -5  488.65   24.90
  -3  -5   5  489.05   18.00
   3  -5  -5  501.15   24.20
  -3   5   5  496.55   21.80
  -3   5   5  491.15   18.90
  -3   5   5  499.35   23.60
   3   5  -5  466.35   23.00
   3   5  -5  479.75   24.60
  -2  -5   5  367.36   15.20
   2  -5  -5  419.96   19.50
   2  -5  -5  384.66   20.30
  -2  -5   5  371.86   19.20
  -2   5   5  391.86   14.00
  -2   5   5  367.96   18.40
   2   5  -5  388.76   19.40
   2   5  -5  383.16   15.50
   1  -5  -5  288.37   11.10
   1  -5  -5  305.67   13.80
  -1  -5   5  307.57   16.40
   1  -5  -5  298.37   16.30
   1   5  -5  318.37   14.10
   1   5  -5  289.37   15.90
  -1   5   5  301.17   17.00
   0  -5   5  462.05   20.90
   0  -5  -5  427.56   16.00
   0  -5  -5  438.06   17.50
   0  -5   5  443.66   20.10
   0  -5  -5  452.85   19.60
   0   5   5  434.76   21.20
   0   5   5  434.56   17.50
   0   5  -5  454.15   20.10
  -1  -5  -5  692.23   27.30
   1  -5   5  703.53   29.40
   1  -5   5  723.53   28.50
   1  -5   5  694.43   30.20
  -1   5  -5  678.83   29.90
   1   5   5  712.93   30.10
   1   5   5  704.33   28.00
   2  -5   5   68.59    8.00
  -2  -5  -5   55.49    6.10
  -2  -5  -5   63.29    4.90
   2  -5   5   67.19   10.30
   2   5   5   49.90    8.30
   2   5   5   47.80    8.40
   2   5   5   56.39    5.50
  -2   5  -5   55.19    9.40
   3  -5   5   -1.90    8.20
   3  -5   5    6.00    6.60
   3   5   5   -2.50    7.60
  -3   5  -5    0.80    7.30
   3   5   5   12.70    8.10
   3   5   5    5.50    4.30
  -4  -5  -5   16.70    6.90
   4  -5   5   13.80    6.80
   4  -5   5   10.20   10.30
   4   5   5    4.20    8.20
   4   5   5   18.50    7.90
   4   5   5   17.00    9.80
   4   5   5   20.20    3.60
  -4   5  -5   19.30    9.10
   5  -5   5   67.49   10.10
  -5  -5  -5   69.99   10.00
   5  -5   5   53.79   11.10
   5   5   5   65.59   13.70
  -5   5  -5   47.60   11.70
   5   5   5   55.79   12.20
   5   5   5   49.99   10.20
   6  -5   5    0.10    9.40
  -6  -5  -5   20.60    9.50
   6  -5   5   16.40   13.50
   6   5   5  -15.50    9.10
  -6   5  -5    2.50    9.90
   6   5   5   10.90   12.40
   7  -5   5    9.80   15.10
   7  -5   5   -4.00   10.90
   7   5   5   22.60   15.10
  -7   5  -5  -13.90   12.40
   7   5   5   -9.90   11.30
  -8  -5  -5   25.10    5.10
   8  -5   5    3.80   17.50
  -8   5  -5    9.10   15.60
   8   5   5   28.50   16.30
   8   5   5   45.40   18.40
   8  -6  -5  -14.80   15.90
   8  -6  -5   36.80   17.80
   8   6  -5  -26.60   12.30
   8   6  -5    9.00   15.50
   7  -6  -5   11.30   14.40
   7  -6  -5   21.50   16.50
   7   6  -5   10.10   12.60
   7   6  -5   12.00   13.10
  -7   6   5   13.10    8.00
  -6  -6   5   33.20    9.70
   6  -6  -5   13.10    8.90
   6  -6  -5   31.10   14.90
   6  -6  -5   25.40   14.10
   6   6  -5   33.90   12.30
  -6   6   5   27.30    8.70
   6   6  -5   18.70   12.00
  -5  -6   5   76.39   11.00
   5  -6  -5  110.89   16.10
   5  -6  -5   73.29    9.10
   5  -6  -5   93.29   13.30
   5   6  -5   88.49   14.20
   5   6  -5   66.29   13.20
  -5   6   5   80.39    9.20
  -5   6   5   78.19   12.20
  -4  -6   5  -13.00    6.40
  -4  -6   5    0.70    2.30
   4  -6  -5   -8.20    4.00
   4  -6  -5    1.60    9.30
   4  -6  -5   13.50   10.50
   4   6  -5    8.00    8.20
  -4   6   5   -1.30    6.30
  -4   6   5    2.10    4.90
   4   6  -5   10.00    8.30
  -3  -6   5   -5.30    6.00
   3  -6  -5   -4.00    8.80
   3  -6  -5    0.20    3.00
   3  -6  -5    4.20    7.50
   3   6  -5    8.50    7.60
  -3   6   5   -0.60    4.90
  -3   6   5    0.50    6.00
  -2  -6   5   28.60    5.30
   2  -6  -5   35.20    7.60
   2  -6  -5   34.80    6.80
  -2  -6   5   26.20    7.70
  -2   6   5   38.30    7.30
   2   6  -5   40.30    5.00
   2   6  -5   25.30    7.50
  -1  -6   5   20.40    6.90
   1  -6  -5    5.50    7.20
   1  -6  -5   10.30    4.70
  -1   6   5   10.90    2.00
  -1   6   5   20.00    6.70
   1   6  -5   12.90    4.80
   1   6  -5    5.50    6.00
   0  -6   5    9.20    6.30
   0  -6   5  -14.60    5.50
   0  -6  -5   -4.70    5.80
   0  -6  -5    3.50    2.20
   0   6   5    2.00    1.70
   0   6  -5   -2.20    5.50
   0   6   5    0.10    6.20
   0   6   5    4.00    4.20
   1  -6   5  438.06   20.20
  -1  -6  -5  435.36   19.10
   1  -6   5  449.66   21.50
   1   6   5  436.36   19.10
   1   6   5  425.26   21.60
  -1   6  -5  412.06   21.40
   2  -6   5   87.29    9.30
  -2  -6  -5   60.99    3.30
   2  -6   5   55.69    8.60
   2  -6   5   60.09    8.90
  -2  -6  -5   58.69    6.40
   2   6   5   81.39    9.50
  -2   6  -5   75.39   10.40
   2   6   5   54.79   10.10
   2   6   5   60.99    5.30
   3  -6   5   15.00    8.90
   3  -6   5   -1.10    6.10
   3   6   5    7.20    7.80
  -3   6  -5   19.20    8.40
   3   6   5   10.40    5.60
   3   6   5   17.70    8.40
   4  -6   5  260.87   20.50
   4  -6   5  272.57   16.60
  -4  -6  -5  303.87   17.50
   4   6   5  301.77   17.00
  -4   6  -5  298.27   20.50
   4   6   5  287.37   20.20
   4   6   5  262.27   18.50
   4   6   5  257.87   11.30
  -5  -6  -5   47.00   10.40
   5  -6   5   62.79   14.60
   5  -6   5   69.29   10.90
  -5   6  -5   41.30   12.10
   5   6   5   52.39    9.30
   5   6   5   76.89   12.00
   5   6   5   66.39   14.10
  -6  -6  -5   18.70    9.40
   6  -6   5    1.50   10.70
   6  -6   5   28.80   14.50
   6   6   5   20.20   10.40
   6   6   5  -10.40   11.80
  -6   6  -5   -7.20    9.70
   7  -6   5    7.40   15.10
   7  -6   5    7.40   12.30
   7   6   5  -18.50   13.30
   7   6   5   15.10   14.30
  -7   6  -5  -13.60   10.50
   8  -6   5  -10.50   17.20
   8   6   5  -10.40   16.40
  -8   6  -5  -24.30   14.30
   8   6   5   20.70   16.60
   8  -7  -5  -13.10   16.40
   8  -7  -5   -9.30   16.70
   8   7  -5   12.50   15.40
   8   7  -5   27.90   16.30
   7  -7  -5    6.30   16.40
   7  -7  -5   20.80   15.40
   7   7  -5   55.49   14.80
  -7   7   5   28.60    9.40
   7   7  -5    9.90   13.50
   6  -7  -5  -10.40   12.40
  -6  -7   5    1.80    8.10
   6  -7  -5   -9.50   13.50
  -6   7   5   -2.20    7.10
   6   7  -5   -0.50    8.20
   6   7  -5  -10.50   10.60
   5  -7  -5   49.30   13.70
   5  -7  -5   73.59    8.40
  -5  -7   5   71.09    5.40
  -5  -7   5   57.39   10.40
   5  -7  -5   46.80   14.40
  -5   7   5   85.09    9.60
  -5   7   5   66.29   11.20
   5   7  -5   78.49   13.50
   5   7  -5   69.89   13.30
   4  -7  -5   23.90   10.60
  -4  -7   5    7.00    9.20
   4  -7  -5    5.20    4.70
   4  -7  -5   18.20    8.60
   4   7  -5    5.30    8.70
  -4   7   5    2.20    6.50
   4   7  -5    8.50    8.90
  -4   7   5    3.60    7.40
   3  -7  -5  202.38   14.70
  -3  -7   5  157.38    7.60
   3  -7  -5  176.58   16.00
  -3  -7   5  167.48   13.80
   3   7  -5  179.08   14.60
  -3   7   5  176.18   13.70
  -3   7   5  179.98   14.70
   2  -7  -5   22.80    6.60
   2  -7  -5   27.90    9.20
  -2  -7   5   33.80    7.80
   2   7  -5   30.30    5.50
  -2   7   5   18.30    6.70
   2   7  -5   39.10    8.20
  -1  -7   5   -9.30    5.90
   1  -7  -5    0.70    5.60
  -1  -7   5    2.70    5.00
   1  -7  -5    4.40    4.70
  -1   7   5   -3.90    6.20
   1   7  -5   -2.80    6.00
  -1   7   5    2.10    1.90
   1   7  -5    1.00    4.90
   0  -7   5  114.49    9.80
   0  -7   5  135.19   11.90
   0  -7  -5  134.49   11.30
   0   7   5  128.99    7.80
   0   7   5  130.69    6.00
   0   7   5  107.59   12.00
   0   7  -5  142.89   11.50
   1  -7   5  126.49   11.10
   1  -7   5  122.59   12.20
  -1  -7  -5  114.39    9.70
   1   7   5  126.09   12.50
   1   7   5  118.59   10.00
  -1   7  -5  120.89   12.30
   2  -7   5    6.90    6.60
   2  -7   5    3.40    3.30
  -2  -7  -5    7.10    4.80
  -2  -7  -5    2.30    2.40
   2  -7   5   16.20    8.70
   2  -7   5   16.70    7.70
   2   7   5    1.80    2.70
  -2   7  -5    1.00    7.30
   2   7   5   11.80    7.30
   2   7   5   -2.10    6.10
   3  -7   5   83.69   10.70
   3  -7   5   91.29   13.00
  -3   7  -5   81.69   12.10
   3   7   5   95.99   11.90
   3   7   5   82.09    8.30
   3   7   5   70.89   10.00
   4  -7   5    5.10    7.60
   4  -7   5   14.20   11.10
   4   7   5   -2.10    5.20
  -4   7  -5    7.30    9.50
   4   7   5    7.90    8.80
   4   7   5   -0.30    9.40
   5  -7   5   18.40   11.00
  -5  -7  -5   22.40    8.10
   5  -7   5   26.80   13.10
  -5   7  -5    5.70   10.60
   5   7   5   31.40   12.60
   5   7   5   11.90    7.70
   5   7   5   26.00    9.60
   6  -7   5   98.09   15.00
  -6  -7  -5   63.49   11.50
   6  -7   5   64.19   16.60
   6   7   5   65.29   12.40
   6   7   5   74.89   15.70
  -6   7  -5   45.90   13.90
   7  -7   5   20.50   11.00
   7  -7   5   10.20   15.30
  -7   7  -5  -14.20   10.70
   7   7   5   14.40   14.70
   7   7   5   -9.30   11.10
   8  -7   5    8.20   18.10
  -8   7  -5    4.80   13.60
   8   7   5   50.39   16.40
   8   7   5   20.40   16.90
   8  -8  -5  -15.50   16.40
   8  -8  -5   46.10   18.10
   8   8  -5   11.30   15.30
   8   8  -5  -11.50   14.10
   7  -8  -5   15.20   15.60
   7  -8  -5   26.30   16.80
  -7   8   5   22.70    9.90
   7   8  -5   -0.30   12.80
   7   8  -5   13.20   13.30
   6  -8  -5   20.60   15.10
   6  -8  -5  -10.50   13.30
  -6  -8   5    1.70    8.60
  -6   8   5   -5.20    7.60
   6   8  -5   18.60   11.50
   6   8  -5    8.90   11.90
   5  -8  -5   78.39   15.20
   5  -8  -5   70.49   15.50
  -5  -8   5   67.69   11.00
   5   8  -5   63.79   12.70
  -5   8   5   60.89   11.40
   5   8  -5   68.49   13.20
  -5   8   5   57.99    9.40
   4  -8  -5    6.00   11.60
  -4  -8   5   28.60    8.50
   4  -8  -5   25.00   11.00
  -4   8   5   22.10    8.00
  -4   8   5   14.60   10.20
   4   8  -5   11.00    9.10
   4   8  -5   10.20    9.70
  -3  -8   5   50.19    5.90
   3  -8  -5   53.39   10.00
   3  -8  -5   48.10   12.00
  -3  -8   5   42.30    8.80
  -3   8   5   57.29   10.40
  -3   8   5   39.60    9.20
   3   8  -5   52.89   10.40
   2  -8  -5   34.90   10.90
   2  -8  -5   38.90    7.50
  -2  -8   5   45.40    8.60
  -2   8   5   39.90    8.10
   2   8  -5   43.30    8.70
   2   8  -5   33.70    6.00
   1  -8  -5  608.14   25.30
  -1  -8   5  645.04   28.60
  -1  -8   5  634.54   28.90
   1  -8  -5  621.44   28.80
   1   8  -5  634.74   28.00
   1   8  -5  649.24   27.10
  -1   8   5  617.44   29.00
   0  -8   5   87.69   10.80
   0  -8   5   92.89   10.30
   0  -8  -5   74.79   10.10
   0   8  -5   71.99    9.50
   0   8  -5   83.29    9.20
   0   8   5   71.79    4.70
   0   8   5   79.59   10.50
   0   8   5   73.59    4.90
   0   8   5   91.09    7.00
  -1  -8  -5  442.06   21.00
  -1  -8  -5  427.86   18.50
   1  -8   5  456.45   22.10
   1  -8   5  471.85   23.00
   1   8   5  417.96   19.40
  -1   8  -5  447.46   23.10
   1   8   5  418.66   22.90
   2  -8   5   14.30    9.60
  -2  -8  -5   29.40    4.20
   2  -8   5   36.50    8.30
   2  -8   5   37.10    8.90
  -2  -8  -5   39.10    7.00
   2   8   5   35.10    3.70
  -2   8  -5   23.40    9.00
   2   8   5   38.30    8.00
   2   8   5   25.00   10.00
   3  -8   5   55.49   12.20
  -3  -8  -5   41.90    4.10
   3  -8   5   69.99   10.70
  -3   8  -5   58.59   11.20
   3   8   5   38.80    9.30
   3   8   5   51.49    6.50
   3   8   5   39.70    9.90
   4  -8   5  132.49   13.60
   4  -8   5  118.79   16.20
   4   8   5  117.19   13.60
   4   8   5  134.69   11.80
   4   8   5  140.59   16.50
  -4   8  -5  117.19   15.80
   5  -8   5   81.99   13.00
  -5  -8  -5  101.59   12.20
   5  -8   5   89.89   15.90
   5   8   5   78.29   12.70
   5   8   5   70.89   14.60
   5   8   5   96.39   12.40
  -5   8  -5   90.39   15.40
   6  -8   5   -5.80   13.30
   6  -8   5    2.20    9.90
  -6  -8  -5   -2.50    8.40
   6   8   5    9.40   13.00
   6   8   5    1.30   11.20
  -6   8  -5    3.60   11.70
   7  -8   5    7.10   16.20
   7  -8   5   23.60   12.10
   7   8   5  -12.30   13.50
  -7   8  -5    1.10   13.10
   7   8   5   25.80   15.50
   7  -9  -5   12.10   15.90
   7  -9  -5   11.80   15.50
   7   9  -5   13.50   14.30
  -7   9   5   11.70    9.40
   7   9  -5    9.50   13.10
   6  -9  -5   43.60   16.40
   6  -9  -5   17.30   15.30
  -6  -9   5   33.30    4.50
  -6  -9   5   39.90   12.20
   6   9  -5   22.10   12.20
   6   9  -5   47.30   14.90
  -6   9   5   27.20   12.30
   5  -9  -5    4.80   11.70
  -5  -9   5   -3.50    9.10
   5  -9  -5   -2.40    9.50
  -5   9   5    1.70    7.80
   5   9  -5   -4.50    9.10
  -5   9   5   12.80    9.20
   5   9  -5   15.50   11.10
  -4  -9   5   12.00    8.10
   4  -9  -5   -7.20   12.40
   4  -9  -5   20.70   12.60
  -4   9   5   19.10    8.70
  -4   9   5    2.90    8.50
   4   9  -5    4.50    9.00
   4   9  -5    3.10    9.80
   3  -9  -5  104.29   15.30
   3  -9  -5   97.69   12.30
  -3  -9   5   94.99   12.30
  -3   9   5  114.49   12.40
  -3   9   5  106.09   13.20
   3   9  -5   91.49   12.60
  -2  -9   5   23.40    7.90
   2  -9  -5   27.10   10.80
   2  -9  -5   37.90    7.60
   2   9  -5   32.00    6.30
  -2   9   5   27.40    8.20
   2   9  -5    7.00    7.90
  -1  -9   5   -0.80    7.00
   1  -9  -5   17.30    9.10
  -1  -9   5    6.70    8.10
   1  -9  -5    4.10    5.10
   1   9  -5   -0.90    6.50
   1   9  -5   22.10    7.30
  -1   9   5   10.20    7.40
   0  -9  -5   80.49   10.70
   0  -9   5   71.59    9.70
   0  -9   5   59.99    8.80
   0   9  -5   59.09    9.50
   0   9   5   57.99    4.40
   0   9   5   65.99   10.20
   0   9   5   50.09    5.00
   0   9   5   68.09    6.60
   0   9  -5   56.59    8.40
  -1  -9  -5   21.20    5.40
  -1  -9  -5   29.10    8.00
   1  -9   5   12.20    7.90
   1  -9   5   37.70    8.80
   1   9   5   15.00    8.10
   1   9   5   26.50    2.20
   1   9   5   20.10    5.70
   1   9   5   22.80    2.20
  -1   9  -5   14.00    8.40
   2  -9   5   -7.60    7.20
  -2  -9  -5    1.20    3.70
   2  -9   5    3.30    7.60
   2  -9   5    6.30    9.50
  -2  -9  -5   -3.40    7.30
   2   9   5    4.20    6.30
  -2   9  -5   -1.60    5.80
   2   9   5   -2.10    2.50
   2   9   5   -3.90    7.50
   3  -9   5  117.29   13.10
   3  -9   5   95.59   14.20
  -3  -9  -5   83.19    6.30
   3   9   5   93.49   12.50
   3   9   5   73.49   11.70
  -3   9  -5   92.89   13.80
   3   9   5   94.59    8.10
   4  -9   5   89.79   12.90
   4  -9   5   57.29   14.30
   4   9   5   92.99   13.90
  -4   9  -5   61.99   13.70
   4   9   5   86.19    9.50
   4   9   5   74.99   12.60
  -5  -9  -5   43.90    9.40
   5  -9   5   15.20   13.10
   5  -9   5   34.00   10.90
   5   9   5   42.20   13.80
  -5   9  -5   35.00   13.10
   5   9   5   42.70   10.00
   5   9   5   50.69    9.20
   6  -9   5   11.50   15.10
   6  -9   5   14.00   12.70
  -6   9  -5   14.10   12.60
   6   9   5    8.80    9.30
   6   9   5    6.40   13.80
   7  -9   5   -4.50   10.90
   7  -9   5  -15.90   14.80
   7   9   5   -8.20   14.50
  -7   9  -5   -0.40   13.00
   7 -10  -5   -8.10   16.20
   7 -10  -5    8.90   17.40
   7  10  -5  -13.50   11.90
  -7  10   5   19.40   12.70
   7  10  -5  -11.00   11.90
   6 -10  -5    9.00   14.80
  -6 -10   5    2.40    3.30
   6 -10  -5   -8.80   13.10
  -6 -10   5   11.10    8.70
  -6  10   5   -5.20    9.00
   6  10  -5   18.50   13.20
  -6  10   5   -2.50    8.90
   6  10  -5  -11.90   10.50
   5 -10  -5   36.70   15.50
   5 -10  -5   27.90   13.50
  -5 -10   5   47.50   10.30
  -5  10   5   21.00   10.20
  -5  10   5   63.09   11.00
   5  10  -5   42.20   12.00
   5  10  -5   29.40   12.40
   4 -10  -5    9.70   13.10
  -4 -10   5    3.30    7.60
   4 -10  -5   13.60   10.50
  -4  10   5   11.00    7.90
   4  10  -5   22.40   10.30
  -4  10   5   21.80    9.80
   4  10  -5    5.80    9.30
  -3 -10   5   50.49   10.30
   3 -10  -5   40.80   13.10
   3 -10  -5   34.90   10.00
   3  10  -5   60.19   11.50
  -3  10   5   54.29   11.50
  -3  10   5   39.60   10.70
   2 -10  -5   61.39   12.60
  -2 -10   5   37.30    9.20
   2 -10  -5   42.00    7.90
   2  10  -5   51.09   10.20
   2  10  -5   49.60    7.20
  -2  10   5   39.70    9.70
   1 -10  -5  216.18   17.20
   1 -10  -5  214.58   12.80
  -1 -10   5  222.08   17.90
  -1 -10   5  232.38   17.10
  -1  10   5  209.58   16.70
   1  10  -5  248.18   15.20
   1  10  -5  214.78   15.20
   0 -10  -5   18.90    8.80
   0 -10   5    0.30    8.40
   0 -10   5    1.60    7.30
   0  10   5    0.80    7.60
   0  10  -5    3.80    8.70
   0  10   5    6.50    4.10
   0  10   5   -0.50    2.40
   0  10  -5   13.20    6.50
  -1 -10  -5  126.19   12.30
  -1 -10  -5  109.49    8.90
   1 -10   5  124.99   13.50
   1 -10   5  127.99   13.90
   1  10   5  117.19    9.40
   1  10   5   98.09    5.60
   1  10   5   93.59   12.60
  -1  10  -5   85.79   12.50
  -2 -10  -5  406.76   21.80
   2 -10   5  421.46   24.30
   2 -10   5  428.86   23.90
   2 -10   5  409.26   22.90
  -2 -10  -5  401.66   17.50
   2  10   5  387.26   20.60
   2  10   5  370.46   23.40
   2  10   5  398.96   15.60
  -2  10  -5  427.16   24.80
   2  10   5  388.86   15.80
   3 -10   5    5.10   10.90
   3 -10   5    3.70    4.20
  -3 -10  -5   14.90    3.90
  -3 -10  -5    9.40    8.60
   3 -10   5   13.60   10.00
  -3  10  -5   -4.50    9.90
   3  10   5   14.00    9.00
   3  10   5    1.40    9.20
   3  10   5   16.60    4.90
   4 -10   5  122.59   17.70
   4 -10   5  129.69   15.50
  -4  10  -5  110.09   16.20
   4  10   5  130.09   16.20
   4  10   5  103.19   10.70
   5 -10   5   52.69   12.90
   5 -10   5   38.50   14.70
   5  10   5   53.99   12.80
   5  10   5   57.49   11.70
  -5  10  -5   71.89   15.20
   5  10   5   76.49   15.60
   6 -10   5   -6.30   14.00
   6 -10   5   -5.30   10.80
   6  10   5    0.70   13.20
  -6  10  -5  -11.30   11.40
   7 -10   5  -10.50   11.00
   7 -10   5    5.50   15.70
   7  10   5   -3.70   15.30
  -7  10  -5  -31.40   11.20
   7 -11  -5   -8.10   16.70
   7 -11  -5    2.50   17.00
  -7 -11   5  -16.20    8.30
  -7  11   5   -2.30    9.30
   7  11  -5    4.60   12.70
   7  11  -5   10.10   14.40
   6 -11  -5   37.60   15.80
  -6 -11   5   13.20    9.00
   6 -11  -5   12.10   16.00
  -6  11   5   33.10   10.20
  -6  11   5   14.30   10.80
   6  11  -5   -1.70   11.50
   6  11  -5   15.00   13.40
   5 -11  -5  -13.40   13.90
   5 -11  -5   -9.10   12.10
  -5 -11   5   14.50    9.00
  -5  11   5    9.20   10.00
   5  11  -5   17.50   10.60
   5  11  -5   20.20   12.20
  -5  11   5    6.80    9.80
   4 -11  -5  116.79   18.30
  -4 -11   5  136.89   14.20
   4 -11  -5  113.39   15.40
  -4  11   5  116.89   13.80
   4  11  -5  123.39   15.80
  -4  11   5  120.39   15.70
   4  11  -5  137.39   14.50
   4  11  -5   98.39   14.20
   3 -11  -5   35.50   11.90
  -3 -11   5   54.89   10.80
   3 -11  -5   49.90   13.60
  -3  11   5   55.29   12.40
  -3  11   5   51.09   12.00
   3  11  -5   63.39   12.30
   2 -11  -5  103.09   11.70
  -2 -11   5  109.49   12.40
   2 -11  -5  103.19   15.20
   2  11  -5  103.79   13.10
   2  11  -5  121.89   11.70
  -2  11   5   83.59   13.90
  -1 -11   5   22.20    8.60
   1 -11  -5   12.70    6.00
   1 -11  -5    5.70    9.80
  -1 -11   5   -3.20    8.90
  -1  11   5   11.00    8.80
  -1  11   5   15.50    2.70
   1  11  -5    9.00    7.50
   1  11  -5    7.80    6.90
   0 -11   5   -5.70    8.50
   0 -11   5   -9.60    7.40
   0 -11  -5    3.80    9.10
   0  11   5    2.50    2.50
   0  11   5   -2.60    8.10
   0  11  -5    8.30    7.60
   0  11  -5    6.20    6.40
   0  11   5    0.10    4.00
   1 -11   5    1.10    8.50
   1 -11   5    3.10    8.90
  -1 -11  -5   16.80    8.80
  -1 -11  -5    4.80    6.00
   1  11   5    7.10    4.90
  -1  11  -5   -1.40    8.50
   1  11   5   -9.40    8.10
   1  11   5   14.50    6.90
  -2 -11  -5   26.40    5.70
  -2 -11  -5   24.00    8.80
   2 -11   5   37.10   10.60
   2 -11   5   21.10   10.30
   2  11   5   26.50    3.70
   2  11   5   10.40    7.60
  -2  11  -5   30.50   11.50
   2  11   5   19.80    9.80
   3 -11   5   64.59   14.20
   3 -11   5   59.29   12.30
  -3 -11  -5   56.09    7.00
  -3 -11  -5   42.90    9.60
   3 -11   5   22.80   10.50
   3  11   5   29.50   10.90
   3  11   5   68.39   11.70
   3  11   5   51.79    6.50
  -3  11  -5   51.89   13.40
   4 -11   5   28.30   13.40
   4 -11   5  -18.70    9.60
  -4  11  -5    6.10   11.40
   4  11   5   11.70   10.50
   4  11   5    1.40   10.90
   5 -11   5   34.60   12.70
   5 -11   5   51.89   15.80
   5  11   5   42.20   13.90
  -5  11  -5   17.30   13.30
   5  11   5   22.90   11.70
   6 -11   5    3.20   14.40
   6 -11   5   37.10   15.70
  -6  11  -5   -3.80   12.70
   6  11   5   -4.50   13.20
   7 -11   5   17.50   13.10
   7 -11   5  -14.30   15.10
  -7  11  -5  -18.20   16.50
   7  11   5    3.70   16.00
   7 -12  -5   20.50   18.10
   7 -12  -5  -11.70   15.40
   7  12  -5    2.10   14.80
  -7  12   5    9.10   11.70
   7  12  -5   -1.20   16.10
   6 -12  -5  -33.70   13.70
   6 -12  -5    1.50   14.20
  -6 -12   5   -1.70    8.80
   6  12  -5    5.00   12.70
  -6  12   5    9.40   11.10
  -6  12   5   14.40   10.40
   6  12  -5   28.00   13.40
  -5 -12   5   18.90    9.30
   5 -12  -5   18.90   15.00
   5 -12  -5    2.90   12.20
   5  12  -5   14.00   12.60
  -5  12   5    8.20   10.50
  -5  12   5    4.90    8.40
   5  12  -5   14.10   10.60
  -4 -12   5  125.59   14.30
   4 -12  -5  136.99   19.10
   4 -12  -5   83.39   16.60
   4  12  -5  121.09   13.80
  -4  12   5  119.79   14.70
  -4  12   5  113.49   16.20
   4  12  -5  118.29   15.80
   4  12  -5  105.09   15.50
   3 -12  -5    4.00    8.50
   3 -12  -5    7.80   12.70
  -3 -12   5   13.90    8.70
  -3  12   5    6.80    8.80
  -3  12   5  -13.20    8.50
   3  12  -5   14.00   10.10
  -2 -12   5   39.90   10.30
   2 -12  -5   45.60   13.20
   2 -12  -5   43.50    9.90
  -2  12   5   64.09   13.80
   2  12  -5   39.90    7.60
   2  12  -5   45.00   10.50
   1 -12  -5   13.00   10.60
  -1 -12   5   35.20   10.90
  -1 -12   5   -2.40    8.10
  -1  12   5   17.80    9.70
  -1  12   5   22.10    3.30
   1  12  -5   31.50    8.90
   1  12  -5    3.50    6.90
   0 -12   5    2.00    7.10
   0 -12   5    8.70    8.60
   0 -12  -5    3.80    9.50
   0  12   5    7.80    9.10
   0  12  -5   -8.90    6.10
   0  12  -5   -5.20    9.50
   0  12   5   -1.60    4.40
  -1 -12  -5   13.00    7.10
   1 -12   5   17.00   10.60
   1 -12   5   31.40    9.90
  -1 -12  -5   24.70    9.60
  -1  12  -5   17.40   10.20
   1  12   5   33.50    7.90
   1  12   5   25.00   10.20
  -1  12  -5   24.60    7.50
  -2 -12  -5    2.40    8.70
   2 -12   5   10.50    9.40
  -2 -12  -5   -2.60    5.00
   2 -12   5    9.60   10.20
   2  12   5   10.20    9.50
  -2  12  -5   -3.40    9.60
   2  12   5    6.80    7.30
   3 -12   5  195.78   18.70
   3 -12   5  182.78   17.30
  -3 -12  -5  201.58   17.50
   3 -12   5  220.58   19.90
  -3  12  -5  218.58   21.20
   3  12   5  214.38   19.30
   3  12   5  196.88   17.10
   4 -12   5   19.60   12.90
   4 -12   5    4.70   11.10
   4 -12   5   13.90    5.40
   4  12   5    7.80   10.70
  -4  12  -5   19.90   13.20
   4  12   5   24.30   12.50
   5 -12   5    7.30   14.00
   5 -12   5   17.70   12.00
   5  12   5   12.30   12.20
  -5  12  -5    5.20   12.40
   5  12   5   12.50   13.20
   6 -12   5    8.20   15.60
   6 -12   5   13.90   13.30
   6  12   5   -3.20   13.30
  -6  12  -5    3.40   14.20
   6 -13  -5    9.10   17.70
   6 -13  -5   -5.80   14.80
  -6 -13   5    1.20   11.50
   6  13  -5   -3.50   12.00
   6  13  -5  -18.50   12.50
  -6  13   5    8.90   11.60
  -6  13   5   14.40    9.40
  -5 -13   5    9.80   10.50
   5 -13  -5   25.00   13.90
   5 -13  -5   36.70   13.20
   5  13  -5   36.20   13.90
  -5  13   5    2.70   11.00
   5  13  -5   15.10   11.10
  -5  13   5   12.30    9.60
   4 -13  -5   10.70   10.80
  -4 -13   5   11.90   10.90
   4 -13  -5   11.20   13.80
   4  13  -5    5.60    9.90
   4  13  -5   23.50   11.50
  -4  13   5    3.00   10.20
  -4  13   5   11.90    9.40
   4  13  -5   -9.90   10.10
  -3 -13   5   34.20   10.50
   3 -13  -5   63.19   14.80
   3 -13  -5   62.89   11.10
  -3  13   5   33.20   13.00
  -3  13   5   51.99   12.60
   3  13  -5   47.70   14.20
   2 -13  -5   22.50    9.30
   2 -13  -5   30.00    9.90
  -2 -13   5   32.40    9.90
   2  13  -5   20.50    8.50
   2  13  -5   23.30    9.90
  -2  13   5   29.60   10.80
  -1 -13   5   30.20   10.10
  -1 -13   5  -10.80    9.80
   1 -13  -5   14.20   11.40
  -1  13   5    1.60    9.50
   1  13  -5   14.10    9.40
   1  13  -5   11.30    7.90
   0 -13   5   51.29   12.60
   0 -13   5   60.29   11.80
   0 -13  -5   48.90   10.60
   0 -13  -5   44.80   12.30
   0  13  -5   46.30   10.90
   0  13   5   46.60    7.10
   0  13   5   39.80   11.30
   0  13  -5   50.69    9.60
   1 -13   5   45.30   11.10
  -1 -13  -5   28.70    8.30
  -1 -13  -5   49.30   11.70
   1 -13   5   54.59   12.90
   1  13   5   46.90    8.70
   1  13   5   53.49   12.10
  -1  13  -5   49.80   10.10
  -1  13  -5   32.50   10.80
  -2 -13  -5   82.59    8.90
   2 -13   5   72.79   13.20
   2 -13   5   54.39   13.20
  -2 -13  -5   68.39   12.50
   2  13   5   75.69   13.40
   2  13   5   90.89   11.70
  -2  13  -5   65.39   13.70
  -3 -13  -5   56.39   11.60
   3 -13   5   41.70   13.90
   3 -13   5   41.60   12.40
   3 -13   5   82.99   14.90
   3  13   5   64.39   13.70
   3  13   5   56.29   12.00
  -3  13  -5   63.09   14.80
   4 -13   5   -4.60   12.50
   4 -13   5    8.40   11.70
   4 -13   5    7.00   12.00
   4  13   5  -10.80   10.20
  -4  13  -5  -11.30   11.60
   4  13   5   12.40   13.00
   5 -13   5    0.70   11.70
   5 -13   5   -1.50   14.00
   5  13   5    0.60   12.00
  -5  13  -5    1.00   13.10
   5  13   5    8.50   12.40
   6 -13   5   31.70   14.60
   6 -13   5   14.80   16.00
  -6  13  -5  -17.20   12.20
   6  13   5   19.80   15.00
   6 -14  -5   40.70   16.90
  -6 -14   5   40.20   12.10
   6 -14  -5   15.80   17.60
  -6  14   5   26.00   10.90
   6  14  -5   36.80   15.90
   6  14  -5   25.90   15.20
  -6  14   5   34.00   14.40
   5 -14  -5   14.90   16.80
  -5 -14   5    4.90    9.70
   5 -14  -5   25.70   16.30
   5  14  -5   18.20   13.40
  -5  14   5    3.00   11.40
   5  14  -5   14.70   13.30
  -5  14   5   -3.00    9.20
   4 -14  -5   34.60   15.40
  -4 -14   5    9.80    9.50
   4 -14  -5   10.30   13.20
   4  14  -5    9.00   10.50
  -4  14   5   19.80   11.80
  -4  14   5    2.20    9.60
   4  14  -5   32.10   12.40
   4  14  -5    1.10   10.90
   3 -14  -5   37.40   10.70
  -3 -14   5   67.49   12.20
   3 -14  -5   42.90   12.70
   3  14  -5   38.50   12.10
  -3  14   5   34.90   11.90
   2 -14  -5   12.50   12.70
   2 -14  -5  -13.20    8.20
  -2 -14   5    7.20    9.20
  -2  14   5    6.30    9.90
   2  14  -5    0.50    7.90
   2  14  -5   -8.20    8.40
   1 -14  -5   17.70   12.20
  -1 -14   5   20.70   10.40
  -1 -14   5   24.00   12.70
   1  14  -5   44.00   10.50
   1  14  -5   28.20    9.00
  -1  14   5   27.20   12.90
   0 -14   5   24.10   11.70
   0 -14  -5   -4.30    7.30
   0 -14   5    0.40    9.40
   0 -14  -5   34.00   12.50
   0  14   5   22.00   10.50
   0  14   5    6.70    5.10
   0  14  -5    7.10    9.40
   0  14  -5   12.30    9.00
  -1 -14  -5   10.10   10.70
   1 -14   5   14.20   10.30
  -1 -14  -5    1.60    7.40
   1 -14   5    9.40   11.20
   1  14   5   13.20    7.50
  -1  14  -5    6.80   10.40
  -1  14  -5   -6.90    6.20
   1  14   5   11.50   10.30
   2 -14   5    7.10   11.20
  -2 -14  -5   21.70   10.30
  -2 -14  -5   -1.30    6.50
   2 -14   5   -1.40   12.70
   2  14   5   31.80    9.00
  -2  14  -5   15.30    6.90
   2  14   5   17.50   11.10
  -2  14  -5   14.00   11.20
  -3 -14  -5   14.40    9.70
   3 -14   5   19.40   12.80
   3 -14   5   13.70   10.90
   3  14   5   12.60    9.90
   3  14   5   20.60   11.90
  -3  14  -5   20.80   12.90
   4 -14   5   14.60   14.30
   4 -14   5   46.90   14.20
   4 -14   5    8.40   12.40
   4  14   5   23.70   12.50
   4  14   5   33.30   12.50
  -4  14  -5   41.30   14.40
   5 -14   5    9.40   13.30
   5 -14   5    5.90   14.90
   5 -14   5    4.90    5.90
   5 -14   5    0.30   13.60
   5  14   5   14.90   13.20
  -5  14  -5   22.10   14.40
   5  14   5    6.80   13.20
   6 -14   5   38.30   16.20
   6 -14   5   12.90   17.40
   6  14   5   28.40   16.10
  -6  14  -5   37.50   16.30
  -5 -15   5    5.70   12.50
   5 -15  -5   21.00   14.20
   5 -15  -5   69.39   18.80
  -5  15   5   19.40   13.10
  -5  15   5   -3.40   12.10
   5  15  -5   -1.00   12.80
   5  15  -5   17.90   13.90
   4 -15  -5   -3.70   14.70
  -4 -15   5    4.90   11.30
   4 -15  -5    8.80   11.30
   4  15  -5   14.00   11.70
   4  15  -5   -0.20    9.70
   4  15  -5   -8.50   11.00
  -4  15   5    4.30   12.50
  -3 -15   5   95.49   15.40
   3 -15  -5   97.19   18.30
   3 -15  -5   89.49   14.60
   3  15  -5  101.19   15.20
  -3  15   5   80.49   15.30
   2 -15  -5   20.80    9.70
  -2 -15   5   23.40   10.20
   2 -15  -5    7.90   13.60
   2  15  -5   27.10   11.10
  -2  15   5   24.90   11.30
   2  15  -5   15.90    9.40
   1 -15  -5    5.90   13.10
  -1 -15   5   -6.60   11.50
  -1 -15   5   -2.90   10.60
  -1  15   5    4.00   10.70
   1  15  -5   15.90   10.40
   1  15  -5   18.90    9.20
   0 -15  -5   30.20    9.20
   0 -15   5    2.80   10.00
   0 -15  -5   22.00   12.60
   0 -15   5   26.50   12.50
   0  15   5   38.50   12.30
   0  15  -5   25.10    8.80
   0  15   5   18.50    3.80
   0  15  -5   35.90   11.00
  -1 -15  -5   47.10   12.60
  -1 -15  -5   32.60    8.20
   1 -15   5   12.50   11.70
   1 -15   5   39.00   13.70
  -1  15  -5   47.90   12.90
   1  15   5   17.80   12.10
   1  15   5   32.20    9.00
  -1  15  -5   34.50    8.60
   2 -15   5  192.48   20.80
   2 -15   5  244.38   21.30
  -2 -15  -5  168.68   18.10
   2  15   5  208.18   17.50
  -2  15  -5  225.08   16.80
  -2  15  -5  223.48   21.90
   2  15   5  184.98   20.60
  -3 -15  -5    4.10    9.90
   3 -15   5    1.50   11.00
   3 -15   5   -7.10   11.40
   3  15   5  -10.90    8.60
   3  15   5   -8.60   10.20
  -3  15  -5   -7.00   11.20
   4 -15   5   49.99   15.80
   4 -15   5   -5.10   12.20
   4 -15   5    6.50   12.50
  -4  15  -5   10.90   12.90
   4  15   5    7.60   11.60
   4  15   5   -7.60   10.90
   5 -15   5   17.80   14.00
   5 -15   5    3.00   13.50
   5 -15   5   42.60   16.60
   5  15   5   22.00   14.60
  -5  15  -5   21.60   14.00
  -5 -16   5   12.80   11.10
   5 -16  -5   13.70   13.70
   5 -16  -5   32.20   17.90
   5  16  -5   33.90   15.40
   5  16  -5   35.10   15.30
  -5  16   5   21.20   11.80
   4 -16  -5   -1.80   10.90
  -4 -16   5    8.50   10.00
   4 -16  -5   21.80   16.40
   4  16  -5   10.90   10.70
   4  16  -5   -1.90    9.30
  -4  16   5    1.90   10.60
   4  16  -5   -6.10   10.90
  -3 -16   5    3.10   11.80
   3 -16  -5   20.80   15.40
   3  16  -5   -7.80   10.90
  -3  16   5   -3.40   10.80
   3  16  -5   -0.50   10.50
  -2 -16   5   40.10   12.30
   2 -16  -5   54.99   16.60
   2  16  -5   50.19   14.50
  -2  16   5   46.50   13.50
   1 -16  -5  111.19   14.70
  -1 -16   5  124.79   16.20
   1 -16  -5  121.79   18.40
  -1 -16   5  149.39   19.60
  -1  16   5  121.89   17.80
   1  16  -5  134.09   16.30
   1  16  -5  131.29   15.20
   0 -16   5   -2.20   10.30
   0 -16  -5   -0.10    9.80
   0 -16   5    3.80   11.80
   0 -16  -5    3.00   11.70
   0  16  -5    4.90    9.40
   0  16   5  -16.30   10.20
   0  16  -5    3.60    7.80
   0  16   5    0.20    3.40
  -1 -16  -5   17.90    7.90
  -1 -16  -5   18.90   12.20
   1 -16   5    8.90   11.40
   1 -16   5    2.80    9.60
  -1  16  -5   37.70   12.20
   1  16   5   14.80   12.10
  -1  16  -5   22.80    8.30
   2 -16   5   23.70   13.20
  -2 -16  -5   17.00   11.50
   2 -16   5    3.50   11.70
  -2  16  -5   32.20   13.40
   2  16   5   15.80    8.90
  -2  16  -5   27.10    8.60
   2  16   5   25.50   13.10
   3 -16   5   38.80   14.50
  -3 -16  -5  -12.20   10.00
   3 -16   5   36.80   13.00
  -3  16  -5   19.70   13.70
   3  16   5   11.50   11.70
   3  16   5   31.60   12.90
   4 -16   5   -5.30   12.30
   4 -16   5    1.20   12.60
  -4  16  -5   14.00   13.50
   4  16   5   -7.70   14.50
   4  16   5   -6.40   11.50
   5 -16   5   41.20   15.60
   5 -16   5   48.40   17.40
   5 -16   5   36.30   15.30
  -5  16  -5   21.30   15.10
   5  16   5   21.10   17.00
   4 -17  -5   28.90   16.80
  -4 -17   5   20.80   11.30
  -4  17   5   -0.50   12.00
   4  17  -5    7.10   11.20
   4  17  -5   11.70   12.60
   3 -17  -5   15.30   15.10
  -3 -17   5  -11.90   11.60
  -3  17   5   11.70   12.40
   3  17  -5    1.90   10.60
   3  17  -5   -2.80   11.20
   2 -17  -5   16.10   15.40
  -2 -17   5    7.90   10.90
  -2  17   5   55.09   14.50
   2  17  -5   33.20   13.80
   1 -17  -5   10.60   13.70
  -1 -17   5    8.80   11.40
  -1 -17   5   17.80   14.00
   1 -17  -5   -2.30    9.50
   1  17  -5   15.00   10.10
   1  17  -5    9.30    9.60
  -1  17   5   14.40   12.30
   0 -17  -5  117.49   18.60
   0 -17   5  120.89   19.00
   0 -17  -5  114.59   14.30
   0 -17   5  145.09   18.10
   0  17  -5  108.79   15.90
   0  17  -5  128.99   15.80
   0  17   5  119.29    8.10
   0  17   5  133.59   20.40
  -1 -17  -5   30.80   14.10
   1 -17   5   39.20   13.20
   1 -17   5   28.00   14.60
  -1  17  -5   40.80   13.20
  -1  17  -5   42.40    9.80
   1  17   5   42.20   14.20
  -2 -17  -5   18.80   11.90
   2 -17   5   15.50   12.20
   2 -17   5   20.90   14.20
  -2  17  -5   13.10   11.90
   2  17   5    0.00   12.00
  -3 -17  -5   11.90   11.90
   3 -17   5   16.90   13.10
   3 -17   5    8.00   13.70
   3  17   5   -8.40   11.80
  -3  17  -5   11.80   12.80
   3  17   5   -2.40    9.80
   4 -17   5    7.40   14.40
   4 -17   5    7.40   12.80
   4  17   5    6.70   13.20
   4  17   5   21.90   13.20
  -4  17  -5    6.70   13.20
   4 -18  -5   13.70   16.60
  -4 -18   5   15.40   11.60
   4  18  -5   10.20   13.50
   4  18  -5   27.40   13.70
  -4  18   5   27.00   16.20
   3 -18  -5    0.80   15.70
  -3 -18   5   -5.20   12.80
  -3  18   5    4.70   12.30
   3  18  -5  -10.20    9.70
   2 -18  -5    8.10   15.30
  -2 -18   5   -3.90   13.30
  -2  18   5    1.00   11.90
   2  18  -5   -0.90   10.20
   1 -18  -5    0.20   13.50
   1 -18  -5    4.30   13.10
  -1 -18   5    8.70   11.90
  -1 -18   5   18.10   14.40
   1  18  -5   31.30   13.60
  -1  18   5   16.10   13.50
   1  18  -5   28.50   13.10
   0 -18  -5   12.20   13.70
   0 -18   5  -10.10   12.50
   0 -18  -5    6.50   12.10
   0 -18   5   -3.10   11.50
   0  18   5   -1.60   12.30
   0  18  -5   10.30   10.30
   0  18  -5    7.10   11.40
   0  18   5   19.10    4.30
  -1 -18  -5   18.50   14.30
   1 -18   5   14.90   12.70
   1 -18   5    7.80   14.50
  -1  18  -5   -2.60   11.10
   1  18   5   23.60   13.60
   2 -18   5   -0.50   12.50
   2 -18   5    5.30   14.00
  -2 -18  -5    8.70   11.80
  -2  18  -5    9.80   12.00
   2  18   5   -3.90   14.90
   3 -18   5   16.90   13.30
   3 -18   5    4.10   14.50
  -3 -18  -5   -3.70   11.90
   3  18   5   16.90   13.70
  -3  18  -5   12.60   13.70
  -3 -19   5    6.80   11.70
   3 -19  -5    1.30   16.00
  -3  19   5   -2.30   12.10
   3  19  -5   -2.00   12.60
   3  19  -5   13.30   12.30
   2 -19  -5   14.50   12.20
  -2 -19   5   13.40   12.10
   2 -19  -5    4.50   15.50
  -2  19   5   22.70   13.50
   2  19  -5    6.60   10.90
  -1 -19   5   12.30   12.40
  -1 -19   5   26.60   16.60
   1 -19  -5   20.50   11.60
   1 -19  -5   14.00   15.40
   1  19  -5   26.10   11.50
   1  19  -5   15.60   10.50
  -1  19   5    4.60   13.90
  -1  19   5    1.50    4.10
   0 -19  -5  -18.20   12.50
   0 -19   5   22.50   11.20
   0 -19   5   26.60   13.40
   0 -19  -5    8.60   11.80
   0  19  -5    5.80   11.10
   0  19  -5   -6.10    9.50
   0  19   5   -7.30   12.60
   0  19   5   10.40    4.40
  -1 -19  -5  103.09   18.40
   1 -19   5  103.59   19.60
   1 -19   5   82.49   16.20
  -1  19  -5   88.59   17.20
   1  19   5  113.09   19.50
   2 -19   5   -9.20   14.70
  -2 -19  -5   26.20   16.60
   2 -19   5    7.40   12.90
   2  19   5   20.40   14.00
  -2  19  -5   13.40   13.20
   1 -20  -5   59.89   18.60
  -1 -20   5  105.09   20.80
   1 -20  -5   58.49   16.60
  -1 -20   5   68.39   15.90
  -1  20   5   64.19   17.80
  -1  20   5   73.49    6.70
   0 -20   5   -9.30   13.20
   0 -20   5   -8.40   12.00
   0 -20  -5   13.60   14.30
   0  20   5   12.80   13.60
   0  20  -5  -14.60   10.40
   1 -20   5    7.10   13.20
  -1 -20  -5   14.90   14.30
   1 -20   5   11.10   15.50
   1  20   5   -5.80   13.70
  -1  20  -5    9.80   12.10
   8   0  -6   15.50   13.10
   8   0  -6    8.80   14.40
   8   0  -6   -4.90   15.20
   7   0  -6   18.10   12.50
   7   0  -6   -4.70   10.50
   7   0  -6    0.80    9.90
   6   0  -6   24.40   10.30
   6   0  -6   17.50   11.90
   6   0  -6    0.90   11.80
   5   0  -6   57.39   12.50
   5   0  -6   53.69   11.50
   4   0  -6   11.90    6.40
   4   0  -6    4.50    8.30
   3   0  -6  332.67   16.70
   3   0  -6  328.47   18.80
  -3   0   6  326.97   18.20
  -3   0   6  343.57   14.60
  -2   0   6  573.74   22.70
   2   0  -6  567.24   23.20
   2   0  -6  500.25   23.60
  -2   0   6  565.44   24.30
  -1   0   6  323.07   16.20
  -1   0   6  308.37   15.50
   0   0   6  650.33   25.60
   0   0   6  681.43   27.70
  -1   0  -6  199.18   13.50
  -1   0  -6  209.08   11.00
   1   0   6  182.98   14.80
   1   0   6  217.88   10.30
  -1   0  -6  202.18    8.30
   2   0   6  121.29    7.90
   2   0   6  152.88   11.50
  -2   0  -6  140.99   12.30
   2   0   6  124.69   13.40
   3   0   6   16.40    7.20
   3   0   6   -0.80    6.70
  -3   0  -6   13.30    7.40
   3   0   6    5.90    2.60
   3   0   6   -7.20    7.40
  -4   0  -6   97.99   11.80
   4   0   6   96.59   12.80
   4   0   6   99.39   12.30
   4   0   6   78.29    6.70
   5   0   6    8.20   10.20
   5   0   6    9.30    5.60
  -5   0  -6    1.60    8.00
   5   0   6   -9.30   10.40
   6   0   6   -9.90    7.20
   6   0   6   12.80   12.50
  -6   0  -6    5.90   10.40
  -6   0  -6    4.10    2.70
   6   0   6   12.20   11.40
   7   0   6  146.19   19.90
  -7   0  -6  126.39   16.50
   7   0   6  128.39   19.90
   8   0   6  -22.10   14.20
   8   0   6   -8.80   15.00
   8  -1  -6    0.60   15.00
   8  -1  -6   22.60   12.60
   8  -1  -6  -12.80   10.80
   8   1  -6   24.40   14.90
   8   1  -6   11.70   12.70
   8   1  -6   -5.20   14.50
   7  -1  -6   10.00   10.40
   7  -1  -6   41.00   15.00
   7  -1  -6   12.70   14.20
   7   1  -6   17.30   12.80
   7   1  -6   11.80   13.80
   7   1  -6   12.30   11.70
   6  -1  -6    2.40    9.30
   6  -1  -6   12.40    9.50
   6  -1  -6    9.50   12.30
   6   1  -6    8.40    9.80
   6   1  -6   19.00   12.20
   5  -1  -6    4.00    7.30
   5  -1  -6   -0.50    7.30
   5  -1  -6   -4.20    9.70
   5   1  -6   16.40    9.00
   5   1  -6  -24.70    8.90
  -4  -1   6   90.49   10.90
   4  -1  -6   74.99    8.90
   4  -1  -6   88.29   10.70
   4   1  -6   61.49   11.20
  -4   1   6   89.39    6.10
   4   1  -6   75.39   10.00
   4   1  -6   71.79    5.90
   4   1  -6   64.39    4.70
  -3  -1   6   -1.80    5.90
   3  -1  -6    3.50    4.90
   3  -1  -6    3.30    6.90
  -3   1   6   -2.90    3.60
   3   1  -6    0.50    4.80
   3   1  -6    5.40    4.80
   3   1  -6    2.70    3.20
   3   1  -6    4.80    5.90
   2  -1  -6  149.79    9.10
   2  -1  -6  136.09   11.10
  -2  -1   6  145.39   11.80
  -2  -1   6  162.98   10.10
  -2   1   6  163.78   12.00
  -2   1   6  158.68   10.30
   2   1  -6  167.18   10.60
   2   1  -6  162.68   12.20
  -1  -1   6  368.26   17.30
  -1  -1   6  358.76   17.40
  -1   1   6  363.26   16.90
  -1   1   6  392.26   18.10
   0  -1   6  196.98   11.50
   0  -1   6  223.68   13.70
   0   1   6  207.98   11.30
   0   1   6  237.48   13.60
   0   1  -6  231.68   12.90
  -1  -1  -6  162.28    8.00
   1  -1   6  135.59   12.30
  -1  -1  -6  155.88    6.40
   1  -1   6  145.49    9.00
  -1   1  -6  173.28   12.60
   1   1   6  158.68    7.90
   1   1   6  169.28   12.40
  -1   1  -6  156.58    7.40
  -2  -1  -6   72.19    9.40
   2  -1   6   75.19    8.90
   2  -1   6   74.69    7.60
   2  -1   6   63.29    9.30
   2  -1   6   63.19    4.40
  -2   1  -6   59.49    4.30
   2   1   6   69.19    9.30
   2   1   6   80.19    8.40
  -2   1  -6   72.19    9.40
   2   1   6   54.59    9.90
   2   1   6   67.89    5.30
   3  -1   6  291.67   17.20
   3  -1   6  324.17   13.30
  -3  -1  -6  318.47   18.50
   3  -1   6  341.37   18.40
   3   1   6  328.77   18.90
   3   1   6  308.57   12.10
   3   1   6  333.17   17.20
   3   1   6  358.56   19.00
  -3   1  -6  348.17   19.40
   4  -1   6   15.90    9.90
   4  -1   6   20.30    9.30
   4  -1   6   36.40    5.40
  -4  -1  -6   34.60    9.20
   4   1   6   42.60    5.00
   4   1   6   45.90    9.50
  -4   1  -6   20.60    8.40
   4   1   6   27.60   10.00
   4   1   6   33.80    9.10
  -5  -1  -6   11.20    8.30
   5  -1   6    1.90   10.20
   5  -1   6   -6.10    9.90
   5  -1   6    2.90    5.50
  -5   1  -6    6.80    9.80
   5   1   6   -2.00    4.50
   5   1   6   16.70   11.00
   5   1   6   -1.80    9.40
  -6  -1  -6   82.39   13.50
   6  -1   6   43.30   14.10
   6  -1   6   84.69   15.50
   6  -1   6   91.79   10.40
   6   1   6   49.00   11.70
   6   1   6   67.19   14.10
  -6   1  -6   72.89   12.50
   7  -1   6   22.80   15.10
  -7  -1  -6    1.90    9.10
   7  -1   6   -5.60   12.40
  -7   1  -6   -1.60    9.10
   7   1   6   14.90   14.20
   7   1   6   12.80   15.30
   8  -1   6   25.40   16.90
   8  -1   6    7.80   15.10
   8   1   6    3.40   18.30
   8   1   6  -27.20   18.20
  -8   1  -6   -3.80   10.10
   8  -2  -6    7.60   15.10
   8  -2  -6   -9.60   15.50
   8  -2  -6   11.30   11.90
   8   2  -6  -27.70   12.60
   8   2  -6    0.00   12.60
   8   2  -6   21.50   16.40
   7  -2  -6    8.50   12.30
   7  -2  -6   28.40   14.50
   7  -2  -6   19.80   15.80
   7   2  -6   34.00   14.40
   7   2  -6   16.70   14.20
   6  -2  -6    2.60   12.10
   6  -2  -6   17.10    8.80
   6  -2  -6  -13.20   11.00
   6   2  -6   22.60   12.40
   6   2  -6   15.70   10.20
   5  -2  -6  183.28   19.00
   5  -2  -6  189.48   18.00
   5  -2  -6  181.28   15.50
   5   2  -6  174.08   18.10
   5   2  -6  187.58   15.90
  -5   2   6  183.48    8.70
   4  -2  -6   11.60    9.50
   4  -2  -6    5.90    8.80
  -4  -2   6    8.90    7.30
   4  -2  -6   -1.60    5.30
   4   2  -6    1.90    2.60
   4   2  -6   -1.60    8.10
   4   2  -6    9.30    7.10
  -4   2   6    2.10    4.30
   3  -2  -6    7.60    7.30
  -3  -2   6    6.90    6.40
   3  -2  -6   12.50    8.70
   3  -2  -6    9.70    5.40
   3   2  -6   12.50    2.70
  -3   2   6   11.70    4.60
   3   2  -6   18.70    6.90
   3   2  -6    9.90    7.50
  -2  -2   6  669.43   27.60
   2  -2  -6  649.04   27.60
   2  -2  -6  627.94   28.50
   2  -2  -6  671.23   25.70
   2   2  -6  676.73   27.70
  -2   2   6  682.13   27.00
   1  -2  -6   30.70    6.60
  -1  -2   6   25.40    6.20
   1  -2  -6   35.00    5.90
  -1   2   6   42.40    6.00
   1   2  -6   32.60    5.90
  -1   2   6   35.00    6.70
   0  -2   6  609.34   24.50
   0  -2  -6  594.44   23.00
   0   2   6  591.74   23.10
   0   2  -6  598.04   24.90
   0   2   6  591.74   25.70
   1  -2   6   33.00    4.20
  -1  -2  -6   31.30    3.40
  -1  -2  -6   32.60    4.70
  -1  -2  -6   29.00    3.30
   1  -2   6   26.50    5.40
  -1   2  -6   42.20    5.00
   1   2   6   32.40    3.30
   1   2   6   22.70    7.40
  -1   2  -6   36.20    7.60
  -2  -2  -6   72.19    9.40
   2  -2   6   89.69   10.20
   2  -2   6   69.99    7.70
   2  -2   6   68.59    5.50
   2   2   6   71.49    4.30
   2   2   6   86.69   10.20
  -2   2  -6   80.19    5.90
   2   2   6   86.39   10.70
  -2   2  -6   71.99    9.90
   2   2   6   93.89    8.10
  -3  -2  -6  144.59   12.90
   3  -2   6  122.79    7.60
   3  -2   6  128.09   12.70
   3   2   6  104.59   11.30
   3   2   6  127.49    5.70
  -3   2  -6  145.59   13.20
   3   2   6  125.69    5.60
   3   2   6  143.89   11.70
   3   2   6  118.79   12.50
  -4  -2  -6  133.09   13.30
   4  -2   6  134.39    9.10
   4  -2   6  151.88   14.90
   4  -2   6  119.09   14.10
  -4   2  -6  123.69   14.20
   4   2   6  131.89   13.50
   4   2   6  134.39    7.60
   4   2   6  144.29   12.90
   4   2   6  130.19    9.10
   4   2   6  153.98   14.70
  -5  -2  -6  164.78   16.80
   5  -2   6  138.19   11.00
   5  -2   6  163.58   17.50
   5  -2   6  146.49   16.80
   5   2   6  168.98   16.10
   5   2   6  127.49   16.10
   5   2   6  143.29   12.80
  -5   2  -6  171.38   16.30
   5   2   6  148.79    9.40
   6  -2   6   66.79   14.90
   6  -2   6   35.20    9.00
   6  -2   6   64.29   14.40
  -6  -2  -6   57.59   12.40
   6   2   6   56.09   14.70
   6   2   6   52.09   13.10
  -6   2  -6   35.50   10.50
   7  -2   6   11.70   13.20
  -7  -2  -6   19.20    4.10
  -7  -2  -6   10.10   10.70
   7  -2   6   42.30   15.50
   7   2   6   38.70   14.30
   7   2   6    6.20   14.10
  -7   2  -6   29.30   11.20
   8  -2   6   30.00   19.90
   8  -2   6   32.70   17.00
   8   2   6   40.30   18.20
  -8   2  -6   13.50   11.70
   8   2   6   47.10   16.30
   8  -3  -6   -3.80   16.30
   8  -3  -6   11.80   11.70
   8  -3  -6   -0.70   14.70
   8   3  -6   -3.10   12.90
   8   3  -6  -12.70   14.40
   8   3  -6   -2.50   13.40
   7  -3  -6   52.19   17.50
   7  -3  -6   42.70   15.70
   7  -3  -6   40.00   11.70
   7   3  -6   31.40   12.80
   7   3  -6   16.40   14.10
   6  -3  -6   16.80   10.60
   6  -3  -6   15.00    9.40
   6  -3  -6   20.30   12.80
   6   3  -6   27.20   11.20
   6   3  -6   21.20   12.40
   5  -3  -6    0.70   11.00
   5  -3  -6   -2.20    9.80
  -5  -3   6    8.80    8.00
   5  -3  -6   13.90    8.40
   5   3  -6    2.60    9.90
   5   3  -6    5.30    9.00
  -5   3   6    8.20    4.30
   4  -3  -6  292.37   19.20
   4  -3  -6  262.27   18.90
   4  -3  -6  281.27   15.00
  -4  -3   6  258.57   17.40
  -4   3   6  279.17   13.50
   4   3  -6  298.97   19.00
   4   3  -6  234.08   16.60
   4   3  -6  234.48   11.20
   3  -3  -6  389.66   20.90
  -3  -3   6  427.86   21.00
   3  -3  -6  396.06   17.40
   3  -3  -6  383.66   21.50
  -3   3   6  411.96   18.30
   3   3  -6  396.56   21.70
   3   3  -6  408.66   20.60
   2  -3  -6  359.86   14.60
  -2  -3   6  346.87   18.10
   2  -3  -6  375.66   18.60
   2  -3  -6  332.77   17.00
  -2   3   6  363.16   17.30
   2   3  -6  336.07   17.40
   2   3  -6  329.67   14.30
  -1  -3   6   16.20    6.10
   1  -3  -6    9.90    5.80
   1  -3  -6   11.60    4.60
  -1   3   6    5.80    5.70
   1   3  -6    6.70    4.10
   0  -3   6   24.50    6.00
   0  -3  -6   17.90    4.50
   0   3  -6   19.40    6.00
   0   3   6   12.20    6.50
  -1  -3  -6   26.70    3.70
   1  -3   6   16.90    5.60
  -1  -3  -6   23.90    3.40
  -1  -3  -6   26.70    2.80
   1  -3   6   30.30    5.50
   1   3   6   29.60    3.50
   1   3   6   28.80    6.40
   1   3   6   17.30    7.20
  -1   3  -6   14.90    7.00
   2  -3   6  578.34   23.30
   2  -3   6  622.14   27.10
   2  -3   6  626.84   25.80
   2   3   6  596.14   26.60
   2   3   6  620.44   26.30
   2   3   6  548.05   21.10
  -2   3  -6  605.04   27.50
   2   3   6  577.34   23.30
  -3  -3  -6   27.80    7.80
   3  -3   6   42.30    5.90
   3  -3   6   36.30    9.30
   3   3   6   29.40    3.10
  -3   3  -6   34.30    8.90
   3   3   6   27.20    6.00
   3   3   6   26.00    7.50
   3   3   6   29.20    8.90
   3   3   6   32.50    3.40
   3   3   6   32.80    3.10
   4  -3   6   34.20   11.30
  -4  -3  -6   32.30    8.20
   4  -3   6   40.90    6.40
   4   3   6   34.20    9.40
   4   3   6   39.30    9.30
   4   3   6   33.30   10.40
   4   3   6   33.20    4.60
  -4   3  -6   34.00    9.80
  -5  -3  -6    4.00    7.60
   5  -3   6    0.00    6.70
   5  -3   6   -2.60   10.70
   5   3   6    7.30    8.50
   5   3   6   -1.70    8.70
   5   3   6    1.70    5.10
  -5   3  -6    7.20    9.50
   5   3   6   21.00   11.30
   6  -3   6   52.69   10.10
   6  -3   6   28.60   14.20
  -6  -3  -6   45.10   11.60
   6   3   6   43.60   12.80
  -6   3  -6   54.69   12.50
   6   3   6   19.70   12.90
  -7  -3  -6   24.70   11.10
   7  -3   6   11.20   14.30
   7   3   6  -18.00   12.70
  -7   3  -6   31.80   11.70
   7   3   6   12.30   12.80
   8  -3   6   -0.70   15.40
   8   3   6  -34.40   12.90
   8   3   6   21.60   17.40
  -8   3  -6   36.70   15.40
   8  -4  -6   63.89   17.80
   8  -4  -6   12.60   13.60
   8   4  -6   40.50   15.80
   8   4  -6   47.70   17.80
   7  -4  -6  -24.20   13.50
   7  -4  -6    7.90   14.00
   7  -4  -6   -6.30   10.80
   7   4  -6   -3.10   11.20
   7   4  -6    8.10   13.40
   6  -4  -6  -21.10   11.70
   6  -4  -6    7.00   13.40
   6  -4  -6    1.00    7.70
   6   4  -6  -12.20   10.90
   6   4  -6    7.20   10.90
   5  -4  -6   60.79    9.60
  -5  -4   6   56.59   10.80
   5  -4  -6   78.19   14.00
   5  -4  -6   62.69   13.70
   5   4  -6   61.39   11.20
   5   4  -6   55.29   11.60
  -5   4   6   75.79    7.60
   4  -4  -6   51.59   10.60
   4  -4  -6   53.09    7.50
  -4  -4   6   67.39    9.90
   4  -4  -6   79.09   13.00
   4   4  -6   71.89   11.40
  -4   4   6   69.49    7.90
   4   4  -6   72.39   11.60
   3  -4  -6   13.20    3.90
   3  -4  -6   -0.50    8.40
  -3  -4   6   19.80    7.30
   3  -4  -6    9.10    6.90
   3   4  -6   12.30    7.60
  -3   4   6   21.70    5.90
   3   4  -6    7.90    7.30
   2  -4  -6  169.28   12.90
   2  -4  -6  144.49   10.80
   2  -4  -6  145.29    7.60
  -2  -4   6  166.48   12.60
   2   4  -6  159.28   12.10
  -2   4   6  168.08   11.30
   2   4  -6  154.58    8.20
   1  -4  -6   76.79    6.30
   1  -4  -6   81.69    9.10
  -1  -4   6   62.69    8.20
   1   4  -6   72.79    7.10
   1   4  -6   80.69    9.00
  -1   4   6   71.09    8.70
   0  -4   6  115.79   10.50
   0  -4  -6  125.69    8.60
   0  -4  -6  121.09    6.00
   0   4   6  121.99   11.50
   0   4  -6  119.39   10.20
   1  -4   6   95.09    9.50
  -1  -4  -6   66.99    6.10
   1  -4   6   85.79    8.30
  -1  -4  -6   75.39    4.10
  -1  -4  -6   68.79    4.30
  -1   4  -6   84.09    9.80
   1   4   6   86.59    8.30
   1   4   6   73.79    6.20
   1   4   6   82.49    9.50
  -2  -4  -6  275.37   12.60
   2  -4   6  276.67   15.70
  -2  -4  -6  273.87   11.80
   2  -4   6  299.77   17.70
   2  -4   6  277.67   13.60
   2   4   6  290.67   17.00
   2   4   6  288.47   12.90
   2   4   6  301.07   16.30
   2   4   6  278.47   11.90
  -2   4  -6  305.07   18.20
   3  -4   6   26.10    9.60
   3  -4   6   36.50    6.60
   3   4   6   32.80    8.90
   3   4   6   18.80    7.40
   3   4   6   31.60    4.10
  -3   4  -6   33.20    8.80
   3   4   6   28.40    6.50
   4  -4   6   18.20   10.30
  -4  -4  -6    9.00    8.20
   4  -4   6    0.70    5.00
   4   4   6    2.90    9.10
   4   4   6    8.30    8.60
   4   4   6    9.60    6.30
   4   4   6    5.60    2.90
  -4   4  -6    4.00    8.10
  -5  -4  -6    9.00    9.30
   5  -4   6   29.30    7.40
   5  -4   6   40.40   12.70
   5   4   6   16.60    9.20
   5   4   6   34.00   12.50
   5   4   6   24.10    9.30
  -5   4  -6   18.60   10.10
   6  -4   6   97.99   12.30
  -6  -4  -6   90.89   13.10
   6  -4   6   85.39   16.80
   6   4   6   77.89   16.20
   6   4   6   78.49   12.40
   6   4   6   88.89   14.60
  -6   4  -6   76.79   13.70
  -7  -4  -6   14.20    9.20
   7  -4   6   10.80   14.80
   7   4   6   16.10   14.70
   7   4   6   24.70   12.60
  -7   4  -6   19.70   11.80
   8  -4   6   13.00   16.50
  -8  -4  -6    6.60    4.20
   8   4   6  -29.80   16.60
   8   4   6    9.60   15.80
  -8   4  -6   15.50   12.70
   8  -5  -6  -36.70   14.80
   8  -5  -6    8.20   16.50
   8   5  -6   -4.80   13.50
   8   5  -6   -2.40   14.70
   7  -5  -6   14.00   16.10
   7  -5  -6   19.10   15.40
   7   5  -6   11.60   12.60
   7   5  -6   28.50   14.00
   6  -5  -6  153.98   20.30
   6  -5  -6  175.18   20.10
   6  -5  -6  164.98   15.40
   6   5  -6  186.48   20.20
  -6   5   6  162.18   14.10
   6   5  -6  134.89   17.50
   5  -5  -6   12.80   11.40
  -5  -5   6    8.20   10.10
   5  -5  -6   21.40   11.90
   5  -5  -6   13.20    7.60
  -5   5   6   15.20    7.00
   5   5  -6   10.70    7.40
   5   5  -6    6.70   10.50
  -5   5   6   21.60    5.60
   4  -5  -6    4.20    9.20
   4  -5  -6    4.20    4.70
   4  -5  -6    8.30    9.80
  -4  -5   6   -5.30    6.90
   4   5  -6   10.00    8.80
  -4   5   6    6.10    5.70
   4   5  -6   -5.80    7.90
   3  -5  -6   11.90    7.50
   3  -5  -6   13.30    9.00
  -3  -5   6    4.80    6.60
   3  -5  -6    5.70    3.50
  -3   5   6    8.00    5.20
   3   5  -6    3.40    7.10
   2  -5  -6  387.16   19.10
  -2  -5   6  413.26   16.80
   2  -5  -6  439.16   21.50
   2  -5  -6  395.26   15.30
  -2  -5   6  433.26   20.90
   2   5  -6  407.46   20.60
   2   5  -6  417.26   16.80
  -2   5   6  429.96   20.20
  -1  -5   6   33.60    7.30
   1  -5  -6   22.00    3.10
   1  -5  -6   23.40    7.40
   1  -5  -6   30.20    4.90
   1   5  -6   34.50    7.20
   1   5  -6   32.30    6.10
  -1   5   6   26.90    7.30
   0  -5   6   76.99    8.80
   0  -5  -6   72.29    4.10
   0  -5  -6   71.49    8.20
   0  -5   6   78.89    8.90
   0   5  -6   75.59    9.10
   0   5   6   68.09    9.50
  -1  -5  -6   25.40    3.00
   1  -5   6   23.40    6.80
   1  -5   6   28.50    6.30
  -1  -5  -6   28.20    5.70
  -1   5  -6   14.00    7.50
   1   5   6    8.70    7.30
   1   5   6   31.00    6.30
   2  -5   6   -0.80    4.90
   2  -5   6   -1.50    7.70
  -2  -5  -6    2.40    2.70
   2  -5   6   -3.10    6.10
  -2  -5  -6    2.50    4.10
   2   5   6    7.30    6.70
  -2   5  -6    8.00    7.50
   2   5   6    4.30    3.30
   2   5   6    3.60    6.40
   3  -5   6   68.19    8.80
   3  -5   6   66.39   11.50
   3   5   6   50.39   10.30
   3   5   6   57.89    6.80
   3   5   6   37.30    9.60
  -3   5  -6   80.69   11.50
   4  -5   6  164.88   16.80
   4  -5   6  141.99   11.20
  -4  -5  -6  150.38   13.80
   4   5   6  127.19   13.20
   4   5   6  130.59   15.40
  -4   5  -6  174.58   16.60
   4   5   6  149.09   11.80
  -5  -5  -6   12.90    7.80
   5  -5   6    6.70   12.00
   5  -5   6   20.50    7.60
   5   5   6   16.90    8.60
   5   5   6    0.50    8.20
  -5   5  -6   14.50    9.90
   5   5   6   20.30   11.80
  -6  -5  -6   15.20   10.30
   6  -5   6   12.40    9.80
   6  -5   6   17.10   13.70
  -6   5  -6   -8.70   12.00
   6   5   6   23.20   12.80
   6   5   6   20.60   13.40
   7  -5   6   -4.30   14.20
  -7   5  -6    2.20   11.10
   7   5   6    4.90   14.00
   7   5   6   10.60   14.10
   8  -5   6   25.80   17.80
   8   5   6   29.00   15.90
  -8   5  -6   40.60   14.90
   8   5   6   14.50   16.20
   8  -6  -6   21.00   17.10
   8  -6  -6    4.90   17.70
   8   6  -6   15.50   15.20
   8   6  -6   12.10   15.40
   7  -6  -6   48.10   17.10
   7  -6  -6   -2.40   15.40
   7   6  -6   22.00   13.90
   7   6  -6   -3.30   12.60
   6  -6  -6   18.00   14.20
   6  -6  -6   15.20   13.60
  -6  -6   6   23.60    9.60
  -6   6   6    7.30    7.30
   6   6  -6   40.30   13.00
   6   6  -6   21.40   12.30
  -5  -6   6    2.00    7.50
   5  -6  -6   11.00   12.00
   5  -6  -6    7.60   11.50
   5  -6  -6    3.90    6.30
   5   6  -6   17.70    9.90
   5   6  -6   -3.20    9.60
  -5   6   6   -0.40    6.60
  -5   6   6    4.80    5.70
   4  -6  -6   74.39   13.50
   4  -6  -6   50.19    6.50
  -4  -6   6   70.39   10.40
   4  -6  -6   72.69   12.30
   4   6  -6   62.89   11.50
  -4   6   6   51.79   10.20
  -4   6   6   58.59    8.60
   4   6  -6   59.19   11.50
  -3  -6   6   28.30    2.70
   3  -6  -6   18.10    3.20
   3  -6  -6   18.70    9.80
  -3  -6   6   19.40    7.60
   3  -6  -6   23.20    8.10
   3   6  -6   14.70    8.10
  -3   6   6   19.10    6.20
  -2  -6   6    5.70    6.70
   2  -6  -6   16.50    8.70
   2  -6  -6   20.80    7.20
  -2   6   6    2.80    5.90
   2   6  -6   10.80    3.90
   2   6  -6    3.90    6.50
   1  -6  -6  325.17   12.70
   1  -6  -6  329.47   15.00
   1  -6  -6  345.97   18.10
  -1  -6   6  349.96   18.30
  -1   6   6  334.47   18.50
   1   6  -6  338.37   16.70
   1   6  -6  342.97   18.00
   0  -6   6   53.59    8.40
   0  -6  -6   40.00    3.00
   0  -6  -6   34.20    7.20
   0  -6   6   41.40    8.00
   0   6   6   44.40    8.50
   0   6  -6   46.60    8.70
   0   6   6   49.40    5.70
   1  -6   6  152.38   11.10
   1  -6   6  137.59   12.40
  -1  -6  -6  131.29    9.50
   1   6   6  147.99   10.10
  -1   6  -6  132.09   12.90
   1   6   6  136.39   13.00
   2  -6   6   -5.30    7.60
  -2  -6  -6    9.00    4.50
   2  -6   6   14.70    6.20
   2  -6   6   -5.40    6.10
   2  -6   6    7.60    3.40
   2   6   6   16.90    7.60
   2   6   6    5.00    6.50
   2   6   6   11.80    2.80
  -2   6  -6   12.90    7.90
   3  -6   6   16.00    7.50
   3  -6   6   15.10    9.40
   3   6   6    5.00    4.60
   3   6   6   11.70    8.90
   3   6   6    7.30    8.30
  -3   6  -6    5.10    8.60
   4  -6   6  340.17   18.80
   4  -6   6  310.87   22.50
  -4  -6  -6  328.77   19.60
  -4   6  -6  305.57   21.80
   4   6   6  334.47   22.00
   4   6   6  316.97   17.70
   5  -6   6   55.99   14.00
   5  -6   6   56.79   10.80
  -5  -6  -6   58.99   10.40
  -5   6  -6   33.40   11.80
   5   6   6   57.19   13.90
   5   6   6   24.50    8.70
   5   6   6   45.20    9.70
  -6  -6  -6   18.90   10.20
   6  -6   6   36.20   14.60
   6  -6   6   24.70   10.60
   6   6   6    4.80    9.50
   6   6   6   25.90   13.90
  -6   6  -6   20.00   11.60
   7  -6   6  -16.00   14.00
   7   6   6   20.10   14.80
  -7   6  -6   -0.90   14.10
   7   6   6   20.80   12.00
   8  -6   6  -12.50   15.20
   8   6   6  -16.40   15.80
   8   6   6    5.70   16.00
  -8   6  -6   -5.80   13.00
   8  -7  -6   50.59   20.20
   8  -7  -6   12.40   18.60
   8   7  -6    7.40   15.40
   8   7  -6   39.30   16.30
   7  -7  -6    8.00   16.40
   7  -7  -6    4.90   15.90
   7   7  -6   17.30   13.30
  -7   7   6   25.90   10.90
   7   7  -6   15.50   13.30
   6  -7  -6    9.80   14.10
  -6  -7   6   24.70    9.40
   6  -7  -6   14.80   14.20
   6   7  -6   -0.50   11.50
  -6   7   6   28.20   10.70
   6   7  -6    9.30   11.90
   5  -7  -6    3.10   11.50
   5  -7  -6   10.30   12.10
  -5  -7   6    8.40    8.20
   5  -7  -6    6.30   10.20
   5   7  -6   -1.70    9.40
   5   7  -6    6.30   10.20
  -5   7   6    2.90    6.50
  -5   7   6    4.20    9.00
  -4  -7   6  127.89   14.00
  -4  -7   6  131.69    6.60
   4  -7  -6  125.19   14.80
   4  -7  -6  123.19   16.60
   4  -7  -6  115.49    7.60
   4   7  -6  102.89   14.10
   4   7  -6  119.49   14.50
  -4   7   6  121.59    5.80
  -4   7   6  138.99   11.50
  -4   7   6  109.49   13.20
  -3  -7   6   -0.10    6.80
   3  -7  -6   -6.40    9.70
   3  -7  -6   -2.50    7.00
  -3   7   6    4.90    6.00
   3   7  -6    3.10    7.80
  -3   7   6   -3.40    1.90
  -2  -7   6    8.20    6.60
   2  -7  -6   10.20    5.60
   2  -7  -6    4.20    8.30
  -2   7   6   12.80    6.60
   2   7  -6   -1.80    4.10
   2   7  -6   -0.60    6.80
  -2   7   6    0.20    2.10
   1  -7  -6  454.45   19.20
   1  -7  -6  443.36   16.30
   1  -7  -6  479.25   22.90
  -1  -7   6  470.05   22.80
  -1   7   6  462.15   23.10
   1   7  -6  456.85   22.30
   1   7  -6  444.96   20.60
   0  -7  -6   48.80    8.40
   0  -7   6   54.79    8.80
   0  -7   6   31.10    8.10
   0   7   6   53.19    9.30
   0   7   6   44.20    5.50
   0   7  -6   41.70    7.80
   1  -7   6   14.40    7.10
   1  -7   6   10.60    6.80
  -1  -7  -6   19.30    7.10
   1   7   6    4.30    7.50
   1   7   6   14.40    5.40
  -1   7  -6   16.00    7.40
   2  -7   6  198.28   16.30
  -2  -7  -6  200.78   12.00
  -2  -7  -6  204.38    7.60
   2  -7   6  217.98   15.50
   2  -7   6  212.08   14.70
  -2   7  -6  205.18   16.30
   2   7   6  204.18   13.90
   2   7   6  183.88    8.10
   2   7   6  196.68   15.40
   3  -7   6    3.80    9.30
   3  -7   6   14.30    8.60
   3   7   6   14.40    4.90
  -3   7  -6   -3.10    8.30
   3   7   6   18.00    7.70
   3   7   6   10.30    8.30
   4  -7   6   -0.40   11.70
   4  -7   6   30.00    8.40
  -4   7  -6   37.80   11.50
   4   7   6   29.20   10.90
   4   7   6   27.60   11.20
   4   7   6   28.80    7.70
   5  -7   6  130.79   13.40
  -5  -7  -6  119.19   13.90
   5  -7   6  128.39   18.40
   5   7   6  122.69   14.70
   5   7   6  106.89   12.50
   5   7   6  134.29   17.90
  -5   7  -6  125.69   16.50
   6  -7   6   17.20   14.00
   6  -7   6   14.30    9.20
  -6  -7  -6   -3.80    9.50
  -6   7  -6   23.60   12.10
   6   7   6    7.60    9.30
   6   7   6   11.20   13.40
   7  -7   6   13.40   15.30
   7   7   6  -17.20   12.60
   7   7   6    9.30   15.10
  -7   7  -6  -14.00   10.80
   8  -8  -6  -13.60   17.90
   8  -8  -6   29.60   19.30
   8   8  -6   16.20   15.90
   8   8  -6   -6.20   14.50
   7  -8  -6    3.10   15.50
   7  -8  -6   -5.30   15.30
  -7   8   6   20.90   11.20
   7   8  -6   -8.60   12.30
   7   8  -6   10.70   13.40
   6  -8  -6   72.49   17.40
   6  -8  -6   24.50   15.50
  -6  -8   6   75.49   11.90
  -6   8   6   37.20   11.90
   6   8  -6   33.80   13.60
   6   8  -6   74.19   15.50
  -5  -8   6   -1.50    2.90
   5  -8  -6   -7.90   13.70
   5  -8  -6   -2.10    9.30
  -5  -8   6   14.50   10.10
   5   8  -6    2.60    9.50
   5   8  -6    6.70   10.50
  -5   8   6    8.40   10.00
  -5   8   6   -3.30    2.20
  -5   8   6   -1.00    6.70
   4  -8  -6   -6.10   11.50
  -4  -8   6    8.80    8.00
   4  -8  -6   27.10   10.80
   4   8  -6   10.00    9.70
  -4   8   6   -2.00    7.20
   4   8  -6    1.20    8.90
  -4   8   6   11.00    8.20
  -3  -8   6  258.57   17.60
  -3  -8   6  255.27   12.20
   3  -8  -6  241.08   18.90
   3  -8  -6  243.48   16.90
  -3   8   6  241.58   16.30
   3   8  -6  259.27   18.20
   2  -8  -6   58.09    8.30
   2  -8  -6   55.09    9.60
  -2  -8   6   63.99    9.70
  -2   8   6   60.19    4.30
  -2   8   6   67.69    9.90
   2   8  -6   66.49   10.00
   2   8  -6   66.09    7.30
  -1  -8   6    5.30    7.70
   1  -8  -6    4.60    8.00
   1  -8  -6   16.70    5.60
  -1   8   6    6.00    7.00
   1   8  -6    3.10    6.60
   1   8  -6    4.60    6.80
   0  -8  -6  107.09   12.30
   0  -8   6   93.29   11.00
   0  -8   6  109.99   11.80
   0   8   6   99.39    7.20
   0   8   6  106.29   11.90
   0   8  -6   91.19   10.50
   0   8   6   98.89    4.80
  -1  -8  -6  239.48   14.90
   1  -8   6  267.37   17.40
   1  -8   6  279.07   16.50
   1   8   6  235.28   17.50
   1   8   6  272.87   14.70
  -1   8  -6  283.27   17.80
   2  -8   6   27.80    9.90
   2  -8   6   31.70    8.40
   2  -8   6   29.20    8.90
  -2  -8  -6   37.50    6.80
  -2  -8  -6   33.60    3.50
   2   8   6   24.20    8.80
   2   8   6   38.90    9.20
  -2   8  -6   33.90    9.80
   3  -8   6   -3.90    7.80
   3  -8   6   14.50   10.70
   3  -8   6    3.50    7.40
   3   8   6  -10.70    7.50
   3   8   6   -9.70    7.80
  -3   8  -6    1.40    9.10
   3   8   6   -1.30    4.00
   4  -8   6   49.40   10.20
   4  -8   6   42.50   13.20
  -4   8  -6   32.50   11.50
   4   8   6   24.40    9.50
   4   8   6   31.00    7.30
   4   8   6   25.10   11.20
   5  -8   6   64.79   11.90
  -5  -8  -6   69.29   11.20
   5  -8   6   77.29   15.80
   5   8   6   66.99   15.20
   5   8   6   65.49   13.10
   5   8   6   81.39   11.50
  -5   8  -6   55.29   13.80
   6  -8   6   30.20   15.30
   6  -8   6   41.90   13.20
  -6  -8  -6   45.20    9.90
   6   8   6   58.99   15.90
   6   8   6   48.30   12.90
  -6   8  -6   61.39   14.90
   7  -8   6    8.00   15.30
   7   8   6   15.50   14.80
  -7   8  -6  -15.90   11.30
   7  -9  -6   53.69   18.50
   7  -9  -6  -13.80   16.80
   7   9  -6   41.10   15.90
   7   9  -6   15.30   14.20
  -7   9   6   37.80   13.20
   6  -9  -6   13.90   15.20
   6  -9  -6  -11.40    8.80
  -6  -9   6   -9.30    8.20
   6   9  -6    9.50   12.30
  -6   9   6    2.60    9.00
   6   9  -6   -3.40   12.00
   5  -9  -6   49.80   15.40
  -5  -9   6   63.29   11.30
  -5  -9   6   61.39    5.20
   5  -9  -6   25.40   12.80
   5   9  -6   41.50   13.00
  -5   9   6   47.80   11.30
   5   9  -6   50.59   12.80
  -5   9   6   52.69   10.40
   4  -9  -6   30.10   12.90
   4  -9  -6   -3.60   10.10
  -4  -9   6   30.80    9.20
  -4   9   6   35.20    9.50
   4   9  -6   16.70   10.80
  -4   9   6   29.90    9.90
   4   9  -6   24.10   10.40
   3  -9  -6   40.60   12.30
  -3  -9   6   36.60    9.20
   3  -9  -6   46.00   11.40
   3   9  -6   39.60   10.20
  -3   9   6   41.40    9.30
   2  -9  -6   29.40   10.70
  -2  -9   6   52.79    9.50
   2  -9  -6   22.60    6.80
  -2   9   6   42.20    9.20
   2   9  -6   35.70    9.20
   2   9  -6   24.90    6.60
   1  -9  -6   -3.80    4.50
  -1  -9   6    2.60    8.10
   1  -9  -6   -6.00    8.30
  -1  -9   6    8.40    7.70
  -1   9   6    4.50    2.50
   1   9  -6   -6.20    6.40
  -1   9   6    8.20    7.70
   1   9  -6   -4.40    7.00
   0  -9  -6    4.60    7.60
   0  -9   6   11.10    7.60
   0  -9   6    5.70    7.90
   0   9   6   -3.50    2.10
   0   9  -6    1.80    6.00
   0   9  -6    2.60    8.40
   0   9   6   -1.20    3.70
   0   9   6    5.00    7.60
   1  -9   6   11.70    7.80
  -1  -9  -6   12.60    4.70
   1  -9   6    1.00    7.70
  -1  -9  -6   19.50    7.20
   1   9   6   21.90    9.00
  -1   9  -6   14.90    8.60
   1   9   6    9.70    6.40
  -2  -9  -6   48.60    5.50
  -2  -9  -6   52.99    9.40
   2  -9   6   65.39   10.50
   2  -9   6   61.49   10.40
   2  -9   6   44.50   11.40
   2   9   6   42.90   11.90
  -2   9  -6   53.39   11.20
   2   9   6   64.59    9.60
   3  -9   6  212.08   10.70
   3  -9   6  182.88   15.30
   3  -9   6  205.68   18.80
   3  -9   6  186.18   17.30
   3   9   6  222.08   18.30
   3   9   6  180.78   18.60
  -3   9  -6  156.78   17.90
   3   9   6  177.88    9.80
   4  -9   6  112.59   13.60
   4  -9   6   65.99   14.90
   4   9   6   98.39   10.10
  -4   9  -6   67.09   14.10
   4   9   6   74.29   12.50
   4   9   6   77.79   14.50
  -5  -9  -6   22.20    8.90
   5  -9   6    5.60    9.50
   5  -9   6   52.19   14.70
   5   9   6   17.70   11.10
  -5   9  -6   23.90   12.40
   5   9   6   40.30   13.60
   5   9   6    6.80    8.40
   6  -9   6   41.20   11.70
   6  -9   6   14.10   15.10
  -6  -9  -6   40.40   11.70
  -6   9  -6    9.30   13.00
   6   9   6  -10.90   12.90
   7  -9   6   -1.30   16.80
   7   9   6   40.40   16.40
  -7   9  -6    1.90   13.60
   7 -10  -6   -3.30   16.80
   7 -10  -6    1.40   16.50
  -7 -10   6    6.70    9.80
  -7  10   6    0.20   11.80
   7  10  -6    1.30   13.30
   7  10  -6   -3.20   13.10
   6 -10  -6   16.70   14.40
  -6 -10   6  -12.60   10.00
   6 -10  -6   -5.10   15.20
  -6  10   6    6.20    9.40
   6  10  -6    4.80   12.00
   6  10  -6  -17.00   10.60
   5 -10  -6   95.19   16.70
  -5 -10   6  120.19   14.10
   5 -10  -6   80.69   17.20
   5  10  -6   92.99   15.70
  -5  10   6  110.99   15.30
   5  10  -6   74.79   14.10
  -5  10   6   69.79   12.40
   4 -10  -6   -3.90   12.40
   4 -10  -6    8.90   10.30
  -4 -10   6   17.40    8.90
   4  10  -6    5.70   10.20
   4  10  -6    8.50    9.70
  -4  10   6   -2.00    7.30
  -4  10   6   29.10   11.80
   3 -10  -6   28.90   13.30
  -3 -10   6   19.80    9.10
   3 -10  -6   30.90   10.00
   3  10  -6   13.80    9.60
  -3  10   6   19.20   10.10
   2 -10  -6  175.38   15.30
   2 -10  -6  206.58   13.60
  -2 -10   6  203.68   16.40
   2  10  -6  202.28   16.00
   2  10  -6  206.08   13.80
  -2  10   6  194.98   17.90
  -1 -10   6   17.60    7.50
   1 -10  -6   13.30    5.30
  -1 -10   6    6.40    8.40
   1 -10  -6   -4.50    8.90
   1  10  -6   14.30    6.80
  -1  10   6   18.90    8.90
   1  10  -6    9.60    7.30
  -1  10   6    8.50    2.90
   0 -10   6   90.19   12.60
   0 -10   6   78.69   11.30
   0 -10  -6   74.79   11.60
   0  10   6   79.29    7.60
   0  10   6   85.29   12.40
   0  10  -6   91.19   10.70
   0  10   6   81.49    5.30
   0  10  -6   89.09   11.50
  -1 -10  -6    6.10    5.20
  -1 -10  -6   11.50    7.30
   1 -10   6   19.20    8.60
   1 -10   6   -6.30    7.60
   1  10   6    3.60    6.10
  -1  10  -6   -6.50    8.10
   1  10   6    2.60    8.10
   2 -10   6    5.30    8.50
  -2 -10  -6   -8.10    4.10
  -2 -10  -6    1.20    8.20
   2 -10   6   -3.10    8.30
   2  10   6    8.60    6.90
  -2  10  -6   -1.90    9.00
   2  10   6   -2.30   10.40
  -3 -10  -6   32.80    8.30
   3 -10   6   34.50   10.90
   3 -10   6   47.70   11.00
   3 -10   6   47.10   12.90
  -3  10  -6   39.40   12.00
   3  10   6   36.00    5.30
   3  10   6   66.19   11.60
   3  10   6   29.60   10.30
   4 -10   6  105.09   16.80
   4 -10   6  136.19   15.00
  -4  10  -6  122.99   17.00
   4  10   6  111.79   15.50
   4  10   6   84.39   14.60
   5 -10   6    3.40   10.00
   5 -10   6  -17.20   11.90
   5  10   6   -9.50   11.20
   5  10   6    2.00   11.10
  -5  10  -6   -8.70   11.70
   6 -10   6   -9.20   10.30
   6 -10   6  -16.00   13.40
  -6  10  -6  -12.50   12.20
   6  10   6   -6.50   13.50
   7 -10   6   -0.40   15.50
  -7  10  -6  -19.40   12.90
   7  10   6    5.80   15.60
   7 -11  -6   -1.80   16.40
   7 -11  -6    1.10   16.60
  -7 -11   6    9.60   10.30
   7  11  -6   -7.20   13.50
   7  11  -6   -9.20   13.20
   6 -11  -6  -13.40   15.40
  -6 -11   6    5.90    3.30
   6 -11  -6   -7.20   14.00
  -6 -11   6    1.80   10.90
  -6  11   6   -1.60    9.70
   6  11  -6    2.80   11.50
   6  11  -6    8.50   12.80
  -5 -11   6    4.10    8.70
   5 -11  -6  -23.40   13.50
   5 -11  -6   10.70   14.80
  -5  11   6    9.60   10.30
   5  11  -6    3.80   10.60
   5  11  -6   -0.70   11.20
  -5  11   6   -3.60    7.30
   4 -11  -6   12.60   13.90
  -4 -11   6   33.70   10.00
   4 -11  -6   11.40   10.60
   4  11  -6    5.20   10.50
   4  11  -6   16.60   10.20
  -4  11   6   14.00    9.90
  -4  11   6   18.30   10.50
   3 -11  -6  170.38   19.10
  -3 -11   6  160.88   15.90
   3 -11  -6  139.29   14.80
  -3  11   6  170.68   16.00
   3  11  -6  154.68   16.50
   2 -11  -6    0.20   10.80
  -2 -11   6   -0.10    9.70
   2 -11  -6    4.30    6.40
   2  11  -6   -4.20    8.20
  -2  11   6   -7.30    7.90
   2  11  -6   -3.10    6.40
   1 -11  -6  143.69   10.40
   1 -11  -6  141.89   16.20
  -1 -11   6  157.58   15.90
  -1 -11   6  152.58   15.60
  -1  11   6  142.09   15.80
   1  11  -6  144.59   13.90
  -1  11   6  153.18    7.50
   1  11  -6  172.68   15.20
   0 -11   6   -1.70    9.10
   0 -11  -6   -8.60    8.50
   0 -11   6   -4.10    8.00
   0  11   6  -12.20    9.60
   0  11  -6   -1.40    9.40
   0  11  -6    5.60    6.70
   0  11   6    6.10    4.90
  -1 -11  -6    1.20    7.80
   1 -11   6   10.50    8.70
   1 -11   6    6.10    8.40
  -1 -11  -6   10.50    6.10
  -1  11  -6   -1.90    9.00
   1  11   6    3.60    8.50
   1  11   6   -0.40    6.50
  -2 -11  -6   85.19   11.80
  -2 -11  -6   87.09    8.40
   2 -11   6  103.59   13.50
   2 -11   6  102.89   13.50
   2  11   6  125.49   13.40
  -2  11  -6   83.29   14.10
   2  11   6   96.69   15.30
   3 -11   6   21.90   11.90
  -3 -11  -6   14.50    8.90
   3 -11   6   10.90   10.10
   3 -11   6    7.40    9.80
   3  11   6    2.90    8.80
   3  11   6    9.00    9.90
  -3  11  -6  -12.60   10.60
   4 -11   6   -1.20    9.90
   4 -11   6   39.70   13.50
   4 -11   6   11.30    5.10
   4 -11   6    2.10   12.10
   4  11   6   -4.80   10.50
   4  11   6  -10.50   11.20
  -4  11  -6  -19.10   10.50
   5 -11   6   -0.30   13.30
   5 -11   6   10.70   11.20
   5  11   6   -6.30   11.30
  -5  11  -6   -5.00   11.70
   5  11   6   12.90   11.90
   6 -11   6   22.80   15.00
   6 -11   6   26.90   16.10
  -6  11  -6   -1.70   13.50
   6  11   6   32.30   15.20
   7 -11   6   -8.60   14.30
   7 -11   6   36.50   18.00
   7  11   6   27.70   16.80
  -7  11  -6  -10.60   13.70
   7 -12  -6    4.60   16.80
   7 -12  -6   24.40   21.10
   7  12  -6  -23.60   12.30
   7  12  -6   10.20   13.80
   6 -12  -6   16.10   15.00
   6 -12  -6  -12.40   14.50
  -6 -12   6    3.30    3.60
  -6 -12   6   13.70   10.00
  -6  12   6   -3.90   10.40
   6  12  -6    4.50   13.20
   6  12  -6   22.20   13.10
  -6  12   6    6.80   11.40
  -5 -12   6  -11.90    8.40
   5 -12  -6   -0.10   12.00
   5 -12  -6  -12.00   14.50
  -5  12   6   -1.80    9.40
   5  12  -6  -18.50   10.10
  -5  12   6    0.70   10.20
   5  12  -6   11.90   11.20
   4 -12  -6   59.79   13.30
  -4 -12   6   64.99   11.90
   4 -12  -6   64.69   16.40
  -4  12   6   63.29   13.50
   4  12  -6   42.40   12.40
   4  12  -6   70.69   13.70
   3 -12  -6   62.99   15.20
   3 -12  -6   45.30   10.60
  -3 -12   6   48.50   11.40
   3  12  -6   48.20   11.90
  -3  12   6   29.50   10.30
   2 -12  -6   27.30   13.20
  -2 -12   6   55.69   10.70
   2 -12  -6   46.60    9.70
  -2  12   6   57.29   11.60
   2  12  -6   41.60   11.10
   2  12  -6   70.49   10.10
  -1 -12   6  150.28   16.60
   1 -12  -6   89.49   14.70
  -1 -12   6   99.19   13.40
  -1  12   6  119.49   14.60
   1  12  -6   99.39   13.10
   1  12  -6   88.79   12.30
  -1  12   6  102.89    6.70
   0 -12   6   35.20   11.00
   0 -12  -6   26.80   11.00
   0 -12   6   17.80    9.50
   0  12  -6   20.90    9.10
   0  12   6   50.29   11.60
   0  12  -6   51.59   10.30
   0  12   6   28.10    6.10
   1 -12   6   -2.00    9.50
   1 -12   6    5.00    8.80
  -1 -12  -6    0.20    8.80
  -1 -12  -6   -4.30    6.10
  -1  12  -6    4.90    6.80
  -1  12  -6    3.70    9.80
   1  12   6   -0.20    6.70
   1  12   6    2.20    9.60
   2 -12   6   48.00   11.40
  -2 -12  -6   46.70    9.90
  -2 -12  -6   39.20    6.20
   2 -12   6   41.90   11.50
  -2  12  -6   28.90   12.10
   2  12   6   33.60   11.60
   2  12   6   28.80   10.40
   3 -12   6   42.10   11.80
   3 -12   6   26.70   11.40
  -3 -12  -6   56.09   10.40
   3 -12   6   32.50   12.50
   3  12   6   47.30   13.00
   3  12   6   31.60   11.50
  -3  12  -6   25.90   12.60
   4 -12   6  184.28   11.30
   4 -12   6  184.08   20.30
   4 -12   6  196.08   21.50
   4 -12   6  201.18   18.60
   4  12   6  189.48   19.30
  -4  12  -6  154.08   20.20
   4  12   6  163.78   18.50
   5 -12   6    8.20   11.60
   5 -12   6    3.10   13.10
   5  12   6  -14.30    9.50
   5  12   6  -14.20   11.20
  -5  12  -6   -7.70   12.50
   6 -12   6    3.60   12.40
   6 -12   6   13.70   15.70
   6  12   6  -19.30   14.30
  -6  12  -6   -7.30   13.20
  -6 -13   6    7.40    4.10
  -6 -13   6    8.00    9.90
   6 -13  -6   26.70   18.50
   6 -13  -6   11.70   16.20
  -6  13   6    3.80    4.00
  -6  13   6   13.50   17.70
   6  13  -6   13.80   12.60
   6  13  -6    2.40   12.80
   5 -13  -6  -30.00   11.30
  -5 -13   6    0.00    9.10
   5 -13  -6   17.40   16.00
   5  13  -6    2.90   10.50
   5  13  -6   -6.40   11.20
  -5  13   6   -3.90   11.10
   4 -13  -6   23.50   14.60
  -4 -13   6   42.10   12.50
   4 -13  -6   68.99   13.00
   4  13  -6   49.40   13.10
  -4  13   6   40.90   11.60
   4  13  -6   35.30   12.40
   3 -13  -6   41.90   14.40
  -3 -13   6   48.20   11.90
   3 -13  -6   40.20   10.30
  -3  13   6   57.49   12.20
   3  13  -6   58.09   13.20
  -2 -13   6    3.50    8.70
   2 -13  -6   16.40    8.50
   2 -13  -6    0.70   11.90
   2  13  -6    8.30    6.40
   2  13  -6   11.10    9.30
  -2  13   6   10.50    9.80
  -1 -13   6   48.40   11.20
  -1 -13   6   32.90   12.20
   1 -13  -6   25.80   11.60
  -1  13   6   25.70   10.90
   1  13  -6   35.10    9.40
   1  13  -6   27.30    9.30
  -1  13   6   34.20    4.10
   0 -13   6   -4.50    9.30
   0 -13   6   -0.20   10.10
   0 -13  -6   10.50   10.60
   0  13  -6    7.50   10.40
   0  13   6   18.60    5.80
   0  13   6   -2.40    9.50
   0  13  -6   12.60    7.80
   1 -13   6   -6.20    9.20
  -1 -13  -6   -7.50    8.80
   1 -13   6   -0.90   10.20
  -1 -13  -6   -9.30    6.60
   1  13   6   -7.00    9.10
  -1  13  -6    8.60    9.70
  -1  13  -6   -8.40    6.60
   1  13   6    2.40    6.90
   2 -13   6   35.30   11.80
  -2 -13  -6   57.39    8.80
  -2 -13  -6   41.60   12.50
   2 -13   6   74.39   13.80
   2  13   6   54.89   10.30
   2  13   6   41.40   14.50
  -2  13  -6   37.20   12.80
   3 -13   6   35.70   12.50
  -3 -13  -6   24.10    9.80
   3 -13   6   31.10   11.80
  -3  13  -6   25.90   12.50
   3  13   6   38.30   12.60
   3  13   6   30.20   10.80
   4 -13   6    1.40   11.30
   4 -13   6   10.10   13.60
   4 -13   6    7.90   11.80
   4  13   6   17.10   13.70
   4  13   6   16.60   11.80
  -4  13  -6   10.00   12.30
   5 -13   6   21.10    6.10
   5 -13   6   30.10   13.60
   5 -13   6    5.70   14.90
   5 -13   6   15.80   12.80
  -5  13  -6  -14.50   13.20
   5  13   6   26.00   11.60
   5  13   6   20.70   13.80
   6 -13   6    1.00   13.20
   6 -13   6  -24.50   14.00
  -6  13  -6    2.20   14.70
   6  13   6    3.90   14.20
  -6 -14   6   16.90    4.00
  -6 -14   6    9.30   12.80
   6 -14  -6    4.00   14.50
   6 -14  -6   35.90   18.80
   6  14  -6   27.30   17.10
   6  14  -6    4.30   14.40
   5 -14  -6   37.60   18.20
   5 -14  -6   70.59   18.20
  -5 -14   6   35.50   11.30
   5  14  -6   36.20   14.50
  -5  14   6   38.90   13.80
   5  14  -6   22.10   14.80
   4 -14  -6   -8.60   12.30
  -4 -14   6    8.90    9.80
   4 -14  -6    9.70   13.90
   4  14  -6  -26.40    9.60
  -4  14   6   -9.00    9.40
   4  14  -6  -21.00   10.50
  -3 -14   6    2.80    9.50
   3 -14  -6  -10.50    8.00
   3 -14  -6   -6.40   13.40
   3  14  -6   -8.00    9.80
  -3  14   6   12.20   10.00
   2 -14  -6   39.80    8.70
  -2 -14   6   59.09   12.00
   2 -14  -6   38.90   14.20
   2  14  -6   48.70   12.10
  -2  14   6   34.20   11.80
   2  14  -6   34.30    9.90
   1 -14  -6   15.70   12.60
  -1 -14   6   16.00    9.40
  -1 -14   6   -1.80    9.50
  -1  14   6    8.60    3.60
  -1  14   6   11.20   10.90
   1  14  -6   12.30   10.60
   1  14  -6   10.20    8.40
   0 -14  -6   32.90    8.90
   0 -14  -6   32.60   12.10
   0 -14   6   27.50    9.60
   0 -14   6   28.70   11.40
   0  14   6   27.60   12.00
   0  14  -6   36.80    9.70
   0  14  -6   33.30   10.90
  -1 -14  -6   -6.80    9.20
   1 -14   6   -0.30   10.20
   1 -14   6    1.20   10.60
  -1 -14  -6    3.70    6.30
  -1  14  -6   -2.60   10.10
   1  14   6   11.70   11.00
   1  14   6    8.90    7.40
  -1  14  -6  -10.80    6.40
  -2 -14  -6   12.10    9.60
   2 -14   6    4.30   10.60
   2 -14   6   15.00   11.30
  -2  14  -6   14.80   11.40
   2  14   6   13.90   11.70
   2  14   6    5.20    9.60
  -2  14  -6    2.60    6.70
   3 -14   6   15.20   11.70
   3 -14   6   33.60   13.30
  -3 -14  -6   31.60   10.70
   3  14   6   38.50   12.70
   3  14   6    8.70   12.30
  -3  14  -6   41.20   14.30
   4 -14   6   15.00   13.60
   4 -14   6   -2.30   11.20
   4 -14   6    7.30   11.70
   4  14   6   -2.40   11.50
  -4  14  -6   11.90   13.60
   4  14   6   19.30   12.00
   5 -14   6   55.49   17.60
   5 -14   6   39.30   14.10
   5 -14   6   47.50   14.40
  -5  14  -6   24.60   15.50
   5  14   6   61.39   16.00
   5  14   6   46.50   13.80
   6 -14   6    9.20   13.40
   6 -14   6    1.80   16.20
   6 -14   6    8.70   13.50
   6 -14   6    7.20    6.40
   6  14   6   23.70   15.50
  -6  14  -6    4.00   14.00
  -5 -15   6    6.20   10.60
   5 -15  -6   -4.20   16.20
   5 -15  -6   15.70   13.00
  -5  15   6    3.70   12.80
   5  15  -6    1.40   13.00
   5  15  -6   -5.20   13.40
   4 -15  -6    9.20   11.00
   4 -15  -6    2.50   15.30
  -4 -15   6   12.10   12.00
   4  15  -6  -11.10   11.60
  -4  15   6    1.00   12.60
   4  15  -6   -0.40   11.40
   3 -15  -6   -2.40    8.50
  -3 -15   6   -5.00    9.50
   3 -15  -6   12.60   10.30
  -3  15   6  -10.00    9.70
   3  15  -6   -0.80   10.60
   2 -15  -6  268.97   23.40
  -2 -15   6  209.48   20.10
  -2  15   6  213.88   21.40
   2  15  -6  234.28   19.60
  -1 -15   6   45.40   14.50
  -1 -15   6   36.00   14.00
   1 -15  -6   24.00   13.30
  -1  15   6   36.40    4.50
   1  15  -6   32.80   11.00
  -1  15   6   43.80   13.20
   1  15  -6   34.00   10.50
   0 -15  -6   -6.20    7.10
   0 -15   6    0.20   10.00
   0 -15  -6    9.60   11.60
   0 -15   6   -0.20   11.50
   0  15   6    4.50   10.60
   0  15  -6   -3.80    8.80
   0  15  -6    2.70    8.10
   1 -15   6    2.40   11.50
  -1 -15  -6    1.20   10.00
  -1 -15  -6   23.40    8.60
   1 -15   6   -9.80   10.00
  -1  15  -6  -15.40    9.60
  -1  15  -6   11.40    9.70
   1  15   6  -10.40    6.80
   1  15   6   14.00   11.40
   2 -15   6   19.00   12.00
  -2 -15  -6    5.10   12.40
   2 -15   6   24.60   11.80
   2  15   6   28.40   10.90
   2  15   6    0.50   11.10
  -2  15  -6   14.00   12.00
  -2  15  -6   22.90    8.50
   3 -15   6   21.30   12.90
  -3 -15  -6   -3.80    9.60
   3 -15   6   14.90   11.90
   3  15   6   12.00   12.40
   3  15   6   -3.20   11.50
  -3  15  -6    0.70   11.80
   4 -15   6   11.90   13.00
   4 -15   6   -7.10   11.80
   4 -15   6    5.90   13.60
  -4  15  -6  -16.50   11.90
   4  15   6   -3.90   10.70
   4  15   6   25.00   15.40
   5 -15   6   12.30   16.40
   5 -15   6   72.19   16.40
   5 -15   6   46.70   16.00
   5  15   6   53.19   16.10
  -5  15  -6   35.50   16.60
   5 -16  -6   -3.90   15.90
  -5 -16   6    6.10   10.40
   5 -16  -6   25.90   14.30
   5  16  -6   29.30   14.90
  -5  16   6   21.70   14.20
   5  16  -6   24.60   15.50
  -4 -16   6  -16.20    9.50
   4 -16  -6  -19.00   14.70
   4  16  -6    4.60   12.10
   4  16  -6  -18.30   11.60
  -4  16   6   -1.70   13.20
   3 -16  -6  -18.60   12.90
  -3 -16   6   11.90   10.80
  -3  16   6    3.60   10.90
   3  16  -6   -7.90   13.00
   2 -16  -6   -7.80   12.80
  -2 -16   6    8.90   11.00
  -2  16   6   13.30   11.80
   2  16  -6   12.60    9.50
   2  16  -6   33.20   12.00
  -1 -16   6   -0.50   10.80
  -1 -16   6   -2.10   12.70
   1 -16  -6   -1.70   12.30
   1  16  -6   -7.50    8.90
  -1  16   6   13.70   11.50
  -1  16   6    1.50    3.40
   1  16  -6    2.70    7.90
   0 -16   6   27.50   14.10
   0 -16  -6   12.50   12.60
   0 -16   6   18.70   11.80
   0 -16  -6   26.20   10.70
   0  16  -6   28.40   10.80
   0  16   6   18.50   11.90
   0  16  -6   27.40    9.80
  -1 -16  -6    8.70   11.50
   1 -16   6   -3.90   11.30
   1 -16   6    6.30   12.30
  -1  16  -6   17.00    9.70
  -1  16  -6    8.30   11.60
   1  16   6   13.50   12.10
   2 -16   6   23.30   13.70
  -2 -16  -6   30.60   11.70
   2 -16   6   15.60   12.20
  -2  16  -6   30.90   13.40
  -2  16  -6   38.40   10.80
   2  16   6    5.30   12.10
   2  16   6   16.90    9.10
  -3 -16  -6  -20.30   10.00
   3 -16   6    9.10   12.30
   3 -16   6    4.10   11.40
  -3  16  -6    6.50   12.50
   3  16   6    5.20    9.80
   3  16   6    7.30   12.70
   4 -16   6    5.20   12.60
   4 -16   6    9.20   13.90
  -4  16  -6   -3.40   13.00
   4  16   6  -25.50   13.10
   4  16   6   -9.30   11.50
   5 -16   6   16.60   15.60
   5 -16   6   72.69   19.60
   5 -16   6   44.80   15.60
   5  16   6   34.30   14.20
   5  16   6   13.60   15.00
  -5  16  -6   30.10   15.90
  -4 -17   6   -4.00   10.40
   4 -17  -6   -1.20   15.70
   4  17  -6  -15.20   12.90
   4  17  -6    9.80   12.70
   4  17  -6   11.70   14.10
  -4  17   6  -18.20   10.60
   3 -17  -6   -6.40   14.60
  -3 -17   6   -0.30   10.30
   3  17  -6   19.40   14.70
  -3  17   6    9.40   14.70
   3  17  -6   19.20   13.70
   2 -17  -6   44.50   16.50
  -2 -17   6   37.50   12.80
   2  17  -6   33.70   12.30
  -2  17   6   36.70   13.70
   1 -17  -6    1.20   13.20
   1 -17  -6   13.80   10.00
  -1 -17   6   -9.60   11.00
  -1 -17   6    9.90   13.60
   1  17  -6   -7.40    8.90
  -1  17   6   -1.60   11.20
  -1  17   6    9.80    4.10
   1  17  -6   19.40    9.80
   0 -17   6  141.49   19.90
   0 -17   6   75.89   15.80
   0 -17  -6  123.49   19.00
   0 -17  -6  106.49   13.50
   0  17   6  125.39   18.60
   0  17  -6  133.09   15.30
   0  17  -6  118.29   16.30
   1 -17   6    5.00   13.10
  -1 -17  -6   38.20   14.70
   1 -17   6   12.40   12.10
   1  17   6   22.50   12.90
  -1  17  -6   28.80   12.60
  -1  17  -6   30.40   11.20
  -2 -17  -6   68.59   14.60
   2 -17   6   61.99   16.60
   2 -17   6   68.99   15.00
   2  17   6   50.69   14.90
  -2  17  -6   56.59   10.70
  -2  17  -6   37.70   14.70
   3 -17   6   18.80   13.90
   3 -17   6  -12.20   11.90
  -3 -17  -6    2.60   11.90
   3  17   6    6.10   13.10
   3  17   6   11.30   13.40
  -3  17  -6   18.20   13.60
   4 -17   6   12.70   13.40
   4 -17   6   -3.70   13.30
  -4  17  -6   28.00   15.20
   4  17   6   22.80   12.90
   4  17   6   12.30   13.60
   3 -18  -6  -15.90   15.30
  -3 -18   6    9.70   12.40
   3  18  -6   12.20   14.50
  -3  18   6   18.30   13.00
  -2 -18   6  -20.30   10.30
   2 -18  -6   16.80   15.90
  -2  18   6  -15.20   11.90
   2  18  -6   -1.80   11.20
  -2  18   6   -1.00    3.50
  -1 -18   6  252.97   24.50
   1 -18  -6  221.68   23.80
  -1 -18   6  173.18   20.40
  -1  18   6  202.18   11.00
  -1  18   6  174.78   23.50
   1  18  -6  208.08   19.40
   0 -18  -6   -9.20   11.00
   0 -18   6   16.70   14.00
   0 -18   6   34.40   12.90
   0 -18  -6  -17.50   11.90
   0  18  -6   24.30   12.00
   0  18  -6   -3.20    8.70
   0  18   6    8.60   13.20
   1 -18   6   -1.50   12.00
  -1 -18  -6   35.00   14.50
   1 -18   6    1.10   14.20
  -1  18  -6   20.70   11.00
   1  18   6    9.60   13.20
  -1  18  -6   -9.00   13.40
  -2 -18  -6   -7.00   10.90
   2 -18   6   12.60   12.40
   2 -18   6   -4.60   12.90
   2  18   6   21.90   13.30
  -2  18  -6    3.50   11.80
   3 -18   6   -2.50   13.40
  -3 -18  -6    1.60   11.80
   3 -18   6   13.70   13.60
  -3  18  -6   18.00   13.50
   3  18   6   29.10   15.40
   2 -19  -6   30.80   16.70
   2 -19  -6   -3.80   11.60
  -2 -19   6   28.50   15.60
   2  19  -6    5.40   14.00
  -2  19   6   14.20    5.10
  -2  19   6   19.40   14.10
  -1 -19   6  105.49   17.80
   1 -19  -6  113.79   20.70
  -1 -19   6  125.19   21.10
   1 -19  -6   97.89   17.50
   1  19  -6  125.29   18.20
   1  19  -6  109.99   16.30
  -1  19   6  100.79   19.40
  -1  19   6  100.19    8.50
   0 -19   6    4.60   13.90
   0 -19  -6    3.00   16.30
   0 -19   6   17.40   13.10
   0  19  -6    7.00   11.00
   0  19  -6   -9.70   11.40
   0  19   6    0.00   12.10
  -1 -19  -6  -10.40   13.40
   1 -19   6   16.70   13.70
   1 -19   6   -0.70   14.70
  -1  19  -6    6.80   12.60
   1  19   6   17.90   13.60
   2 -19   6   31.30   16.20
  -2 -19  -6   21.40   14.20
   2 -19   6   -6.70   13.00
  -2  19  -6    0.80   12.60
   2  19   6    0.90   13.50
   0 -20  -6    8.00   14.00
   0 -20   6   -3.70   14.40
   8   0  -7   -6.10   14.90
   8   0  -7    3.10   15.40
   8   0  -7   26.60   16.00
   7   0  -7    2.60   13.50
   7   0  -7   -6.10   10.30
   7   0  -7   -4.30   13.10
   6   0  -7    7.00   12.30
   6   0  -7   -9.90   10.50
   6   0  -7   -8.10   12.20
   5   0  -7   -4.40    9.50
   5   0  -7    3.20    9.40
   4   0  -7   -4.30    7.80
   4   0  -7    1.80    6.30
   3   0  -7   -2.70    4.90
  -3   0   7    3.70    6.60
   3   0  -7    1.90    6.80
  -3   0   7   -4.40    4.10
   2   0  -7    9.10    4.80
   2   0  -7    2.60    6.50
  -2   0   7    7.60    6.20
  -2   0   7   -0.30    4.70
  -1   0   7   -1.50    5.10
  -1   0   7    6.10    6.10
   0   0   7   -3.70    4.10
   0   0   7    2.50    6.70
  -1   0  -7    2.80    6.70
  -1   0  -7    3.80    2.60
   1   0   7    5.10    7.30
   1   0   7   -0.10    4.00
   2   0   7   -1.70    3.60
   2   0   7    4.10    6.80
  -2   0  -7    7.60    7.10
   2   0   7   -3.40    8.90
   3   0   7   10.30    7.60
   3   0   7   -7.10    7.50
   3   0   7    8.50    4.10
  -3   0  -7   -3.00    7.00
   3   0   7    0.50    1.30
   3   0   7    0.20    6.40
   4   0   7    8.30    8.50
   4   0   7    7.30    9.40
   4   0   7    3.90    3.20
  -4   0  -7   -4.00    8.00
  -5   0  -7   -4.50    7.90
   5   0   7    3.30    9.40
   5   0   7  -11.70    4.30
   5   0   7   -1.60   11.50
   6   0   7   -2.00   11.50
  -6   0  -7  -11.30    8.70
   6   0   7   -1.80   11.30
  -7   0  -7   11.50   10.40
   7   0   7   -7.00   12.70
   7   0   7    8.70   14.30
  -8   0  -7   -5.80   12.80
   8   0   7   -3.10   15.20
   8   0   7    6.50   15.20
   8  -1  -7  -19.60   14.80
   8  -1  -7   -0.20   11.70
   8  -1  -7   -5.40   15.00
   8   1  -7   -1.60   15.00
   8   1  -7   11.70   14.90
   8   1  -7  -18.10   11.00
   7  -1  -7    1.30   14.20
   7  -1  -7   12.60   11.10
   7  -1  -7   15.50   14.20
   7   1  -7   19.70   14.10
   7   1  -7   30.10   12.20
   7   1  -7  -12.00   13.30
   6  -1  -7   97.59   16.90
   6  -1  -7   90.59   13.10
   6  -1  -7  127.39   17.80
   6   1  -7  152.88   16.00
   6   1  -7  120.99   18.00
   5  -1  -7   47.50   13.40
   5  -1  -7   59.49   13.30
   5  -1  -7   50.39    9.40
   5   1  -7   58.89   12.70
   5   1  -7   46.80   10.30
  -4  -1   7   72.49   11.00
   4  -1  -7   90.29   12.40
   4  -1  -7   85.79    9.30
   4   1  -7   69.49    6.10
   4   1  -7   88.49   12.60
  -4   1   7   79.59    7.30
   4   1  -7   81.19    7.10
   4   1  -7   93.69   10.60
   3  -1  -7   10.40    5.10
   3  -1  -7   18.60    6.10
  -3  -1   7   13.50    7.30
   3   1  -7   13.40    7.50
  -3   1   7   23.80    5.20
   3   1  -7   19.00    8.00
   2  -1  -7 1257.97   49.90
  -2  -1   7 1324.47   50.39
  -2  -1   7 1330.87   48.70
   2  -1  -7 1226.68   48.30
  -2   1   7 1342.57   49.30
   2   1  -7 1352.46   49.60
  -2   1   7 1355.96   50.19
  -1  -1   7  113.09   10.10
  -1  -1   7  111.79   11.60
  -1   1   7   96.99    9.20
  -1   1   7   95.99   11.00
   0  -1   7   11.60    7.10
   0  -1   7    2.20    5.80
   0   1   7   -4.20    4.60
   0   1  -7   -3.30    5.30
   0   1   7   -7.10    6.30
   1  -1   7   17.20    8.00
  -1  -1  -7   35.00    4.80
  -1  -1  -7   26.60    3.10
   1  -1   7   22.70    4.80
   1   1   7   21.00    7.80
  -1   1  -7   24.40    3.60
  -1   1  -7   14.40    7.20
   1   1   7   21.50    4.00
   2  -1   7  288.57   16.00
   2  -1   7  270.07   13.30
  -2  -1  -7  299.57   17.70
   2  -1   7  291.27   17.40
   2   1   7  287.97   12.10
   2   1   7  284.77   17.10
   2   1   7  273.07   14.40
  -2   1  -7  306.87   17.80
  -2   1  -7  277.67   11.20
  -3  -1  -7    1.10    7.10
   3  -1   7    5.10    4.10
   3  -1   7    8.20    7.10
   3  -1   7    1.30    2.60
   3   1   7    1.40    3.60
   3   1   7    6.30    6.00
  -3   1  -7   -2.90    7.60
   3   1   7   -1.50    7.00
[truncated: 396,734 more chars]
