# Supplementary material for: Effects of Nitro-Substitution on the Spectroscopic and Self-Assembly Properties of BODIPY Dyes
Source: ACS Omega. 2025 Apr 7;10(15):14723–37. doi: 10.1021/acsomega.4c08799 (PMC12019473; doi:10.1021/acsomega.4c08799)
Supplement: Supplementary file 1 — ao4c08799_si_001.zip [file ao4c08799_si_001.zip › CIFs/Compound2b.cif]

data_Compound2b
 
_audit_creation_method            'SHELXL-2017/1'
_shelx_SHELXL_version_number      '2017/1'
_chemical_name_systematic         ?
_chemical_name_common             ?
_chemical_melting_point           ?
_chemical_formula_moiety   'C19 H17 B F2 N4 O4' 
_chemical_formula_sum      'C19 H17 B F2 N4 O4' 
_chemical_formula_weight          414.17

loop_
 _atom_type_symbol
 _atom_type_description
 _atom_type_scat_dispersion_real
 _atom_type_scat_dispersion_imag
 _atom_type_scat_source
 'C'  'C'   0.0033   0.0016
 'International Tables Vol C Tables 4.2.6.8 and 6.1.1.4'
 'H'  'H'   0.0000   0.0000
 'International Tables Vol C Tables 4.2.6.8 and 6.1.1.4'
 'B'  'B'   0.0013   0.0007
 'International Tables Vol C Tables 4.2.6.8 and 6.1.1.4'
 'F'  'F'   0.0171   0.0103
 'International Tables Vol C Tables 4.2.6.8 and 6.1.1.4'
 'N'  'N'   0.0061   0.0033
 'International Tables Vol C Tables 4.2.6.8 and 6.1.1.4'
 'O'  'O'   0.0106   0.0060
 'International Tables Vol C Tables 4.2.6.8 and 6.1.1.4'
 
_space_group_crystal_system       monoclinic
_space_group_IT_number            14
_space_group_name_H-M_alt         'P 21/c'
_space_group_name_Hall            '-P 2ybc'
 
_shelx_space_group_comment
;
The symmetry employed for this shelxl refinement is uniquely defined
by the following loop, which should always be used as a source of
symmetry information in preference to the above space-group names.
They are only intended as comments.
;
 
loop_
 _space_group_symop_operation_xyz
 'x, y, z'
 '-x, y+1/2, -z+1/2'
 '-x, -y, -z'
 'x, -y-1/2, z-1/2'
 
_cell_length_a                    9.2113(13)
_cell_length_b                    22.479(3)
_cell_length_c                    9.0068(12)
_cell_angle_alpha                 90
_cell_angle_beta                  100.476(4)
_cell_angle_gamma                 90
_cell_volume                      1833.9(4)
_cell_formula_units_Z             4
_cell_measurement_temperature     100.0(5)
_cell_measurement_reflns_used      4229
_cell_measurement_theta_min        2.25
_cell_measurement_theta_max       28.32
_exptl_crystal_description       'plate'
_exptl_crystal_colour            'orange'
_exptl_crystal_density_meas       ?
_exptl_crystal_density_method     ?
_exptl_crystal_density_diffrn     1.500          
_exptl_crystal_F_000              856
_exptl_transmission_factor_min    ?
_exptl_transmission_factor_max    ?
_exptl_crystal_size_max           0.280
_exptl_crystal_size_mid           0.130
_exptl_crystal_size_min           0.060
_exptl_absorpt_coefficient_mu     0.119
_shelx_estimated_absorpt_T_min    0.967
_shelx_estimated_absorpt_T_max    0.993
_exptl_absorpt_correction_type    'multi-scan' 
_exptl_absorpt_correction_T_min   0.952
_exptl_absorpt_correction_T_max   0.993
_exptl_absorpt_process_details   'SADABS (Krause <i>et al.</i>, 2015)' 
_exptl_absorpt_special_details    ?
_diffrn_ambient_temperature       100.0(5)
_diffrn_radiation_wavelength      0.71073
_diffrn_radiation_type            MoK\a
_diffrn_radiation_source          'fine-focus sealed tube' 
_diffrn_radiation_monochromator  'TRIUMPH curved graphite'
_diffrn_measurement_device_type  'Bruker Kappa APEX-II DUO'
_diffrn_measurement_method       '\f and \w scans'
_diffrn_detector_area_resol_mean  ?
_diffrn_reflns_number             25037
_diffrn_reflns_av_unetI/netI      0.0589
_diffrn_reflns_av_R_equivalents   0.0527
_diffrn_reflns_limit_h_min        -13
_diffrn_reflns_limit_h_max        13
_diffrn_reflns_limit_k_min        -32
_diffrn_reflns_limit_k_max        32
_diffrn_reflns_limit_l_min        -12
_diffrn_reflns_limit_l_max        12
_diffrn_reflns_theta_min          1.812
_diffrn_reflns_theta_max          30.546
_diffrn_reflns_theta_full         25.242
_diffrn_measured_fraction_theta_max   0.991
_diffrn_measured_fraction_theta_full  1.000
_diffrn_reflns_Laue_measured_fraction_max    0.991
_diffrn_reflns_Laue_measured_fraction_full   1.000
_diffrn_reflns_point_group_measured_fraction_max   0.991
_diffrn_reflns_point_group_measured_fraction_full  1.000
_reflns_number_total              5562
_reflns_number_gt                 3610
_reflns_threshold_expression      'I > 2\s(I)'
_reflns_Friedel_coverage          0.000
_reflns_Friedel_fraction_max      .
_reflns_Friedel_fraction_full     .
 
_reflns_special_details
;
 Reflections were merged by SHELXL according to the crystal
 class for the calculation of statistics and refinement.
 
 _reflns_Friedel_fraction is defined as the number of unique
 Friedel pairs measured divided by the number that would be
 possible theoretically, ignoring centric projections and
 systematic absences.
;
 
_computing_data_collection      'Bruker APEX3'
_computing_cell_refinement      'Bruker SAINT'
_computing_data_reduction       'Bruker SAINT'  
_computing_structure_solution   'SHELXT 2014/5 (Sheldrick, 2014)'
_computing_structure_refinement 'SHELXL-2017/1 (Sheldrick, 2017)'
_computing_molecular_graphics     ?
_computing_publication_material   ?
_refine_special_details           ?
_refine_ls_structure_factor_coef  Fsqd
_refine_ls_matrix_type            full
_refine_ls_weighting_scheme       calc
_refine_ls_weighting_details
'w=1/[\s^2^(Fo^2^)+(0.0508P)^2^+0.6550P] where P=(Fo^2^+2Fc^2^)/3'
_atom_sites_solution_primary      ?
_atom_sites_solution_secondary    ?
_atom_sites_solution_hydrogens    geom
_refine_ls_hydrogen_treatment     constr
_refine_ls_extinction_method      none
_refine_ls_extinction_coef        .
_refine_ls_number_reflns          5562
_refine_ls_number_parameters      275
_refine_ls_number_restraints      0
_refine_ls_R_factor_all           0.0967
_refine_ls_R_factor_gt            0.0509
_refine_ls_wR_factor_ref          0.1231
_refine_ls_wR_factor_gt           0.1064
_refine_ls_goodness_of_fit_ref    1.020
_refine_ls_restrained_S_all       1.020
_refine_ls_shift/su_max           0.000
_refine_ls_shift/su_mean          0.000
 
loop_
 _atom_site_label
 _atom_site_type_symbol
 _atom_site_fract_x
 _atom_site_fract_y
 _atom_site_fract_z
 _atom_site_U_iso_or_equiv
 _atom_site_adp_type
 _atom_site_occupancy
 _atom_site_site_symmetry_order  
 _atom_site_calc_flag
 _atom_site_refinement_flags_posn
 _atom_site_refinement_flags_adp
 _atom_site_refinement_flags_occupancy
 _atom_site_disorder_assembly
 _atom_site_disorder_group
F1 F 0.54052(11) 0.50349(4) 0.72587(11) 0.0234(2) Uani 1 1 d . . . . .
F2 F 0.35666(11) 0.46809(5) 0.83913(10) 0.0233(2) Uani 1 1 d . . . . .
O1 O 0.74212(16) 0.27382(7) 0.80582(16) 0.0370(4) Uani 1 1 d . . . . .
O2 O 0.61567(19) 0.21924(6) 0.63375(18) 0.0444(4) Uani 1 1 d . . . . .
O3 O -0.06203(15) 0.61209(6) 0.32835(15) 0.0280(3) Uani 1 1 d . . . . .
O4 O 0.13364(16) 0.66035(5) 0.43616(16) 0.0303(3) Uani 1 1 d . . . . .
N1 N 0.44577(15) 0.40589(6) 0.65710(15) 0.0169(3) Uani 1 1 d . . . . .
N2 N 0.29715(15) 0.49635(6) 0.57664(14) 0.0157(3) Uani 1 1 d . . . . .
N3 N 0.64048(18) 0.26698(7) 0.69865(18) 0.0258(3) Uani 1 1 d . . . . .
N4 N 0.06646(17) 0.61366(6) 0.39722(16) 0.0204(3) Uani 1 1 d . . . . .
B1 B 0.4124(2) 0.46984(8) 0.7071(2) 0.0173(4) Uani 1 1 d . . . . .
C1 C 0.55044(19) 0.37026(8) 0.73291(19) 0.0199(3) Uani 1 1 d . . . . .
C2 C 0.54402(19) 0.31629(7) 0.65075(19) 0.0197(4) Uani 1 1 d . . . . .
C3 C 0.43447(19) 0.31914(7) 0.52181(19) 0.0181(3) Uani 1 1 d . . . . .
C4 C 0.37265(18) 0.37706(7) 0.52619(18) 0.0160(3) Uani 1 1 d . . . . .
C5 C 0.26351(18) 0.40678(7) 0.42333(17) 0.0147(3) Uani 1 1 d . . . . .
C6 C 0.22472(18) 0.46553(7) 0.44878(17) 0.0151(3) Uani 1 1 d . . . . .
C7 C 0.12240(18) 0.50507(7) 0.36033(18) 0.0167(3) Uani 1 1 d . . . . .
C8 C 0.14267(19) 0.55866(7) 0.43896(18) 0.0169(3) Uani 1 1 d . . . . .
C9 C 0.25053(19) 0.55276(7) 0.57081(18) 0.0169(3) Uani 1 1 d . . . . .
C10 C 0.6480(2) 0.38782(9) 0.8768(2) 0.0280(4) Uani 1 1 d . . . . .
H10A H 0.749829 0.391630 0.860225 0.042 Uiso 1 1 calc R U . . .
H10B H 0.643504 0.357359 0.953682 0.042 Uiso 1 1 calc R U . . .
H10C H 0.614838 0.426006 0.911148 0.042 Uiso 1 1 calc R U . . .
C11 C 0.3929(2) 0.27253(7) 0.4032(2) 0.0236(4) Uani 1 1 d . . . . .
H11A H 0.469398 0.241733 0.414684 0.035 Uiso 1 1 calc R U . . .
H11B H 0.383505 0.290727 0.303023 0.035 Uiso 1 1 calc R U . . .
H11C H 0.298417 0.254582 0.414127 0.035 Uiso 1 1 calc R U . . .
C12 C 0.0221(2) 0.49385(8) 0.21254(19) 0.0228(4) Uani 1 1 d . . . . .
H12A H -0.059793 0.522325 0.199541 0.034 Uiso 1 1 calc R U . . .
H12B H -0.016991 0.453271 0.211244 0.034 Uiso 1 1 calc R U . . .
H12C H 0.077447 0.498612 0.130092 0.034 Uiso 1 1 calc R U . . .
C13 C 0.3052(2) 0.59762(8) 0.68985(19) 0.0225(4) Uani 1 1 d . . . . .
H13A H 0.343747 0.577202 0.784991 0.034 Uiso 1 1 calc R U . . .
H13B H 0.223778 0.623851 0.703872 0.034 Uiso 1 1 calc R U . . .
H13C H 0.383951 0.621285 0.658936 0.034 Uiso 1 1 calc R U . . .
C14 C 0.19358(18) 0.37605(7) 0.28172(18) 0.0157(3) Uani 1 1 d . . . . .
C15 C 0.24468(19) 0.38785(7) 0.14874(18) 0.0180(3) Uani 1 1 d . . . . .
H15 H 0.323488 0.415152 0.149210 0.022 Uiso 1 1 calc R U . . .
C16 C 0.1810(2) 0.35991(8) 0.01513(19) 0.0216(4) Uani 1 1 d . . . . .
H16 H 0.216605 0.367924 -0.075430 0.026 Uiso 1 1 calc R U . . .
C17 C 0.0653(2) 0.32026(8) 0.0141(2) 0.0253(4) Uani 1 1 d . . . . .
H17 H 0.021141 0.301407 -0.077357 0.030 Uiso 1 1 calc R U . . .
C18 C 0.0143(2) 0.30815(8) 0.1464(2) 0.0257(4) Uani 1 1 d . . . . .
H18 H -0.065047 0.281048 0.145439 0.031 Uiso 1 1 calc R U . . .
C19 C 0.07886(19) 0.33561(7) 0.2809(2) 0.0209(4) Uani 1 1 d . . . . .
H19 H 0.044764 0.326784 0.371891 0.025 Uiso 1 1 calc R U . . .
 
loop_
 _atom_site_aniso_label
 _atom_site_aniso_U_11
 _atom_site_aniso_U_22
 _atom_site_aniso_U_33
 _atom_site_aniso_U_23
 _atom_site_aniso_U_13
 _atom_site_aniso_U_12
F1 0.0200(5) 0.0230(5) 0.0256(5) -0.0014(4) 0.0000(4) -0.0061(4)
F2 0.0284(6) 0.0282(5) 0.0136(5) 0.0005(4) 0.0043(4) -0.0009(4)
O1 0.0287(8) 0.0441(9) 0.0348(8) 0.0066(6) -0.0034(6) 0.0135(7)
O2 0.0586(11) 0.0262(7) 0.0435(9) -0.0014(7) -0.0038(8) 0.0185(7)
O3 0.0293(8) 0.0283(7) 0.0246(7) 0.0021(5) -0.0002(6) 0.0083(6)
O4 0.0373(8) 0.0154(6) 0.0405(8) 0.0015(5) 0.0129(7) -0.0010(6)
N1 0.0176(7) 0.0177(7) 0.0147(6) 0.0016(5) 0.0014(5) -0.0013(5)
N2 0.0192(7) 0.0141(6) 0.0138(6) -0.0011(5) 0.0031(5) -0.0005(5)
N3 0.0258(9) 0.0269(8) 0.0258(8) 0.0076(6) 0.0077(7) 0.0078(7)
N4 0.0265(8) 0.0189(7) 0.0180(7) 0.0031(5) 0.0096(6) 0.0037(6)
B1 0.0192(10) 0.0178(9) 0.0141(8) 0.0005(7) 0.0012(7) -0.0025(7)
C1 0.0199(9) 0.0219(8) 0.0177(8) 0.0068(6) 0.0031(7) 0.0003(7)
C2 0.0193(9) 0.0194(8) 0.0215(8) 0.0062(6) 0.0064(7) 0.0039(7)
C3 0.0184(8) 0.0176(8) 0.0202(8) 0.0021(6) 0.0085(7) -0.0011(6)
C4 0.0168(8) 0.0155(7) 0.0160(7) 0.0001(6) 0.0041(6) -0.0021(6)
C5 0.0158(8) 0.0151(7) 0.0139(7) 0.0005(6) 0.0049(6) -0.0023(6)
C6 0.0162(8) 0.0160(7) 0.0134(7) -0.0002(6) 0.0037(6) -0.0019(6)
C7 0.0194(8) 0.0159(7) 0.0159(7) 0.0017(6) 0.0060(6) -0.0004(6)
C8 0.0213(9) 0.0152(7) 0.0155(7) 0.0026(6) 0.0070(7) 0.0022(6)
C9 0.0197(8) 0.0166(8) 0.0156(7) -0.0006(6) 0.0067(6) -0.0022(6)
C10 0.0287(10) 0.0315(10) 0.0208(9) 0.0044(7) -0.0033(8) 0.0013(8)
C11 0.0271(10) 0.0177(8) 0.0268(9) -0.0018(7) 0.0066(8) 0.0038(7)
C12 0.0238(9) 0.0223(8) 0.0196(8) -0.0003(7) -0.0034(7) 0.0027(7)
C13 0.0280(10) 0.0186(8) 0.0212(8) -0.0046(7) 0.0050(7) -0.0015(7)
C14 0.0157(8) 0.0127(7) 0.0180(8) -0.0026(6) 0.0012(6) 0.0012(6)
C15 0.0189(8) 0.0161(7) 0.0181(8) 0.0003(6) 0.0007(6) -0.0025(7)
C16 0.0233(9) 0.0228(8) 0.0176(8) -0.0011(7) 0.0006(7) 0.0010(7)
C17 0.0225(10) 0.0227(9) 0.0276(9) -0.0094(7) -0.0036(8) 0.0004(7)
C18 0.0188(9) 0.0220(9) 0.0363(10) -0.0092(8) 0.0049(8) -0.0065(7)
C19 0.0210(9) 0.0176(8) 0.0259(9) -0.0040(7) 0.0088(7) -0.0034(7)
 
_geom_special_details
;
 All esds (except the esd in the dihedral angle between two l.s. planes)
 are estimated using the full covariance matrix.  The cell esds are taken
 into account individually in the estimation of esds in distances, angles
 and torsion angles; correlations between esds in cell parameters are only
 used when they are defined by crystal symmetry.  An approximate (isotropic)
 treatment of cell esds is used for estimating esds involving l.s. planes.
;
 
loop_
 _geom_bond_atom_site_label_1
 _geom_bond_atom_site_label_2
 _geom_bond_distance
 _geom_bond_site_symmetry_2
 _geom_bond_publ_flag
F1 B1 1.386(2) . ?
F2 B1 1.379(2) . ?
O1 N3 1.226(2) . ?
O2 N3 1.223(2) . ?
O3 N4 1.2328(19) . ?
O4 N4 1.2364(19) . ?
N1 C1 1.341(2) . ?
N1 C4 1.405(2) . ?
N1 B1 1.554(2) . ?
N2 C9 1.337(2) . ?
N2 C6 1.404(2) . ?
N2 B1 1.552(2) . ?
N3 C2 1.437(2) . ?
N4 C8 1.438(2) . ?
C1 C2 1.417(2) . ?
C1 C10 1.490(2) . ?
C2 C3 1.395(2) . ?
C3 C4 1.425(2) . ?
C3 C11 1.496(2) . ?
C4 C5 1.406(2) . ?
C5 C6 1.398(2) . ?
C5 C14 1.490(2) . ?
C6 C7 1.428(2) . ?
C7 C8 1.393(2) . ?
C7 C12 1.497(2) . ?
C8 C9 1.409(2) . ?
C9 C13 1.491(2) . ?
C10 H10A 0.9800 . ?
C10 H10B 0.9800 . ?
C10 H10C 0.9800 . ?
C11 H11A 0.9800 . ?
C11 H11B 0.9800 . ?
C11 H11C 0.9800 . ?
C12 H12A 0.9800 . ?
C12 H12B 0.9800 . ?
C12 H12C 0.9800 . ?
C13 H13A 0.9800 . ?
C13 H13B 0.9800 . ?
C13 H13C 0.9800 . ?
C14 C15 1.390(2) . ?
C14 C19 1.393(2) . ?
C15 C16 1.389(2) . ?
C15 H15 0.9500 . ?
C16 C17 1.388(3) . ?
C16 H16 0.9500 . ?
C17 C18 1.385(3) . ?
C17 H17 0.9500 . ?
C18 C19 1.393(2) . ?
C18 H18 0.9500 . ?
C19 H19 0.9500 . ?
 
loop_
 _geom_angle_atom_site_label_1
 _geom_angle_atom_site_label_2
 _geom_angle_atom_site_label_3
 _geom_angle
 _geom_angle_site_symmetry_1
 _geom_angle_site_symmetry_3
 _geom_angle_publ_flag
C1 N1 C4 110.02(14) . . ?
C1 N1 B1 124.53(14) . . ?
C4 N1 B1 125.45(13) . . ?
C9 N2 C6 109.54(13) . . ?
C9 N2 B1 124.37(14) . . ?
C6 N2 B1 126.09(13) . . ?
O2 N3 O1 122.40(16) . . ?
O2 N3 C2 118.79(16) . . ?
O1 N3 C2 118.78(16) . . ?
O3 N4 O4 123.53(15) . . ?
O3 N4 C8 119.04(14) . . ?
O4 N4 C8 117.41(15) . . ?
F2 B1 F1 110.64(14) . . ?
F2 B1 N2 110.65(14) . . ?
F1 B1 N2 109.45(13) . . ?
F2 B1 N1 110.35(14) . . ?
F1 B1 N1 109.39(14) . . ?
N2 B1 N1 106.26(13) . . ?
N1 C1 C2 106.72(15) . . ?
N1 C1 C10 123.29(16) . . ?
C2 C1 C10 129.98(16) . . ?
C3 C2 C1 110.54(15) . . ?
C3 C2 N3 126.85(16) . . ?
C1 C2 N3 122.62(16) . . ?
C2 C3 C4 104.55(14) . . ?
C2 C3 C11 127.97(15) . . ?
C4 C3 C11 127.46(15) . . ?
N1 C4 C5 120.66(14) . . ?
N1 C4 C3 108.17(14) . . ?
C5 C4 C3 131.11(15) . . ?
C6 C5 C4 120.95(14) . . ?
C6 C5 C14 119.66(14) . . ?
C4 C5 C14 119.33(14) . . ?
C5 C6 N2 120.20(14) . . ?
C5 C6 C7 131.21(15) . . ?
N2 C6 C7 108.51(13) . . ?
C8 C7 C6 103.93(14) . . ?
C8 C7 C12 127.00(15) . . ?
C6 C7 C12 128.98(14) . . ?
C7 C8 C9 110.85(14) . . ?
C7 C8 N4 126.65(15) . . ?
C9 C8 N4 122.50(15) . . ?
N2 C9 C8 107.13(14) . . ?
N2 C9 C13 123.31(15) . . ?
C8 C9 C13 129.53(15) . . ?
C1 C10 H10A 109.5 . . ?
C1 C10 H10B 109.5 . . ?
H10A C10 H10B 109.5 . . ?
C1 C10 H10C 109.5 . . ?
H10A C10 H10C 109.5 . . ?
H10B C10 H10C 109.5 . . ?
C3 C11 H11A 109.5 . . ?
C3 C11 H11B 109.5 . . ?
H11A C11 H11B 109.5 . . ?
C3 C11 H11C 109.5 . . ?
H11A C11 H11C 109.5 . . ?
H11B C11 H11C 109.5 . . ?
C7 C12 H12A 109.5 . . ?
C7 C12 H12B 109.5 . . ?
H12A C12 H12B 109.5 . . ?
C7 C12 H12C 109.5 . . ?
H12A C12 H12C 109.5 . . ?
H12B C12 H12C 109.5 . . ?
C9 C13 H13A 109.5 . . ?
C9 C13 H13B 109.5 . . ?
H13A C13 H13B 109.5 . . ?
C9 C13 H13C 109.5 . . ?
H13A C13 H13C 109.5 . . ?
H13B C13 H13C 109.5 . . ?
C15 C14 C19 119.72(15) . . ?
C15 C14 C5 119.19(14) . . ?
C19 C14 C5 121.08(15) . . ?
C16 C15 C14 120.29(16) . . ?
C16 C15 H15 119.9 . . ?
C14 C15 H15 119.9 . . ?
C17 C16 C15 119.91(17) . . ?
C17 C16 H16 120.0 . . ?
C15 C16 H16 120.0 . . ?
C18 C17 C16 120.07(16) . . ?
C18 C17 H17 120.0 . . ?
C16 C17 H17 120.0 . . ?
C17 C18 C19 120.18(16) . . ?
C17 C18 H18 119.9 . . ?
C19 C18 H18 119.9 . . ?
C14 C19 C18 119.82(16) . . ?
C14 C19 H19 120.1 . . ?
C18 C19 H19 120.1 . . ?
 
loop_
 _geom_torsion_atom_site_label_1
 _geom_torsion_atom_site_label_2
 _geom_torsion_atom_site_label_3
 _geom_torsion_atom_site_label_4
 _geom_torsion
 _geom_torsion_site_symmetry_1
 _geom_torsion_site_symmetry_2
 _geom_torsion_site_symmetry_3
 _geom_torsion_site_symmetry_4
 _geom_torsion_publ_flag
C9 N2 B1 F2 66.7(2) . . . . ?
C6 N2 B1 F2 -112.51(17) . . . . ?
C9 N2 B1 F1 -55.5(2) . . . . ?
C6 N2 B1 F1 125.31(16) . . . . ?
C9 N2 B1 N1 -173.50(14) . . . . ?
C6 N2 B1 N1 7.3(2) . . . . ?
C1 N1 B1 F2 -66.6(2) . . . . ?
C4 N1 B1 F2 114.09(17) . . . . ?
C1 N1 B1 F1 55.4(2) . . . . ?
C4 N1 B1 F1 -123.96(16) . . . . ?
C1 N1 B1 N2 173.43(14) . . . . ?
C4 N1 B1 N2 -5.9(2) . . . . ?
C4 N1 C1 C2 -0.98(18) . . . . ?
B1 N1 C1 C2 179.60(14) . . . . ?
C4 N1 C1 C10 179.89(16) . . . . ?
B1 N1 C1 C10 0.5(3) . . . . ?
N1 C1 C2 C3 0.54(19) . . . . ?
C10 C1 C2 C3 179.59(18) . . . . ?
N1 C1 C2 N3 -179.78(15) . . . . ?
C10 C1 C2 N3 -0.7(3) . . . . ?
O2 N3 C2 C3 -10.1(3) . . . . ?
O1 N3 C2 C3 171.92(17) . . . . ?
O2 N3 C2 C1 170.25(17) . . . . ?
O1 N3 C2 C1 -7.7(2) . . . . ?
C1 C2 C3 C4 0.11(19) . . . . ?
N3 C2 C3 C4 -179.55(16) . . . . ?
C1 C2 C3 C11 178.87(16) . . . . ?
N3 C2 C3 C11 -0.8(3) . . . . ?
C1 N1 C4 C5 -176.40(15) . . . . ?
B1 N1 C4 C5 3.0(2) . . . . ?
C1 N1 C4 C3 1.08(18) . . . . ?
B1 N1 C4 C3 -179.51(14) . . . . ?
C2 C3 C4 N1 -0.69(18) . . . . ?
C11 C3 C4 N1 -179.46(16) . . . . ?
C2 C3 C4 C5 176.43(17) . . . . ?
C11 C3 C4 C5 -2.3(3) . . . . ?
N1 C4 C5 C6 -0.2(2) . . . . ?
C3 C4 C5 C6 -177.01(16) . . . . ?
N1 C4 C5 C14 176.86(14) . . . . ?
C3 C4 C5 C14 0.0(3) . . . . ?
C4 C5 C6 N2 1.5(2) . . . . ?
C14 C5 C6 N2 -175.58(14) . . . . ?
C4 C5 C6 C7 177.85(16) . . . . ?
C14 C5 C6 C7 0.8(3) . . . . ?
C9 N2 C6 C5 174.98(15) . . . . ?
B1 N2 C6 C5 -5.7(2) . . . . ?
C9 N2 C6 C7 -2.15(18) . . . . ?
B1 N2 C6 C7 177.15(14) . . . . ?
C5 C6 C7 C8 -174.97(16) . . . . ?
N2 C6 C7 C8 1.73(17) . . . . ?
C5 C6 C7 C12 1.7(3) . . . . ?
N2 C6 C7 C12 178.39(16) . . . . ?
C6 C7 C8 C9 -0.78(18) . . . . ?
C12 C7 C8 C9 -177.53(16) . . . . ?
C6 C7 C8 N4 179.62(15) . . . . ?
C12 C7 C8 N4 2.9(3) . . . . ?
O3 N4 C8 C7 31.5(2) . . . . ?
O4 N4 C8 C7 -150.14(17) . . . . ?
O3 N4 C8 C9 -148.07(16) . . . . ?
O4 N4 C8 C9 30.3(2) . . . . ?
C6 N2 C9 C8 1.62(18) . . . . ?
B1 N2 C9 C8 -177.70(14) . . . . ?
C6 N2 C9 C13 179.76(15) . . . . ?
B1 N2 C9 C13 0.4(2) . . . . ?
C7 C8 C9 N2 -0.50(19) . . . . ?
N4 C8 C9 N2 179.12(14) . . . . ?
C7 C8 C9 C13 -178.49(16) . . . . ?
N4 C8 C9 C13 1.1(3) . . . . ?
C6 C5 C14 C15 79.1(2) . . . . ?
C4 C5 C14 C15 -98.01(18) . . . . ?
C6 C5 C14 C19 -101.28(19) . . . . ?
C4 C5 C14 C19 81.6(2) . . . . ?
C19 C14 C15 C16 0.6(2) . . . . ?
C5 C14 C15 C16 -179.81(15) . . . . ?
C14 C15 C16 C17 0.3(3) . . . . ?
C15 C16 C17 C18 -0.6(3) . . . . ?
C16 C17 C18 C19 -0.1(3) . . . . ?
C15 C14 C19 C18 -1.2(3) . . . . ?
C5 C14 C19 C18 179.14(16) . . . . ?
C17 C18 C19 C14 1.0(3) . . . . ?
 
_refine_diff_density_max    0.406
_refine_diff_density_min   -0.324
_refine_diff_density_rms    0.058

_shelx_res_file
;
TITL 56Atop in P2(1)/c
    NDungu25_a.res
    created by SHELXL-2017/1 at 12:08:06 on 16-Feb-2023
CELL  0.71073   9.2113  22.4795   9.0068   90.000  100.476   90.000
ZERR    4.000   0.0013   0.0028   0.0012    0.000    0.004    0.000
LATT 1
SYMM -X, 1/2+Y, 1/2-Z
SFAC C  H  B  F  N  O
UNIT 76  68  4  8  16  16
L.S. 20
ACTA
BOND $H
CONF
FMAP 2
PLAN 10
SIZE 0.06 0.13 0.28
TEMP -173
WGHT    0.050800    0.655000
FVAR       0.50766
F1    4    0.540523    0.503495    0.725875    11.00000    0.01996    0.02296 =
         0.02561   -0.00137   -0.00005   -0.00610
F2    4    0.356659    0.468094    0.839131    11.00000    0.02841    0.02822 =
         0.01359    0.00049    0.00428   -0.00089
O1    6    0.742115    0.273825    0.805820    11.00000    0.02870    0.04407 =
         0.03478    0.00660   -0.00338    0.01345
O2    6    0.615671    0.219239    0.633753    11.00000    0.05863    0.02616 =
         0.04349   -0.00142   -0.00377    0.01853
O3    6   -0.062027    0.612088    0.328347    11.00000    0.02930    0.02834 =
         0.02459    0.00209   -0.00021    0.00830
O4    6    0.133639    0.660350    0.436164    11.00000    0.03727    0.01542 =
         0.04046    0.00154    0.01290   -0.00096
N1    5    0.445768    0.405891    0.657099    11.00000    0.01764    0.01774 =
         0.01469    0.00162    0.00139   -0.00132
N2    5    0.297148    0.496347    0.576638    11.00000    0.01924    0.01407 =
         0.01377   -0.00105    0.00313   -0.00052
N3    5    0.640477    0.266978    0.698647    11.00000    0.02582    0.02687 =
         0.02577    0.00757    0.00766    0.00779
N4    5    0.066455    0.613661    0.397217    11.00000    0.02648    0.01889 =
         0.01797    0.00315    0.00958    0.00370
B1    3    0.412444    0.469836    0.707076    11.00000    0.01922    0.01782 =
         0.01413    0.00047    0.00124   -0.00251
C1    1    0.550438    0.370261    0.732908    11.00000    0.01993    0.02192 =
         0.01766    0.00683    0.00310    0.00027
C2    1    0.544017    0.316289    0.650754    11.00000    0.01932    0.01942 =
         0.02148    0.00618    0.00638    0.00389
C3    1    0.434465    0.319136    0.521810    11.00000    0.01838    0.01761 =
         0.02017    0.00214    0.00855   -0.00107
C4    1    0.372650    0.377060    0.526193    11.00000    0.01682    0.01549 =
         0.01600    0.00007    0.00410   -0.00210
C5    1    0.263507    0.406775    0.423327    11.00000    0.01577    0.01512 =
         0.01391    0.00053    0.00492   -0.00225
C6    1    0.224722    0.465534    0.448782    11.00000    0.01620    0.01604 =
         0.01338   -0.00018    0.00368   -0.00194
C7    1    0.122404    0.505068    0.360329    11.00000    0.01940    0.01586 =
         0.01586    0.00174    0.00603   -0.00039
C8    1    0.142673    0.558662    0.438964    11.00000    0.02128    0.01520 =
         0.01551    0.00259    0.00704    0.00222
C9    1    0.250535    0.552764    0.570806    11.00000    0.01969    0.01660 =
         0.01565   -0.00061    0.00668   -0.00225
C10   1    0.647998    0.387816    0.876800    11.00000    0.02866    0.03150 =
         0.02079    0.00439   -0.00327    0.00127
AFIX 137
H10A  2    0.749829    0.391630    0.860225    11.00000   -1.50000
H10B  2    0.643504    0.357359    0.953682    11.00000   -1.50000
H10C  2    0.614838    0.426006    0.911148    11.00000   -1.50000
AFIX   0
C11   1    0.392860    0.272527    0.403185    11.00000    0.02711    0.01765 =
         0.02678   -0.00179    0.00659    0.00382
AFIX 137
H11A  2    0.469398    0.241733    0.414684    11.00000   -1.50000
H11B  2    0.383505    0.290727    0.303023    11.00000   -1.50000
H11C  2    0.298417    0.254582    0.414127    11.00000   -1.50000
AFIX   0
C12   1    0.022103    0.493850    0.212537    11.00000    0.02375    0.02226 =
         0.01962   -0.00033   -0.00336    0.00270
AFIX 137
H12A  2   -0.059793    0.522325    0.199541    11.00000   -1.50000
H12B  2   -0.016991    0.453271    0.211244    11.00000   -1.50000
H12C  2    0.077447    0.498612    0.130092    11.00000   -1.50000
AFIX   0
C13   1    0.305186    0.597619    0.689853    11.00000    0.02797    0.01864 =
         0.02121   -0.00465    0.00499   -0.00150
AFIX 137
H13A  2    0.343747    0.577202    0.784991    11.00000   -1.50000
H13B  2    0.223778    0.623851    0.703872    11.00000   -1.50000
H13C  2    0.383951    0.621285    0.658936    11.00000   -1.50000
AFIX   0
C14   1    0.193579    0.376046    0.281718    11.00000    0.01573    0.01274 =
         0.01797   -0.00258    0.00120    0.00121
C15   1    0.244678    0.387853    0.148742    11.00000    0.01890    0.01610 =
         0.01812    0.00031    0.00072   -0.00255
AFIX  43
H15   2    0.323488    0.415152    0.149210    11.00000   -1.20000
AFIX   0
C16   1    0.181012    0.359907    0.015129    11.00000    0.02328    0.02281 =
         0.01759   -0.00113    0.00065    0.00104
AFIX  43
H16   2    0.216605    0.367924   -0.075430    11.00000   -1.20000
AFIX   0
C17   1    0.065339    0.320261    0.014140    11.00000    0.02250    0.02273 =
         0.02764   -0.00940   -0.00363    0.00035
AFIX  43
H17   2    0.021141    0.301407   -0.077357    11.00000   -1.20000
AFIX   0
C18   1    0.014256    0.308152    0.146445    11.00000    0.01882    0.02203 =
         0.03635   -0.00916    0.00492   -0.00650
AFIX  43
H18   2   -0.065047    0.281048    0.145439    11.00000   -1.20000
AFIX   0
C19   1    0.078856    0.335611    0.280945    11.00000    0.02100    0.01763 =
         0.02589   -0.00400    0.00883   -0.00336
AFIX  43
H19   2    0.044764    0.326784    0.371891    11.00000   -1.20000
AFIX   0
HKLF 4


REM  56Atop in P2(1)/c
REM R1 =  0.0509 for    3610 Fo > 4sig(Fo)  and  0.0967 for all    5562 data
REM    275 parameters refined using      0 restraints

END

WGHT      0.0508      0.6550

REM Highest difference peak  0.406,  deepest hole -0.324,  1-sigma level  0.058
Q1    1   0.6500  0.2275  0.5605  11.00000  0.05    0.41
Q2    1   0.4232  0.4358  0.6839  11.00000  0.05    0.39
Q3    1   0.2879  0.5783  0.6118  11.00000  0.05    0.35
Q4    1   0.1716  0.4812  0.3949  11.00000  0.05    0.33
Q5    1   0.4109  0.3510  0.5051  11.00000  0.05    0.33
Q6    1   0.1515  0.5406  0.3678  11.00000  0.05    0.32
Q7    1   0.2497  0.4391  0.4309  11.00000  0.05    0.31
Q8    1   0.2904  0.5269  0.5783  11.00000  0.05    0.31
Q9    1   0.2273  0.3701  0.0799  11.00000  0.05    0.30
Q10   1   0.2309  0.3976  0.3402  11.00000  0.05    0.30
;
_shelx_res_checksum   90277

_shelx_hkl_file
;
   0   0  -1    1.10    1.20
   0   0  -1    1.00    1.10
   0   0   1    3.00    1.40
   0   0   1    0.10    1.20
   0   0  -2 1024.40   21.00
   0   0  -2 1007.10   21.00
   0   0   2 1038.90   21.20
   0   0   2 1041.50   21.40
   0   0  -3   -3.20    2.50
   0   0   3    0.00    3.40
   0   0   3    0.30    2.30
   0   0  -3   -1.00    2.30
   0   0  -4  324.37   10.40
   0   0   4  326.57   11.20
   0   0   4  316.67   10.40
   0   0   5    5.00    3.20
   0   0   5    6.60    3.80
   0   0  -5    1.80    2.90
   0   0  -6   89.39    6.90
   0   0   6   96.49    7.60
   0   0   6   96.59    7.90
   0   0  -7   23.10    5.10
   0   0   7   11.50    4.50
   0   0   7   10.80    5.30
   0   0   8  101.89    9.60
   0   0  -8  116.29    9.10
   0   0   8  100.69    9.40
   0   0   9   -7.00    6.00
   0   0   9    8.20    8.00
   0   0  10    4.50    6.10
   0   0  10    3.50    7.60
   0   0 -10   21.50    6.70
   0   0  11   -0.40    8.30
   0   0 -11    8.10    6.30
   0   0  11    7.50    8.50
   0   0  12   -7.00    9.70
   0   0  12  -19.90    8.30
   0   0  12   -0.80   11.40
   0   1   1 4345.67   81.99
   0   1  -1 4489.45   83.39
   0   1  -1 4260.07   82.79
   0   1   1 4336.87   82.69
   0  -1   1 4414.56   81.99
   0  -1  -1 4572.94   82.79
   0  -1   1 4375.46   80.99
   0  -1   1 4149.28   83.29
   0  -1  -1 4334.27   82.69
   0   1  -2 1028.90   21.20
   0   1   2 1086.29   21.70
   0   1  -2 1046.00   21.50
   0   1  -2 1050.49   21.50
   0   1   2 1033.20   21.20
   0  -1   2 1036.80   21.50
   0  -1  -2 1047.50   21.20
   0  -1   2 1079.59   22.20
   0  -1  -2  995.20   21.20
   0  -1   2 1018.00   21.40
   0   1  -3    7.20    2.70
   0   1   3    7.60    2.70
   0   1   3    8.90    3.10
   0   1  -3   10.00    2.70
   0  -1   3   13.90    3.20
   0  -1  -3   10.70    2.80
   0  -1  -3    8.90    2.80
   0  -1   3    7.40    2.70
   0   1   4   -2.90    3.00
   0   1   4    5.50    3.30
   0   1  -4    3.50    2.60
   0  -1   4    2.80    4.00
   0  -1  -4   -3.50    3.00
   0  -1   4    2.90    3.50
   0   1   5   -5.00    3.60
   0   1   5   -2.90    2.80
   0   1  -5   -2.00    2.70
   0  -1   5   -2.00    3.00
   0  -1  -5   -2.30    2.80
   0  -1   5    0.50    3.70
   0   1  -6    5.60    3.50
   0   1   6   14.40    5.40
   0   1   6    9.60    4.50
   0  -1   6   14.50    4.10
   0  -1  -6    6.40    3.60
   0  -1   6   18.40    4.80
   0   1   7  873.41   23.20
   0   1   7  884.41   24.70
   0  -1   7  872.11   24.50
   0  -1  -7  875.51   23.80
   0  -1   7  862.81   23.60
   0   1   8  367.76   14.60
   0   1   8  348.57   16.00
   0  -1  -8  374.86   14.80
   0  -1   8  364.46   16.10
   0  -1   8  365.56   15.90
   0   1   9   -3.80    7.70
   0   1  -9   11.60    3.90
   0   1   9   14.80    5.80
   0  -1   9   24.10    8.60
   0  -1   9   19.60    7.00
   0   1 -10   22.10    7.30
   0   1  10   27.70    8.30
   0   1  10   37.80    9.10
   0  -1  10   43.80    9.00
   0  -1  10   45.20   10.60
   0   1  11   -1.60    7.90
   0   1  11    2.10   10.10
   0  -1  11   21.40    9.30
   0  -1  11    7.40    8.30
   0  -1 -11    4.50    6.70
   0   1  12  -15.30    8.60
   0   1  12   -4.50    9.10
   0   1  12    9.70   10.80
   0  -1  12   -0.70    9.30
   0  -1  12   12.30   10.00
   0  -1  12  -11.90    9.40
   0   2   0  825.32   15.90
   0   2   0  835.72   16.00
   0   2   0  822.22   15.80
   0  -2   0  822.12   15.90
   0  -2   0  828.42   15.80
   0   2   1  254.77    6.10
   0   2  -1  253.37    5.90
   0   2   1  262.87    6.30
   0   2   1  264.07    5.30
   0  -2   1  255.57    6.00
   0  -2   1  253.37    6.40
   0  -2  -1  246.68    6.00
   0  -2  -1  248.08    6.10
   0  -2  -1  255.67    5.30
   0   2  -2  191.88    6.30
   0   2   2  195.98    6.00
   0   2   2  197.08    6.90
   0   2  -2  196.08    6.10
   0   2   2  203.28    6.90
   0  -2   2  203.98    7.10
   0  -2   2  195.78    5.90
   0  -2  -2  194.58    4.70
   0  -2  -2  193.88    6.10
   0  -2  -2  189.48    6.20
   0  -2   2  200.88    6.40
   0   2   3  414.56   10.80
   0   2   3  422.36   11.40
   0  -2   3  404.06   11.50
   0  -2  -3  419.76   11.00
   0  -2   3  426.26   11.40
   0   2   4    5.00    3.10
   0   2  -4    2.40    2.60
   0   2   4   -1.60    3.10
   0  -2   4    0.10    3.60
   0  -2  -4    4.50    3.30
   0  -2   4    1.80    3.30
   0   2   5   57.99    5.80
   0   2   5   56.49    4.90
   0  -2  -5   57.49    5.10
   0  -2   5   52.29    5.60
   0  -2   5   56.59    5.90
   0   2   6  125.59    8.20
   0   2   6  146.19   10.10
   0  -2  -6  134.19    8.70
   0  -2   6  130.29    8.30
   0  -2   6  142.29    9.00
   0   2   7   21.70    6.10
   0   2   7   16.90    5.30
   0  -2  -7   21.70    4.90
   0   2   8   82.99    8.50
   0   2   8   93.49   10.30
   0  -2  -8   84.59    8.00
   0  -2   8   86.29   10.00
   0  -2   8  103.29    9.00
   0   2   9   15.80    7.30
   0   2  -9   12.30    6.00
   0   2  -9   25.70    4.40
   0   2   9   15.80    6.70
   0  -2  -9   26.20    6.20
   0  -2   9   16.90    6.40
   0  -2   9    3.70    8.10
   0   2  10   60.69    9.40
   0   2  10   52.29    9.70
   0  -2  10   71.39   10.20
   0  -2  10   59.29   11.30
   0   2  11  -11.70    7.80
   0   2  11  -14.60    7.10
   0  -2  11    7.50    7.60
   0  -2  11    0.20    8.30
   0  -2  11   11.60    9.00
   0   2  12   -9.80    8.80
   0   2  12   -1.60    9.30
   0   2  12   -2.70    8.40
   0  -2 -12    0.70    5.60
   0  -2  12   -5.10    9.50
   0  -2  12    7.40    8.20
   0  -2  12   -5.30    9.20
   0   3   0   -0.60    1.20
   0   3   0    1.00    1.30
   0   3   0    1.20    1.40
   0  -3   0   -0.80    1.40
   0  -3   0    0.70    1.30
   0  -3   0    1.00    1.20
   0   3   1  128.89    3.50
   0   3  -1  127.09    3.90
   0   3   1  124.29    4.10
   0   3   1  123.49    4.00
   0  -3   1  127.89    4.70
   0  -3   1  128.29    3.20
   0  -3   1  136.19    4.10
   0  -3  -1  126.29    4.20
   0  -3  -1  130.89    4.10
   0  -3  -1  129.59    3.40
   0   3   2    1.10    2.50
   0   3   2    0.40    1.40
   0   3  -2    7.30    2.20
   0   3   2   -0.90    2.20
   0  -3  -2    0.90    2.50
   0  -3  -2    0.20    1.10
   0  -3   2    0.20    2.60
   0  -3   2    0.20    2.50
   0  -3  -2    0.40    2.10
   0   3   3  369.66   10.50
   0   3   3  354.36    9.80
   0   3  -3  375.16   10.70
   0  -3   3  380.76   10.80
   0  -3   3  357.06   10.30
   0  -3  -3  365.56    8.00
   0  -3  -3  375.46   10.20
   0   3   4    5.30    3.00
   0   3   4    1.80    2.40
   0   3   4    9.20    4.10
   0  -3   4   -0.50    3.20
   0  -3   4    3.80    3.30
   0  -3  -4    4.60    1.50
   0  -3  -4    1.10    2.60
   0   3   5  190.38    8.00
   0   3   5  180.98    9.20
   0  -3   5  196.98    9.20
   0  -3   5  192.58    9.70
   0  -3  -5  185.28    5.60
   0  -3  -5  178.58    8.20
   0   3   6   11.60    4.20
   0   3   6    3.80    5.20
   0  -3   6    4.20    4.10
   0  -3   6    5.00    4.80
   0  -3  -6    2.10    1.80
   0  -3  -6    5.90    3.60
   0   3  -7    5.50    4.60
   0   3   7   -3.90    5.10
   0   3   7   -0.20    4.50
   0  -3  -7   12.10    4.50
   0  -3   7   -2.70    4.40
   0  -3   7    4.00    4.90
   0   3  -8    1.20    4.90
   0   3   8   10.30    5.60
   0   3   8   -3.50    6.90
   0  -3  -8    3.30    4.80
   0  -3   8    1.30    6.30
   0  -3   8   -9.50    6.40
   0   3  -9    0.20    3.60
   0   3   9    2.10    6.10
   0   3   9   10.10    7.00
   0  -3   9   -4.80    7.80
   0  -3  -9  -11.20    4.60
   0  -3   9    2.40    7.10
   0   3  10   -2.90    6.70
   0   3  10   -0.70    8.60
   0  -3 -10   -0.50    5.60
   0  -3  10    4.80    7.80
   0  -3  10   -4.20    8.60
   0   3  11   -2.60    8.60
   0   3  11   -2.10    7.60
   0  -3  11    0.50    8.80
   0  -3  11   11.60   10.40
   0  -3  11    0.20    7.50
   0   3  12    9.20    7.60
   0   3  12    1.90   11.50
   0  -3 -12   18.10    7.80
   0  -3  12   -2.80    9.90
   0  -3  12  -10.40    8.80
   0  -3  12    0.50    9.50
   0   4   0  104.99    3.70
   0   4   0   99.49    3.80
   0   4   0  103.69    4.10
   0  -4   0  106.39    3.70
   0  -4   0  100.89    3.80
   0  -4   0  101.69    4.10
   0   4   1  226.48    6.40
   0   4  -1  232.08    6.50
   0   4   1  232.08    6.00
   0   4  -1  216.18    6.50
   0   4   1  222.98    5.60
   0   4  -1  231.68    5.70
   0  -4   1  231.28    5.70
   0  -4  -1  221.88    5.80
   0  -4   1  223.98    4.70
   0  -4  -1  221.58    5.40
   0  -4   1  221.78    6.70
   0  -4  -1  228.68    6.20
   0   4   2  689.93   15.70
   0   4   2  689.23   15.40
   0   4  -2  735.63   15.40
   0   4   2  710.43   14.10
   0  -4  -2  715.63   14.10
   0  -4  -2  700.53   15.60
   0  -4  -2  678.53   15.40
   0  -4   2  710.63   16.50
   0  -4   2  694.93   15.50
   0   4   3    2.10    2.40
   0   4   3    4.00    2.70
   0  -4   3   -2.00    3.60
   0  -4  -3    0.90    1.20
   0  -4   3    0.20    3.00
   0  -4  -3   -0.50    2.40
   0   4   4   29.20    3.70
   0   4   4   21.20    3.90
   0  -4   4   26.50    4.10
   0  -4   4   26.10    4.20
   0  -4  -4   21.10    3.90
   0  -4  -4   21.70    2.00
   0   4   5  514.75   16.20
   0   4   5  537.55   14.50
   0   4  -5  550.94   16.20
   0  -4  -5  530.65   15.10
   0  -4   5  524.65   15.60
   0  -4   5  514.35   15.70
   0  -4  -5  549.54   11.80
   0   4   6   70.49    7.40
   0   4   6   61.79    5.60
   0   4  -6   67.69    6.70
   0  -4   6   70.39    7.30
   0  -4  -6   65.79    3.60
   0  -4  -6   60.79    6.50
   0  -4   6   64.69    6.60
   0   4   7   20.00    5.20
   0   4   7   14.90    5.70
   0  -4  -7   18.80    4.80
   0  -4   7   22.80    6.70
   0  -4   7   18.50    5.50
   0   4   8   67.29    8.60
   0   4   8   82.99    8.00
   0   4  -8   73.19    6.20
   0  -4  -8   71.59    7.70
   0  -4   8   76.89    8.80
   0  -4   8   66.69    8.90
   0   4   9   53.99   10.20
   0   4  -9   44.90    5.60
   0   4   9   45.90    7.70
   0  -4   9   43.60    8.10
   0  -4   9   40.50    9.40
   0  -4  -9   44.80    8.50
   0   4  10   -3.80    7.10
   0   4  10    8.90    6.70
   0  -4 -10   -5.10    6.80
   0  -4  10   -0.60    6.40
   0  -4  10   -3.30    7.50
   0  -4  10    0.80    8.90
   0   4  11   14.60    8.10
   0   4  11   -0.30   10.30
   0  -4  11    3.30    7.90
   0  -4  11    2.30    8.20
   0  -4  11    6.00   10.20
   0   4  12    9.10   10.20
   0  -4  12    3.10   10.80
   0  -4  12   20.40   10.00
   0  -4  12   16.80    9.70
   0   5   0    0.40    1.90
   0   5   0   -1.10    1.90
   0   5   0   -0.10    1.90
   0  -5   0    0.80    2.30
   0  -5   0   -0.90    2.10
   0  -5   0    0.10    1.80
   0   5   1  125.79    4.40
   0   5   1  124.09    4.40
   0   5   1  119.49    5.10
   0   5   1  129.99    4.70
   0   5  -1  125.19    2.90
   0   5  -1  127.09    5.60
   0   5  -1  137.79    5.70
   0   5  -1  133.99    4.00
   0  -5  -1  127.19    4.30
   0  -5   1  139.89    6.10
   0  -5  -1  129.39    4.10
   0  -5  -1  132.39    4.80
   0  -5   1  127.49    4.00
   0  -5   1  128.59    3.00
   0   5   2  964.20   20.70
   0   5   2  991.70   19.50
   0   5   2  977.20   20.90
   0   5  -2 1005.60   20.40
   0  -5  -2  972.40   20.60
   0  -5   2  978.20   20.50
   0  -5  -2  995.00   21.00
   0  -5   2  997.90   21.90
   0  -5   2  961.40   19.40
   0  -5  -2  993.00   19.50
   0   5   3  611.04   12.60
   0   5   3  623.84   15.00
   0  -5  -3  613.84   12.60
   0  -5  -3  596.04   14.70
   0  -5   3  590.54   15.50
   0  -5   3  595.44   14.60
   0   5   4  473.25   12.70
   0   5   4  467.55   13.60
   0  -5  -4  483.55   10.40
   0  -5   4  499.75   14.20
   0  -5   4  481.45   14.20
   0  -5  -4  469.35   13.20
   0   5   5  178.98    8.00
   0   5   5  170.48    7.30
   0   5   5  171.68    9.00
   0  -5  -5  160.18    8.00
   0  -5   5  180.18    8.70
   0  -5   5  179.38    9.90
   0  -5  -5  176.88    5.10
   0   5   6   27.90    5.40
   0   5   6   25.60    4.80
   0  -5   6   13.70    4.60
   0  -5   6   18.70    5.10
   0  -5  -6   25.50    2.40
   0  -5  -6   21.80    4.40
   0   5   7   16.40    6.70
   0   5   7   11.50    4.80
   0  -5   7    4.70    4.90
   0  -5  -7   13.80    4.60
   0  -5   7    6.80    6.20
   0   5   8  133.59   10.80
   0   5  -8  139.99    8.30
   0   5   8  139.29   10.00
   0  -5   8  165.08   13.10
   0  -5  -8  147.69   11.00
   0  -5   8  128.29   10.70
   0   5   9   26.40    7.90
   0   5   9   36.20    7.10
   0   5  -9   28.90    5.20
   0  -5  -9   34.40    6.90
   0  -5   9   27.90    7.60
   0  -5   9   30.00    8.40
   0   5  10   12.30    6.60
   0   5  10   18.80    9.70
   0  -5  10   -1.70    8.60
   0  -5 -10   10.90    6.30
   0  -5  10    8.30    7.70
   0  -5  10   18.20    8.20
   0   5  11   45.90    9.20
   0   5  11   51.09   10.90
   0  -5  11   32.30   10.60
   0  -5  11   41.00    9.70
   0  -5 -11   56.99    9.40
   0  -5  11   42.10   11.50
   0   5  12  -10.00    9.00
   0  -5  12   -0.50    8.50
   0  -5  12  -13.60   10.20
   0  -5  12    8.80    9.40
   0   6   0  648.44   14.20
   0   6   0  643.14   14.20
   0   6   0  649.74   14.00
   0  -6   0  617.04   14.20
   0  -6   0  650.93   14.10
   0  -6   0  640.14   14.00
   0   6   1    3.00    2.50
   0   6   1    0.40    2.10
   0   6  -1    0.30    3.00
   0   6   1    3.80    2.00
   0   6   1    4.10    2.00
   0   6  -1    2.40    1.70
   0   6  -1    2.70    2.50
   0   6  -1    3.90    0.80
   0  -6  -1    3.20    2.10
   0  -6   1    5.50    2.70
   0  -6  -1    5.40    2.10
   0  -6  -1    5.70    1.70
   0   6   2   52.59    4.30
   0   6  -2   59.59    3.40
   0   6   2   55.79    3.40
   0   6  -2   58.69    4.40
   0  -6  -2   56.19    3.50
   0  -6   2   56.69    2.60
   0  -6   2   57.79    4.70
   0  -6  -2   55.29    2.90
   0  -6  -2   57.19    4.10
   0  -6   2   60.59    3.90
   0   6   3 1014.20   22.60
   0   6   3 1013.80   20.30
   0  -6  -3 1013.70   22.50
   0  -6   3 1008.30   23.50
   0  -6   3 1032.40   22.30
   0  -6   3 1021.00   20.90
   0  -6  -3 1010.70   20.30
   0   6   4  851.21   19.80
   0   6   4  858.71   20.90
   0  -6  -4  867.21   20.80
   0  -6   4  847.42   21.50
   0  -6   4  879.61   20.90
   0  -6  -4  869.71   17.60
   0   6   5   44.00    5.50
   0   6   5   45.10    4.60
   0  -6  -5   31.90    4.40
   0  -6   5   46.10    5.70
   0  -6   5   43.10    5.50
   0  -6  -5   38.00    2.60
   0   6   6   15.30    5.00
   0   6   6    8.90    3.90
   0  -6  -6   10.80    4.10
   0  -6   6    9.40    4.50
   0  -6  -6   11.00    2.00
   0  -6   6   12.70    4.90
   0   6   7  146.99   10.80
   0   6  -7  152.28    8.40
   0   6   7  152.98    9.20
   0  -6   7  146.29   11.60
   0  -6  -7  144.59    9.40
   0  -6   7  136.19   10.40
   0   6   8   87.29    9.50
   0   6   8   83.19    8.20
   0   6  -8   86.39    7.30
   0  -6  -8   81.99    8.20
   0  -6   8   89.49   10.20
   0  -6   8   86.99    9.00
   0   6   9   30.60    9.20
   0   6  -9   36.80    5.80
   0   6   9   20.90    6.50
   0  -6   9   38.80    9.20
   0  -6   9   15.00    7.30
   0  -6  -9   37.50    7.30
   0  -6   9   35.50    7.50
   0   6  10   -0.90    6.20
   0   6  10   -3.10    7.40
   0  -6  10    9.00    7.40
   0  -6  10   12.40    7.50
   0  -6 -10   13.60    7.80
   0  -6  10   10.40    9.00
   0   6  11    2.10    7.60
   0   6  11   -8.00    8.30
   0  -6  11    8.40    8.10
   0  -6  11   15.80    8.70
   0  -6 -11    0.40    6.70
   0  -6  11   -6.40    9.10
   0   6  12    1.00   11.60
   0  -6  12   -6.90   10.70
   0  -6  12   -1.10    8.80
   0   7   0   -0.10    2.30
   0   7   0   -1.20    2.10
   0  -7   0    3.40    2.20
   0  -7   0   -1.10    2.40
   0  -7   0   -0.40    2.60
   0   7   1   94.49    4.60
   0   7  -1   91.79    5.10
   0   7  -1   98.79    5.00
   0   7  -1   97.19    3.60
   0   7  -1   91.19    2.40
   0   7   1   94.39    3.80
   0   7   1   89.99    4.80
   0   7   1  102.69    4.40
   0  -7  -1   89.39    4.50
   0  -7  -1   89.39    4.00
   0  -7   1   94.49    5.40
   0  -7  -1   92.49    3.70
   0   7   2   22.20    2.70
   0   7   2   27.20    2.60
   0   7  -2   24.30    3.40
   0   7  -2   30.80    2.80
   0  -7  -2   30.30    3.30
   0  -7   2   31.40    3.10
   0  -7   2   28.80    2.00
   0  -7  -2   31.10    2.80
   0  -7  -2   31.90    2.50
   0  -7   2   30.10    4.50
   0   7   3  396.76    9.50
   0   7   3  411.76   11.50
   0   7  -3  414.36   11.70
   0  -7   3  417.86   12.60
   0  -7  -3  416.96    9.40
   0  -7  -3  426.96   11.70
   0  -7   3  404.26   11.10
   0  -7   3  403.66    9.60
   0   7   4  229.88    9.70
   0  -7  -4  238.48    8.90
   0  -7   4  230.18    7.80
   0  -7  -4  238.68    6.20
   0  -7   4  233.78    9.60
   0  -7   4  243.98   10.90
   0   7   5    7.20    3.30
   0   7   5    6.60    4.00
   0  -7   5   13.70    4.00
   0  -7  -5   17.20    1.90
   0  -7  -5    6.10    3.40
   0  -7   5   13.40    4.50
   0   7  -6   21.00    4.10
   0   7   6   24.40    6.20
   0   7   6   22.30    4.40
   0   7   6   22.00    4.20
   0  -7   6   20.70    5.30
   0  -7   6   19.60    4.80
   0  -7  -6   22.80    2.20
   0  -7  -6   18.60    4.60
   0   7   7   14.10    6.80
   0   7   7   22.60    5.20
   0   7  -7   20.20    4.90
   0  -7   7   16.40    6.60
   0  -7   7   13.80    5.10
   0  -7  -7   13.80    5.70
   0  -7   7   20.70    7.20
   0   7   8   74.09    7.70
   0   7   8   76.59   10.10
   0   7  -8   82.49    7.00
   0  -7   8   85.89    8.60
   0  -7   8   79.29    8.90
   0  -7   8   75.49    9.70
   0  -7  -8   77.89    8.00
   0   7   9   36.60    8.50
   0   7   9   25.20    6.60
   0   7  -9   30.10    5.80
   0  -7   9   37.60    9.60
   0  -7  -9   34.60    7.10
   0  -7   9   37.80    7.50
   0  -7   9   31.80    9.10
   0   7  10   23.20    7.20
   0   7  10   29.00    9.10
   0   7 -10   15.70    5.40
   0  -7  10   24.20    7.50
   0  -7 -10   25.20    7.10
   0  -7  10   20.60    8.00
   0  -7  10   14.50    8.10
   0   7  11   55.99   12.80
   0  -7  11   61.49   10.80
   0  -7  11   38.90   10.40
   0  -7 -11   81.79   11.50
   0  -7  11   57.29   12.40
   0   7  12   10.60   10.20
   0  -7  12   20.40   11.70
   0  -7  12   15.30    9.40
   0   8   0 3807.22   73.49
   0   8   0 3882.11   73.59
   0  -8   0 3939.51   73.29
   0  -8   0 3769.32   73.39
   0   8   1   38.50    2.80
   0   8   1   40.50    3.20
   0   8  -1   38.50    2.70
   0   8  -1   40.70    3.90
   0   8  -1   37.50    1.70
   0   8   1   38.20    3.30
   0  -8  -1   44.10    3.20
   0  -8   1   40.40    4.40
   0  -8  -1   41.00    3.70
   0   8  -2 1784.32   35.90
   0   8   2 1726.53   34.70
   0   8  -2 1711.33   34.10
   0   8   2 1724.83   34.50
   0   8   2 1721.63   34.20
   0  -8  -2 1723.03   34.70
   0  -8  -2 1729.13   34.10
   0  -8   2 1748.72   32.50
   0  -8   2 1715.23   34.20
   0  -8  -2 1733.33   35.30
   0  -8   2 1716.03   36.40
   0   8  -3  419.36   12.40
   0   8   3  393.16    9.70
   0   8   3  398.76   11.40
   0  -8   3  414.96   11.30
   0  -8   3  414.56   13.10
   0  -8  -3  412.06    9.70
   0  -8  -3  400.46   11.90
   0  -8   3  404.76    9.40
   0   8   4   12.20    3.50
   0   8   4    4.50    2.20
   0   8  -4    7.20    3.80
   0  -8  -4    9.20    3.20
   0  -8   4   11.60    2.80
   0  -8  -4   10.20    1.80
   0  -8   4   16.60    3.90
   0  -8   4   13.80    4.30
   0   8  -5   50.79    5.60
   0   8   5   49.10    5.60
   0   8   5   52.49    4.80
   0  -8  -5   52.39    5.30
   0  -8   5   45.20    5.70
   0  -8   5   48.60    4.30
   0  -8  -5   44.60    2.80
   0  -8   5   51.39    7.00
   0   8   6   35.10    5.90
   0   8   6   23.00    4.60
   0   8  -6   30.80    5.20
   0   8   6   24.70    4.50
   0  -8   6   26.20    4.30
   0  -8   6   33.20    5.40
   0  -8  -6   30.40    5.10
   0  -8   6   32.80    6.10
   0  -8  -6   31.50    2.50
   0   8   7    8.50    4.50
   0   8  -7    1.10    3.70
   0   8   7   11.90    5.50
   0  -8  -7    6.60    4.40
   0  -8   7    7.10    4.50
   0  -8   7    1.20    5.60
   0  -8   7   -3.00    5.80
   0   8  -8   24.40    4.90
   0   8   8   19.50    6.20
   0   8   8   19.50    6.70
   0  -8   8   22.40    8.20
   0  -8  -8   25.80    6.20
   0  -8   8   20.20    6.50
   0  -8   8   11.30    5.50
   0   8   9   -2.20    6.50
   0   8   9    2.20    5.30
   0   8  -9    1.90    4.60
   0  -8  -9   -0.80    6.40
   0  -8   9   -1.20    5.60
   0  -8   9   -6.50    6.60
   0  -8   9   -8.70    5.70
   0   8  10   60.09   11.50
   0   8 -10   37.10    6.50
   0   8  10   43.40    7.70
   0  -8  10   43.80    9.10
   0  -8  10   47.70    9.60
   0  -8 -10   52.69    8.80
   0  -8  10   39.30   10.10
   0   8  11   20.30    9.70
   0  -8  11   44.70   12.00
   0  -8 -11   44.30   10.20
   0  -8  11   37.50    9.50
   0   8  12   26.60   11.10
   0  -8  12    3.90   11.40
   0  -8 -12  -15.20    9.10
   0  -8  12    4.20    8.90
   0   9   0   -1.30    2.80
   0   9   0   -1.00    2.30
   0  -9   0    3.30    2.70
   0  -9   0   -0.40    2.20
   0   9  -1   -2.90    1.50
   0   9  -1   -1.10    3.20
   0   9   1    0.50    2.30
   0   9  -1   -1.30    1.00
   0   9   1   -2.90    1.70
   0   9   1   -1.10    2.40
   0  -9  -1   -0.90    2.10
   0  -9  -1    0.40    2.30
   0  -9   1   -0.40    3.30
   0   9   2  367.76    9.80
   0   9   2  349.17    9.50
   0   9  -2  374.46    9.40
   0   9   2  359.26    9.80
   0   9  -2  378.16   11.60
   0  -9   2  344.47   11.50
   0  -9   2  360.16    9.20
   0  -9  -2  364.46    9.70
   0  -9   2  366.26    7.30
   0  -9  -2  377.26    9.50
   0  -9  -2  360.36   10.40
   0   9  -3   86.29    6.10
   0   9   3   82.09    4.20
   0   9   3   90.89    5.90
   0  -9   3   88.39    3.50
   0  -9  -3   84.29    4.20
   0  -9  -3   86.79    6.20
   0  -9   3   79.99    5.30
   0  -9   3   88.49    7.00
   0   9   4   80.29    6.20
   0   9  -4   78.19    6.10
   0   9   4   74.79    4.10
   0  -9   4   75.59    5.50
   0  -9   4   81.79    4.50
   0  -9  -4   70.39    3.60
   0  -9  -4   85.99    6.00
   0  -9   4   76.59    7.40
   0   9  -5   51.79    5.40
   0   9   5   68.19    5.60
   0   9   5   47.70    6.10
   0  -9   5   59.69    4.70
   0  -9  -5   63.39    5.80
   0  -9   5   53.59    7.20
   0  -9  -5   62.79    3.30
   0  -9   5   59.19    6.10
   0   9  -6   88.19    6.90
   0   9   6   85.39    6.60
   0   9   6   81.69    7.60
   0  -9   6   87.79    8.60
   0  -9  -6   85.09    7.70
   0  -9  -6   78.19    3.60
   0  -9   6   79.99    7.70
   0  -9   6   94.39    6.80
   0   9  -7   -4.70    3.60
   0   9   7    1.10    4.10
   0   9   7   -1.00    5.20
   0  -9   7   -4.00    5.40
   0  -9   7   -1.50    5.70
   0  -9  -7   -2.10    4.00
   0  -9   7   -6.00    3.90
   0   9  -8  182.08   10.10
   0   9   8  196.68   10.90
   0   9   8  194.38   13.10
   0  -9  -8  196.78   12.90
   0  -9   8  179.38   12.20
   0  -9   8  204.18   10.80
   0  -9   8  201.48   15.00
   0   9  -9   38.00    6.60
   0   9   9   39.10    9.80
   0   9   9   37.80    6.80
   0  -9   9   40.30    7.20
   0  -9  -9   45.40    7.70
   0  -9   9   37.90    7.70
   0  -9   9   41.70    8.70
   0   9  10    3.50    7.80
   0   9  10  -12.30    5.60
   0   9 -10    1.50    5.40
   0  -9  10   -2.50    6.70
   0  -9 -10    9.70    6.70
   0  -9  10    8.60    9.40
   0   9  11   53.19   11.30
   0  -9  11   50.09   11.00
   0  -9  11   52.89   11.60
   0  -9  12   33.40   12.00
   0  -9  12   15.60   12.60
   0  10   0 1928.61   39.40
   0  10   0 1986.80   37.10
   0 -10   0 1867.31   39.10
   0 -10   0 1949.70   38.90
   0  10  -1  434.66   12.30
   0  10   1  438.46   11.60
   0  10  -1  420.46    9.80
   0  10   1  442.46   10.30
   0  10  -1  429.06    8.90
   0 -10  -1  438.86   11.50
   0 -10   1  448.16   11.50
   0 -10   1  425.16   12.80
   0 -10  -1  426.36   11.40
   0  10  -2  743.13   18.50
   0  10   2  727.33   16.90
   0  10   2  733.43   16.80
   0  10  -2  736.03   16.20
   0 -10  -2  738.23   16.80
   0 -10   2  807.32   20.00
   0 -10  -2  733.83   17.80
   0  10   3  256.57    7.90
   0  10  -3  248.58    9.70
   0  10   3  251.07    9.00
   0 -10  -3  267.17    8.20
   0 -10   3  249.97   10.70
   0 -10  -3  252.07    9.10
   0 -10   3  260.17    6.20
   0 -10   3  271.97    8.90
   0  10  -4  460.65   13.90
   0  10   4  458.25   13.70
   0  10   4  444.76   11.10
   0 -10  -4  432.26   10.70
   0 -10   4  443.66   13.00
   0 -10   4  448.36   10.70
   0 -10  -4  439.26   13.50
   0 -10   4  456.95   15.50
   0  10   5   37.40    5.10
   0  10  -5   32.60    5.60
   0 -10   5   41.50    5.30
   0 -10   5   35.60    3.70
   0 -10  -5   37.10    5.50
   0 -10   5   36.90    6.10
   0 -10  -5   39.60    3.20
   0  10   6   86.89    7.30
   0  10   6   65.99    7.80
   0  10  -6   85.39    7.10
   0 -10   6   96.49    8.80
   0 -10   6   87.19    7.20
   0 -10  -6   80.49    7.10
   0 -10   6   81.49    6.00
   0  10   7   16.40    6.80
   0  10   7    5.00    5.00
   0  10  -7   11.90    5.10
   0 -10   7   10.20    7.30
   0 -10   7   13.90    6.20
   0 -10  -7   10.60    5.00
   0 -10   7   12.90    4.80
   0  10  -8   64.69    7.10
   0  10   8   64.49    9.80
   0  10   8   77.69    7.60
   0 -10   8   79.49    9.40
   0 -10   8   60.99    6.70
   0 -10  -8   75.29    8.40
   0 -10   8   77.59    9.70
   0  10   9   29.40    9.50
   0  10  -9   18.60    5.30
   0  10   9   23.40    6.10
   0 -10   9   28.40    8.50
   0 -10  -9   38.60    7.20
   0 -10   9   41.50   10.40
   0 -10   9   36.90    7.40
   0  10  10    0.30    7.60
   0  10 -10   -5.40    5.20
   0 -10  10    5.90    8.80
   0 -10  10   -7.70    7.40
   0 -10 -10   -3.20    6.40
   0  10  11    1.40    8.50
   0 -10  11   11.90    9.20
   0 -10  11    4.50    8.20
   0 -10  12   17.90   11.00
   0 -10  12   -1.00   10.80
   0  11   0    8.30    3.30
   0  11   0    2.80    1.60
   0 -11   0    1.30    2.40
   0 -11   0    4.90    2.40
   0  11   1  248.98    8.30
   0  11  -1  246.08    9.10
   0  11  -1  249.88    5.70
   0  11   1  252.47    7.00
   0  11  -1  254.57    6.70
   0 -11  -1  239.28    8.20
   0 -11   1  277.07   10.50
   0 -11   1  243.18    8.50
   0 -11  -1  232.38    8.30
   0  11   2   54.49    4.30
   0  11  -2   61.89    5.70
   0  11  -2   49.70    3.80
   0  11   2   52.99    4.10
   0 -11   2   33.90    6.00
   0 -11  -2   54.49    4.50
   0  11   3  474.85   11.90
   0  11   3  459.35   12.70
   0  11  -3  475.85   14.50
   0 -11  -3  448.96   13.10
   0 -11   3  454.05    9.40
   0 -11   3  440.56   12.10
   0 -11   3  456.15   15.30
   0  11  -4   83.29    6.60
   0  11   4   69.09    5.70
   0  11   4   74.49    4.60
   0 -11   4   70.29    3.70
   0 -11  -4   78.69    6.40
   0 -11   4   76.79    6.00
   0 -11   4   75.79    7.10
   0  11  -5    6.90    3.90
   0  11   5    9.90    4.00
   0  11   5    4.50    2.40
   0 -11   5    5.80    4.10
   0 -11   5    4.80    2.80
   0 -11   5    4.60    4.90
   0 -11  -5   -3.40    3.30
   0  11   6   75.19    6.60
   0  11   6   70.09    8.10
   0  11  -6   70.49    7.40
   0 -11   6   70.19    5.80
   0 -11   6   70.19    8.90
   0 -11  -6   75.69    7.30
   0 -11   6   67.79    7.30
   0  11   7  155.28   12.40
   0  11  -7  125.19    9.90
   0  11   7  156.18    8.90
   0  11   7  138.59    9.50
   0 -11   7  138.39   10.40
   0 -11   7  124.79    8.10
   0 -11  -7  153.78   10.90
   0 -11   7  145.99   12.10
   0  11   8    0.50    4.60
   0  11  -8    4.90    4.50
   0  11   8    4.20    7.50
   0 -11   8   -2.20    4.20
   0 -11   8   -2.00    6.30
   0 -11  -8    7.00    5.40
   0 -11   8    1.10    7.90
   0  11  -9   55.69    7.20
   0  11   9   32.80    8.40
   0  11   9   29.60    6.50
   0 -11   9   49.60    9.10
   0 -11  -9   54.99    8.40
   0 -11   9   38.10    9.30
   0  11  10   10.40    8.20
   0  11 -10   20.40    6.60
   0 -11 -10    8.60    6.80
   0 -11  10   29.90    9.50
   0 -11  10    4.20    8.60
   0  11  11    7.00    8.80
   0 -11  11   -6.70   10.60
   0 -11  11    2.30    9.20
   0  12   0    8.30    1.80
   0  12   0    7.40    3.50
   0 -12   0    7.30    2.70
   0 -12   0    7.60    3.30
   0  12  -1   25.60    2.40
   0  12  -1   24.40    4.60
   0  12  -1   28.70    1.90
   0  12   1   26.00    3.60
   0  12   1   28.20    2.70
   0 -12  -1   29.50    3.80
   0 -12  -1   26.90    3.50
   0 -12   1   26.90    3.80
   0 -12   1   19.50    4.40
   0  12  -2    5.70    3.40
   0  12   2    2.60    2.60
   0  12   2    1.20    2.70
   0  12  -2    3.70    2.10
   0 -12   2    7.60    4.30
   0 -12  -2    3.60    3.20
   0  12   3  264.17    9.10
   0  12  -3  252.97   10.40
   0  12   3  275.07    8.60
   0 -12   3  254.87    8.70
   0 -12   3  270.77   11.90
   0 -12  -3  263.77    9.60
   0  12  -4   66.39    6.40
   0  12   4   60.19    4.60
   0  12   4   59.09    5.70
   0 -12   4   64.89    7.00
   0 -12   4   56.69    3.10
   0 -12  -4   59.59    5.60
   0 -12   4   61.69    5.30
   0  12  -5  276.07   12.20
   0  12   5  278.17    8.30
   0  12   5  267.77   11.10
   0 -12   5  268.97   10.90
   0 -12   5  268.27   12.90
   0 -12   5  265.67    8.00
   0 -12  -5  287.37   11.40
   0  12  -6   58.09    7.20
   0  12   6   57.09    7.60
   0  12   6   62.29    6.30
   0 -12   6   53.09    8.70
   0 -12   6   59.89    6.40
   0 -12  -6   61.29    7.30
   0 -12   6   67.79    5.00
   0  12   7   15.90    7.10
   0  12  -7   26.00    6.30
   0  12   7   24.60    5.50
   0  12   7   23.40    5.50
   0 -12  -7   19.40    6.30
   0 -12   7   21.10    4.70
   0 -12   7   43.60    8.00
   0 -12   7   26.00    5.90
   0  12   8    8.50    8.10
   0  12   8    8.70    4.90
   0  12  -8    2.80    5.00
   0 -12   8    3.80    6.60
   0 -12  -8   14.40    5.80
   0 -12   8   10.10    7.10
   0  12  -9   61.39    7.50
   0  12   9   51.29    9.20
   0 -12   9   54.09   11.20
   0 -12   9   59.09    8.70
   0 -12  -9   48.00    8.00
   0  12 -10   11.30    6.70
   0  12  10   30.80    9.00
   0 -12 -10   13.60    7.00
   0 -12  10   -1.70   10.30
   0 -12  10   22.60    8.00
   0  12  11   -4.00    8.40
   0 -12  11   -5.80    7.20
   0 -12  11   -8.20   11.20
   0  13   0   -2.60    1.50
   0  13   0    6.70    3.00
   0 -13   0    1.00    2.40
   0  13  -1   22.50    1.70
   0  13   1   20.10    3.80
   0  13  -1   25.10    4.60
   0  13  -1   20.60    2.20
   0  13   1   24.60    2.70
   0 -13   1   29.40    5.00
   0 -13  -1   24.30    3.50
   0 -13  -1   19.60    3.50
   0 -13   1   16.70    3.20
   0  13  -2    8.60    2.20
   0  13  -2   12.80    3.90
   0  13   2    9.00    2.70
   0  13   2    5.30    2.40
   0 -13  -2    5.70    3.00
   0 -13   2    7.40    3.90
   0  13   3   94.19    5.90
   0  13   3   91.69    5.50
   0  13  -3   93.39    7.20
   0 -13   3   91.29    8.00
   0 -13  -3   91.29    6.20
   0  13   4    7.40    2.70
   0  13  -4    8.20    4.30
   0  13   4   10.10    4.10
   0 -13   4    8.90    1.50
   0 -13   4    4.00    3.20
   0 -13  -4    3.10    3.40
   0 -13   4    9.60    5.00
   0  13   5  133.39    8.30
   0  13   5  118.49    5.90
   0  13  -5  126.99    9.40
   0 -13   5  114.69   10.30
   0 -13   5   99.89    7.80
   0 -13  -5  135.29    9.30
   0 -13   5  119.09    5.00
   0  13  -6    0.70    4.40
   0  13   6    7.20    5.70
   0  13   6   -1.90    3.40
   0 -13   6   15.80    7.40
   0 -13   6    9.40    2.80
   0 -13  -6    8.10    5.30
   0 -13   6    3.80    4.60
   0  13   7    5.50    4.50
   0  13  -7    6.80    5.60
   0  13   7   18.70    7.00
   0  13   7    6.20    4.20
   0 -13   7    4.70    5.60
   0 -13   7   -1.60    8.30
   0 -13  -7    5.50    6.00
   0  13   8    3.00    4.70
   0  13  -8    3.20    4.70
   0  13   8   11.70    7.70
   0 -13   8   -0.50    5.00
   0 -13  -8    4.80    5.50
   0 -13   8    6.60    8.80
   0  13  -9   -4.00    5.90
   0  13   9    9.80    8.80
   0 -13  -9   10.40    6.30
   0 -13   9   -1.60    7.80
   0 -13   9   11.40    6.40
   0  13  10    5.70    8.00
   0  13 -10   -2.70    5.00
   0 -13  10   -0.80    8.70
   0 -13 -10   18.90    7.40
   0 -13  10   16.90    8.80
   0  13  11  -16.70    7.80
   0 -13  11    3.30    9.90
   0 -13  11   17.90    9.50
   0  14   0  257.47    9.80
   0  14   0  264.77    7.00
   0 -14   0  283.77    9.40
   0 -14   0  256.97    9.90
   0  14   1    7.40    2.10
   0  14   1   12.60    3.20
   0  14  -1    9.00    1.90
   0  14  -1   13.20    3.80
   0  14  -1    5.10    1.40
   0 -14   1    9.30    3.60
   0 -14   1    7.20    3.40
   0 -14  -1    7.00    3.20
   0 -14  -1    8.70    3.00
   0  14   2   15.00    3.20
   0  14  -2   21.00    4.40
   0  14   2   18.60    3.10
   0  14  -2   16.20    2.60
   0 -14   2   16.40    5.20
   0 -14  -2   19.60    4.10
   0  14   3    4.40    2.90
   0  14  -3    5.30    4.70
   0  14   3    4.20    3.00
   0 -14   3    2.30    5.20
   0 -14  -3    6.80    4.00
   0  14   4  133.59    6.30
   0  14  -4  127.39    9.60
   0  14   4  128.19    7.90
   0 -14  -4  113.09    7.60
   0 -14   4  129.09    7.00
   0 -14   4  131.29    9.90
   0  14  -5   69.19    7.30
   0  14   5   70.29    7.00
   0  14   5   56.99    4.70
   0 -14   5   79.09    9.20
   0 -14   5   72.69    6.70
   0 -14  -5   74.99    7.30
   0 -14   5   70.69    3.70
   0  14  -6  278.47   13.00
   0  14   6  267.57   13.50
   0 -14   6  261.47   14.60
   0 -14   6  291.97   12.40
   0 -14  -6  294.77   13.40
   0  14   7   66.09    9.00
   0  14   7   50.89    7.10
   0  14  -7   60.29    7.60
   0  14   7   69.99    6.90
   0 -14   7   60.49   10.30
   0 -14   7   69.19    7.40
   0 -14  -7   60.59    8.30
   0  14  -8    8.00    5.40
   0  14   8   -4.20    7.30
   0 -14   8    6.80    7.70
   0 -14  -8   11.60    5.90
   0 -14   8   -3.40    6.10
   0  14  -9    2.40    6.30
   0  14   9   -2.80    8.60
   0 -14  -9   -9.10    5.60
   0 -14   9    4.00    5.80
   0 -14   9  -18.00    9.20
   0  14 -10   12.80    7.10
   0  14  10    7.40    7.90
   0 -14 -10   17.60    7.60
   0 -14  10    9.10    9.30
   0 -14  10   10.30    8.70
   0  14  11   -1.00    8.60
   0 -14  11   21.30   10.90
   0 -14 -11    5.00    7.80
   0 -14  11   10.80    9.30
   0  15   0    1.50    1.60
   0  15   0    2.90    3.30
   0 -15   0    4.70    3.60
   0 -15   0    7.70    3.00
   0  15   1   47.70    4.90
   0  15   1   40.00    3.20
   0  15  -1   46.60    2.50
   0  15  -1   41.10    3.10
   0  15  -1   34.60    4.90
   0 -15  -1   38.30    4.80
   0 -15   1   39.90    4.80
   0 -15  -1   42.20    4.90
   0 -15   1   37.70    5.50
   0  15  -2   51.39    3.80
   0  15   2   43.20    4.50
   0  15  -2   50.79    5.80
   0  15   2   48.80    4.10
   0 -15  -2   49.20    4.90
   0 -15   2   43.10    4.70
   0 -15   2   52.39    6.60
   0  15   3   -0.30    2.90
   0  15  -3   -5.20    3.70
   0  15   3   -1.30    2.80
   0 -15   3    9.80    5.80
   0 -15  -3   -1.50    3.30
   0  15   4    4.60    3.40
   0  15  -4    4.70    4.40
   0  15   4    6.10    4.00
   0 -15  -4    4.30    4.50
   0 -15   4   10.90    5.70
   0  15   5    5.00    4.80
   0  15  -5    9.70    4.90
   0  15   5   12.20    3.50
   0 -15  -5    5.60    4.10
   0 -15   5   -0.10    6.90
   0 -15   5    9.80    4.00
   0  15   6    8.80    5.00
   0  15  -6    7.20    5.00
   0 -15   6   20.40    7.40
   0 -15  -6    1.30    5.10
   0 -15   6   -1.90    4.60
   0  15   7   34.20    6.00
   0  15   7   37.20    7.00
   0  15  -7   38.70    6.90
   0 -15  -7   34.90    7.40
   0 -15   7   27.00    7.90
   0 -15   7   43.10    7.00
   0  15   8   37.30    8.10
   0  15  -8   51.19    7.70
   0 -15   8   33.00   10.60
   0 -15   8   46.00    7.90
   0 -15  -8   46.40    7.60
   0  15   9   12.40    9.00
   0  15  -9  -10.00    6.00
   0 -15  -9  -10.20    6.90
   0 -15   9   -2.10    8.00
   0 -15   9   -2.20    6.90
   0  15  10    8.10    9.80
   0  15 -10   16.20    7.40
   0 -15  10    3.90    7.90
   0 -15  10    1.80   11.20
   0 -15 -10    7.10    8.30
   0  15  11   34.20   10.40
   0 -15 -11    1.70    8.80
   0 -15  11   33.10   10.40
   0  16   0   55.59    5.70
   0  16   0   58.39    3.30
   0  16   0   55.79    3.70
   0 -16   0   51.49    4.90
   0 -16   0   71.79    6.30
   0  16  -1   98.09    3.30
   0  16   1   97.89    4.50
   0  16  -1   99.49    4.10
   0  16  -1   93.89    7.20
   0  16   1   88.09    6.80
   0 -16   1   88.59    6.80
   0 -16  -1  100.89    6.50
   0 -16  -1   91.69    6.80
   0 -16   1   98.69    7.40
   0  16   2    9.70    2.90
   0  16  -2   18.70    4.70
   0  16   2   10.40    4.00
   0  16  -2   13.90    2.50
   0 -16  -2   11.30    3.60
   0 -16   2    9.30    5.30
   0 -16   2    5.80    3.20
   0  16   3    6.00    3.10
   0  16   3    6.40    3.50
   0  16  -3    7.10    4.40
   0 -16   3    4.70    6.00
   0 -16  -3   12.30    4.60
   0  16   4  153.58    7.70
   0  16   4  134.49    8.20
   0  16  -4  147.99    9.90
   0 -16   4  137.79   11.20
   0 -16  -4  139.19    9.50
   0  16  -5   10.00    5.90
   0  16   5    9.30    3.50
   0  16   5   -0.40    4.80
   0 -16   5    3.70    6.50
   0 -16  -5   14.10    4.80
   0  16   6   20.90    6.50
   0  16  -6    8.60    6.40
   0 -16  -6   29.50    5.80
   0 -16   6   25.30    9.70
   0 -16   6   29.30    5.50
   0  16   7   26.70    7.50
   0  16  -7   34.80    6.70
   0  16   7   22.00    5.70
   0 -16   7   17.10    6.00
   0 -16   7   21.20    9.40
   0 -16  -7   25.20    6.10
   0  16   8  119.29   11.80
   0  16  -8  121.39   10.60
   0 -16   8  114.09   12.30
   0 -16   8  109.89    9.60
   0 -16  -8  104.79   10.40
   0  16  -9   -3.00    7.00
   0  16   9    3.10    7.10
   0 -16   9    2.10   10.40
   0 -16  -9   -5.60    5.70
   0 -16   9   -5.70    6.80
   0  16  10    7.60    9.90
   0  16 -10   -5.70    6.70
   0 -16  10    1.30    8.10
   0 -16  10   -4.70    9.30
   0 -16 -10    7.30    7.10
   0  17   0    1.40    3.60
   0  17   0   -0.60    2.20
   0  17   0    0.90    1.80
   0  17   0    1.40    1.70
   0 -17   0    5.30    3.30
   0 -17   0    0.80    4.00
   0  17  -1  284.27    6.70
   0  17   1  310.97   11.10
   0  17  -1  261.07   11.50
   0  17  -1  293.17    7.70
   0  17   1  281.87    8.10
   0 -17  -1  289.97   11.10
   0 -17  -1  282.37   11.10
   0 -17   1  277.77   12.20
   0 -17   1  304.47   10.80
   0  17  -2   45.70    3.40
   0  17   2   37.80    5.20
   0  17  -2   52.79    6.30
   0  17   2   39.50    3.90
   0 -17   2   46.40    6.30
   0 -17   2   38.80    5.50
   0 -17  -2   39.30    5.00
   0  17   3   24.60    3.90
   0  17  -3   20.90    5.40
   0  17   3   15.70    4.20
   0 -17  -3   16.80    4.40
   0 -17   3   23.90    5.90
   0  17  -4   -3.30    4.40
   0  17   4   -4.00    3.70
   0  17   4    8.50    4.10
   0 -17  -4    0.90    3.80
   0 -17   4   10.80    7.20
   0  17   5   -5.20    2.90
   0  17   5    6.00    4.80
   0  17  -5    1.10    6.10
   0 -17  -5   13.50    5.60
   0 -17   5   28.30    8.00
   0  17   6   41.30    7.40
   0  17  -6   35.40    7.90
   0 -17  -6   41.30    6.60
   0 -17   6   42.60    8.70
   0 -17   6   41.30    6.50
   0  17  -7    5.40    5.40
   0  17   7    9.50    6.90
   0 -17  -7    1.70    5.00
   0 -17   7    0.90    5.00
   0 -17   7  -12.70    6.70
   0  17   8    0.90    7.40
   0  17  -8   -5.20    5.40
   0 -17   8    3.30    7.90
   0 -17   8    2.40    6.00
   0 -17  -8    1.50    5.30
   0  17  -9   -7.10    6.50
   0  17   9   12.40    9.20
   0 -17  -9    4.10    6.40
   0 -17   9    5.10    8.70
   0  17  10   -5.70    7.40
   0  17 -10   -4.70    5.90
   0 -17 -10    2.40    7.00
   0 -17  10   -0.20    9.70
   0  18   0  958.10   25.10
   0  18   0  983.00   20.40
   0 -18   0 1010.10   25.30
   0 -18   0 1009.70   24.70
   0  18  -1   29.20    2.30
   0  18  -1   27.00    5.30
   0  18   1   27.90    3.00
   0  18  -1   30.00    2.60
   0  18   1   29.30    4.80
   0 -18   1   24.70    5.00
   0 -18   1   30.00    5.30
   0 -18  -1   20.10    4.30
   0  18   2   27.00    4.50
   0  18   2   27.30    3.50
   0  18  -2   21.30    6.00
   0 -18   2   25.50    6.50
   0 -18  -2   20.70    5.10
   0 -18   2   24.70    5.10
   0  18   3   35.90    5.20
   0  18   3   44.80    4.70
   0  18  -3   46.10    7.20
   0 -18   3   37.60    6.70
   0 -18   3   35.20    5.20
   0 -18  -3   55.99    5.90
   0  18   4   61.99    6.00
   0  18  -4   71.09    8.00
   0  18   4   50.79    5.50
   0 -18   4   46.20    7.90
   0 -18  -4   62.99    6.60
   0  18   5   20.70    4.10
   0  18   5   14.00    5.40
   0  18  -5   25.40    6.30
   0 -18  -5   29.70    5.70
   0 -18   5    6.50    8.50
   0  18  -6  108.89   10.10
   0  18   6  119.99    9.90
   0 -18   6  103.79   11.40
   0 -18  -6  113.89    9.90
   0  18   7   20.90    7.30
   0  18  -7   21.30    6.60
   0 -18   7   22.30    8.60
   0 -18  -7   20.90    7.40
   0 -18   7    6.30    6.20
   0  18   8   22.60    6.90
   0  18  -8   -5.70    5.60
   0 -18   8    7.00    8.50
   0 -18  -8    5.30    7.20
   0  18   9   -8.10    8.40
   0  18  -9   -1.20    7.40
   0 -18  -9    2.30    7.80
   0 -18   9    0.40    8.50
   0  18  10   11.30   10.40
   0  18 -10    4.20    6.80
   0 -18 -10    3.80    7.10
   0 -18  10   14.20   13.20
   0  19   0    4.80    2.00
   0  19   0    0.50    3.90
   0 -19   0    6.20    3.70
   0 -19   0    2.30    4.50
   0  19   1  146.59    9.30
   0  19  -1  132.09   10.10
   0  19   1  126.59    5.30
   0  19  -1  132.99    4.70
   0 -19  -1  124.59    8.80
   0 -19   1  121.29    7.80
   0 -19   1  114.89    9.60
   0  19   2  126.39    6.30
   0  19   2  110.29    8.20
   0  19  -2  130.09   10.40
   0 -19  -2  133.79    9.10
   0 -19   2  109.69    8.60
   0 -19   2  111.29    9.50
   0  19   3    0.00    3.80
   0  19  -3    4.30    4.70
   0  19   3    2.80    3.50
   0 -19   3   -3.40    6.30
   0 -19   3    3.40    4.70
   0 -19  -3    0.30    3.90
   0  19  -4  108.79   10.00
   0  19   4  101.79    7.90
   0  19   4   95.99    7.40
   0 -19   4   95.09    9.90
   0 -19  -4   90.29    8.40
   0  19   5   30.70    5.90
   0  19  -5   40.80    7.20
   0  19   5   24.30    4.50
   0 -19  -5   23.80    6.30
   0 -19   5   14.20    8.70
   0  19  -6   25.50    6.80
   0  19   6    8.10    5.90
   0 -19   6    0.20    8.50
   0 -19  -6    3.40    4.70
   0  19   7    8.60    5.90
   0  19  -7   20.10    6.70
   0 -19  -7    7.80    5.90
   0 -19   7   -3.90    9.40
   0  19  -8   29.40    7.50
   0  19   8   13.50    8.40
   0 -19   8   16.50    9.30
   0 -19  -8   23.70    7.00
   0  19  -9   31.50    9.10
   0  19   9   48.60   10.60
   0 -19  -9   39.30    8.30
   0 -19   9   47.50   12.90
   0  19  10   26.80    9.60
   0  19 -10   14.10    7.80
   0 -19 -10   22.00    8.20
   0  20   0   17.80    5.10
   0 -20   0   27.70    5.80
   0 -20   0   15.00    4.80
   0 -20   0   17.20    5.20
   0  20   1   69.89    7.20
   0  20   1   45.80    3.60
   0  20  -1   47.80    7.50
   0 -20   1   51.99    7.30
   0 -20  -1   51.69    6.40
   0 -20   1   49.00    6.10
   0  20  -2    0.30    4.60
   0  20   2    5.80    4.70
   0  20   2    2.90    3.00
   0 -20   2    4.00    4.80
   0 -20   2    0.40    3.80
   0 -20  -2   -3.60    3.70
   0  20   3  462.15   15.10
   0  20   3  434.36   13.40
   0  20  -3  436.36   16.90
   0 -20   3  465.25   16.30
   0 -20  -3  500.05   16.20
   0 -20   3  429.26   18.60
   0  20   4   43.20    5.50
   0  20  -4   45.50    7.50
   0  20   4   47.90    5.80
   0 -20  -4   31.10    6.50
   0 -20   4   46.90    9.20
   0  20   5   67.59    7.20
   0  20  -5   63.69    8.70
   0 -20   5   74.29    9.90
   0 -20  -5   79.99    8.60
   0  20  -6   45.40    7.80
   0  20   6   37.30    7.00
   0 -20   6   50.09    9.70
   0 -20  -6   44.30    7.10
   0  20   7    6.50    6.90
   0  20  -7    0.80    7.40
   0 -20  -7    7.30    5.70
   0 -20   7    4.90    7.70
   0  20  -8   39.30    8.30
   0  20   8   32.30    8.90
   0  20   8   25.90    7.60
   0 -20   8   18.20    9.90
   0 -20  -8   27.10    8.40
   0  20   9   -6.00    7.00
   0  20  -9   10.40    7.00
   0 -20   9   -0.30    9.40
   0 -20  -9    9.40    6.80
   0  21   0   11.70    5.00
   0 -21   0    8.10    4.60
   0 -21   0    2.80    4.80
   0 -21   0    2.70    4.90
   0  21  -1   27.10    6.80
   0  21   1   14.60    4.90
   0 -21   1   18.40    6.10
   0 -21   1   30.00    5.20
   0 -21  -1   15.70    4.60
   0  21  -2  122.79    9.80
   0  21   2  135.29    9.30
   0 -21   2  108.09    8.40
   0 -21   2  109.99   10.10
   0 -21  -2  122.79    9.60
   0  21  -3  150.08   11.00
   0  21   3  131.69    9.10
   0 -21   3  146.19   10.40
   0 -21  -3  136.49    9.40
   0 -21   3  135.89   11.60
   0  21   4   15.30    5.00
   0  21   4   11.50    4.70
   0  21  -4   12.10    5.90
   0 -21  -4    6.50    5.60
   0 -21   4   13.20    4.70
   0 -21   4    8.80    7.70
   0  21   5   55.39    6.90
   0  21  -5   47.90    8.20
   0 -21  -5   66.89    8.30
   0 -21   5   42.50    9.90
   0  21  -6    3.80    6.40
   0  21   6    2.80    6.50
   0 -21   6   -5.40    8.80
   0 -21  -6    1.40    6.20
   0  21   7    0.90    6.80
   0  21  -7    8.40    7.80
   0 -21  -7   11.70    7.20
   0 -21   7    9.30   10.60
   0  21   8    6.10   12.20
   0  21  -8   -7.70    5.90
   0  21   8   -1.50    5.90
   0 -21  -8    5.50    6.30
   0 -21   8   -8.70   10.20
   0  21  -9   38.20    8.70
   0 -21  -9   44.80    9.80
   0 -21   9   51.59   14.00
   0  22   0  233.18   12.20
   0 -22   0  252.17   12.30
   0 -22   0  254.77   12.50
   0  22   1    2.30    4.40
   0  22  -1    3.80    6.10
   0 -22   1   -9.30    4.50
   0 -22   1   -4.20    5.20
   0 -22  -1   -3.90    3.90
   0  22   2    4.50    4.20
   0  22  -2   -7.50    4.60
   0 -22   2    0.80    5.20
   0 -22  -2   -3.10    5.00
   0 -22   2   -3.00    4.80
   0  22   3   21.40    5.40
   0  22  -3   23.20    6.60
   0 -22   3   14.60    7.50
   0 -22  -3   12.40    5.70
   0 -22   3   16.80    5.90
   0  22  -4   28.20    7.10
   0  22   4   32.20    6.00
   0 -22   4   29.60    7.80
   0 -22   4   35.00    6.40
   0 -22  -4   29.90    6.80
   0  22  -5   -2.30    7.00
   0 -22   5    3.30    8.40
   0 -22  -5   14.70    5.30
   0  22  -6   -2.20    5.80
   0 -22   6   -0.30    9.20
   0 -22  -6    8.50    6.70
   0  22  -7    7.00    7.90
   0 -22  -7    9.60    7.40
   0 -22   7   10.90    9.00
   0  22  -8   16.50    7.20
   0 -22   8    1.30    8.70
   0 -22  -8    3.60    6.10
   0  22  -9    3.40    7.50
   0 -22  -9   13.80    7.40
   0  23   0    0.30    4.80
   0 -23   0    4.50    5.10
   0 -23   0    0.60    5.40
   0  23   1   16.40    6.10
   0  23  -1   11.60    6.80
   0 -23   1    6.70    4.50
   0 -23   1   14.30    5.60
   0 -23  -1   10.60    5.50
   0  23  -2    5.30    5.70
   0  23   2   14.20    5.60
   0 -23  -2   17.40    5.90
   0 -23   2   22.40    7.10
   0 -23   2   11.00    5.90
   0  23   3   14.00    5.40
   0  23  -3    9.80    7.10
   0 -23   3    8.70    5.80
   0 -23  -3   10.30    5.70
   0 -23   3   13.40    6.50
   0  23  -4   57.69    8.40
   0  23   4   42.40    6.60
   0 -23   4   29.50    9.10
   0 -23   4   36.80    7.20
   0 -23  -4   34.40    7.10
   0  23  -5    1.50    7.50
   0 -23   5    9.90    6.60
   0 -23  -5    8.50    5.40
   0 -23   5    2.00    7.20
   0  23  -6   -0.80    6.20
   0 -23  -6   -3.00    6.70
   0 -23   6   -0.90    7.40
   0  23  -7  -11.90    7.70
   0 -23  -7   -7.30    5.30
   0 -23   7   10.00   10.60
   0  23  -8   71.69   10.70
   0 -23  -8   64.29   10.50
   0 -23   8   75.69   14.70
   0  24   0    8.80    5.30
   0 -24   0    5.00    5.70
   0 -24   0   -5.40    4.20
   0  24  -1   75.39    9.50
   0  24   1   77.79    8.80
   0 -24  -1   65.49    7.90
   0 -24   1   65.19    8.40
   0 -24   1   50.99    7.60
   0  24  -2   16.60    6.30
   0  24   2   31.10    6.70
   0 -24  -2   27.90    6.00
   0 -24   2   20.60    6.20
   0 -24   2   16.70    6.20
   0  24  -3   10.70    7.40
   0  24   3   14.30    5.80
   0 -24  -3    0.30    4.60
   0 -24   3    2.50    5.60
   0 -24   3   10.20    7.60
   0  24  -4   74.99    9.90
   0 -24   4   68.19    8.50
   0 -24   4   90.09   10.60
   0 -24  -4   73.99    8.30
   0  24  -5   -2.80    7.70
   0 -24   5    2.70    5.20
   0 -24  -5    4.30    6.50
   0 -24   5   10.10    9.40
   0  24  -6   74.29   11.20
   0 -24  -6   51.89    9.10
   0 -24   6   75.79    9.10
   0 -24   6   80.89   12.60
   0  24  -7   -4.50    8.10
   0  24   7    6.70    6.90
   0 -24  -7   -4.30    6.10
   0 -24   7   -1.20    8.70
   0  24  -8   -7.10    6.80
   0 -24   8    0.60    9.30
   0 -24  -8    9.10    8.60
   0  25   0   -0.30    5.20
   0 -25   0    2.00    5.60
   0 -25   0    2.50    4.60
   0  25  -1   28.90    7.00
   0  25   1   36.50    7.60
   0 -25   1   33.80    7.70
   0 -25   1   45.10    6.50
   0 -25  -1   31.20    6.80
   0  25  -2   14.40    7.40
   0  25   2   -4.90    4.50
   0 -25   2   12.70    7.40
   0 -25  -2    3.20    5.70
   0 -25   2    6.60    4.90
   0  25   3   27.20    6.60
   0  25  -3    3.10    7.20
   0 -25   3   13.70    6.20
   0 -25   3   19.90    7.70
   0 -25  -3    2.30    5.90
   0  25  -4    5.60    7.90
   0 -25  -4   20.80    6.10
   0 -25   4   16.50    6.70
   0 -25   4   19.20    8.80
   0  25  -5    5.20    6.70
   0 -25   5    7.80    5.50
   0 -25  -5   12.70    7.00
   0 -25   5   -4.50    7.50
   0  25  -6   23.40    9.50
   0 -25  -6   10.10    7.40
   0 -25   6   13.90    9.00
   0 -25   6   -2.90    7.10
   0  25  -7    0.80    8.60
   0  25   7   16.20    7.90
   0 -25   7  -12.20   10.60
   0 -25  -7    8.00    6.70
   0  26   0  136.09   11.20
   0 -26   0  159.98   11.60
   0  26   1   28.80    7.50
   0  26  -1   33.60    7.00
   0 -26   1   52.89    7.80
   0 -26   1   41.80    8.00
   0 -26  -1   33.10    7.20
   0 -26   1   46.50    8.20
   0  26  -2   32.40    8.80
   0  26   2   51.39    7.50
   0 -26   2   24.40    6.90
   0 -26   2   30.50    7.30
   0 -26  -2   30.70    7.10
   0  26  -3  102.29   11.20
   0  26   3   83.39    9.00
   0 -26  -3  113.59    9.60
   0 -26   3   98.39   11.20
   0 -26   3   97.59    9.60
   0  26  -4   44.30    9.50
   0 -26   4   40.90    8.00
   0 -26  -4   36.20    7.90
   0 -26   4   34.70   10.00
   0  26  -5   -4.30    6.30
   0 -26   5    1.30    9.20
   0 -26  -5  -11.50    6.20
   0 -26   5   -5.60    5.40
   0  26  -6   -0.10    8.60
   0 -26  -6   -6.60    6.70
   0 -26   6    3.10    7.40
   0 -26   6   -8.30    9.90
   0  26  -7   -3.50    7.20
   0  26   7    2.20    8.40
   0 -26   7  -20.10    7.10
   0 -26   7   11.10    9.70
   0 -26  -7    9.30    8.10
   0  27   0   -7.00    5.10
   0 -27   0   -1.70    5.80
   0  27   1   38.30    8.20
   0  27  -1   14.10    6.90
   0 -27   1   35.70    8.10
   0 -27  -1   21.10    6.80
   0 -27   1   26.40    7.10
   0  27   2   24.70    7.10
   0  27  -2   16.30    8.20
   0 -27   2   29.70    8.30
   0 -27  -2   25.20    6.30
   0 -27   2    6.00    6.40
   0  27   3   26.80    6.30
   0  27  -3   43.50    8.50
   0 -27   3   29.50    8.90
   0 -27   3    7.20    5.70
   0 -27  -3   20.30    6.90
   0  27  -4   11.60    7.10
   0 -27   4    7.40    6.90
   0 -27   4   10.40    7.30
   0 -27  -4    1.30    5.40
   0  27  -5   10.70    7.10
   0 -27   5    0.10    7.70
   0 -27   5   14.20    7.60
   0 -27  -5   18.30    6.80
   0  27  -6    3.10    7.30
   0 -27   6   -0.50    8.60
   0 -27   6    1.40    7.80
   0 -27  -6   13.40    6.90
   0  28   0    2.90    6.00
   0 -28   0   -6.50    6.00
   0  28  -1    2.60    6.00
   0  28   1   10.90    7.20
   0 -28  -1   13.00    6.50
   0 -28   1   -5.80    6.20
   0 -28   1   10.70    7.30
   0  28  -2   -3.90    5.80
   0  28   2    8.60    7.00
   0 -28  -2    2.00    6.50
   0 -28   2   -0.20    5.70
   0 -28   2    2.20    6.70
   0  28  -3   21.20    7.30
   0 -28  -3   22.40    7.60
   0 -28   3   14.10    8.60
   0 -28   3   29.40    8.00
   0  28  -4   -0.90    6.70
   0 -28   4    5.20    7.00
   0 -28  -4   10.90    7.10
   0 -28   4    1.20    8.60
   0  28  -5    6.10    7.40
   0 -28  -5   -4.80    7.10
   0 -28   5    8.00    9.90
   0 -28   6   77.39   13.50
   0 -28  -6   58.99    9.20
   0  29   0    7.10    6.30
   0 -29   0   -0.60    5.30
   0  29   1    4.00    7.30
   0  29  -1   26.50    7.60
   0 -29  -1    9.10    6.80
   0 -29   1   18.30    7.40
   0 -29   1   19.70    7.90
   0  29  -2   56.59    9.60
   0  29   2   55.19    9.10
   0 -29   2   81.99   10.90
   0 -29  -2   70.09    9.40
   0 -29   2   72.99    9.60
   0  29  -3   26.70    8.40
   0 -29   3   15.20    8.90
   0 -29  -3   23.30    6.60
   0 -29   3   28.00   12.60
   0  29  -4    0.90    6.90
   0 -29   4    0.50    7.00
   0 -29  -4    6.30    6.00
   0 -29  -5    9.50    7.80
   0 -29   5    2.40    9.40
   0  30   0   33.30    8.10
   0 -30   0   51.39   13.50
   0  30   1   -6.40    7.10
   0  30  -1    6.10    6.70
   0 -30  -1    6.00    7.10
   0  30  -2   51.39    9.60
   0  30   2   62.79    9.80
   0 -30   2   68.49   10.70
   0 -30  -2   59.79    9.30
   0  30  -3   25.00    9.80
   0 -30   3   23.10    9.60
   0 -30  -3   11.20    7.50
   0  30  -4   23.80    9.90
   0 -30  -4   23.50    8.30
   0 -30   4   19.50   10.10
   0  31   0    3.40    6.70
   0  31   1   64.69   10.70
   0  31  -1   70.29   10.10
   0  31  -2   -6.80    6.60
   0 -31   3    4.20    9.00
   0  32   0  229.68   16.00
   0  32  -1    6.00    9.00
   0  32   1   11.90    8.80
  -1   0  12   34.40   10.70
  -1   0  12   40.30   11.40
   1   0 -12   62.79   11.00
  -1   0  12   40.70   11.30
  -1   0  11   17.10    8.90
  -1   0  11   -0.70    7.80
  -1   0  11    3.20    7.30
  -1   0  10    4.70    7.10
  -1   0  10    0.80    6.90
  -1   0  10    9.80    7.70
  -1   0   9    2.50    5.30
  -1   0   9   19.10    8.50
   1   0  -9    9.90    5.60
   1   0  -8   13.50    5.10
  -1   0   8    7.60    6.00
  -1   0   8    8.50    4.90
  -1   0   7    6.10    6.00
   1   0  -7    9.50    4.70
  -1   0   7   -3.50    4.40
  -1   0   6   12.90    3.80
  -1   0   6   14.50    5.40
   1   0  -6   17.50    4.00
  -1   0   5    4.10    3.60
  -1   0   5   -0.30    3.50
   1   0  -5    6.30    3.70
  -1   0   4   82.19    5.70
  -1   0   4   83.29    6.20
   1   0  -4   83.19    5.20
  -1   0   3   -0.60    2.70
   1   0  -3    1.70    1.90
  -1   0   3   -1.10    2.10
  -1   0   3   -0.40    2.50
   1   0  -3    4.20    2.20
   1   0  -2  197.18    6.10
  -1   0   2  186.58    6.40
  -1   0   2  196.68    5.70
  -1   0   2  195.58    5.80
  -1   0   2  178.98    6.20
   1   0  -2  184.58    5.50
   1   0  -1    2.20    1.20
  -1   0   1    1.70    1.30
  -1   0   1    0.40    1.20
   1   0  -1    2.60    1.60
   1   0  -1    0.80    1.10
  -1   0   1   -0.90    1.60
  -1   0   1    0.00    1.60
   1   0   0  711.43   13.90
  -1   0   0  694.23   13.90
  -1   0   0  720.73   14.20
   1   0   1   -1.70    1.70
  -1   0  -1    1.00    1.60
  -1   0  -1    0.00    1.10
   1   0   1   -0.50    0.90
  -1   0  -2 1172.88   22.40
  -1   0  -2 1141.09   24.10
   1   0   2 1181.08   23.90
   1   0   2 1165.38   24.30
   1   0   2 1169.38   24.50
   1   0   3   -2.90    2.60
   1   0   3   -2.50    2.50
  -1   0  -3   -0.80    2.30
  -1   0  -3   -1.60    1.10
  -1   0  -4   77.79    3.60
  -1   0  -4   79.49    5.50
   1   0   4   68.79    5.90
   1   0   4   83.69    6.30
   1   0   5   -1.70    3.60
  -1   0  -5   -2.30    2.80
   1   0   5    6.20    4.10
  -1   0  -5    2.40    1.80
   1   0   6   37.00    5.40
  -1   0  -6   32.50    3.00
   1   0   6   31.50    5.70
   1   0   7   11.10    5.80
  -1   0  -7    4.90    2.30
   1   0   7   -6.40    4.90
   1   0   8  100.49    9.90
  -1   0  -8  101.59    5.30
   1   0   8  117.79   10.10
  -1   0  -8  104.99    9.80
  -1   0  -9    3.80    5.50
   1   0   9   -0.10    6.70
   1   0   9   -7.80    6.70
   1   0  10    4.10    7.80
   1   0  10   -1.60    7.70
   1   0  11   12.60   10.20
   1   0  11   -1.30    8.70
   1   0  12  125.89   14.50
   1   0  12  100.19   12.70
  -1   1  12   -1.10    8.80
  -1   1  12    0.60   11.10
  -1   1  12    0.30    9.70
   1  -1 -12    8.30    7.00
  -1  -1  12    2.50    9.20
  -1  -1  12   -1.40    7.70
  -1  -1  12    7.80   10.00
  -1   1  11   -6.70    7.90
   1   1 -11    1.70    5.80
  -1   1  11   13.20    9.70
  -1   1  11   -4.70    7.40
  -1  -1  11  -18.60    6.40
  -1  -1  11   -4.00    8.30
  -1  -1  11   11.20    8.70
  -1   1  10   26.00    6.50
  -1   1  10   23.30    8.10
  -1   1  10   34.70   10.30
   1  -1 -10   22.90    6.80
  -1  -1  10   15.90    7.70
  -1  -1  10   17.40    7.50
  -1  -1  10   22.50    8.40
  -1   1   9  261.87   16.60
  -1   1   9  242.98   13.40
  -1  -1   9  228.88   13.70
  -1  -1   9  182.78   13.00
  -1  -1   9  228.18   16.40
   1  -1  -9  240.18   12.90
   1   1  -8   61.29    7.60
  -1   1   8   65.19    8.30
  -1   1   8   67.59    7.70
   1  -1  -8   72.89    7.40
  -1  -1   8   67.39    8.10
  -1  -1   8   59.29    8.20
  -1   1   7  238.38   12.90
   1   1  -7  217.28   10.40
  -1   1   7  228.38   11.00
   1  -1  -7  222.68   10.70
  -1  -1   7  244.48   10.80
  -1  -1   7  219.08   12.00
  -1   1   6  101.69    7.30
  -1   1   6   92.29    7.50
   1   1  -6   93.09    6.80
  -1  -1   6   90.99    6.90
  -1  -1   6   94.99    8.00
   1  -1  -6  100.79    7.10
  -1   1   5 1287.77   28.20
  -1   1   5 1287.07   29.80
   1   1  -5 1248.38   28.50
  -1  -1   5 1283.97   29.60
  -1  -1   5 1310.97   28.80
   1  -1  -5 1268.17   28.60
   1   1  -4   23.60    3.80
  -1   1   4   27.60    4.70
  -1   1   4   38.60    3.80
  -1  -1   4   32.40    4.30
  -1  -1   4   30.50    4.10
   1  -1  -4   30.40    4.00
   1   1  -3  168.38    6.10
  -1   1   3  176.88    6.90
  -1   1   3  175.58    6.00
   1   1  -3  155.98    6.30
  -1  -1   3  177.58    6.70
  -1  -1   3  179.28    6.80
  -1  -1   3  176.98    7.10
   1  -1  -3  172.68    5.80
  -1  -1   3  168.58    6.30
   1  -1  -3  174.68    6.80
  -1   1   2  168.38    5.40
  -1   1   2  174.78    6.50
   1   1  -2  166.08    5.30
  -1   1   2  173.98    4.90
   1   1  -2  163.28    5.20
  -1  -1   2  172.08    5.60
  -1  -1   2  170.48    5.20
  -1  -1   2  160.88    5.60
  -1  -1   2  173.98    6.10
   1  -1  -2  164.48    6.20
   1  -1  -2  168.58    5.90
   1  -1  -2  176.98    4.80
  -1   1   1  174.08    4.70
  -1   1   1  167.48    4.80
  -1   1   1  175.08    5.00
   1   1  -1  173.18    5.00
  -1   1   1  178.78    4.80
   1   1  -1  174.78    4.80
   1   1  -1  163.28    4.10
  -1   1   1  171.98    3.90
   1  -1  -1  183.28    4.70
  -1  -1   1  177.18    4.20
   1  -1  -1  172.18    3.90
  -1  -1   1  172.38    4.90
  -1  -1   1  168.18    4.80
  -1  -1   1  171.08    5.10
   1  -1  -1  173.78    4.80
   1  -1  -1  178.38    4.70
  -1   1   0   25.90    2.10
  -1   1   0   23.50    1.90
   1  -1   0   21.30    1.70
  -1  -1   0   22.00    1.90
   1  -1   0   23.10    1.80
  -1   1  -1  137.59    4.20
   1   1   1  123.29    3.00
   1   1   1  125.79    3.90
   1   1   1  122.89    4.60
  -1   1  -1  130.19    3.60
   1  -1   1  134.89    3.60
  -1  -1  -1  127.29    3.00
   1  -1   1  126.79    4.20
  -1  -1  -1  125.89    4.20
   1  -1   1  131.09    4.70
  -1   1  -2 1060.89   22.40
   1   1   2 1094.39   22.80
  -1   1  -2 1078.39   21.20
   1   1   2 1131.29   22.40
   1  -1   2 1056.79   22.90
  -1  -1  -2 1096.59   22.30
   1  -1   2 1077.09   22.60
   1  -1   2 1049.00   22.40
  -1  -1  -2 1092.19   20.40
  -1   1  -3   26.70    2.30
   1   1   3   27.80    3.50
   1   1   3   27.10    3.60
  -1   1  -3   27.20    3.70
  -1  -1  -3   20.10    3.10
  -1  -1  -3   23.30    1.70
   1  -1   3   28.80    3.60
   1  -1   3   22.50    4.00
  -1   1  -4  751.22   16.10
   1   1   4  752.52   18.60
   1   1   4  748.23   19.10
  -1  -1  -4  748.83   15.30
   1  -1   4  745.83   18.80
   1  -1   4  748.83   18.80
  -1  -1  -4  746.43   18.20
  -1   1  -5  148.89    5.50
   1   1   5  137.89    8.30
   1   1   5  134.99    8.30
  -1  -1  -5  145.29    7.50
   1  -1   5  158.68    8.80
   1  -1   5  146.79    8.40
  -1  -1  -5  143.59    4.80
   1   1   6   -0.30    4.60
   1   1   6    5.20    4.50
  -1   1  -6    5.50    2.50
   1  -1   6    6.20    4.50
   1  -1   6   10.50    5.10
  -1  -1  -6    6.40    1.90
  -1  -1  -6   13.70    4.80
  -1   1  -7    2.40    2.60
   1   1   7    2.50    5.10
   1   1   7    0.20    5.30
  -1   1  -7   -0.10    4.40
   1  -1   7   -8.30    4.80
  -1  -1  -7    6.70    2.10
  -1  -1  -7   -3.30    3.60
   1  -1   7   12.10    6.00
   1   1   8   22.10    5.90
  -1   1  -8   23.90    5.90
   1   1   8   24.20    6.90
  -1   1  -8   18.70    3.40
   1  -1   8   38.60    7.20
  -1  -1  -8   25.40    3.90
   1  -1   8   20.30    7.10
   1   1   9    9.00    7.20
   1   1   9    5.50    6.90
   1  -1   9    7.40    6.80
  -1  -1  -9    4.40    5.30
   1  -1   9    3.40    5.90
   1   1  10   45.20    9.30
   1   1  10   59.39   10.20
   1  -1  10   57.39    9.00
  -1  -1 -10   56.19    9.00
   1  -1  10   47.70   11.00
   1   1  11   15.30    8.80
   1   1  11    9.10    8.70
   1  -1  11    6.60    7.70
   1  -1  11   20.10    9.40
   1   1  12   47.10    9.80
   1   1  12   61.29   14.10
   1  -1  12   45.40   10.20
   1  -1  12   42.50   11.60
  -1   2  12   10.50    9.70
  -1   2  12   -5.40    7.80
  -1  -2  12    6.10    7.90
  -1  -2  12   -4.60   10.70
  -1  -2  12  -11.90    9.00
  -1   2  11    3.80   10.40
   1   2 -11   -2.20    6.40
  -1   2  11  -11.70    8.50
  -1   2  11    1.90    7.40
  -1  -2  11   -4.10    6.80
  -1  -2  11   -3.40   10.00
  -1  -2  11   -8.00    8.10
  -1   2  10  -17.50    8.30
   1   2 -10   -3.40    5.60
  -1   2  10   -1.50    6.20
   1  -2 -10   -2.20    5.60
  -1  -2  10    3.30    7.50
  -1  -2  10    6.30    6.60
  -1  -2  10   -1.10    7.60
  -1   2   9  328.47   14.90
  -1   2   9  317.57   16.60
   1  -2  -9  333.17   15.00
  -1  -2   9  319.17   17.90
  -1  -2   9  296.07   15.90
  -1  -2   9  339.87   16.10
  -1   2   8  109.39    9.00
  -1   2   8   99.79    9.60
  -1  -2   8  117.39    9.30
  -1  -2   8  115.19   10.20
   1  -2  -8  103.59    8.70
  -1  -2   8  119.19    9.70
  -1   2   7    8.60    4.50
  -1   2   7   10.90    6.20
   1   2  -7    4.20    3.90
  -1  -2   7    3.00    4.90
  -1  -2   7    9.00    4.60
   1  -2  -7   10.40    4.20
  -1   2   6   19.00    4.30
   1   2  -6   17.30    3.90
  -1   2   6   12.70    4.60
   1  -2  -6   18.00    4.20
  -1  -2   6   17.10    4.40
  -1  -2   6   20.00    5.70
  -1   2   5    6.20    3.20
   1   2  -5   12.10    3.20
  -1   2   5    9.30    4.10
  -1  -2   5    3.10    4.00
  -1  -2   5    9.20    4.70
   1  -2  -5   12.40    3.40
  -1   2   4   18.20    3.00
  -1   2   4   15.10    3.70
   1   2  -4   22.00    3.30
   1  -2  -4   22.50    3.90
   1  -2  -4   12.50    3.10
  -1  -2   4   16.70    4.00
  -1  -2   4   15.20    4.50
   1   2  -3  466.75   11.40
  -1   2   3  452.95   10.80
   1   2  -3  461.65   11.80
  -1   2   3  445.26   12.00
   1  -2  -3  462.95   10.90
   1  -2  -3  471.55   10.70
  -1  -2   3  458.75   11.20
  -1  -2   3  466.05   11.70
  -1  -2   3  455.35   12.20
  -1  -2   3  455.95   11.90
   1  -2  -3  471.75   11.80
   1   2  -2  537.35   12.20
   1   2  -2  498.65   11.30
   1   2  -2  528.15   12.20
  -1   2   2  524.35   12.10
  -1   2   2  524.75   12.30
   1   2  -2  531.75   11.70
  -1   2   2  499.05   10.70
   1  -2  -2  510.25   11.30
   1  -2  -2  509.55   10.70
   1  -2  -2  516.55   12.00
  -1  -2   2  505.35   12.30
   1  -2  -2  509.95   11.90
  -1  -2   2  523.55   11.80
  -1  -2   2  521.75   12.50
  -1  -2   2  510.65   11.30
  -1   2   1  316.97    7.50
  -1   2   1  330.07    7.80
   1   2  -1  308.87    6.70
  -1   2   1  328.07    7.50
   1   2  -1  322.07    7.60
   1   2  -1  322.97    7.80
  -1   2   1  318.17    8.10
   1   2  -1  321.47    7.80
  -1  -2   1  325.87    7.70
  -1  -2   1  316.17    8.00
   1  -2  -1  327.97    7.50
   1  -2  -1  333.27    7.50
   1  -2  -1  324.87    7.70
   1  -2  -1  320.27    7.60
  -1  -2   1  315.97    6.70
   1   2   0   18.30    1.90
  -1   2   0   16.20    1.60
   1   2   0   16.90    0.90
  -1   2   0   15.30    1.50
  -1   2   0   13.30    1.70
   1  -2   0   18.30    1.70
   1  -2   0   17.20    1.70
  -1  -2   0   18.00    0.90
   1  -2   0   19.20    1.60
  -1  -2   0   22.20    2.00
  -1   2  -1 1138.69   22.50
  -1   2  -1 1175.18   22.60
   1   2   1 1159.48   22.50
   1   2   1 1117.49   23.10
  -1   2  -1 1139.49   23.10
   1  -2   1 1165.18   23.30
  -1  -2  -1 1126.09   22.40
  -1  -2  -1 1142.79   23.80
   1  -2   1 1171.98   22.60
   1  -2   1 1156.98   22.60
  -1   2  -2   -1.90    2.00
  -1   2  -2    1.30    1.50
   1   2   2   -1.50    2.00
   1   2   2   -1.60    2.50
   1  -2   2    3.10    3.20
  -1  -2  -2   -1.10    2.50
   1  -2   2   -2.80    2.10
   1   2   3  162.58    7.00
   1   2   3  157.68    7.20
  -1   2  -3  151.58    5.20
  -1  -2  -3  167.48    6.80
  -1  -2  -3  153.48    3.60
   1  -2   3  160.38    7.20
   1  -2   3  157.48    7.00
  -1   2  -4  426.96   10.60
   1   2   4  428.36   12.80
  -1   2  -4  415.26   13.10
   1   2   4  420.86   12.90
  -1  -2  -4  418.56    9.00
   1  -2   4  445.26   12.80
   1  -2   4  423.86   13.30
  -1  -2  -4  434.96   12.30
   1   2   5   -0.80    3.20
  -1   2  -5   -3.40    3.20
  -1   2  -5    1.50    2.10
   1   2   5   -1.70    3.60
  -1  -2  -5    5.40    3.20
  -1  -2  -5   -3.20    1.40
   1  -2   5    0.50    3.50
   1  -2   5    6.30    4.50
  -1   2  -6   16.00    2.90
   1   2   6   18.90    5.30
  -1   2  -6   14.00    4.40
   1   2   6   26.70    6.00
   1  -2   6   18.80    4.90
  -1  -2  -6   17.60    4.30
  -1  -2  -6   15.00    2.10
   1  -2   6   21.90    5.90
  -1   2  -7   67.89    7.90
   1   2   7   71.49    7.90
  -1   2  -7   76.39    5.40
   1   2   7   92.69    8.70
  -1  -2  -7   88.59    7.70
  -1  -2  -7   79.59    3.90
   1  -2   7   77.69    8.70
   1  -2   7   64.09    8.10
   1   2   8  103.69    9.80
   1   2   8   98.89    9.50
  -1   2  -8   95.89    5.60
  -1  -2  -8  107.79    9.50
   1  -2   8  107.29    9.50
   1  -2   8  100.49    9.80
   1   2   9   50.09    8.50
   1   2   9   71.39    9.80
   1  -2   9   50.79    9.20
   1  -2   9   48.20    8.80
   1   2  10   26.20    8.30
   1   2  10   18.90    8.50
   1  -2  10   17.70    8.60
  -1  -2 -10   19.50    6.80
   1  -2  10   -4.40    8.90
   1   2  11   43.30    9.90
   1   2  11   26.90    9.90
   1  -2  11   35.20    9.80
   1  -2  11   22.80    8.30
   1   2  12    9.20    8.20
   1   2  12   28.30   10.60
   1  -2  12   26.00    9.50
   1  -2  12   17.10   10.80
  -1   3  12    3.00   10.00
  -1   3  12    6.30    8.70
  -1  -3  12   -5.50   10.80
  -1  -3  12   -1.20    9.30
  -1  -3  12   -4.30    9.60
  -1   3  11   18.60    9.40
  -1   3  11   -3.80    7.10
  -1   3  11   10.90    8.60
  -1  -3  11   -6.90    6.50
   1  -3 -11    2.50    7.40
  -1  -3  11   -5.50    9.30
  -1  -3  11    4.20    8.50
   1   3 -10   -3.70    5.40
  -1   3  10    9.00    6.80
  -1   3  10   -3.00    7.30
   1  -3 -10   12.70    7.30
  -1  -3  10   -0.30    7.80
  -1  -3  10   -1.20    7.60
  -1  -3  10   -4.60    7.00
  -1   3   9  246.28   15.10
   1   3  -9  238.18   14.00
  -1   3   9  206.28   12.50
   1  -3  -9  238.48   14.20
  -1  -3   9  237.28   14.50
  -1  -3   9  234.58   16.30
  -1  -3   9  224.98   13.20
  -1   3   8   16.20    6.50
  -1   3   8   26.40    5.80
  -1  -3   8   24.70    6.70
   1  -3  -8   29.00    5.80
  -1  -3   8   14.40    6.70
  -1  -3   8   11.70    6.80
  -1   3   7  615.84   17.80
  -1   3   7  639.64   20.60
  -1  -3   7  650.23   20.80
  -1  -3   7  595.64   19.00
  -1  -3   7  629.54   19.60
   1  -3  -7  619.34   19.10
  -1   3   6  381.46   12.60
   1   3  -6  405.76   13.10
  -1   3   6  421.96   14.50
  -1  -3   6  419.46   14.60
  -1  -3   6  422.06   14.00
   1  -3  -6  439.16   14.30
  -1   3   5   23.40    3.60
  -1   3   5   18.40    4.30
   1   3  -5   18.10    3.50
  -1  -3   5   21.00    4.40
  -1  -3   5   18.10    4.80
  -1  -3   5   20.20    3.90
   1  -3  -5   17.20    3.70
  -1   3   4   40.40    3.80
  -1   3   4   35.60    4.50
   1   3  -4   38.10    3.80
   1  -3  -4   39.50    4.00
  -1  -3   4   35.00    3.80
  -1  -3   4   38.10    4.90
   1  -3  -4   39.50    3.00
  -1  -3   4   35.70    4.50
  -1   3   3  683.73   15.90
   1   3  -3  611.44   14.80
  -1   3   3  648.24   14.10
  -1  -3   3  664.33   16.00
   1  -3  -3  643.44   15.30
  -1  -3   3  664.73   15.20
  -1  -3   3  648.64   14.80
  -1  -3   3  666.63   16.00
   1  -3  -3  643.74   14.10
   1   3  -2 1847.72   35.70
  -1   3   2 1816.72   36.00
  -1   3   2 1829.62   35.50
   1   3  -2 1821.62   36.30
   1   3  -2 1895.11   36.40
  -1   3   2 1835.62   34.60
  -1  -3   2 1787.02   36.20
  -1  -3   2 1860.71   35.40
   1  -3  -2 1838.82   36.00
   1  -3  -2 1832.92   35.40
   1  -3  -2 1834.82   36.10
  -1  -3   2 1805.52   35.60
  -1  -3   2 1819.62   36.50
   1   3  -1 3268.77   63.59
  -1   3   1 3385.46   62.49
  -1   3   1 3254.47   61.89
   1   3  -1 3336.17   62.49
  -1   3   1 3300.67   62.29
   1   3  -1 3370.36   62.19
   1  -3  -1 3350.76   62.29
   1  -3  -1 3263.57   62.49
  -1  -3   1 3348.17   62.19
  -1  -3   1 3240.18   62.79
   1  -3  -1 3346.67   61.89
   1   3   0 1486.35   27.90
   1   3   0 1496.55   29.00
  -1   3   0 1524.85   28.60
  -1   3   0 1464.35   28.40
  -1   3   0 1524.65   29.20
   1  -3   0 1488.25   29.10
  -1  -3   0 1484.15   27.90
   1  -3   0 1530.35   28.40
   1  -3   0 1496.35   28.60
  -1  -3   0 1475.85   29.00
   1   3   1  225.48    6.60
   1   3   1  241.48    6.00
  -1   3  -1  232.58    6.30
  -1   3  -1  229.08    6.80
  -1   3  -1  232.38    5.80
   1  -3   1  234.18    7.10
  -1  -3  -1  235.78    6.60
   1  -3   1  222.08    5.40
   1  -3   1  237.98    5.90
   1  -3   1  233.28    6.20
  -1  -3  -1  225.18    5.80
   1   3   2    3.60    2.70
   1   3   2    6.30    2.10
  -1   3  -2    5.20    2.20
  -1   3  -2    3.60    2.40
  -1  -3  -2    8.50    2.90
   1  -3   2    4.80    2.80
   1  -3   2    4.80    2.60
  -1  -3  -2    2.30    2.00
   1  -3   2    4.00    1.80
  -1   3  -3   84.79    4.50
   1   3   3   97.09    5.80
  -1  -3  -3   96.99    5.20
   1  -3   3   92.59    6.50
   1  -3   3   87.29    5.90
  -1   3  -4    1.00    2.30
   1   3   4   -4.80    3.30
   1   3   4    0.00    3.20
  -1  -3  -4    1.50    0.90
  -1  -3  -4   -0.50    0.90
  -1  -3  -4    0.00    2.70
   1  -3   4   -4.30    3.00
   1  -3   4    5.20    3.40
  -1   3  -5    7.80    2.70
   1   3   5    2.00    4.50
   1   3   5   10.00    3.70
   1  -3   5    6.30    3.90
  -1  -3  -5    6.90    1.30
  -1  -3  -5    6.50    1.40
  -1  -3  -5    5.70    3.10
   1  -3   5    2.00    4.50
   1   3   6  145.79    8.50
   1   3   6  161.08   10.70
  -1   3  -6  147.19    6.50
   1  -3   6  141.09    9.00
  -1  -3  -6  154.18    4.50
  -1  -3  -6  154.28    4.50
  -1  -3  -6  156.38    9.40
   1  -3   6  149.39    9.30
  -1   3  -7  551.34   14.80
   1   3   7  546.85   19.00
   1   3   7  556.24   18.30
   1  -3   7  558.24   18.60
   1  -3   7  537.25   19.00
  -1  -3  -7  571.44   17.80
  -1  -3  -7  553.14   12.10
   1   3   8    8.80    5.90
  -1   3  -8    7.10    3.20
   1   3   8   25.00    8.40
   1  -3   8   15.50    7.60
   1  -3   8    8.10    6.80
   1   3   9    9.40    8.30
   1   3   9   -2.30    6.30
   1  -3   9    6.90    6.60
   1  -3   9    3.30    6.00
   1   3  10   35.10    7.60
   1   3  10   25.00   10.20
   1  -3  10   32.30    9.90
   1  -3  10   36.70    9.80
   1   3  11   -0.60    7.90
   1   3  11    1.90   10.30
   1  -3  11   12.90    9.80
   1  -3  11    8.20    8.90
  -1  -3 -11    6.90    6.40
   1   3  12   -0.70   11.40
   1   3  12   -1.20    9.00
   1  -3  12    8.50   10.40
   1  -3  12   15.60    9.40
   1  -3  12   13.70   12.10
  -1   4  12   17.00   10.30
  -1   4  12   13.80   11.30
  -1  -4  12   19.40   10.80
  -1  -4  12   23.60    9.70
  -1  -4  12    8.60    9.50
  -1   4  11   16.40    7.70
  -1   4  11   -3.20    9.70
  -1   4  11   17.20   11.10
  -1  -4  11    8.40    9.30
  -1  -4  11    8.70   10.00
   1  -4 -11    8.90    6.90
  -1  -4  11    3.00    8.30
  -1   4  10  148.99   14.40
  -1   4  10  149.99   11.80
  -1  -4  10  160.58   13.70
   1  -4 -10  160.58   12.40
  -1  -4  10  145.39   13.10
  -1  -4  10  150.28   12.90
  -1   4   9    9.70    5.80
  -1   4   9   -4.90    7.70
   1   4  -9   11.50    5.80
   1  -4  -9    8.70    5.70
  -1  -4   9    2.80    5.90
  -1  -4   9    8.20    8.20
  -1  -4   9    4.80    5.60
   1   4  -8  226.28   12.70
  -1   4   8  211.78   14.20
  -1   4   8  232.88   11.30
  -1  -4   8  211.28   12.30
  -1  -4   8  235.98   12.70
  -1  -4   8  228.28   14.50
   1  -4  -8  224.98   11.90
  -1   4   7   27.80    5.10
  -1   4   7   33.60    6.40
  -1  -4   7   28.90    6.00
   1  -4  -7   20.00    5.80
  -1  -4   7   41.40    7.10
  -1  -4   7   28.50    5.30
  -1   4   6  269.07    9.90
  -1   4   6  278.07   11.80
   1  -4  -6  267.27   10.80
  -1  -4   6  288.37   12.80
  -1  -4   6  276.27   11.10
  -1  -4   6  259.67   11.40
  -1   4   5   55.29    4.50
  -1   4   5   42.50    5.20
  -1  -4   5   49.10    5.50
   1  -4  -5   51.09    5.00
  -1  -4   5   56.99    5.60
  -1  -4   5   45.90    5.20
  -1   4   4  408.86   10.60
  -1   4   4  420.26   12.50
   1  -4  -4  413.96   10.20
  -1  -4   4  408.86   12.50
  -1  -4   4  420.16   11.50
   1  -4  -4  414.56   12.00
  -1  -4   4  426.36   12.60
  -1   4   3  590.74   14.30
  -1   4   3  582.74   12.80
  -1  -4   3  583.54   14.80
   1  -4  -3  546.25   14.10
  -1  -4   3  567.24   13.50
   1  -4  -3  601.34   13.00
  -1  -4   3  578.64   14.50
  -1  -4   3  603.24   13.60
   1   4  -2  431.66   10.50
   1   4  -2  425.26    9.80
  -1   4   2  418.36   10.00
  -1   4   2  417.76   10.70
   1   4  -2  415.66   10.90
  -1   4   2  424.76   10.40
  -1   4   2  410.56    8.70
  -1  -4   2  416.66   10.60
   1  -4  -2  423.26   10.90
  -1  -4   2  411.06   11.10
  -1  -4   2  412.56    9.90
  -1  -4   2  423.66    9.60
   1  -4  -2  418.76    9.80
   1  -4  -2  421.06   10.30
  -1   4   1  182.58    4.90
  -1   4   1  191.18    6.20
   1   4  -1  190.98    5.60
  -1   4   1  191.58    4.10
  -1   4   1  176.98    5.80
   1   4  -1  183.88    5.30
  -1   4   1  190.08    5.90
  -1  -4   1  184.58    6.30
  -1  -4   1  173.28    5.20
   1  -4  -1  184.48    4.10
   1  -4  -1  183.58    6.30
   1  -4  -1  185.98    4.80
   1  -4  -1  186.08    5.50
  -1   4   0 1361.76   26.90
  -1   4   0 1354.36   26.30
  -1   4   0 1346.67   25.90
   1   4   0 1373.26   26.60
   1   4   0 1352.96   25.70
   1   4   0 1341.57   27.10
  -1  -4   0 1375.06   27.60
  -1  -4   0 1347.37   25.70
   1  -4   0 1371.66   26.30
  -1  -4   0 1334.47   27.10
   1  -4   0 1358.56   27.00
   1  -4   0 1390.76   26.00
   1   4   1   33.00    2.60
   1   4   1   37.60    3.30
  -1   4  -1   38.60    2.30
  -1   4  -1   39.70    3.10
  -1   4  -1   40.90    3.60
   1  -4   1   37.10    2.20
   1  -4   1   42.90    3.20
   1  -4   1   43.20    3.30
   1  -4   1   42.50    2.50
  -1  -4  -1   40.00    2.90
  -1   4  -2 1368.06   27.30
   1   4   2 1358.76   25.30
   1   4   2 1357.46   27.50
  -1   4  -2 1383.66   27.60
   1   4   2 1373.46   28.30
   1  -4   2 1373.76   27.30
   1  -4   2 1356.76   28.40
  -1  -4  -2 1304.37   27.40
  -1  -4  -2 1351.36   28.10
   1  -4   2 1353.06   27.40
  -1   4  -3  225.98    7.10
   1   4   3  223.68    8.30
   1  -4   3  235.68    9.10
   1  -4   3  214.68    7.70
  -1  -4  -3  236.88    8.10
   1   4   4  191.38    8.60
  -1   4  -4  198.38    7.20
   1   4   4  198.88    9.40
   1  -4   4  208.88    8.50
  -1  -4  -4  215.28    8.20
   1  -4   4  210.78    9.70
   1   4   5   19.00    5.10
  -1   4  -5   10.50    3.10
   1   4   5    9.30    3.50
   1  -4   5    9.20    3.80
  -1  -4  -5   12.60    1.10
   1  -4   5   15.70    4.90
  -1  -4  -5    9.30    3.40
  -1  -4  -5   11.90    1.10
   1   4   6   26.70    5.40
   1   4   6   15.70    3.10
   1   4   6   17.90    5.20
  -1   4  -6   25.30    3.80
   1  -4   6   20.60    5.90
   1  -4   6   19.70    4.90
  -1  -4  -6   22.20    1.60
  -1  -4  -6   23.10    4.70
  -1  -4  -6   21.80    1.60
   1   4   7   15.10    6.60
   1   4   7    8.70    5.50
  -1  -4  -7   15.60    4.90
   1  -4   7   17.10    6.70
   1  -4   7   18.50    6.40
  -1   4  -8  535.25   15.10
   1   4   8  552.04   18.60
   1   4   8  524.95   20.00
  -1  -4  -8  512.65   18.20
   1  -4   8  553.64   19.70
   1  -4   8  568.04   20.80
   1   4   9   32.00    8.40
   1   4   9   36.10    6.90
  -1   4  -9   31.50    5.30
  -1  -4  -9   33.80    8.00
   1  -4   9   32.70    7.90
   1  -4   9   20.80    8.20
   1   4  10   -3.30    7.40
   1   4  10   -5.00    7.00
   1  -4  10   24.00    8.00
   1  -4  10    6.00    9.20
   1   4  11    5.80    8.30
   1   4  11    9.50    8.90
  -1  -4 -11   -2.40    6.00
   1  -4  11    3.30    9.50
   1  -4  11    4.50    8.20
   1   4  12   -9.50    9.00
   1   4  12   -8.80    9.00
   1  -4  12   -3.70    8.90
   1  -4  12    4.50   11.50
   1  -4  12   -7.30    9.30
  -1   5  12   42.60   12.90
  -1   5  12    0.20    8.90
  -1  -5  12   12.90    9.50
  -1  -5  12   21.10   11.10
  -1  -5  12   26.70   10.00
   1  -5 -12   34.80    8.70
  -1   5  11   42.90   10.70
  -1   5  11   34.50    9.80
  -1  -5  11   55.89   11.80
  -1  -5  11   53.79   10.30
   1  -5 -11   45.50    8.70
  -1  -5  11   26.10   10.40
  -1   5  10   56.49    8.10
  -1   5  10   59.79   10.30
  -1  -5  10   46.10    8.70
  -1  -5  10   63.79   10.00
   1  -5 -10   56.59    9.40
  -1  -5  10   60.99    8.70
  -1   5   9   75.59    9.90
  -1   5   9   72.89    8.10
  -1  -5   9   76.19    9.60
   1  -5  -9   83.79    9.00
  -1  -5   9   55.19    8.90
  -1  -5   9   64.99    9.70
   1   5  -8    5.10    4.80
  -1   5   8    0.50    5.70
  -1   5   8    0.20    4.30
  -1  -5   8    0.20    6.50
  -1  -5   8   -2.00    5.50
  -1  -5   8    5.50    5.90
   1  -5  -8   10.50    6.00
  -1   5   7   -3.10    4.20
  -1   5   7   10.70    5.40
   1   5  -7    2.10    4.20
  -1  -5   7   -1.50    6.00
   1  -5  -7    2.90    4.00
  -1  -5   7   -2.10    4.70
  -1  -5   7    0.60    4.90
  -1   5   6   85.29    6.10
   1   5  -6   68.79    6.70
  -1   5   6   86.39    7.90
   1  -5  -6   68.39    6.30
  -1  -5   6   65.19    7.20
  -1  -5   6   80.49    6.30
  -1  -5   6   86.59    7.30
  -1   5   5   66.49    6.10
   1   5  -5   61.69    5.70
  -1   5   5   66.49    4.90
   1  -5  -5   64.29    5.90
  -1  -5   5   65.49    6.50
  -1  -5   5   64.39    5.50
  -1  -5   5   70.89    6.30
   1   5  -4  179.38    7.70
  -1   5   4  155.88    7.70
  -1   5   4  172.18    6.30
  -1  -5   4  162.48    7.80
  -1  -5   4  175.38    8.40
   1  -5  -4  172.38    7.40
  -1  -5   4  162.48    7.10
   1  -5  -4  167.98    5.60
  -1   5   3 1302.77   26.30
  -1   5   3 1289.57   27.50
  -1   5   3 1323.17   27.70
  -1   5   3 1297.37   25.80
   1  -5  -3 1289.27   27.60
   1  -5  -3 1315.57   26.20
  -1  -5   3 1280.17   27.60
  -1  -5   3 1327.17   28.50
  -1  -5   3 1291.67   26.70
   1   5  -2    8.10    2.80
  -1   5   2   19.10    2.70
  -1   5   2   10.80    2.70
   1   5  -2   14.20    2.20
  -1  -5   2   10.50    2.10
  -1  -5   2    8.70    2.50
   1  -5  -2   18.70    2.60
  -1  -5   2   12.90    3.70
   1  -5  -2   13.70    2.10
   1  -5  -2   13.10    2.80
  -1   5   1  926.81   18.50
  -1   5   1  924.91   20.50
  -1   5   1  948.11   18.20
   1   5  -1  945.01   18.90
  -1   5   1  957.50   19.60
   1  -5  -1  912.51   18.20
   1  -5  -1  936.01   19.80
   1  -5  -1  948.31   18.50
  -1  -5   1  951.20   20.30
  -1  -5   1  949.90   18.90
   1  -5  -1  961.80   19.50
   1   5   0  468.75   11.60
   1   5   0  477.75   10.80
  -1   5   0  478.65   11.30
  -1   5   0  492.65   10.70
  -1   5   0  477.05   10.00
   1   5   0  469.55   10.10
  -1  -5   0  486.55   10.00
   1  -5   0  490.05   11.50
  -1  -5   0  495.65   12.00
   1  -5   0  469.75   10.70
  -1  -5   0  478.75   11.70
  -1   5  -1  490.65   11.70
   1   5   1  503.45   11.00
  -1   5  -1  512.25   12.10
   1   5   1  493.45   11.70
  -1   5  -1  496.35   10.40
   1   5   1  490.75   10.50
   1  -5   1  498.15   11.70
   1  -5   1  494.95    9.90
   1  -5   1  489.55   10.40
   1  -5   1  501.75   12.00
  -1  -5  -1  489.25   10.90
   1   5   2   17.30    1.40
   1   5   2   16.40    3.40
   1   5   2   19.40    2.60
  -1   5  -2   15.10    3.20
  -1   5  -2   22.80    2.60
  -1  -5  -2   17.20    3.00
   1  -5   2   17.30    3.80
   1  -5   2   15.00    2.70
  -1  -5  -2   17.60    2.90
   1  -5   2   22.30    2.70
  -1   5  -3  169.18    6.70
   1   5   3  167.78    7.20
   1  -5   3  173.88    8.20
   1  -5   3  163.98    7.00
  -1  -5  -3  174.08    7.00
   1   5   4  326.77   11.20
  -1   5  -4  330.67    9.90
  -1  -5  -4  334.37   10.90
   1  -5   4  324.07   12.00
   1  -5   4  308.57   11.00
   1   5   5   54.49    5.70
  -1   5  -5   62.99    4.60
   1   5   5   62.69    6.10
  -1  -5  -5   69.19    6.10
   1  -5   5   57.19    6.80
   1  -5   5   77.39    6.60
   1   5   6   -0.20    4.20
   1   5   6    8.00    4.50
  -1   5  -6    1.60    3.20
   1  -5   6    2.20    4.10
  -1  -5  -6   -1.50    3.50
   1  -5   6   -1.90    5.20
  -1   5  -7  383.46   12.10
   1   5   7  359.56   14.60
   1   5   7  375.06   15.60
   1  -5   7  376.36   16.30
   1  -5   7  377.86   15.00
  -1  -5  -7  364.66   14.30
   1   5   8    1.40    5.80
   1   5   8   -3.80    5.80
   1  -5   8   16.10    6.40
   1  -5   8   22.70    6.60
  -1  -5  -8    2.90    4.70
   1   5   9   84.19   11.80
  -1   5  -9   73.59    6.30
   1   5   9   99.39   10.10
   1  -5   9   89.99   11.10
  -1  -5  -9   92.39    9.30
   1  -5   9   73.59    9.70
   1   5  10    7.60    7.10
   1   5  10   10.80    9.60
   1  -5  10   -5.10    8.40
   1  -5  10    9.00    7.80
   1   5  11    3.60    8.00
   1   5  11   24.60   11.60
   1  -5  11    7.70    8.80
   1  -5  11   11.30   10.30
   1   5  12   -6.50   13.60
   1   5  12    0.10    9.90
   1  -5  12    4.90   11.60
  -1  -5 -12   10.40    7.30
   1  -5  12    0.30    8.90
  -1   6  12   -2.10    9.60
  -1   6  12  -11.50    8.30
  -1  -6  12   -0.60   10.70
   1  -6 -12  -14.00    6.50
  -1  -6  12    7.70    9.20
  -1   6  11    0.10    8.50
  -1  -6  11   -8.60    7.20
  -1  -6  11  -11.70    8.80
   1  -6 -11   -3.10    7.70
  -1  -6  11   18.40   10.20
  -1   6  10   11.40    9.50
  -1   6  10   -4.30    6.60
   1   6 -10    0.10    4.90
  -1  -6  10   -7.60    6.40
  -1  -6  10   -0.20    6.70
   1  -6 -10    4.80    6.00
  -1  -6  10    7.10    7.00
  -1   6   9   18.70    8.60
  -1   6   9    4.80    5.30
   1  -6  -9   -6.90    6.10
  -1  -6   9    2.70    6.20
  -1  -6   9   -4.00    6.00
  -1  -6   9    2.90    6.30
  -1   6   8   31.20    8.30
  -1   6   8   44.60    6.40
   1  -6  -8   47.80    6.80
  -1  -6   8   51.29    7.80
  -1  -6   8   41.10    6.90
  -1  -6   8   25.20    7.70
  -1   6   7  111.59    7.40
  -1   6   7  107.89    9.70
  -1  -6   7  105.39    9.60
   1  -6  -7  120.89    9.20
  -1  -6   7   89.89    8.40
  -1  -6   7   86.79    7.30
  -1   6   6   37.30    5.90
  -1   6   6   40.80    4.80
  -1  -6   6   37.00    6.30
  -1  -6   6   42.10    5.40
  -1  -6   6   34.70    5.80
   1  -6  -6   29.00    4.80
  -1   6   5  209.88    7.80
  -1   6   5  211.48    9.50
   1  -6  -5  209.28    9.00
  -1  -6   5  201.78    8.40
  -1  -6   5  212.58   10.00
  -1  -6   5  203.28    9.80
  -1   6   4  223.48    7.10
  -1   6   4  222.98    9.20
  -1  -6   4  202.58   10.20
  -1  -6   4  217.28    7.70
  -1  -6   4  217.98    9.40
   1  -6  -4  221.68    8.60
   1  -6  -4  229.18    6.70
  -1   6   3    6.20    2.00
  -1   6   3    7.70    2.40
  -1   6   3    5.80    2.60
  -1  -6   3    7.90    3.60
  -1  -6   3    3.30    2.60
   1  -6  -3    5.60    2.80
  -1  -6   3    8.70    2.40
   1  -6  -3    5.50    2.20
   1   6  -2   91.19    3.60
  -1   6   2   90.29    4.50
   1   6  -2   97.59    4.60
  -1   6   2   94.19    3.30
  -1   6   2   89.59    4.30
   1  -6  -2   89.09    4.00
  -1  -6   2   91.59    3.80
  -1  -6   2   92.89    4.60
   1  -6  -2   85.49    5.60
  -1  -6   2   93.09    6.60
   1  -6  -2   94.99    4.00
  -1   6   1  214.18    5.40
   1   6  -1  224.78    5.90
  -1   6   1  211.88    6.70
  -1   6   1  233.78    5.70
  -1   6   1  221.38    6.90
   1  -6  -1  226.28    6.60
   1  -6  -1  219.68    5.40
   1  -6  -1  214.78    5.50
  -1  -6   1  207.18    7.90
   1  -6  -1  223.88    7.50
  -1  -6   1  226.68    6.10
  -1   6   0  914.31   18.50
  -1   6   0  908.41   19.30
   1   6   0  894.81   18.00
   1   6   0  916.31   18.60
  -1   6   0  908.51   17.70
   1   6   0  894.41   19.50
  -1  -6   0  868.01   19.30
   1  -6   0  888.91   19.20
  -1  -6   0  895.81   18.00
   1  -6   0  891.91   18.60
   1   6   1  113.99    4.20
  -1   6  -1  116.69    5.30
   1   6   1  111.49    4.20
  -1   6  -1  113.09    5.30
  -1   6  -1  115.79    3.50
   1   6   1  116.99    5.30
   1  -6   1  119.59    5.70
   1  -6   1  110.29    2.80
   1  -6   1  118.09    3.60
  -1  -6  -1  116.59    4.50
   1  -6   1  123.89    6.00
  -1   6  -2  175.98    6.60
   1   6   2  182.98    4.70
   1   6   2  194.38    7.30
   1   6   2  180.98    6.30
  -1   6  -2  194.68    5.80
   1  -6   2  187.48    7.50
  -1  -6  -2  174.38    6.10
   1  -6   2  192.38    6.00
  -1   6  -3   -0.50    2.30
   1   6   3    2.80    2.80
   1   6   3    1.30    1.00
   1  -6   3   -4.60    2.60
   1  -6   3    7.70    3.50
  -1  -6  -3   -3.40    2.30
   1   6   4 1063.19   25.20
  -1   6  -4 1066.79   24.00
   1  -6   4 1034.20   25.80
   1  -6   4 1070.59   24.60
  -1  -6  -4 1108.69   24.70
   1   6   5  205.38    9.70
  -1   6  -5  195.38    8.20
   1   6   5  191.68    9.10
  -1  -6  -5  193.08    8.60
   1  -6   5  187.08    8.90
   1  -6   5  162.18    9.50
  -1   6  -6    5.90    3.70
   1   6   6   10.00    4.60
   1   6   6   14.80    5.80
  -1  -6  -6    3.50    3.80
   1  -6   6   11.90    5.00
   1  -6   6   13.20    5.40
   1   6   7   84.69    8.10
  -1   6  -7   71.69    6.00
   1   6   7   97.99    8.90
  -1  -6  -7   80.19    7.60
   1  -6   7   71.19    8.70
   1  -6   7   70.79    8.10
  -1   6  -8   44.40    5.50
   1   6   8   39.20    8.10
   1   6   8   48.50    7.70
   1  -6   8   39.00    8.40
  -1  -6  -8   38.10    7.50
   1  -6   8   42.70    7.70
   1   6   9   56.69    8.70
  -1   6  -9   58.79    6.60
   1   6   9   69.89   10.00
   1  -6   9   62.19   10.50
  -1  -6  -9   68.39    9.40
   1  -6   9   50.69    9.00
   1   6  10   18.30    8.60
   1   6  10    2.10    7.30
   1  -6  10   13.80    7.80
   1  -6  10   15.20    9.40
   1   6  11    9.00    8.30
   1   6  11  -10.90    8.20
   1  -6  11  -10.50    7.70
   1  -6  11   -8.60    8.10
   1  -6  11   -7.30    7.70
   1  -6  12   41.40   13.00
   1  -6  12   10.90    9.40
  -1  -6 -12   19.60    8.10
  -1   7  12   -1.30   11.50
  -1   7  12  -15.30   10.30
   1  -7 -12  -11.90    8.60
  -1  -7  12  -14.50   10.10
  -1  -7  12  -13.90   10.00
  -1   7  11    5.40   10.90
  -1  -7  11   -1.90    7.50
   1  -7 -11   -5.70    6.10
  -1  -7  11   -7.80    7.40
  -1  -7  11   -8.20    9.30
  -1   7  10   16.50    8.70
   1   7 -10   30.90    5.80
  -1   7  10   39.80    8.00
  -1  -7  10   43.80   10.00
  -1  -7  10   21.40    9.60
   1  -7 -10   29.80    7.50
  -1  -7  10   44.40    8.50
  -1   7   9  235.98   15.00
  -1   7   9  243.08   11.90
  -1  -7   9  225.58   14.30
  -1  -7   9  226.38   15.60
   1  -7  -9  234.38   13.30
  -1  -7   9  195.38   13.10
  -1   7   8   43.50    5.90
  -1   7   8   39.90    7.50
  -1  -7   8   44.70    7.10
  -1  -7   8   38.50    7.30
  -1  -7   8   42.10    8.40
   1  -7  -8   51.19    7.10
  -1   7   7  144.39   10.50
  -1   7   7  139.89    7.90
  -1  -7   7  156.38    9.20
  -1  -7   7  136.79   10.00
   1  -7  -7  125.59    9.20
  -1  -7   7  136.69   10.90
  -1   7   6   41.90    5.90
  -1   7   6   32.80    4.20
  -1  -7   6   34.20    5.00
  -1  -7   6   41.90    6.80
  -1  -7   6   43.20    6.40
   1  -7  -6   29.80    4.90
  -1   7   5   31.70    5.40
  -1   7   5   38.00    3.80
   1  -7  -5   38.50    4.80
  -1  -7   5   40.50    5.00
  -1  -7   5   35.10    4.30
  -1  -7   5   37.50    5.50
  -1   7   4   42.50    3.50
  -1   7   4   39.50    4.30
  -1   7   4   36.00    3.20
  -1   7   4   49.20    4.70
  -1  -7   4   43.90    6.10
   1  -7  -4   30.70    4.20
  -1  -7   4   40.80    4.10
   1  -7  -4   40.40    3.20
  -1  -7   4   39.40    4.90
  -1   7   3   28.00    3.10
  -1   7   3   30.80    3.70
  -1  -7   3   21.80    3.80
   1  -7  -3   25.30    2.80
  -1  -7   3   29.60    3.00
  -1  -7   3   18.10    4.00
   1  -7  -3   26.40    3.50
  -1   7   2  188.78    6.50
   1   7  -2  184.78    5.50
   1   7  -2  187.78    6.30
  -1   7   2  186.28    6.10
  -1   7   2  190.08    5.10
  -1  -7   2  196.98    5.70
   1  -7  -2  189.48    7.40
   1  -7  -2  189.98    6.00
  -1  -7   2  181.18    7.80
   1  -7  -2  190.48    5.90
  -1   7   1    2.50    1.50
  -1   7   1    5.50    1.80
  -1   7   1    2.20    2.30
   1  -7  -1    4.40    2.40
   1  -7  -1    0.30    1.30
   1  -7  -1    4.50    2.10
   1  -7  -1    0.30    1.60
  -1   7   0  141.89    5.20
   1   7   0  138.59    6.20
  -1   7   0  146.59    6.30
  -1   7   0  139.09    4.20
   1   7   0  152.08    5.10
   1   7   0  142.99    4.60
  -1  -7   0  144.69    4.70
   1  -7   0  151.28    5.80
   1  -7   0  139.49    5.80
  -1  -7   0  154.18    6.10
   1   7   1   93.39    4.40
  -1   7  -1   84.39    2.80
   1   7   1   81.09    4.90
  -1   7  -1   90.79    5.10
  -1   7  -1   86.19    4.90
   1   7   1   80.99    4.00
   1   7   1   82.49    4.80
  -1  -7  -1   80.39    4.10
   1  -7   1   86.49    3.00
   1  -7   1   85.39    5.60
  -1   7  -2  592.34   13.00
   1   7   2  576.84   14.20
  -1   7  -2  580.64   14.40
   1   7   2  586.84   12.30
   1  -7   2  588.44   15.20
   1  -7   2  574.34   11.70
   1  -7   2  567.64   12.90
  -1  -7  -2  575.94   13.70
   1   7   3  245.38    5.80
  -1   7  -3  253.67    8.60
   1   7   3  248.48    9.30
   1  -7   3  254.37   10.30
   1  -7   3  264.37    8.40
  -1  -7  -3  237.28    8.20
  -1   7  -4    4.10    2.90
   1   7   4   -1.00    3.20
  -1  -7  -4    2.20    2.80
   1  -7   4    7.90    4.70
   1  -7   4   10.30    3.80
   1   7   5  144.99    9.50
   1   7   5  141.29    7.60
  -1   7  -5  144.69    7.60
  -1  -7  -5  143.29    7.70
   1  -7   5  143.79    8.60
   1  -7   5  150.88   10.00
   1   7   6  135.09    8.00
   1   7   6  127.99    9.40
  -1   7  -6  127.19    7.20
   1  -7   6  133.39    8.70
   1  -7   6  135.09    9.80
  -1  -7  -6  145.19    8.60
  -1   7  -7   18.00    4.40
   1   7   7   16.30    6.10
   1   7   7   13.10    4.10
   1   7   7   15.10    4.90
  -1  -7  -7   16.00    5.70
   1  -7   7    7.50    6.20
   1  -7   7   28.70    6.50
   1   7   8   46.90    9.30
  -1   7  -8   55.19    6.00
   1   7   8   30.00    6.90
   1  -7   8   43.80    8.90
   1  -7   8   39.60    8.40
  -1  -7  -8   43.20    6.90
  -1   7  -9    8.90    4.40
   1   7   9    0.60    8.50
   1   7   9   13.80    6.70
   1  -7   9   12.00    7.10
  -1  -7  -9   14.70    6.10
   1  -7   9    0.90    6.20
   1   7  10   15.90    7.50
   1   7  10   42.20    9.70
   1  -7  10   20.80    9.60
   1  -7  10   15.00    8.30
  -1  -7 -10   31.80    7.70
   1  -7  10   36.00    8.40
   1   7  11   28.30   10.40
   1   7  11   34.40    9.20
   1  -7  11   22.00    9.40
   1  -7  11   19.10   10.80
   1  -7  12   75.49   14.20
   1  -7  12   84.09   14.70
  -1   8  12  -13.60   11.30
  -1   8  12  -12.60   11.00
   1  -8 -12   10.30    9.20
  -1  -8  12   -7.40   10.50
  -1  -8  12   -5.00   11.10
  -1   8  11    6.80    8.90
   1  -8 -11   -1.50    6.00
  -1  -8  11   -2.30    9.70
  -1  -8  11    3.00    8.00
  -1   8  10    8.80    8.10
   1   8 -10    2.20    4.60
  -1  -8  10   13.20    9.10
   1  -8 -10   17.40    8.00
  -1  -8  10   13.40    6.90
  -1  -8  10    9.20    7.40
  -1   8   9    9.90    5.00
   1   8  -9    7.50    4.40
  -1   8   9    0.80    6.70
  -1  -8   9    6.30    6.00
  -1  -8   9    9.20    6.50
   1  -8  -9    4.10    5.70
  -1  -8   9   19.50    8.50
  -1   8   8   59.19    6.80
  -1   8   8   59.29    9.40
  -1  -8   8   73.09    7.80
  -1  -8   8   58.39    8.50
  -1  -8   8   56.39    8.90
   1  -8  -8   53.19    7.30
  -1   8   7   24.20    4.60
  -1   8   7   28.70    7.00
  -1  -8   7   27.20    7.00
  -1  -8   7   18.70    5.10
   1  -8  -7   29.70    5.60
  -1  -8   7   30.10    6.50
  -1   8   6  126.99   10.00
  -1   8   6  149.39    7.50
  -1  -8   6  145.79   10.90
  -1  -8   6  143.09   10.10
  -1  -8   6  147.29    7.80
   1  -8  -6  148.69    8.90
  -1   8   5   28.30    3.60
  -1   8   5   35.60    4.90
  -1  -8   5   31.30    5.40
  -1  -8   5   30.80    5.10
   1  -8  -5   29.60    4.50
  -1  -8   5   24.60    3.80
  -1   8   4  102.89    5.10
  -1   8   4  110.29    4.90
  -1   8   4  109.89    6.50
  -1  -8   4  115.19    9.10
  -1  -8   4   99.49    6.40
  -1  -8   4  101.59    5.50
   1  -8  -4  108.69    6.60
  -1   8   3   56.99    4.50
  -1   8   3   58.09    4.30
  -1  -8   3   76.49    6.20
   1  -8  -3   53.49    4.60
  -1  -8   3   54.29    4.40
  -1  -8   3   63.29    3.90
   1   8  -2  128.39    4.30
  -1   8   2  126.89    4.40
  -1   8   2  127.49    5.30
  -1   8   2  133.59    5.00
   1   8  -2  127.59    5.20
  -1  -8   2  118.99    6.90
  -1  -8   2  123.19    4.50
   1  -8  -2  119.59    6.00
   1  -8  -2  132.79    4.80
  -1   8   1   40.60    2.40
  -1   8   1   44.00    3.70
  -1   8   1   45.80    3.30
   1   8  -1   48.10    3.00
   1  -8  -1   49.60    3.30
  -1  -8   1   46.20    4.60
   1  -8  -1   45.30    4.10
   1  -8  -1   44.70    2.30
   1   8   0  276.77    8.20
  -1   8   0  261.07    7.70
  -1   8   0  257.57    8.20
   1   8   0  259.37    7.20
  -1   8   0  247.08    6.20
   1   8   0  257.17    7.00
  -1  -8   0  259.17    8.60
   1  -8   0  256.67    7.70
  -1  -8   0  252.17    7.00
   1  -8   0  252.17    8.10
  -1   8  -1 2526.25   46.90
  -1   8  -1 2519.05   49.80
   1   8   1 2486.85   48.50
   1   8   1 2501.75   48.90
   1   8   1 2511.15   48.50
   1  -8   1 2507.35   49.60
   1  -8   1 2535.75   46.90
  -1  -8  -1 2471.75   48.40
   1   8   2   86.69    5.00
  -1   8  -2   92.79    5.50
   1   8   2   97.09    4.00
  -1   8  -2   88.29    4.00
  -1  -8  -2   90.79    4.60
   1  -8   2   91.79    4.30
   1  -8   2   92.09    6.20
   1  -8   2   85.09    2.40
  -1   8  -3  107.69    6.20
   1   8   3  114.69    6.30
   1   8   3  114.29    3.80
  -1  -8  -3  118.19    5.80
   1  -8   3  112.19    5.80
   1  -8   3  116.59    7.30
  -1   8  -4  392.16   11.60
   1   8   4  366.76   12.10
  -1  -8  -4  364.36   11.80
   1  -8   4  345.37   13.30
   1  -8   4  340.27   11.30
   1   8   5   68.99    6.60
  -1   8  -5   96.89    6.80
   1  -8   5   91.49    7.60
   1  -8   5   77.39    6.50
  -1  -8  -5   76.19    6.10
   1   8   6   88.79    8.60
  -1   8  -6   98.49    7.50
   1   8   6  100.49    7.40
  -1  -8  -6  109.69    8.00
   1  -8   6   90.79    7.40
   1  -8   6   98.09    8.70
  -1   8  -7   31.40    5.20
   1   8   7   23.00    6.00
   1   8   7   38.30    8.10
  -1  -8  -7   34.50    5.70
   1  -8   7   26.30    6.90
   1  -8   7   29.80    7.00
   1   8   8   49.10    8.60
   1   8   8   79.09    8.50
  -1   8  -8   56.09    6.40
  -1  -8  -8   71.49    8.80
   1  -8   8   58.49    9.00
   1  -8   8   73.39    8.60
  -1   8  -9   27.50    5.60
   1   8   9   19.50    7.80
   1   8   9   27.50    7.30
   1  -8   9   10.90    8.90
  -1  -8  -9   39.40    8.30
   1  -8   9   13.40    8.20
   1   8  10   39.10   11.30
   1   8  10   38.00    8.30
  -1  -8 -10   16.90    7.30
   1  -8  10   22.00    9.70
   1  -8  10   19.10    9.50
   1  -8  10   17.10   10.30
   1   8  11   46.10   11.10
   1   8  11   55.49   13.20
   1  -8  11   43.00   11.60
   1  -8  11   42.90   12.40
  -1  -8 -11   26.30    8.50
   1  -8  12   -6.40    8.40
   1  -8  12   -1.60   12.90
  -1   9  12   16.80   10.70
  -1   9  12  -11.60    8.40
  -1  -9  12  -16.50   10.80
   1  -9 -12   11.50   10.40
  -1  -9  12  -13.90    9.80
  -1   9  11    4.30    8.40
   1  -9 -11    8.40    7.50
  -1  -9  11   11.70    9.80
  -1  -9  11  -12.30    7.70
  -1   9  10   -7.40    9.00
   1   9 -10   13.70    5.20
  -1  -9  10    2.60    6.30
  -1  -9  10    7.30    9.20
  -1  -9  10    0.10    8.20
   1  -9 -10    6.00    7.70
  -1   9   9    4.80    5.20
  -1   9   9  -10.70    7.80
   1   9  -9    4.30    5.30
   1  -9  -9    2.60    6.70
  -1  -9   9    2.40    6.80
  -1  -9   9    7.90    5.50
  -1  -9   9   12.30    7.70
  -1   9   8   83.79   10.20
  -1   9   8   77.69    7.00
  -1  -9   8   64.69    9.30
   1  -9  -8   81.09    8.50
  -1  -9   8   90.09    7.90
  -1  -9   8   94.19   11.00
  -1   9   7  806.92   20.50
  -1   9   7  821.62   24.40
  -1  -9   7  831.92   25.20
  -1  -9   7  801.32   24.00
   1  -9  -7  794.22   23.00
  -1  -9   7  814.92   21.60
  -1   9   6  229.18    8.70
  -1   9   6  248.68   12.20
  -1  -9   6  255.87   12.40
   1  -9  -6  245.68   11.70
  -1  -9   6  224.28    9.80
  -1  -9   6  244.28   12.00
  -1   9   5   -1.80    3.70
  -1   9   5   -3.10    2.40
  -1   9   5    2.30    4.20
  -1  -9   5   -1.10    4.30
  -1  -9   5    4.40    3.70
   1  -9  -5    0.30    3.30
  -1  -9   5   -0.90    3.00
  -1   9   4   16.20    3.00
  -1   9   4   18.50    4.10
  -1  -9   4    7.10    5.20
   1  -9  -4   14.60    3.70
  -1  -9   4   16.30    3.60
  -1  -9   4   23.30    3.10
  -1   9   3  101.59    5.40
  -1   9   3  109.19    4.30
  -1   9   3  105.09    5.90
  -1  -9   3  103.79    7.50
  -1  -9   3  114.89    6.30
  -1  -9   3  104.09    4.50
   1  -9  -3  103.69    6.30
   1   9  -2  185.68    5.30
  -1   9   2  179.78    5.80
   1   9  -2  184.88    6.60
  -1   9   2  198.18    7.10
  -1   9   2  186.18    6.10
   1  -9  -2  178.88    5.90
  -1  -9   2  202.98    9.30
  -1  -9   2  178.28    5.50
   1  -9  -2  183.58    7.40
  -1   9   1  318.97    7.30
   1   9  -1  310.17    7.80
  -1   9   1  307.07    8.40
  -1   9   1  314.27    9.30
   1  -9  -1  321.47    7.20
  -1  -9   1  315.57    8.40
  -1  -9   1  320.77   10.40
   1  -9  -1  312.87    8.30
   1  -9  -1  324.87    9.90
   1   9   0  331.17    8.60
   1   9   0  321.57    9.40
  -1   9   0  313.97    9.00
  -1   9   0  327.27    9.80
  -1   9   0  338.47    7.70
   1   9   0  332.57    8.60
   1  -9   0  326.27    9.30
  -1  -9   0  332.47    8.60
   1  -9   0  346.07   10.20
  -1  -9   0  314.47    9.70
   1   9   1  343.07    9.10
   1   9   1  321.47    9.20
  -1   9  -1  324.07   10.10
  -1   9  -1  335.57    7.00
   1   9   1  333.67    9.10
  -1  -9  -1  314.37    8.90
   1  -9   1  325.87   10.30
  -1   9  -2  127.09    7.10
   1   9   2  132.79    6.40
  -1   9  -2  145.09    4.90
   1   9   2  143.19    5.00
   1  -9   2  131.99    7.80
  -1  -9  -2  136.19    5.70
   1  -9   2  144.79    5.10
  -1   9  -3  165.88    8.00
   1   9   3  155.68    5.00
   1   9   3  162.18    7.30
   1  -9   3  153.98    8.40
   1  -9   3  166.38    6.60
  -1  -9  -3  165.58    7.30
   1   9   4   10.10    1.60
   1   9   4   10.30    4.30
  -1   9  -4    3.40    3.20
   1  -9   4   13.80    4.30
   1  -9   4    8.60    3.40
  -1  -9  -4    9.70    3.60
   1   9   5  321.17   12.40
  -1   9  -5  307.67   11.60
   1  -9   5  314.87   13.90
   1  -9   5  311.97   11.30
  -1  -9  -5  322.67   11.50
   1   9   6    6.30    4.90
  -1   9  -6    0.20    4.10
   1   9   6    7.60    3.90
   1  -9   6    2.00    6.00
  -1  -9  -6    6.30    4.80
   1  -9   6    2.10    5.10
   1   9   7  161.18   11.60
  -1   9  -7  180.38    9.80
   1   9   7  200.88   10.90
   1  -9   7  183.48   12.00
  -1  -9  -7  170.68   11.40
   1  -9   7  177.68   12.30
   1   9   8   39.20    8.00
  -1   9  -8   50.89    6.10
   1   9   8   38.60    7.10
   1  -9   8   38.50    8.40
  -1  -9  -8   41.00    6.80
   1  -9   8   37.50    8.40
   1   9   9    3.70    7.10
   1   9   9    7.80    6.40
  -1   9  -9    2.50    4.00
  -1  -9  -9    4.30    7.10
   1  -9   9   -7.20    7.10
   1  -9   9    7.10    7.60
   1  -9   9    2.90    5.70
   1   9  10    6.20    8.20
   1   9  10   12.70    7.60
   1  -9  10   -2.20    8.20
   1  -9  10   18.10    8.20
  -1  -9 -10   24.10    8.80
   1   9  11   43.90   12.20
   1  -9  11   22.10   11.80
   1  -9  11   39.50   10.00
  -1  -9 -11   35.00    8.60
  -1  10  12  -11.80    9.40
  -1 -10  12   -5.40    8.20
  -1 -10  12  -11.30   10.90
  -1  10  11    2.80    8.80
   1 -10 -11    1.50    7.10
  -1 -10  11  -13.70    8.20
  -1 -10  11   26.60   10.30
   1  10 -10   -0.20    4.50
  -1  10  10    8.60    9.40
  -1 -10  10   -2.10    7.60
   1 -10 -10    9.50    6.70
  -1 -10  10   -2.00    6.60
   1  10  -9   17.00    6.10
  -1  10   9  -14.70    7.60
  -1 -10   9   -1.00    6.80
   1 -10  -9   -1.10    5.50
  -1 -10   9   17.50    6.80
  -1 -10   9    9.20    6.70
  -1  10   8   16.50    5.00
   1  10  -8   14.50    5.00
  -1  10   8   38.00    7.50
  -1 -10   8   15.20    7.20
  -1 -10   8    9.60    4.90
   1 -10  -8   22.60    6.10
  -1 -10   8    7.50    5.90
  -1  10   7   35.40    6.60
  -1  10   7   25.70    4.80
   1 -10  -7   22.50    5.60
  -1 -10   7   27.60    6.90
  -1 -10   7   30.70    5.20
  -1 -10   7   35.40    6.90
  -1  10   6  112.59    8.90
  -1  10   6  116.89    6.60
   1 -10  -6  104.89    8.20
  -1 -10   6  106.69    7.20
  -1 -10   6  118.59    8.60
  -1 -10   6  113.79    9.50
  -1  10   5  149.99    8.50
  -1  10   5  157.98    6.70
  -1  10   5  153.18    8.40
  -1  10   5  147.89    6.30
   1 -10  -5  150.08    8.40
  -1 -10   5  149.19    8.90
  -1 -10   5  164.58    7.00
  -1 -10   5  168.38   11.10
  -1  10   4  190.28    8.60
  -1  10   4  206.28    7.60
  -1 -10   4  199.28    6.80
  -1 -10   4  210.08    9.00
  -1 -10   4  174.48   10.60
   1 -10  -4  202.58    9.30
  -1  10   3  114.99    6.00
  -1  10   3  126.39    5.00
  -1  10   3  115.29    6.00
  -1 -10   3  135.19    8.50
   1 -10  -3  120.59    6.70
  -1 -10   3  122.79    4.80
   1  10  -2  162.18    5.00
  -1  10   2  163.38    5.70
  -1  10   2  164.58    6.90
   1  10  -2  167.38    6.90
  -1  10   2  163.28    5.60
  -1 -10   2  173.28    5.10
   1 -10  -2  169.38    5.50
  -1 -10   2  155.48    8.70
   1 -10  -2  172.18    7.30
   1  10  -1  118.19    4.40
  -1  10   1  118.49    3.70
   1  10  -1  116.39    6.20
  -1  10   1  116.59    5.80
  -1  10   1  119.89    5.50
   1 -10  -1  114.09    5.10
  -1 -10   1  111.39    4.70
   1 -10  -1  117.89    6.50
  -1 -10   1  128.29    7.00
  -1  10   0   93.89    5.70
  -1  10   0   99.19    3.70
   1  10   0   98.49    4.60
   1  10   0   96.29    5.30
   1 -10   0   85.79    5.40
   1 -10   0   95.89    5.50
  -1 -10   0   97.69    4.70
  -1 -10   0   94.39    5.70
  -1  10  -1  420.66    8.50
   1  10   1  399.36   10.70
  -1  10  -1  406.76   12.00
   1  10   1  430.56   11.00
  -1 -10  -1  403.16   10.70
   1 -10   1  409.26   12.20
  -1  10  -2  511.85   14.00
   1  10   2  501.15   13.20
   1  10   2  490.65   11.90
  -1  10  -2  501.85   11.30
  -1 -10  -2  497.95   12.70
   1 -10   2  482.75   14.60
   1 -10   2  493.65   11.40
   1  10   3  257.67    7.10
  -1  10  -3  240.68    9.90
   1  10   3  245.98    9.50
  -1 -10  -3  263.37    9.30
   1 -10   3  253.17    5.80
   1 -10   3  257.67   10.60
   1 -10   3  261.87    5.80
   1 -10   3  260.47    8.20
   1  10   4   14.20    4.50
   1  10   4   14.20    2.10
  -1  10  -4   15.30    3.90
   1 -10   4   18.70    2.50
  -1 -10  -4   17.30    4.10
   1 -10   4   20.30    3.90
   1 -10   4   19.10    5.60
   1  10   5  128.99    9.50
  -1  10  -5  147.69    8.00
   1 -10   5  146.89    7.90
  -1 -10  -5  146.09    8.20
   1 -10   5  126.09   10.70
   1  10   6    4.70    4.40
  -1  10  -6    1.10    4.40
   1  10   6   -2.30    4.50
  -1 -10  -6   -4.20    3.70
   1 -10   6   -5.30    6.20
   1 -10   6   -0.30    4.10
   1  10   7  115.19   10.10
   1  10   7  106.09    8.50
  -1  10  -7   99.39    8.00
   1 -10   7  100.49    9.20
   1 -10   7  103.39    7.80
   1 -10   7  104.99   10.10
  -1 -10  -7  120.29    9.20
   1  10   8   25.50    6.40
  -1  10  -8   19.00    5.50
   1  10   8   17.20    8.20
   1 -10   8   21.40    6.00
  -1 -10  -8   11.90    5.60
   1 -10   8    6.80    8.40
   1 -10   8    8.50    7.20
   1  10   9   13.30    8.10
   1  10   9   18.70    6.80
  -1  10  -9   13.40    5.60
   1 -10   9   11.10    7.80
  -1 -10  -9   29.80    7.10
   1 -10   9   20.70    7.10
   1  10  10   52.69   10.40
   1  10  10   41.80    8.60
  -1 -10 -10   51.19    9.70
   1 -10  10   55.29   10.80
   1 -10  10   38.40   10.10
   1  10  11   16.00    9.50
   1 -10  11   -8.70    8.80
   1 -10  11   13.70    9.90
  -1 -10 -11   10.20    7.40
  -1  11  12   -1.30   10.70
  -1 -11  12   -2.40   12.80
  -1 -11  12   24.20   11.20
  -1  11  11   61.59   11.20
   1  11 -11   45.20    7.70
  -1 -11  11   39.30    9.40
  -1 -11  11   43.70   11.30
   1  11 -10   36.70    6.60
  -1  11  10   26.80   10.40
  -1 -11  10   27.60    9.50
  -1 -11  10   23.40    9.40
   1 -11 -10   23.10    7.60
   1  11  -9    7.90    6.10
  -1  11   9   -5.60    6.50
   1 -11  -9    2.30    6.10
  -1 -11   9    1.50    6.10
  -1 -11   9   16.80    9.20
  -1  11   8  117.39   10.40
  -1  11   8  123.79    8.50
   1  11  -8  126.59   10.00
   1 -11  -8  117.59    9.90
  -1 -11   8  112.99    8.50
  -1 -11   8  108.69    9.90
  -1 -11   8   99.99   11.40
  -1  11   7   -0.60    5.00
  -1  11   7   -5.40    3.60
   1 -11  -7   -1.40    4.50
  -1 -11   7   -7.70    7.50
  -1 -11   7    1.80    4.30
  -1 -11   7    9.90    6.00
  -1  11   6   50.59    4.80
  -1  11   6   54.39    6.50
  -1 -11   6   50.59    8.30
  -1 -11   6   42.70    6.60
  -1 -11   6   45.20    4.90
   1 -11  -6   41.80    5.90
  -1  11   5    4.40    3.60
  -1  11   5    8.80    3.30
  -1  11   5    8.90    3.10
  -1 -11   5   12.60    6.00
  -1 -11   5    7.90    3.00
   1 -11  -5    5.00    4.50
  -1 -11   5   15.60    4.60
  -1  11   4  426.16   11.80
  -1  11   4  424.56   12.90
  -1 -11   4  433.26   13.20
   1 -11  -4  418.56   13.40
  -1 -11   4  435.26   10.70
  -1 -11   4  410.36   14.80
  -1  11   3    1.50    2.90
  -1  11   3    3.10    2.10
  -1  11   3    5.20    2.80
  -1 -11   3    1.20    4.90
   1 -11  -3    5.20    3.10
  -1 -11   3    4.90    2.10
  -1  11   2   63.39    4.00
  -1  11   2   54.89    4.40
   1  11  -2   65.69    5.90
  -1  11   2   58.79    4.20
   1  11  -2   58.69    3.20
  -1 -11   2   62.19    3.30
  -1 -11   2   59.79    5.70
   1 -11  -2   70.59    5.50
   1 -11  -2   57.59    3.70
  -1  11   1  151.18    6.60
   1  11  -1  135.29    7.50
  -1  11   1  133.49    5.60
  -1  11   1  137.49    4.10
   1  11  -1  137.29    4.70
  -1 -11   1  134.19    7.80
   1 -11  -1  141.49    6.70
  -1 -11   1  135.29    5.80
   1 -11  -1  134.69    5.60
   1  11   0  831.12   17.90
   1  11   0  818.92   19.30
  -1  11   0  829.62   16.80
  -1  11   0  812.72   19.50
  -1 -11   0  796.42   19.80
  -1 -11   0  824.42   18.20
   1 -11   0  821.22   19.40
   1 -11   0  805.72   18.90
  -1  11  -1  660.33   12.60
   1  11   1  647.54   15.30
   1  11   1  630.04   15.50
  -1  11  -1  636.34   16.70
  -1 -11  -1  624.74   15.10
   1 -11   1  645.24   16.30
   1 -11   1  652.83   16.90
   1  11   2  272.17    8.60
   1  11   2  286.97    9.50
  -1  11  -2  298.77    7.60
  -1  11  -2  308.77   10.50
   1 -11   2  305.27    7.70
   1 -11   2  291.27   11.30
  -1 -11  -2  291.47    9.10
   1  11   3  307.97    8.50
  -1  11  -3  328.17   11.20
   1  11   3  302.37   10.30
   1 -11   3  319.37   12.40
   1 -11   3  310.37    9.30
  -1 -11  -3  307.77   10.50
   1  11   4  209.28    6.30
   1  11   4  218.48    9.90
  -1  11  -4  202.88    9.40
   1 -11   4  218.68   10.70
   1 -11   4  207.58    6.00
  -1 -11  -4  212.18    9.30
   1 -11   4  216.98    8.90
   1  11   5  209.68   11.10
  -1  11  -5  219.28   10.10
   1 -11   5  209.08    9.80
   1 -11   5  223.58    7.50
   1 -11   5  218.38   11.80
  -1 -11  -5  235.48   10.60
  -1  11  -6   28.90    5.20
   1  11   6   37.10    6.30
   1  11   6   21.60    5.10
   1 -11   6   31.90    7.70
   1 -11   6   24.70    4.10
   1 -11   6   24.10    5.70
  -1 -11  -6   33.30    6.00
  -1  11  -7  104.19    8.30
   1  11   7  107.99    9.80
   1  11   7   94.49    8.30
   1 -11   7  111.49    9.50
   1 -11   7  108.09   11.00
  -1 -11  -7   85.09    8.80
   1 -11   7   96.79    7.30
   1  11   8  105.39    8.90
   1  11   8  109.59    9.60
  -1  11  -8  103.99    9.00
   1  11   8  104.79   11.30
  -1 -11  -8   99.99    9.80
   1 -11   8   80.99    9.60
   1 -11   8   93.09   11.70
   1  11   9   92.69    9.80
   1  11   9  105.39   11.90
  -1  11  -9  108.09    8.90
   1 -11   9   93.29   10.20
   1 -11   9   97.69   13.10
  -1 -11  -9   98.89   10.00
   1  11  10   52.19   10.80
  -1  11 -10   52.89    8.60
   1 -11  10   62.99   10.50
   1 -11  10   43.40   11.90
  -1 -11 -10   48.00    9.60
   1  11  11   -4.00    8.60
   1 -11  11    3.70    7.80
  -1 -11 -11   11.90    7.50
   1 -11  11    9.30   10.00
  -1  12  11   13.40    8.90
   1  12 -11   16.80    7.50
  -1 -12  11   10.80    9.60
  -1 -12  11    3.50   11.10
   1  12 -10   -1.80    4.80
  -1  12  10    4.40    9.60
  -1 -12  10   -4.60   10.10
   1 -12 -10   10.70    8.30
  -1 -12  10   -0.50    6.80
  -1  12   9   15.30    8.60
   1  12  -9   32.40    7.50
   1 -12  -9   29.10    7.30
  -1 -12   9   18.90    8.10
  -1 -12   9   31.90    9.00
   1  12  -8    8.40    6.10
  -1  12   8    6.60    5.10
  -1  12   8    9.70    6.10
   1 -12  -8    6.10    5.40
  -1 -12   8    0.90    4.80
  -1 -12   8    9.70    5.60
  -1 -12   8    6.90    8.60
   1  12  -7   37.50    6.40
  -1  12   7   47.10    5.40
  -1  12   7   61.09    7.60
  -1 -12   7   45.70    8.40
  -1 -12   7   48.60    5.60
  -1 -12   7   34.70    6.20
   1 -12  -7   34.90    6.40
   1  12  -6    0.30    4.00
  -1  12   6    0.30    4.20
  -1  12   6   -2.50    4.00
  -1  12   6    0.10    3.10
  -1 -12   6    1.40    3.20
  -1 -12   6    4.50    5.10
  -1 -12   6    8.30    5.80
   1 -12  -6    1.70    5.20
  -1  12   5   45.50    4.40
  -1  12   5   45.80    5.50
  -1 -12   5   45.00    4.10
  -1 -12   5   52.29    6.90
   1 -12  -5   47.00    6.50
  -1 -12   5   42.10    5.30
  -1  12   4    2.80    3.50
  -1  12   4   -3.20    2.70
   1 -12  -4   -0.90    3.20
  -1 -12   4   -2.90    3.20
  -1 -12   4   -2.00    2.10
  -1 -12   4   -7.90    4.10
  -1  12   3 1377.76   29.50
  -1  12   3 1354.76   28.10
  -1  12   3 1332.57   28.90
   1  12  -3 1336.37   31.10
  -1 -12   3 1374.46   32.00
  -1 -12   3 1367.86   27.10
   1 -12  -3 1407.56   30.80
   1  12  -2    4.80    1.70
   1  12  -2   -0.10    3.30
  -1  12   2    4.10    2.10
  -1  12   2    3.00    2.60
  -1  12   2    4.50    2.70
   1 -12  -2    4.10    2.90
  -1 -12   2   -1.80    3.70
   1 -12  -2    2.60    1.90
  -1  12   1  358.76   11.10
  -1  12   1  373.66    8.30
   1  12  -1  360.96   11.90
   1  12  -1  374.66    9.10
  -1 -12   1  372.16   12.30
   1 -12  -1  381.46   10.30
  -1 -12   1  356.86   10.20
   1 -12  -1  355.26   11.30
  -1  12   0   15.30    2.10
  -1  12   0   13.30    3.40
   1  12   0   16.00    2.50
   1  12   0   10.60    3.20
  -1 -12   0   14.30    3.90
   1 -12   0   11.10    3.70
   1 -12   0   14.10    3.50
  -1 -12   0    8.20    2.30
   1  12   1    1.40    2.30
  -1  12  -1    2.50    0.80
  -1  12  -1    1.90    3.00
   1  12   1   -1.30    2.20
   1 -12   1    2.70    3.40
   1 -12   1    3.40    2.90
  -1 -12  -1    7.70    2.80
   1  12   2    2.90    2.50
   1  12   2    7.30    3.00
  -1  12  -2    5.30    4.10
  -1  12  -2    6.40    1.80
   1 -12   2   -3.50    4.30
  -1 -12  -2    1.40    2.90
  -1  12  -3   20.70    4.40
   1  12   3   18.90    3.50
   1  12   3   17.40    2.60
   1 -12   3   15.60    4.50
   1 -12   3   17.00    2.70
  -1 -12  -3   16.50    3.50
  -1  12  -4   21.60    5.20
   1  12   4   22.50    4.80
   1  12   4   14.70    2.70
   1 -12   4   17.70    1.90
   1 -12   4   21.40    3.70
  -1 -12  -4   16.00    3.60
   1 -12   4    7.70    5.70
  -1  12  -5   11.70    4.30
   1  12   5    9.90    5.10
   1  12   5    6.10    2.10
   1 -12   5    6.10    2.40
  -1 -12  -5    6.10    3.80
   1 -12   5    4.50    5.20
   1 -12   5   10.40    4.10
   1  12   6    0.10    4.80
  -1  12  -6    2.80    4.00
  -1 -12  -6    3.10    4.00
   1 -12   6   10.60    7.20
   1 -12   6    0.10    4.70
   1 -12   6   -1.60    2.80
   1  12   7  142.79   10.10
   1  12   7  155.38   11.60
  -1  12  -7  156.78   10.60
   1 -12   7  144.19   12.60
   1 -12   7  148.09   11.00
  -1 -12  -7  148.79   11.10
  -1  12  -8   23.80    5.60
   1  12   8   13.80    6.00
   1  12   8   29.80    8.80
   1  12   8   21.70    5.70
  -1 -12  -8   28.50    7.50
   1 -12   8   38.50    8.00
   1 -12   8   25.70    8.20
   1  12   9   51.59    9.50
   1  12   9   45.10    7.90
  -1  12  -9   49.99    7.60
  -1 -12  -9   36.50    7.60
   1 -12   9   45.90   10.00
   1 -12   9   42.90    8.90
   1  12  10    4.20    8.20
  -1  12 -10    5.70    6.10
   1 -12  10   -4.40    6.40
   1 -12  10   -3.60    8.50
  -1 -12 -10   -2.90    7.50
   1  12  11  -11.60    8.40
   1 -12  11   -1.30    9.00
  -1 -12 -11    6.50    7.40
   1 -12  11  -22.00   10.70
   1  13 -11   65.29    9.80
  -1  13  11   54.09   11.30
  -1 -13  11   35.80   12.60
  -1 -13  11   64.79   11.80
   1  13 -10   79.19    9.20
  -1  13  10   69.59   12.30
  -1 -13  10   79.99   13.30
   1 -13 -10   84.29   11.70
  -1 -13  10   93.79   11.80
   1  13  -9   -2.60    4.90
  -1  13   9    1.30    7.80
  -1 -13   9   -2.40    7.60
   1 -13  -9   -9.10    5.60
  -1 -13   9   -2.30    7.10
  -1  13   8    2.60    6.00
   1  13  -8   -5.50    4.80
  -1 -13   8    4.00    7.30
  -1 -13   8    3.90    5.40
   1 -13  -8    6.60    5.60
  -1  13   7   -1.20    4.70
   1  13  -7   10.80    6.20
  -1  13   7    2.10    3.80
  -1 -13   7    6.20    3.90
   1 -13  -7    3.00    5.00
  -1 -13   7   -5.80    7.80
  -1 -13   7   -0.80    4.50
  -1  13   6   26.40    4.20
  -1  13   6   16.60    5.10
  -1  13   6   19.50    5.30
   1  13  -6   20.40    6.20
  -1 -13   6   23.60    4.10
   1 -13  -6   22.20    6.00
  -1 -13   6   28.00    5.80
  -1 -13   6   19.40    6.80
  -1  13   5    1.50    3.60
  -1  13   5    2.20    3.00
   1  13  -5   -0.50    4.00
   1 -13  -5    5.50    4.90
  -1 -13   5    5.00    6.70
  -1 -13   5    4.80    3.50
  -1 -13   5   -0.80    2.60
  -1  13   4   28.90    4.10
  -1  13   4   32.10    4.50
   1  13  -4   21.20    4.80
  -1 -13   4   27.20    2.70
  -1 -13   4   20.20    6.40
   1 -13  -4   24.90    4.70
   1  13  -3  444.76   14.40
  -1  13   3  447.46   12.90
  -1  13   3  446.26   12.10
  -1 -13   3  423.36   15.00
  -1 -13   3  452.95   10.10
   1 -13  -3  434.26   13.70
  -1  13   2   -1.70    2.20
  -1  13   2    1.90    2.60
   1  13  -2    0.90    4.10
   1  13  -2    1.10    1.60
  -1 -13   2   10.50    4.60
   1 -13  -2   -4.90    2.70
   1 -13  -2    3.50    2.00
  -1  13   1  102.79    6.70
  -1  13   1   91.09    3.40
   1  13  -1   94.19    7.20
   1  13  -1   90.59    4.10
  -1 -13   1   98.79    5.40
  -1 -13   1   91.59    7.30
   1 -13  -1   93.29    6.70
   1 -13  -1   98.89    5.30
   1  13   0  317.97   10.50
  -1  13   0  321.77    8.10
  -1  13   0  321.87   11.30
   1 -13   0  337.87   10.80
   1 -13   0  336.07   11.10
  -1 -13   0  331.97    9.80
  -1 -13   0  311.47   10.90
  -1  13  -1  177.38    8.30
   1  13   1  172.88    7.20
   1  13   1  175.48    6.80
   1 -13   1  186.58    8.00
  -1 -13  -1  187.08    7.30
   1 -13   1  167.28    8.90
  -1  13  -2   11.40    3.90
   1  13   2   16.70    3.30
   1  13   2   16.40    3.20
  -1  13  -2   16.20    2.00
  -1 -13  -2   10.00    3.40
   1 -13   2   14.50    4.20
   1  13   3   36.40    4.50
   1  13   3   30.70    3.60
  -1  13  -3   27.20    4.60
   1 -13   3   22.50    5.90
   1 -13   3   29.10    3.40
  -1 -13  -3   25.80    4.40
   1  13   4   52.59    4.00
   1  13   4   51.59    5.80
  -1  13  -4   55.09    6.60
   1 -13   4   48.40    4.60
  -1 -13  -4   52.79    5.80
   1 -13   4   48.90    6.80
  -1  13  -5   -5.10    3.70
   1  13   5    1.30    2.00
   1  13   5   -0.20    4.10
   1 -13   5    1.00    5.00
   1 -13   5    7.70    4.10
  -1 -13  -5    4.40    4.40
   1 -13   5   -3.20    2.00
  -1  13  -6   26.00    5.50
   1  13   6   34.10    6.20
   1 -13   6   40.40    8.60
   1 -13   6   30.50    5.70
  -1 -13  -6   30.90    5.40
   1  13   7  265.27   12.50
   1  13   7  281.17   14.30
  -1  13  -7  245.18   12.80
  -1 -13  -7  270.37   13.70
   1 -13   7  231.38   14.70
   1 -13   7  251.97   13.10
   1  13   8   78.69    8.20
   1  13   8   77.79   10.60
   1  13   8   62.49    7.90
  -1  13  -8   81.99    8.70
   1 -13   8   97.69   12.00
  -1 -13  -8   70.29    9.40
   1 -13   8   74.79    8.30
  -1  13  -9   50.19    7.90
   1  13   9   46.90    9.40
   1  13   9   39.20    7.70
   1 -13   9   50.19    9.10
   1 -13   9   43.60   11.40
  -1 -13  -9   45.40    8.00
   1  13  10  -10.00    7.80
  -1  13 -10   -5.90    5.90
  -1 -13 -10   -2.20    6.20
   1 -13  10    0.00    6.60
   1 -13  10    8.70   11.20
   1  13  11   10.60    9.80
  -1 -13 -11   -6.60    6.70
   1 -13  11    8.40    9.50
   1 -13  11   -5.40   12.30
  -1  14  11    0.40    8.40
   1  14 -11    2.60    7.60
   1 -14 -11   11.90    9.60
  -1 -14  11    2.80    7.40
  -1 -14  11    9.70   12.30
   1  14 -10   74.39    9.20
  -1  14  10   72.49   12.20
  -1 -14  10   64.99   10.60
   1 -14 -10   61.29    9.30
  -1 -14  10   60.79   11.70
   1  14  -9   67.49    8.70
  -1  14   9   82.29   11.10
  -1 -14   9   77.89   10.50
  -1 -14   9   70.99   12.60
   1 -14  -9   94.09   11.10
  -1  14   8   13.30    7.70
   1  14  -8   10.30    5.70
  -1 -14   8   24.60    9.80
   1 -14  -8    2.00    5.90
  -1 -14   8    7.90    5.60
  -1  14   7    8.70    4.40
  -1  14   7    5.20    6.40
   1  14  -7   -1.80    4.80
   1 -14  -7   -0.20    4.80
  -1 -14   7    1.10    5.70
  -1 -14   7    6.20    7.10
  -1  14   6  233.08    9.10
  -1  14   6  240.38   12.20
  -1  14   6  248.78   12.50
  -1  14   6  224.68    9.10
   1  14  -6  224.68   12.00
  -1 -14   6  209.88   14.90
  -1 -14   6  218.68   10.80
   1 -14  -6  209.38   12.20
  -1 -14   6  217.48    8.20
  -1  14   5  201.08   10.30
  -1  14   5  196.28    8.20
   1  14  -5  196.58   11.70
  -1 -14   5  217.18   10.20
  -1 -14   5  206.08    7.10
  -1 -14   5  215.28   12.60
   1 -14  -5  216.08   11.50
   1  14  -4   47.40    6.30
  -1  14   4   42.70    4.60
  -1  14   4   59.39    5.40
  -1 -14   4   53.99    3.40
   1 -14  -4   51.89    6.30
  -1 -14   4   55.89    6.90
   1  14  -3   34.90    5.90
  -1  14   3   35.00    4.10
  -1  14   3   22.30    4.20
   1 -14  -3   25.30    4.50
  -1 -14   3   32.00    6.40
   1  14  -2    0.50    3.50
  -1  14   2   -0.80    3.40
  -1  14   2   -2.10    2.00
   1  14  -2   -1.00    1.60
  -1 -14   2    4.00    3.90
  -1 -14   2    5.40    2.90
   1 -14  -2    7.90    3.40
   1  14  -1   82.59    6.50
   1  14  -1   78.19    4.00
  -1  14   1   76.19    3.10
  -1  14   1   84.09    6.40
   1 -14  -1   76.59    5.80
  -1 -14   1   71.59    5.20
   1 -14  -1   80.19    5.20
   1 -14  -1   76.49    5.30
  -1 -14   1   73.59    6.40
  -1  14   0   17.00    2.40
  -1  14   0   11.70    3.60
   1  14   0   18.20    2.70
   1  14   0   16.60    4.00
   1 -14   0   15.60    3.60
  -1 -14   0   15.80    3.30
  -1 -14   0   20.90    4.50
   1 -14   0   13.40    3.90
   1  14   1   73.59    4.80
  -1  14  -1   65.09    6.30
   1  14   1   76.29    5.80
   1 -14   1   63.09    5.50
   1 -14   1   74.09    5.90
  -1 -14  -1   69.69    5.20
  -1  14  -2   35.40    4.90
   1  14   2   36.90    4.00
   1  14   2   36.60    4.00
  -1  14  -2   32.10    2.40
  -1 -14  -2   28.30    3.80
   1 -14   2   30.20    5.80
  -1  14  -3   32.40    4.60
   1  14   3   21.20    3.30
   1  14   3   23.30    3.90
  -1  14  -3   29.90    5.00
   1 -14   3   25.50    3.10
  -1 -14  -3   31.30    4.60
   1 -14   3   20.50    5.10
   1  14   4  123.89    5.70
   1  14   4  111.99    7.50
  -1  14  -4  108.49    8.60
  -1 -14  -4  116.79    8.10
   1 -14   4  118.99    9.60
   1 -14   4  121.99    6.90
  -1  14  -5   42.20    5.80
   1  14   5   31.80    3.20
   1  14   5   28.70    5.50
   1 -14   5   32.40    4.80
   1 -14   5   13.80    6.00
  -1 -14  -5   18.80    5.20
  -1  14  -6   16.40    6.00
   1  14   6   28.70    6.80
  -1 -14  -6   21.70    5.20
   1 -14   6    9.60    7.80
   1 -14   6   14.10    5.10
  -1  14  -7   69.09    7.60
   1  14   7   61.39    8.20
   1  14   7   60.39    7.20
   1 -14   7   84.79    8.40
  -1 -14  -7   74.99    8.60
   1 -14   7   67.29    9.50
  -1  14  -8   -1.50    5.60
   1  14   8   -0.60    4.90
   1  14   8    6.30    5.70
   1  14   8   16.50    8.40
  -1 -14  -8   -2.80    6.10
   1 -14   8    2.70    6.20
   1 -14   8   -2.50    7.10
   1  14   9    6.40    7.80
  -1  14  -9    8.70    6.50
   1 -14   9   15.70    9.00
   1 -14   9   12.10    6.60
  -1 -14  -9   -0.30    7.10
   1  14  10    6.00    8.40
  -1  14 -10   10.90    6.80
  -1 -14 -10    1.50    6.70
   1 -14  10   11.20    8.70
   1 -14  10   20.40   10.40
   1  14  11   -1.80   11.10
   1 -14  11   12.70    8.40
  -1 -14 -11    1.90    9.00
  -1  15  11   11.80    9.30
   1  15 -11   20.30    8.70
  -1 -15  11   11.20    9.60
  -1 -15  11   17.50   11.00
   1 -15 -11    8.80    7.90
   1  15 -10   -1.60    5.80
  -1  15  10   -6.60    7.20
  -1 -15  10    1.30    9.30
  -1 -15  10   14.10    8.80
   1 -15 -10    3.20    6.80
  -1  15   9   74.89   11.10
   1  15  -9   78.99    9.40
  -1 -15   9   79.29   10.40
  -1 -15   9   67.29   11.10
   1 -15  -9   82.49   10.00
   1  15  -8   16.20    7.10
  -1  15   8   11.00    7.80
  -1 -15   8   18.30    7.90
   1 -15  -8    7.00    5.70
  -1 -15   8   13.70    6.80
  -1  15   7    2.40    6.10
   1  15  -7    5.20    5.40
  -1 -15   7    0.00    4.50
  -1 -15   7    2.50    8.80
   1 -15  -7   -3.60    4.80
  -1  15   6  295.87   13.70
   1  15  -6  315.87   15.00
  -1  15   6  297.07   10.70
  -1  15   6  287.37   13.90
  -1  15   6  314.87   10.70
  -1 -15   6  275.97   15.70
   1 -15  -6  323.37   13.70
  -1 -15   6  322.47   13.30
  -1  15   5   55.19    6.40
  -1  15   5   54.19    5.20
   1  15  -5   59.49    7.10
  -1 -15   5   65.39    8.50
  -1 -15   5   50.19    4.10
   1 -15  -5   60.79    6.80
   1  15  -4   53.19    6.60
  -1  15   4   42.50    5.00
  -1  15   4   46.10    5.50
  -1 -15   4   52.59    3.20
  -1 -15   4   41.00    6.90
   1 -15  -4   45.40    5.60
  -1  15   3  335.27   10.10
  -1  15   3  343.47   11.50
   1  15  -3  332.27   12.80
  -1 -15   3  336.57   13.50
   1 -15  -3  319.77   12.60
   1  15  -2  216.98   10.00
  -1  15   2  199.48    6.50
  -1  15   2  211.18    9.30
   1  15  -2  206.18    5.70
  -1 -15   2  215.78    8.50
  -1 -15   2  194.08   11.00
   1 -15  -2  202.18    9.20
  -1  15   1   52.49    2.70
   1  15  -1   56.09    5.80
  -1  15   1   56.99    5.90
   1  15  -1   55.69    3.60
   1 -15  -1   64.89    5.00
  -1 -15   1   61.49    6.30
   1 -15  -1   54.49    4.70
  -1 -15   1   65.19    5.00
   1 -15  -1   68.59    6.10
  -1  15   0    9.70    3.70
   1  15   0   10.00    3.60
  -1  15   0   14.00    2.30
   1  15   0   13.00    2.80
  -1 -15   0    8.70    3.60
   1 -15   0   11.50    3.90
  -1 -15   0   17.00    4.30
  -1 -15   0   12.60    2.90
   1 -15   0    9.60    3.60
  -1  15  -1   31.30    4.90
   1  15   1   24.30    3.50
   1  15   1   29.50    4.40
  -1 -15  -1   20.80    3.80
   1 -15   1   28.10    5.10
   1 -15   1   19.10    4.50
  -1  15  -2    3.10    1.60
   1  15   2    2.10    3.10
   1  15   2    1.90    2.70
  -1  15  -2    3.60    3.90
   1 -15   2   -1.10    4.80
   1 -15   2    6.40    3.30
  -1 -15  -2    7.90    3.50
  -1  15  -3  101.79    8.00
   1  15   3  100.89    6.90
  -1  15  -3   97.39    4.70
   1  15   3  100.79    6.20
   1 -15   3  107.89    8.70
  -1 -15  -3  112.39    7.50
   1  15   4   -2.50    2.70
   1  15   4   -0.60    4.20
  -1  15  -4   -3.00    4.10
  -1 -15  -4    2.90    4.20
   1 -15   4   -3.80    5.10
   1 -15   4    0.90    3.30
   1  15   5  190.88   11.30
   1  15   5  195.38    7.10
  -1  15  -5  224.48   12.10
   1 -15   5  209.88    9.30
  -1 -15  -5  198.88   10.90
   1 -15   5  200.98   13.80
  -1  15  -6    7.60    5.80
   1  15   6   -4.40    5.70
   1 -15   6   -1.40    6.30
  -1 -15  -6   10.90    4.60
   1 -15   6    6.80    4.60
   1  15   7   36.90    8.50
  -1  15  -7   34.20    6.50
   1  15   7   36.00    6.20
   1 -15   7   42.90    6.90
  -1 -15  -7   35.30    7.20
   1 -15   7   31.40    8.50
   1  15   8   15.20    5.80
   1  15   8    6.80    6.80
  -1  15  -8    1.20    5.20
   1 -15   8   15.30    8.40
  -1 -15  -8    4.50    6.70
   1 -15   8    2.70    6.20
   1  15   9   20.60    8.30
  -1  15  -9    7.10    6.70
  -1 -15  -9   13.40    7.60
   1 -15   9   11.90    7.50
   1 -15   9    1.50   10.20
   1  15  10   22.20   10.80
  -1  15 -10   22.40    7.70
  -1 -15 -10   22.60    7.60
   1 -15  10   26.80    8.90
   1 -15  10   10.80    9.70
   1  16 -11    2.90    7.70
  -1  16  11   -9.60   10.00
  -1 -16  11   15.30    9.80
   1  16 -10    9.00    6.60
  -1  16  10   13.20   10.00
  -1 -16  10    4.00   11.70
   1 -16 -10    8.30    8.60
  -1 -16  10   21.50    8.90
   1  16  -9   77.99    9.60
  -1  16   9   88.79   10.60
   1 -16  -9   85.39   10.20
  -1 -16   9   82.29   10.30
  -1 -16   9   83.79   12.20
   1  16  -8    2.80    7.00
  -1  16   8   -7.10    5.40
  -1 -16   8   -4.70    5.80
   1 -16  -8   14.00    7.20
  -1 -16   8    7.90    9.90
   1  16  -7   32.00    7.50
  -1  16   7   33.10    7.50
  -1 -16   7   43.00    8.90
  -1 -16   7   41.00    7.00
   1 -16  -7   49.90    8.30
  -1  16   6   75.69    7.40
  -1  16   6   65.89    8.00
  -1  16   6   80.19    9.00
   1  16  -6   74.39    8.50
  -1  16   6   83.89    6.40
  -1 -16   6   86.39   11.30
   1 -16  -6   64.69    7.50
   1  16  -5    8.80    6.40
  -1  16   5   16.50    4.90
  -1  16   5   19.10    4.10
  -1 -16   5   14.70    7.80
   1 -16  -5   19.80    5.00
  -1  16   4   10.00    4.00
  -1  16   4    0.20    3.40
   1  16  -4    2.80    4.60
   1 -16  -4   -2.10    4.60
  -1 -16   4  -11.90    6.00
   1  16  -3   22.10    5.30
  -1  16   3   23.30    4.60
  -1  16   3   21.30    3.70
   1 -16  -3   32.90    5.00
  -1 -16   3   24.50    6.60
  -1  16   2   61.59    4.00
   1  16  -2   56.89    3.10
   1  16  -2   66.99    6.60
  -1  16   2   56.89    5.50
  -1 -16   2   67.29    5.40
  -1 -16   2   56.39    7.20
   1 -16  -2   55.29    5.80
  -1  16   1    1.20    3.50
  -1  16   1    3.10    1.40
   1  16  -1    0.70    2.00
   1  16  -1    6.10    4.50
  -1 -16   1   -0.20    4.50
  -1 -16   1    5.60    3.30
   1 -16  -1    3.50    3.40
   1 -16  -1    6.50    3.20
  -1  16   0   90.29    4.30
   1  16   0   87.59    7.00
  -1  16   0   95.19    7.10
   1  16   0   92.79    5.20
  -1 -16   0  101.99    7.90
   1 -16   0   90.29    6.80
   1 -16   0   94.99    6.90
  -1 -16   0   95.79    6.30
  -1 -16   0   79.69    6.80
   1  16   1   -1.80    3.50
  -1  16  -1    1.80    3.70
   1  16   1   -0.90    2.40
   1 -16   1    6.40    4.30
   1 -16   1    5.20    4.30
  -1 -16  -1   -1.00    3.20
   1  16   2  247.08    9.40
   1  16   2  255.57    9.20
  -1  16  -2  252.07   11.30
  -1  16  -2  245.08    6.20
   1 -16   2  254.87   11.50
   1 -16   2  245.08   10.90
  -1 -16  -2  234.78    9.70
   1  16   3   49.20    4.60
   1  16   3   47.70    5.10
  -1  16  -3   56.89    7.30
  -1 -16  -3   53.99    5.30
   1 -16   3   58.09    8.00
   1  16   4 1032.40   26.40
  -1  16  -4 1065.49   28.10
   1  16   4 1064.19   24.00
  -1 -16  -4 1072.29   26.50
   1 -16   4 1122.29   29.90
   1  16   5    8.20    3.50
   1  16   5   13.20    4.70
  -1  16  -5    6.90    6.10
  -1 -16  -5   12.60    5.20
   1 -16   5    2.60    6.30
   1 -16   5   12.40    4.10
  -1  16  -6  107.89    9.80
   1  16   6   98.89    8.90
   1 -16   6   96.29    8.00
  -1 -16  -6   93.59    8.30
   1 -16   6   79.79   10.10
   1  16   7   11.00    7.30
  -1  16  -7    8.00    5.30
   1  16   7   14.40    5.40
   1 -16   7    5.70    5.40
  -1 -16  -7    8.70    6.00
   1 -16   7    7.80    8.80
   1  16   8   42.10    9.70
  -1  16  -8   37.80    6.90
   1 -16   8   45.00   11.10
  -1 -16  -8   26.80    7.20
   1 -16   8   51.49    7.90
   1  16   9   14.80    9.50
  -1  16  -9   -4.80    5.20
   1 -16   9    2.10    8.80
  -1 -16  -9    4.30    6.00
  -1  16 -10   25.10    7.20
   1  16  10   21.40   11.00
  -1 -16 -10   20.60    9.60
   1 -16  10   11.90   12.40
  -1  17  10   -9.30    9.10
   1  17 -10   -4.20    6.00
  -1 -17  10    8.30    9.60
   1 -17 -10    6.30    7.20
  -1 -17  10    7.70   12.00
  -1  17   9   24.40    9.20
   1  17  -9   10.40    7.80
  -1 -17   9    1.40   11.20
   1 -17  -9   18.40    8.50
  -1 -17   9   22.40    7.80
   1  17  -8   17.30    6.60
  -1  17   8    3.20    7.20
  -1 -17   8    7.00    5.30
   1 -17  -8   17.10    6.80
  -1 -17   8   16.00    8.30
   1  17  -7   -7.10    5.40
  -1  17   7    9.20    6.40
  -1 -17   7   11.00    8.90
   1 -17  -7    9.60    5.70
   1  17  -6    2.00    5.30
  -1  17   6   -1.60    5.10
  -1  17   6    2.50    5.10
  -1  17   6    2.70    4.10
   1 -17  -6   -6.50    5.60
  -1 -17   6   -5.80    6.40
  -1  17   5   45.60    5.40
  -1  17   5   48.30    6.10
   1  17  -5   76.29    8.30
  -1 -17   5   57.99    9.00
   1 -17  -5   60.59    7.10
  -1  17   4  100.49    6.90
   1  17  -4  133.39   10.20
  -1  17   4  119.09    7.60
   1 -17  -4  113.89    8.60
  -1 -17   4  108.79    9.60
   1  17  -3   27.20    6.50
  -1  17   3   33.40    5.20
  -1  17   3   34.70    4.10
  -1 -17   3   26.80    6.30
  -1 -17   3   31.20    5.00
   1 -17  -3   33.60    5.40
   1  17  -2   27.50    5.40
   1  17  -2   27.80    2.30
  -1  17   2   22.60    2.80
  -1  17   2   29.70    4.60
   1 -17  -2   19.20    4.60
  -1 -17   2   33.70    4.60
  -1 -17   2   23.40    5.20
  -1  17   1  488.95   14.90
  -1  17   1  434.46    9.70
   1  17  -1  475.15   15.30
   1  17  -1  458.55   11.30
  -1 -17   1  460.25   15.90
  -1 -17   1  469.55   13.70
   1 -17  -1  439.36   13.60
   1 -17  -1  465.65   14.80
  -1  17   0  155.68    5.50
  -1  17   0  149.79    8.80
   1  17   0  154.28    6.30
   1  17   0  160.68    8.40
  -1 -17   0  137.09    9.00
  -1 -17   0  151.88    7.80
  -1 -17   0  158.38    9.50
   1 -17   0  161.28    8.50
   1 -17   0  165.68    9.30
   1  17   1  220.08    8.00
  -1  17  -1  224.78   11.30
   1  17   1  214.98    9.30
  -1 -17  -1  218.78    9.30
   1 -17   1  216.18    9.80
   1 -17   1  217.98   10.80
  -1  17  -2    4.10    1.40
  -1  17  -2    0.10    5.10
   1  17   2   -0.30    3.50
   1  17   2    3.80    3.00
  -1 -17  -2    1.50    3.70
   1 -17   2    0.00    4.40
   1 -17   2   10.10    5.00
   1  17   3  347.37   12.00
  -1  17  -3  351.66   14.70
   1  17   3  341.57   11.20
   1 -17   3  335.07   15.40
  -1 -17  -3  342.87   12.60
  -1  17  -4   -6.30    4.50
   1  17   4    5.20    4.50
   1  17   4    8.60    3.70
   1 -17   4    7.30    7.10
  -1 -17  -4   10.00    4.10
  -1  17  -5  417.46   17.00
   1  17   5  395.56   15.40
  -1 -17  -5  399.96   14.70
   1 -17   5  408.86   13.30
   1 -17   5  401.26   17.70
   1  17   6   10.70    6.10
  -1  17  -6    6.80    6.30
   1 -17   6   -1.00    4.20
   1 -17   6    9.30    7.20
  -1 -17  -6    3.70    4.50
   1  17   7    3.00    6.90
   1  17   7   -1.60    4.70
  -1  17  -7   -1.40    6.20
  -1 -17  -7   -4.20    4.50
   1 -17   7   -1.90    5.00
   1 -17   7    1.60    7.40
   1  17   8    5.40    7.60
  -1  17  -8    3.00    6.40
  -1 -17  -8    9.40    5.90
   1 -17   8   13.60    8.70
  -1  17  -9    8.70    6.00
   1  17   9   -0.70    7.30
   1 -17   9    2.60   11.10
  -1 -17  -9   -6.50    5.60
  -1  17 -10   49.20    9.70
   1  17  10   56.49   11.30
  -1 -17 -10   39.40    9.00
   1 -17  10   48.40   12.40
   1  18 -10   51.79    9.10
  -1  18  10   50.49   10.20
   1 -18 -10   37.60    9.20
  -1 -18  10   40.40   11.70
  -1  18   9   34.60    8.50
   1  18  -9   22.70    8.30
   1 -18  -9   23.10    7.50
  -1 -18   9   23.10   10.00
  -1  18   8    5.30    7.60
   1  18  -8    5.80    6.00
  -1 -18   8    6.60    8.50
   1 -18  -8   -5.60    6.80
  -1  18   7   -1.90    4.90
   1  18  -7    7.70    5.90
   1 -18  -7   -4.00    6.30
  -1 -18   7   -3.50    7.20
  -1  18   6    8.60    5.40
   1  18  -6    2.50    6.70
  -1  18   6   -3.40    5.00
  -1 -18   6    2.90    8.10
   1 -18  -6    1.00    4.90
   1  18  -5   93.39   10.10
  -1  18   5  113.39    8.40
  -1  18   5  103.69    7.40
  -1 -18   5  129.59   12.00
   1 -18  -5  103.09    9.20
  -1  18   4    6.70    4.20
   1  18  -4    3.30    5.10
  -1  18   4    4.20    3.50
  -1 -18   4   14.10    7.00
   1 -18  -4   -3.60    4.10
  -1  18   3    3.20    3.60
   1  18  -3    1.30    4.70
  -1  18   3    3.90    3.00
  -1 -18   3    3.30    6.30
  -1 -18   3    0.20    3.80
   1 -18  -3   -3.80    3.80
   1  18  -2   -2.00    4.10
  -1  18   2    0.20    3.30
  -1  18   2    3.00    2.20
  -1 -18   2   -0.80    3.50
  -1 -18   2    0.60    5.40
   1 -18  -2    1.80    4.60
  -1  18   1   35.40    6.00
   1  18  -1   44.70    6.70
  -1 -18   1   33.30    4.30
   1 -18  -1   39.30    5.90
  -1 -18   1   28.20    6.20
   1 -18  -1   37.80    4.90
   1  18   0   97.19    5.50
  -1  18   0   99.29    4.50
   1  18   0   92.59    7.30
  -1  18   0  106.99    8.00
   1 -18   0  116.59    8.70
   1 -18   0   91.49    7.80
  -1 -18   0  116.29    8.90
  -1 -18   0   87.19    7.10
   1  18   1    6.60    3.10
   1  18   1    8.10    3.80
  -1  18  -1   10.70    4.70
  -1 -18  -1   10.80    3.50
   1 -18   1    1.10    4.20
   1 -18   1    0.80    4.60
  -1  18  -2  100.09    8.90
   1  18   2  105.39    7.00
   1  18   2  107.19    7.30
  -1 -18  -2  106.09    7.60
   1 -18   2  112.99    8.50
   1 -18   2  114.29    8.90
   1  18   3    1.30    3.40
   1  18   3    3.90    3.60
  -1  18  -3   -8.60    5.10
   1 -18   3   -7.60    3.70
  -1 -18  -3    1.70    3.40
   1 -18   3    1.80    6.30
   1  18   4    1.90    4.20
   1  18   4    3.30    3.70
  -1  18  -4   -3.40    4.40
  -1 -18  -4   -1.20    4.30
   1 -18   4    6.70    7.50
   1  18   5    8.00    5.30
  -1  18  -5    3.30    6.40
   1 -18   5    7.50    7.20
  -1 -18  -5   12.10    5.40
  -1  18  -6   12.40    5.90
   1  18   6    4.30    5.10
  -1 -18  -6    5.90    5.80
   1 -18   6   16.60    9.00
   1  18   7   18.30    7.70
  -1  18  -7   22.00    7.80
   1 -18   7   21.00    8.50
  -1 -18  -7   18.20    6.70
   1  18   8   65.89    9.50
  -1  18  -8   77.09   10.00
  -1 -18  -8   84.29    9.90
   1 -18   8   72.79   12.60
  -1  18  -9    2.40    7.30
   1  18   9   -1.00    9.20
  -1 -18  -9   15.10    8.20
   1 -18   9   -2.40    8.90
  -1  18 -10   34.30    9.30
   1  18  10   19.50   11.20
  -1 -18 -10   25.00    9.70
   1  19 -10   22.60    8.00
  -1  19  10   -0.80    9.60
   1 -19 -10   36.90    9.10
  -1 -19  10   39.00   12.90
   1  19  -9   13.30    8.20
  -1  19   9   26.20    9.30
  -1 -19   9   25.50   10.40
   1 -19  -9   35.60    9.10
   1  19  -8   23.10    7.20
  -1  19   8   32.60    8.60
   1 -19  -8   19.50    7.40
  -1 -19   8   39.60   11.70
  -1  19   7   29.00    7.20
   1  19  -7   31.30    8.40
   1 -19  -7   19.10    6.50
  -1 -19   7   21.60   10.00
   1  19  -6   13.60    6.50
  -1  19   6    5.00    5.30
  -1  19   6    6.00    6.00
  -1 -19   6    5.70    7.30
   1 -19  -6    3.20    5.10
  -1  19   5   17.70    4.70
  -1  19   5   22.40    5.10
   1  19  -5   21.20    6.60
   1 -19  -5   21.40    5.80
  -1 -19   5   32.00    7.70
   1  19  -4    9.80    5.50
  -1  19   4   20.50    5.00
  -1  19   4   16.50    4.00
  -1 -19   4    7.20    6.50
   1 -19  -4   27.30    5.50
   1  19  -3  -13.90    5.40
  -1  19   3    5.80    3.10
  -1  19   3    2.40    4.70
   1 -19  -3    0.20    4.10
  -1 -19   3    0.40    3.80
  -1 -19   3    3.20    6.30
   1  19  -2  102.29    8.60
  -1  19   2   89.79    4.60
  -1  19   2   91.79    7.80
  -1 -19   2   84.09    6.70
  -1 -19   2   99.49    9.10
   1 -19  -2  108.29    8.20
  -1  19   1  245.58    8.70
  -1  19   1  244.18   11.10
   1  19  -1  234.78   11.40
   1 -19  -1  244.28   11.80
  -1 -19   1  233.68   10.10
  -1 -19   1  226.78   12.30
   1 -19  -1  250.17   10.30
   1  19   0  102.09    8.30
  -1  19   0   94.89    8.40
   1  19   0   88.89    5.70
  -1  19   0   85.19    4.30
  -1 -19   0   87.99    7.60
  -1 -19   0   86.49    6.70
   1 -19   0   88.39    7.80
   1 -19   0   94.49    8.00
   1  19   1  227.58    8.50
   1  19   1  228.38   10.10
  -1  19  -1  221.58   11.30
   1 -19   1  209.68   10.30
   1 -19   1  217.88   11.60
  -1 -19  -1  212.98    9.90
  -1  19  -2    2.90    4.70
   1  19   2    3.10    4.00
   1  19   2   -0.50    3.40
   1 -19   2    4.60    4.20
  -1 -19  -2   -1.60    4.00
   1 -19   2    7.90    4.80
  -1  19  -3   -8.50    4.20
   1  19   3   -4.00    3.60
   1  19   3   -1.20    3.50
  -1 -19  -3   -1.00    4.30
   1 -19   3   -4.00    6.30
   1 -19   3   -0.20    4.00
   1  19   4   34.50    4.60
  -1  19  -4   33.40    6.80
   1  19   4   41.00    5.80
   1 -19   4   30.00    8.60
  -1 -19  -4   27.00    6.00
  -1  19  -5   12.00    6.00
   1  19   5    4.50    4.60
  -1 -19  -5   11.30    4.90
   1 -19   5   12.70    7.40
   1  19   6    3.20    6.20
  -1  19  -6    3.30    5.30
  -1 -19  -6   12.40    5.00
   1 -19   6    9.50    9.00
   1  19   7   19.70    7.80
  -1  19  -7    2.80    7.10
  -1 -19  -7    8.90    5.50
   1 -19   7   12.20    9.80
   1  19   8   12.60    8.40
  -1  19  -8   -7.40    5.50
   1 -19   8   24.40   11.10
  -1 -19  -8   -1.40    5.40
   1  19   9   72.49   11.70
  -1  19  -9   46.00    9.60
  -1 -19  -9   52.49    8.80
   1 -19   9   57.39   13.60
   1  20 -10   23.80    8.30
   1  20  -9   -8.00    8.00
   1 -20  -9   -0.50    6.50
  -1 -20   9  -12.80   10.40
  -1  20   8   11.50    7.70
   1  20  -8    1.70    7.70
   1 -20  -8   -0.30    7.50
  -1 -20   8   23.70    9.40
   1  20  -7    4.60    7.40
  -1  20   7    0.90    6.10
   1 -20  -7   -0.80    5.20
  -1 -20   7    4.60    7.80
  -1  20   6   10.50    5.50
   1  20  -6    5.60    6.00
  -1  20   6   18.20    6.50
   1 -20  -6    8.00    6.70
  -1 -20   6    2.20    8.80
   1  20  -5  157.78   12.10
  -1  20   5  148.89    9.10
  -1  20   5  160.28    9.30
  -1 -20   5  161.88   13.30
   1 -20  -5  163.38   10.90
   1  20  -4   15.50    6.20
  -1  20   4   20.30    4.60
  -1  20   4   21.30    4.90
  -1 -20   4   24.80    8.30
  -1 -20   4   21.20    5.40
   1 -20  -4   19.00    5.40
   1  20  -3  169.28   11.30
  -1  20   3  153.38    9.90
  -1 -20   3  160.08   11.60
  -1 -20   3  167.98    9.60
   1 -20  -3  173.08   11.40
  -1  20   2   76.59    7.70
   1  20  -2   74.19    8.70
  -1 -20   2   77.29    8.10
   1 -20  -2   76.29    7.80
  -1 -20   2   74.79    6.70
  -1  20   1  391.46   11.50
   1  20  -1  400.76   11.10
  -1  20   1  419.16   15.30
   1  20  -1  389.56   14.90
  -1 -20   1  415.16   13.60
   1 -20  -1  377.96   13.40
  -1 -20   1  358.06   15.40
   1 -20  -1  384.36   14.40
   1  20   0   97.99    8.50
  -1  20   0  101.29    8.50
   1  20   0   96.19    5.90
   1 -20   0  105.39    8.20
  -1 -20   0   89.99    7.10
   1 -20   0   93.89    7.90
  -1 -20   0   96.99    8.60
   1  20   1  124.49    6.60
  -1  20  -1  131.99    9.70
   1  20   1  131.09    9.30
  -1 -20  -1  139.19    8.70
   1 -20   1  130.09   10.00
   1 -20   1  132.49   10.00
  -1  20  -2   51.09    7.20
   1  20   2   38.10    5.20
   1  20   2   43.50    4.90
   1 -20   2   43.00    6.20
   1 -20   2   32.50    7.30
  -1 -20  -2   56.09    6.30
   1  20   3    5.30    4.20
  -1  20  -3    5.90    5.00
   1  20   3   10.00    4.10
  -1 -20  -3    1.10    4.50
   1 -20   3    6.50    4.70
   1 -20   3    8.40    7.10
   1  20   4    0.40    4.20
  -1  20  -4   -4.00    5.20
   1  20   4    7.00    3.70
  -1 -20  -4   -3.90    3.70
   1 -20   4    3.00    6.20
   1  20   5    8.10    5.50
  -1  20  -5    1.10    5.60
  -1 -20  -5    0.00    5.30
   1 -20   5   13.40    7.10
  -1  20  -6    5.60    6.00
   1  20   6    7.40    6.30
   1 -20   6    5.80    7.90
  -1 -20  -6    0.00    5.90
  -1  20  -7  133.09   12.20
   1  20   7  118.69   10.80
   1 -20   7  121.49   14.50
  -1 -20  -7  110.49   10.80
   1  20   8   16.60    8.90
  -1  20  -8   14.80    6.70
  -1 -20  -8   25.70    8.00
   1 -20   8   15.00    9.30
  -1  20  -9  101.99   11.40
   1  20   9   96.69   13.00
  -1 -20  -9   88.49   10.70
   1 -20   9   65.19   12.90
   1  21  -9   13.00    7.60
  -1 -21   9   35.30   11.00
   1 -21  -9   42.50    9.10
   1  21  -8   -2.20    8.10
   1 -21  -8    5.40    7.50
  -1 -21   8   14.40   10.70
   1  21  -7   -2.60    6.20
   1 -21  -7   -9.10    6.80
  -1 -21   7  -13.90    7.00
   1  21  -6    6.90    7.80
  -1  21   6   16.80    6.90
   1 -21  -6   11.30    7.10
  -1 -21   6   13.50    7.60
   1  21  -5    1.30    7.00
  -1  21   5    0.60    5.20
   1 -21  -5    3.80    5.10
  -1 -21   5    1.80    6.80
   1  21  -4   15.20    6.10
  -1  21   4   17.80    5.50
  -1 -21   4    8.20    5.30
   1 -21  -4    9.50    5.30
  -1 -21   4   11.50    6.60
   1  21  -3  222.78   12.80
  -1  21   3  220.38   11.50
   1 -21  -3  204.88   12.40
  -1 -21   3  203.88   14.10
  -1 -21   3  213.98   10.90
   1  21  -2  539.95   18.70
  -1  21   2  523.05   17.30
  -1 -21   2  501.05   19.20
   1 -21  -2  520.05   17.50
  -1 -21   2  538.85   16.70
   1  21  -1  139.09   10.60
  -1  21   1  129.29    9.30
  -1  21   1  125.69    6.90
   1 -21  -1  136.99    9.40
  -1 -21   1  141.29    8.90
  -1 -21   1  124.49    9.70
   1 -21  -1  108.49    8.30
  -1  21   0  105.69    8.90
   1  21   0  125.09    9.30
   1  21   0  117.79    6.30
   1 -21   0  125.99    9.30
  -1 -21   0  124.29    9.80
  -1 -21   0  135.89    8.60
   1 -21   0  113.99    8.90
  -1  21  -1  193.08   12.50
   1  21   1  186.38    8.10
   1  21   1  207.78   11.20
  -1 -21  -1  186.08   10.00
   1 -21   1  207.48   11.00
   1 -21   1  194.58   11.70
  -1  21  -2    7.00    5.50
   1  21   2    4.60    4.60
   1  21   2   -2.50    3.30
   1 -21   2    0.10    6.10
  -1 -21  -2    3.90    4.60
   1 -21   2   -0.90    4.20
   1  21   3  146.89    8.30
   1  21   3  146.49    8.80
  -1  21  -3  139.29   11.00
   1 -21   3  143.99   10.10
  -1 -21  -3  144.39    9.70
   1 -21   3  149.49   11.80
   1  21   4   17.40    4.50
   1  21   4   22.70    5.80
  -1  21  -4   32.10    7.00
   1 -21   4   12.80    6.80
   1 -21   4   17.30    5.60
  -1 -21  -4   20.00    5.80
  -1  21  -5   32.80    7.30
   1  21   5   37.70    6.70
  -1 -21  -5   31.10    6.60
   1 -21   5   25.90    9.20
   1  21   6   61.59    8.70
  -1  21  -6   70.89    9.30
   1 -21   6   74.89   10.90
  -1 -21  -6   66.99    8.50
  -1  21  -7   17.40    7.20
   1  21   7    2.60    7.60
   1 -21   7   10.50    8.50
  -1 -21  -7   14.30    6.10
   1  21   8   10.60    7.20
  -1  21  -8   -4.20    6.50
  -1 -21  -8    5.00    7.40
   1 -21   8   21.70   12.00
   1  21   9   18.30    9.00
  -1  21  -9   14.60    7.20
   1 -21   9    7.70   13.90
  -1 -21  -9    6.60    8.50
   1  22  -9   -3.00    7.00
   1 -22  -9    3.30    8.30
   1  22  -8    3.90    7.00
   1 -22  -8    8.80    7.00
  -1 -22   8    6.50   10.60
   1  22  -7   11.10    7.00
  -1 -22   7   15.70   10.30
   1 -22  -7   10.30    7.60
  -1  22   6  130.19   12.30
   1  22  -6  133.49   12.00
   1 -22  -6  108.39   11.00
  -1 -22   6  112.89   12.20
   1  22  -5  135.49   11.80
  -1  22   5  143.89   11.30
   1 -22  -5  159.38   11.60
  -1 -22   5  169.98   11.40
  -1 -22   5  152.28   14.10
  -1  22   4   48.20    6.90
   1  22  -4   56.59    9.30
   1 -22  -4   56.69    7.20
  -1 -22   4   52.59    9.60
  -1 -22   4   51.09    6.30
   1  22  -3   20.30    7.30
  -1  22   3   24.00    5.30
  -1 -22   3   15.50    5.50
   1 -22  -3   30.00    5.90
  -1 -22   3   13.30    6.30
  -1  22   2    4.20    4.60
   1  22  -2   10.60    6.50
  -1  22   2   20.80    6.30
  -1 -22   2    2.30    4.80
  -1 -22   2   17.60    7.10
   1 -22  -2    8.20    5.70
   1  22  -1  156.78   10.70
  -1  22   1  167.48   11.40
   1 -22  -1  146.79    9.30
   1 -22  -1  169.18   10.30
  -1 -22   1  136.59    9.40
  -1 -22   1  137.59   10.30
  -1  22   0  280.07   14.20
   1  22   0  270.67   12.80
   1 -22   0  286.87   12.90
   1 -22   0  291.17   13.00
  -1 -22   0  285.57   12.20
  -1 -22   0  280.77   13.70
   1  22   1   18.60    5.90
  -1  22  -1   26.20    7.00
   1 -22   1   18.00    6.30
  -1 -22  -1   28.10    5.10
   1 -22   1   25.10    6.40
  -1  22  -2   39.40    7.00
   1  22   2   42.40    6.40
   1 -22   2   45.80    7.90
  -1 -22  -2   36.40    5.60
   1 -22   2   42.90    7.30
  -1  22  -3   16.10    6.10
   1  22   3   18.00    5.10
   1 -22   3   18.40    6.50
  -1 -22  -3   19.50    5.60
   1 -22   3   13.90    5.40
  -1  22  -4    8.80    6.00
   1  22   4    0.40    5.00
  -1 -22  -4   18.70    5.70
   1 -22   4    4.10    5.20
   1 -22   4   -1.20    7.50
  -1  22  -5   -5.50    5.70
   1  22   5   -3.00    6.30
  -1 -22  -5    3.90    4.60
   1 -22   5   -1.00    8.40
  -1  22  -6   -0.20    6.40
   1  22   6   27.30    7.90
  -1 -22  -6   16.10    5.60
   1 -22   6   18.60   10.40
  -1  22  -7   32.00    8.10
   1  22   7   15.00   12.50
  -1 -22  -7   24.40    6.60
   1 -22   7    9.70   10.50
  -1  22  -8   19.20    7.90
   1 -22   8   18.70   10.10
  -1 -22  -8   18.80    7.00
   1  23  -8  154.78   13.70
  -1 -23   8  147.19   15.30
   1 -23  -8  150.08   13.20
   1  23  -7   20.30    8.00
   1 -23  -7   -7.10    7.10
  -1 -23   7    4.60    8.50
  -1  23   6  145.49   12.90
   1  23  -6  127.59   12.20
  -1 -23   6  154.28   15.10
   1 -23  -6  149.59   12.60
   1  23  -5   10.90    6.50
   1 -23  -5   16.70    6.00
  -1 -23   5   14.50    7.80
  -1 -23   5   17.80    6.40
   1  23  -4    4.10    5.70
  -1  23   4    2.30    5.20
  -1 -23   4    6.00    7.80
  -1 -23   4   -3.10    5.10
   1 -23  -4    4.10    6.10
   1  23  -3   13.80    6.40
  -1  23   3   34.60    6.60
  -1 -23   3   31.80    8.40
  -1 -23   3   34.30    6.20
   1 -23  -3   27.40    7.30
  -1  23   2  159.58   11.40
   1  23  -2  138.29   10.90
  -1 -23   2  141.79    9.00
   1 -23  -2  154.58   11.50
  -1 -23   2  144.19   11.80
   1  23  -1   31.60    6.70
  -1  23   1   38.40    6.60
  -1 -23   1   33.50    7.30
  -1 -23   1   25.10    5.90
  -1 -23   1   26.10    6.70
   1 -23  -1   31.90    6.20
   1  23   0  120.29    9.90
  -1  23   0  111.99    9.50
   1 -23   0  107.49    9.40
   1 -23   0   97.19    8.70
   1 -23   0   88.99    8.60
  -1 -23   0   99.29    8.10
  -1  23  -1   56.99    7.60
   1  23   1   54.09    7.40
   1 -23   1   53.89    7.20
   1 -23   1   51.29    7.60
  -1 -23  -1   53.09    6.60
  -1  23  -2   50.39    7.60
   1  23   2   58.39    7.30
  -1 -23  -2   41.50    6.50
   1 -23   2   53.99    6.90
   1 -23   2   59.79    8.70
  -1  23  -3   93.49    9.90
   1  23   3  109.49    8.70
   1 -23   3   79.99    9.10
   1 -23   3   99.29   10.20
  -1 -23  -3   98.89    8.70
  -1  23  -4    7.60    6.30
   1 -23   4    4.20    8.10
   1 -23   4   12.80    5.80
  -1 -23  -4   -4.70    4.90
  -1  23  -5   19.40    7.10
   1 -23   5    7.40    7.60
  -1 -23  -5    8.70    5.10
   1 -23   5   -2.00    5.20
  -1  23  -6   25.80    7.90
  -1 -23  -6    2.30    5.20
   1 -23   6    3.40    9.90
  -1  23  -7   -0.60    6.70
  -1 -23  -7   11.90    7.30
   1 -23   7   12.70   11.30
  -1  23  -8   -0.20    8.40
  -1 -23  -8    0.30    6.30
   1 -23   8    0.90   11.20
   1  24  -8   13.70    8.00
  -1 -24   8  -12.20   11.50
   1 -24  -8   16.70    7.50
   1  24  -7    7.00    8.90
   1 -24  -7    3.70    7.90
  -1 -24   7    3.00   10.50
   1  24  -6   12.70    7.10
  -1  24   6   15.80    7.10
  -1 -24   6   11.10    8.80
  -1 -24   6    7.60    6.30
   1 -24  -6  -11.70    6.80
   1  24  -5   22.20    8.50
  -1 -24   5    4.00    5.90
   1 -24  -5    6.60    6.00
  -1 -24   5    1.60    8.80
   1  24  -4    8.30    6.30
  -1  24   4   13.10    6.00
   1 -24  -4   12.10    6.80
  -1 -24   4   13.10    5.80
  -1 -24   4    6.00    6.80
   1  24  -3   11.80    6.20
  -1  24   3   13.50    6.00
  -1 -24   3   16.30    5.80
   1 -24  -3   10.00    5.50
  -1 -24   3   -5.60    7.10
   1  24  -2   35.50    7.10
  -1  24   2   24.20    6.80
  -1 -24   2   31.00    7.00
   1 -24  -2   33.10    6.60
  -1 -24   2   26.30    6.00
   1  24  -1  -14.60    5.60
  -1  24   1    4.80    6.20
  -1 -24   1   -7.80    5.10
   1 -24  -1   -5.10    4.60
  -1 -24   1   -0.40    6.00
  -1 -24   1   15.10    5.40
   1  24   0    0.50    5.70
  -1  24   0   13.50    5.90
   1 -24   0    8.30    5.10
  -1 -24   0    6.30    5.00
   1 -24   0    5.20    6.00
   1  24   1    4.90    5.60
  -1  24  -1    1.30    5.20
  -1 -24  -1    7.50    5.00
   1 -24   1   -1.40    5.80
   1 -24   1    7.90    6.10
  -1  24  -2   -4.70    5.50
   1  24   2   -4.60    4.80
   1 -24   2    0.10    4.90
  -1 -24  -2    2.30    4.10
   1 -24   2   -2.00    4.70
   1  24   3   69.99    7.80
  -1  24  -3   74.89    9.20
   1 -24   3   53.79    9.80
  -1 -24  -3   68.69    7.20
   1 -24   3   50.19    8.40
  -1  24  -4  103.69   10.50
  -1 -24  -4   96.89    9.20
   1 -24   4  104.79    9.70
   1 -24   4  111.79   12.30
  -1  24  -5   47.90    9.20
   1 -24   5   38.00    9.20
  -1 -24  -5   51.19    7.30
   1 -24   5   43.10    7.80
  -1  24  -6   18.80    7.60
   1 -24   6   19.00    8.90
  -1 -24  -6   25.00    6.40
  -1  24  -7   -2.60    6.80
  -1 -24  -7   -0.90    6.70
   1 -24   7    6.40    8.90
  -1  24  -8    3.50    8.80
   1  24   8    5.40    6.80
  -1 -24  -8    0.90    8.00
  -1  25   8    0.20   10.30
   1 -25  -8    6.50    7.20
   1  25  -7   19.30    8.10
   1 -25  -7   24.70    9.10
  -1 -25   7   23.40    9.90
  -1  25   6   46.70    8.90
   1  25  -6   63.89   11.30
  -1 -25   6   41.70   11.50
  -1 -25   6   68.99   13.40
   1 -25  -6   69.79   10.30
   1  25  -5    6.60    6.60
  -1 -25   5   19.70    9.80
   1 -25  -5   11.00    7.30
  -1 -25   5   18.70    6.70
   1  25  -4   27.20    8.60
  -1  25   4   19.20    5.60
  -1 -25   4   20.60    6.30
   1 -25  -4    8.90    5.70
  -1 -25   4    6.30    8.40
   1  25  -3   19.50    7.80
  -1  25   3    6.90    5.00
   1 -25  -3    1.60    6.20
  -1 -25   3    2.20    6.20
  -1 -25   3    3.30    5.60
  -1  25   2   28.90    7.20
   1  25  -2   27.80    8.20
  -1 -25   2   19.90    6.00
  -1 -25   2   32.40    8.30
   1 -25  -2   36.70    7.40
   1  25  -1    5.80    6.70
  -1  25   1   11.00    6.70
  -1 -25   1   -8.80    4.80
   1 -25  -1    4.10    6.30
  -1 -25   1    8.80    6.50
  -1  25   0   -0.20    5.50
   1  25   0    7.40    5.40
   1 -25   0    2.10    6.40
  -1 -25   0   -1.70    4.90
   1 -25   0    1.50    5.30
   1  25   1  149.09   11.60
  -1  25  -1  146.29   11.70
  -1 -25  -1  160.48   10.70
   1 -25   1  162.98   11.50
   1 -25   1  167.28   11.20
   1  25   2   76.59    8.50
  -1  25  -2   56.99    9.50
   1 -25   2   77.69    9.20
  -1 -25  -2   60.69    7.60
   1 -25   2   58.49    8.80
  -1  25  -3   21.20    6.90
   1  25   3    6.10    5.10
   1 -25   3   22.80    8.30
  -1 -25  -3   18.00    6.10
   1 -25   3   12.70    6.80
  -1  25  -4    7.10    6.30
   1 -25   4   -5.80    6.40
  -1 -25  -4   -2.50    4.60
   1 -25   4    7.90    5.90
  -1  25  -5   -5.40    5.70
   1 -25   5   -3.00    5.60
   1 -25   5   -6.40    9.00
  -1 -25  -5    7.50    5.30
  -1  25  -6    2.20    6.70
   1 -25   6   -4.80    7.50
   1 -25   6   24.50   10.40
  -1 -25  -6   -0.30    5.60
  -1  25  -7   12.90    8.10
   1 -25   7   31.90   12.30
  -1 -25  -7   17.70    8.20
   1  26  -7    3.90    7.70
  -1  26   7   -4.90    9.70
   1 -26  -7   -1.60    7.90
  -1 -26   7    9.30   11.50
   1  26  -6    0.40    7.30
  -1  26   6   -3.80    6.70
  -1 -26   6   -5.40    7.80
   1 -26  -6   -8.30    7.00
   1  26  -5   15.30    7.40
  -1 -26   5   31.30    8.80
   1 -26  -5   14.20    8.10
  -1  26   4   17.60    7.30
   1  26  -4   18.00    7.50
   1 -26  -4   -7.60    6.50
  -1 -26   4    8.80    7.50
  -1 -26   4   11.10    6.30
  -1  26   3   18.70    6.80
   1  26  -3    3.50    6.40
   1 -26  -3   11.20    6.00
  -1 -26   3   -1.90    7.30
  -1 -26   3   11.30    6.00
  -1  26   2    3.50    6.40
   1  26  -2   13.50    7.90
   1 -26  -2    9.70    6.80
  -1 -26   2   24.30    8.00
  -1 -26   2   10.10    5.80
   1  26  -1    4.50    5.80
  -1  26   1   -6.30    5.00
  -1 -26   1    3.00    5.40
   1 -26  -1    9.30    6.70
  -1 -26   1    1.70    6.70
  -1  26   0   11.30    7.20
   1  26   0   13.60    5.70
  -1 -26   0    3.50    5.20
   1 -26   0   15.30    5.90
   1 -26   0    6.40    6.30
  -1  26  -1    9.30    6.20
   1  26   1    2.70    6.20
   1 -26   1    4.50    6.60
  -1 -26  -1    8.90    4.70
   1 -26   1    6.50    6.40
   1  26   2    6.10    5.90
  -1  26  -2   -4.90    7.00
   1 -26   2    7.80    6.80
  -1 -26  -2    1.60    5.30
   1 -26   2   10.20    5.70
  -1  26  -3   11.80    6.90
   1 -26   3   16.70    7.20
   1 -26   3   26.20    8.40
  -1 -26  -3   16.50    6.20
  -1  26  -4   28.80    8.00
  -1 -26  -4   47.90    7.90
   1 -26   4   56.29    9.40
   1 -26   4   35.60    8.50
  -1  26  -5   -2.10    6.90
   1 -26   5    4.90    6.20
  -1 -26  -5    1.80    6.50
   1 -26   5    3.80    9.30
  -1  26  -6   33.00    8.90
   1 -26   6   27.20   11.30
   1 -26   6   19.80    8.50
  -1 -26  -6   17.30    6.80
   1 -26   7   21.70    8.00
  -1 -26  -7   29.50    8.60
   1 -26   7    8.30    9.40
  -1  27   6    1.90    7.10
   1  27  -6   -1.70    7.30
  -1 -27   6    5.00   10.30
   1 -27  -6    8.20    6.60
   1  27  -5    7.60    7.20
   1 -27  -5    2.60    6.00
  -1 -27   5    1.00    8.90
   1  27  -4    4.70    6.80
   1 -27  -4   -3.50    5.50
  -1 -27   4    5.20    8.80
  -1  27   3   48.20    7.80
   1  27  -3   29.50    7.90
  -1 -27   3   45.00    9.90
   1 -27  -3   34.30    8.20
   1  27  -2   67.79    9.60
  -1  27   2   65.99    8.60
  -1 -27   2   67.19    9.20
   1 -27  -2   71.49    9.30
  -1 -27   2   74.39    8.70
  -1 -27   2   76.09   10.20
  -1  27   1   14.40    6.00
   1  27  -1   -2.10    5.60
   1 -27  -1   -0.30    6.30
  -1 -27   1   -6.40    6.80
  -1 -27   1   -5.30    5.10
   1  27   0   10.60    5.90
  -1  27   0   -1.20    7.20
  -1 -27   0    8.00    5.80
   1 -27   0    3.50    6.90
  -1  27  -1   -4.90    5.50
   1  27   1    3.20    5.20
   1 -27   1    4.30    6.50
  -1 -27  -1   -0.70    5.40
   1 -27   1    2.50    5.50
   1  27   2   16.10    6.90
  -1  27  -2   12.50    8.40
   1 -27   2   12.50    7.40
   1 -27   2   -1.30    5.70
  -1 -27  -2   18.80    6.50
  -1  27  -3    9.00    6.80
   1 -27   3   15.00    6.60
  -1 -27  -3    5.90    6.00
   1 -27   3   28.20    8.60
  -1  27  -4    2.50    6.90
  -1 -27  -4   16.10    6.80
   1 -27   4   11.40    9.00
   1 -27   4   -0.70    7.10
  -1  27  -5   42.50    9.60
   1 -27   5   35.50    8.10
   1 -27   5   38.10    9.40
  -1 -27  -5   41.90    8.30
  -1  27  -6    4.10    8.90
  -1 -27  -6    7.10    7.80
   1 -27   6   21.80    9.10
   1 -27   6   10.10    9.20
  -1  28   6   15.50    8.20
   1 -28  -6   20.90    9.00
  -1 -28   6   20.50    9.20
  -1  28   5   25.40    8.40
   1  28  -5   25.10    9.90
  -1 -28   5   12.20    8.30
   1 -28  -5    7.50    8.10
   1  28  -4    1.40    6.80
  -1 -28   4    8.90    9.10
   1 -28  -4   -2.40    6.90
  -1  28   3    7.40    6.70
   1  28  -3   -3.30    7.70
   1 -28  -3    7.60    7.40
  -1 -28   3   12.90    7.10
   1  28  -2   21.90    7.20
  -1  28   2   17.60    8.00
  -1 -28   2   16.60    8.00
  -1 -28   2   23.30    7.70
   1 -28  -2   16.10    6.40
  -1  28   1    7.40    7.40
   1  28  -1    0.10    7.40
   1 -28  -1   18.00    7.60
   1  28   0    8.40    7.10
  -1  28   0    3.00    7.50
   1 -28   0    6.50    7.00
   1  28   1   58.59    8.40
  -1  28  -1   63.69   10.20
   1 -28   1   69.09    9.60
  -1 -28  -1   69.99    9.90
   1 -28   1   58.99    9.40
  -1  28  -2   -5.90    7.80
   1  28   2   -3.20    6.00
   1 -28   2   -1.60    6.90
   1 -28   2   14.50    7.60
  -1 -28  -2    6.20    6.30
  -1  28  -3    1.00    6.80
  -1 -28  -3    5.90    6.30
   1 -28   3   -0.10    7.40
   1 -28   3   -0.40    7.70
  -1  28  -4    7.50    7.10
  -1 -28  -4  -11.20    5.40
   1 -28   4   -4.90    7.10
   1 -28   4   -2.10    8.60
  -1  28  -5  -10.90    6.30
   1 -28   5    0.70    9.90
   1 -28   5    8.10    6.80
  -1 -28  -5   -1.70    7.70
  -1  29   5   21.60    8.60
   1 -29  -5    8.60    6.90
  -1 -29   5   21.30   10.90
   1  29  -4  121.79   14.10
   1 -29  -4  135.49   12.00
  -1 -29   4  126.99   12.90
  -1  29   3    9.40    6.30
   1  29  -3    4.30    7.20
   1 -29  -3    6.20    6.30
  -1 -29   3   -0.70    8.00
   1  29  -2  -17.40    7.10
  -1  29   2    0.50    7.00
  -1 -29   2   -6.30    7.50
   1 -29  -2   -3.10    5.80
   1  29  -1   13.10    8.30
  -1  29   1   13.80    8.00
   1 -29  -1    7.40    7.60
   1  29   0   -6.60    6.90
  -1  29   0    5.00    6.20
   1 -29   0   -1.20    7.10
  -1  29  -1   16.70    8.50
   1  29   1   10.60    6.00
   1 -29   1   -0.90    7.40
  -1  29  -2   23.10    9.40
   1  29   2   13.90    8.40
   1 -29   2   22.50    7.30
   1 -29   2   13.40    7.90
  -1  29  -3   -6.10    6.30
   1 -29   3    2.50    7.50
   1 -29   3    7.60    8.20
  -1  29  -4    2.90    7.40
   1 -29   4    4.00    7.50
   1 -29   4   16.10    8.50
   1 -29   5    8.20    8.60
   1 -29   5  -16.10    9.70
   1  30  -4    1.60    8.80
  -1 -30   4   14.70   10.00
   1 -30  -4    7.90    8.60
   1  30  -3   51.89   10.10
  -1 -30   3   61.79   10.30
  -1 -30   3   56.99   10.60
   1 -30  -3   51.49    8.80
  -1  30   2  -10.10    6.80
   1  30  -2    5.50    8.10
  -1 -30   2    0.90    6.60
   1 -30  -2    2.60    6.20
  -1  30   1   53.29   10.10
   1  30  -1   52.69    9.20
   1 -30  -1   57.29    8.80
  -1  30   0   16.10    7.30
   1  30   0    6.60    7.60
   1 -30   0    4.60    6.20
   1  30   1   13.60    7.80
  -1  30  -1   10.30    9.00
   1 -30   1    0.00    6.10
  -1  30  -2   71.69   11.50
   1 -30   2   61.49   10.30
  -1  30  -3   -0.70    7.40
   1 -30   3   -1.10    6.60
   1 -30   3    5.90    7.50
   1 -30   4   15.90    8.80
   1 -30   4    3.50    9.20
   1  31  -3   29.90   10.20
  -1 -31   3   38.70   10.40
   1 -31  -3   28.00    8.70
   1  31  -2    0.10    6.70
  -1  31   2    0.40    6.40
  -1 -31   2    7.40    8.80
   1 -31  -2    3.60    6.40
   1  31  -1    8.70    7.10
  -1  31   1    5.60    8.30
   1 -31  -1    9.20    6.80
   1  31   0   -5.40    6.20
  -1  31   0    7.50    7.10
   1 -31   0   -7.30    7.50
  -1  31  -1    8.70    8.70
   1  31   1    1.20    7.70
   1 -31   1   -7.90    7.70
  -1  31  -2   45.50   10.90
   1 -31   2   58.49    9.40
   1  32   0   49.70    9.10
  -1  32   0   36.50    9.20
   1 -32   0   53.09   12.40
  -2   0  12   -1.30    8.70
  -2   0  12    2.70    9.60
  -2   0  11   -8.40    7.20
  -2   0  11   -6.10    7.40
  -2   0  11   -0.40    9.00
  -2   0  10    3.60    6.70
  -2   0  10   10.70    7.50
  -2   0  10   15.40    7.20
   2   0 -10    9.40    6.10
  -2   0   9   -1.70    5.90
  -2   0   9   -4.80    6.20
  -2   0   9    6.50    6.10
   2   0  -9   -1.50    4.90
   2   0  -8  469.35   16.20
  -2   0   8  417.16   16.60
  -2   0   8  463.65   17.90
  -2   0   8  466.55   16.30
  -2   0   7   -5.60    5.40
   2   0  -7    5.40    4.60
  -2   0   7   -1.60    5.70
  -2   0   7   -0.70    3.50
  -2   0   6    3.80    4.80
  -2   0   6   -5.00    4.10
  -2   0   6    1.00    3.80
   2   0  -6    0.00    3.20
   2   0  -5   -2.20    3.30
  -2   0   5    1.00    3.50
  -2   0   5    1.30    3.70
  -2   0   5    0.30    3.20
  -2   0   4  758.62   19.10
  -2   0   4  784.12   19.40
   2   0  -4  750.62   17.90
  -2   0   4  755.82   17.60
   2   0  -3    0.70    2.10
   2   0  -3    3.90    2.20
  -2   0   3   -1.70    2.70
  -2   0   3    1.90    2.30
  -2   0   3    4.30    2.80
  -2   0   3    2.90    2.90
   2   0  -2 2578.74   49.20
   2   0  -2 2548.34   49.10
  -2   0   2 2563.64   49.10
  -2   0   2 2547.45   49.10
  -2   0   2 2607.64   50.29
   2   0  -2 2565.24   50.09
  -2   0   2 2618.54   50.29
  -2   0   1    3.30    2.80
  -2   0   1   -1.00    1.20
   2   0  -1    0.50    1.60
   2   0  -1   -1.00    1.80
  -2   0   0   71.09    4.10
  -2   0   0   75.69    3.60
   2   0   0   73.99    3.80
   2   0   0   61.99    3.80
  -2   0  -1   -1.10    1.70
   2   0   1   -1.30    2.70
   2   0   1   -1.70    1.70
   2   0   1   -0.70    2.30
   2   0   2  589.94   12.20
  -2   0  -2  579.74   12.30
   2   0   2  583.64   13.70
   2   0   2  580.84   14.20
   2   0   3   -2.10    2.90
  -2   0  -3    0.70    1.40
   2   0   3   -1.80    3.40
  -2   0  -4 1263.67   25.00
   2   0   4 1261.77   29.10
   2   0   4 1252.07   28.70
  -2   0  -5   -0.30    1.70
   2   0   5    5.90    4.00
   2   0   5    4.30    3.80
  -2   0  -5   -1.90    3.20
   2   0   6  225.08   12.00
  -2   0  -6  227.58    6.80
   2   0   6  233.68   11.50
  -2   0  -6  250.37   11.50
   2   0   7   11.20    5.50
   2   0   7   13.20    5.50
  -2   0  -7    4.20    2.10
   2   0   8  105.19   10.50
   2   0   8  121.29   11.50
   2   0   9   -6.60    6.60
   2   0   9    0.60    5.90
   2   0  10    5.50    8.30
   2   0  10   -5.20    7.80
   2   0  11   -3.80    9.00
   2   0  11    3.10    9.00
   2   0  12   -5.40    8.00
  -2   1  12  -14.50    8.70
  -2   1  12   -3.90    9.00
   2   1 -12   10.60    7.00
  -2  -1  12    8.10    9.60
  -2  -1  12   -1.90    8.90
  -2  -1  12   17.40   11.60
  -2   1  11    9.00   10.20
  -2   1  11    7.30    7.70
  -2   1  11    8.40    7.70
  -2  -1  11   -5.20    8.30
  -2  -1  11    2.90    8.10
  -2  -1  11    2.30    8.10
   2  -1 -11    5.30    6.30
  -2   1  10   10.80    7.80
  -2   1  10   15.30    7.20
  -2   1  10    0.40    6.70
  -2  -1  10    8.80    7.10
  -2  -1  10   10.50    7.00
   2  -1 -10   21.50    6.70
  -2  -1  10    7.90    7.40
   2   1  -9   24.80    6.00
  -2   1   9   18.90    6.30
  -2   1   9   19.80    6.80
  -2   1   9   25.40    7.50
  -2  -1   9   11.90    8.10
  -2  -1   9   17.90    6.80
   2  -1  -9   17.90    5.80
  -2  -1   9   20.20    6.60
  -2   1   8    5.10    5.00
  -2   1   8    5.70    5.60
  -2   1   8    1.00    5.40
   2   1  -8   23.80    5.30
  -2  -1   8   12.30    5.90
   2  -1  -8    9.10    5.70
  -2  -1   8   13.70    6.20
  -2  -1   8    6.70    5.20
  -2   1   7   25.10    7.00
   2   1  -7   22.60    4.70
  -2   1   7   27.70    6.60
  -2   1   7   23.50    5.10
   2  -1  -7   34.90    5.40
  -2  -1   7   37.40    7.00
  -2  -1   7   19.80    5.40
  -2  -1   7   27.00    5.60
  -2   1   6   47.30    5.30
  -2   1   6   39.30    6.50
   2   1  -6   41.90    4.90
  -2   1   6   44.80    6.50
   2  -1  -6   44.60    5.10
  -2  -1   6   51.29    5.30
  -2  -1   6   43.30    5.90
  -2  -1   6   40.00    5.60
  -2   1   5  145.09    6.90
   2   1  -5  135.09    7.30
  -2   1   5  117.99    9.00
  -2   1   5  142.79    8.00
  -2  -1   5  141.79    8.30
  -2  -1   5  126.29    8.10
  -2  -1   5  128.19    7.50
   2  -1  -5  126.89    6.80
  -2   1   4  348.67   11.90
   2   1  -4  372.96   10.50
  -2   1   4  376.26   10.20
  -2   1   4  381.46   11.80
  -2  -1   4  381.86   11.90
   2  -1  -4  368.66    9.90
  -2  -1   4  392.46   11.10
  -2  -1   4  361.06   11.80
   2  -1  -4  359.46   10.70
  -2   1   3 2853.81   57.19
  -2   1   3 2893.11   55.59
   2   1  -3 2870.11   56.29
  -2   1   3 2949.10   57.49
   2   1  -3 2883.91   56.09
  -2  -1   3 2902.51   57.39
  -2  -1   3 2948.80   56.19
  -2  -1   3 2955.30   56.49
   2  -1  -3 2883.71   55.59
  -2  -1   3 2981.40   57.39
   2  -1  -3 2940.91   56.59
  -2   1   2 6816.62  129.69
   2   1  -2 6963.80  129.09
   2   1  -2 6921.51  129.69
  -2   1   2 6833.22  129.89
   2   1  -2 6897.31  128.49
  -2   1   2 7057.19  128.99
  -2   1   2 7149.78  129.19
  -2  -1   2 6820.32  129.69
  -2  -1   2 7004.40  129.09
  -2  -1   2 6852.41  129.89
   2  -1  -2 6853.21  129.29
   2  -1  -2 6931.81  129.59
   2  -1  -2 6819.92  128.99
   2  -1  -2 6957.60  128.99
  -2  -1   2 7029.50  128.59
  -2   1   1 2559.84   50.89
  -2   1   1 2662.33   50.19
   2   1  -1 2643.44   50.59
   2   1  -1 2662.63   49.50
  -2   1   1 2680.23   50.89
   2  -1  -1 2666.53   49.90
  -2  -1   1 2657.23   49.50
  -2  -1   1 2620.24   51.09
  -2  -1   1 2722.43   51.29
   2  -1  -1 2649.03   50.99
   2  -1  -1 2641.24   50.19
  -2   1   0  594.54   12.90
  -2   1   0  590.44   13.20
   2   1   0  605.24   12.80
   2  -1   0  591.04   13.10
   2  -1   0  601.34   13.00
  -2  -1   0  579.54   13.60
   2   1   1  656.83   14.90
   2   1   1  675.63   15.20
   2   1   1  659.13   13.60
  -2   1  -1  656.63   14.00
   2  -1   1  668.53   14.70
   2  -1   1  654.53   14.70
  -2  -1  -1  645.84   13.60
   2  -1   1  680.13   14.00
   2   1   2   11.30    2.40
   2   1   2   15.80    1.60
  -2   1  -2   12.40    2.00
  -2   1  -2   13.10    2.80
   2   1   2   18.80    3.80
   2  -1   2   11.20    1.90
   2  -1   2   16.70    3.30
   2  -1   2    9.30    2.70
  -2  -1  -2   12.20    1.50
  -2   1  -3    1.80    1.60
   2   1   3    4.80    3.10
   2   1   3    5.40    3.10
  -2  -1  -3    1.40    1.20
   2  -1   3    3.00    3.20
   2  -1   3    0.60    1.60
  -2  -1  -3    1.00    2.70
   2  -1   3   -2.60    3.40
   2   1   4  109.39    7.70
   2   1   4  115.39    7.20
  -2   1  -4  112.49    4.30
  -2  -1  -4  113.59    3.60
   2  -1   4  121.59    8.00
   2  -1   4  116.89    7.40
  -2   1  -5  146.29    5.30
   2   1   5  127.89    8.30
   2   1   5  155.88    9.50
   2  -1   5  135.39    8.50
   2  -1   5  144.19    8.40
  -2  -1  -5  139.89    4.40
   2   1   6  213.18   11.20
   2   1   6  238.68   11.20
  -2   1  -6  234.88    7.20
   2  -1   6  231.18   11.40
  -2  -1  -6  235.58    6.30
   2  -1   6  232.18   12.20
  -2  -1  -6  221.78   11.20
   2   1   7  637.04   20.60
   2   1   7  652.33   21.10
  -2   1  -7  622.04   15.10
  -2  -1  -7  660.83   21.30
   2  -1   7  664.33   20.90
   2  -1   7  678.73   21.20
  -2  -1  -7  649.43   14.20
   2   1   8   22.10    6.50
   2   1   8   35.10    8.60
   2  -1   8   16.40    7.70
   2  -1   8   37.00    8.20
  -2  -1  -8   29.30    6.50
   2   1   9   33.90    8.70
   2   1   9   37.60    8.70
   2  -1   9   37.30    8.60
   2  -1   9   26.00    8.40
   2   1  10    0.00    6.50
   2   1  10    0.50    9.30
   2  -1  10   11.20    8.50
   2  -1  10  -13.10    6.90
   2   1  11   14.70    9.40
   2   1  11   16.10   10.80
   2  -1  11    5.40    9.10
   2  -1  11   17.10    9.60
   2   1  12    4.80    8.50
   2  -1  12    3.20    8.60
  -2   2  12   11.30   12.00
   2   2 -12   29.80    8.50
  -2   2  12   26.40    9.60
  -2  -2  12    9.60    9.70
  -2  -2  12   26.20   10.20
  -2  -2  12   17.00    9.70
  -2   2  11   16.00    9.40
  -2   2  11    5.10    8.00
  -2   2  11    9.00    7.50
  -2  -2  11   25.30    9.50
   2  -2 -11   16.90    7.30
  -2  -2  11   14.00    8.70
  -2  -2  11   21.30    9.20
  -2   2  10   38.00   10.60
  -2   2  10   59.69    8.60
  -2   2  10   51.09   10.30
  -2  -2  10   37.00    7.70
  -2  -2  10   48.00   10.50
   2  -2 -10   45.50    8.00
  -2  -2  10   50.29    9.60
  -2   2   9   10.10    5.90
   2   2  -9    8.80    5.30
  -2   2   9   10.60    6.90
  -2   2   9    1.10    5.90
   2  -2  -9    3.70    5.10
  -2  -2   9    7.30    6.20
  -2  -2   9   -7.90    6.20
  -2  -2   9   -7.80    7.20
  -2   2   8   37.40    7.50
  -2   2   8   28.70    6.80
   2   2  -8   30.20    6.30
  -2   2   8   25.40    5.80
  -2  -2   8   31.20    7.30
   2  -2  -8   27.10    5.60
  -2  -2   8   31.40    5.90
  -2  -2   8   29.20    6.80
  -2   2   7  106.49    9.50
  -2   2   7  109.09    8.20
   2   2  -7  127.49    8.10
  -2   2   7  114.29   10.00
  -2  -2   7  113.59    9.10
   2  -2  -7  112.79    9.00
  -2  -2   7  105.89    8.20
  -2  -2   7  113.89    9.60
  -2   2   6   61.89    6.80
   2   2  -6   68.09    5.80
  -2   2   6   60.89    7.20
  -2   2   6   73.69    5.80
   2  -2  -6   63.99    5.90
  -2  -2   6   52.59    5.90
  -2  -2   6   64.29    6.40
  -2  -2   6   69.09    7.30
  -2   2   5  250.27    8.70
   2   2  -5  251.67    9.50
  -2   2   5  268.27   10.90
  -2   2   5  253.57   10.50
   2  -2  -5  256.47    9.50
  -2  -2   5  266.57   10.60
  -2  -2   5  275.57   10.40
  -2  -2   5  254.17   10.60
  -2   2   4  153.08    6.10
   2   2  -4  142.79    6.10
  -2   2   4  149.69    7.50
  -2   2   4  131.69    7.30
   2  -2  -4  149.88    6.60
  -2  -2   4  152.08    7.10
  -2  -2   4  160.68    7.70
  -2  -2   4  150.38    7.80
   2  -2  -4  144.19    5.40
  -2   2   3 1928.11   39.50
  -2   2   3 1991.00   39.90
  -2   2   3 1960.10   37.60
   2   2  -3 1956.10   39.00
   2   2  -3 1919.51   38.20
  -2  -2   3 1944.61   39.80
  -2  -2   3 1955.10   39.10
   2  -2  -3 1919.31   38.90
  -2  -2   3 1931.71   38.20
   2  -2  -3 1906.91   37.50
  -2  -2   3 1990.30   39.50
  -2   2   2 7513.75  136.99
  -2   2   2 7175.08  136.09
  -2   2   2 7330.37  136.79
   2   2  -2 7387.76  136.49
  -2   2   2 7277.37  136.59
   2   2  -2 7191.38  137.39
   2   2  -2 7230.48  136.59
   2  -2  -2 7245.48  136.49
  -2  -2   2 7332.57  136.99
  -2  -2   2 7219.48  136.69
  -2  -2   2 7187.88  136.39
  -2  -2   2 7433.66  136.19
   2  -2  -2 7372.56  136.39
   2  -2  -2 7372.86  137.19
   2  -2  -2 7327.87  136.89
   2  -2  -2 7317.07  136.19
  -2   2   1 9999.00  181.78
   2   2  -1 9625.54  179.78
   2   2  -1 9530.75  179.88
  -2   2   1 9427.96  182.48
  -2   2   1 9551.14  179.88
   2   2  -1 9624.74  180.18
   2  -2  -1 9892.31  179.98
   2  -2  -1 9903.91  184.08
   2  -2  -1 9815.52  182.68
  -2  -2   1 9467.85  184.28
   2  -2  -1 9706.63  183.88
  -2  -2   1 9679.63  181.58
  -2  -2   1 9871.81  180.28
  -2   2   0  313.27    8.00
  -2   2   0  296.67    7.80
   2  -2   0  300.07    7.80
  -2  -2   0  293.77    8.30
   2  -2   0  301.57    7.90
   2   2   1  129.49    3.90
   2   2   1  121.69    4.30
  -2   2  -1  119.69    4.90
  -2   2  -1  119.59    5.10
   2   2   1  117.59    5.50
   2  -2   1  127.09    6.00
   2  -2   1  133.19    4.90
   2  -2   1  127.39    4.70
   2  -2   1  131.59    5.20
  -2   2  -2  262.07    7.20
   2   2   2  265.77    8.70
   2   2   2  262.77    5.90
   2   2   2  265.67    7.50
  -2   2  -2  268.77    8.10
   2  -2   2  265.37    9.10
   2  -2   2  271.47    8.10
   2  -2   2  263.57    7.00
   2   2   3  483.15   13.90
  -2   2  -3  504.05   11.50
   2  -2   3  487.55   13.50
  -2  -2  -3  507.65   12.80
   2  -2   3  507.85   11.60
  -2  -2  -3  486.25    9.80
   2  -2   3  468.55   13.70
  -2   2  -4  601.24   14.00
   2   2   4  597.14   16.70
   2   2   4  589.64   16.70
  -2  -2  -4  613.04   15.80
   2  -2   4  632.54   17.20
   2  -2   4  624.04   16.60
  -2  -2  -4  614.64   12.10
   2   2   5  177.38    9.00
  -2   2  -5  165.38    6.00
   2   2   5  170.38    9.20
   2  -2   5  171.28    9.90
  -2  -2  -5  166.38    4.30
   2  -2   5  169.48    9.00
   2   2   6    2.40    4.20
  -2   2  -6    4.50    2.40
   2   2   6    7.10    4.50
   2  -2   6   -1.20    5.00
   2  -2   6    3.80    4.40
  -2  -2  -6    1.40    1.30
   2   2   7   -2.60    4.40
  -2   2  -7    8.20    2.70
   2   2   7    3.20    5.30
   2  -2   7    4.80    5.10
   2  -2   7   15.40    5.80
  -2  -2  -7    1.40    2.40
  -2   2  -8    2.30    2.90
   2   2   8    3.80    6.10
   2   2   8   -1.00    6.50
   2  -2   8    7.00    6.00
   2  -2   8   -2.90    7.30
  -2  -2  -8    1.50    4.40
   2   2   9    8.80    8.50
   2   2   9    6.00    6.00
   2  -2   9   26.90    7.40
   2  -2   9   16.00    7.50
  -2  -2  -9   12.10    5.90
   2   2  10   63.79   10.50
   2   2  10   52.39   11.50
   2  -2  10   38.70    9.50
   2  -2  10   67.39   10.10
   2   2  11   37.00   10.60
   2   2  11   41.60   10.40
   2  -2  11    5.30    9.20
   2  -2  11   32.70    9.30
   2   2  12   24.30    9.30
   2  -2  12   12.30    9.10
   2  -2  12   24.90   12.60
  -2   3  12   -5.20    8.40
  -2   3  12   -2.50    9.30
  -2  -3  12  -10.00    9.20
  -2  -3  12   -1.90    8.70
   2  -3 -12    0.80    6.70
  -2  -3  12   -3.50    9.00
  -2   3  11   43.30   12.40
  -2   3  11   61.49   10.80
   2   3 -11   52.59    9.20
  -2   3  11   43.60   11.00
  -2  -3  11   62.09   10.80
  -2  -3  11   58.79   10.80
  -2  -3  11   73.69   11.50
   2  -3 -11   58.09    9.10
  -2   3  10   84.29   11.40
  -2   3  10   93.59   11.00
  -2   3  10   88.09    9.10
  -2  -3  10   73.99   11.60
  -2  -3  10   81.79    9.50
   2  -3 -10   81.19   10.40
  -2  -3  10   96.09   11.30
  -2   3   9   77.29   10.70
  -2   3   9   62.59    7.90
  -2   3   9   49.20    9.70
  -2  -3   9   68.79    9.30
  -2  -3   9   64.19   10.20
   2  -3  -9   62.39    8.10
  -2  -3   9   74.39    8.60
  -2   3   8  114.29    8.90
   2   3  -8  122.49    8.80
  -2   3   8  130.99   10.70
  -2   3   8  123.39   11.30
  -2  -3   8  115.79    9.50
   2  -3  -8  113.59    8.80
  -2  -3   8  115.69    9.90
  -2  -3   8  124.29    9.90
  -2   3   7   22.80    6.80
   2   3  -7   12.00    4.10
  -2   3   7   23.90    6.80
  -2   3   7   13.90    4.20
  -2  -3   7    7.80    5.60
  -2  -3   7   13.60    4.80
   2  -3  -7    9.20    4.40
  -2  -3   7   13.40    5.40
  -2   3   6  132.59    9.00
  -2   3   6  133.19   10.20
   2   3  -6  138.59    7.50
  -2   3   6  128.99    7.40
  -2  -3   6  141.19    9.10
  -2  -3   6  147.89    9.30
   2  -3  -6  156.48    8.90
  -2  -3   6  146.29    9.00
  -2   3   5  714.23   19.40
  -2   3   5  739.73   19.60
  -2   3   5  744.93   17.00
   2   3  -5  698.73   18.00
  -2  -3   5  741.13   19.20
  -2  -3   5  724.43   19.60
  -2  -3   5  719.83   18.70
   2  -3  -5  720.93   18.60
  -2   3   4    8.60    2.50
  -2   3   4   10.20    3.60
   2   3  -4    9.50    2.90
  -2   3   4    9.40    4.40
  -2  -3   4    1.30    3.40
  -2  -3   4   10.90    3.20
  -2  -3   4    7.10    3.90
   2  -3  -4    8.80    2.90
   2  -3  -4    4.00    2.10
  -2   3   3    0.10    1.60
  -2   3   3   -0.40    3.00
   2   3  -3    1.30    2.10
  -2   3   3   -0.40    2.50
  -2  -3   3    5.70    2.70
   2  -3  -3   -3.00    2.30
  -2  -3   3    0.10    3.50
  -2  -3   3    5.20    2.10
   2  -3  -3    1.90    1.50
  -2  -3   3    3.30    2.60
   2   3  -2  915.11   20.30
  -2   3   2  959.50   20.00
  -2   3   2  918.91   19.90
   2   3  -2  921.41   19.90
   2   3  -2  908.61   18.60
  -2   3   2  936.01   20.00
  -2   3   2  935.11   20.60
  -2   3   2  938.11   17.80
  -2  -3   2  943.21   20.20
  -2  -3   2  963.30   20.40
   2  -3  -2  902.71   17.80
  -2  -3   2  934.61   18.60
   2  -3  -2  919.51   19.90
   2  -3  -2  925.21   20.40
   2  -3  -2  957.80   19.90
   2  -3  -2  924.31   19.80
   2   3  -1 2111.49   42.10
  -2   3   1 2160.68   42.00
   2   3  -1 2113.99   39.90
  -2   3   1 2094.09   42.00
  -2   3   1 2181.58   41.80
   2   3  -1 2202.88   42.10
   2  -3  -1 2109.09   41.80
  -2  -3   1 2151.48   42.20
  -2  -3   1 2143.49   42.10
   2  -3  -1 2255.87   42.10
   2  -3  -1 2181.78   41.40
  -2  -3   1 2166.08   39.90
   2   3   0  409.06    8.10
  -2   3   0  410.56    9.80
   2   3   0  396.36   10.20
  -2   3   0  406.76   10.10
  -2  -3   0  408.76   10.40
   2  -3   0  406.56    9.60
   2  -3   0  408.86   10.00
   2  -3   0  424.86    9.80
  -2   3  -1  365.36    9.20
   2   3   1  365.86   10.10
   2   3   1  370.06    8.50
  -2   3  -1  374.66    9.50
   2  -3   1  363.66    9.00
   2  -3   1  376.36    9.10
   2  -3   1  371.76    9.40
  -2  -3  -1  365.76    8.50
   2  -3   1  366.46    9.70
   2   3   2  381.56    9.70
   2   3   2  387.96    8.00
   2   3   2  393.26   11.10
  -2   3  -2  389.86    9.80
  -2   3  -2  391.06   10.30
  -2  -3  -2  381.16   10.00
   2  -3   2  388.96   11.10
   2  -3   2  406.36   10.00
   2  -3   2  405.76   10.30
   2  -3   2  382.46    9.70
   2   3   3   17.80    3.70
  -2   3  -3   20.20    2.70
   2  -3   3   29.40    3.70
   2  -3   3   23.20    4.50
  -2  -3  -3   17.00    3.30
   2  -3   3   21.50    2.70
   2   3   4  171.88    8.40
  -2   3  -4  166.68    6.20
   2   3   4  172.78    8.40
   2  -3   4  175.98    9.20
   2  -3   4  180.18    8.20
  -2  -3  -4  174.38    8.00
  -2   3  -5  274.47    8.40
   2   3   5  288.57   11.80
   2   3   5  281.97   11.40
  -2  -3  -5  256.67   10.20
   2  -3   5  266.67   10.80
   2  -3   5  269.37   12.10
   2   3   6    3.20    4.40
  -2   3  -6    0.70    2.70
   2   3   6    2.10    5.00
   2  -3   6   -3.30    4.20
  -2  -3  -6   -4.10    4.20
   2  -3   6   -1.40    4.20
   2   3   7   11.90    6.00
   2   3   7   12.10    5.80
  -2   3  -7   10.10    3.30
   2  -3   7    4.60    6.60
   2  -3   7   28.20    6.30
   2   3   8    6.00    6.80
   2   3   8    9.30    6.60
  -2   3  -8   15.30    3.50
   2  -3   8   15.10    6.40
   2  -3   8   14.30    7.20
   2   3   9    5.80    8.60
   2   3   9   -9.10    6.70
   2  -3   9   -7.90    6.10
  -2  -3  -9  -12.50    4.70
   2  -3   9   -2.50    7.90
   2   3  10    4.40    8.40
   2   3  10   13.50    8.20
   2  -3  10    7.70    7.90
   2  -3  10    2.60    8.70
   2   3  11   70.29   11.90
   2   3  11   65.79   11.30
   2  -3  11   59.89   11.40
   2  -3  11   64.29   10.80
   2   3  12    7.50    8.70
   2  -3  12    4.80   13.50
   2  -3  12    0.70    8.80
  -2   4  12   -7.90    9.90
  -2   4  12    3.80   11.10
   2  -4 -12   -2.10    8.40
  -2  -4  12   11.70    9.10
  -2  -4  12    3.40    9.10
  -2  -4  12  -15.30    7.40
  -2   4  11   29.70    9.90
  -2   4  11   54.89   10.40
   2  -4 -11   42.70    8.60
  -2  -4  11   37.30    8.50
  -2  -4  11   34.40   10.40
  -2  -4  11   57.59   12.20
   2   4 -10   54.39    8.80
  -2   4  10   60.79    9.50
  -2   4  10   48.60    7.80
  -2   4  10   43.10    9.80
  -2  -4  10   54.69   10.90
  -2  -4  10   46.80    9.40
  -2  -4  10   44.00    8.40
   2  -4 -10   62.79    8.70
  -2   4   9    4.40    7.00
  -2   4   9    3.70    7.70
  -2   4   9    3.40    5.30
  -2  -4   9    7.30    6.90
  -2  -4   9    4.40    5.80
   2  -4  -9    2.20    5.20
  -2  -4   9    5.70    5.90
  -2   4   8   -0.50    6.80
  -2   4   8    9.20    6.30
  -2   4   8    1.20    4.40
  -2  -4   8    9.60    6.50
   2  -4  -8    6.50    5.50
  -2  -4   8   10.40    6.20
  -2  -4   8    7.70    7.00
  -2   4   7   36.40    6.50
  -2   4   7   45.10    5.60
  -2   4   7   48.00    7.20
  -2  -4   7   29.50    7.10
  -2  -4   7   35.80    6.60
  -2  -4   7   28.40    6.80
   2  -4  -7   35.50    5.70
  -2   4   6    2.90    5.10
   2   4  -6    2.30    3.70
  -2   4   6   -2.00    3.10
  -2  -4   6    5.90    5.10
  -2  -4   6    9.90    4.70
   2  -4  -6   -0.80    3.50
  -2  -4   6    3.50    4.60
  -2   4   5    0.30    4.00
   2   4  -5    2.00    2.60
  -2   4   5    0.10    2.50
  -2   4   5    3.70    3.70
  -2  -4   5    3.20    3.70
  -2  -4   5    3.00    3.70
   2  -4  -5   -1.00    3.00
  -2  -4   5    6.80    4.60
   2   4  -4   24.20    3.00
  -2   4   4   17.10    4.10
  -2   4   4   29.10    4.70
  -2   4   4   29.00    2.80
   2  -4  -4   26.90    2.60
  -2  -4   4   24.30    4.30
  -2  -4   4   30.80    3.80
   2  -4  -4   26.40    3.80
  -2  -4   4   19.70    4.10
  -2   4   3    4.90    1.50
  -2   4   3    4.40    3.80
  -2   4   3    4.90    3.20
   2   4  -3    7.70    2.20
  -2  -4   3    4.10    2.60
  -2  -4   3    5.50    2.10
  -2  -4   3    5.80    3.00
  -2  -4   3    7.30    3.80
   2  -4  -3    5.40    1.40
   2  -4  -3    2.50    2.50
   2   4  -2  723.83   16.40
  -2   4   2  727.53   17.10
  -2   4   2  741.43   16.30
  -2   4   2  739.93   16.50
   2  -4  -2  731.73   16.20
   2  -4  -2  729.73   16.30
  -2  -4   2  755.02   17.10
   2  -4  -2  736.83   16.60
  -2  -4   2  743.63   15.00
  -2  -4   2  728.73   16.40
  -2   4   1  149.79    5.80
   2   4  -1  152.78    5.80
  -2   4   1  148.39    5.40
   2   4  -1  140.09    5.90
  -2   4   1  139.09    5.80
  -2  -4   1  148.29    5.60
  -2  -4   1  143.59    6.00
  -2  -4   1  144.99    3.20
   2  -4  -1  152.58    4.80
   2  -4  -1  152.98    5.70
   2  -4  -1  150.78    5.70
   2  -4  -1  142.39    3.80
  -2   4   0   20.20    2.60
  -2   4   0   16.80    3.20
   2   4   0   19.20    1.40
   2   4   0   17.20    2.80
  -2  -4   0   16.00    3.50
  -2  -4   0   21.10    1.40
   2  -4   0   17.10    2.70
   2  -4   0   15.70    2.30
   2  -4   0   20.40    2.50
   2  -4   0   19.50    2.70
  -2   4  -1 2608.74   50.59
   2   4   1 2568.84   49.20
   2   4   1 2612.54   51.09
  -2   4  -1 2600.64   49.60
  -2   4  -1 2610.44   50.49
   2  -4   1 2583.34   49.60
   2  -4   1 2643.54   50.39
  -2  -4  -1 2603.84   49.30
   2  -4   1 2584.24   50.69
   2  -4   1 2597.14   49.70
   2   4   2 2211.88   45.70
  -2   4  -2 2266.37   44.60
   2   4   2 2291.57   44.40
  -2   4  -2 2314.57   44.70
   2   4   2 2289.07   42.40
   2  -4   2 2248.68   44.60
   2  -4   2 2297.47   44.70
   2  -4   2 2270.17   44.20
   2  -4   2 2274.07   45.80
  -2  -4  -2 2281.17   44.40
   2   4   3  328.67   11.10
  -2   4  -3  301.67    8.90
   2  -4   3  305.77   10.00
   2  -4   3  306.27   11.10
  -2  -4  -3  322.47    9.80
  -2   4  -4  235.38    7.80
   2   4   4  233.08    9.70
   2  -4   4  232.48    9.60
   2  -4   4  245.48   10.60
  -2  -4  -4  227.98    8.70
   2   4   5    9.80    4.20
  -2   4  -5    3.50    2.60
   2   4   5    3.80    4.40
   2  -4   5    7.00    3.80
   2  -4   5    5.80    4.10
  -2  -4  -5    4.90    3.20
   2   4   6   15.80    5.50
   2   4   6    7.80    4.80
  -2   4  -6   10.80    3.00
   2  -4   6    9.60    5.80
  -2  -4  -6    4.20    3.80
   2  -4   6   -0.30    5.20
   2   4   7  196.68   13.00
   2   4   7  144.99    7.10
  -2   4  -7  145.89    7.40
   2   4   7  164.48   11.60
  -2  -4  -7  169.48   10.00
   2  -4   7  186.88   11.60
   2  -4   7  151.18   10.80
   2   4   8   64.49   10.10
   2   4   8   69.09    8.20
  -2   4  -8   71.69    5.70
   2  -4   8   74.39    9.10
   2  -4   8   66.99    9.70
   2   4   9   45.50    8.70
   2   4   9   60.39    9.40
   2  -4   9   55.59    9.10
   2  -4   9   55.49    9.00
   2   4  10   15.80    8.20
   2   4  10   -2.40    9.80
   2  -4  10    2.60    7.50
   2  -4  10  -13.70    8.10
  -2  -4 -10   -0.30    5.30
   2   4  11   -6.10    7.80
   2   4  11   12.50    9.10
   2  -4  11    4.70    8.70
   2  -4  11    3.90   10.00
   2   4  12   58.59   10.70
   2  -4  12   51.49   15.80
   2  -4  12   57.69   12.00
  -2   5  12    9.30   10.00
  -2   5  12   -3.30    8.60
  -2  -5  12    2.00    6.90
  -2  -5  12    7.80    9.20
  -2  -5  12  -14.90    9.50
   2  -5 -12    9.60    9.00
  -2   5  11   15.80   10.20
  -2   5  11   26.70   11.30
   2  -5 -11   26.50    7.90
  -2  -5  11   16.20    9.50
  -2  -5  11   23.30    8.60
  -2  -5  11   -3.10    9.80
  -2   5  10   42.50    9.30
  -2   5  10   24.20    9.30
  -2   5  10   25.50    7.40
   2  -5 -10   16.90    7.90
  -2  -5  10   35.50    8.40
  -2  -5  10   16.50    9.60
  -2  -5  10   17.30    7.40
  -2   5   9    8.40    6.70
   2   5  -9    1.50    5.00
  -2   5   9    5.80    5.10
  -2   5   9   -8.50    6.30
  -2  -5   9   -1.40    7.00
  -2  -5   9   -2.40    6.20
  -2  -5   9    3.50    6.50
   2  -5  -9   -7.50    6.00
  -2   5   8   16.50    6.60
  -2   5   8   16.40    6.60
  -2   5   8   14.20    4.60
  -2  -5   8   16.80    6.30
   2  -5  -8   18.30    6.30
  -2  -5   8   12.50    5.90
  -2  -5   8    5.20    5.90
  -2   5   7  161.88    8.00
  -2   5   7  150.58   10.70
   2  -5  -7  156.38    9.40
  -2  -5   7  141.99   10.00
  -2  -5   7  165.08   10.80
  -2  -5   7  169.18   10.10
  -2   5   6  138.29    6.80
  -2   5   6  122.69    8.90
  -2  -5   6  138.99    7.80
  -2  -5   6  131.99    9.00
  -2  -5   6  142.49    9.80
   2  -5  -6  157.58    8.60
  -2   5   5  448.66   11.40
  -2   5   5  434.06   13.90
  -2  -5   5  481.05   15.10
  -2  -5   5  459.95   14.80
  -2  -5   5  431.26   13.10
   2  -5  -5  423.36   13.40
  -2   5   4    2.00    3.70
  -2   5   4    3.80    1.90
  -2   5   4    9.10    4.00
  -2  -5   4   -4.20    4.20
  -2  -5   4    8.60    4.10
   2  -5  -4    3.90    2.90
  -2  -5   4    3.90    3.20
  -2   5   3   78.39    5.30
  -2   5   3   90.59    5.80
  -2   5   3   73.39    2.70
  -2   5   3   84.59    5.10
  -2  -5   3   77.89    4.00
   2  -5  -3   81.79    5.30
  -2  -5   3   78.09    5.50
  -2  -5   3   78.49    4.70
  -2  -5   3   77.39    5.90
   2   5  -2   63.29    4.20
  -2   5   2   59.69    4.10
  -2   5   2   67.69    4.40
  -2   5   2   71.49    5.40
  -2  -5   2   68.09    5.70
  -2  -5   2   65.69    4.10
   2  -5  -2   55.99    4.50
  -2  -5   2   61.09    2.80
   2  -5  -2   62.29    4.00
  -2   5   1  938.71   20.30
   2   5  -1  938.11   19.90
  -2   5   1  966.30   20.00
   2  -5  -1  932.31   18.90
   2  -5  -1  961.70   19.90
  -2  -5   1  931.51   20.00
   2  -5  -1  943.11   18.20
  -2  -5   1  928.81   20.70
  -2  -5   1  946.41   17.80
   2  -5  -1  923.41   20.30
  -2   5   0  711.23   16.40
  -2   5   0  721.93   15.40
  -2   5   0  736.33   15.50
   2   5   0  719.53   16.20
   2   5   0  729.73   14.10
   2  -5   0  730.23   15.50
   2  -5   0  745.13   15.40
   2  -5   0  714.63   16.40
  -2  -5   0  733.13   14.10
  -2  -5   0  751.32   16.50
  -2   5  -1   93.29    4.90
  -2   5  -1   95.79    4.90
   2   5   1   92.29    5.80
   2   5   1   95.09    3.70
  -2   5  -1   87.29    4.00
   2  -5   1   93.19    4.00
  -2  -5  -1   91.19    3.60
   2  -5   1   96.29    5.30
   2  -5   1   91.39    3.80
   2   5   2  487.85   11.90
   2   5   2  500.85   13.50
  -2   5  -2  487.85   12.30
  -2   5  -2  489.55   11.90
   2  -5   2  487.55   11.50
   2  -5   2  502.65   13.30
   2  -5   2  504.95   12.10
  -2  -5  -2  508.45   12.00
   2   5   3  497.75   13.90
  -2   5  -3  487.95   12.60
  -2  -5  -3  492.45   12.90
   2  -5   3  473.55   14.00
   2  -5   3  476.75   12.90
   2   5   4   12.10    3.80
  -2   5  -4   10.20    3.10
   2  -5   4   20.70    3.80
   2  -5   4   19.10    4.40
  -2  -5  -4   16.70    3.40
   2   5   5    5.50    4.40
  -2   5  -5    0.00    2.60
   2   5   5    8.60    5.20
   2  -5   5    3.60    3.60
   2  -5   5    8.10    5.20
  -2  -5  -5    2.00    3.90
   2   5   6    0.80    5.70
   2   5   6   -3.20    4.60
  -2   5  -6    9.40    3.10
   2  -5   6    4.00    4.80
   2  -5   6    0.10    5.20
  -2  -5  -6    2.80    3.80
   2   5   7  114.99    9.70
  -2   5  -7  100.19    6.30
   2   5   7   99.39    9.20
   2  -5   7  114.69    9.90
   2  -5   7   95.49    9.40
  -2  -5  -7  102.59    8.80
  -2   5  -8    2.30    3.80
   2   5   8    2.30    6.30
   2   5   8    8.20    6.50
   2  -5   8    6.40    6.10
  -2  -5  -8    5.70    4.90
   2  -5   8    3.00    7.10
   2   5   9   76.09   11.70
   2   5   9   48.70    8.20
   2  -5   9   81.39   10.80
   2  -5   9   65.59   10.60
   2   5  10    2.70    7.60
   2   5  10   17.10    8.80
  -2  -5 -10   -1.40    5.70
   2  -5  10    3.80    7.30
   2  -5  10    0.80    7.60
   2   5  11   -0.70    8.80
   2   5  11   -5.40    8.30
   2  -5  11  -10.00    9.30
   2  -5  11   -2.60    8.00
  -2   6  12    0.90    9.10
  -2   6  12    6.90    8.80
   2  -6 -12    8.60    7.70
  -2  -6  12    9.30    8.90
  -2  -6  12  -11.70   10.10
  -2  -6  12   18.00    9.40
  -2   6  11    5.30    8.40
  -2   6  11   17.90    9.50
  -2  -6  11    5.20    7.80
   2  -6 -11    6.60    8.10
  -2  -6  11   18.10   10.00
  -2  -6  11   11.20    6.30
  -2   6  10   11.50    9.90
  -2   6  10   16.00    7.80
  -2  -6  10    9.90    7.40
  -2  -6  10   16.30    7.60
  -2  -6  10   11.60    7.30
   2  -6 -10   12.00    6.70
  -2   6   9    8.40    4.90
  -2   6   9   12.90    7.00
  -2   6   9   -0.20    6.70
  -2  -6   9   14.70    6.90
   2  -6  -9   16.80    6.00
  -2  -6   9    4.80    7.80
  -2  -6   9   17.40    6.90
  -2   6   8   27.00    5.40
  -2   6   8   48.70    8.80
   2   6  -8   35.10    6.40
  -2  -6   8   30.40    6.60
  -2  -6   8   43.70    7.30
  -2  -6   8   30.30    6.90
   2  -6  -8   40.70    6.50
  -2   6   7  133.89   10.40
   2   6  -7  113.09    8.90
  -2   6   7  117.19    7.50
   2  -6  -7  138.09    9.10
  -2  -6   7  126.39    9.10
  -2  -6   7  127.89   10.20
  -2  -6   7  136.09   10.30
  -2   6   6   19.70    3.50
  -2   6   6   14.10    4.80
   2   6  -6   12.90    4.20
   2  -6  -6    9.20    3.90
  -2  -6   6   20.30    4.90
  -2  -6   6   19.70    4.70
  -2  -6   6   19.00    5.80
  -2   6   5  215.28    9.60
  -2   6   5  228.98    7.20
  -2  -6   5  220.88   10.10
   2  -6  -5  235.58   10.00
  -2  -6   5  223.48    8.70
  -2  -6   5  239.48   11.00
  -2   6   4   23.70    2.30
  -2   6   4   22.70    4.40
   2   6  -4   16.50    3.30
  -2  -6   4   20.70    3.70
  -2  -6   4   21.30    3.90
   2  -6  -4   24.40    3.80
  -2  -6   4   19.40    4.50
  -2   6   3   58.39    5.00
  -2   6   3   60.69    2.10
  -2   6   3   65.79    5.20
  -2   6   3   64.39    4.70
   2  -6  -3   67.29    5.20
  -2  -6   3   62.39    4.70
  -2  -6   3   62.39    3.70
  -2  -6   3   66.09    5.30
  -2  -6   3   55.99    4.70
  -2   6   2 1382.56   28.80
  -2   6   2 1356.96   28.50
  -2   6   2 1399.76   27.80
   2   6  -2 1391.86   28.10
  -2  -6   2 1353.86   28.20
   2  -6  -2 1373.66   28.90
   2  -6  -2 1346.67   27.60
  -2  -6   2 1362.76   29.40
  -2  -6   2 1392.26   26.80
  -2   6   1 2692.63   50.79
  -2   6   1 2548.25   48.30
   2   6  -1 2580.74   49.99
  -2   6   1 2623.54   49.99
   2  -6  -1 2571.64   49.80
   2  -6  -1 2495.95   48.70
  -2  -6   1 2532.15   50.99
  -2  -6   1 2599.14   50.09
  -2  -6   1 2615.84   48.10
   2  -6  -1 2608.04   48.40
   2  -6  -1 2511.25   50.49
  -2   6   0 2365.16   46.20
   2   6   0 2319.77   45.80
  -2   6   0 2307.27   44.80
  -2   6   0 2380.36   45.10
   2   6   0 2350.76   43.80
  -2  -6   0 2325.67   43.80
   2  -6   0 2396.86   44.80
   2  -6   0 2302.47   45.00
   2  -6   0 2284.07   46.10
  -2   6  -1 1312.97   27.40
  -2   6  -1 1318.47   25.90
   2   6   1 1303.97   28.00
   2   6   1 1308.47   26.00
  -2   6  -1 1324.37   27.70
   2  -6   1 1320.67   27.50
   2  -6   1 1320.17   25.90
  -2  -6  -1 1330.07   26.10
   2  -6   1 1330.47   25.90
   2   6   2  191.78    7.70
  -2   6  -2  188.68    7.10
  -2   6  -2  196.38    6.30
   2   6   2  197.68    6.50
   2  -6   2  199.98    6.50
  -2  -6  -2  206.38    6.60
   2  -6   2  193.38    5.90
   2  -6   2  191.08    7.70
  -2   6  -3  408.26   11.70
   2   6   3  431.56   12.80
   2  -6   3  413.26   12.90
   2  -6   3  411.56   11.60
  -2  -6  -3  420.76   11.40
   2   6   4  546.35   15.80
  -2   6  -4  529.55   13.90
   2  -6   4  522.45   14.80
   2  -6   4  516.75   15.90
  -2  -6  -4  528.85   14.50
   2   6   5   59.69    6.60
  -2   6  -5   71.39    5.40
   2   6   5   68.29    6.30
   2  -6   5   64.39    7.20
   2  -6   5   67.09    6.10
  -2  -6  -5   65.49    5.70
   2   6   6   13.40    5.50
   2   6   6   13.90    5.20
  -2   6  -6    8.90    3.30
   2  -6   6    8.70    5.60
  -2  -6  -6   14.40    4.40
   2  -6   6   13.00    5.50
   2   6   7   60.99    7.30
  -2   6  -7   44.70    5.20
   2   6   7   49.50    8.50
   2  -6   7   60.39    8.00
  -2  -6  -7   66.99    7.80
   2  -6   7   38.70    6.90
   2   6   8   21.30    6.30
  -2   6  -8   11.90    4.10
   2   6   8   23.80    8.70
   2  -6   8   18.10    6.80
   2  -6   8   19.10    7.00
  -2  -6  -8   24.10    6.10
   2   6   9   11.00    7.30
   2   6   9   22.20    8.20
   2  -6   9   20.30    8.60
   2  -6   9    6.90    7.20
   2   6  10    3.30   10.20
   2   6  10    7.00    6.40
   2  -6  10   -8.20    8.60
   2  -6  10    9.80    9.70
   2   6  11    9.90    8.90
   2   6  11   -0.10    8.90
  -2  -6 -11    4.10    6.10
   2  -6  11   -9.90    7.90
   2  -6  11    8.00    8.50
  -2   7  12   16.70   11.00
  -2   7  12    2.10   11.50
  -2  -7  12   16.90   11.10
   2  -7 -12   16.00    8.30
  -2  -7  12   34.30   10.40
  -2   7  11   32.60   11.30
  -2   7  11   58.29   11.10
  -2  -7  11   51.49   10.40
  -2  -7  11   34.80    9.10
   2  -7 -11   36.50    9.80
  -2  -7  11   29.00   10.80
  -2   7  10   13.00    8.00
  -2   7  10   15.50    7.70
  -2  -7  10   -1.30    6.80
   2  -7 -10    0.30    7.20
  -2  -7  10    8.80    7.30
  -2  -7  10    6.80    8.70
  -2   7   9   33.80    9.30
  -2   7   9   18.60    5.20
  -2   7   9    8.60    8.70
  -2  -7   9   36.60    8.80
   2  -7  -9   16.70    7.40
  -2  -7   9   15.50    8.60
  -2  -7   9   23.60    7.00
  -2   7   8   23.00    6.70
  -2   7   8   18.50    4.80
  -2  -7   8   26.70    8.00
  -2  -7   8    8.00    5.80
   2  -7  -8   26.30    5.80
  -2  -7   8   20.30    7.60
  -2   7   7    3.90    3.60
  -2   7   7    3.90    5.10
  -2  -7   7   10.00    5.50
  -2  -7   7    4.80    4.80
   2  -7  -7   -0.40    5.00
  -2  -7   7   11.30    5.30
  -2   7   6   41.90    4.00
  -2   7   6   33.50    6.60
   2  -7  -6   48.00    5.80
  -2  -7   6   37.90    6.00
  -2  -7   6   41.40    5.30
  -2  -7   6   40.40    5.80
  -2   7   5   34.80    5.30
  -2   7   5   26.40    3.00
   2  -7  -5   39.70    5.40
  -2  -7   5   24.80    4.10
  -2  -7   5   30.80    6.00
  -2  -7   5   22.70    5.20
  -2   7   4   78.09    6.00
  -2   7   4   78.49    3.30
  -2   7   4   69.99    5.10
  -2  -7   4   71.29    5.80
   2  -7  -4   78.69    5.90
  -2  -7   4   72.69    5.40
  -2  -7   4   76.69    7.00
  -2   7   3   73.09    5.40
  -2   7   3   73.19    5.40
  -2   7   3   98.59    7.00
  -2  -7   3   69.39    3.90
  -2  -7   3   74.59    4.80
  -2  -7   3   69.39    5.90
   2  -7  -3   72.09    5.40
   2   7  -2  596.24   13.90
  -2   7   2  630.24   15.00
  -2   7   2  609.94   13.70
  -2   7   2  604.44   14.90
  -2  -7   2  575.84   14.00
  -2  -7   2  589.74   15.80
   2  -7  -2  600.74   13.40
   2  -7  -2  595.24   14.90
  -2   7   1    4.20    1.50
   2   7  -1    3.20    2.40
  -2   7   1    2.00    2.60
  -2   7   1    2.10    2.30
  -2  -7   1    2.80    3.50
   2  -7  -1    0.50    1.40
  -2  -7   1   -1.00    1.20
   2  -7  -1   -0.70    2.60
  -2  -7   1    0.40    2.60
   2  -7  -1   -0.90    1.40
   2   7   0  984.20   19.40
  -2   7   0  997.30   22.00
  -2   7   0 1000.00   20.60
   2   7   0 1023.40   21.60
  -2   7   0  999.80   20.10
   2  -7   0  999.30   20.10
   2  -7   0  966.30   18.90
   2  -7   0  967.60   21.70
  -2  -7   0  975.50   19.40
   2  -7   0  970.60   20.60
  -2   7  -1  300.47    7.30
   2   7   1  298.87    9.30
  -2   7  -1  297.97    9.30
   2   7   1  302.67    7.70
   2  -7   1  300.97    7.20
  -2  -7  -1  301.07    7.60
   2  -7   1  310.67    7.30
   2  -7   1  323.97    9.50
  -2   7  -2  259.57    8.60
  -2   7  -2  262.47    7.30
   2   7   2  238.18    6.20
   2   7   2  250.37    8.90
   2  -7   2  250.27    7.40
  -2  -7  -2  260.67    7.70
   2  -7   2  246.38    9.00
   2  -7   2  249.38    6.60
   2   7   3  189.08    8.50
  -2   7  -3  206.18    7.80
   2   7   3  199.88    4.40
   2  -7   3  189.18    6.40
   2  -7   3  215.38    7.70
  -2  -7  -3  201.18    7.70
   2  -7   3  204.28    9.60
   2   7   4  193.68    9.00
  -2   7  -4  183.28    7.90
   2  -7   4  182.08    9.20
  -2  -7  -4  168.98    8.10
   2  -7   4  167.98    8.30
   2   7   5   21.70    5.60
  -2   7  -5   16.10    3.80
  -2  -7  -5   22.20    4.30
   2  -7   5   12.00    4.70
   2  -7   5   14.80    4.70
  -2   7  -6   70.29    6.00
   2   7   6   71.39    8.30
   2   7   6   64.19    7.40
   2  -7   6   58.89    7.30
  -2  -7  -6   81.19    7.00
   2  -7   6   64.69    7.70
   2   7   7   17.10    6.10
  -2   7  -7    3.60    3.90
   2   7   7   -0.10    5.70
  -2  -7  -7   10.30    4.50
   2  -7   7   -4.40    5.60
   2  -7   7    6.70    5.20
  -2   7  -8  288.37   11.30
   2   7   8  264.67   14.80
   2   7   8  279.87   15.80
   2  -7   8  284.87   15.40
   2  -7   8  274.67   16.70
  -2  -7  -8  285.97   14.50
   2   7   9   13.10    7.30
   2   7   9   -3.30    6.90
   2  -7   9    3.50    6.30
   2  -7   9    2.50    8.50
   2   7  10   13.80    8.90
   2   7  10    9.50    6.80
   2  -7  10    4.60    8.30
   2  -7  10   21.60    9.60
   2   7  11    5.60   11.50
   2   7  11   -4.00    8.60
  -2  -7 -11    5.10    7.00
   2  -7  11    1.70    8.40
   2  -7  11   13.30    9.00
  -2   8  12  -18.10   10.60
  -2   8  12    2.10    8.60
   2  -8 -12    8.00    7.40
  -2  -8  12   -6.30   10.70
  -2  -8  12   -9.90    8.30
  -2   8  11   44.00   12.10
   2   8 -11   35.40    7.00
  -2   8  11   29.80    9.70
  -2  -8  11   52.79   10.30
   2  -8 -11   58.49    9.40
  -2  -8  11   67.99   12.30
  -2  -8  11   48.80    9.40
  -2   8  10    9.70    9.00
  -2   8  10    3.60    7.50
  -2  -8  10   -6.60    6.10
  -2  -8  10    2.90    8.70
   2  -8 -10   19.10    7.80
  -2  -8  10   -3.10    8.00
  -2   8   9   -0.20    6.60
  -2   8   9    2.70    6.70
   2  -8  -9   -4.70    5.10
  -2  -8   9   -5.60    5.60
  -2  -8   9   -2.10    8.00
  -2  -8   9    5.90    6.40
  -2   8   8   70.99    6.50
  -2   8   8   60.39    8.10
  -2  -8   8   53.59    8.00
  -2  -8   8   59.29    9.40
   2  -8  -8   66.49    7.80
  -2  -8   8   55.99    7.40
  -2   8   7   72.39    5.60
  -2   8   7   65.99    7.70
  -2  -8   7   70.99    7.80
   2  -8  -7   78.29    7.60
  -2  -8   7   68.99    6.90
  -2  -8   7   78.49    9.20
  -2   8   6   -0.60    4.40
  -2   8   6    5.60    2.60
   2  -8  -6    2.60    3.90
  -2  -8   6    3.60    5.80
  -2  -8   6    3.80    5.10
  -2  -8   6    2.80    3.70
  -2   8   5  486.05   14.80
  -2   8   5  465.75   11.40
   2  -8  -5  474.65   14.80
  -2  -8   5  508.95   16.10
  -2  -8   5  477.65   15.60
  -2  -8   5  475.45   13.60
  -2   8   4   28.30    3.90
  -2   8   4   32.00    3.90
  -2   8   4   28.00    2.20
  -2  -8   4   33.50    4.70
   2  -8  -4   30.20    4.30
  -2  -8   4   16.50    4.70
  -2  -8   4   23.40    3.60
  -2   8   3  335.87   10.10
   2   8  -3  396.06   11.20
  -2   8   3  359.76   10.90
  -2   8   3  366.66    7.50
  -2   8   3  362.36    7.50
  -2   8   3  361.56   12.00
   2  -8  -3  373.46   11.50
  -2  -8   3  377.46   10.30
  -2  -8   3  392.36   13.00
  -2  -8   3  370.36    9.50
  -2   8   2  494.75   13.00
  -2   8   2  487.65   12.80
  -2   8   2  478.15    9.50
  -2   8   2  464.85   11.20
   2   8  -2  470.85   11.80
  -2  -8   2  468.15   11.80
  -2  -8   2  466.95   13.50
   2  -8  -2  475.15   11.10
   2  -8  -2  460.05   12.80
  -2   8   1  306.47    9.40
  -2   8   1  298.17    7.40
  -2   8   1  307.27    8.60
   2   8  -1  306.67    8.60
   2  -8  -1  312.97    9.90
   2  -8  -1  296.47    7.50
  -2  -8   1  319.97   10.50
   2  -8  -1  305.27    6.90
  -2  -8   1  300.57    8.80
  -2  -8   1  300.57    7.20
   2   8   0  127.39    4.00
  -2   8   0  125.39    4.40
  -2   8   0  127.19    5.00
  -2   8   0  123.29    6.00
   2  -8   0  133.69    5.30
   2  -8   0  132.19    6.10
   2  -8   0  119.29    2.80
   2  -8   0  124.99    4.40
  -2  -8   0  117.49    4.00
  -2   8  -1   56.19    4.50
   2   8   1   53.69    3.30
  -2   8  -1   52.09    2.70
   2   8   1   47.00    4.40
   2  -8   1   49.60    2.60
   2  -8   1   51.29    4.40
   2  -8   1   50.89    2.70
  -2  -8  -1   47.50    3.20
  -2   8  -2   86.59    4.10
   2   8   2   89.29    3.70
  -2   8  -2   89.79    5.70
   2   8   2   85.29    5.70
   2  -8   2   90.29    3.60
   2  -8   2   87.99    6.80
  -2  -8  -2   89.39    4.80
   2  -8   2   97.49    4.60
   2   8   3  419.26    9.00
   2   8   3  434.76   13.50
  -2   8  -3  438.26   12.50
   2  -8   3  425.56   10.30
   2  -8   3  419.36   13.40
   2  -8   3  423.86   11.70
  -2  -8  -3  453.05   12.10
  -2   8  -4  141.79    7.50
   2   8   4  133.59    8.00
  -2  -8  -4  130.99    6.80
   2  -8   4  129.79    7.40
   2  -8   4  135.39    8.40
   2   8   5   21.40    5.10
  -2   8  -5   18.10    4.20
   2  -8   5   25.70    6.40
  -2  -8  -5   30.00    4.40
   2  -8   5   25.70    5.10
   2   8   6  559.04   18.70
   2   8   6  587.94   19.20
  -2   8  -6  575.34   16.80
   2  -8   6  599.44   20.60
  -2  -8  -6  612.14   18.10
   2  -8   6  602.04   18.60
   2   8   7   99.59   10.60
  -2   8  -7  104.49    7.70
   2   8   7  118.89    9.60
   2  -8   7  115.99    9.30
   2  -8   7  122.89   10.50
  -2  -8  -7  126.69    9.40
   2   8   8   -4.00    6.40
   2   8   8    2.20    3.90
  -2   8  -8    7.10    4.20
   2   8   8   -6.80    5.90
   2  -8   8    0.20    6.80
   2  -8   8   18.60    8.60
  -2  -8  -8   -2.90    4.60
   2   8   9    9.30    9.20
   2   8   9   -2.80    6.70
  -2   8  -9    5.70    4.50
   2  -8   9   -0.10    7.70
   2  -8   9    2.40    7.30
   2   8  10   15.20    7.10
   2   8  10   18.40    9.60
   2  -8  10   25.70    8.60
   2  -8  10   13.70    8.70
   2   8  11  -14.90   10.80
   2   8  11    7.30    8.90
   2  -8  11   -7.20   10.80
   2  -8  11    5.40   10.00
  -2  -8 -11   -6.50    6.10
  -2   9  12   12.60    9.40
  -2   9  12   -6.00    8.70
   2  -9 -12   -0.10    7.40
  -2  -9  12    4.20   10.10
  -2  -9  12   -1.80   10.90
  -2   9  11    9.20   10.50
   2   9 -11    2.70    5.20
  -2   9  11    0.70    8.00
  -2  -9  11   -6.70    9.80
   2  -9 -11   12.30    7.20
  -2  -9  11   13.10   10.10
  -2   9  10    4.10    9.30
  -2   9  10   -0.40    9.20
  -2  -9  10   -2.60    6.20
  -2  -9  10   -5.30    8.70
  -2  -9  10   -6.20    8.40
   2  -9 -10    6.40    6.20
  -2   9   9   47.90    9.30
  -2   9   9   58.29    9.30
  -2  -9   9   48.50    9.00
   2  -9  -9   59.09    8.30
  -2  -9   9   47.40    9.70
  -2  -9   9   61.99    8.20
  -2   9   8   92.39   10.30
  -2   9   8   83.79    6.50
  -2  -9   8   79.99    9.40
   2  -9  -8   71.19    8.70
  -2  -9   8   80.29    8.90
  -2  -9   8   86.39    8.20
  -2   9   7   61.39    5.10
  -2   9   7   62.49    8.40
  -2  -9   7   62.69    7.50
  -2  -9   7   53.19    6.40
  -2  -9   7   52.89    8.60
   2  -9  -7   49.80    7.60
  -2   9   6  117.89    5.90
  -2   9   6  153.48   10.50
  -2  -9   6  112.99    7.50
  -2  -9   6  126.09    9.90
   2  -9  -6  133.29    8.70
  -2  -9   6  117.29    9.80
  -2   9   5  206.78   10.20
  -2   9   5  225.58    6.80
  -2  -9   5  223.98    8.70
  -2  -9   5  227.18   12.20
   2  -9  -5  232.58   10.00
  -2  -9   5  220.68   10.20
  -2   9   4  175.18    8.00
  -2   9   4  165.28    7.00
  -2   9   4  164.88    4.70
  -2  -9   4  165.18    6.80
  -2  -9   4  159.38    8.00
   2  -9  -4  160.18    8.70
  -2  -9   4  169.88    9.30
  -2   9   3  260.97    8.60
  -2   9   3  268.27    6.00
  -2   9   3  262.97    9.20
  -2   9   3  266.67   10.30
   2   9  -3  266.77   11.60
   2  -9  -3  274.97    9.70
  -2  -9   3  259.57    8.20
  -2  -9   3  272.67   11.30
  -2   9   2  125.99    7.00
  -2   9   2  132.29    5.10
  -2   9   2  132.59    6.30
  -2   9   2  128.99    6.00
   2   9  -2  136.29    5.40
  -2   9   2  132.19    3.80
  -2  -9   2  134.59    7.50
   2  -9  -2  128.09    4.70
   2  -9  -2  132.29    6.70
  -2  -9   2  133.89    5.80
  -2   9   1  649.43   14.00
  -2   9   1  646.74   14.90
   2   9  -1  670.43   15.10
  -2   9   1  658.13   16.20
  -2   9   1  688.83   16.80
   2  -9  -1  646.44   16.20
   2  -9  -1  636.94   13.00
  -2  -9   1  622.44   16.90
   2  -9  -1  641.04   14.00
  -2  -9   1  646.14   15.20
  -2  -9   1  662.53   13.80
  -2   9   0  106.59    5.80
  -2   9   0  106.19    6.50
  -2   9   0   92.99    4.10
   2   9   0   98.79    3.90
  -2   9   0   99.09    5.00
   2  -9   0  108.79    5.20
  -2  -9   0   98.39    3.70
   2  -9   0  112.79    6.00
  -2   9  -1    2.20    2.40
  -2   9  -1   -3.00    3.30
  -2   9  -1   -0.50    1.30
   2   9   1    0.40    1.80
   2   9   1   -1.70    2.30
   2  -9   1    1.30    1.20
   2  -9   1    1.00    1.30
  -2  -9  -1   -1.10    1.70
   2  -9   1    2.60    3.20
   2   9   2   91.49    5.80
  -2   9  -2   85.69    4.00
   2   9   2   87.29    3.90
  -2   9  -2   92.69    6.00
   2  -9   2   96.09    4.50
   2  -9   2   96.19    3.40
   2  -9   2  100.19    7.10
  -2  -9  -2   93.09    4.90
   2   9   3   31.40    4.90
  -2   9  -3   23.10    3.90
   2   9   3   29.10    2.10
  -2  -9  -3   27.20    3.80
   2  -9   3   29.50    2.60
   2  -9   3   26.70    3.40
   2  -9   3   33.60    5.50
   2   9   4  104.19    7.40
  -2   9  -4  103.29    6.50
  -2  -9  -4   95.59    6.70
   2  -9   4  101.79    6.70
   2  -9   4   92.19    8.00
  -2   9  -5  174.78    8.90
   2   9   5  163.08    9.90
  -2  -9  -5  181.08    8.70
   2  -9   5  177.68   10.50
   2  -9   5  175.38    8.70
   2   9   6   24.70    5.90
  -2   9  -6   19.10    4.60
   2   9   6    6.70    5.30
  -2  -9  -6   10.40    5.10
   2  -9   6    6.90    4.40
   2  -9   6    7.40    6.60
  -2   9  -7   -2.60    3.90
   2   9   7   -4.30    6.70
   2   9   7   -8.30    5.10
  -2  -9  -7    5.90    4.40
   2  -9   7   -3.40    5.60
   2  -9   7   -5.70    4.70
   2   9   8   49.60    9.90
   2   9   8   50.39    8.30
  -2   9  -8   44.40    6.40
   2  -9   8   48.30    7.50
  -2  -9  -8   31.90    6.60
   2  -9   8   44.20    8.80
   2   9   9    3.40    7.40
  -2   9  -9    1.50    4.60
   2   9   9   -6.30    6.30
  -2  -9  -9   -4.80    5.20
   2  -9   9   -5.70    7.10
   2  -9   9    7.20    7.90
   2   9  10   15.70    9.20
   2   9  10   12.20    6.80
  -2  -9 -10    0.80    7.50
   2  -9  10   14.20   10.40
   2  -9  10    6.90    8.80
   2   9  11   -0.60    9.30
   2   9  11    4.00    8.70
   2  -9  11    5.70   11.50
   2  -9  11   -0.80    8.20
  -2  10  12   23.10   10.50
  -2 -10  12   70.39   13.00
  -2 -10  12   23.60   12.40
  -2  10  11   -8.20    7.80
   2  10 -11   -3.10    6.40
  -2  10  11   -3.80    8.20
  -2 -10  11    0.40    9.30
   2 -10 -11   -2.60    6.60
  -2 -10  11   -4.90   10.40
  -2  10  10   22.30    8.40
  -2  10  10   11.70    9.80
  -2 -10  10   14.00    8.00
   2 -10 -10   21.70    7.40
  -2 -10  10   19.80    7.90
  -2 -10  10   13.70   10.00
  -2  10   9  148.29   13.00
  -2  10   9  166.88   13.40
   2 -10  -9  146.89   11.90
  -2 -10   9  170.18   11.50
  -2 -10   9  168.08   13.20
  -2 -10   9  155.38   12.50
  -2  10   8    3.60    4.20
  -2  10   8   -1.10    7.30
  -2 -10   8    1.10    7.80
  -2 -10   8   -6.00    6.70
   2 -10  -8   10.90    5.40
  -2 -10   8   -0.90    4.80
  -2  10   7    5.00    3.30
  -2  10   7   -2.80    5.90
  -2 -10   7   -6.40    4.00
   2 -10  -7    2.70    4.50
  -2 -10   7    4.60    6.00
  -2 -10   7    4.10    5.80
  -2  10   6  242.58   12.20
  -2  10   6  247.98    8.00
  -2 -10   6  253.97   14.30
  -2 -10   6  239.18   12.50
  -2 -10   6  244.18    9.80
   2 -10  -6  262.57   12.20
  -2  10   5   48.40    4.90
  -2  10   5   51.49    5.80
  -2  10   5   47.90    3.40
  -2 -10   5   43.80    5.40
   2 -10  -5   60.09    5.90
  -2 -10   5   45.10    6.50
  -2 -10   5   45.50    4.90
  -2  10   4   77.99    3.20
  -2  10   4   78.59    3.30
  -2  10   4   78.19    5.20
  -2  10   4   74.49    6.10
  -2 -10   4   63.79    7.10
   2 -10  -4   81.49    6.40
  -2 -10   4   78.59    5.00
  -2  10   3   17.20    3.40
  -2  10   3   18.20    3.30
  -2  10   3   15.30    3.90
  -2  10   3   14.30    1.70
  -2  10   3   13.80    3.90
   2 -10  -3   15.60    3.70
  -2 -10   3   15.20    5.00
  -2 -10   3   13.90    3.10
  -2  10   2  102.79    6.80
  -2  10   2  127.99    6.30
  -2  10   2  106.89    6.60
   2  10  -2  109.19    4.80
  -2  10   2  108.29    3.90
  -2  10   2  116.39    4.60
   2 -10  -2  121.49    6.60
   2 -10  -2  111.09    4.40
  -2 -10   2  111.79    7.70
  -2 -10   2  108.59    5.20
   2  10  -1    8.40    2.70
  -2  10   1    6.30    3.60
  -2  10   1    7.60    2.20
  -2  10   1    6.50    2.50
   2 -10  -1   12.30    1.20
  -2 -10   1    8.80    2.00
   2 -10  -1    2.50    3.00
  -2 -10   1   -1.80    4.10
   2 -10  -1   15.70    2.80
   2  10   0  791.32   16.70
  -2  10   0  789.32   19.30
  -2  10   0  770.52   16.50
  -2  10   0  824.32   18.40
  -2 -10   0  776.72   16.60
   2 -10   0  787.02   18.00
   2 -10   0  781.22   19.10
  -2  10  -1    0.30    3.00
  -2  10  -1   -1.70    1.10
   2  10   1    2.90    2.00
   2  10   1    1.10    2.00
   2  10   1    1.40    3.10
   2 -10   1    1.20    3.30
  -2 -10  -1   -2.70    1.80
   2 -10   1   -1.00    1.00
  -2  10  -2    3.50    1.70
   2  10   2    6.20    2.20
  -2  10  -2    4.40    3.20
  -2  10  -2    6.90    2.60
   2  10   2    0.40    3.40
   2 -10   2    2.60    2.10
   2 -10   2    6.30    1.30
  -2 -10  -2    4.40    2.50
   2 -10   2    4.90    3.40
   2  10   3   -3.20    3.50
  -2  10  -3    8.50    3.30
   2  10   3    0.60    1.60
   2 -10   3    2.40    2.40
  -2 -10  -3    1.90    2.40
   2 -10   3    2.70    1.70
   2 -10   3    6.10    4.50
   2  10   4   -7.10    4.00
   2  10   4    0.20    1.00
  -2  10  -4   -0.80    3.00
   2 -10   4    0.60    5.00
  -2 -10  -4   -4.10    3.10
   2 -10   4   -2.10    3.00
   2 -10   4   -3.50    2.10
   2  10   5  249.58   12.50
  -2  10  -5  251.77   10.50
  -2 -10  -5  258.97   10.50
   2 -10   5  262.57   10.80
   2 -10   5  275.37   13.50
   2  10   6   22.40    6.10
  -2  10  -6   36.70    5.00
   2 -10   6   34.60    6.10
   2 -10   6   27.90    6.50
  -2 -10  -6   26.20    5.20
   2  10   7   22.10    6.90
  -2  10  -7   16.70    5.20
   2  10   7   27.10    6.60
   2 -10   7   24.20    8.00
   2 -10   7   20.50    5.60
  -2 -10  -7   22.40    6.30
  -2  10  -8   21.90    5.70
   2  10   8   24.60    7.30
   2  10   8   31.70    7.90
   2 -10   8   32.90    7.00
  -2 -10  -8   32.30    7.40
   2 -10   8   26.20    8.00
   2  10   9   31.00    8.00
  -2  10  -9   21.50    5.90
   2  10   9   29.90    8.90
   2 -10   9   36.30    7.90
   2 -10   9   40.40   10.90
  -2 -10  -9   19.00    7.50
   2  10  10   -1.50    7.70
   2  10  10   10.00   10.90
   2 -10  10   -2.80    8.50
   2 -10  10   18.50    7.90
  -2 -10 -10   -5.80    7.00
   2  10  11    0.00    9.10
   2 -10  11    2.00   10.00
   2 -10  11   -1.80    9.40
  -2  11  12   -7.10    8.70
  -2 -11  12   -0.20   11.90
  -2 -11  12   12.80    8.80
  -2  11  11   97.59   12.90
  -2  11  11   58.69   11.20
   2  11 -11   72.89   10.00
  -2 -11  11   60.49   13.00
  -2 -11  11   75.29   11.40
   2 -11 -11   53.59    9.50
   2  11 -10   37.70    8.00
  -2  11  10   48.80   11.30
  -2  11  10   32.40    9.60
  -2 -11  10   26.20    9.60
  -2 -11  10   36.50   11.10
   2 -11 -10   40.40    8.20
  -2  11   9   -4.60    6.10
  -2  11   9  -16.70    8.30
  -2 -11   9    6.20    9.00
  -2 -11   9    4.80    7.60
   2 -11  -9   10.30    6.20
  -2 -11   9    3.20    5.40
  -2  11   8    2.20    7.00
  -2 -11   8   -1.70    8.10
   2 -11  -8   -2.80    5.10
  -2 -11   8   -6.30    4.30
  -2 -11   8    5.00    5.80
  -2  11   7   31.70    4.10
  -2  11   7   49.80    6.90
  -2 -11   7   21.40    8.40
  -2 -11   7   35.20    5.30
  -2 -11   7   48.30    7.70
   2 -11  -7   37.00    6.50
  -2  11   6  116.59    5.70
  -2  11   6  119.39    9.90
  -2 -11   6  116.19    7.60
  -2 -11   6  117.59   10.20
   2 -11  -6  121.99    8.80
  -2 -11   6  113.29    8.90
  -2  11   5   -0.80    1.80
  -2  11   5    0.20    3.20
  -2  11   5    5.40    2.10
  -2  11   5   -0.10    4.00
  -2 -11   5   -2.20    4.80
   2 -11  -5    1.10    3.80
  -2 -11   5    6.70    4.60
  -2 -11   5    2.80    2.90
  -2  11   4   13.50    1.90
  -2  11   4   11.80    3.80
  -2  11   4   10.70    3.10
  -2  11   4   11.80    1.90
  -2 -11   4    9.30    4.60
  -2 -11   4   14.00    3.20
   2 -11  -4   13.60    4.00
  -2  11   3   -0.20    3.30
  -2  11   3    0.10    3.40
  -2  11   3    4.50    3.30
  -2  11   3   -1.40    1.50
  -2  11   3   -0.50    2.70
   2  11  -3    0.30    2.70
  -2 -11   3    5.10    3.90
  -2 -11   3   -1.80    2.50
   2 -11  -3   -0.70    3.70
   2  11  -2  140.69    5.30
  -2  11   2  119.59    6.50
  -2  11   2  136.99    5.00
  -2  11   2  128.99    4.50
  -2  11   2  129.79    6.60
   2 -11  -2  124.39    7.50
  -2 -11   2  137.99    5.60
  -2 -11   2  126.09    8.50
   2 -11  -2  130.29    4.60
  -2  11   1   76.89    4.80
  -2  11   1   89.59    5.80
  -2  11   1   81.29    4.20
   2 -11  -1   80.19    2.30
   2 -11  -1   85.99    6.50
  -2 -11   1   86.99    6.30
   2 -11  -1   84.79    4.50
  -2 -11   1   78.99    4.10
  -2  11   0    7.90    2.00
  -2  11   0   -2.30    2.90
   2 -11   0    4.70    3.00
  -2 -11   0   -2.00    2.00
   2 -11   0    2.90    3.70
  -2 -11   0    6.10    3.20
  -2  11  -1    1.20    3.00
   2  11   1    4.80    2.70
  -2  11  -1    2.50    1.10
   2  11   1   -0.60    2.90
   2 -11   1    4.30    3.50
  -2 -11  -1   -4.00    1.90
   2 -11   1   -5.70    2.60
  -2  11  -2  543.55   15.40
   2  11   2  557.94   15.20
   2  11   2  541.45   13.00
  -2  11  -2  557.14   12.20
   2 -11   2  536.55   15.90
   2 -11   2  547.05   12.20
  -2 -11  -2  538.25   13.70
  -2  11  -3    2.80    3.30
   2  11   3    1.30    3.80
   2  11   3    3.20    1.70
   2 -11   3   -1.30    2.40
  -2 -11  -3   -1.60    2.30
   2 -11   3    0.40    4.60
   2 -11   3    4.70    1.40
   2  11   4  149.99    4.40
   2  11   4  137.09    8.40
  -2  11  -4  136.19    7.90
  -2 -11  -4  138.69    7.90
   2 -11   4  140.19    9.20
   2 -11   4  152.98    7.30
   2 -11   4  144.09    5.20
  -2  11  -5    1.30    4.60
   2  11   5    8.30    5.50
   2 -11   5    5.20    4.10
  -2 -11  -5    2.80    4.30
   2 -11   5   -0.60    6.20
   2  11   6    5.00    5.00
  -2  11  -6    0.10    3.60
   2 -11   6    2.90    5.50
  -2 -11  -6    3.00    4.70
   2 -11   6    1.50    4.00
   2  11   7   15.60    6.20
  -2  11  -7   15.00    5.20
   2  11   7    3.20    5.90
  -2 -11  -7    9.60    4.80
   2 -11   7   14.70    8.10
   2 -11   7    3.70    6.00
   2  11   8   10.70    6.60
   2  11   8    0.80    6.50
  -2  11  -8   10.70    5.50
  -2 -11  -8   19.20    7.00
   2 -11   8   16.60    9.20
   2 -11   8   23.30    6.40
  -2  11  -9   52.99    7.30
   2  11   9   34.80    8.30
   2  11   9   52.99   10.10
  -2 -11  -9   56.19    9.10
   2 -11   9   54.89    9.80
   2 -11   9   41.40    9.80
   2  11  10   10.00   11.00
   2  11  10  -12.70    7.10
   2 -11  10    4.50   10.60
   2 -11  10  -10.10    8.50
  -2 -11 -10   13.50    8.30
   2  11  11   25.00   10.90
   2 -11  11    2.20    8.50
   2 -11  11    5.90   12.20
   2  12 -11    6.40    7.50
  -2  12  11   21.60    9.50
  -2  12  11   -4.10    8.20
  -2 -12  11    2.60    9.50
   2 -12 -11   15.10    8.00
  -2 -12  11   30.90   12.00
  -2  12  10    9.70    9.50
   2  12 -10   10.20    6.80
  -2  12  10   16.60    8.70
   2 -12 -10    4.10    6.80
  -2 -12  10   -3.30    7.00
  -2 -12  10    3.10   10.50
  -2  12   9   50.09    8.80
  -2  12   9   49.40   10.90
   2 -12  -9   44.00    7.80
  -2 -12   9   52.59    9.60
  -2 -12   9   41.00   10.80
  -2  12   8   29.50    8.10
   2 -12  -8   36.50    7.00
  -2 -12   8   20.40    5.80
  -2 -12   8   24.00    7.90
  -2 -12   8   34.10    7.10
  -2  12   7   32.00    6.20
  -2 -12   7   20.60    9.10
  -2 -12   7   30.10    5.40
  -2 -12   7   38.90    7.40
   2 -12  -7   27.80    6.00
  -2  12   6  142.69    9.90
  -2  12   6  127.49    5.70
  -2 -12   6  125.29    7.00
  -2 -12   6  119.69   10.20
   2 -12  -6  138.29    9.40
  -2 -12   6  137.69    9.30
  -2  12   5    9.00    3.70
  -2  12   5   11.50    4.50
  -2  12   5    7.00    2.20
  -2  12   5    7.40    2.10
  -2 -12   5    4.80    6.20
   2 -12  -5    5.50    4.10
  -2 -12   5    6.20    3.10
  -2  12   4  225.88   10.40
  -2  12   4  222.68    6.10
  -2  12   4  226.08    8.70
  -2  12   4  219.48    9.20
  -2 -12   4  223.08    7.90
   2 -12  -4  197.78    9.80
  -2 -12   4  219.68   11.20
  -2  12   3   33.10    2.60
  -2  12   3   30.50    3.60
   2  12  -3   32.80    5.20
  -2  12   3   33.60    4.20
  -2  12   3   34.60    4.70
  -2  12   3   24.00    4.80
  -2 -12   3   32.80    3.30
   2 -12  -3   30.00    4.50
  -2 -12   3   22.80    4.90
  -2  12   2  535.55   12.10
  -2  12   2  515.85   14.80
  -2  12   2  510.55   11.80
   2  12  -2  539.35   13.60
  -2  12   2  519.35   14.00
  -2 -12   2  522.15   13.00
   2 -12  -2  521.75   15.30
   2 -12  -2  519.05   11.80
  -2 -12   2  539.45   16.10
  -2 -12   2  530.85   12.80
  -2  12   1   99.79    6.90
  -2  12   1  101.09    4.80
  -2  12   1   89.89    4.70
  -2 -12   1   96.29    7.70
   2 -12  -1   84.89    5.00
  -2 -12   1   92.69    4.40
   2 -12  -1   87.79    6.20
   2  12   0  284.37    9.50
  -2  12   0  274.87   10.70
  -2  12   0  296.77    7.60
   2 -12   0  310.07   10.50
  -2 -12   0  289.47    8.10
   2 -12   0  289.37    9.70
  -2 -12   0  303.37   10.80
   2  12   1  600.44   15.60
  -2  12  -1  591.34   16.60
   2  12   1  576.34   14.80
  -2  12  -1  587.24   11.60
  -2 -12  -1  606.94   14.20
   2 -12   1  591.54   16.00
   2 -12   1  584.54   16.20
   2  12   2   48.90    3.70
   2  12   2   53.39    5.10
  -2  12  -2   45.70    5.30
  -2  12  -2   41.90    2.70
   2 -12   2   47.50    5.70
   2 -12   2   41.60    3.00
  -2 -12  -2   45.00    4.20
  -2  12  -3   -2.00    3.30
  -2  12  -3   -2.60    2.10
   2  12   3   -0.10    1.90
   2  12   3    2.70    3.10
  -2 -12  -3   -2.70    2.30
   2 -12   3    1.40    2.50
   2 -12   3    1.30    4.80
   2  12   4   42.60    3.00
   2  12   4   32.70    5.20
  -2  12  -4   52.69    6.40
  -2 -12  -4   52.69    5.20
   2 -12   4   46.90    3.00
   2 -12   4   49.40    7.50
   2 -12   4   45.30    4.90
   2  12   5  102.39    8.50
  -2  12  -5  110.59    8.20
   2 -12   5  123.29    8.20
  -2 -12  -5  125.49    7.80
   2 -12   5  124.09   10.00
  -2  12  -6   -2.40    4.50
   2  12   6    7.10    5.20
   2 -12   6    0.70    5.90
  -2 -12  -6    2.30    4.10
   2 -12   6    2.90    5.00
   2  12   7   50.09    8.00
   2  12   7   53.29    7.70
  -2  12  -7   49.90    6.60
  -2 -12  -7   67.59    7.50
   2 -12   7   36.90    9.50
   2 -12   7   51.89    7.60
   2  12   8   63.19    8.60
  -2  12  -8   62.29    7.20
   2  12   8   62.49    9.40
   2 -12   8   30.40   10.20
   2 -12   8   56.89    8.90
  -2 -12  -8   59.49    8.60
  -2  12  -9  138.19   10.50
   2  12   9  153.28   13.60
   2  12   9  148.39   12.10
  -2 -12  -9  142.29   12.20
   2 -12   9  158.78   15.60
   2 -12   9  101.99   11.50
   2  12  10   35.80    9.10
   2  12  10   54.29   12.30
  -2 -12 -10   51.29    8.70
   2 -12  10   31.40   11.10
   2 -12  10   20.60    9.50
   2  12  11   -0.70    9.40
  -2 -12 -11    9.00    7.40
   2 -12  11    9.30    9.90
  -2  13  11    9.10    8.90
   2  13 -11    4.70    7.30
  -2  13  11    6.40   10.70
  -2 -13  11   14.90   11.80
  -2 -13  11    4.40    7.90
   2 -13 -11    5.90    9.60
  -2  13  10   17.50    8.90
   2  13 -10   20.50    7.70
  -2  13  10    5.30    9.20
  -2 -13  10   26.50    9.60
   2 -13 -10   14.90    7.60
  -2 -13  10   24.70    7.90
   2  13  -9    6.80    6.70
  -2  13   9    1.50    7.70
  -2  13   9    1.40    6.80
  -2 -13   9    6.40    9.60
  -2 -13   9    1.40    6.10
   2 -13  -9   16.20    6.70
  -2  13   8  145.39   12.00
  -2 -13   8  162.08   11.70
   2 -13  -8  163.08   11.80
  -2 -13   8  176.98   13.80
  -2  13   7    0.60    6.20
   2 -13  -7    9.30    5.50
  -2 -13   7   -2.90    6.50
  -2 -13   7    3.40    5.90
  -2 -13   7   10.60    4.50
  -2  13   6   -5.90    4.90
  -2  13   6    5.10    4.30
  -2  13   6    3.30    2.60
  -2 -13   6    3.40    5.20
  -2 -13   6    5.40    7.20
  -2 -13   6    4.10    3.80
   2 -13  -6    2.70    4.70
  -2  13   5  157.08    9.10
  -2  13   5  158.78    8.30
  -2  13   5  157.58    5.60
   2 -13  -5  160.58    9.60
  -2 -13   5  150.98   10.90
  -2 -13   5  149.49    7.10
  -2  13   4   18.30    4.20
  -2  13   4   11.20    4.10
  -2  13   4   15.50    3.70
  -2  13   4   15.10    2.40
  -2 -13   4   11.50    3.10
  -2 -13   4   21.40    6.20
   2 -13  -4   14.70    5.00
  -2  13   3    0.20    1.90
  -2  13   3    2.10    3.40
  -2  13   3   -1.70    3.10
  -2  13   3    0.40    2.60
  -2  13   3    5.80    3.70
   2 -13  -3    1.00    4.30
  -2 -13   3    5.90    4.30
  -2 -13   3    4.50    2.60
   2  13  -2   23.50    3.50
  -2  13   2   22.20    3.80
  -2  13   2   12.70    4.20
  -2  13   2   17.10    2.50
  -2  13   2   22.00    2.30
  -2 -13   2   14.80    4.10
   2 -13  -2   22.90    4.80
  -2 -13   2   20.70    3.00
   2 -13  -2   21.90    2.20
  -2  13   1   -0.70    3.00
  -2  13   1    2.10    2.20
  -2 -13   1    1.40    2.00
   2 -13  -1   -1.60    3.20
   2 -13  -1    2.40    2.50
  -2 -13   1    6.80    3.60
  -2  13   0  106.39    4.10
   2  13   0   91.79    6.60
  -2  13   0   91.89    6.50
  -2 -13   0  106.09    7.00
   2 -13   0   90.19    6.60
   2 -13   0  110.39    6.80
  -2 -13   0  104.69    5.10
  -2  13  -1   65.89    6.30
   2  13   1   68.79    5.70
   2  13   1   68.79    5.40
   2 -13   1   79.49    6.00
   2 -13   1   74.99    6.00
  -2 -13  -1   69.29    4.60
  -2  13  -2   73.89    6.40
   2  13   2   76.69    4.80
   2  13   2   82.99    5.80
  -2  13  -2   75.99    3.20
  -2 -13  -2   74.19    5.30
   2 -13   2   82.99    3.40
   2 -13   2   75.79    6.90
   2  13   3  151.48    8.60
   2  13   3  154.68    6.00
  -2  13  -3  169.88    6.80
  -2  13  -3  151.98    8.70
   2 -13   3  158.18    6.20
  -2 -13  -3  160.78    7.70
   2 -13   3  151.58    9.20
   2  13   4   28.60    2.80
  -2  13  -4   24.80    5.00
   2  13   4   33.70    5.80
   2 -13   4   36.80    4.20
   2 -13   4   23.80    5.90
  -2 -13  -4   32.20    4.90
   2  13   5   17.70    5.10
  -2  13  -5    8.70    4.50
   2 -13   5   10.40    4.90
   2 -13   5   12.80    2.60
   2 -13   5    1.70    6.70
  -2 -13  -5   11.40    4.60
  -2  13  -6    5.40    4.40
   2  13   6    9.90    5.50
   2 -13   6   -2.10    4.70
  -2 -13  -6    4.30    4.10
   2 -13   6    1.90    6.10
   2  13   7   52.99    9.00
   2  13   7   46.80    7.40
  -2  13  -7   75.89    8.30
   2 -13   7   66.29   10.70
   2 -13   7   56.39    7.70
  -2 -13  -7   63.59    8.10
   2  13   8   17.70    8.90
  -2  13  -8   24.10    6.30
   2  13   8   -4.80    5.80
   2 -13   8    8.70    7.70
   2 -13   8    8.00    6.60
  -2 -13  -8   10.80    6.70
   2  13   9   22.30    8.20
  -2  13  -9   22.10    6.00
   2  13   9   17.90    7.10
   2  13   9   26.60    7.90
   2 -13   9   12.20    8.00
  -2 -13  -9   31.10    8.20
   2 -13   9   28.30    9.20
   2  13  10   15.30   10.80
   2 -13  10    7.00   11.20
   2 -13  10    3.40    8.30
  -2 -13 -10    8.50    6.70
  -2 -13 -11   72.59   10.80
   2 -13  11   56.69   12.70
   2  14 -11    4.20    7.70
  -2  14  11   -8.70   10.20
  -2  14  11    2.90    9.50
  -2 -14  11   -4.30   11.60
  -2 -14  11   14.20    9.60
   2 -14 -11    5.30    8.00
  -2  14  10   32.30   10.60
  -2  14  10   21.70   10.80
   2  14 -10   39.80    7.90
  -2 -14  10   42.40   10.90
  -2 -14  10   36.10    9.70
   2 -14 -10   28.10    9.60
   2  14  -9    1.80    6.80
  -2  14   9    6.50    6.90
  -2  14   9    1.00    7.70
   2 -14  -9  -14.20    5.70
  -2 -14   9   11.90    6.60
  -2 -14   9    4.80    8.10
  -2  14   8   97.49   10.60
   2  14  -8  103.09    9.60
  -2 -14   8   99.19    9.60
  -2 -14   8   86.39   12.10
   2 -14  -8  105.29   10.70
  -2  14   7    3.00    5.90
  -2 -14   7    1.10    6.90
  -2 -14   7    0.30    5.80
  -2 -14   7    8.40    5.20
   2 -14  -7   -2.10    4.90
  -2  14   6    7.30    5.50
  -2  14   6    7.20    4.00
  -2 -14   6   10.00    3.80
  -2 -14   6   -1.30    6.00
   2 -14  -6    3.70    5.60
  -2  14   5  223.38    9.40
  -2  14   5  198.58    9.90
  -2  14   5  210.08    6.50
  -2 -14   5  209.78    8.20
   2 -14  -5  207.68   10.80
  -2 -14   5  207.48   13.60
  -2  14   4   32.40    4.30
  -2  14   4   28.60    2.90
  -2  14   4   29.20    4.90
  -2  14   4   25.20    5.50
   2 -14  -4   25.50    5.00
  -2 -14   4   26.50    3.60
  -2 -14   4   24.60    6.70
   2  14  -3   10.10    2.80
  -2  14   3    5.00    2.80
  -2  14   3    9.60    2.30
  -2  14   3    5.80    4.10
  -2  14   3    8.80    3.50
   2 -14  -3   10.70    4.00
  -2 -14   3    7.10    2.80
  -2 -14   3   16.50    5.10
  -2  14   2  136.09    6.90
  -2  14   2  123.89    5.30
  -2  14   2  124.79    7.90
  -2  14   2  120.79    4.60
  -2 -14   2  131.39    8.50
  -2 -14   2  141.79    6.00
   2 -14  -2  134.79    8.30
   2 -14  -2  134.69    4.50
   2  14  -1  169.18    8.30
  -2  14   1  185.08    6.80
  -2  14   1  157.88    8.20
   2 -14  -1  175.08    7.10
  -2 -14   1  170.58    9.90
   2 -14  -1  172.28    9.00
  -2 -14   1  193.48    6.90
  -2  14   0   21.90    2.50
  -2  14   0   14.40    3.90
   2  14   0   23.30    4.00
  -2 -14   0   17.00    2.90
   2 -14   0   19.80    4.10
   2 -14   0   23.10    3.90
  -2 -14   0   10.70    3.90
   2  14   1  226.58    8.90
   2  14   1  208.38    8.50
  -2  14  -1  225.48    9.80
   2 -14   1  217.18   10.00
  -2 -14  -1  209.88    7.60
   2 -14   1  207.78    9.10
   2  14   2  139.09    7.90
  -2  14  -2  150.18    9.20
   2  14   2  158.88    6.80
  -2 -14  -2  155.88    7.00
   2 -14   2  164.68    9.50
   2  14   3  168.08    8.60
  -2  14  -3  180.18    9.50
   2  14   3  172.98    6.70
  -2  14  -3  172.28    6.00
   2 -14   3  170.08    9.90
   2 -14   3  181.08    6.40
  -2 -14  -3  169.08    7.70
  -2  14  -4    6.00    5.20
   2  14   4    2.00    4.70
   2  14   4    8.70    2.20
   2 -14   4    5.40    3.10
   2 -14   4    7.80    6.40
  -2 -14  -4    5.30    3.30
   2  14   5   -3.70    5.10
  -2  14  -5   -2.80    3.90
   2 -14   5    7.60    7.00
  -2 -14  -5   -0.30    3.30
   2 -14   5   -1.00    4.10
  -2  14  -6  127.09   10.00
   2  14   6  125.69   10.40
   2 -14   6  112.59   10.70
   2 -14   6  111.29    8.80
  -2 -14  -6  112.69    9.20
   2  14   7   23.20    8.00
  -2  14  -7   14.10    5.10
   2  14   7   10.70    6.20
  -2 -14  -7   17.30    6.30
   2 -14   7   13.40    7.40
   2 -14   7   16.60    5.90
   2  14   8   49.99    8.30
  -2  14  -8   59.39    7.50
   2  14   8   44.80   10.10
   2 -14   8   46.90    9.80
  -2 -14  -8   54.49    8.80
   2 -14   8   50.89    8.30
  -2  14  -9    6.60    6.00
   2  14   9    1.20    5.10
   2  14   9    3.80    7.20
   2  14   9   15.20    7.90
   2 -14   9   -2.10    5.80
  -2 -14  -9    5.80    5.90
   2 -14   9   -3.00    9.70
   2  14  10  188.48   17.30
   2 -14  10  163.78   16.10
  -2 -14 -10  158.78   13.10
   2 -14  10  162.88   15.00
  -2  15  11   -4.20    8.80
   2  15 -11   18.20    8.80
  -2  15  11  -21.00    9.60
  -2 -15  11    9.60    9.70
   2 -15 -11    2.40    7.70
  -2 -15  11   18.20   12.30
  -2  15  10   33.00    9.10
  -2  15  10   25.10   11.10
   2  15 -10   36.50    8.20
  -2 -15  10   18.30    9.80
  -2 -15  10   31.90    9.80
   2 -15 -10   26.80    8.20
   2  15  -9    9.00    6.30
  -2  15   9    9.60    8.30
  -2  15   9   -0.90    7.90
   2 -15  -9    7.90    8.20
  -2 -15   9    9.00    7.60
  -2 -15   9   -0.50    7.80
  -2  15   8    2.90    5.80
   2  15  -8    3.60    6.70
   2 -15  -8   -5.10    6.70
  -2 -15   8   -4.80    8.90
  -2 -15   8    4.90    5.50
  -2  15   7   -2.70    5.70
   2  15  -7    6.10    5.10
   2 -15  -7   -1.80    6.20
  -2 -15   7    6.80    8.50
  -2  15   6   -1.10    4.90
  -2  15   6    6.50    4.00
  -2 -15   6   -2.00    6.50
  -2 -15   6    3.40    4.40
   2 -15  -6    2.90    4.90
  -2  15   5    5.00    2.40
  -2  15   5   -0.20    4.70
  -2  15   5   -4.20    2.90
   2 -15  -5   -2.30    5.30
  -2 -15   5    4.50    3.30
  -2 -15   5   -1.80    6.70
  -2  15   4  128.09    7.40
  -2  15   4  113.29    7.30
  -2  15   4  135.99    9.50
   2 -15  -4  123.59    8.70
  -2 -15   4  118.99   10.10
  -2 -15   4  129.59    5.80
  -2  15   3   42.80    3.70
  -2  15   3   55.09    6.10
  -2  15   3   35.80    4.00
  -2  15   3   46.10    5.10
   2  15  -3   49.40    5.90
  -2 -15   3   40.80    6.90
   2 -15  -3   44.50    5.70
  -2  15   2  313.97   11.60
  -2  15   2  334.57    8.10
  -2  15   2  328.67   11.00
   2  15  -2  324.67   12.80
   2 -15  -2  303.17   11.80
  -2 -15   2  336.87   10.20
  -2 -15   2  309.37   12.70
  -2  15   1   19.00    3.10
  -2  15   1   20.10    4.30
   2  15  -1   17.80    4.10
  -2 -15   1   10.80    4.30
   2 -15  -1   19.00    3.50
  -2 -15   1   13.20    2.80
   2 -15  -1   16.90    4.20
  -2  15   0   40.20    2.90
   2  15   0   31.40    4.60
  -2  15   0   32.10    5.00
   2 -15   0   33.20    4.60
  -2 -15   0   47.40    4.30
   2 -15   0   35.30    5.50
  -2 -15   0   34.50    5.10
   2  15   1  120.19    7.10
  -2  15  -1  139.89    8.30
   2  15   1  130.09    7.10
   2 -15   1  130.59    7.90
   2 -15   1  137.89    8.50
  -2 -15  -1  119.29    6.10
  -2  15  -2    7.60    4.00
   2  15   2    4.70    3.60
   2  15   2    4.70    2.90
   2 -15   2    4.90    4.10
   2 -15   2    6.50    4.70
  -2 -15  -2    0.80    3.00
  -2  15  -3  443.46   15.80
  -2  15  -3  443.66   11.10
   2  15   3  440.86   14.50
   2  15   3  415.56   11.70
   2 -15   3  435.56   10.90
   2 -15   3  413.76   16.10
  -2 -15  -3  427.06   13.40
   2  15   4    0.70    2.60
   2  15   4    0.00    3.70
  -2  15  -4   -0.70    4.30
   2 -15   4   -5.30    4.90
  -2 -15  -4    1.00    3.30
   2 -15   4    5.70    3.20
  -2  15  -5    3.00    4.40
   2  15   5    7.10    5.80
   2 -15   5    6.10    4.30
   2 -15   5    1.50    7.10
  -2 -15  -5    3.30    3.80
  -2  15  -6   13.80    5.40
   2  15   6   16.40    6.80
   2 -15   6   17.90    7.10
   2 -15   6   10.60    4.90
  -2 -15  -6   11.20    5.50
   2  15   7   13.70    6.60
  -2  15  -7   20.50    6.50
   2 -15   7    6.20    5.60
  -2 -15  -7   18.10    6.50
   2 -15   7   13.20    7.50
  -2  15  -8    2.00    5.80
   2  15   8   -3.80    8.10
   2  15   8   -1.50    6.20
   2 -15   8   -0.50    6.00
   2 -15   8    2.30    9.70
  -2 -15  -8   -0.60    6.40
   2  15   9    1.60    5.30
  -2  15  -9    0.10    6.00
   2  15   9  -19.30    8.10
   2 -15   9    7.50    8.90
  -2 -15  -9   -4.10    5.70
   2  15  10    7.90    9.10
  -2 -15 -10    3.20    8.30
   2 -15  10  -34.80   10.50
   2  16 -11   23.00    9.20
  -2  16  11   17.00    9.50
  -2 -16  11   11.30   13.40
  -2 -16  11   13.80    8.10
  -2  16  10   18.50    9.90
  -2  16  10    3.90    8.10
   2  16 -10    7.90    8.00
  -2 -16  10   11.50    9.50
  -2 -16  10   10.50    7.30
   2 -16 -10    8.70    7.40
   2  16  -9   -1.40    7.40
  -2  16   9   17.10    8.80
  -2  16   9   -2.10    9.90
   2 -16  -9    3.90    6.60
  -2 -16   9   16.50    7.70
  -2 -16   9   21.60   11.20
   2  16  -8   13.20    6.30
  -2  16   8   14.90    7.60
  -2 -16   8   20.60    8.40
   2 -16  -8   23.50    7.10
  -2  16   7    2.60    5.90
   2  16  -7    4.60    6.80
   2 -16  -7   -0.60    5.40
  -2 -16   7    1.10    7.00
  -2  16   6  107.19    8.70
  -2  16   6  110.29    7.80
   2  16  -6  122.79   10.70
   2 -16  -6   92.39    8.80
  -2 -16   6  114.19   11.80
   2  16  -5  236.78   12.40
  -2  16   5  219.78   10.40
  -2  16   5  215.48   10.10
  -2 -16   5  227.18   13.20
   2 -16  -5  224.38   11.60
  -2 -16   5  228.58    9.30
  -2  16   4    1.70    4.60
  -2  16   4    1.10    3.50
  -2  16   4    3.00    3.70
   2  16  -4    5.80    4.70
  -2 -16   4    5.10    5.30
  -2 -16   4    7.10    2.80
   2 -16  -4    1.80    5.20
  -2  16   3  231.28   10.80
  -2  16   3  240.98    8.20
   2  16  -3  242.48    9.60
  -2  16   3  263.77   11.00
   2  16  -3  230.18   11.40
   2 -16  -3  258.77   11.40
  -2 -16   3  258.27   13.40
  -2 -16   3  258.87    9.20
  -2  16   2  176.58    5.40
   2  16  -2  188.08   10.80
  -2  16   2  197.38    8.30
  -2  16   2  189.78   10.00
  -2 -16   2  188.88    7.60
   2 -16  -2  178.48    9.40
  -2 -16   2  184.68   10.40
   2  16  -1  153.48    8.70
  -2  16   1  175.48    6.70
  -2  16   1  156.48    8.70
  -2 -16   1  153.58    6.80
   2 -16  -1  164.88    9.00
   2 -16  -1  175.28    7.30
  -2 -16   1  159.78   10.30
   2  16   0  318.27   11.40
  -2  16   0  308.07   12.20
  -2  16   0  307.97    8.00
   2 -16   0  301.67   12.30
  -2 -16   0  326.47    9.90
   2 -16   0  306.07   11.10
   2  16   1   27.00    4.20
   2  16   1   17.00    3.80
  -2  16  -1   15.00    4.50
  -2 -16  -1   23.40    3.60
   2 -16   1   23.00    4.60
   2 -16   1   15.40    4.90
  -2  16  -2    9.70    4.30
   2  16   2   11.10    3.60
   2  16   2   13.40    4.30
   2 -16   2   13.00    5.10
  -2 -16  -2   16.30    3.80
   2 -16   2   29.60    6.10
  -2  16  -3    3.10    4.40
   2  16   3    1.60    3.20
   2  16   3    8.10    4.30
   2 -16   3   -1.30    6.00
  -2 -16  -3    3.50    3.70
  -2  16  -4  128.69    9.90
   2  16   4  113.09    9.40
   2  16   4  125.79    5.80
  -2  16  -4  112.29    6.50
   2 -16   4  120.89   10.80
   2 -16   4  112.09    6.70
  -2 -16  -4  106.19    7.30
   2  16   5   62.09    7.20
  -2  16  -5   65.69    7.50
   2 -16   5   48.00    8.10
  -2 -16  -5   60.19    6.50
   2 -16   5   65.09    6.00
   2  16   6   21.00    6.20
  -2  16  -6   25.40    7.20
   2 -16   6   25.30    7.90
  -2 -16  -6   24.70    6.20
   2 -16   6   15.90    5.50
  -2  16  -7    3.90    5.10
   2  16   7   -3.70    5.90
   2 -16   7   -9.80    7.00
   2 -16   7   -6.60    5.90
  -2 -16  -7    5.10    4.80
   2  16   8   17.60    7.00
  -2  16  -8   25.50    6.50
   2  16   8   17.70    7.80
   2 -16   8   14.40    8.70
  -2 -16  -8   20.60    7.50
   2  16   9   38.60   10.60
   2  16   9    1.50    5.50
  -2  16  -9    4.10    5.70
  -2 -16  -9   11.50    8.00
   2 -16   9  -16.10    8.40
   2  16  10    7.60    8.80
   2 -16  10  -18.60    9.30
  -2 -16 -10   -4.90    6.40
   2  17 -10   50.29   10.10
  -2  17  10   45.70   11.30
  -2  17  10   37.00   10.30
   2 -17 -10   57.29   11.40
  -2 -17  10   61.89   13.50
  -2  17   9   17.30    8.90
   2  17  -9   14.30    8.30
  -2  17   9    7.30    7.20
  -2 -17   9    8.40   11.20
   2 -17  -9   10.00    6.90
   2  17  -8   -2.70    5.20
  -2  17   8   12.30    7.20
  -2  17   8   -1.00    7.50
   2 -17  -8    1.60    7.40
  -2 -17   8   10.50    8.20
   2  17  -7   16.40    6.40
  -2  17   7   26.40    6.70
  -2 -17   7   11.30    7.50
   2 -17  -7   17.00    7.30
  -2  17   6    8.70    4.20
  -2  17   6    3.50    5.00
   2  17  -6   12.40    5.70
  -2 -17   6    0.60    6.30
   2 -17  -6    0.60    4.80
  -2  17   5  142.79    8.80
  -2  17   5  163.88   11.00
  -2  17   5  129.59    8.50
   2  17  -5  144.99   10.80
  -2 -17   5  142.79   11.70
   2 -17  -5  164.68   10.40
  -2  17   4   17.10    6.10
   2  17  -4   32.60    6.40
  -2  17   4   20.90    4.50
  -2  17   4   18.30    4.10
  -2  17   4   13.70    5.60
   2 -17  -4   22.90    5.30
  -2 -17   4   21.40    7.30
  -2  17   3  239.78    8.00
   2  17  -3  270.17   12.40
  -2  17   3  274.77   11.30
  -2  17   3  260.47   11.60
  -2 -17   3  261.57   13.90
  -2 -17   3  277.17    9.90
   2 -17  -3  269.17   12.00
   2  17  -2   84.99    8.10
  -2  17   2   77.59    6.10
  -2  17   2   81.79    3.40
  -2  17   2   75.39    6.90
   2 -17  -2   82.49    7.80
  -2 -17   2   77.29    7.60
  -2 -17   2   83.99    5.80
   2  17  -1  238.08   10.80
  -2  17   1  245.48    8.50
  -2  17   1  237.08   10.80
   2 -17  -1  237.58   10.90
  -2 -17   1  231.58    8.70
   2 -17  -1  256.17    9.60
  -2 -17   1  252.77   12.30
  -2  17   0    1.00    2.00
   2  17   0    7.00    3.20
   2  17   0   -1.00    4.10
  -2  17   0    4.40    4.10
   2 -17   0    0.40    4.20
   2 -17   0    4.90    3.90
  -2 -17   0    0.40    2.80
   2  17   1   78.39    6.20
   2  17   1   81.09    6.50
  -2  17  -1   85.59    8.20
  -2 -17  -1   76.69    5.80
   2 -17   1   78.29    7.20
   2 -17   1   76.19    6.90
   2  17   2   -1.00    3.70
   2  17   2    4.00    3.50
  -2  17  -2   -0.30    4.20
  -2 -17  -2   -5.00    3.00
   2 -17   2    1.40    4.90
   2 -17   2   -5.60    5.30
   2  17   3   13.40    4.60
   2  17   3    2.90    3.10
  -2  17  -3   -1.00    4.20
  -2 -17  -3    4.90    3.90
   2 -17   3    0.70    5.10
  -2  17  -4    4.30    3.30
  -2  17  -4    5.20    5.20
   2  17   4    6.30    5.10
   2  17   4   15.70    3.30
   2 -17   4   10.70    7.40
  -2 -17  -4   12.20    3.90
  -2  17  -5   79.89    8.90
   2  17   5   93.09    8.90
  -2 -17  -5   62.29    7.30
   2 -17   5   84.49    9.60
   2  17   6   36.60    7.80
  -2  17  -6   34.00    6.80
  -2 -17  -6   42.00    6.30
   2 -17   6   44.80    8.80
  -2  17  -7   -2.20    6.30
   2  17   7   -6.80    7.40
  -2 -17  -7   -0.70    4.70
   2 -17   7    4.70    9.20
   2  17   8   -8.60    8.50
   2  17   8   -3.20    7.30
  -2  17  -8   -7.70    6.30
  -2 -17  -8   -2.40    5.20
   2 -17   8   -0.90    8.20
   2  17   9   10.60    8.00
  -2  17  -9   -2.80    6.80
   2  17   9    1.10    5.80
  -2 -17  -9   -6.30    6.90
   2 -17   9   -8.00   10.80
  -2  17 -10   41.10   10.30
   2  17  10   38.30   12.30
  -2 -17 -10   51.19    9.20
   2  18 -10   10.60    8.90
  -2  18  10   27.90   10.60
  -2  18  10    8.90   10.90
  -2 -18  10   16.60   12.40
   2 -18 -10   19.50    8.40
   2  18  -9   49.20    9.10
  -2  18   9   45.20   10.00
  -2  18   9   18.50    9.10
   2 -18  -9   52.49    9.20
  -2 -18   9   40.40   12.20
  -2  18   8  -10.80    6.50
  -2  18   8   -1.50    7.40
   2  18  -8    6.50    7.50
  -2 -18   8   -6.50    9.40
   2 -18  -8    8.50    6.50
   2  18  -7   -5.40    6.80
  -2  18   7    1.80    5.60
  -2 -18   7    5.90    9.20
   2 -18  -7    7.80    5.90
  -2  18   6    5.10    5.20
   2  18  -6   -2.40    5.40
  -2  18   6   -2.10    5.40
  -2 -18   6    0.30    6.40
   2 -18  -6   -1.10    6.20
  -2  18   5    2.40    5.00
   2  18  -5    1.10    6.50
  -2  18   5    2.90    4.50
  -2  18   5    8.00    4.30
  -2 -18   5   -8.30    7.60
   2 -18  -5    9.40    5.90
  -2  18   4  -10.30    4.10
   2  18  -4   -4.40    4.70
  -2  18   4   12.40    6.10
  -2  18   4   -1.30    3.50
  -2  18   4   -2.00    4.90
  -2 -18   4   -0.10    6.60
   2 -18  -4    3.30    4.50
   2  18  -3    2.10    4.70
  -2  18   3    7.90    2.70
  -2  18   3    2.70    4.90
  -2  18   3    6.30    4.80
  -2 -18   3    4.10    3.60
  -2 -18   3    3.10    5.00
   2 -18  -3    0.90    4.30
   2  18  -2   89.39    8.40
  -2  18   2   87.29    6.30
  -2  18   2   79.89    7.20
  -2 -18   2  107.99    9.00
   2 -18  -2   96.29    7.90
  -2 -18   2   89.29    6.20
  -2  18   1    3.50    4.30
   2  18  -1   13.80    4.60
  -2  18   1   11.10    3.30
   2 -18  -1    5.20    5.30
  -2 -18   1    3.50    3.20
   2 -18  -1    6.80    3.80
  -2 -18   1    4.30    4.60
  -2  18   0    2.40    1.90
   2  18   0    3.50    4.50
  -2  18   0    2.80    5.00
   2  18   0   -1.10    3.30
   2 -18   0   -4.80    4.40
   2 -18   0   -5.10    3.70
  -2 -18   0   -1.10    3.40
  -2  18  -1  128.09    9.20
   2  18   1  139.39    8.30
   2  18   1  134.29    7.50
  -2 -18  -1  117.89    7.00
   2 -18   1  118.89    9.20
   2 -18   1  152.68    9.10
   2  18   2   42.10    5.20
   2  18   2   40.30    5.30
  -2  18  -2   45.60    6.30
   2 -18   2   30.00    5.70
  -2 -18  -2   38.30    4.90
   2 -18   2   48.10    7.50
   2  18   3  131.09    8.80
  -2  18  -3  111.99    9.50
   2  18   3  119.59    6.80
  -2 -18  -3  117.59    7.90
   2 -18   3  128.69   10.40
  -2  18  -4  222.58    9.70
   2  18   4  221.98    8.70
  -2  18  -4  249.18   12.70
   2  18   4  235.18   12.00
  -2 -18  -4  231.78   10.90
   2 -18   4  209.88   14.50
  -2  18  -5   13.80    5.70
   2  18   5   19.50    6.40
   2 -18   5    8.80    7.00
  -2 -18  -5   14.20    5.40
   2  18   6    3.70    5.40
  -2  18  -6    2.80    5.60
   2 -18   6    1.00    6.90
  -2 -18  -6    1.90    5.50
   2  18   7   46.20    8.10
  -2  18  -7   37.50    7.50
   2 -18   7   52.49   11.30
  -2 -18  -7   45.00    7.90
  -2  18  -8   26.60    7.00
   2  18   8   39.30    9.00
   2 -18   8   31.70   11.60
  -2 -18  -8   28.80    7.80
   2  18   9   12.00    6.90
  -2  18  -9   15.70    6.60
   2  18   9   13.80    9.70
   2 -18   9   22.80   10.70
  -2 -18  -9   26.60    7.40
  -2  19  10   28.00   10.30
   2  19 -10   27.00    8.60
   2 -19 -10   22.30    8.70
  -2 -19  10   42.40   11.70
  -2  19   9   44.30   12.00
  -2  19   9   27.50    9.40
   2  19  -9   44.70    8.80
  -2 -19   9   36.80   11.00
   2 -19  -9   42.90    8.70
  -2  19   8   21.20    6.80
   2  19  -8    4.70    6.40
  -2  19   8   11.90    9.60
   2 -19  -8   13.90    8.20
  -2 -19   8   13.80   10.40
   2  19  -7   73.99    9.60
  -2  19   7   82.19    8.80
  -2  19   7   79.99   10.20
   2 -19  -7   75.59    9.80
  -2 -19   7   85.99   12.50
  -2  19   6   22.80    7.20
  -2  19   6   33.20    5.70
  -2  19   6   26.50    5.80
   2  19  -6   22.20    6.90
   2 -19  -6   29.30    6.90
  -2 -19   6   26.50    9.60
   2  19  -5    5.60    5.60
  -2  19   5   -3.10    5.00
  -2  19   5    1.20    6.40
  -2  19   5    1.80    4.50
  -2  19   5    1.20    4.00
  -2 -19   5    2.50    6.10
   2 -19  -5    7.10    6.40
  -2  19   4   -1.40    3.70
   2  19  -4    4.20    6.50
  -2  19   4    8.70    4.80
  -2  19   4    4.90    5.30
  -2  19   4    9.70    5.90
  -2 -19   4    7.40    5.70
   2 -19  -4    0.80    4.70
  -2 -19   4   -2.50    3.70
  -2  19   3   99.59    8.30
   2  19  -3  121.09   10.10
  -2  19   3  103.99    8.10
   2 -19  -3  102.99    9.00
  -2 -19   3  124.29   10.10
  -2 -19   3  100.79    7.20
   2  19  -2   59.69    7.30
  -2  19   2   64.19    5.70
  -2  19   2   68.59    7.20
  -2 -19   2   67.99    5.70
   2 -19  -2   68.79    7.70
  -2 -19   2   64.79    7.50
  -2  19   1   78.89    5.10
  -2  19   1   75.89    7.50
   2  19  -1  101.49    8.60
  -2 -19   1   68.49    7.50
  -2 -19   1   81.69    6.40
   2 -19  -1   78.99    8.10
  -2 -19   1   79.39    8.60
   2 -19  -1   76.59    6.10
   2  19   0   -2.30    3.40
  -2  19   0    4.50    2.20
   2  19   0    1.00    3.70
  -2  19   0   -1.20    4.20
  -2 -19   0    0.30    3.20
   2 -19   0   -1.50    4.50
   2 -19   0    1.40    4.20
   2  19   1    5.80    3.50
  -2  19  -1    1.20    5.40
   2  19   1    3.70    4.30
   2 -19   1    6.80    5.20
   2 -19   1    7.90    5.40
  -2 -19  -1   -1.20    3.30
  -2  19  -2  421.96   16.00
   2  19   2  423.86   14.00
   2  19   2  409.76   13.40
   2 -19   2  405.26   16.40
   2 -19   2  446.56   15.90
  -2 -19  -2  418.96   13.50
  -2  19  -3   -0.40    5.00
   2  19   3   12.30    3.70
   2  19   3   13.70    4.70
  -2 -19  -3   17.70    4.60
   2 -19   3    7.50    5.80
   2 -19   3   25.90    7.90
   2  19   4   35.70    6.40
  -2  19  -4   28.60    7.70
  -2  19  -4   35.70    5.00
   2 -19   4   31.40    7.50
  -2 -19  -4   28.90    5.50
   2  19   5   -0.20    5.80
  -2  19  -5    6.80    5.70
  -2 -19  -5    2.40    3.90
   2 -19   5    5.70    6.70
  -2  19  -6   40.80    8.50
   2  19   6   16.70    7.40
  -2 -19  -6   46.80    7.30
   2 -19   6   38.10    9.00
  -2  19  -7    6.30    6.10
   2  19   7   -1.10    7.40
   2 -19   7    4.60   10.00
  -2 -19  -7   -2.00    4.90
  -2  19  -8    7.50    7.40
   2  19   8    3.10    8.80
  -2 -19  -8    4.20    5.60
   2 -19   8   -4.30    8.60
  -2  19  -9    5.20    7.80
   2  19   9   -1.00    6.30
   2  19   9    4.90    8.20
  -2 -19  -9    1.60    7.70
   2 -19   9   -8.40   11.60
  -2  20  10    3.70   11.30
   2  20 -10   12.50    7.80
   2  20  -9    6.10    8.80
  -2  20   9   -6.80    9.70
  -2 -20   9   14.60    9.60
   2 -20  -9   11.40    7.60
  -2  20   8  -19.60    8.50
   2  20  -8   -8.20    6.20
   2 -20  -8   -5.40    6.00
  -2 -20   8   -8.10    7.90
  -2  20   7   -5.60    8.30
   2  20  -7    1.30    6.50
  -2 -20   7   17.80    8.40
   2 -20  -7   17.60    7.80
  -2  20   6  169.68   13.40
   2  20  -6  165.48   12.90
  -2  20   6  166.88   12.40
   2 -20  -6  176.58   12.30
  -2 -20   6  146.79   14.10
  -2  20   5  302.77   15.40
  -2  20   5  309.27   12.80
  -2  20   5  287.77   13.80
   2  20  -5  292.37   16.20
  -2 -20   5  299.17   16.20
   2 -20  -5  297.87   15.30
   2  20  -4    6.10    5.40
  -2  20   4   -6.40    5.30
  -2  20   4    1.90    5.10
  -2  20   4   -5.80    5.20
   2 -20  -4   -2.10    4.80
  -2 -20   4   12.10    4.60
  -2 -20   4    0.00    5.80
   2  20  -3   29.50    6.20
  -2  20   3   44.80    7.00
  -2  20   3   36.50    6.30
  -2 -20   3   28.90    4.90
  -2 -20   3   22.90    6.30
   2 -20  -3   37.30    6.20
  -2  20   2  494.15   16.80
  -2  20   2  489.05   14.40
   2  20  -2  492.35   17.60
   2 -20  -2  484.45   17.10
  -2 -20   2  491.85   18.20
  -2 -20   2  507.55   14.80
  -2  20   1   32.00    4.00
   2  20  -1   29.40    5.80
  -2  20   1   20.30    5.60
  -2 -20   1   31.60    4.90
  -2 -20   1   25.10    6.60
   2 -20  -1   30.50    5.20
   2 -20  -1   21.30    5.50
  -2 -20   1   30.80    6.80
   2  20   0   -3.90    4.40
   2  20   0    0.90    3.60
  -2  20   0    2.70    4.50
   2 -20   0   11.20    5.10
   2 -20   0    4.70    5.60
  -2 -20   0   -4.00    3.30
   2  20   1  165.68    8.30
  -2  20  -1  181.78   11.10
   2  20   1  200.08   10.20
   2 -20   1  158.68   10.80
   2 -20   1  177.38   10.60
  -2 -20  -1  177.38    8.70
   2  20   2   12.50    4.50
   2  20   2    3.80    4.40
  -2  20  -2   16.60    6.40
   2 -20   2   20.50    7.00
  -2 -20  -2   16.90    4.40
   2 -20   2    7.60    4.90
   2  20   3   57.69    6.30
  -2  20  -3   45.30    8.00
   2  20   3   56.09    5.90
   2 -20   3   60.29    9.20
  -2 -20  -3   54.79    6.30
   2 -20   3   38.40    7.30
  -2  20  -4    6.50    3.70
   2  20   4    0.50    5.00
  -2  20  -4   -2.10    5.00
  -2 -20  -4   -1.40    4.40
   2 -20   4   -4.10    5.80
  -2  20  -5   21.70    7.50
   2  20   5   -0.10    4.60
  -2 -20  -5    1.00    4.80
   2 -20   5   -5.30    6.30
   2  20   6   10.80    7.20
  -2  20  -6   17.10    6.60
  -2 -20  -6   13.10    6.10
   2 -20   6   17.20    9.40
  -2  20  -7   -8.60    6.80
   2  20   7   -5.00    7.40
   2 -20   7    1.80    8.20
  -2 -20  -7    1.20    6.00
   2  20   8   -1.10    7.10
  -2  20  -8   12.60    6.80
   2 -20   8    4.80    9.10
  -2 -20  -8    9.00    7.50
   2  20   9   11.10    7.40
  -2  20  -9   25.80    8.90
   2  20   9    9.60   10.40
   2 -20   9   20.70   12.00
  -2 -20  -9    5.40    6.70
  -2  21   9  -19.80    7.50
   2  21  -9  -14.60    7.50
   2 -21  -9   -3.70    7.20
  -2 -21   9    4.40   11.70
   2  21  -8   16.50    9.10
  -2  21   8   15.10    8.20
  -2 -21   8   16.40    9.50
   2 -21  -8   11.20    6.80
  -2  21   7   34.00   10.10
   2  21  -7   16.40    8.90
  -2 -21   7   29.20   10.90
   2 -21  -7   29.60    7.40
   2  21  -6  151.88   12.60
  -2  21   6  111.69   11.60
   2 -21  -6  139.59   11.70
  -2 -21   6  161.78   13.80
  -2  21   5  122.59    9.40
   2  21  -5  132.09   11.30
  -2  21   5  109.39   10.40
  -2  21   5  119.99   11.10
  -2 -21   5   93.49    8.00
  -2 -21   5  119.19   12.50
   2 -21  -5  111.39   10.60
   2  21  -4    4.60    7.10
  -2  21   4   12.50    4.90
  -2  21   4    4.10    4.90
  -2  21   4   18.50    6.00
  -2 -21   4    9.70    4.70
   2 -21  -4    7.90    6.40
  -2 -21   4    9.10    7.50
  -2  21   3    9.80    5.30
   2  21  -3    8.40    5.50
  -2  21   3    5.40    5.40
  -2 -21   3    8.20    4.20
  -2 -21   3    1.50    6.70
   2 -21  -3    4.80    4.90
  -2  21   2    6.00    4.50
   2  21  -2    5.20    6.00
  -2  21   2    0.80    3.90
  -2 -21   2    1.50    3.70
  -2 -21   2    2.20    5.10
   2 -21  -2    1.80    4.90
   2  21  -1    3.30    3.40
   2  21  -1    6.00    4.70
  -2  21   1   -2.50    5.40
   2 -21  -1   -3.90    3.40
  -2 -21   1    3.00    5.30
  -2 -21   1    1.80    3.60
  -2 -21   1   -2.90    5.50
   2 -21  -1   -2.50    4.30
  -2  21   0   22.10    6.00
   2  21   0   24.40    5.20
   2  21   0   23.60    4.20
  -2 -21   0   27.90    5.10
   2 -21   0   21.40    6.50
   2 -21   0   28.30    5.80
   2  21   1  181.88   10.50
  -2  21  -1  157.48   12.20
   2  21   1  169.18    8.90
  -2 -21  -1  166.28    8.90
   2 -21   1  187.08   12.00
   2 -21   1  167.58   11.00
   2  21   2   75.59    6.50
  -2  21  -2   66.19    8.20
   2  21   2   89.19    7.40
   2 -21   2   67.99    7.80
  -2 -21  -2   69.39    6.50
   2 -21   2   70.29    8.30
   2  21   3   44.70    6.00
   2  21   3   44.60    5.50
  -2  21  -3   42.90    7.30
   2 -21   3   38.70    6.80
   2 -21   3   58.09    8.20
  -2 -21  -3   33.20    5.80
   2  21   4    7.90    5.10
  -2  21  -4    4.20    5.70
  -2  21  -4    6.60    3.90
   2 -21   4    0.20    6.40
  -2 -21  -4   -2.20    3.80
   2 -21   4    8.10    6.50
  -2  21  -5   -2.90    5.30
   2  21   5    0.50    4.50
   2 -21   5    0.40    6.70
  -2 -21  -5    7.90    4.60
   2  21   6   15.60    7.30
  -2  21  -6   -7.20    5.50
   2 -21   6   -5.00    9.10
  -2 -21  -6   -2.40    5.50
  -2  21  -7   37.10    8.10
   2  21   7   49.10    8.80
   2 -21   7   65.69   11.40
  -2 -21  -7   41.40    7.30
   2  21   8    9.70    9.30
  -2  21  -8    5.80    6.70
   2 -21   8    2.00   11.30
  -2 -21  -8   -6.20    5.60
   2  21   9   26.70    7.50
  -2  21  -9   21.00    7.80
   2  21   9   25.50    9.70
  -2 -21  -9   20.90    7.80
  -2  22   9   -2.80    9.90
   2  22  -9   24.00    8.50
  -2 -22   9   11.60   13.00
   2 -22  -9   -5.00    8.80
  -2  22   8   -1.30    9.10
   2  22  -8    1.90    6.80
   2 -22  -8    2.70    6.30
  -2 -22   8   -4.00   10.30
  -2  22   7   10.40    8.70
   2  22  -7    9.60    7.10
   2 -22  -7   -7.10    5.80
  -2 -22   7   -8.50    9.70
   2  22  -6  101.19   12.00
  -2  22   6   83.49   10.70
  -2 -22   6   72.49   11.90
   2 -22  -6   98.69   10.40
  -2  22   5   77.09    9.50
  -2  22   5   75.69    9.50
   2  22  -5   53.79    9.80
  -2  22   5   82.59    8.30
  -2 -22   5   52.99   10.60
   2 -22  -5   69.09    9.30
  -2 -22   5   69.29    7.40
  -2  22   4   42.70    8.20
  -2  22   4   48.00    7.30
  -2  22   4   51.09    7.40
   2  22  -4   51.79    8.20
  -2 -22   4   47.50    9.30
  -2 -22   4   51.19    6.30
   2 -22  -4   33.20    8.00
  -2  22   3    9.50    5.90
   2  22  -3   -6.50    5.10
  -2  22   3    7.20    4.60
  -2 -22   3    1.10    7.00
  -2 -22   3    5.60    4.20
   2 -22  -3   -1.80    6.10
   2  22  -2   15.80    5.80
  -2  22   2    1.20    6.10
  -2 -22   2   13.50    5.90
   2 -22  -2   -0.20    6.10
  -2 -22   2    4.80    4.20
   2  22  -1    2.00    6.00
  -2  22   1   -0.70    4.40
  -2 -22   1    1.40    6.20
   2 -22  -1   13.00    5.50
   2 -22  -1    8.20    4.70
  -2 -22   1    4.90    3.70
   2  22   0   -3.60    3.50
   2  22   0    5.20    5.30
  -2  22   0    9.80    5.50
  -2 -22   0   -0.80    3.70
   2 -22   0    4.20    4.90
   2 -22   0    6.30    4.70
   2  22   1   51.89    5.80
  -2  22  -1   46.20    7.10
   2  22   1   32.90    5.70
   2 -22   1   31.80    7.30
  -2 -22  -1   54.39    5.90
   2 -22   1   31.10    6.70
  -2  22  -2  106.99   10.20
   2  22   2  104.49    8.20
   2  22   2   91.49    7.50
   2 -22   2   95.89    9.00
  -2 -22  -2   91.19    7.40
   2 -22   2   89.29    9.40
   2  22   3   51.29    6.20
  -2  22  -3   54.09    7.90
   2  22   3   52.39    6.30
   2 -22   3   51.99    7.50
   2 -22   3   40.90    7.50
  -2 -22  -3   51.79    6.40
  -2  22  -4    7.00    4.50
  -2  22  -4    3.70    5.80
   2  22   4   12.90    5.40
   2 -22   4   -7.70    6.00
  -2 -22  -4    3.80    5.00
   2 -22   4   -6.20    6.40
  -2  22  -5   11.80    6.70
   2  22   5   15.50    6.50
   2 -22   5   12.60    9.10
  -2 -22  -5   18.50    6.10
  -2  22  -6    2.60    6.40
   2  22   6   -3.30    6.90
   2 -22   6   -0.90   10.10
  -2 -22  -6   -3.30    5.80
  -2  22  -7   16.10    7.10
   2  22   7   13.20    8.90
   2 -22   7   11.90   11.00
  -2 -22  -7    2.70    6.90
  -2  22  -8  227.98   16.90
   2  22   8  219.78   16.60
  -2 -22  -8  224.38   15.60
   2 -22   8  212.68   17.90
  -2  23   8   12.10    9.90
   2  23  -8   21.00    8.50
  -2 -23   8   11.90   11.60
   2 -23  -8   27.80    8.10
   2  23  -7  -16.20    5.90
  -2  23   7    7.60    7.30
  -2 -23   7   12.40    8.60
   2 -23  -7   -1.40    6.00
   2  23  -6   48.30    8.80
  -2  23   6   28.00    8.60
   2 -23  -6   40.80    7.90
  -2 -23   6   42.50   11.10
   2  23  -5   81.19    9.60
  -2  23   5   57.99    9.10
  -2  23   5   88.09    9.80
  -2  23   5   84.89    8.80
  -2 -23   5   67.69    7.80
  -2 -23   5   91.79   11.20
   2 -23  -5   99.29   10.70
  -2  23   4   37.00    7.80
  -2  23   4   26.80    6.70
  -2  23   4   22.50    6.80
   2  23  -4   35.70    7.80
  -2 -23   4   37.70    8.40
  -2 -23   4   30.50    5.70
   2 -23  -4   36.70    7.20
   2  23  -3    0.60    5.70
  -2  23   3    6.90    6.00
  -2 -23   3    7.70    4.50
  -2 -23   3    6.00    7.20
   2 -23  -3    6.60    5.40
  -2  23   2    7.40    6.40
   2  23  -2   21.20    7.30
  -2 -23   2   12.90    6.10
  -2 -23   2   15.10    5.20
   2 -23  -2   17.10    5.90
   2  23  -1   78.79    8.60
  -2  23   1   75.29    9.10
  -2 -23   1   85.79    7.00
   2 -23  -1   85.59    7.20
   2 -23  -1   76.89    8.40
  -2 -23   1   60.59    8.90
  -2  23   0   11.50    5.80
   2  23   0   13.60    5.40
  -2 -23   0    9.80    4.30
   2 -23   0   21.40    5.80
   2 -23   0   11.30    5.10
   2  23   1   -0.70    5.00
  -2  23  -1   12.40    5.80
   2 -23   1   -0.70    5.00
   2 -23   1   -3.10    5.20
  -2 -23  -1    4.60    4.20
  -2  23  -2   36.90    8.40
   2  23   2   32.00    5.90
   2 -23   2   36.30    7.90
  -2 -23  -2   41.00    5.90
   2 -23   2   38.00    7.60
   2  23   3    7.20    4.90
  -2  23  -3   22.70    6.60
   2 -23   3    7.40    6.10
  -2 -23  -3    3.60    4.60
   2 -23   3    6.80    5.60
  -2  23  -4    0.70    3.60
  -2  23  -4   -1.80    7.00
   2 -23   4   -2.80    6.10
  -2 -23  -4    1.60    5.00
   2 -23   4    9.80    7.10
  -2  23  -5    4.70    6.00
   2 -23   5  -21.60    8.00
   2 -23   5   -2.30    6.90
  -2 -23  -5   10.70    5.90
  -2  23  -6   34.80    9.60
  -2 -23  -6   18.40    6.80
   2 -23   6   48.50   10.50
  -2  23  -7   25.50    9.10
   2 -23   7   22.40   11.90
  -2 -23  -7   30.10    8.10
  -2  23  -8   -5.50    6.50
   2 -23   8   -3.50    9.60
  -2 -23  -8    3.60    7.30
   2  24  -8    0.00    7.80
  -2  24   8    2.60    9.70
   2 -24  -8   11.40    7.50
  -2 -24   8    1.20    9.50
   2  24  -7   56.09   12.20
  -2  24   7   50.69    9.30
   2 -24  -7   48.60    9.10
  -2 -24   7   39.80   10.40
  -2  24   6    2.10    7.20
   2  24  -6    7.10    8.60
  -2 -24   6    2.00    7.50
   2 -24  -6   15.10    6.80
  -2  24   5    0.30    5.80
   2  24  -5   26.20    9.00
  -2  24   5   14.70    7.00
  -2  24   5    5.40    6.80
   2 -24  -5   -2.30    5.60
  -2 -24   5   16.90    7.70
   2  24  -4   -2.60    5.80
  -2  24   4   25.70    6.90
  -2  24   4   18.60    6.80
  -2 -24   4   18.60    7.30
   2 -24  -4    3.90    6.90
   2  24  -3    0.10    5.90
  -2  24   3    3.10    4.90
  -2 -24   3   -0.40    5.90
   2 -24  -3    3.60    6.60
  -2 -24   3   -2.80    4.60
   2  24  -2  204.88   12.90
  -2  24   2  194.08   12.00
   2 -24  -2  193.68   12.30
  -2 -24   2  187.98   10.00
  -2 -24   2  205.08   13.10
   2  24  -1   26.00    7.40
  -2  24   1   21.10    6.20
  -2 -24   1   21.20    4.90
   2 -24  -1   25.10    6.40
  -2 -24   1   24.30    7.60
   2  24   0    3.90    5.80
  -2  24   0    3.60    6.70
   2 -24   0   -1.70    4.90
   2 -24   0   -5.10    4.60
  -2 -24   0   -1.00    4.00
  -2  24  -1   50.09    8.90
   2  24   1   41.50    7.30
   2 -24   1   61.59    8.70
  -2 -24  -1   59.09    6.50
   2 -24   1   49.40    7.30
   2  24   2    1.00    5.00
  -2  24  -2   -3.70    5.40
   2 -24   2   -4.50    6.30
  -2 -24  -2    4.90    4.50
   2 -24   2   13.70    6.90
  -2  24  -3   10.00    7.70
   2 -24   3   28.70    7.30
   2 -24   3   20.20    7.40
  -2 -24  -3   21.80    5.70
  -2  24  -4   27.80    7.80
  -2 -24  -4   31.40    6.30
   2 -24   4   32.40    8.20
   2 -24   4   45.50    9.80
  -2  24  -5   14.30    8.40
   2 -24   5   20.80    8.20
  -2 -24  -5    7.90    6.00
   2 -24   5    8.30    9.50
  -2  24  -6    9.10    7.00
   2 -24   6    3.40    8.30
  -2 -24  -6   -2.00    6.10
  -2  24  -7   16.70    9.30
   2 -24   7   23.80   10.40
  -2 -24  -7   25.70    8.20
  -2  25   8    7.50    9.80
   2 -25  -8   23.00    8.20
  -2  25   7    2.40    7.20
   2  25  -7    6.30    7.10
   2 -25  -7   13.10    7.50
  -2 -25   7    1.70   10.40
   2  25  -6   16.10    7.70
  -2  25   6   23.00    8.60
  -2 -25   6   11.70    8.30
   2 -25  -6   16.70    7.20
   2  25  -5    8.60    7.20
   2 -25  -5    2.40    6.00
  -2 -25   5   -7.30    8.80
   2  25  -4   -5.40    7.50
  -2  25   4    6.20    6.30
  -2  25   4   13.30    6.70
  -2 -25   4    9.60    8.50
   2 -25  -4    6.30    6.00
  -2  25   3    8.70    6.60
   2  25  -3   14.00    6.70
  -2 -25   3   19.50    7.20
   2 -25  -3   11.90    7.10
   2  25  -2    3.20    6.90
  -2  25   2    8.00    6.90
   2 -25  -2   19.70    7.40
  -2 -25   2    6.70    6.50
  -2 -25   2   12.00    7.60
  -2  25   1    3.00    6.70
   2  25  -1   17.80    6.10
   2 -25  -1   15.30    6.20
   2  25   0   -2.70    4.60
  -2  25   0    1.60    5.60
   2 -25   0    4.50    6.10
  -2 -25   0   -8.30    4.00
   2 -25   0  -12.50    6.20
  -2  25  -1   -3.20    5.40
   2  25   1    1.70    4.80
   2 -25   1    7.80    5.80
   2 -25   1    0.50    5.60
  -2 -25  -1    0.00    4.30
  -2  25  -2   22.90    7.10
   2  25   2   16.50    5.30
   2 -25   2   16.20    6.20
   2 -25   2   11.70    6.10
  -2 -25  -2   25.50    5.50
  -2  25  -3   -3.00    5.90
   2 -25   3   -6.00    7.50
   2 -25   3   -3.50    5.40
  -2 -25  -3   -3.10    4.60
  -2  25  -4   15.40    7.10
   2 -25   4   19.30    6.90
  -2 -25  -4    5.70    5.50
   2 -25   4    6.90    8.90
  -2  25  -5  -10.70    7.60
   2 -25   5   11.20    7.80
   2 -25   5    9.60    9.70
  -2 -25  -5   -8.70    5.50
  -2  25  -6    7.10    7.20
   2 -25   6  -14.10    9.50
   2 -25   6    1.70    8.50
  -2 -25  -6    6.30    6.80
  -2  25  -7   11.80    7.80
   2 -25   7   30.60   12.00
  -2 -25  -7   25.70    9.10
   2  26  -7    8.80    9.00
   2 -26  -7    2.60    8.90
  -2 -26   7    5.50   10.40
   2  26  -6   -1.30    6.70
  -2 -26   6   12.70    9.80
   2 -26  -6   -2.80    7.80
   2  26  -5   10.70    8.60
  -2 -26   5   -6.00    7.10
   2 -26  -5   20.50    8.10
  -2  26   4   41.10    8.80
  -2  26   4   47.30    7.40
   2  26  -4   39.40    8.70
   2 -26  -4   37.10    8.60
  -2 -26   4   39.60   10.20
  -2  26   3   -3.60    5.10
   2  26  -3   -3.80    6.30
  -2  26   3    4.30    6.90
  -2 -26   3   16.50    7.20
   2 -26  -3    1.80    5.80
  -2  26   2    1.00    5.60
   2  26  -2   -5.90    5.40
   2 -26  -2   -7.60    6.50
  -2 -26   2  -11.80    6.70
  -2 -26   2   -8.60    6.20
  -2  26   1    6.00    6.10
   2  26  -1   20.90    7.30
   2 -26  -1    1.00    5.70
   2  26   0   11.70    6.70
  -2  26   0    0.80    7.20
   2 -26   0   22.30    7.90
   2  26   1   19.20    6.50
  -2  26  -1   16.90    6.60
   2 -26   1   19.40    6.70
   2 -26   1    6.60    7.20
  -2  26  -2    5.00    6.30
   2  26   2    8.60    5.90
   2 -26   2    8.40    7.30
   2 -26   2    7.80    6.90
  -2  26  -3    2.50    4.80
  -2  26  -3    9.90    6.80
   2 -26   3    2.60    8.00
   2 -26   3    8.80    6.60
  -2  26  -4   20.20    7.60
   2 -26   4   17.40    6.70
   2 -26   4   31.00    9.90
  -2  26  -5   10.60    7.80
   2 -26   5    9.00    8.20
   2 -26   5    8.00    9.60
  -2  26  -6   27.50    8.90
   2 -26   6   39.80   10.10
   2 -26   6   47.30   12.40
   2  27  -6    8.00    9.20
  -2 -27   6  -11.90    7.60
   2 -27  -6   19.40    7.60
   2  27  -5    6.00    7.10
   2 -27  -5   10.30    6.70
  -2 -27   5   -4.70    7.10
  -2  27   4    5.50    7.50
   2  27  -4    8.00    8.10
  -2  27   4   20.10    7.40
  -2 -27   4    8.50    7.50
   2 -27  -4   19.20    7.10
  -2  27   3   49.20    8.00
  -2  27   3   34.60    8.50
   2  27  -3   33.10    9.30
   2 -27  -3   43.50    9.00
  -2 -27   3   44.80   10.20
  -2  27   2   49.90    9.30
   2  27  -2   51.09    9.30
   2 -27  -2   69.09    9.60
  -2 -27   2   53.19    9.80
  -2  27   1   44.70    9.20
   2  27  -1   49.00    9.20
   2 -27  -1   49.40    8.10
   2  27   0   10.60    6.90
  -2  27   0    7.50    6.60
   2 -27   0   17.40    6.90
  -2  27  -1    7.50    8.10
   2  27   1   13.60    6.60
   2 -27   1   14.40    8.00
   2  27   2   82.19   13.40
  -2  27  -2   89.59   12.00
   2 -27   2   98.19   10.80
   2 -27   2  104.69   10.60
  -2  27  -3   17.40    6.10
  -2  27  -3    7.20    6.90
   2 -27   3    3.70    7.80
   2 -27   3   12.60    8.50
  -2  27  -4   14.30    7.10
   2 -27   4   -1.00    9.20
   2 -27   4   -4.20    7.70
  -2  27  -5    8.90    7.30
   2 -27   5   -7.40    7.80
   2 -27   5   -3.80    7.50
   2 -27   6   -3.40    8.50
   2 -27   6    4.50   10.60
  -2 -28   6    4.90    9.20
   2 -28  -6    3.50    7.40
   2  28  -5   47.90    9.70
   2 -28  -5   20.30    9.20
  -2 -28   5   44.30   11.50
  -2  28   4    3.30    7.10
   2  28  -4    3.50    7.10
   2 -28  -4    4.70    8.00
  -2 -28   4    8.50    7.50
  -2  28   3    3.90    6.90
  -2  28   3    0.50    7.00
   2  28  -3    6.70    7.10
   2 -28  -3    5.00    7.60
  -2 -28   3    7.10    6.50
  -2 -28   3    2.70    8.30
  -2  28   2   -6.20    5.30
  -2  28   2    8.10    6.80
   2  28  -2    2.70    6.30
   2 -28  -2    6.70    6.30
  -2 -28   2   -1.80    8.00
   2  28  -1   -9.90    5.30
  -2  28   1    7.50    6.40
   2 -28  -1    5.70    6.20
   2  28   0   10.10    6.00
  -2  28   0   23.60    7.50
   2 -28   0    8.50    7.00
   2  28   1   89.19   10.40
  -2  28  -1   83.59   11.40
   2 -28   1   83.19   10.10
  -2  28  -2   23.30    6.70
  -2  28  -2   -2.60    8.10
   2 -28   2    0.10    8.30
   2 -28   2   20.10    8.70
  -2  28  -3   30.90    7.20
  -2  28  -3   29.80    8.50
   2 -28   3   35.60    9.40
   2 -28   3   42.90   10.10
  -2  28  -4   14.60    9.00
   2 -28   4   12.60    9.40
   2 -28   4   -3.40    8.30
  -2  28  -5   13.80    9.30
   2 -28   5   -0.80    8.00
   2 -28   5   -3.20    6.70
   2 -29  -5   37.70    8.60
  -2 -29   5   20.60   10.80
   2  29  -4   23.60    8.40
   2 -29  -4   20.50    7.80
  -2 -29   4   29.90   10.20
   2  29  -3   -0.70    8.20
  -2  29   3   13.90    6.60
  -2  29   3    8.00    6.90
  -2 -29   3   -1.20    6.60
  -2 -29   3    1.30    6.60
   2 -29  -3    7.30    6.60
  -2  29   2   75.19   10.60
   2  29  -2   64.69    9.70
  -2  29   2   70.49   10.40
  -2 -29   2   53.29   10.20
   2 -29  -2   60.59    8.80
  -2  29   1   -0.10    6.00
  -2  29   1    4.00    6.40
   2  29  -1    2.70    7.60
   2 -29  -1    5.50    6.60
   2  29   0    8.20    7.70
  -2  29   0   13.20    7.10
  -2  29   0   10.00    5.80
   2 -29   0   15.70    7.20
   2  29   1   12.50    6.20
  -2  29  -1   -1.80    5.40
  -2  29  -1    9.90    7.10
   2 -29   1   -4.80    7.70
  -2  29  -2    3.10    6.20
  -2  29  -2   16.80    7.70
   2 -29   2   15.60    7.40
  -2  29  -3   -0.80    8.50
   2 -29   3    7.70    8.60
   2 -29   3    7.40    7.00
  -2  29  -4    9.30   10.10
   2 -29   4   -1.80    6.70
   2 -29   4   16.70    9.90
   2  30  -4   18.10   11.60
  -2 -30   4   17.40   10.00
   2 -30  -4   22.80    9.20
  -2  30   3    4.90    7.30
  -2  30   3   -3.50    7.40
   2  30  -3   -2.70    7.20
  -2 -30   3   -5.10    7.00
   2 -30  -3   -5.60    6.20
   2  30  -2   67.39   11.40
  -2  30   2   40.50    9.60
  -2  30   2   57.89    9.20
   2 -30  -2   83.59   10.30
   2  30  -1   18.60    7.80
  -2  30   1   12.40    8.70
  -2  30   1   18.60    7.80
   2 -30  -1   31.90    8.00
   2  30   0    0.30    7.30
  -2  30   0    9.80    8.30
  -2  30   0   14.40    7.00
   2 -30   0   15.40    8.60
   2  30   1   -0.40    7.40
  -2  30  -1    4.20    7.00
  -2  30  -1   -3.00    6.10
   2 -30   1    6.20    6.90
  -2  30  -2   17.60    6.90
  -2  30  -2   17.20    7.70
   2 -30   2   17.10    9.00
  -2  30  -3   -2.00    9.90
   2 -30   3    9.20    9.00
  -2  31   3   -1.50    6.60
   2 -31  -3   14.00    8.90
  -2 -31   3    0.60    9.50
   2  31  -2   62.39   10.30
  -2  31   2   82.99   10.80
  -2  31   2   50.39    9.90
   2 -31  -2   71.09   10.10
  -2  31   1  130.49   13.20
   2  31  -1  134.49   12.40
  -2  31   1  153.58   14.20
   2 -31  -1  129.59   12.90
   2  31   0   -0.70    6.20
  -2  31   0   11.90    7.80
  -2  31   0    4.90    8.90
   2 -31   0   14.70    9.00
  -2  31  -1    8.30    7.50
  -2  31  -1    0.60    5.90
   2 -31   1    2.60    8.80
   2 -31   2    2.80    7.20
  -3   0  12   67.49   12.30
  -3   0  12   58.69   12.30
   3   0 -11    4.30    6.30
  -3   0  11   -0.60    8.00
  -3   0  11   -3.40    8.70
  -3   0  11   -0.30    7.60
  -3   0  10  102.89   11.80
  -3   0  10   90.09    9.70
   3   0 -10  108.49   10.10
  -3   0  10   98.09   11.70
  -3   0   9    5.90    6.50
  -3   0   9    3.50    5.60
   3   0  -9    0.00    4.50
  -3   0   9   11.60    7.70
  -3   0   8   75.89    9.30
  -3   0   8   75.69    9.00
  -3   0   8   87.99    8.10
   3   0  -8   85.59    8.20
  -3   0   7   13.70    5.20
  -3   0   7    1.40    4.60
   3   0  -7   10.10    4.70
  -3   0   7   10.00    6.30
   3   0  -6  377.36   12.70
  -3   0   6  357.96   13.40
  -3   0   6  349.57   13.80
  -3   0   6  368.06   12.20
  -3   0   5   11.10    4.60
  -3   0   5    2.90    3.30
   3   0  -5    1.20    2.70
  -3   0   5   -0.50    4.40
   3   0  -4  251.87    8.60
  -3   0   4  243.88    8.40
  -3   0   4  233.18    9.70
  -3   0   4  249.78   10.20
  -3   0   3   -1.60    2.90
  -3   0   3    1.30    2.20
   3   0  -3   -3.30    2.10
  -3   0   3    4.10    3.70
   3   0  -3    2.60    2.00
  -3   0   2 3510.15   65.39
   3   0  -2 3436.16   65.39
   3   0  -2 3446.36   65.69
  -3   0   2 3392.56   67.09
  -3   0   2 3462.45   65.69
  -3   0   1   -2.30    2.70
   3   0  -1   -3.50    1.60
  -3   0   1   -1.30    1.60
   3   0   0  806.32   17.40
  -3   0   0  808.52   18.30
  -3   0   0  801.12   17.70
  -3   0  -1   -0.10    3.40
  -3   0  -1   -1.90    2.20
   3   0   1   -0.70    2.00
   3   0   1    1.90    2.50
   3   0   2  678.83   16.70
   3   0   2  672.73   14.60
  -3   0  -2  662.43   14.60
   3   0   3    2.90    3.80
   3   0   3    3.90    3.50
  -3   0  -3    2.30    1.80
   3   0   3    2.00    1.80
   3   0   4 1016.80   24.70
  -3   0  -4  983.10   20.50
   3   0   4  981.30   24.90
   3   0   5    6.70    5.20
   3   0   5    2.80    4.10
  -3   0  -5    0.50    1.70
  -3   0  -6   23.70    2.50
   3   0   6   20.30    5.80
   3   0   6   20.90    5.60
   3   0   7    1.60    5.20
   3   0   7    9.20    6.90
   3   0   8  228.58   15.90
   3   0   8  217.48   14.80
   3   0   9   -9.50    8.10
   3   0   9   -6.70    6.00
   3   0  10   33.10    9.50
   3   0  10   30.30    9.90
   3   0  11   17.80    8.70
   3   0  11   13.10   11.00
  -3   1  12  -11.00    8.60
  -3   1  12    6.50    8.40
  -3  -1  12    5.20   10.80
  -3  -1  12   -6.20    9.30
  -3   1  11   92.59   13.00
  -3   1  11  104.89   13.10
  -3  -1  11  106.59   13.20
  -3  -1  11  117.59   12.00
   3  -1 -11  130.99   12.40
  -3  -1  11  106.49   14.00
  -3   1  10    8.60    6.60
   3   1 -10    4.60    5.60
  -3   1  10   12.50    8.70
  -3   1  10   16.00    8.00
   3  -1 -10   17.90    6.20
  -3  -1  10    0.20    8.00
  -3  -1  10    9.70    9.20
  -3  -1  10    7.70    7.10
  -3   1   9   21.40    8.20
  -3   1   9   32.80    6.80
   3   1  -9   23.20    6.00
  -3   1   9   18.20    8.90
   3  -1  -9   30.80    6.30
  -3  -1   9   26.10    7.70
  -3  -1   9   23.60    6.90
  -3  -1   9   27.00    8.20
   3   1  -8    5.50    4.30
  -3   1   8    1.30    5.80
  -3   1   8   11.60    6.90
  -3   1   8   13.80    5.20
   3  -1  -8    1.90    4.20
  -3  -1   8   -4.50    5.10
  -3  -1   8    2.70    6.50
  -3  -1   8   -6.70    5.00
  -3   1   7  302.97   14.20
  -3   1   7  308.97   12.00
  -3   1   7  330.07   15.00
   3   1  -7  286.97   12.20
  -3  -1   7  306.57   14.70
  -3  -1   7  281.97   12.90
   3  -1  -7  308.17   12.10
  -3  -1   7  327.67   13.10
  -3   1   6  170.28    9.40
  -3   1   6  148.99    9.60
  -3   1   6  150.18    7.80
   3   1  -6  155.48    8.60
  -3  -1   6  184.08   10.00
  -3  -1   6  173.78    8.90
   3  -1  -6  154.08    8.70
  -3  -1   6  148.79    9.80
  -3   1   5  551.34   14.40
  -3   1   5  571.14   16.60
  -3   1   5  587.44   16.50
   3   1  -5  540.25   14.70
   3  -1  -5  534.05   14.90
  -3  -1   5  545.95   16.40
  -3  -1   5  548.65   16.10
  -3  -1   5  560.34   15.20
  -3   1   4  880.61   19.70
  -3   1   4  943.01   22.10
  -3   1   4  917.21   22.40
   3   1  -4  908.51   20.40
   3  -1  -4  890.71   19.70
   3  -1  -4  917.01   20.80
  -3  -1   4  867.31   21.90
  -3  -1   4  907.21   20.70
  -3  -1   4  896.41   22.10
  -3   1   3  758.32   18.20
  -3   1   3  743.83   18.00
   3   1  -3  735.53   16.90
  -3   1   3  755.12   16.20
   3   1  -3  730.63   16.40
  -3  -1   3  762.42   16.40
   3  -1  -3  750.62   17.00
  -3  -1   3  737.23   18.30
  -3  -1   3  750.52   17.00
   3  -1  -3  722.83   16.10
  -3  -1   3  720.43   18.10
  -3   1   2   23.70    2.50
  -3   1   2   28.00    4.20
   3   1  -2   26.00    3.20
   3   1  -2   27.10    2.40
  -3   1   2   23.70    3.00
  -3  -1   2   25.30    3.60
  -3  -1   2   25.50    2.50
  -3  -1   2   23.70    3.10
   3  -1  -2   26.10    2.50
   3  -1  -2   29.60    2.70
  -3   1   1  645.04   14.00
  -3   1   1  648.54   15.20
   3   1  -1  657.63   14.90
  -3   1   1  639.54   15.30
   3   1  -1  646.14   13.40
  -3  -1   1  617.54   15.40
   3  -1  -1  643.84   14.10
  -3   1   0  115.29    5.20
  -3   1   0  109.19    6.00
   3   1   0  113.69    4.70
   3  -1   0  126.39    6.20
   3  -1   0  117.59    4.90
  -3  -1   0  121.09    6.50
   3   1   1  163.58    5.60
  -3   1  -1  174.28    6.70
  -3   1  -1  181.08    5.80
  -3  -1  -1  166.58    5.40
   3  -1   1  169.08    6.90
  -3  -1  -1  173.88    7.10
   3  -1   1  175.68    6.00
  -3   1  -2   67.99    3.90
   3   1   2   68.09    3.30
   3   1   2   65.79    5.30
   3  -1   2   71.39    3.80
   3  -1   2   58.89    4.90
  -3  -1  -2   60.49    3.30
  -3   1  -3  719.53   15.90
   3   1   3  732.33   18.70
   3   1   3  738.83   15.20
   3  -1   3  746.93   15.90
   3  -1   3  700.23   18.20
  -3  -1  -3  740.03   15.30
   3  -1   3  720.53   19.20
  -3   1  -4   20.80    2.60
   3   1   4   17.40    4.40
   3   1   4   20.90    4.40
   3  -1   4   23.90    4.40
  -3  -1  -4   22.80    2.10
   3  -1   4   21.20    5.20
   3   1   5   70.49    7.30
   3   1   5   74.39    7.00
  -3   1  -5   64.79    3.80
  -3  -1  -5   70.29    3.20
   3  -1   5   63.49    6.80
   3  -1   5   64.19    6.50
   3   1   6  110.89    9.60
  -3   1  -6  114.09    4.90
   3   1   6  140.99    9.90
  -3  -1  -6  116.29    4.10
   3  -1   6  120.09    9.30
   3  -1   6  106.69    9.00
   3   1   7  207.78   12.50
   3   1   7  198.58   13.80
  -3   1  -7  188.28    6.60
   3  -1   7  192.98   13.30
   3  -1   7  203.88   13.40
   3   1   8   24.90    6.80
   3   1   8   22.30    7.50
   3  -1   8   21.60    8.50
   3  -1   8   30.80    7.40
   3   1   9   20.90    8.60
   3   1   9   12.10    9.20
   3  -1   9   10.50    8.50
   3  -1   9    1.20    8.70
   3   1  10   57.39   11.10
   3   1  10   60.19   10.70
   3  -1  10   43.10   10.00
   3  -1  10   65.89   10.40
   3   1  11  121.59   13.40
   3   1  11  138.59   14.80
   3  -1  11  104.89   13.00
   3  -1  11  124.39   14.20
  -3   2  12   39.30   11.00
  -3   2  12   45.70   10.40
  -3  -2  12   32.10   10.40
   3  -2 -12   42.00    8.70
  -3  -2  12   64.49   11.90
  -3   2  11   69.79   13.00
  -3   2  11   63.19   11.80
  -3  -2  11   62.59   11.10
  -3  -2  11   49.90   10.10
   3  -2 -11   56.49    8.70
  -3  -2  11   74.59   11.50
  -3   2  10   15.90    9.50
  -3   2  10   10.40    6.50
  -3   2  10    8.60    8.60
   3   2 -10   -5.80    5.10
  -3  -2  10   -9.50    7.50
  -3  -2  10   15.00    9.30
   3  -2 -10   -0.70    6.90
  -3  -2  10    4.00    7.10
  -3   2   9   30.90    7.10
  -3   2   9   29.20    7.70
   3   2  -9   31.90    7.10
  -3   2   9   33.90    7.50
  -3  -2   9   36.50    7.70
  -3  -2   9   18.50    6.80
  -3  -2   9   28.00    6.30
   3  -2  -9   28.20    6.50
  -3   2   8   72.79    9.10
  -3   2   8   61.79    6.80
  -3   2   8   69.09    9.40
   3   2  -8   63.69    7.40
  -3  -2   8   62.49    7.70
  -3  -2   8   69.09    8.40
   3  -2  -8   61.49    6.90
  -3  -2   8   66.99    8.10
   3   2  -7  121.89    8.90
  -3   2   7  131.79    8.20
  -3   2   7  124.69   10.20
  -3   2   7  101.19    9.10
  -3  -2   7  141.19    9.10
  -3  -2   7  115.59    9.50
   3  -2  -7  124.59    9.10
  -3  -2   7  117.29    9.80
  -3   2   6   57.69    5.10
  -3   2   6   61.29    7.30
  -3   2   6   54.79    6.50
   3   2  -6   57.09    5.30
  -3  -2   6   55.39    6.10
  -3  -2   6   64.49    6.80
   3  -2  -6   44.30    5.80
  -3  -2   6   52.09    6.70
   3   2  -5  192.98    7.80
  -3   2   5  199.28    7.80
  -3   2   5  226.88   10.00
  -3   2   5  209.08   10.30
  -3  -2   5  188.78    9.10
   3  -2  -5  199.78    8.90
  -3  -2   5  192.98    9.60
  -3  -2   5  202.08    9.20
  -3   2   4  236.88    7.50
  -3   2   4  250.17    9.60
  -3   2   4  256.87    9.90
   3   2  -4  248.78    8.20
   3  -2  -4  250.87    7.30
  -3  -2   4  232.38    9.30
   3  -2  -4  239.48    8.50
  -3  -2   4  253.77    8.80
  -3  -2   4  232.88    9.80
  -3   2   3   97.79    4.10
   3   2  -3   95.69    4.60
  -3   2   3   95.89    5.90
  -3   2   3   98.19    6.10
   3  -2  -3  103.29    5.20
  -3  -2   3   87.09    5.80
  -3  -2   3  104.19    4.40
  -3  -2   3   96.19    5.70
   3  -2  -3   89.59    4.00
  -3   2   2  455.45   11.10
  -3   2   2  452.15   12.30
   3   2  -2  443.36   11.70
   3   2  -2  462.75   10.20
  -3  -2   2  463.95   10.10
   3  -2  -2  472.85   11.50
   3  -2  -2  449.16   10.20
  -3  -2   2  463.95   11.80
  -3  -2   2  449.56   12.30
  -3   2   1  115.79    6.20
  -3   2   1  114.19    6.30
   3   2  -1  129.69    5.40
  -3   2   1  130.09    5.10
   3   2  -1  125.59    3.70
   3  -2  -1  120.19    4.80
  -3  -2   1  120.09    5.90
  -3   2   0   84.19    4.80
   3   2   0   83.39    4.50
  -3   2   0   82.59    4.70
  -3  -2   0   89.29    5.40
   3  -2   0   83.89    5.00
   3  -2   0   90.39    5.00
  -3   2  -1    5.60    2.60
  -3   2  -1   -1.00    3.00
   3   2   1    2.50    1.90
   3   2   1    2.80    1.70
   3  -2   1    2.40    2.00
   3  -2   1    3.00    2.20
   3   2   2   64.49    3.30
   3   2   2   58.39    5.00
  -3   2  -2   70.89    4.30
   3  -2   2   75.49    4.20
   3  -2   2   72.19    5.60
   3  -2   2   69.39    5.40
  -3   2  -3  283.27    8.00
   3   2   3  271.47    6.60
   3   2   3  277.57   10.20
  -3  -2  -3  277.17    6.70
   3  -2   3  275.17   10.90
   3  -2   3  274.57    8.60
   3  -2   3  271.37    9.70
   3   2   4   96.49    7.30
  -3   2  -4  107.89    4.80
   3   2   4   94.79    7.30
   3  -2   4   97.89    7.60
   3  -2   4   95.69    7.20
  -3  -2  -4  106.29    3.30
   3   2   5   79.19    7.80
  -3   2  -5   93.69    4.90
   3   2   5   97.29    8.20
   3  -2   5   90.69    7.80
  -3  -2  -5   94.09    3.00
   3  -2   5   98.99    8.40
  -3   2  -6    2.30    2.40
   3   2   6   -1.00    5.70
   3   2   6    6.00    4.90
   3  -2   6    6.30    5.80
   3  -2   6    6.80    4.80
   3   2   7   81.69    9.00
   3   2   7   83.99    8.50
  -3   2  -7   71.79    5.00
   3  -2   7   79.49    8.70
   3  -2   7   89.89   10.00
   3   2   8    2.70    7.10
   3   2   8    0.50    6.40
   3  -2   8    5.70    7.50
   3  -2   8   -3.30    5.70
   3   2   9   11.30    7.90
   3   2   9    3.10    7.10
   3  -2   9    1.00    6.80
   3  -2   9  -11.60    8.00
   3   2  10    5.50   10.10
   3   2  10   -1.20    7.20
   3  -2  10  -10.70    7.30
   3  -2  10   16.00    8.20
   3   2  11   46.50   11.80
   3   2  11   33.20   10.80
   3  -2  11   40.90   10.90
   3  -2  11   38.00   11.80
  -3   3  12    7.70   10.20
  -3   3  12   11.20    9.10
   3   3 -12    8.20    7.30
  -3  -3  12    4.70    9.30
  -3  -3  12   -2.20    9.60
   3  -3 -12    2.80    8.50
  -3  -3  12  -17.20    7.60
  -3   3  11    3.90    7.60
  -3   3  11   -1.20    8.10
  -3  -3  11   18.20    8.90
  -3  -3  11   14.20    9.20
   3  -3 -11    4.80    6.40
  -3  -3  11    8.30    8.30
  -3   3  10   35.00    7.10
  -3   3  10   39.20    8.70
  -3   3  10   49.30    9.40
  -3  -3  10   33.80    8.50
  -3  -3  10   38.30    9.30
  -3  -3  10   33.30    9.80
   3  -3 -10   36.30    7.40
   3   3  -9   18.10    6.20
  -3   3   9   21.50    7.50
  -3   3   9   11.50    5.30
  -3   3   9   29.70    7.40
  -3  -3   9   14.50    7.10
   3  -3  -9   22.20    6.20
  -3  -3   9   21.70    7.90
  -3  -3   9   21.50    7.40
  -3   3   8    6.20    5.80
  -3   3   8   -1.60    6.60
   3   3  -8    5.60    4.20
  -3   3   8    2.30    5.00
  -3  -3   8   -6.00    5.30
  -3  -3   8    7.50    6.20
  -3  -3   8   -6.20    4.50
   3  -3  -8    9.60    4.80
  -3   3   7    5.70    5.10
   3   3  -7   15.90    4.80
  -3   3   7   15.10    4.20
  -3   3   7   -6.90    5.70
  -3  -3   7   13.50    4.80
   3  -3  -7    9.20    4.30
  -3  -3   7   12.70    5.50
  -3  -3   7    6.30    5.60
  -3   3   6  258.17    8.90
   3   3  -6  235.88   10.00
  -3   3   6  234.88   11.40
  -3   3   6  257.07   12.30
  -3  -3   6  248.58   10.80
  -3  -3   6  256.57   11.40
  -3  -3   6  256.87   11.70
   3  -3  -6  249.08   10.40
  -3   3   5  212.48    9.90
  -3   3   5  196.18    9.60
   3   3  -5  200.08    8.20
  -3   3   5  192.78    7.20
  -3  -3   5  210.58    9.80
  -3  -3   5  193.58    9.40
   3  -3  -5  207.88    9.20
   3  -3  -5  202.98    7.00
  -3  -3   5  218.78   10.90
  -3   3   4  147.69    7.50
  -3   3   4  132.49    5.30
  -3   3   4  134.99    8.30
   3   3  -4  133.99    5.60
   3  -3  -4  139.69    5.00
   3  -3  -4  148.99    7.30
  -3  -3   4  134.19    7.70
  -3  -3   4  138.39    7.80
  -3  -3   4  140.49    7.80
  -3   3   3   29.90    2.40
   3   3  -3   32.90    2.80
  -3   3   3   39.50    4.50
  -3   3   3   31.10    4.20
  -3  -3   3   31.10    3.60
  -3  -3   3   33.10    2.70
   3  -3  -3   37.10    3.80
  -3  -3   3   30.10    3.90
   3  -3  -3   32.50    2.60
  -3   3   2   59.79    4.70
  -3   3   2   53.59    4.40
   3   3  -2   59.09    2.80
  -3  -3   2   55.39    4.50
   3  -3  -2   58.29    4.20
   3  -3  -2   56.09    2.80
  -3  -3   2   60.49    2.80
  -3  -3   2   60.29    4.90
   3   3  -1   17.40    1.30
  -3   3   1   17.30    2.80
  -3   3   1   18.40    3.10
  -3   3   1   14.80    3.10
  -3  -3   1   16.40    3.30
   3  -3  -1   14.90    2.50
  -3   3   0  100.29    5.40
  -3   3   0   96.49    5.00
  -3  -3   0   98.99    6.40
   3  -3   0  102.29    5.10
   3   3   1   25.40    2.30
   3   3   1   27.60    2.60
  -3   3  -1   22.10    3.30
  -3   3  -1   21.30    3.00
   3  -3   1   27.00    3.80
   3  -3   1   26.90    3.30
   3  -3   1   21.60    2.70
   3   3   2 1198.58   23.60
   3   3   2 1169.08   26.70
  -3   3  -2 1214.38   25.20
   3  -3   2 1206.28   26.90
   3  -3   2 1188.28   25.90
   3   3   3   67.09    5.70
  -3   3  -3   61.29    4.30
   3   3   3   61.69    2.50
   3  -3   3   63.59    5.50
   3  -3   3   61.39    5.70
   3   3   4   14.40    4.20
  -3   3  -4   16.30    2.80
   3  -3   4   14.10    3.70
  -3  -3  -4   14.60    3.80
   3  -3   4   13.00    4.10
   3   3   5  255.57   12.00
   3   3   5  227.58   11.20
  -3   3  -5  244.78    8.10
   3  -3   5  232.08   11.30
   3  -3   5  251.67   10.80
  -3  -3  -5  243.48   10.70
  -3   3  -6  289.37    9.30
   3   3   6  314.37   13.70
   3   3   6  310.57   14.10
   3  -3   6  281.27   14.10
   3  -3   6  293.77   13.00
  -3  -3  -6  284.57   12.60
   3   3   7   13.40    6.80
   3   3   7    1.40    5.70
  -3   3  -7    3.90    2.80
   3  -3   7   15.70    7.10
   3  -3   7   -0.60    5.10
   3   3   8   48.70    8.60
   3   3   8   31.00    8.30
   3  -3   8   50.39    8.30
   3  -3   8   28.10    8.60
   3   3   9    4.10    7.40
   3   3   9    2.50    6.30
   3  -3   9    5.30    8.20
   3  -3   9    9.90    9.30
   3   3  10    0.70    8.50
   3   3  10   -3.30    6.80
   3  -3  10  -17.00    8.30
   3  -3  10    6.60    8.20
   3   3  11    1.40    9.60
   3   3  11    5.30   11.00
   3  -3  11    2.80    8.90
   3  -3  11   11.60   10.50
  -3   4  12   12.70    8.90
  -3   4  12   20.40   10.30
  -3  -4  12   19.10    8.10
  -3  -4  12  -24.40    9.10
  -3  -4  12    8.50    9.50
   3  -4 -12   16.70    7.70
  -3   4  11   13.70   10.90
   3   4 -11   21.60    7.10
  -3   4  11   -8.80    9.00
   3  -4 -11   35.20    8.10
  -3  -4  11   10.60    8.30
  -3  -4  11   11.40    8.60
  -3  -4  11   15.70    7.70
  -3   4  10   29.60    8.70
  -3   4  10   41.10   10.60
  -3  -4  10   23.70    9.60
  -3  -4  10   37.80    9.00
  -3  -4  10   30.80    7.80
   3  -4 -10   40.50    7.60
  -3   4   9   94.89    8.10
  -3   4   9  111.89   11.60
  -3   4   9  117.59   11.70
  -3  -4   9   99.49   10.50
  -3  -4   9  113.99   10.80
   3  -4  -9  101.39    9.40
  -3  -4   9   99.09   10.20
  -3   4   8   99.59    9.60
  -3   4   8  103.29    7.80
  -3   4   8   83.29    9.00
   3   4  -8  104.59    8.10
  -3  -4   8  116.69    9.40
  -3  -4   8  100.79    8.90
   3  -4  -8   97.09    8.60
  -3  -4   8   92.99   10.40
  -3   4   7    3.30    5.10
  -3   4   7    1.50    3.90
  -3   4   7    5.80    5.00
   3   4  -7    4.30    4.20
  -3  -4   7    6.90    5.20
  -3  -4   7    1.10    4.60
  -3  -4   7    1.80    4.30
   3  -4  -7    4.20    4.10
  -3   4   6    4.00    4.30
   3   4  -6    2.10    3.60
  -3   4   6    0.70    5.30
  -3   4   6   -1.00    3.00
  -3  -4   6    6.60    4.20
  -3  -4   6    1.70    3.70
   3  -4  -6    3.70    4.30
  -3  -4   6    3.70    4.40
  -3   4   5  369.36   13.30
  -3   4   5  387.56   10.20
  -3   4   5  384.66   13.20
   3   4  -5  397.36   11.60
  -3  -4   5  393.26   13.40
   3  -4  -5  376.96   12.30
  -3  -4   5  408.86   13.80
   3  -4  -5  379.16   10.00
  -3  -4   5  399.86   13.20
  -3   4   4  153.48    7.60
  -3   4   4  148.99    8.00
  -3   4   4  150.08    5.10
   3   4  -4  153.38    6.20
  -3  -4   4  156.68    7.40
  -3  -4   4  145.29    8.00
  -3  -4   4  158.38    7.70
   3  -4  -4  153.58    4.90
   3  -4  -4  143.99    7.00
  -3   4   3  646.24   17.20
  -3   4   3  675.13   16.60
   3   4  -3  664.33   14.50
   3  -4  -3  652.13   13.30
   3  -4  -3  639.64   16.00
  -3  -4   3  673.93   14.40
  -3  -4   3  662.33   16.50
  -3  -4   3  676.93   16.70
  -3   4   2 1284.77   27.50
  -3   4   2 1297.77   27.70
   3   4  -2 1258.07   24.80
   3  -4  -2 1286.57   26.80
  -3  -4   2 1273.87   27.70
  -3  -4   2 1273.67   27.70
   3  -4  -2 1318.17   27.30
  -3  -4   2 1307.07   24.80
   3  -4  -2 1293.97   24.70
  -3   4   1  205.98    7.60
  -3   4   1  234.18    8.20
  -3  -4   1  222.78    8.30
   3  -4  -1  221.88    7.30
  -3   4   0  557.74   13.90
  -3   4   0  580.14   13.70
   3   4   0  571.64   11.40
   3  -4   0  576.64   13.60
  -3  -4   0  564.94   14.40
   3  -4   0  573.64   13.40
   3   4   1  184.68    5.30
  -3   4  -1  194.08    6.80
  -3   4  -1  188.98    7.20
   3  -4   1  174.48    6.40
   3  -4   1  186.48    6.50
   3  -4   1  176.18    7.20
   3   4   2  428.36    9.60
  -3   4  -2  450.35   11.70
   3   4   2  434.36   12.80
   3  -4   2  426.06   11.50
   3  -4   2  428.86   12.60
   3   4   3    1.50    3.20
  -3   4  -3    2.00    2.60
   3   4   3   -0.60    1.00
   3  -4   3   -3.10    4.00
  -3  -4  -3    0.40    2.50
   3  -4   3    1.70    2.70
  -3   4  -4   30.80    3.50
   3   4   4   29.30    5.50
   3  -4   4   33.20    5.20
   3  -4   4   33.00    4.60
   3   4   5    2.80    4.10
   3   4   5    1.00    4.00
  -3   4  -5    5.00    3.00
   3  -4   5    8.20    4.80
   3  -4   5    3.30    4.30
   3   4   6    9.50    5.80
  -3   4  -6    0.40    2.60
   3   4   6    5.80    6.00
   3  -4   6   13.70    5.80
  -3  -4  -6    5.60    4.40
   3  -4   6   12.90    6.20
   3   4   7    5.20    6.90
  -3   4  -7    2.40    2.70
   3   4   7   -5.80    5.80
  -3  -4  -7    1.10    4.20
   3  -4   7    8.50    6.60
   3  -4   7    4.90    7.00
   3   4   8   -1.90    6.20
   3   4   8   -6.30    6.60
  -3  -4  -8   -3.00    4.70
   3  -4   8   -4.40    5.90
   3  -4   8   12.90    7.00
   3   4   9    6.60    8.00
   3   4   9   -1.80    7.50
   3  -4   9    9.60    7.80
   3  -4   9   18.60    9.10
   3   4  10   -1.80    9.60
   3   4  10   -5.40    8.10
   3  -4  10   17.60    8.60
   3  -4  10   11.90    8.30
   3   4  11   -8.60    8.80
   3   4  11   -6.00    8.60
   3  -4  11   -4.00    8.50
   3  -4  11    7.10   10.40
  -3   5  12   30.60   12.10
  -3   5  12    2.70   10.20
  -3  -5  12  -11.40    9.50
  -3  -5  12   14.00    9.20
   3  -5 -12  -12.90    6.40
  -3  -5  12   12.10    9.80
   3   5 -11   81.59   10.80
  -3   5  11   81.99   12.10
  -3   5  11   82.79   11.70
  -3  -5  11   79.09   12.00
  -3  -5  11   98.29   10.90
   3  -5 -11  108.99   11.90
  -3  -5  11  110.39   12.70
  -3   5  10    2.30    8.60
  -3   5  10   11.10    8.00
   3   5 -10   -0.30    5.30
   3  -5 -10    0.90    7.30
  -3  -5  10    5.60    8.80
  -3  -5  10    2.50    7.20
  -3  -5  10   13.40    7.00
  -3   5   9    7.10    5.30
  -3   5   9   14.00    6.80
  -3   5   9    8.90    6.50
  -3  -5   9    3.50    6.50
  -3  -5   9    3.90    6.60
   3  -5  -9   17.50    6.90
  -3  -5   9    4.40    7.20
  -3   5   8    1.70    4.00
  -3   5   8    2.80    6.80
  -3   5   8   15.00    6.50
  -3  -5   8    6.60    7.10
  -3  -5   8    6.10    5.80
   3  -5  -8    1.90    4.60
  -3  -5   8    0.80    5.80
  -3   5   7  107.39    9.80
  -3   5   7  120.49    7.20
  -3   5   7  106.49    9.20
  -3  -5   7  110.69    8.50
   3  -5  -7  121.39    8.80
  -3  -5   7  118.89   10.10
  -3  -5   7  115.99    9.10
  -3   5   6  121.99    6.00
  -3   5   6  124.09    9.70
  -3   5   6  113.39    8.80
   3   5  -6  114.69    7.20
  -3  -5   6  116.29    8.60
  -3  -5   6  118.49    9.30
  -3  -5   6  108.29    8.50
   3  -5  -6  111.79    8.40
  -3   5   5   81.29    4.40
   3   5  -5   73.89    5.00
  -3   5   5   79.29    6.50
  -3   5   5   82.09    7.00
  -3  -5   5   69.89    6.60
   3  -5  -5   73.29    6.00
  -3  -5   5   68.49    5.90
  -3  -5   5   68.79    6.80
  -3   5   4  201.88    8.50
  -3   5   4  211.18    9.40
   3   5  -4  204.68    7.10
  -3   5   4  221.48    5.70
  -3  -5   4  229.68    8.70
  -3  -5   4  208.28    9.40
  -3  -5   4  238.68   10.10
   3  -5  -4  214.08    5.50
   3  -5  -4  216.48    9.00
  -3   5   3  125.59    7.00
   3   5  -3  105.19    4.20
  -3   5   3   92.79    6.40
  -3   5   3  113.29    6.50
  -3  -5   3  108.39    6.60
  -3  -5   3  101.09    4.20
   3  -5  -3  108.69    6.00
  -3  -5   3  111.19    6.40
  -3   5   2  182.78    7.40
  -3   5   2  198.58    7.40
   3  -5  -2  180.58    7.10
  -3  -5   2  182.98    7.30
   3  -5  -2  183.88    4.30
   3  -5  -2  189.58    6.60
   3  -5  -2  179.48    4.20
  -3  -5   2  190.08    4.60
  -3  -5   2  185.48    7.60
  -3   5   1 2323.67   45.60
  -3   5   1 2230.68   45.90
   3  -5  -1 2304.27   45.70
   3  -5  -1 2299.17   43.80
   3  -5  -1 2353.46   44.70
  -3  -5   1 2270.17   46.00
  -3   5   0  180.88    7.00
   3   5   0  176.98    4.10
  -3   5   0  180.48    6.50
   3  -5   0  183.48    6.40
   3  -5   0  172.98    6.20
  -3  -5   0  185.58    7.40
   3  -5   0  178.48    6.90
  -3   5  -1   20.50    3.00
   3   5   1   20.30    2.00
  -3   5  -1   21.80    3.30
   3  -5   1   19.00    3.40
   3  -5   1   19.20    2.90
   3  -5   1   18.40    2.60
  -3   5  -2  177.88    7.30
   3   5   2  185.18    5.20
   3   5   2  183.88    8.70
   3  -5   2  188.78    6.70
   3  -5   2  190.78    8.00
  -3  -5  -2  183.08    6.40
   3   5   3  219.08    9.30
   3   5   3  216.18    4.90
  -3   5  -3  211.28    7.60
   3  -5   3  215.28    8.60
  -3  -5  -3  233.08    8.20
   3  -5   3  230.78   10.20
  -3   5  -4   13.60    2.80
   3   5   4   15.30    4.40
  -3  -5  -4   17.40    3.40
   3  -5   4   10.00    4.10
   3  -5   4   15.80    4.30
  -3   5  -5  175.28    7.50
   3   5   5  197.08   10.40
   3   5   5  187.38   11.10
  -3  -5  -5  191.18    8.80
   3  -5   5  178.78   10.00
   3  -5   5  196.08   11.40
   3   5   6    0.80    4.90
   3   5   6   -5.10    5.30
  -3   5  -6   -1.00    2.70
   3  -5   6    1.50    4.90
   3  -5   6    3.20    4.40
   3   5   7   12.20    5.80
  -3   5  -7   14.40    3.90
   3   5   7   11.10    6.20
   3  -5   7   16.30    7.60
   3  -5   7    5.40    5.50
  -3   5  -8   19.70    4.30
   3   5   8   15.70    7.20
   3   5   8   16.60    7.60
  -3  -5  -8   12.00    5.50
   3  -5   8   18.20    8.00
   3  -5   8   15.40    7.20
   3   5   9   16.80    8.20
   3   5   9   11.10    7.60
   3  -5   9   10.30    9.00
   3  -5   9   11.20    7.30
   3   5  10   33.80    9.90
   3   5  10   29.20   10.00
   3  -5  10   31.70    9.20
   3  -5  10   14.40    9.90
   3   5  11   20.00   10.10
   3   5  11    0.10   11.60
   3  -5  11   38.80   10.30
   3  -5  11   28.20    9.80
  -3   6  12  121.69   14.40
  -3   6  12  120.99   14.20
  -3  -6  12  119.99   14.50
  -3  -6  12  129.49   13.70
   3  -6 -12  116.89   12.50
  -3  -6  12  145.79   15.00
  -3   6  11   46.70   11.50
  -3   6  11   38.10   11.60
  -3  -6  11   63.79   10.90
  -3  -6  11   59.19   10.10
   3  -6 -11   39.80    8.60
  -3  -6  11   47.30   11.40
  -3   6  10    0.90    7.00
   3   6 -10   -2.00    5.10
  -3   6  10   -4.80    8.60
  -3  -6  10    0.70    5.70
  -3  -6  10   15.00    9.00
   3  -6 -10    2.50    5.90
  -3  -6  10   -5.70    7.90
   3   6  -9  350.16   16.60
  -3   6   9  349.77   18.50
  -3   6   9  319.27   16.70
  -3  -6   9  343.47   17.40
   3  -6  -9  372.56   16.20
  -3  -6   9  381.96   19.20
  -3  -6   9  344.37   15.40
  -3   6   8   11.60    7.30
  -3   6   8    3.30    4.20
  -3   6   8   -6.40    5.30
  -3  -6   8   -3.30    5.50
  -3  -6   8    8.40    5.90
   3  -6  -8   -1.00    5.70
  -3  -6   8   -2.30    5.70
  -3   6   7  219.28   12.00
  -3   6   7  221.38    8.60
  -3   6   7  216.08   13.10
  -3  -6   7  212.88   10.70
  -3  -6   7  248.48   12.60
  -3  -6   7  202.48   11.80
   3  -6  -7  242.98   12.30
  -3   6   6    3.70    4.10
  -3   6   6    1.10    2.80
  -3   6   6   12.60    5.00
   3  -6  -6   -0.80    4.50
  -3  -6   6   -0.10    4.50
  -3  -6   6    7.80    4.50
  -3  -6   6   10.60    4.60
  -3   6   5  260.57   11.10
  -3   6   5  278.77   12.10
  -3   6   5  261.37    7.20
  -3  -6   5  270.77   12.10
   3  -6  -5  263.77   10.40
  -3  -6   5  254.27   11.70
  -3  -6   5  258.57    9.90
  -3   6   4    5.20    3.70
  -3   6   4    6.50    3.00
  -3  -6   4    5.30    3.50
  -3  -6   4   -6.50    4.10
   3  -6  -4   -1.70    3.50
  -3   6   3  567.44   14.90
  -3   6   3  529.45   15.00
  -3   6   3  568.44   14.40
  -3  -6   3  556.94   12.40
  -3  -6   3  540.15   14.40
   3  -6  -3  557.44   14.80
  -3  -6   3  572.14   15.60
  -3   6   2   15.50    3.60
  -3   6   2   10.60    3.30
  -3  -6   2   16.80    4.10
   3  -6  -2   13.60    3.10
  -3  -6   2   12.90    1.30
  -3  -6   2   13.20    3.60
   3  -6  -2   14.60    2.70
  -3   6   1    7.50    3.10
  -3   6   1   10.70    3.20
   3  -6  -1    6.70    1.90
   3  -6  -1   10.40    2.20
   3  -6  -1    5.50    2.90
  -3  -6   1    6.20    3.00
  -3   6   0  623.94   14.50
  -3   6   0  625.94   15.50
   3   6   0  616.74   12.20
  -3  -6   0  637.34   16.00
   3  -6   0  610.14   14.40
   3  -6   0  626.84   15.70
   3  -6   0  630.44   14.40
  -3   6  -1  209.98    6.70
   3   6   1  214.38    5.90
  -3   6  -1  208.18    7.80
   3  -6   1  206.98    6.50
  -3  -6  -1  217.48    5.90
   3  -6   1  201.58    6.90
   3  -6   1  204.48    7.50
   3   6   2  211.88    8.90
  -3   6  -2  234.78    8.50
   3  -6   2  221.98    8.70
  -3  -6  -2  222.38    7.10
   3  -6   2  223.48    7.20
   3  -6   2  216.98    7.40
   3   6   3   11.70    1.10
   3   6   3    2.10    3.50
  -3   6  -3    8.40    3.30
   3  -6   3    5.30    3.70
  -3  -6  -3    9.30    2.60
   3  -6   3    5.30    3.20
  -3   6  -4   33.20    4.10
   3   6   4   32.40    5.70
   3  -6   4   27.20    5.00
   3  -6   4   25.10    4.50
  -3  -6  -4   34.30    4.20
   3   6   5  191.48   10.60
  -3   6  -5  205.98    8.50
  -3  -6  -5  223.98   10.00
   3  -6   5  214.48   10.50
   3  -6   5  192.28   10.80
  -3   6  -6    9.30    3.50
   3   6   6    5.80    6.30
   3   6   6    4.20    4.70
   3  -6   6   10.70    4.90
   3  -6   6    3.30    5.00
  -3  -6  -6    3.20    3.80
  -3   6  -7   65.89    6.10
   3   6   7   58.59    8.60
   3   6   7   80.69   10.10
   3  -6   7   61.89    8.90
   3  -6   7   64.29    9.40
   3   6   8   22.00    7.40
   3   6   8    6.90    7.30
  -3   6  -8    8.90    3.60
   3  -6   8   14.80    8.60
  -3  -6  -8    7.10    5.10
   3  -6   8   12.10    6.50
   3   6   9   46.20    9.50
   3   6   9   38.10    8.10
   3  -6   9   28.50    8.20
  -3  -6  -9   30.80    7.10
   3  -6   9   21.50    8.40
   3   6  10   26.90   11.20
   3   6  10   12.30    8.80
   3  -6  10   32.80   11.20
   3  -6  10   21.30    8.60
   3   6  11   15.70   10.10
   3   6  11   16.00   10.10
   3  -6  11   25.00    9.60
   3  -6  11   18.40   11.30
  -3   7  12   -9.60   10.00
  -3   7  12    5.20    9.20
  -3  -7  12   -0.60    8.40
  -3  -7  12   -1.20    8.50
  -3  -7  12    2.50   10.50
   3  -7 -12    0.90    9.00
  -3   7  11   20.10    9.00
  -3   7  11   22.90   10.60
  -3  -7  11   28.20    9.10
   3  -7 -11   65.39    9.90
  -3  -7  11   45.50   11.60
  -3  -7  11   37.20    9.30
  -3   7  10   25.50    8.40
  -3   7  10   14.80    7.60
  -3  -7  10   21.90    9.40
  -3  -7  10   30.70    9.70
   3  -7 -10   31.90    7.80
  -3  -7  10   19.80    8.10
  -3   7   9   45.30    9.00
  -3   7   9   70.49    9.30
  -3  -7   9   76.29   10.60
   3  -7  -9   68.29    9.40
  -3  -7   9   76.79   10.70
  -3  -7   9   77.99    8.50
  -3   7   8  146.69   11.70
  -3   7   8  149.29    8.50
   3   7  -8  137.39   10.10
  -3   7   8  136.59   11.40
   3  -7  -8  143.09   10.40
  -3  -7   8  137.79   10.70
  -3  -7   8  141.29   11.50
  -3  -7   8  151.58   12.00
  -3   7   7  309.07   14.80
   3   7  -7  310.77   13.30
  -3   7   7  267.77   14.20
  -3   7   7  294.67    9.90
  -3  -7   7  287.27   13.80
  -3  -7   7  291.17   14.90
   3  -7  -7  305.17   13.00
  -3  -7   7  305.97   12.90
  -3   7   6   -1.50    5.00
  -3   7   6    6.50    2.70
  -3   7   6    9.30    5.90
  -3  -7   6   13.40    4.70
  -3  -7   6    1.40    4.80
   3  -7  -6    8.80    4.20
  -3  -7   6    1.60    4.50
  -3   7   5  101.79    8.00
  -3   7   5  118.69    7.50
  -3   7   5  100.29    4.10
   3  -7  -5  105.99    7.40
  -3  -7   5  103.59    7.30
  -3  -7   5   99.19    7.90
  -3  -7   5  110.39    8.60
  -3   7   4   22.20    4.50
  -3   7   4   24.20    3.90
  -3   7   4   14.60    4.00
   3   7  -4   25.90    3.80
  -3  -7   4   28.70    4.30
   3  -7  -4   24.50    4.10
  -3  -7   4   23.70    4.60
  -3   7   3  415.16   11.70
  -3   7   3  413.16   12.20
  -3   7   3  435.96   13.10
  -3  -7   3  418.66    9.90
  -3  -7   3  416.76   12.20
   3  -7  -3  446.06   12.70
  -3  -7   3  423.96   13.40
  -3   7   2   69.39    5.20
  -3   7   2   75.69    5.10
  -3  -7   2   69.69    2.50
  -3  -7   2   69.19    5.40
   3  -7  -2   65.99    5.30
   3  -7  -2   69.39    4.20
  -3  -7   2   67.49    5.60
  -3   7   1  288.07    9.50
  -3   7   1  277.67    8.50
  -3  -7   1  290.77   10.80
   3  -7  -1  291.17    7.20
  -3  -7   1  267.87    9.50
  -3  -7   1  278.17   10.20
   3  -7  -1  279.77    9.30
   3  -7  -1  286.37    7.40
  -3   7   0  375.86   11.00
   3   7   0  351.66    7.50
  -3   7   0  365.46    9.80
   3  -7   0  366.86    9.90
  -3  -7   0  364.16    7.60
   3  -7   0  363.96    9.60
  -3  -7   0  351.16   10.80
   3  -7   0  352.96   10.80
  -3   7  -1 1396.06   28.40
   3   7   1 1384.36   27.60
  -3   7  -1 1434.16   30.30
  -3  -7  -1 1409.86   27.60
   3  -7   1 1406.46   29.80
   3  -7   1 1363.06   28.30
   3  -7   1 1391.86   28.10
   3   7   2   61.29    5.40
  -3   7  -2   73.29    5.30
   3  -7   2   65.79    4.00
  -3  -7  -2   66.59    4.20
   3  -7   2   78.09    4.50
   3  -7   2   62.09    5.60
   3   7   3   70.69    2.50
   3   7   3   73.69    6.50
  -3   7  -3   67.19    5.10
   3   7   3   72.19    2.50
   3  -7   3   74.19    6.70
  -3  -7  -3   64.89    5.00
   3  -7   3   84.09    5.60
  -3   7  -4   56.19    5.20
   3   7   4   57.99    6.10
  -3  -7  -4   56.59    5.30
   3  -7   4   56.49    6.20
   3  -7   4   57.39    5.50
  -3   7  -5   58.69    5.60
   3   7   5   61.79    7.60
  -3  -7  -5   67.79    6.30
   3  -7   5   61.89    7.90
   3  -7   5   68.09    6.30
   3   7   6   60.69    7.80
   3   7   6   84.49    8.00
  -3   7  -6   75.09    6.10
   3  -7   6   70.39    8.90
  -3  -7  -6   80.19    7.40
   3  -7   6   86.49    8.30
   3   7   7   43.30    7.80
  -3   7  -7   33.60    4.80
   3   7   7   30.80    7.30
  -3  -7  -7   34.20    6.50
   3  -7   7   30.30    6.60
   3  -7   7   36.40    8.60
  -3   7  -8   12.10    4.00
   3   7   8   19.90    9.00
   3   7   8   13.30    6.30
   3  -7   8   -3.90    8.10
   3  -7   8   12.50    7.70
   3   7   9   49.99    9.70
   3   7   9   51.69   11.40
  -3  -7  -9   34.40    8.00
   3  -7   9   29.70   10.60
   3  -7   9   42.10    9.70
   3   7  10   60.49   10.80
   3   7  10   70.19   11.50
   3  -7  10   71.39   11.70
   3  -7  10   62.49   11.10
   3   7  11    9.20   10.20
   3   7  11   20.70   10.00
   3  -7  11    7.00   11.20
   3  -7  11    7.90   10.40
  -3   8  12    3.50    8.80
  -3   8  12    8.60   11.10
   3  -8 -12    1.30    9.10
  -3  -8  12   -3.10    8.60
  -3  -8  12    2.30    8.70
  -3   8  11   23.20   10.80
  -3   8  11   52.19   10.50
  -3  -8  11   27.50    9.50
  -3  -8  11   38.40    9.90
  -3  -8  11   34.50    7.70
   3  -8 -11   43.60    9.90
  -3   8  10   23.50    8.00
  -3   8  10   -0.30    8.50
  -3  -8  10    2.40    8.80
  -3  -8  10    4.10    7.30
   3  -8 -10   29.20    8.50
  -3  -8  10   23.80    7.70
  -3   8   9   51.59    9.90
  -3   8   9   58.79    9.00
  -3  -8   9   53.69    8.90
  -3  -8   9   68.29    8.00
  -3  -8   9   52.99   10.10
   3  -8  -9   53.69    7.90
  -3   8   8   46.70    8.40
  -3   8   8   67.39    9.30
  -3  -8   8   34.80    8.00
  -3  -8   8   52.59    6.60
   3  -8  -8   54.29    8.00
  -3  -8   8   42.40    7.80
  -3   8   7  415.36   11.60
  -3   8   7  424.46   16.80
  -3   8   7  447.66   17.80
  -3  -8   7  393.66   14.90
   3  -8  -7  425.16   15.50
  -3  -8   7  408.36   16.50
  -3  -8   7  407.56   16.30
  -3   8   6    2.10    2.30
  -3   8   6   -2.60    4.70
  -3   8   6   -1.50    4.10
  -3  -8   6    3.00    4.20
  -3  -8   6   -5.60    5.00
   3  -8  -6   -3.00    3.60
  -3  -8   6   -0.40    6.30
  -3   8   5  267.17   11.00
  -3   8   5  271.57    6.30
  -3   8   5  271.87   11.60
  -3  -8   5  265.77   11.40
  -3  -8   5  267.87   10.00
  -3  -8   5  258.57   12.50
   3  -8  -5  250.07   10.70
  -3   8   4   93.09    6.00
  -3   8   4   94.39    7.90
  -3   8   4  100.59    6.80
  -3  -8   4   89.29    7.50
  -3  -8   4   92.59    5.80
   3  -8  -4   88.29    6.50
  -3   8   3   57.79    4.80
  -3   8   3   67.59    5.60
  -3   8   3   55.09    4.90
  -3  -8   3   62.19    5.00
  -3  -8   3   65.99    3.30
   3  -8  -3   74.09    5.60
  -3  -8   3   61.49    5.70
  -3   8   2   70.59    5.10
  -3   8   2   71.19    5.40
   3  -8  -2   67.79    5.60
  -3  -8   2   71.19    2.70
   3  -8  -2   86.69    4.60
  -3  -8   2   73.79    6.10
  -3  -8   2   69.49    4.90
  -3   8   1  573.84   14.40
  -3   8   1  595.64   15.40
  -3  -8   1  589.54   16.30
   3  -8  -1  597.84   12.90
  -3  -8   1  594.94   17.00
   3  -8  -1  618.74   15.80
  -3  -8   1  580.84   15.20
   3  -8  -1  590.04   12.90
  -3   8   0   97.79    6.00
  -3   8   0   88.09    4.50
  -3   8   0   95.59    4.70
   3   8   0   90.09    3.00
   3  -8   0  100.39    5.30
   3  -8   0  107.59    4.70
  -3  -8   0  104.49    3.10
   3  -8   0   98.79    6.00
  -3   8  -1   44.90    4.50
  -3   8  -1   43.50    3.40
   3   8   1   43.20    3.10
   3  -8   1   39.70    3.10
   3  -8   1   46.90    4.40
   3  -8   1   45.40    3.70
  -3  -8  -1   41.80    3.00
  -3   8  -2  449.56   13.30
   3   8   2  442.36   13.60
   3  -8   2  446.56   13.70
  -3  -8  -2  460.15   11.40
   3  -8   2  455.25   11.40
   3  -8   2  443.76   11.10
   3   8   3  132.69    8.30
  -3   8  -3  121.09    6.50
   3   8   3  111.19    3.50
   3  -8   3  106.59    6.00
   3  -8   3  120.39    7.70
  -3  -8  -3  119.89    6.10
  -3   8  -4   68.39    5.90
   3   8   4   62.79    6.50
   3  -8   4   78.09    7.60
   3  -8   4   72.39    6.00
  -3  -8  -4   72.49    5.50
   3   8   5    4.50    5.60
  -3   8  -5   11.60    3.90
   3  -8   5    4.20    4.60
   3  -8   5   13.10    5.30
  -3  -8  -5   11.60    4.50
  -3   8  -6    6.50    3.20
   3   8   6   -0.90    5.20
   3   8   6  -11.90    5.00
   3  -8   6   -5.50    6.10
  -3  -8  -6    3.80    4.60
   3  -8   6    3.20    4.50
   3   8   7   87.89    9.70
   3   8   7   89.19    9.60
  -3   8  -7   73.39    6.60
   3  -8   7   62.39    9.90
  -3  -8  -7   76.09    7.70
   3  -8   7   81.59    8.70
   3   8   8  122.49   11.50
   3   8   8  138.59   12.40
  -3   8  -8  117.19    8.00
   3  -8   8  115.69   10.40
  -3  -8  -8  117.69   10.20
   3  -8   8  120.29   11.60
   3   8   9   84.59   11.40
   3   8   9  102.39   11.40
   3  -8   9  100.29   10.80
   3  -8   9  105.09   13.10
   3   8  10   35.70   10.30
   3   8  10   24.90    9.40
  -3  -8 -10   18.90    7.30
   3  -8  10   29.00   11.40
   3  -8  10   27.60    8.90
   3   8  11   20.20    8.60
   3   8  11    3.80   11.80
   3  -8  11    6.30    9.30
   3  -8  11   -0.60   10.40
  -3   9  12    9.90   11.30
  -3   9  12   -7.90    8.40
  -3  -9  12    1.60    8.70
   3  -9 -12    0.80    9.30
  -3  -9  12   -7.60    8.50
  -3   9  11   -1.40    9.90
  -3   9  11  -12.10    7.40
   3  -9 -11   16.90    8.80
  -3  -9  11  -12.20    8.00
  -3  -9  11    0.40    9.70
  -3   9  10   12.40    8.10
  -3   9  10    7.60    7.30
   3  -9 -10   10.40    8.10
  -3  -9  10    4.10    7.10
  -3  -9  10   -7.70    8.60
  -3  -9  10    0.40    6.60
  -3   9   9   85.69   10.40
  -3   9   9   83.99   10.10
  -3  -9   9   93.49   11.50
  -3  -9   9  100.29   11.40
  -3  -9   9   95.69    9.40
   3  -9  -9   95.79    9.90
  -3   9   8    5.10    5.90
  -3   9   8    1.40    7.40
  -3  -9   8   28.20    6.20
   3  -9  -8    3.90    5.30
  -3  -9   8   14.10    6.30
  -3  -9   8   15.10    6.80
  -3   9   7   60.29    9.00
  -3   9   7   60.29    4.60
  -3   9   7   61.59    7.50
  -3  -9   7   67.29    7.10
   3  -9  -7   55.99    7.20
  -3  -9   7   65.29    9.30
  -3  -9   7   62.29    7.70
  -3   9   6  117.59    4.80
  -3   9   6  108.89    9.90
  -3   9   6  127.19    9.80
  -3  -9   6  118.09    8.10
   3  -9  -6  108.79    8.50
  -3  -9   6  117.89   10.30
  -3  -9   6  120.19    9.20
  -3   9   5  103.29    8.40
  -3   9   5  131.49    8.40
  -3  -9   5  147.19   10.30
   3  -9  -5  119.59    8.10
  -3  -9   5  117.59    7.40
  -3   9   4   52.69    5.80
  -3   9   4   54.19    5.00
  -3   9   4   52.59    5.20
   3  -9  -4   62.39    5.70
  -3  -9   4   53.49    6.10
  -3  -9   4   61.49    5.30
  -3   9   3  317.07    9.50
  -3   9   3  304.17   11.00
  -3   9   3  287.57   10.60
  -3  -9   3  309.57   10.10
   3  -9  -3  313.97   10.90
  -3  -9   3  316.97   11.90
  -3  -9   3  302.37    7.90
  -3   9   2   48.90    4.40
  -3   9   2   46.30    5.20
   3  -9  -2   51.49    1.90
  -3  -9   2   57.39    4.90
  -3  -9   2   44.40    2.50
   3  -9  -2   46.60    3.50
  -3  -9   2   50.99    5.30
   3  -9  -2   43.10    4.60
  -3   9   1 1015.20   23.70
  -3   9   1 1041.80   22.50
  -3   9   1 1037.40   21.10
   3  -9  -1 1008.00   20.60
  -3  -9   1 1045.60   23.20
  -3  -9   1 1010.20   24.40
   3  -9  -1 1037.50   21.20
  -3  -9   1 1035.20   19.70
   3  -9  -1 1031.30   23.80
  -3  -9   1 1030.00   25.60
  -3   9   0   60.99    3.90
  -3   9   0   66.29    5.40
   3   9   0   63.99    2.70
  -3   9   0   70.79    4.50
   3  -9   0   56.59    3.80
  -3  -9   0   66.69    2.70
   3  -9   0   62.69    4.50
   3  -9   0   62.89    2.80
   3  -9   0   59.99    5.40
  -3   9  -1   59.49    3.70
   3   9   1   68.99    5.40
   3   9   1   60.69    3.50
  -3   9  -1   68.19    5.40
   3  -9   1   66.29    5.60
  -3  -9  -1   54.89    3.30
   3  -9   1   55.19    3.70
   3  -9   1   60.99    3.30
  -3   9  -2   57.99    5.60
   3   9   2   52.39    5.40
   3  -9   2   46.50    3.50
   3  -9   2   44.80    3.40
  -3  -9  -2   49.70    3.90
   3  -9   2   56.89    5.60
   3   9   3   46.00    5.80
  -3   9  -3   54.59    5.50
   3   9   3   45.90    2.60
   3  -9   3   38.90    4.30
   3  -9   3   48.90    5.50
   3  -9   3   50.79    3.90
  -3  -9  -3   53.39    4.40
  -3   9  -4   32.10    4.50
   3   9   4   39.30    5.70
   3  -9   4   31.20    4.50
  -3  -9  -4   33.20    4.60
   3  -9   4   26.30    6.10
  -3   9  -5   22.70    4.30
   3   9   5   26.40    5.70
   3  -9   5   24.80    4.50
  -3  -9  -5   23.60    5.00
   3  -9   5   16.30    6.70
   3   9   6   25.40    7.30
  -3   9  -6   18.10    4.80
  -3  -9  -6   28.80    5.10
   3  -9   6   24.90    5.30
   3  -9   6   24.50    6.70
   3   9   7  228.78   15.60
   3   9   7  223.28   12.80
  -3   9  -7  207.28    9.70
   3  -9   7  212.38   11.90
   3  -9   7  214.38   14.20
   3   9   8   50.79    9.30
   3   9   8   65.79    9.60
  -3   9  -8   60.89    6.60
   3  -9   8   61.79    8.40
  -3  -9  -8   61.49    7.90
   3  -9   8   66.59    9.80
   3   9   9  120.69   12.30
   3   9   9  134.59   13.50
   3  -9   9  128.19   13.10
   3  -9   9  122.19   12.10
   3   9  10    3.70    8.70
   3   9  10    6.40    8.50
   3  -9  10  -13.00    8.70
  -3  -9 -10    6.60    6.00
   3  -9  10   -9.40    8.30
   3   9  11  152.58   20.10
   3   9  11  163.48   15.20
   3  -9  11  147.29   17.50
   3  -9  11  160.68   15.20
  -3  10  12    6.20   11.30
  -3 -10  12    4.10    8.70
  -3 -10  12  -10.90   10.60
  -3  10  11   -3.90    7.80
  -3  10  11   -4.00    7.70
   3 -10 -11    6.40    8.70
  -3 -10  11    0.60    8.60
  -3 -10  11    0.90    9.50
  -3  10  10    3.70    7.60
  -3  10  10   12.90    9.20
  -3 -10  10   -6.30    8.40
  -3 -10  10    2.60    6.60
   3 -10 -10    1.60    6.60
  -3 -10  10   -9.20    8.80
  -3  10   9   21.30    8.60
  -3  10   9   20.20    7.70
  -3 -10   9   29.30    6.60
  -3 -10   9   23.80    7.50
  -3 -10   9   22.10    9.60
   3 -10  -9   12.90    6.30
  -3  10   8   25.80    6.80
  -3  10   8   12.30    8.00
  -3 -10   8   32.00    6.20
   3 -10  -8   28.20    6.40
  -3 -10   8   39.20    7.40
  -3 -10   8   28.00    7.50
  -3  10   7   20.20    6.40
  -3  10   7   22.60    5.80
   3 -10  -7   15.60    6.40
  -3 -10   7   10.20    6.50
  -3 -10   7   10.20    7.50
  -3 -10   7   23.70    5.40
  -3  10   6    2.40    1.90
  -3  10   6    7.00    6.10
  -3  10   6   -4.00    5.00
  -3 -10   6    3.50    6.60
  -3 -10   6    4.80    4.60
  -3 -10   6   -3.90    3.80
   3 -10  -6   -4.40    5.10
  -3  10   5   48.10    5.60
  -3  10   5   59.89    5.70
  -3  10   5   50.39    7.20
  -3 -10   5   56.49    7.60
  -3 -10   5   50.49    5.40
   3 -10  -5   57.89    5.90
  -3  10   4    7.80    4.10
  -3  10   4   10.40    3.60
  -3  10   4   14.40    4.40
  -3 -10   4   11.30    3.60
   3 -10  -4    4.80    3.80
  -3 -10   4   11.70    5.10
  -3  10   3    8.40    3.30
  -3  10   3    3.80    2.60
  -3  10   3    8.90    4.00
  -3 -10   3   10.10    3.90
   3 -10  -3    5.30    3.40
  -3 -10   3    7.00    3.30
  -3 -10   3    8.80    2.00
  -3  10   2  511.15   14.90
  -3  10   2  537.05   14.10
   3 -10  -2  510.45   10.60
   3 -10  -2  514.75   12.00
   3 -10  -2  494.95   14.60
  -3 -10   2  522.35   13.90
  -3 -10   2  514.95   15.40
  -3 -10   2  525.65   11.20
  -3  10   1  394.86   12.50
  -3  10   1  377.16   10.60
  -3  10   1  390.06    9.50
   3 -10  -1  377.16    9.70
   3 -10  -1  371.16    8.60
  -3 -10   1  374.36   13.60
   3 -10  -1  404.16   12.60
  -3 -10   1  399.96   13.20
  -3 -10   1  381.66   11.60
  -3 -10   1  389.16    8.40
  -3  10   0  342.47    9.00
   3  10   0  332.07    7.80
  -3  10   0  323.17   11.40
   3 -10   0  321.17   10.90
   3 -10   0  342.77    9.80
  -3 -10   0  326.77    7.70
   3 -10   0  316.27    8.80
   3 -10   0  328.77    7.20
   3 -10   0  320.57    7.10
  -3  10  -1 1003.10   20.70
   3  10   1  985.90   23.70
   3  10   1 1001.40   20.80
  -3  10  -1  956.10   23.50
  -3 -10  -1  995.10   20.70
   3 -10   1  986.90   23.00
   3 -10   1 1003.20   20.70
   3 -10   1 1018.20   20.00
  -3  10  -2  147.49    7.60
   3  10   2  153.38    7.90
   3 -10   2  147.39    5.10
   3 -10   2  145.19    5.50
  -3 -10  -2  144.19    5.80
   3 -10   2  143.99    8.30
   3  10   3   72.79    3.30
  -3  10  -3   77.59    6.30
   3  10   3   74.39    6.90
  -3 -10  -3   84.49    5.10
   3 -10   3   85.99    5.20
   3 -10   3   76.99    4.10
   3 -10   3  101.79    8.40
  -3  10  -4    9.50    3.70
   3  10   4   16.90    4.70
   3 -10   4    9.50    5.80
   3 -10   4   15.40    3.80
  -3 -10  -4   10.90    3.80
  -3  10  -5   27.50    5.30
   3  10   5   35.70    6.00
   3 -10   5   39.20    5.60
  -3 -10  -5   44.00    5.70
   3 -10   5   32.90    6.50
   3  10   6  125.09   10.70
  -3  10  -6  136.49    8.80
   3 -10   6  127.49    9.90
  -3 -10  -6  121.09    9.20
   3 -10   6  139.39   11.50
   3  10   7  336.77   15.90
  -3  10  -7  291.47   12.50
   3  10   7  327.87   17.60
   3 -10   7  279.87   14.30
   3 -10   7  278.97   15.60
  -3  10  -8   41.10    6.20
   3  10   8    8.70    7.40
   3  10   8   37.70    8.80
   3 -10   8   32.50    8.10
   3 -10   8   34.40    8.60
  -3 -10  -8   39.10    6.90
   3  10   9   -2.60    7.30
   3  10   9   -1.10    8.10
   3 -10   9  -16.10    8.70
   3 -10   9   -9.80    7.40
   3  10  10   54.29   11.00
   3  10  10   33.90   12.50
   3 -10  10   31.00    9.00
   3 -10  10   53.69   13.80
   3  10  11   -1.70    9.60
  -3 -10 -11    0.60    6.40
   3 -10  11   -3.90   10.50
  -3  11  12   11.90   11.50
  -3 -11  12  -22.20   10.50
  -3 -11  12   16.60   11.20
  -3  11  11    5.00    8.50
  -3  11  11    6.50    8.20
   3 -11 -11    3.80    8.60
  -3 -11  11   -2.30   10.30
  -3 -11  11    8.70    8.30
  -3  11  10    0.40    8.80
  -3  11  10  -13.80    6.80
  -3 -11  10    5.30   10.20
  -3 -11  10    1.20    7.00
   3 -11 -10   -3.30    6.40
  -3  11   9  104.29   11.70
  -3  11   9  119.89   12.40
  -3 -11   9  123.99   13.10
  -3 -11   9   91.69    9.10
   3 -11  -9  126.19   11.20
  -3 -11   9   95.89   11.50
  -3  11   8   28.90    7.00
  -3  11   8   21.30    7.70
  -3 -11   8   33.10    6.20
  -3 -11   8   25.90    7.80
   3 -11  -8   27.50    6.90
  -3 -11   8   27.60    7.50
  -3  11   7  180.88   12.10
  -3  11   7  161.68   10.90
  -3 -11   7  159.48    9.60
  -3 -11   7  196.88   14.50
  -3 -11   7  177.68   11.40
   3 -11  -7  163.48   11.70
  -3  11   6    3.30    6.00
  -3  11   6    2.60    5.00
   3 -11  -6   -1.70    5.10
  -3 -11   6   -1.30    3.70
  -3 -11   6    7.40    6.90
  -3  11   5   10.80    5.80
  -3  11   5   15.10    4.00
  -3  11   5   16.80    4.60
  -3 -11   5   14.60    4.10
   3 -11  -5   24.60    4.90
  -3 -11   5   18.70    6.60
  -3  11   4   48.80    6.40
  -3  11   4   47.50    5.10
  -3  11   4   53.19    5.00
  -3 -11   4   52.49    5.00
   3 -11  -4   43.70    5.50
  -3 -11   4   48.00    6.90
  -3  11   3  112.39    7.60
  -3  11   3  112.79    7.10
  -3  11   3  112.99    5.50
   3 -11  -3  115.19    8.10
  -3 -11   3  121.79    6.50
  -3 -11   3  118.49    4.80
  -3 -11   3  113.29    7.90
  -3  11   2   75.19    5.70
  -3  11   2   70.99    5.80
  -3  11   2   75.69    3.00
   3 -11  -2   73.79    3.00
  -3 -11   2   74.49    6.80
   3 -11  -2   76.19    6.00
  -3 -11   2   69.29    3.50
   3 -11  -2   72.79    3.80
  -3 -11   2   68.49    5.60
  -3  11   1  544.55   13.40
  -3  11   1  520.05   15.00
  -3  11   1  538.25   12.50
  -3 -11   1  520.75   16.70
   3 -11  -1  555.54   12.80
   3 -11  -1  501.65   10.90
  -3 -11   1  539.55   11.40
  -3 -11   1  542.85   16.20
   3 -11  -1  519.15   15.10
  -3  11   0    7.90    4.20
  -3  11   0    9.90    2.40
   3 -11   0    9.90    3.30
  -3 -11   0    6.60    1.70
   3 -11   0   12.30    3.90
   3  11   1  121.19    5.00
  -3  11  -1  116.29    4.60
   3  11   1  142.79    7.90
  -3  11  -1  128.59    7.30
   3 -11   1  123.89    7.20
   3 -11   1  112.79    4.60
  -3 -11  -1  115.99    4.60
   3 -11   1  116.49    3.80
   3 -11   1  124.29    7.10
  -3  11  -2    0.70    3.20
   3  11   2   -0.60    2.00
   3  11   2    0.60    4.00
  -3 -11  -2   -1.60    2.20
   3 -11   2   -0.10    3.20
   3 -11   2    1.80    1.80
   3 -11   2   -4.40    1.90
   3  11   3   53.69    5.80
  -3  11  -3   43.50    5.80
   3  11   3   54.39    3.40
   3 -11   3   53.89    3.50
  -3 -11  -3   59.59    4.90
   3 -11   3   59.89    6.70
   3 -11   3   61.09    5.10
   3  11   4  215.98   10.70
  -3  11  -4  218.98   10.50
  -3 -11  -4  208.88    9.20
   3 -11   4  215.88   10.20
   3 -11   4  222.78    9.00
   3 -11   4  204.28   11.00
   3  11   5  126.29    9.60
  -3  11  -5  122.79    8.80
   3 -11   5  128.19    8.50
   3 -11   5  128.39   10.70
  -3 -11  -5  119.29    7.70
  -3  11  -6  309.97   12.70
   3  11   6  326.97   15.90
   3 -11   6  279.97   14.90
   3 -11   6  288.17   13.00
  -3 -11  -6  286.77   12.40
   3  11   7   -1.10    7.70
   3  11   7    2.70    6.50
  -3  11  -7   17.50    5.30
   3 -11   7   15.40    7.10
  -3 -11  -7   12.70    5.30
   3 -11   7    5.80    6.10
   3  11   8   73.69   10.10
   3  11   8  124.29   12.10
  -3  11  -8   78.39    7.80
   3 -11   8  100.89   12.80
   3 -11   8  105.59   10.60
  -3 -11  -8   84.39    9.40
   3  11   9    1.00    7.70
   3  11   9   -1.80    7.80
   3 -11   9    6.30    7.00
   3 -11   9   13.20    8.30
  -3 -11  -9   20.20    7.50
   3  11  10   15.40   10.80
   3  11  10   20.80    9.30
   3 -11  10    7.40    9.40
   3 -11  10    8.30    9.20
  -3  12  11   -2.50    8.50
  -3  12  11    0.70    8.00
  -3 -12  11   13.60   10.90
   3 -12 -11   -4.20    8.50
  -3 -12  11  -13.40    8.70
  -3  12  10   -2.00    7.80
  -3  12  10   -5.10    8.30
  -3 -12  10   -8.40    9.80
   3 -12 -10    6.80    8.40
  -3 -12  10  -11.60    8.40
  -3  12   9    1.10    7.00
  -3  12   9   -2.40    7.60
   3 -12  -9   14.70    6.50
  -3 -12   9    4.10    8.90
  -3 -12   9   10.70    6.50
  -3 -12   9    0.40    6.50
  -3  12   8   -1.40    6.20
  -3  12   8    6.70    5.80
  -3 -12   8    7.80    5.10
  -3 -12   8   -1.50    6.70
   3 -12  -8    4.70    5.60
  -3 -12   8    7.20    5.80
  -3  12   7   16.30    6.60
  -3  12   7   22.00    5.90
   3 -12  -7   20.40    6.60
  -3 -12   7   31.90    5.50
  -3 -12   7   24.50    6.30
  -3 -12   7   30.40    8.90
  -3  12   6  392.66   14.90
  -3  12   6  419.96   16.90
   3 -12  -6  393.86   15.90
  -3 -12   6  433.66   17.90
  -3 -12   6  421.76   13.60
  -3  12   5  188.08    9.40
  -3  12   5  195.88   11.60
  -3  12   5  189.38    8.90
  -3 -12   5  238.78   13.40
   3 -12  -5  205.88   10.60
  -3 -12   5  207.18    8.90
  -3  12   4  224.08   11.00
  -3  12   4  228.88    9.50
  -3  12   4  226.28    8.80
   3 -12  -4  231.78   11.20
  -3 -12   4  222.28    9.10
  -3 -12   4  244.38   12.50
  -3  12   3  375.46   10.70
  -3  12   3  407.76   12.90
  -3  12   3  400.56   13.10
  -3 -12   3  406.66   11.10
  -3 -12   3  404.86   11.80
   3 -12  -3  361.76   13.00
  -3 -12   3  394.36   14.60
  -3  12   2    2.40    1.60
  -3  12   2   -2.00    3.10
  -3  12   2    1.60    3.30
  -3 -12   2    3.30    3.50
   3 -12  -2    3.90    1.60
  -3 -12   2    0.60    3.10
   3 -12  -2    6.90    3.60
  -3 -12   2   -1.30    1.50
   3 -12  -2   -0.90    1.70
  -3  12   1   85.79    4.30
  -3  12   1   79.29    6.20
  -3  12   1   87.59    5.00
  -3 -12   1   82.89    7.20
   3 -12  -1   76.29    6.20
  -3 -12   1   85.69    3.60
  -3 -12   1   83.89    7.40
   3 -12  -1   77.89    4.70
  -3  12   0   86.79    6.70
  -3  12   0   86.89    4.30
   3 -12   0   85.69    5.60
  -3 -12   0   83.29    3.90
   3 -12   0   85.69    6.60
  -3  12  -1   36.60    3.00
  -3  12  -1   40.50    5.20
   3  12   1   42.10    5.10
  -3 -12  -1   35.70    3.00
   3 -12   1   39.10    2.80
   3 -12   1   37.50    4.90
   3 -12   1   30.50    4.60
   3 -12   1   35.50    1.80
   3  12   2   -3.40    3.20
   3  12   2   -0.10    2.20
  -3  12  -2    0.00    3.60
   3 -12   2    5.60    4.20
   3 -12   2    0.20    1.60
  -3 -12  -2    4.50    2.80
   3 -12   2    1.70    2.00
  -3  12  -3    3.90    3.70
   3  12   3   -3.50    3.50
   3  12   3    1.10    2.10
  -3 -12  -3    4.20    2.80
   3 -12   3    2.00    2.60
   3 -12   3    3.90    1.80
   3 -12   3    4.90    4.90
  -3  12  -4   51.89    6.40
   3  12   4   48.60    2.60
   3  12   4   40.50    5.90
   3 -12   4   49.20    6.80
  -3 -12  -4   49.40    5.40
   3 -12   4   48.10    4.90
   3  12   5  334.77   15.20
  -3  12  -5  349.77   13.80
   3 -12   5  336.07   16.00
   3 -12   5  358.06   12.60
  -3 -12  -5  313.67   12.60
   3  12   6   13.50    7.00
  -3  12  -6    5.00    4.80
  -3 -12  -6    2.50    4.90
   3 -12   6   -3.00    4.90
   3 -12   6    0.70    5.80
   3  12   7   53.39    9.50
   3  12   7   46.10    8.40
  -3  12  -7   60.19    7.30
   3 -12   7   44.10    8.80
  -3 -12  -7   32.10    6.90
   3 -12   7   45.60    7.40
   3  12   8   63.29    9.90
  -3  12  -8   47.20    7.00
   3  12   8   34.40    8.60
   3 -12   8   58.89   11.20
  -3 -12  -8   59.49    8.50
   3 -12   8   53.09    8.60
   3  12   9    7.50    8.40
  -3  12  -9    8.40    5.40
   3  12   9  -21.20    7.20
  -3 -12  -9    9.40    7.50
   3 -12   9    6.10    6.50
   3 -12   9    8.50    8.60
   3  12  10  103.79   11.80
   3  12  10   92.89   14.10
   3 -12  10   62.19   14.00
   3 -12  10  104.79   12.70
  -3  13  11   17.50    8.50
   3  13 -11    2.80    7.60
  -3  13  11    1.20    8.90
  -3 -13  11   -2.00    7.30
  -3 -13  11  -15.20   10.10
   3 -13 -11    3.40    7.30
  -3  13  10    2.90    7.10
  -3  13  10    4.00    8.10
  -3 -13  10   -2.80    6.60
   3 -13 -10   10.40    8.40
  -3 -13  10   24.80   11.10
  -3  13   9   -3.90    5.80
  -3  13   9   15.80    7.80
   3 -13  -9   -2.80    5.90
  -3 -13   9   13.10    8.20
  -3 -13   9   23.00    9.40
  -3  13   8  121.19   11.70
  -3  13   8  115.79   11.00
   3 -13  -8  116.19   10.40
  -3 -13   8  122.89   12.60
  -3 -13   8  114.39   10.20
  -3 -13   8  101.59    8.70
  -3  13   7    7.40    5.00
  -3  13   7    9.30    5.90
  -3 -13   7   11.70    4.60
   3 -13  -7   13.50    6.50
  -3 -13   7   15.00    8.10
  -3  13   6   19.40    5.60
  -3  13   6   26.90    7.30
  -3  13   6   32.80    5.60
   3 -13  -6   23.30    5.80
  -3 -13   6   23.90    8.00
  -3 -13   6   31.60    5.00
  -3  13   5   59.09    7.60
  -3  13   5   60.99    6.00
  -3  13   5   56.09    6.30
  -3 -13   5   59.79    8.60
   3 -13  -5   57.49    6.50
  -3 -13   5   49.99    5.50
  -3  13   4   -1.10    3.30
  -3  13   4    3.10    3.50
  -3  13   4   10.30    5.00
  -3 -13   4   -2.40    3.00
  -3 -13   4    5.70    4.80
   3 -13  -4   -0.50    3.80
  -3  13   3    0.20    2.40
  -3  13   3   -3.00    3.40
  -3  13   3   19.00    4.60
  -3 -13   3   10.10    4.50
   3 -13  -3    4.40    3.90
  -3 -13   3    3.20    3.60
  -3  13   2   17.50    3.80
  -3  13   2   10.30    2.10
  -3  13   2   19.40    4.30
  -3 -13   2   16.10    2.30
  -3 -13   2    8.50    4.30
   3 -13  -2   13.40    2.00
   3 -13  -2   14.10    2.10
   3 -13  -2    6.40    3.90
  -3 -13   2   16.60    3.70
  -3  13   1  143.69    8.20
  -3  13   1  151.48    6.50
   3 -13  -1  163.38    9.10
  -3 -13   1  144.29    5.10
  -3 -13   1  158.08    9.40
   3 -13  -1  143.89    6.20
  -3 -13   1  142.49    9.20
  -3  13   0  143.89    5.30
  -3  13   0  154.48    8.30
   3 -13   0  147.59    7.10
   3 -13   0  146.39    8.80
  -3 -13   0  138.49    5.10
   3  13   1  456.25   13.00
  -3  13  -1  468.55   10.60
   3  13   1  474.85   14.60
  -3  13  -1  480.15   15.00
  -3 -13  -1  468.95   11.80
   3 -13   1  462.95   14.70
   3 -13   1  484.45   14.30
   3  13   2  406.56   11.10
  -3  13  -2  399.86   14.20
   3  13   2  393.56   13.70
  -3 -13  -2  391.16   11.10
   3 -13   2  402.46   13.50
   3 -13   2  401.86    9.40
   3  13   3   26.90    5.80
   3  13   3   33.70    3.20
  -3  13  -3   39.50    5.50
   3 -13   3   41.80    6.80
  -3 -13  -3   36.00    4.20
   3 -13   3   39.30    2.50
   3 -13   3   39.00    3.90
   3  13   4  259.87   12.80
  -3  13  -4  264.97   12.20
   3  13   4  253.57    6.70
   3 -13   4  268.87   13.80
   3 -13   4  276.67   10.00
  -3 -13  -4  233.88    9.70
  -3  13  -5   12.30    5.30
   3  13   5   11.00    6.40
  -3 -13  -5   14.60    4.90
   3 -13   5   11.30    4.30
   3 -13   5   18.50    6.30
   3  13   6  139.09   11.30
  -3  13  -6  128.19    9.70
   3 -13   6  121.09    9.40
  -3 -13  -6  133.49    9.90
   3 -13   6  141.99   12.40
   3  13   7   78.09   10.60
   3  13   7   72.19    8.60
  -3  13  -7   57.19    7.60
   3 -13   7   66.09   10.00
   3 -13   7   69.29    8.20
  -3 -13  -7   63.99    8.10
   3  13   8   -2.60    7.00
   3  13   8   -1.40    6.70
  -3  13  -8   -6.50    4.90
   3 -13   8   -0.70    7.70
   3 -13   8    4.80    6.60
  -3 -13  -8   19.60    6.90
  -3  13  -9   -4.50    4.50
   3  13   9   -2.60    8.10
   3  13   9    4.40    7.80
   3 -13   9   -4.80    5.90
  -3 -13  -9   -8.50    6.40
   3 -13   9   -8.10   10.20
   3  13  10   20.40    9.50
   3  13  10   23.00   11.80
   3 -13  10   -1.60    9.70
  -3  14  11    0.40    9.50
  -3  14  11   -7.20    8.10
   3  14 -11   -3.20    6.60
   3 -14 -11    1.90    7.30
  -3 -14  11    1.00    9.60
  -3 -14  11   13.90   11.60
  -3  14  10   -3.20    7.70
  -3  14  10   22.40    8.10
   3 -14 -10    6.30    6.50
  -3 -14  10    5.30    8.40
  -3 -14  10   17.90   10.90
  -3  14   9   38.60    8.90
  -3  14   9   46.10    8.40
  -3 -14   9   54.69   11.90
   3 -14  -9   40.90    8.20
  -3  14   8   23.20    9.20
  -3  14   8   24.10    7.60
  -3 -14   8   17.30    9.40
   3 -14  -8   23.60    6.90
  -3  14   7   -2.30    5.60
  -3  14   7    5.10    5.80
  -3 -14   7   11.00    8.30
   3 -14  -7   -1.20    5.50
  -3 -14   7    1.70    4.70
  -3  14   6  283.77   11.80
  -3  14   6  278.67   11.80
  -3  14   6  311.07   15.10
  -3 -14   6  287.17   10.80
  -3 -14   6  293.67   16.30
   3 -14  -6  285.77   13.40
  -3  14   5    2.00    4.50
  -3  14   5    8.00    4.20
  -3  14   5   -1.40    5.70
   3 -14  -5    5.20    6.30
  -3 -14   5    8.30    4.00
  -3 -14   5   19.20    7.20
  -3  14   4   12.90    4.80
  -3  14   4   11.70    3.40
  -3  14   4   18.40    5.50
  -3 -14   4   10.80    5.60
   3 -14  -4    2.20    5.30
  -3 -14   4   14.60    4.00
  -3  14   3    6.40    1.40
  -3  14   3   -0.40    3.80
  -3  14   3    4.10    4.50
  -3  14   3    4.30    2.50
  -3 -14   3    4.80    4.20
  -3 -14   3    7.60    3.20
   3 -14  -3    7.60    4.10
  -3  14   2   48.50    3.30
  -3  14   2   50.19    5.60
  -3  14   2   43.00    4.80
   3 -14  -2   48.50    3.50
  -3 -14   2   50.49    3.70
   3 -14  -2   46.90    2.80
  -3 -14   2   56.09    6.50
   3 -14  -2   45.20    6.10
  -3  14   1   28.30    3.70
  -3  14   1   23.90    5.30
   3 -14  -1   25.50    3.50
   3 -14  -1   28.00    4.70
  -3 -14   1   31.00    5.90
  -3 -14   1   23.00    5.70
  -3 -14   1   30.20    2.80
  -3  14   0  190.58    9.90
  -3  14   0  179.68    6.00
   3 -14   0  176.28    8.30
  -3 -14   0  189.38    6.20
   3 -14   0  172.98    9.00
  -3  14  -1   86.99    7.20
   3  14   1   84.99    6.20
  -3  14  -1   93.29    3.60
   3  14   1  109.59    7.60
   3 -14   1   89.39    7.20
  -3 -14  -1   90.09    4.80
   3 -14   1   90.39    6.90
   3  14   2  249.28   11.00
  -3  14  -2  230.38   11.40
   3  14   2  234.68    8.30
   3 -14   2  225.08   10.40
  -3 -14  -2  232.98    8.30
   3 -14   2  241.68    6.10
   3  14   3  126.29    9.40
  -3  14  -3  142.99    8.90
   3  14   3  138.79    5.90
   3 -14   3  143.59    6.20
  -3 -14  -3  142.29    7.30
   3 -14   3  143.29   10.70
   3  14   4    5.90    4.50
   3  14   4    6.70    2.20
  -3  14  -4   -0.70    4.90
  -3 -14  -4    4.70    3.80
   3 -14   4    4.90    3.50
   3 -14   4    4.00    5.50
   3  14   5   -9.20    4.40
  -3  14  -5   -2.60    4.20
   3 -14   5   -3.60    3.70
   3 -14   5    0.20    6.90
  -3 -14  -5    4.60    4.30
   3  14   6   10.00    6.00
  -3  14  -6    4.70    5.40
   3 -14   6    6.40    8.00
   3 -14   6   13.80    5.80
  -3 -14  -6    7.00    4.50
  -3  14  -7   -1.70    5.40
   3  14   7   -1.50    7.90
  -3 -14  -7    0.40    5.70
   3 -14   7   -5.10    6.90
   3 -14   7    7.30    5.40
   3  14   8   12.70    7.60
  -3  14  -8   10.60    6.20
   3  14   8   11.80    7.60
  -3 -14  -8   12.00    6.70
   3 -14   8   16.60    7.00
   3 -14   8   16.00    8.80
  -3  14  -9   45.20    7.20
   3  14   9   44.00   10.40
   3  14   9   31.20    9.10
  -3 -14  -9   43.50    8.80
   3 -14   9   25.70   10.10
   3  14  10   13.70   11.40
   3 -14  10   -1.60   11.60
  -3 -14 -10    7.30    8.00
  -3  15  11  102.39   14.80
   3  15 -11  110.39   12.00
  -3  15  11   92.89   13.30
   3 -15 -11  107.49   15.10
  -3 -15  11  123.59   16.10
   3  15 -10   -0.20    7.50
  -3  15  10   -5.50    7.90
  -3  15  10   -9.20    8.10
   3 -15 -10   -1.70    6.80
  -3 -15  10  -17.30    9.70
  -3  15   9   93.89   11.00
  -3  15   9   48.70    9.90
   3 -15  -9   89.79   11.40
  -3 -15   9   89.59   13.00
  -3  15   8   13.40    8.60
  -3  15   8   21.70    7.40
   3 -15  -8    0.30    7.40
  -3 -15   8   32.70    9.90
  -3  15   7   36.60    6.90
  -3  15   7   18.60    7.90
  -3 -15   7   18.90    7.50
   3 -15  -7   30.60    6.80
  -3  15   6   -7.40    4.40
  -3  15   6    4.00    3.90
  -3  15   6   -8.20    6.50
  -3 -15   6   -1.70    4.00
  -3 -15   6    7.80    6.60
   3 -15  -6   -4.80    5.80
  -3  15   5   39.90    6.50
  -3  15   5   28.70    4.90
  -3  15   5   23.20    4.70
  -3 -15   5   35.90    4.90
  -3 -15   5   32.80    8.00
   3 -15  -5   37.20    6.10
  -3  15   4   20.00    4.90
  -3  15   4   28.70    5.50
  -3  15   4   12.90    3.40
  -3 -15   4   26.00    4.00
   3 -15  -4   15.10    5.20
  -3 -15   4   18.10    5.90
  -3  15   3   91.29    5.10
  -3  15   3   92.79    3.60
  -3  15   3   94.89    7.80
  -3  15   3   98.09    7.50
  -3 -15   3   92.09    6.40
  -3 -15   3   98.49    5.40
  -3 -15   3  101.39    8.40
   3 -15  -3   97.19    7.90
  -3  15   2  246.08    7.50
  -3  15   2  265.87   11.10
  -3  15   2  247.98    9.60
   3 -15  -2  261.97    6.20
  -3 -15   2  275.87   12.90
   3 -15  -2  263.67   11.20
   3 -15  -2  262.07    7.70
  -3 -15   2  266.47    8.00
  -3  15   1  129.39    6.30
  -3  15   1  151.48    8.70
  -3 -15   1  140.89    5.70
  -3 -15   1  135.69    9.00
   3 -15  -1  148.09    6.70
   3 -15  -1  135.19    8.60
  -3  15   0    4.00    2.20
   3  15   0   -3.30    3.60
  -3  15   0    3.00    3.90
   3 -15   0    1.30    3.90
   3 -15   0    3.50    3.50
  -3 -15   0    4.30    2.20
   3  15   1  560.94   16.40
   3  15   1  547.15   15.20
  -3  15  -1  568.14   17.80
   3 -15   1  517.65   16.10
   3 -15   1  552.24   17.50
  -3 -15  -1  544.55   13.80
   3  15   2  308.17   12.30
  -3  15  -2  321.47   13.40
   3  15   2  292.47    9.90
   3 -15   2  305.77   12.70
  -3 -15  -2  317.67   10.20
   3 -15   2  285.17   12.10
  -3  15  -3  127.19    8.90
   3  15   3  138.69    8.80
   3  15   3  123.19    6.00
   3 -15   3  130.69    5.60
  -3 -15  -3  117.59    7.00
   3 -15   3  110.59    9.30
   3  15   4   26.90    6.30
  -3  15  -4   24.60    5.40
   3 -15   4   24.60    4.00
  -3 -15  -4   24.60    4.60
   3 -15   4   26.30    7.20
   3  15   5   45.90    6.90
  -3  15  -5   58.79    7.20
  -3 -15  -5   38.50    6.00
   3 -15   5   34.30    8.70
   3 -15   5   44.30    5.30
   3  15   6   33.00    8.10
  -3  15  -6   19.00    6.30
   3 -15   6   24.20    5.40
  -3 -15  -6    7.60    4.40
   3 -15   6   31.10    9.00
   3  15   7  161.08   12.80
  -3  15  -7  138.39   10.40
   3 -15   7  135.79   13.10
   3 -15   7  144.59   12.70
  -3 -15  -7  140.79   10.80
  -3  15  -8    2.50    5.90
   3  15   8    6.80    7.70
   3  15   8    3.30    7.40
   3 -15   8   -3.10    9.60
  -3 -15  -8    0.30    6.30
   3  15   9   29.30    9.10
   3  15   9   11.90    9.30
  -3  15  -9   27.10    6.60
   3 -15   9   17.80   11.40
  -3 -15  -9    8.00    6.30
   3  15  10    8.30    9.30
  -3 -15 -10  -13.10    5.60
  -3  16  11   21.40    9.10
   3  16 -11    1.60    8.80
  -3 -16  11   -1.10   12.90
  -3  16  10   25.30    9.80
  -3  16  10   19.90   11.10
   3  16 -10   51.09    9.30
   3 -16 -10   42.30   10.30
  -3 -16  10   34.00   11.70
   3  16  -9   25.10    7.40
  -3  16   9   -1.90    9.10
  -3  16   9   -8.00    7.40
  -3 -16   9   17.30   10.90
   3 -16  -9    3.30    6.90
  -3  16   8    2.50    6.60
  -3  16   8    7.10    6.70
  -3 -16   8   25.80    9.80
   3 -16  -8    7.80    6.40
  -3  16   7    1.20    5.50
  -3  16   7   -6.70    7.00
  -3 -16   7   -1.40    7.00
   3 -16  -7    7.10    6.10
  -3  16   6    8.20    5.50
  -3  16   6   11.90    5.00
  -3  16   6    1.60    5.20
   3 -16  -6   -8.20    4.80
  -3 -16   6   -4.00    6.30
  -3  16   5   26.10    5.30
  -3  16   5   17.20    5.50
  -3  16   5   30.00    6.20
  -3 -16   5   44.30    5.00
   3 -16  -5   25.20    5.90
  -3 -16   5   34.70    8.50
  -3  16   4   37.80    6.40
  -3  16   4   35.60    4.00
  -3  16   4   41.60    6.20
  -3 -16   4   38.70    4.70
   3 -16  -4   37.90    6.30
  -3 -16   4   35.20    6.60
  -3  16   3    4.70    4.80
  -3  16   3    0.90    2.50
  -3  16   3    4.80    4.80
  -3 -16   3   -5.10    2.50
  -3 -16   3    5.90    5.80
   3 -16  -3    3.10    4.30
  -3  16   2  129.09    9.60
  -3  16   2  122.29    7.60
   3 -16  -2  142.09    5.80
   3 -16  -2  145.19   10.00
  -3 -16   2  145.09    6.00
  -3 -16   2  142.49    9.80
  -3  16   1    5.00    2.90
  -3  16   1    1.50    4.90
  -3 -16   1    9.90    2.60
  -3 -16   1    9.50    5.50
   3 -16  -1    6.90    3.30
   3 -16  -1    9.90    4.50
   3  16   0   89.49    7.10
  -3  16   0   91.99    4.50
  -3  16   0  102.99    8.00
   3 -16   0   86.59    6.90
  -3 -16   0   84.49    5.00
   3 -16   0   84.39    7.20
   3  16   1   78.59    6.70
  -3  16  -1   70.29    7.70
   3  16   1   75.39    6.20
   3 -16   1   79.99    7.20
   3 -16   1   67.39    7.00
  -3 -16  -1   70.19    4.80
   3  16   2  278.27    9.80
  -3  16  -2  257.27   12.20
   3  16   2  278.47   11.90
   3 -16   2  282.27   13.10
  -3 -16  -2  274.57    9.50
   3 -16   2  285.37   12.90
  -3  16  -3  122.59    9.80
   3  16   3  119.99    9.10
   3  16   3  113.09    6.20
   3 -16   3  119.79    9.90
  -3 -16  -3   96.49    6.80
   3  16   4   14.20    5.10
  -3  16  -4   16.20    5.40
   3 -16   4   13.50    6.20
  -3 -16  -4   23.70    4.80
  -3  16  -5   49.10    7.10
   3  16   5   55.99    8.20
   3 -16   5   56.59    8.60
  -3 -16  -5   56.39    6.60
   3  16   6   -1.40    6.80
  -3  16  -6    4.00    5.00
   3 -16   6   18.70    8.90
  -3 -16  -6    7.00    4.30
   3  16   7  -10.00    7.50
  -3  16  -7    6.40    6.30
   3 -16   7    4.90    9.30
  -3 -16  -7   -3.30    5.70
   3  16   8   27.30   10.00
   3  16   8   23.30    8.10
  -3  16  -8   22.80    6.50
   3 -16   8   25.10   11.10
  -3 -16  -8   27.40    6.80
   3  16   9   24.10   11.00
   3  16   9   21.90    9.10
  -3  16  -9    0.50    6.80
   3 -16   9    4.50    9.30
  -3 -16  -9   10.50    6.40
   3  16  10   14.90   10.00
  -3 -16 -10   15.00    7.40
  -3  17  10    5.30    7.60
   3  17 -10   -9.50    7.90
  -3  17  10    9.60   10.40
   3 -17 -10   -3.40    7.00
  -3 -17  10    6.90   10.90
   3  17  -9   -4.70    7.70
  -3  17   9   -2.40    7.40
  -3  17   9   -0.50    7.70
   3 -17  -9   -2.40    8.10
  -3 -17   9   -5.90    8.70
  -3  17   8   36.00    7.80
   3  17  -8   34.50    7.70
  -3  17   8   19.80    7.80
  -3 -17   8   27.90   10.40
   3 -17  -8   14.50    8.30
  -3  17   7   44.70    7.20
  -3  17   7   54.19    8.80
   3 -17  -7   58.69    8.50
  -3 -17   7   72.89   10.30
  -3  17   6   27.30    5.50
  -3  17   6   16.90    7.20
  -3  17   6   24.90    5.80
   3 -17  -6   21.90    7.40
  -3 -17   6   32.40    7.80
  -3  17   5   95.39    9.30
  -3  17   5  107.09    7.80
  -3  17   5   99.89    8.40
   3 -17  -5   81.39    9.20
  -3 -17   5   81.29   10.30
  -3  17   4    1.30    4.90
  -3  17   4   -3.50    3.00
  -3  17   4   -3.10    5.00
   3 -17  -4    2.70    4.70
  -3 -17   4   -2.40    3.70
  -3 -17   4    2.60    5.20
  -3  17   3  141.69    5.70
  -3  17   3  124.79    8.70
  -3  17   3  136.59    8.50
  -3 -17   3  142.09    6.70
  -3 -17   3  136.79   11.40
   3 -17  -3  129.59    9.40
  -3  17   2   23.00    5.10
  -3  17   2   23.20    4.20
  -3 -17   2   20.80    3.40
   3 -17  -2   18.00    3.20
   3 -17  -2   18.30    5.00
  -3 -17   2   28.10    6.80
   3  17  -1  239.18   11.40
  -3  17   1  221.18   11.00
  -3  17   1  233.08    8.20
  -3 -17   1  233.98    7.90
   3 -17  -1  246.98   12.20
   3 -17  -1  230.28    9.00
  -3 -17   1  229.38   12.60
   3  17   0   35.20    5.10
  -3  17   0   20.00    5.20
  -3  17   0   25.60    2.80
  -3 -17   0   22.50    3.40
   3 -17   0   23.80    5.30
   3 -17   0   28.60    4.80
  -3  17  -1  239.38   12.50
   3  17   1  251.07   10.80
   3  17   1  270.57   10.50
  -3 -17  -1  255.37    8.90
   3 -17   1  254.27   12.70
   3 -17   1  243.78   11.50
   3  17   2  376.16   11.90
  -3  17  -2  365.56   15.20
   3  17   2  368.76   13.80
   3 -17   2  359.06   14.40
   3 -17   2  368.06   14.90
  -3 -17  -2  361.76   11.40
   3  17   3   39.80    4.60
   3  17   3   42.40    6.60
  -3  17  -3   38.60    6.50
   3 -17   3   43.30    7.70
  -3 -17  -3   53.39    5.40
  -3  17  -4    3.60    6.00
   3  17   4   -2.30    5.50
  -3 -17  -4    2.70    4.00
   3 -17   4   -3.60    6.70
   3  17   5   -7.50    5.70
  -3  17  -5   -2.70    5.80
   3 -17   5   -6.30    5.90
  -3 -17  -5   -2.60    4.30
   3  17   6    2.50    5.80
  -3  17  -6   17.50    6.80
  -3 -17  -6    0.50    5.10
   3 -17   6    3.30    8.50
  -3  17  -7   23.60    7.00
   3  17   7   -8.60    7.60
   3 -17   7    1.60    9.40
  -3 -17  -7   10.40    5.30
   3  17   8    9.90    7.50
  -3  17  -8   -6.20    6.20
   3  17   8    0.90    7.10
  -3 -17  -8    0.00    6.60
   3 -17   8    0.40    8.10
   3  17   9  114.69   14.30
  -3  17  -9  116.69   11.80
  -3 -17  -9  116.09   12.10
   3 -17   9  116.19   14.60
   3  18 -10   53.19   10.90
  -3  18  10   59.49   17.70
  -3  18  10   51.89   11.20
  -3 -18  10   48.30   13.20
   3 -18 -10   79.49   12.20
   3  18  -9   11.90    7.10
  -3  18   9    2.40    7.70
  -3  18   9   15.50    7.80
  -3 -18   9   -7.90    8.00
   3 -18  -9    8.50    7.30
   3  18  -8   84.29   10.20
  -3  18   8   70.39   11.60
  -3  18   8   97.09    9.90
   3 -18  -8  113.39   11.30
  -3 -18   8   98.09   13.60
  -3  18   7    1.10    5.40
   3  18  -7   12.30    6.60
  -3  18   7   10.10    8.00
   3 -18  -7   10.70    6.50
  -3 -18   7    5.20    7.50
  -3  18   6   14.10    4.80
  -3  18   6   16.00    5.10
  -3  18   6   25.40    6.80
  -3 -18   6   19.50    7.60
   3 -18  -6   17.50    6.40
  -3  18   5   74.99    7.80
  -3  18   5   79.99    6.60
  -3  18   5   77.49    8.90
   3 -18  -5   72.59    9.00
  -3 -18   5   64.89    9.90
  -3  18   4   31.40    4.20
  -3  18   4   44.80    6.70
  -3  18   4   26.30    6.20
  -3 -18   4   26.10    4.00
   3 -18  -4   32.50    6.50
  -3 -18   4   21.10    6.50
  -3  18   3  214.48   10.50
  -3  18   3  269.37   12.70
   3  18  -3  243.18   12.40
  -3 -18   3  271.77   13.40
   3 -18  -3  267.37   13.50
  -3 -18   3  265.37    9.20
   3  18  -2  284.97   13.40
  -3  18   2  262.07    9.80
  -3  18   2  250.67   11.70
   3 -18  -2  253.17   13.00
  -3 -18   2  263.27   13.90
  -3 -18   2  251.17    8.80
  -3  18   1   25.30    3.60
  -3  18   1   20.20    5.30
   3  18  -1   21.30    6.00
  -3 -18   1   22.90    3.50
  -3 -18   1   19.00    5.50
   3 -18  -1   27.60    4.20
   3 -18  -1   23.30    6.40
  -3  18   0   10.60    2.20
   3  18   0    2.10    3.80
  -3  18   0   11.10    4.90
   3  18   0    6.00    4.10
  -3 -18   0    6.30    2.80
   3 -18   0    4.70    4.50
   3 -18   0    1.80    5.30
  -3  18  -1   29.40    5.80
   3  18   1   37.60    5.30
   3  18   1   34.70    5.20
  -3 -18  -1   35.00    4.20
   3 -18   1   34.50    6.10
   3 -18   1   30.70    6.00
   3  18   2  461.55   14.30
  -3  18  -2  484.45   17.50
   3  18   2  514.15   16.50
  -3 -18  -2  486.75   14.00
   3 -18   2  485.75   17.40
   3 -18   2  497.65   17.40
   3  18   3   74.89    7.80
  -3  18  -3   75.49    8.10
   3  18   3   73.79    5.70
   3 -18   3   85.69    9.60
   3 -18   3   67.49    7.80
  -3 -18  -3   67.39    6.00
  -3  18  -4   22.60    6.30
   3  18   4   22.90    6.40
  -3 -18  -4   24.50    4.50
   3 -18   4   32.60    8.50
  -3  18  -5   23.60    6.20
   3  18   5    9.20    5.40
   3 -18   5    2.80    8.00
  -3 -18  -5    6.00    4.80
  -3  18  -6    9.60    5.60
   3  18   6    9.20    7.40
  -3 -18  -6   14.30    5.80
   3 -18   6   18.30    9.50
  -3  18  -7    2.80    5.40
   3  18   7    1.20    6.80
  -3 -18  -7   15.00    6.40
   3 -18   7    2.50   10.10
   3  18   8    7.30    9.00
  -3  18  -8   15.00    7.30
   3  18   8   10.80    7.80
  -3 -18  -8    3.10    7.00
   3 -18   8   14.20    9.50
   3  18   9   61.59   11.20
  -3  18  -9   44.90    8.50
  -3 -18  -9   59.79    9.10
   3 -18   9   36.40   14.00
  -3  19  10    6.70   10.70
   3  19 -10    4.30    7.20
  -3 -19  10    3.60   12.20
   3 -19 -10    8.50    8.30
  -3  19   9  -10.60    8.70
   3  19  -9  -10.70    6.00
  -3 -19   9   -6.40    8.40
   3 -19  -9   -7.10    8.40
   3  19  -8    1.80    6.70
  -3  19   8   14.40    7.40
  -3 -19   8   18.90    9.20
   3 -19  -8    4.80    6.80
  -3  19   7    1.50    6.30
   3  19  -7    0.70    6.40
   3 -19  -7   -0.60    7.50
  -3 -19   7    0.90    7.20
  -3  19   6   46.70    9.00
   3  19  -6   74.49    9.30
  -3  19   6   78.49    8.20
   3 -19  -6   67.69    8.70
  -3 -19   6   79.39   10.20
   3  19  -5  141.99   11.40
  -3  19   5  147.39   10.40
  -3  19   5  146.69   11.50
   3 -19  -5  158.98   11.60
  -3 -19   5  163.18   12.70
  -3  19   4  313.47   13.60
  -3  19   4  308.27   13.10
   3  19  -4  311.57   14.90
  -3 -19   4  304.17   15.40
  -3 -19   4  328.87   11.10
   3 -19  -4  307.47   14.50
  -3  19   3   61.69    7.00
   3  19  -3   64.59    7.80
  -3  19   3   52.09    6.90
   3 -19  -3   45.30    6.90
  -3 -19   3   51.59    4.70
  -3 -19   3   52.09    7.80
   3  19  -2    2.70    5.70
  -3  19   2    5.20    5.80
  -3  19   2    6.00    4.00
  -3 -19   2   -4.80    4.60
   3 -19  -2   -9.10    4.20
  -3 -19   2    4.80    3.20
  -3  19   1   58.39    4.80
   3  19  -1   64.89    7.60
  -3  19   1   59.79    7.50
  -3  19   1   52.79    7.00
  -3 -19   1   70.69    5.40
   3 -19  -1   74.19    5.90
   3 -19  -1   70.49    7.40
  -3 -19   1   86.09    8.90
  -3  19   0    5.20    4.50
   3  19   0    1.90    3.90
   3  19   0   -5.50    3.80
   3 -19   0    6.60    4.20
   3 -19   0    2.20    5.40
  -3 -19   0   -3.70    2.30
  -3  19  -1   31.40    6.40
   3  19   1   31.50    5.30
   3  19   1   39.50    5.80
   3 -19   1   23.70    6.60
   3 -19   1   21.30    6.40
  -3 -19  -1   38.10    4.20
   3  19   2  116.49    7.60
   3  19   2  116.59    9.00
  -3  19  -2  116.29   10.30
   3 -19   2  117.79   10.00
  -3 -19  -2  106.99    7.30
   3 -19   2  102.89    9.80
   3  19   3   -6.40    4.60
  -3  19  -3    4.10    6.30
   3  19   3    4.00    3.30
   3 -19   3    3.00    6.80
  -3 -19  -3    1.30    3.60
   3 -19   3    6.50    6.30
  -3  19  -4    7.30    5.70
   3  19   4    7.60    5.90
   3 -19   4   15.70    6.60
  -3 -19  -4    9.80    4.30
  -3  19  -5  132.19   11.50
   3  19   5  162.18   12.40
  -3 -19  -5  141.09    9.80
   3 -19   5  110.69   12.30
  -3  19  -6   11.20    6.20
   3  19   6   17.10    7.50
  -3 -19  -6   14.10    5.10
   3 -19   6   11.60    9.50
  -3  19  -7   11.60    7.30
   3  19   7   -0.80    8.40
  -3 -19  -7    8.20    6.40
   3 -19   7   11.60   10.80
  -3  19  -8   31.70    7.60
   3  19   8   21.20   10.00
  -3 -19  -8   36.40    7.40
   3 -19   8   15.80   11.20
   3  19   9   58.79   12.70
  -3  19  -9   44.10    9.50
  -3 -19  -9   42.90    9.50
   3 -19   9   20.30   12.40
  -3  20  10   -7.80    8.00
  -3  20   9   26.90    9.30
   3  20  -9   35.50    9.90
  -3 -20   9   13.50    9.70
   3 -20  -9   21.10    8.10
  -3  20   8   27.70    9.80
   3  20  -8    1.60    6.70
  -3 -20   8    6.10    9.00
   3 -20  -8   17.40    8.90
  -3  20   7   28.90    9.00
   3  20  -7   43.70    8.50
   3 -20  -7   54.69    9.70
  -3 -20   7   43.00   10.90
  -3  20   6  138.99   10.60
   3  20  -6  151.68   12.90
  -3  20   6  150.98   12.50
  -3 -20   6  153.78   13.90
   3 -20  -6  149.79   12.00
   3  20  -5   88.39   10.80
  -3  20   5  103.39    8.60
  -3  20   5   97.59    9.80
  -3 -20   5   93.99    7.40
   3 -20  -5   94.29   10.30
  -3 -20   5   87.49   10.30
  -3  20   4   13.50    6.00
   3  20  -4   12.70    6.20
  -3  20   4    9.60    5.60
  -3 -20   4   22.20    6.80
  -3 -20   4   15.70    4.00
   3 -20  -4    6.90    6.70
  -3  20   3   53.79    7.80
   3  20  -3   57.79    7.90
  -3  20   3   50.79    6.20
   3 -20  -3   49.30    7.20
  -3 -20   3   62.29    5.50
  -3 -20   3   60.69    8.30
   3  20  -2    4.20    5.00
  -3  20   2    5.40    4.00
  -3  20   2    9.00    6.00
  -3 -20   2    8.00    5.30
   3 -20  -2    2.00    5.90
  -3 -20   2   -2.00    3.20
  -3  20   1    0.70    4.70
   3  20  -1    6.20    5.70
  -3  20   1    1.80    4.70
   3 -20  -1    1.80    3.80
  -3 -20   1    6.10    3.30
   3 -20  -1    0.50    4.70
   3  20   0   25.40    5.20
  -3  20   0   19.60    5.70
   3  20   0   23.60    4.90
  -3  20   0   23.60    5.50
  -3 -20   0   29.10    4.20
   3 -20   0   24.80    5.80
   3 -20   0   25.50    5.80
   3  20   1   24.60    5.30
   3  20   1   23.30    5.30
  -3  20  -1   26.50    6.20
   3 -20   1   11.10    5.70
  -3 -20  -1   23.70    3.90
   3 -20   1   29.30    6.10
   3  20   2   14.20    5.20
   3  20   2   25.60    4.90
  -3  20  -2   12.90    5.70
   3 -20   2   20.90    5.80
  -3 -20  -2   16.30    3.90
   3 -20   2   17.30    6.90
  -3  20  -3   44.60    7.50
   3  20   3   55.59    5.50
   3  20   3   51.79    6.90
  -3 -20  -3   57.79    5.90
   3 -20   3   48.80    8.60
   3 -20   3   57.79    8.00
  -3  20  -4   69.69    9.50
   3  20   4   69.09    8.10
   3 -20   4   67.49    9.20
  -3 -20  -4   73.79    7.00
   3  20   5    5.00    6.60
  -3  20  -5    6.00    6.10
   3 -20   5    9.30    8.60
  -3 -20  -5    1.70    4.60
  -3  20  -6    0.70    7.00
   3  20   6    9.00    6.40
  -3 -20  -6    5.40    5.70
   3 -20   6    7.10    9.50
   3  20   7   18.80    9.00
  -3  20  -7   12.70    6.50
  -3 -20  -7   19.10    6.00
   3 -20   7   25.60    9.80
  -3  20  -8    2.70    7.80
   3  20   8   12.70   10.30
  -3 -20  -8   16.20    8.00
   3 -20   8  -13.10    9.10
  -3  21   9   -0.20    9.50
   3  21  -9    9.80    8.00
   3 -21  -9    4.10    7.50
  -3 -21   9   -3.60    9.20
   3  21  -8   10.40    8.90
  -3  21   8    9.00    8.90
   3 -21  -8   -6.10    6.40
  -3 -21   8    0.70    8.60
  -3  21   7   67.89   11.10
   3  21  -7   96.69   11.00
   3 -21  -7   86.99   10.00
  -3 -21   7   99.79   13.40
  -3  21   6    0.00    5.60
   3  21  -6   -7.10    5.80
  -3  21   6    2.50    7.10
   3 -21  -6   -1.10    5.90
  -3 -21   6   22.70    9.40
  -3  21   5   -7.10    5.20
   3  21  -5   -0.30    6.00
  -3  21   5   11.80    6.60
   3 -21  -5    6.40    7.00
  -3 -21   5   -7.10    6.10
   3  21  -4   78.39   10.00
  -3  21   4   89.29    8.50
  -3  21   4   86.59    8.70
  -3 -21   4   81.09    9.90
   3 -21  -4   85.59    9.90
  -3  21   3   15.40    6.30
   3  21  -3   21.70    7.40
  -3  21   3   15.90    5.00
  -3 -21   3   26.70    6.80
  -3 -21   3   23.00    4.50
   3 -21  -3   12.20    7.10
  -3  21   2   52.89    7.90
  -3  21   2   40.40    5.20
   3  21  -2   42.80    7.00
   3 -21  -2   47.40    7.10
  -3 -21   2   32.90    7.30
  -3 -21   2   49.10    8.70
  -3 -21   2   50.09    5.10
  -3  21   1   43.70    7.00
   3  21  -1   49.10    7.60
  -3  21   1   43.10    7.00
   3 -21  -1   46.20    6.90
  -3 -21   1   37.40    4.60
   3 -21  -1   38.40    5.30
   3  21   0   36.00    6.60
  -3  21   0   31.60    6.10
  -3  21   0   25.00    6.90
   3  21   0   32.60    5.20
   3 -21   0   18.40    5.80
  -3 -21   0   36.20    4.60
   3 -21   0   19.80    5.50
   3  21   1  118.39    9.00
   3  21   1  113.39    8.60
  -3  21  -1  130.59   11.00
   3 -21   1  118.39    9.80
  -3 -21  -1  124.19    7.10
   3 -21   1  132.39   10.90
   3  21   2   61.79    6.90
   3  21   2   54.19    6.60
  -3  21  -2   69.69    8.30
   3 -21   2   68.59    8.60
  -3 -21  -2   62.89    5.80
   3 -21   2   67.79    8.00
   3  21   3   -0.70    5.10
  -3  21  -3    7.00    6.80
   3 -21   3    9.70    5.70
  -3 -21  -3    1.00    3.80
   3 -21   3   -3.10    7.00
   3  21   4    6.30    5.90
  -3  21  -4    6.70    6.20
  -3 -21  -4    6.50    4.50
   3 -21   4   -2.00    5.40
   3 -21   4    0.90    7.60
   3  21   5    3.20    6.50
  -3  21  -5   -0.70    7.30
   3 -21   5   -1.40    8.60
  -3 -21  -5    3.00    5.00
   3  21   6   27.00    7.40
  -3  21  -6   32.20    7.60
  -3 -21  -6   32.70    6.90
   3 -21   6   31.10   11.20
  -3  21  -7   -9.10    7.10
   3  21   7   -4.00    6.80
   3 -21   7    1.30    9.00
  -3 -21  -7   -5.90    6.10
  -3  21  -8    8.40    7.00
   3  21   8   11.30    8.60
   3 -21   8   11.50   10.00
  -3 -21  -8   17.90    8.10
  -3  22   9   -1.00    9.90
   3  22  -9   11.30    8.00
   3 -22  -9   11.20    8.80
   3  22  -8   25.00    8.20
  -3  22   8   22.90    8.30
  -3 -22   8    5.30    8.70
   3 -22  -8    6.80    7.40
   3  22  -7   14.30    7.60
  -3  22   7   27.40    8.20
   3 -22  -7   14.20    7.80
  -3 -22   7   20.00   10.20
   3  22  -6   83.29   10.10
  -3  22   6   77.69    8.80
  -3  22   6   79.29   10.40
  -3 -22   6   55.99   11.30
   3 -22  -6   60.59    9.20
  -3  22   5    2.80    4.70
  -3  22   5   -3.80    5.80
   3  22  -5   13.40    6.50
   3 -22  -5    5.20    7.30
  -3 -22   5   -4.80    6.40
   3  22  -4   59.29    8.80
  -3  22   4   40.50    6.90
  -3  22   4   39.90    7.50
   3 -22  -4   66.79    8.50
  -3 -22   4   48.90    8.70
  -3  22   3   16.50    5.40
  -3  22   3   22.40    6.90
   3  22  -3   14.10    6.30
   3 -22  -3   20.90    6.30
  -3 -22   3   22.80    7.00
   3  22  -2    4.60    5.20
  -3  22   2  -12.00    5.60
  -3 -22   2   -1.30    6.60
  -3 -22   2    4.90    5.50
   3 -22  -2   -4.90    5.10
   3  22  -1   36.20    6.50
  -3  22   1   42.00    8.10
   3  22  -1   33.10    5.20
   3 -22  -1   44.00    7.00
   3  22   0    0.90    4.00
  -3  22   0   -3.90    4.90
   3  22   0   -6.00    5.10
  -3 -22   0   -2.70    3.00
   3 -22   0   10.30    4.60
   3 -22   0    3.80    5.40
  -3  22  -1   49.90    7.70
   3  22   1   39.00    6.60
   3  22   1   35.40    5.70
  -3 -22  -1   48.10    5.00
   3 -22   1   37.90    6.90
   3 -22   1   44.90    8.10
   3  22   2   22.70    5.40
   3  22   2   29.60    6.50
  -3  22  -2   22.30    6.60
   3 -22   2   35.90    7.60
   3 -22   2   19.50    7.30
  -3 -22  -2   23.40    5.00
  -3  22  -3   -7.60    5.20
   3  22   3   -2.10    4.90
  -3 -22  -3    0.70    3.90
   3 -22   3   -1.20    6.60
   3 -22   3   -4.20    6.70
   3  22   4   30.90    7.00
  -3  22  -4   41.10    7.90
   3 -22   4   41.20    9.90
  -3 -22  -4   25.50    5.60
   3 -22   4   22.20    7.90
   3  22   5   12.80    6.90
  -3  22  -5   15.00    6.50
  -3 -22  -5    2.60    5.20
   3 -22   5   14.10    9.40
   3  22   6   33.40    8.70
  -3  22  -6   25.10    7.40
   3 -22   6   16.20   10.90
  -3 -22  -6   20.30    6.80
   3  22   7   20.10    8.40
  -3  22  -7   21.00    7.60
  -3 -22  -7   37.70    8.00
   3 -22   7    3.40    9.20
  -3  22  -8   87.39   11.80
   3  22   8   76.69   13.10
   3 -22   8   68.59   15.00
  -3 -22  -8  104.49   10.90
  -3  23   8   -7.20    8.70
   3  23  -8   10.90    9.70
  -3 -23   8    9.80   10.70
   3 -23  -8   -1.20    6.90
   3  23  -7   -5.40    6.60
  -3  23   7    6.60    8.60
  -3 -23   7    1.30    7.70
   3 -23  -7    1.80    6.80
  -3  23   6    1.00    7.20
   3  23  -6  -11.70    6.20
   3 -23  -6    4.60    6.30
  -3 -23   6    9.60    9.00
  -3  23   5   35.20    7.70
  -3  23   5   33.30    7.40
   3  23  -5   28.10    8.80
  -3 -23   5   39.50    8.60
   3 -23  -5   33.40    7.50
  -3  23   4    4.30    6.00
   3  23  -4    8.70    6.50
  -3  23   4   11.40    5.50
  -3 -23   4    4.00    6.80
   3 -23  -4    9.50    6.30
   3  23  -3  156.18   12.10
  -3  23   3  167.58   12.40
  -3 -23   3  149.88   12.70
   3 -23  -3  172.18   13.40
  -3  23   2   32.30    7.90
   3  23  -2   42.10    8.30
  -3 -23   2   19.90    7.80
   3 -23  -2   34.70    7.10
   3  23  -1    8.90    5.40
  -3  23   1   -7.00    6.10
   3 -23  -1    0.80    5.40
  -3  23   0   43.90    7.60
   3  23   0   35.10    5.60
   3  23   0   34.80    6.20
   3 -23   0   44.30    7.30
   3 -23   0   35.70    5.90
  -3  23  -1   31.30    8.00
   3  23   1   34.70    6.20
   3  23   1   29.40    6.20
   3 -23   1   31.90    7.10
   3 -23   1   33.10    6.60
   3  23   2    2.40    4.80
  -3  23  -2   11.80    6.10
   3  23   2   14.90    5.10
   3 -23   2   11.30    6.60
   3 -23   2    3.30    5.60
  -3  23  -3   -2.40    6.60
   3  23   3   -5.20    4.70
  -3 -23  -3    4.80    4.80
   3 -23   3   14.70    7.80
   3 -23   3    4.90    6.80
   3  23   4    3.70    6.10
  -3  23  -4   -5.40    5.80
  -3 -23  -4    0.60    4.90
   3 -23   4  -13.10    6.90
   3 -23   4    2.00    8.50
  -3  23  -5   27.00    9.10
   3  23   5   41.60    8.30
   3 -23   5   48.80   11.30
  -3 -23  -5   34.40    8.00
   3 -23   5   46.50    8.50
   3  23   6   18.60    8.70
  -3  23  -6   19.60    8.40
   3 -23   6    2.70   10.30
  -3  23  -7  -12.90    7.60
   3  23   7    2.50    9.40
   3 -23   7   17.00   11.50
   3  24  -8    2.50    7.90
  -3  24   8   14.90    9.40
  -3 -24   8  -12.40   11.30
   3 -24  -8    4.10    7.40
  -3  24   7   -3.60    7.80
   3  24  -7    9.90    7.90
   3 -24  -7    9.30    7.30
  -3 -24   7   18.30    9.20
   3  24  -6    1.50    7.10
  -3  24   6    4.20    7.50
   3 -24  -6    2.60    6.70
  -3 -24   6   -2.70    7.20
   3  24  -5   72.29   10.10
  -3  24   5   84.39    9.60
   3 -24  -5   91.99   10.00
  -3 -24   5   81.79   11.90
  -3  24   4    8.50    6.60
   3  24  -4   -8.60    7.40
   3 -24  -4    5.30    7.70
  -3 -24   4    9.70    8.40
   3  24  -3   13.20    7.50
  -3  24   3   21.90    7.10
   3 -24  -3   11.90    6.30
  -3 -24   3    8.10    6.80
  -3  24   2  117.49   10.50
   3  24  -2  105.49   10.10
  -3 -24   2  109.39   11.60
   3 -24  -2  112.59   11.00
   3  24  -1  183.88   13.00
  -3  24   1  173.98   12.30
   3 -24  -1  175.58   12.50
   3  24   0   21.00    6.80
  -3  24   0   19.70    7.80
   3 -24   0   22.10    7.90
   3  24   1   51.29    6.70
  -3  24  -1   44.10    8.10
   3 -24   1   47.40    7.80
   3 -24   1   68.89    8.10
   3  24   2   47.00    6.80
  -3  24  -2   51.99    8.20
   3 -24   2   53.89    9.00
   3 -24   2   66.79    8.80
  -3  24  -3   -1.40    5.80
   3 -24   3    4.60    6.10
   3 -24   3    4.80    7.40
  -3  24  -4    4.00    6.60
   3 -24   4   -7.60    5.70
   3 -24   4   -0.80    8.60
  -3  24  -5   -7.80    6.10
   3 -24   5   -6.80    6.10
   3 -24   5    8.00    9.90
  -3  24  -6   12.60    7.40
   3 -24   6   -5.70    8.50
   3 -24   6    2.70    7.00
  -3  24  -7   16.40    7.60
   3 -24   7    2.10   11.60
   3  25  -7   32.80   10.70
  -3  25   7   39.30   10.50
   3 -25  -7   20.60    9.40
  -3 -25   7    9.50    9.10
   3  25  -6   -4.30    7.00
  -3 -25   6  -14.00    6.80
   3 -25  -6   -7.50    7.70
   3  25  -5    1.80    8.10
  -3  25   5   13.20    6.60
  -3 -25   5   25.00    9.80
   3 -25  -5   20.90    8.40
  -3  25   4  -14.80    5.60
   3  25  -4   -5.80    6.00
  -3 -25   4   -4.20    8.10
   3 -25  -4   -6.40    5.60
   3  25  -3    9.50    6.40
  -3  25   3   10.80    7.00
  -3 -25   3   21.20    7.40
  -3 -25   3    2.70    7.20
   3 -25  -3   11.70    6.60
   3  25  -2    0.20    5.70
  -3  25   2   -0.50    5.60
  -3 -25   2   11.30    6.50
   3 -25  -2    7.80    7.60
   3  25  -1   18.60    6.10
  -3  25   1   23.90    7.00
   3 -25  -1   16.90    6.70
   3  25   0    7.00    6.30
  -3  25   0    3.50    6.10
   3 -25   0    5.10    7.40
   3  25   1   34.00    7.00
  -3  25  -1   34.50    8.90
   3 -25   1   45.30    9.10
   3 -25   1   33.40   11.10
  -3  25  -2   -0.60    6.00
   3 -25   2    8.00    6.30
   3 -25   2    2.90    6.70
  -3  25  -3    3.50    6.40
   3 -25   3    7.10    7.70
   3 -25   3   -7.60    7.00
  -3  25  -4   -6.50    7.80
   3 -25   4    1.40    6.50
   3 -25   4    5.30    9.20
  -3  25  -5   12.90    7.50
   3 -25   5   19.30    9.00
   3 -25   5    7.80    9.60
  -3  25  -6    6.70    8.60
   3 -25   6  -14.90    7.70
   3 -25   6   -2.70    6.90
   3 -26  -7   -6.40    8.50
   3  26  -6   22.30    8.60
  -3 -26   6   30.90    9.20
   3 -26  -6   29.50    8.10
   3  26  -5   -3.40    6.60
  -3  26   5   -8.60    6.60
   3 -26  -5   -1.10    6.40
  -3 -26   5   11.60    9.30
   3  26  -4    4.80    8.70
  -3  26   4    8.70    7.00
   3 -26  -4   15.80    8.40
  -3 -26   4   13.80    9.30
  -3  26   3    5.60    7.10
   3  26  -3   18.30    7.10
   3 -26  -3   12.00    7.90
  -3 -26   3   21.60    7.60
  -3 -26   3   10.50    7.30
   3  26  -2   28.20    8.50
  -3  26   2   14.30    7.60
  -3 -26   2   25.20    7.50
   3 -26  -2   18.10    7.10
   3  26  -1   -2.10    5.50
  -3  26   1    5.50    7.50
   3 -26  -1   -0.20    6.00
  -3  26   0   74.09   10.50
   3  26   0   62.89    8.10
   3 -26   0   72.39    9.30
  -3  26  -1    4.50    6.30
   3  26   1    0.70    4.70
   3 -26   1   -1.50    6.10
  -3  26  -2   42.80    8.40
   3 -26   2   44.40    8.70
   3 -26   2   55.49    9.90
  -3  26  -3    8.80    8.20
   3 -26   3    6.00    6.80
   3 -26   3  -10.70    7.60
  -3  26  -4   -5.50    6.50
   3 -26   4   21.90    9.40
   3 -26   4   21.60    8.70
  -3  26  -5   -2.20    8.40
   3 -26   5    0.00    9.50
   3 -26   5   16.20    9.20
  -3  26  -6    5.60    8.90
   3 -26   6    6.50    9.00
   3 -26   6   13.10    9.80
   3  27  -6   63.89   10.90
  -3 -27   6   46.80   12.00
   3 -27  -6   70.29   10.20
   3  27  -5  -12.10    8.50
   3 -27  -5    1.50    6.70
  -3 -27   5    8.00    9.20
  -3  27   4   24.10    7.90
   3  27  -4   13.80    7.90
  -3 -27   4   21.60    9.70
   3 -27  -4   32.70    8.00
   3  27  -3   14.80    8.30
  -3  27   3    2.80    5.70
  -3 -27   3    3.30    6.90
  -3 -27   3   -9.30    6.70
   3 -27  -3   -0.20    6.20
   3  27  -2   18.20    6.90
  -3  27   2   16.60    6.60
   3 -27  -2   14.50    6.90
   3  27  -1   -0.40    6.90
  -3  27   1   -5.00    6.10
   3 -27  -1   -8.90    5.80
   3  27   0    6.50    6.80
  -3  27   0    8.10    6.70
   3 -27   0   -0.80    6.20
   3  27   1   10.10    6.40
  -3  27  -1   23.50    8.60
   3 -27   1   13.60    8.20
  -3  27  -2   41.30    9.90
   3 -27   2   28.60    7.90
  -3  27  -3   65.89    9.80
   3 -27   3   35.80    8.50
   3 -27   3   51.29   10.00
  -3  27  -4   32.40    8.80
   3 -27   4   21.30    7.80
   3 -27   4   33.80   10.20
  -3  27  -5    0.70    7.50
   3 -27   5   12.30   10.40
   3 -27   5   16.50    8.20
   3 -28  -6   11.30   10.40
   3  28  -5   37.20    9.50
   3 -28  -5   40.40   10.00
  -3 -28   5   29.40    9.60
   3  28  -4  -11.50    8.10
  -3  28   4    7.20    6.40
   3 -28  -4   11.30    7.30
  -3 -28   4    0.10    8.90
  -3  28   3   12.70    8.10
   3  28  -3    2.40    6.90
   3 -28  -3   28.40    7.70
  -3 -28   3   10.60    7.50
  -3  28   2    4.00    6.30
   3  28  -2    6.80    7.90
   3 -28  -2    4.60    6.80
   3  28  -1    2.70    6.00
  -3  28   1    7.20    7.90
   3 -28  -1    0.60    6.20
  -3  28   0   -5.10    6.10
   3  28   0   -2.80    5.50
   3 -28   0   -6.40    6.20
   3  28   1    1.40    5.10
  -3  28  -1    2.40    6.40
   3 -28   1   15.00    8.80
  -3  28  -2    1.50    6.90
   3 -28   2    7.40    8.80
  -3  28  -3   18.00    7.80
   3 -28   3   19.10    9.10
  -3  28  -4   33.80   10.70
   3 -28   4   30.50    8.60
   3 -28   4   27.60   10.50
  -3 -29   5   -9.20    8.60
   3 -29  -5    4.90    7.40
   3  29  -4   32.10    9.00
  -3  29   4   39.90    9.30
  -3 -29   4   55.09   10.20
  -3 -29   4   42.70   11.00
   3 -29  -4   55.59   10.70
   3  29  -3   25.90    9.30
  -3  29   3   13.10    8.70
   3 -29  -3   13.70    8.80
  -3 -29   3   20.30    8.20
   3  29  -2    8.50    6.60
  -3  29   2    3.30    8.00
   3 -29  -2  -14.50    6.10
  -3  29   1    4.40    6.60
   3  29  -1    8.10    7.70
   3 -29  -1    4.70    6.80
  -3  29   0    7.60    8.60
   3  29   0   18.90    8.00
   3 -29   0   16.40    9.10
  -3  29  -1    1.00    6.90
   3 -29   1   -0.20    6.90
  -3  29  -2   58.69   10.20
   3 -29   2   64.69    9.90
  -3  29  -3   43.80   10.70
   3 -29   3   34.50    9.10
   3 -29   4   99.79   12.70
   3  30  -3   41.10    9.30
  -3  30   3   47.60    8.80
   3 -30  -3   54.69   10.90
   3  30  -2   -0.40    8.10
  -3  30   2   -1.80    6.40
   3 -30  -2    3.00    7.00
   3  30  -1   13.00    7.30
  -3  30   1   21.60    8.00
   3 -30  -1   17.20    7.80
   3  30   0    1.40    6.20
  -3  30   0   -3.80    7.00
   3 -30   0    4.20    9.10
  -3  30  -1    2.20    9.10
   3 -30   1    0.90    9.10
  -3  30  -2   14.80    7.90
   3 -30   2    8.40    9.30
  -3  31   2   37.10    8.90
   3  31  -2   29.80    8.90
   3 -31  -2   35.60    8.90
   3  31  -1   12.60    8.60
  -3  31   1   24.90   10.00
   3 -31  -1   13.70    9.50
  -3  31   0    0.30    9.00
   3  31   0    0.20    8.20
   3 -31   0    0.30    7.20
   3 -31   1   -1.80    9.50
   4   0 -12   11.90    7.40
  -4   0  12   16.00    9.90
  -4   0  12    0.80    7.80
  -4   0  11   10.90   10.00
   4   0 -11    5.40    6.20
  -4   0  11    1.70    7.20
  -4   0  10   14.70    7.90
  -4   0  10   12.50    7.80
  -4   0  10    8.80    8.50
   4   0 -10   13.10    5.90
  -4   0   9    9.70    6.70
  -4   0   9    1.80    6.40
  -4   0   9   -4.20    7.40
   4   0  -9    2.30    4.90
  -4   0   8  106.29   10.80
  -4   0   8  176.18   11.90
  -4   0   8  117.49   10.40
   4   0  -8  129.09   10.10
   4   0  -7   -6.40    4.20
  -4   0   7    0.10    4.80
  -4   0   7    3.40    4.30
  -4   0   7    5.40    6.20
   4   0  -6    1.50    3.70
  -4   0   6   -0.40    4.20
  -4   0   6    3.80    4.50
  -4   0   6   -1.20    3.80
  -4   0   5   -2.70    3.60
  -4   0   5    0.90    3.60
  -4   0   5    1.80    3.30
   4   0  -5   -1.80    3.20
  -4   0   4   19.80    4.30
  -4   0   4   32.70    3.60
  -4   0   4   21.50    4.40
   4   0  -4   24.70    3.60
   4   0  -3   -1.20    2.30
  -4   0   3    2.70    2.40
  -4   0   3   -2.30    4.00
   4   0  -2    1.90    1.90
   4   0  -2    2.20    2.40
  -4   0   2    1.30    1.90
  -4   0   2   -3.30    3.10
   4   0  -1   -1.20    1.80
  -4   0   1   -0.70    3.10
  -4   0   0   75.79    5.60
  -4   0  -1    1.10    2.60
  -4   0  -1   -1.50    3.00
  -4   0  -2  851.21   18.50
   4   0   2  816.62   20.70
  -4   0  -3   -2.60    2.10
   4   0   3   -0.40    3.10
   4   0   4  155.58    5.60
  -4   0  -4  153.58    5.60
   4   0   4  168.18   10.30
   4   0   4  146.29    8.80
  -4   0  -5   -2.60    2.00
   4   0   5   -2.70    5.00
   4   0   5    1.60    4.50
  -4   0  -6  197.78    6.20
   4   0   6  198.98   13.30
   4   0   6  180.38   11.40
   4   0   7  -14.10    6.30
   4   0   7    8.20    6.00
   4   0   8   13.10    8.60
   4   0   8   10.40    8.10
   4   0   9    5.00    7.30
   4   0   9   -3.70    9.00
   4   0  10   24.80   11.00
   4   0  10   -1.30    9.20
   4   0  11   15.10   10.10
   4   0  11    1.90    8.70
  -4   1  12   10.20    8.50
  -4   1  12   30.10   12.40
  -4  -1  12   35.10    9.60
  -4  -1  12   13.00    9.80
   4  -1 -12   36.70    9.80
   4   1 -11   15.50    6.70
  -4   1  11   -2.50    7.60
  -4   1  11    8.90    8.60
  -4  -1  11    9.60    7.50
   4  -1 -11   15.20    8.30
  -4  -1  11    5.20    8.00
  -4   1  10   95.59    9.50
  -4   1  10  103.99   11.90
  -4   1  10   90.49   11.70
   4   1 -10   73.49    8.80
  -4  -1  10   90.59   12.30
   4  -1 -10   96.19    9.90
  -4  -1  10  111.99   10.30
  -4  -1  10   77.29   11.10
  -4   1   9   30.60    8.40
  -4   1   9   34.30    7.80
   4   1  -9   16.90    6.50
  -4   1   9   35.30    6.70
   4  -1  -9   25.50    6.30
  -4  -1   9   18.50    7.50
  -4  -1   9   33.20    8.60
  -4  -1   9   37.70    7.10
   4   1  -8   19.60    5.00
  -4   1   8   29.40    6.10
  -4   1   8    0.10    6.60
  -4   1   8   -6.10    6.60
  -4  -1   8   10.80    6.20
   4  -1  -8    8.30    4.70
  -4  -1   8   30.80    6.70
  -4  -1   8   -2.20    4.90
  -4   1   7    1.10    4.70
  -4   1   7   13.30    5.50
  -4   1   7    5.20    6.00
   4   1  -7   -1.80    3.40
  -4  -1   7   13.40    5.40
  -4  -1   7   11.10    6.50
  -4  -1   7   11.10    5.00
   4  -1  -7    0.60    4.60
  -4   1   6  291.17   13.10
  -4   1   6  306.07   10.80
   4   1  -6  308.87   11.20
  -4   1   6  295.07   12.80
  -4  -1   6  289.97   12.90
  -4  -1   6  287.47   11.60
   4  -1  -6  297.47   11.40
  -4  -1   6  301.27   13.10
  -4   1   5   21.80    4.60
  -4   1   5   20.20    5.50
   4   1  -5   30.50    4.10
  -4   1   5   25.60    3.50
  -4  -1   5   28.40    5.00
   4  -1  -5   23.20    3.80
  -4  -1   5   29.60    4.20
  -4  -1   5   33.00    5.00
  -4   1   4   50.39    5.50
  -4   1   4   43.00    5.10
   4   1  -4   49.50    4.10
  -4   1   4   49.30    4.10
  -4  -1   4   40.00    4.20
  -4  -1   4   42.50    5.60
   4  -1  -4   40.20    3.90
   4   1  -3   99.99    4.90
  -4   1   3   96.29    7.30
  -4  -1   3  101.39    7.30
  -4  -1   3  101.29    5.10
   4  -1  -3  110.49    5.80
   4  -1  -3   90.79    5.40
  -4  -1   3   94.29    5.50
  -4   1   2   12.00    4.20
  -4   1   2   15.80    2.80
   4   1  -2   13.40    2.10
  -4  -1   2   13.90    3.60
  -4  -1   2   13.40    2.10
   4  -1  -2   11.20    2.70
   4  -1  -2    6.90    2.50
   4   1  -1  571.24   12.50
  -4   1   1  573.34   14.90
   4  -1  -1  568.64   13.20
  -4  -1   1  541.95   14.80
  -4   1   0    8.00    3.50
  -4   1   0   18.10    3.50
  -4  -1   0   17.90    3.80
  -4   1  -1  206.18    8.70
  -4   1  -1  200.08    7.40
  -4  -1  -1  205.18    8.50
  -4   1  -2  231.88    7.60
   4   1   2  245.68    9.90
   4   1   2  218.18    7.10
  -4  -1  -2  227.38    7.10
   4  -1   2  230.68    9.40
   4   1   3   23.30    2.70
   4   1   3   28.60    4.60
  -4   1  -3   31.00    3.40
   4  -1   3   20.10    4.10
   4  -1   3   28.70    4.70
  -4  -1  -3   25.20    2.60
  -4   1  -4   35.00    3.20
   4   1   4   31.80    5.40
   4   1   4   31.90    5.10
   4   1   4   30.90    2.70
  -4  -1  -4   36.50    2.90
   4  -1   4   30.10    5.00
   4  -1   4   23.70    5.20
   4   1   5  146.99   10.60
  -4   1  -5  155.88    6.20
   4   1   5  168.68   10.30
   4  -1   5  165.18   11.20
   4  -1   5  176.78   10.80
  -4  -1  -5  150.28    5.10
   4   1   6  164.68   12.70
  -4   1  -6  158.98    6.30
   4   1   6  176.28   11.10
  -4  -1  -6  152.08    5.20
   4  -1   6  160.18   10.80
   4  -1   6  187.68   12.90
   4   1   7   48.90    8.90
   4   1   7   50.19    8.10
   4  -1   7   30.10    7.30
   4  -1   7   41.30    7.60
   4   1   8    4.30    7.70
   4   1   8   15.30    8.60
   4  -1   8   -9.00    6.00
   4  -1   8   -2.90    7.90
   4   1   9    6.80    8.00
   4   1   9   -2.80    8.40
   4  -1   9   13.90    9.00
   4  -1   9    7.40    9.20
   4   1  10   25.50    9.40
   4   1  10   28.70   11.20
   4  -1  10   17.80    9.40
   4  -1  10    7.20   10.00
   4   1  11   83.39   12.50
   4   1  11   62.99   12.40
   4  -1  11   58.29   12.30
   4  -1  11   74.89   12.10
  -4   2  12   -4.90    9.90
  -4   2  12   -3.10    8.10
  -4  -2  12    7.40    7.90
  -4  -2  12   -1.50   11.00
   4  -2 -12   -3.40    6.90
  -4   2  11   34.10    9.70
  -4   2  11   29.30   10.40
  -4  -2  11   30.50    9.60
  -4  -2  11   53.29   10.00
  -4  -2  11   34.60    8.80
   4  -2 -11   48.10    9.60
  -4   2  10   49.60   10.30
  -4   2  10   53.49   11.00
   4   2 -10   61.49    8.10
  -4  -2  10   43.40    9.60
  -4  -2  10   65.89    9.50
  -4  -2  10   65.29   11.40
   4  -2 -10   45.00    7.90
   4   2  -9    6.90    4.90
  -4   2   9  -12.80    6.70
  -4   2   9    0.30    5.00
  -4   2   9    8.80    7.90
  -4  -2   9   15.20    7.20
   4  -2  -9    9.20    5.30
  -4  -2   9    5.90    7.80
  -4  -2   9    4.20    6.20
  -4   2   8  134.99   11.30
  -4   2   8  148.79    9.60
  -4   2   8  154.88   11.70
   4   2  -8  126.59    9.40
  -4  -2   8  118.49   10.40
  -4  -2   8  162.18   11.60
  -4  -2   8  132.29   10.90
   4  -2  -8  136.49    9.80
  -4   2   7   24.90    5.10
  -4   2   7   19.30    5.70
  -4   2   7   41.30    7.50
   4   2  -7   23.30    4.50
  -4  -2   7   23.40    7.00
   4  -2  -7   26.80    5.00
  -4  -2   7   19.80    6.50
  -4  -2   7   38.80    6.30
  -4   2   6   27.40    5.50
  -4   2   6   26.10    3.70
  -4   2   6   17.20    5.10
   4   2  -6   25.10    4.10
  -4  -2   6   24.20    5.30
   4  -2  -6   25.70    5.10
  -4  -2   6   24.00    5.40
  -4  -2   6   23.80    5.00
  -4   2   5   68.09    4.90
  -4   2   5   54.99    5.90
   4   2  -5   61.99    5.10
  -4   2   5   55.39    6.10
  -4  -2   5   42.90    6.30
  -4  -2   5   52.79    5.40
   4  -2  -5   60.79    5.20
  -4  -2   5   51.29    6.30
   4   2  -4  347.07    9.90
  -4   2   4  336.47   12.40
  -4   2   4  354.76    9.40
  -4   2   4  323.57   11.70
   4  -2  -4  328.47   10.70
  -4  -2   4  346.37   11.90
   4  -2  -4  320.37    9.10
  -4  -2   4  349.67   10.90
  -4   2   3  788.72   19.70
   4   2  -3  786.72   17.10
  -4  -2   3  768.12   18.50
   4  -2  -3  782.52   17.20
  -4  -2   3  755.02   19.50
   4  -2  -3  809.82   18.30
  -4  -2   3  782.52   16.90
   4   2  -2   67.09    3.50
  -4   2   2   72.19    5.70
  -4  -2   2   65.99    5.30
  -4  -2   2   68.49    3.30
   4  -2  -2   64.49    4.00
   4  -2  -2   69.19    4.20
   4   2  -1  175.18    5.10
  -4   2   1  178.48    7.50
  -4   2   1  168.78    7.90
  -4  -2   1  182.18    8.40
   4  -2  -1  183.08    6.50
  -4   2   0  189.78    8.10
  -4   2   0  190.88    7.80
  -4  -2   0  197.68    8.30
  -4   2  -1  428.36   11.60
  -4   2  -1  429.46   12.50
  -4  -2  -1  420.16   13.10
   4  -2   1  403.06   12.00
  -4   2  -2   50.99    4.10
   4   2   2   41.40    4.70
   4   2   2   43.30    3.40
   4  -2   2   36.70    4.70
   4  -2   2   45.10    4.50
   4   2   3  422.16   10.10
  -4   2  -3  431.96   11.30
   4   2   3  407.36   13.60
   4  -2   3  430.86   14.50
   4  -2   3  417.26   13.60
   4   2   4   13.50    4.30
  -4   2  -4    7.40    2.60
   4   2   4    7.80    2.00
   4  -2   4    7.50    4.70
   4  -2   4    0.50    4.00
  -4   2  -5   38.30    3.60
   4   2   5   33.10    6.90
   4   2   5   44.80    6.40
   4  -2   5   32.90    5.60
   4  -2   5   36.90    6.30
   4   2   6  624.34   21.20
  -4   2  -6  602.34   15.00
   4   2   6  610.24   20.90
   4  -2   6  617.44   22.00
   4  -2   6  608.64   20.50
   4   2   7   11.30    6.40
   4   2   7   20.50    7.90
   4  -2   7   14.80    6.50
   4  -2   7   12.20    6.30
   4   2   8   14.20    6.70
   4   2   8   18.00    7.40
   4  -2   8   24.00    8.50
   4  -2   8   16.30    8.40
   4   2   9    4.50    7.00
   4   2   9   12.00    7.90
   4  -2   9   12.70    9.20
   4  -2   9    1.00    7.60
   4   2  10    2.90    8.40
   4   2  10    3.00    8.00
   4  -2  10    4.50    8.60
   4  -2  10    6.60    8.20
   4   2  11    8.50   10.50
   4   2  11   -5.50   11.70
   4  -2  11  -12.70   10.50
   4  -2  11   30.10   12.20
  -4   3  12   -0.80   10.70
  -4   3  12   -4.50    9.80
  -4  -3  12   -6.90    6.70
   4  -3 -12    1.30    8.40
  -4  -3  12    8.20    9.40
  -4   3  11  -18.40    9.30
  -4   3  11   -8.90    8.90
  -4  -3  11   12.60   10.40
   4  -3 -11  -10.90    6.00
  -4  -3  11    2.60    8.60
  -4  -3  11   17.50    8.60
  -4   3  10   34.80    8.80
   4   3 -10   41.20    7.10
  -4   3  10   50.49    9.20
  -4  -3  10   37.50    8.20
   4  -3 -10   44.10    7.90
  -4  -3  10   39.90    9.20
  -4  -3  10   29.00    8.40
   4   3  -9   46.20    7.40
  -4   3   9   42.10    8.20
  -4   3   9   45.60    9.10
  -4   3   9   43.60    6.30
  -4  -3   9   46.80    7.80
  -4  -3   9   51.09    8.50
  -4  -3   9   51.79   10.00
   4  -3  -9   33.20    6.70
  -4   3   8   77.99    8.90
  -4   3   8   72.29    6.60
  -4   3   8   70.09    8.70
   4   3  -8   81.89    7.60
  -4  -3   8   65.99    9.00
  -4  -3   8   76.39    8.60
   4  -3  -8   76.19    7.70
  -4  -3   8   65.79    8.50
  -4   3   7   94.09    9.30
  -4   3   7   66.29    7.70
  -4   3   7   88.49    6.50
   4   3  -7   91.29    7.40
  -4  -3   7   83.19    8.00
  -4  -3   7   85.49    8.50
   4  -3  -7   88.39    7.50
  -4  -3   7   82.29    7.90
  -4   3   6   27.20    3.90
  -4   3   6   31.80    6.00
  -4   3   6   39.50    5.90
   4   3  -6   27.20    4.10
  -4  -3   6   32.70    6.10
  -4  -3   6   41.40    6.30
   4  -3  -6   31.90    4.80
  -4  -3   6   36.00    5.50
  -4   3   5  137.89    5.90
  -4   3   5  136.89    8.60
   4   3  -5  119.09    6.00
  -4   3   5  130.69    9.20
   4  -3  -5  125.19    5.40
  -4  -3   5  122.29    8.50
  -4  -3   5  124.29    7.80
   4  -3  -5  121.49    7.10
  -4  -3   5  122.99    8.60
   4   3  -4 1395.26   29.30
  -4   3   4 1462.85   32.10
  -4   3   4 1425.56   28.50
  -4   3   4 1443.46   32.40
   4  -3  -4 1374.36   28.30
  -4  -3   4 1394.06   31.90
  -4  -3   4 1381.56   30.80
   4  -3  -4 1450.25   30.90
  -4   3   3  186.88    8.40
   4   3  -3  199.18    6.00
  -4  -3   3  192.48    8.10
  -4  -3   3  183.48    8.40
   4  -3  -3  188.38    6.10
   4  -3  -3  183.08    7.70
  -4  -3   3  189.88    5.80
  -4   3   2   35.70    4.30
   4   3  -2   30.20    2.30
  -4   3   2   26.80    4.10
   4  -3  -2   35.90    2.90
  -4  -3   2   34.20    2.30
  -4  -3   2   39.60    4.60
   4  -3  -2   32.90    3.40
   4   3  -1  824.12   16.40
  -4   3   1  830.82   19.50
  -4   3   1  832.42   19.50
   4  -3  -1  816.62   18.50
  -4  -3   1  807.32   19.90
  -4   3   0  127.79    6.30
  -4   3   0  126.59    6.20
  -4  -3   0  117.09    6.90
   4   3   1  139.49    5.00
  -4   3  -1  139.49    6.20
  -4   3  -1  135.99    7.10
   4  -3   1  137.89    6.30
  -4   3  -2   18.40    3.00
   4   3   2   14.80    3.80
   4   3   2   19.90    2.70
   4  -3   2   15.80    3.70
   4  -3   2   15.10    3.70
   4   3   3   95.29    4.10
  -4   3  -3   94.79    5.40
   4   3   3  114.59    8.20
   4  -3   3   95.79    7.20
   4  -3   3  117.59    8.30
   4   3   4  518.15   16.50
   4   3   4  513.35   11.10
  -4   3  -4  511.35   13.30
   4  -3   4  535.85   17.50
   4  -3   4  511.35   15.70
   4   3   5   32.70    6.80
   4   3   5   27.00    5.70
  -4   3  -5   36.70    3.90
   4  -3   5   23.70    5.70
   4  -3   5   32.90    6.30
   4   3   6   82.49    9.10
  -4   3  -6   86.19    5.50
   4   3   6   78.69    9.00
   4  -3   6   87.49    8.90
   4  -3   6   81.49    9.40
   4   3   7    5.10    6.90
  -4   3  -7    8.00    3.40
   4   3   7   11.80    6.40
   4  -3   7    8.70    6.00
   4  -3   7    4.80    6.20
   4   3   8   12.80    7.00
   4   3   8   -8.70    7.20
   4  -3   8   -2.30    6.30
   4  -3   8   16.10    8.10
   4   3   9   66.09   10.00
   4   3   9   64.59   11.50
   4  -3   9   52.09   10.90
   4  -3   9   78.79   11.70
   4   3  10    6.80    7.80
   4   3  10    6.70   10.60
   4  -3  10   27.30   10.80
   4  -3  10    4.20    8.50
   4   3  11    2.10   10.30
   4   3  11    5.20   10.20
   4  -3  11   20.50   11.50
   4  -3  11   10.60   11.60
   4   4 -12   19.50    7.90
  -4   4  12   14.10    9.20
  -4   4  12   17.20    9.20
   4  -4 -12   -0.60    7.20
  -4  -4  12   11.30    9.40
  -4  -4  12   17.90    9.80
  -4   4  11   22.90    9.10
  -4   4  11   -0.90    7.60
  -4  -4  11    5.50   10.40
  -4  -4  11    3.60    8.80
   4  -4 -11    0.80    8.00
  -4  -4  11   18.50    8.80
  -4   4  10   15.10    8.90
  -4   4  10   15.40    9.60
   4  -4 -10   22.40    7.90
  -4  -4  10    7.70    7.50
  -4  -4  10   13.10    8.00
  -4  -4  10   14.50    8.20
  -4   4   9    0.40    7.70
   4   4  -9    7.90    4.70
  -4   4   9    8.30    6.40
   4  -4  -9   -2.00    6.30
  -4  -4   9    0.80    7.90
  -4  -4   9    5.90    5.80
  -4  -4   9    7.80    7.20
  -4   4   8   61.39    6.40
  -4   4   8   44.30    7.90
  -4   4   8   57.69    8.90
   4   4  -8   59.89    6.90
   4  -4  -8   73.79    7.70
  -4  -4   8   60.09    7.50
  -4  -4   8   55.19    8.30
  -4  -4   8   50.09    8.00
  -4   4   7   19.70    6.00
  -4   4   7   28.40    7.00
  -4   4   7   27.70    4.40
   4   4  -7   34.60    5.40
   4  -4  -7   24.60    5.10
  -4  -4   7   24.20    6.10
  -4  -4   7   41.60    6.90
  -4  -4   7   38.70    6.10
   4   4  -6  145.09    7.70
  -4   4   6  131.29    9.40
  -4   4   6  147.59    6.40
  -4   4   6  130.29   10.20
  -4  -4   6  131.89    9.60
  -4  -4   6  153.78    9.90
  -4  -4   6  148.59    9.50
   4  -4  -6  137.89    8.30
[truncated: 362,137 more chars]
