# Supplementary material for: Effects of Nitro-Substitution on the Spectroscopic and Self-Assembly Properties of BODIPY Dyes
Source: ACS Omega. 2025 Apr 7;10(15):14723–37. doi: 10.1021/acsomega.4c08799 (PMC12019473; doi:10.1021/acsomega.4c08799)
Supplement: Supplementary file 1 — ao4c08799_si_001.zip [file ao4c08799_si_001.zip › CIFs/Compound3b.cif]

data_Compound3b
# start Validation Reply Form
_vrf_PLAT201_Compound3b
;
PROBLEM: Isotropic non-H Atoms in Main Residue(s) .......          6 Report
RESPONSE: Oxygen atoms in disordered nitro groups treated as isotropic.
;
_vrf_PLAT340_Compound3b
;
PROBLEM: Low Bond Precision on  C-C Bonds ...............    0.01172 Ang.  
RESPONSE: Weakly scattering twinned crystal.
;
_vrf_PLAT430_Compound3b
;
PROBLEM: Short Inter D...A Contact  O12A     ..O15      .       2.63 Ang.  
RESPONSE: This is a result of the disorder and does not represent an actual contact.
;
# end Validation Reply Form

 
_audit_creation_method            'SHELXL-2018/1'
_shelx_SHELXL_version_number      '2018/1'
_chemical_name_systematic         ?
_chemical_name_common             ?
_chemical_melting_point           ?
_chemical_formula_moiety     'C18 H16 B F2 N5 O4' 
_chemical_formula_sum        'C18 H16 B F2 N5 O4' 
_chemical_formula_weight          415.17

loop_
 _atom_type_symbol
 _atom_type_description
 _atom_type_scat_dispersion_real
 _atom_type_scat_dispersion_imag
 _atom_type_scat_source
 'C'  'C'   0.0015   0.0009
 'International Tables Vol C Tables 4.2.6.8 and 6.1.1.4'
 'H'  'H'   0.0000   0.0000
 'International Tables Vol C Tables 4.2.6.8 and 6.1.1.4'
 'B'  'B'   0.0004   0.0004
 'International Tables Vol C Tables 4.2.6.8 and 6.1.1.4'
 'F'  'F'   0.0096   0.0061
 'International Tables Vol C Tables 4.2.6.8 and 6.1.1.4'
 'N'  'N'   0.0030   0.0019
 'International Tables Vol C Tables 4.2.6.8 and 6.1.1.4'
 'O'  'O'   0.0056   0.0036
 'International Tables Vol C Tables 4.2.6.8 and 6.1.1.4'
 
_space_group_crystal_system       monoclinic
_space_group_IT_number            9
_space_group_name_H-M_alt         'C c'
_space_group_name_Hall            'C -2yc'
 
_shelx_space_group_comment
;
The symmetry employed for this shelxl refinement is uniquely defined
by the following loop, which should always be used as a source of
symmetry information in preference to the above space-group names.
They are only intended as comments.
;
 
loop_
 _space_group_symop_operation_xyz
 'x, y, z'
 'x, -y, z+1/2'
 'x+1/2, y+1/2, z'
 'x+1/2, -y+1/2, z+1/2'
 
_cell_length_a                    14.1331(6)
_cell_length_b                    23.5174(10)
_cell_length_c                    21.8468(9)
_cell_angle_alpha                 90
_cell_angle_beta                  90.0880(10)
_cell_angle_gamma                 90
_cell_volume                      7261.3(5)
_cell_formula_units_Z             16
_cell_measurement_temperature     100.0(5)
_cell_measurement_reflns_used      9869
_cell_measurement_theta_min        2.34
_cell_measurement_theta_max       20.93
_exptl_crystal_description       'needle fragment'
_exptl_crystal_colour             orange
_exptl_crystal_density_meas       ?
_exptl_crystal_density_method     ?
_exptl_crystal_density_diffrn     1.519          
_exptl_crystal_F_000              3424
_exptl_transmission_factor_min    ?
_exptl_transmission_factor_max    ?
_exptl_crystal_size_max           0.220
_exptl_crystal_size_mid           0.170
_exptl_crystal_size_min           0.130
_exptl_absorpt_coefficient_mu     0.074
_shelx_estimated_absorpt_T_min    0.984
_shelx_estimated_absorpt_T_max    0.990
_exptl_absorpt_correction_type    'multi-scan' 
_exptl_absorpt_correction_T_min   0.938
_exptl_absorpt_correction_T_max   0.990
_exptl_absorpt_process_details   'SADABS (Krause <i>et al.</i>, 2015)' 
_exptl_absorpt_special_details    ?
_diffrn_ambient_temperature       100.0(5)
_diffrn_radiation_wavelength      0.56086
_diffrn_radiation_type            AgK\a
_diffrn_radiation_source          'I\mS 3.0 microfocus'
_diffrn_measurement_device_type   
'Bruker D8 Venture DUO with Photon III C14'
_diffrn_measurement_method       '\f and \w scans'
_diffrn_detector_area_resol_mean  ?
_diffrn_reflns_number             134352
_diffrn_reflns_av_unetI/netI      0.0505
_diffrn_reflns_av_R_equivalents   0.0880
_diffrn_reflns_limit_h_min        -18
_diffrn_reflns_limit_h_max        18
_diffrn_reflns_limit_k_min        -31
_diffrn_reflns_limit_k_max        31
_diffrn_reflns_limit_l_min        -29
_diffrn_reflns_limit_l_max        29
_diffrn_reflns_theta_min          1.980
_diffrn_reflns_theta_max          21.973
_diffrn_reflns_theta_full         19.665
_diffrn_measured_fraction_theta_max   0.997
_diffrn_measured_fraction_theta_full  0.999
_diffrn_reflns_Laue_measured_fraction_max    0.997
_diffrn_reflns_Laue_measured_fraction_full   0.999
_diffrn_reflns_point_group_measured_fraction_max   0.996
_diffrn_reflns_point_group_measured_fraction_full  0.999
_reflns_number_total              17763
_reflns_number_gt                 14264
_reflns_threshold_expression      'I > 2\s(I)'
_reflns_Friedel_coverage          0.997
_reflns_Friedel_fraction_max      0.996
_reflns_Friedel_fraction_full     0.999
 
_reflns_special_details
;
 Reflections were merged by SHELXL according to the crystal
 class for the calculation of statistics and refinement.
 
 _reflns_Friedel_fraction is defined as the number of unique
 Friedel pairs measured divided by the number that would be
 possible theoretically, ignoring centric projections and
 systematic absences.
;
 
_computing_data_collection      'Bruker APEX5'
_computing_cell_refinement      'Bruker SAINT'
_computing_data_reduction       'Bruker SAINT'  
_computing_structure_solution   'SHELXT 2018/2 (Sheldrick, 2018)'
_computing_structure_refinement 'SHELXL-2018/1 (Sheldrick, 2018)'
_computing_molecular_graphics     ?
_computing_publication_material   ?
_refine_special_details
;
 Refined as a 2-component twin. Matrix is -1 0 0   0 -1 0   0 0 1
and BASF parameter is 0.445(4).
;
_refine_ls_structure_factor_coef  Fsqd
_refine_ls_matrix_type            full
_refine_ls_weighting_scheme       calc
_refine_ls_weighting_details
'w=1/[\s^2^(Fo^2^)+(0.0645P)^2^+4.5027P] where P=(Fo^2^+2Fc^2^)/3'
_atom_sites_solution_primary      ?
_atom_sites_solution_secondary    ?
_atom_sites_solution_hydrogens    geom
_refine_ls_hydrogen_treatment     constr
_refine_ls_extinction_method      none
_refine_ls_extinction_coef        .
_refine_ls_abs_structure_details
;
 Flack x determined using 5728 quotients [(I+)-(I-)]/[(I+)+(I-)]
 (Parsons, Flack and Wagner, Acta Cryst. B69 (2013) 249-259).
;
_refine_ls_abs_structure_Flack    0.3(4)
_chemical_absolute_configuration  ?
_refine_ls_number_reflns          17763
_refine_ls_number_parameters      1084
_refine_ls_number_restraints      15
_refine_ls_R_factor_all           0.0695
_refine_ls_R_factor_gt            0.0511
_refine_ls_wR_factor_ref          0.1372
_refine_ls_wR_factor_gt           0.1217
_refine_ls_goodness_of_fit_ref    1.026
_refine_ls_restrained_S_all       1.028
_refine_ls_shift/su_max           0.003
_refine_ls_shift/su_mean          0.001
 
loop_
 _atom_site_label
 _atom_site_type_symbol
 _atom_site_fract_x
 _atom_site_fract_y
 _atom_site_fract_z
 _atom_site_U_iso_or_equiv
 _atom_site_adp_type
 _atom_site_occupancy
 _atom_site_site_symmetry_order  
 _atom_site_calc_flag
 _atom_site_refinement_flags_posn
 _atom_site_refinement_flags_adp
 _atom_site_refinement_flags_occupancy
 _atom_site_disorder_assembly
 _atom_site_disorder_group
F1 F 0.1972(5) 0.7230(3) 0.5781(3) 0.0452(15) Uani 1 1 d . . . . .
F2 F 0.0372(5) 0.7225(2) 0.5779(3) 0.0447(15) Uani 1 1 d . . . . .
O1 O 0.1471(11) 0.7561(6) 0.8255(7) 0.048(3) Uiso 0.5 1 d . . P A 1
O1A O 0.1018(9) 0.7567(4) 0.8259(5) 0.030(2) Uiso 0.5 1 d . . P A 2
O2 O 0.1159(10) 0.67518(14) 0.86702(15) 0.0488(8) Uani 1 1 d . . . . .
O3 O 0.1239(14) 0.5842(2) 0.37564(18) 0.086(2) Uani 1 1 d . . . . .
O4 O 0.1339(8) 0.5024(4) 0.4075(4) 0.038(2) Uiso 0.5 1 d . . P B 1
O4A O 0.0752(8) 0.5026(5) 0.4090(5) 0.048(3) Uiso 0.5 1 d . . P B 2
N1 N 0.1164(7) 0.67568(12) 0.66054(15) 0.0287(7) Uani 1 1 d . . . . .
N2 N 0.1178(8) 0.63513(13) 0.55448(15) 0.0323(7) Uani 1 1 d . . . . .
N3 N 0.1185(8) 0.70550(14) 0.82156(16) 0.0332(8) Uani 1 1 d . . . . .
N4 N 0.1175(10) 0.55185(16) 0.41702(18) 0.0451(10) Uani 1 1 d . . . . .
N5 N 0.1982(10) 0.4333(4) 0.7066(6) 0.067(3) Uani 1 1 d . . . . .
C1 C 0.1175(10) 0.71212(15) 0.7071(2) 0.0316(8) Uani 1 1 d . . . . .
C2 C 0.1175(9) 0.68000(15) 0.76189(19) 0.0301(8) Uani 1 1 d . . . . .
C3 C 0.1175(9) 0.62160(15) 0.74844(17) 0.0274(7) Uani 1 1 d . . . . .
C4 C 0.1164(8) 0.61993(15) 0.68356(17) 0.0274(8) Uani 1 1 d . . . . .
C5 C 0.1160(8) 0.57346(15) 0.64363(17) 0.0264(7) Uani 1 1 d . . . . .
C6 C 0.1179(9) 0.58033(14) 0.58042(19) 0.0298(8) Uani 1 1 d . . . . .
C7 C 0.1177(9) 0.53961(16) 0.53140(18) 0.0329(8) Uani 1 1 d . . . . .
C8 C 0.1179(10) 0.57232(17) 0.47855(19) 0.0356(9) Uani 1 1 d . . . . .
C9 C 0.1174(10) 0.63115(17) 0.49332(18) 0.0345(9) Uani 1 1 d . . . . .
C10 C 0.1165(11) 0.77491(16) 0.6987(2) 0.0384(10) Uani 1 1 d . . . . .
H10A H 0.055530 0.790128 0.712384 0.058 Uiso 1 1 calc R U . . .
H10B H 0.125591 0.783936 0.655294 0.058 Uiso 1 1 calc R U . . .
H10C H 0.167592 0.792010 0.722805 0.058 Uiso 1 1 calc R U . . .
C11 C 0.1164(10) 0.57337(16) 0.79237(19) 0.0348(10) Uani 1 1 d . . . . .
H11A H 0.164305 0.545374 0.780438 0.052 Uiso 1 1 calc R U . . .
H11B H 0.053792 0.555459 0.792026 0.052 Uiso 1 1 calc R U . . .
H11C H 0.130389 0.587471 0.833611 0.052 Uiso 1 1 calc R U . . .
C12 C 0.1170(11) 0.47597(17) 0.5351(2) 0.0413(10) Uani 1 1 d . . . . .
H12A H 0.080772 0.460461 0.500685 0.062 Uiso 1 1 calc R U . . .
H12B H 0.087778 0.464112 0.573699 0.062 Uiso 1 1 calc R U . . .
H12C H 0.182148 0.461726 0.533391 0.062 Uiso 1 1 calc R U . . .
C13 C 0.1164(12) 0.68152(19) 0.4517(2) 0.0439(11) Uani 1 1 d . . . . .
H13A H 0.068593 0.675950 0.419761 0.066 Uiso 1 1 calc R U . . .
H13B H 0.178795 0.685936 0.432826 0.066 Uiso 1 1 calc R U . . .
H13C H 0.101175 0.715744 0.475351 0.066 Uiso 1 1 calc R U . . .
C14 C 0.1171(9) 0.51450(14) 0.66943(17) 0.0295(8) Uani 1 1 d . . . . .
C15 C 0.0305(8) 0.4872(4) 0.6804(5) 0.042(2) Uani 1 1 d . . . . .
H15 H -0.027003 0.506004 0.670518 0.050 Uiso 1 1 calc R U . . .
C16 C 0.0279(9) 0.4346(4) 0.7049(6) 0.050(3) Uani 1 1 d . . . . .
H16 H -0.030292 0.415885 0.713053 0.061 Uiso 1 1 calc R U . . .
C17 C 0.1132(16) 0.4092(2) 0.7176(2) 0.064(2) Uani 1 1 d . . . . .
H17 H 0.112373 0.372248 0.735122 0.077 Uiso 1 1 calc R U . . .
C18 C 0.1998(8) 0.4872(4) 0.6827(6) 0.041(2) Uani 1 1 d . . . . .
H18 H 0.258641 0.505514 0.675421 0.050 Uiso 1 1 calc R U . . .
B1 B 0.1170(12) 0.69170(17) 0.5917(2) 0.0342(10) Uani 1 1 d . . . . .
F3 F 0.4227(5) 0.6632(3) 0.2712(3) 0.0464(17) Uani 1 1 d . . . . .
F4 F 0.2667(5) 0.6727(3) 0.2928(3) 0.0466(16) Uani 1 1 d . . . . .
O5 O 0.3872(8) 0.8892(4) 0.2025(5) 0.063(3) Uani 1 1 d . . . . .
O6 O 0.3537(7) 0.9382(4) 0.2831(6) 0.064(3) Uani 1 1 d . . . . .
O7 O 0.3864(12) 0.5071(7) 0.4639(7) 0.057(4) Uiso 0.5 1 d . . P C 1
O8 O 0.3392(10) 0.5457(6) 0.5396(7) 0.058(4) Uiso 0.5 1 d . . P C 1
O7A O 0.3272(8) 0.5072(5) 0.4646(6) 0.044(3) Uiso 0.5 1 d . . P C 2
O8A O 0.4335(8) 0.5433(5) 0.5336(5) 0.056(3) Uiso 0.5 1 d . . P C 2
N6 N 0.3711(6) 0.7507(4) 0.3170(4) 0.038(2) Uani 1 1 d . . . . .
N7 N 0.3741(7) 0.6603(4) 0.3768(5) 0.039(2) Uani 1 1 d . . . . .
N8 N 0.3730(7) 0.8927(4) 0.2568(6) 0.046(2) Uani 1 1 d . . . . .
N9 N 0.3750(9) 0.5481(5) 0.4879(5) 0.053(3) Uani 1 1 d . . . . .
N10 N 0.3343(11) 0.8417(4) 0.5647(5) 0.063(3) Uani 1 1 d . . . . .
C19 C 0.3673(7) 0.7864(4) 0.2703(5) 0.037(2) Uani 1 1 d . . . . .
C20 C 0.3774(7) 0.8413(4) 0.2937(6) 0.040(2) Uani 1 1 d . . . . .
C21 C 0.3902(8) 0.8412(4) 0.3568(6) 0.041(3) Uani 1 1 d . . . . .
C22 C 0.3869(7) 0.7803(4) 0.3716(5) 0.035(2) Uani 1 1 d . . . . .
C23 C 0.3914(7) 0.7516(5) 0.4271(5) 0.038(2) Uani 1 1 d . . . . .
C24 C 0.3854(7) 0.6932(5) 0.4306(5) 0.037(2) Uani 1 1 d . . . . .
C25 C 0.3872(8) 0.6554(5) 0.4820(6) 0.040(2) Uani 1 1 d . . . . .
C26 C 0.3760(9) 0.6012(5) 0.4552(6) 0.046(3) Uani 1 1 d . . . . .
C27 C 0.3683(8) 0.6050(4) 0.3927(6) 0.042(2) Uani 1 1 d . . . . .
C28 C 0.3517(8) 0.7691(5) 0.2051(6) 0.043(2) Uani 1 1 d . . . . .
H28A H 0.304081 0.793952 0.186384 0.064 Uiso 1 1 calc R U . . .
H28B H 0.329552 0.729618 0.203684 0.064 Uiso 1 1 calc R U . . .
H28C H 0.411271 0.772346 0.182421 0.064 Uiso 1 1 calc R U . . .
C29 C 0.4141(8) 0.8878(5) 0.3991(6) 0.047(3) Uani 1 1 d . . . . .
H29A H 0.455659 0.873484 0.431520 0.071 Uiso 1 1 calc R U . . .
H29B H 0.355979 0.902974 0.417284 0.071 Uiso 1 1 calc R U . . .
H29C H 0.446541 0.918123 0.376538 0.071 Uiso 1 1 calc R U . . .
C30 C 0.4014(9) 0.6673(6) 0.5484(6) 0.054(3) Uani 1 1 d . . . . .
H30A H 0.392695 0.632200 0.571829 0.081 Uiso 1 1 calc R U . . .
H30B H 0.355308 0.695769 0.561878 0.081 Uiso 1 1 calc R U . . .
H30C H 0.465613 0.681836 0.554993 0.081 Uiso 1 1 calc R U . . .
C31 C 0.3550(10) 0.5592(5) 0.3452(6) 0.054(3) Uani 1 1 d . . . . .
H31A H 0.291074 0.543366 0.348596 0.081 Uiso 1 1 calc R U . . .
H31B H 0.401620 0.528933 0.351906 0.081 Uiso 1 1 calc R U . . .
H31C H 0.363715 0.575395 0.304296 0.081 Uiso 1 1 calc R U . . .
C32 C 0.4034(8) 0.7862(5) 0.4853(6) 0.044(3) Uani 1 1 d . . . . .
C33 C 0.3241(8) 0.8106(4) 0.5115(5) 0.037(2) Uani 1 1 d . . . . .
H33 H 0.263574 0.805919 0.493166 0.044 Uiso 1 1 calc R U . . .
C34 C 0.4249(15) 0.8460(7) 0.5871(7) 0.097(7) Uani 1 1 d . . . . .
H34A H 0.432396 0.861135 0.627106 0.05(4) Uiso 0.5 1 calc R . P D 1
H34B H 0.437923 0.876734 0.614008 0.08(7) Uiso 0.5 1 calc R . P E 2
C35 C 0.5150(14) 0.8283(8) 0.5529(9) 0.052(4) Uiso 0.5 1 d . . P F 1
H35 H 0.576934 0.838698 0.565703 0.062 Uiso 0.5 1 calc R U P F 1
C36 C 0.4975(15) 0.7969(9) 0.5031(11) 0.059(5) Uiso 0.5 1 d . . P F 1
H36 H 0.548367 0.781758 0.479868 0.070 Uiso 0.5 1 calc R U P F 1
C35A C 0.4835(12) 0.8170(7) 0.5766(7) 0.041(3) Uiso 0.5 1 d . . P F 2
H35A H 0.535752 0.815383 0.603987 0.049 Uiso 0.5 1 calc R U P F 2
C36A C 0.4844(14) 0.7823(9) 0.5245(10) 0.047(5) Uiso 0.5 1 d . . P F 2
H36A H 0.535776 0.757663 0.515648 0.056 Uiso 0.5 1 calc R U P F 2
B2 B 0.3579(9) 0.6849(5) 0.3121(6) 0.040(3) Uani 1 1 d . . . . .
F5 F 0.9681(5) 0.6734(3) 0.2929(3) 0.0512(18) Uani 1 1 d . . . . .
F6 F 0.8129(5) 0.6635(3) 0.2707(3) 0.0480(17) Uani 1 1 d . . . . .
O9 O 0.8436(7) 0.8886(4) 0.2008(5) 0.058(2) Uani 1 1 d . . . . .
O10 O 0.8796(8) 0.9391(4) 0.2808(6) 0.069(3) Uani 1 1 d . . . . .
O11 O 0.8321(9) 0.5072(6) 0.4582(6) 0.047(3) Uiso 0.5 1 d . . P G 1
O12 O 0.9001(9) 0.5581(5) 0.5447(6) 0.047(3) Uiso 0.5 1 d . . P G 1
O11A O 0.8872(11) 0.5094(6) 0.4695(7) 0.054(4) Uiso 0.5 1 d . . P G 2
O12A O 0.8357(14) 0.5441(8) 0.5442(8) 0.090(5) Uiso 0.5 1 d . . P G 2
N11 N 0.8646(5) 0.7512(4) 0.3158(4) 0.0346(18) Uani 1 1 d . . . . .
N12 N 0.8625(7) 0.6613(4) 0.3766(4) 0.0357(19) Uani 1 1 d . . . . .
N13 N 0.8615(7) 0.8933(4) 0.2568(6) 0.049(3) Uani 1 1 d . . . . .
N14 N 0.8647(9) 0.5499(5) 0.4888(6) 0.061(3) Uani 1 1 d . . . . .
N15 N 0.9024(9) 0.8424(4) 0.5627(5) 0.053(3) Uani 1 1 d . . . . .
C37 C 0.8686(7) 0.7879(4) 0.2682(5) 0.037(2) Uani 1 1 d . . . . .
C38 C 0.8581(7) 0.8440(4) 0.2931(6) 0.041(2) Uani 1 1 d . . . . .
C39 C 0.8443(7) 0.8396(5) 0.3571(6) 0.041(2) Uani 1 1 d . . . . .
C40 C 0.8508(7) 0.7822(4) 0.3705(5) 0.039(2) Uani 1 1 d . . . . .
C41 C 0.8424(7) 0.7533(5) 0.4267(5) 0.037(2) Uani 1 1 d . . . . .
C42 C 0.8496(7) 0.6937(5) 0.4304(5) 0.038(2) Uani 1 1 d . . . . .
C43 C 0.8488(9) 0.6564(6) 0.4811(6) 0.047(3) Uani 1 1 d . . . . .
C44 C 0.8603(9) 0.6029(5) 0.4566(5) 0.045(3) Uani 1 1 d . . . . .
C45 C 0.8686(8) 0.6067(4) 0.3908(5) 0.038(2) Uani 1 1 d . . . . .
C46 C 0.8834(9) 0.7681(5) 0.2049(6) 0.045(3) Uani 1 1 d . . . . .
H46A H 0.922418 0.795744 0.182834 0.067 Uiso 1 1 calc R U . . .
H46B H 0.822103 0.764216 0.184362 0.067 Uiso 1 1 calc R U . . .
H46C H 0.915568 0.731192 0.205581 0.067 Uiso 1 1 calc R U . . .
C47 C 0.8234(10) 0.8897(5) 0.3978(7) 0.056(3) Uani 1 1 d . . . . .
H47A H 0.765488 0.882375 0.421107 0.084 Uiso 1 1 calc R U . . .
H47B H 0.814913 0.923858 0.372684 0.084 Uiso 1 1 calc R U . . .
H47C H 0.876315 0.895535 0.426210 0.084 Uiso 1 1 calc R U . . .
C48 C 0.8337(9) 0.6707(6) 0.5476(5) 0.053(3) Uani 1 1 d . . . . .
H48A H 0.864689 0.641917 0.573165 0.080 Uiso 1 1 calc R U . . .
H48B H 0.765805 0.671258 0.556448 0.080 Uiso 1 1 calc R U . . .
H48C H 0.860984 0.708121 0.556387 0.080 Uiso 1 1 calc R U . . .
C49 C 0.8814(9) 0.5603(5) 0.3461(5) 0.048(3) Uani 1 1 d . . . . .
H49A H 0.822043 0.539108 0.341777 0.072 Uiso 1 1 calc R U . . .
H49B H 0.931322 0.534587 0.360447 0.072 Uiso 1 1 calc R U . . .
H49C H 0.899371 0.576319 0.306373 0.072 Uiso 1 1 calc R U . . .
C50 C 0.8331(8) 0.7867(5) 0.4834(6) 0.044(3) Uani 1 1 d . . . . .
C51 C 0.9085(8) 0.8108(4) 0.5121(5) 0.040(2) Uani 1 1 d . . . . .
H51 H 0.969455 0.804898 0.494942 0.047 Uiso 1 1 calc R U . . .
C52 C 0.8151(10) 0.8493(6) 0.5874(6) 0.069(4) Uani 1 1 d . . . . .
H52A H 0.807393 0.857908 0.629565 0.082 Uiso 0.5 1 calc R U P H 1
H52B H 0.807317 0.876895 0.618767 0.082 Uiso 0.5 1 calc R U P I 2
C53 C 0.7382(10) 0.8436(6) 0.5494(7) 0.039(3) Uiso 0.5 1 d . . P J 1
H53 H 0.679624 0.861684 0.558228 0.047 Uiso 0.5 1 calc R U P J 1
C54 C 0.7495(10) 0.8110(6) 0.4985(7) 0.037(3) Uiso 0.5 1 d . . P J 1
H54 H 0.696498 0.804919 0.472507 0.044 Uiso 0.5 1 calc R U P J 1
C53A C 0.7304(13) 0.8159(8) 0.5676(9) 0.044(4) Uiso 0.5 1 d . . P J 2
H53A H 0.672159 0.817590 0.589126 0.052 Uiso 0.5 1 calc R U P J 2
C54A C 0.7413(13) 0.7835(8) 0.5182(10) 0.040(4) Uiso 0.5 1 d . . P J 2
H54A H 0.692057 0.758876 0.505046 0.048 Uiso 0.5 1 calc R U P J 2
B3 B 0.8772(9) 0.6857(5) 0.3102(6) 0.037(2) Uani 1 1 d . . . . .
F7 F 0.5384(4) 0.3735(3) 0.4124(3) 0.0411(14) Uani 1 1 d . . . . .
F8 F 0.6979(4) 0.3746(3) 0.4119(3) 0.0408(14) Uani 1 1 d . . . . .
O13 O 0.6176(9) 0.23565(12) 0.20964(17) 0.0511(10) Uani 1 1 d . . . . .
O14 O 0.6152(11) 0.29190(15) 0.13238(16) 0.0603(12) Uani 1 1 d . . . . .
O15 O 0.6662(4) 0.5833(2) 0.5178(2) 0.0695(16) Uani 1 1 d . . . . .
O16 O 0.6115(10) 0.64277(16) 0.4531(2) 0.0664(16) Uani 1 1 d . . . . .
N16 N 0.6182(7) 0.38012(13) 0.31536(14) 0.0268(6) Uani 1 1 d . . . . .
N17 N 0.6160(8) 0.46155(14) 0.38805(14) 0.0308(7) Uani 1 1 d . . . . .
N18 N 0.6180(8) 0.28343(14) 0.18806(17) 0.0360(8) Uani 1 1 d . . . . .
N19 N 0.6222(11) 0.5953(2) 0.4666(2) 0.0586(16) Uani 1 1 d . . . . .
C55 C 0.6185(9) 0.32672(15) 0.29295(18) 0.0291(8) Uani 1 1 d . . . . .
C56 C 0.6183(9) 0.33151(15) 0.22887(19) 0.0292(8) Uani 1 1 d . . . . .
C57 C 0.6184(9) 0.38856(16) 0.21088(19) 0.0312(9) Uani 1 1 d . . . . .
C58 C 0.6174(8) 0.41914(15) 0.26666(17) 0.0268(7) Uani 1 1 d . . . . .
C59 C 0.6186(9) 0.47772(15) 0.27838(17) 0.0282(7) Uani 1 1 d . . . . .
C60 C 0.6152(8) 0.49893(16) 0.33774(17) 0.0284(8) Uani 1 1 d . . . . .
C61 C 0.6177(10) 0.55579(17) 0.3602(2) 0.0351(9) Uani 1 1 d . . . . .
C62 C 0.6168(11) 0.54979(17) 0.42309(19) 0.0366(9) Uani 1 1 d . . . . .
C63 C 0.6159(11) 0.49140(18) 0.4397(2) 0.0400(11) Uani 1 1 d . . . . .
C64 C 0.6197(11) 0.27621(17) 0.3334(2) 0.0383(10) Uani 1 1 d . . . . .
H64A H 0.659796 0.246705 0.315233 0.058 Uiso 1 1 calc R U . . .
H64B H 0.555169 0.261623 0.338081 0.058 Uiso 1 1 calc R U . . .
H64C H 0.644964 0.286867 0.373568 0.058 Uiso 1 1 calc R U . . .
C65 C 0.6195(12) 0.41189(19) 0.1472(2) 0.0468(13) Uani 1 1 d . . . . .
H65A H 0.656766 0.447013 0.146277 0.070 Uiso 1 1 calc R U . . .
H65B H 0.554542 0.420009 0.134022 0.070 Uiso 1 1 calc R U . . .
H65C H 0.647823 0.383920 0.119443 0.070 Uiso 1 1 calc R U . . .
C66 C 0.6160(14) 0.60977(18) 0.3253(2) 0.0521(15) Uani 1 1 d . . . . .
H66A H 0.600166 0.641199 0.352899 0.078 Uiso 1 1 calc R U . . .
H66B H 0.568428 0.607325 0.292744 0.078 Uiso 1 1 calc R U . . .
H66C H 0.678417 0.616520 0.307177 0.078 Uiso 1 1 calc R U . . .
C67 C 0.6168(14) 0.4650(2) 0.5018(2) 0.0541(13) Uani 1 1 d . . . . .
H67A H 0.580279 0.488666 0.530118 0.081 Uiso 1 1 calc R U . . .
H67B H 0.682208 0.461938 0.516431 0.081 Uiso 1 1 calc R U . . .
H67C H 0.588541 0.426983 0.499655 0.081 Uiso 1 1 calc R U . . .
C68 C 0.6365(15) 0.5182(8) 0.2263(8) 0.0248(10) Uiso 0.51(2) 1 d D . P K 1
C69 C 0.7218(13) 0.5273(8) 0.2022(8) 0.036(4) Uiso 0.51(2) 1 d D . P K 1
H69 H 0.775026 0.507637 0.218213 0.043 Uiso 0.51(2) 1 calc R U P K 1
N20 N 0.7340(11) 0.5646(7) 0.1547(8) 0.050(5) Uiso 0.51(2) 1 d D . P K 1
C70 C 0.6426(11) 0.5938(6) 0.1371(7) 0.032(4) Uiso 0.51(2) 1 d D . P K 1
H70 H 0.646832 0.621726 0.105778 0.039 Uiso 0.51(2) 1 calc R U P K 1
C71 C 0.5653(13) 0.5859(8) 0.1581(10) 0.040(5) Uiso 0.51(2) 1 d D . P K 1
H71 H 0.511812 0.605180 0.141827 0.048 Uiso 0.51(2) 1 calc R U P K 1
C72 C 0.5555(12) 0.5500(7) 0.2045(8) 0.035(4) Uiso 0.51(2) 1 d D . P K 1
H72 H 0.495501 0.545039 0.223235 0.042 Uiso 0.51(2) 1 calc R U P K 1
C68A C 0.6061(17) 0.5181(7) 0.2272(8) 0.0248(10) Uiso 0.49(2) 1 d D . P K 2
C69A C 0.6830(16) 0.5448(9) 0.2033(10) 0.046(5) Uiso 0.49(2) 1 d D . P K 2
H69A H 0.743753 0.535200 0.218919 0.055 Uiso 0.49(2) 1 calc R U P K 2
N20A N 0.6773(11) 0.5858(8) 0.1570(8) 0.042(5) Uiso 0.49(2) 1 d D . P K 2
C70A C 0.5808(14) 0.5932(8) 0.1354(9) 0.039(5) Uiso 0.49(2) 1 d D . P K 2
H70A H 0.570400 0.619809 0.103441 0.046 Uiso 0.49(2) 1 calc R U P K 2
C71A C 0.5125(14) 0.5679(9) 0.1551(9) 0.047(5) Uiso 0.49(2) 1 d D . P K 2
H71A H 0.451998 0.577583 0.139180 0.056 Uiso 0.49(2) 1 calc R U P K 2
C72A C 0.5172(13) 0.5270(9) 0.1984(9) 0.041(5) Uiso 0.49(2) 1 d D . P K 2
H72A H 0.463255 0.504973 0.209049 0.049 Uiso 0.49(2) 1 calc R U P K 2
B4 B 0.6193(10) 0.39539(18) 0.3846(2) 0.0293(9) Uani 1 1 d . . . . .
 
loop_
 _atom_site_aniso_label
 _atom_site_aniso_U_11
 _atom_site_aniso_U_22
 _atom_site_aniso_U_33
 _atom_site_aniso_U_23
 _atom_site_aniso_U_13
 _atom_site_aniso_U_12
F1 0.063(4) 0.032(3) 0.041(4) 0.010(3) 0.010(3) -0.010(3)
F2 0.061(4) 0.026(3) 0.047(4) 0.004(3) -0.003(3) 0.013(3)
O2 0.073(2) 0.0422(17) 0.0309(16) -0.0051(13) -0.003(5) 0.003(5)
O3 0.166(6) 0.066(3) 0.0260(19) 0.0104(18) 0.020(6) 0.004(8)
N1 0.0381(18) 0.0172(13) 0.0308(16) 0.0022(12) -0.001(5) -0.002(4)
N2 0.050(2) 0.0214(14) 0.0254(16) 0.0060(12) 0.004(5) -0.003(4)
N3 0.0394(19) 0.0292(16) 0.0311(17) -0.0058(13) 0.006(4) -0.001(4)
N4 0.063(3) 0.044(2) 0.0287(19) -0.0004(16) 0.011(5) -0.006(6)
N5 0.120(9) 0.028(5) 0.054(6) -0.001(4) -0.019(6) 0.015(5)
C1 0.039(2) 0.0201(16) 0.036(2) -0.0005(14) 0.001(6) 0.005(5)
C2 0.0333(19) 0.0244(16) 0.0325(19) -0.0036(15) 0.005(5) 0.001(5)
C3 0.0287(18) 0.0259(17) 0.0275(18) -0.0017(13) -0.005(5) 0.002(5)
C4 0.0319(19) 0.0218(16) 0.0287(18) 0.0055(13) 0.005(5) 0.005(4)
C5 0.0324(19) 0.0219(15) 0.0247(16) 0.0046(13) -0.001(5) -0.001(5)
C6 0.043(2) 0.0186(15) 0.0275(18) 0.0038(14) 0.007(5) 0.000(5)
C7 0.043(2) 0.0298(18) 0.0257(19) 0.0013(14) 0.000(5) 0.001(6)
C8 0.047(2) 0.0304(18) 0.030(2) 0.0013(15) 0.008(5) 0.001(5)
C9 0.044(2) 0.0319(19) 0.0280(19) 0.0062(16) 0.003(6) -0.004(5)
C10 0.048(2) 0.0217(17) 0.045(2) -0.0037(17) 0.003(6) -0.006(5)
C11 0.055(3) 0.0257(17) 0.0237(18) 0.0030(14) 0.007(5) 0.007(5)
C12 0.066(3) 0.0271(18) 0.031(2) -0.0036(15) -0.005(6) 0.003(6)
C13 0.062(3) 0.036(2) 0.033(2) 0.0149(17) 0.000(7) 0.001(7)
C14 0.050(2) 0.0183(15) 0.0207(17) 0.0026(13) 0.005(5) 0.001(5)
C15 0.061(6) 0.021(4) 0.043(6) -0.002(4) 0.015(5) -0.002(4)
C16 0.082(7) 0.022(4) 0.048(6) 0.000(4) 0.033(6) -0.015(5)
C17 0.143(7) 0.0177(19) 0.033(3) -0.0001(17) 0.018(8) -0.013(8)
C18 0.045(5) 0.030(5) 0.050(6) 0.007(4) 0.003(4) 0.002(4)
B1 0.049(3) 0.0208(18) 0.033(2) 0.0034(16) 0.006(6) 0.003(6)
F3 0.067(4) 0.035(3) 0.037(3) -0.005(3) 0.010(3) 0.013(3)
F4 0.053(3) 0.038(3) 0.049(4) -0.011(3) -0.006(3) -0.008(3)
O5 0.082(6) 0.042(5) 0.065(6) 0.006(4) 0.014(5) -0.009(4)
O6 0.065(6) 0.029(4) 0.098(8) -0.002(5) 0.000(6) 0.000(4)
N6 0.042(4) 0.035(5) 0.035(5) -0.010(4) -0.001(4) 0.001(4)
N7 0.048(5) 0.031(4) 0.039(5) -0.009(4) 0.005(4) -0.008(4)
N8 0.037(5) 0.039(5) 0.063(7) 0.008(5) 0.007(4) -0.003(4)
N9 0.072(7) 0.052(6) 0.036(5) 0.009(4) 0.001(4) -0.008(5)
N10 0.114(9) 0.030(5) 0.044(6) -0.001(4) 0.023(6) -0.004(5)
C19 0.035(5) 0.033(5) 0.043(6) -0.009(4) 0.007(4) -0.004(4)
C20 0.030(4) 0.037(5) 0.053(6) 0.007(4) 0.006(4) 0.007(4)
C21 0.037(5) 0.029(5) 0.057(7) -0.006(4) 0.016(5) -0.009(4)
C22 0.033(4) 0.032(5) 0.040(5) -0.011(4) 0.008(4) -0.006(4)
C23 0.035(4) 0.042(6) 0.036(5) -0.014(5) 0.007(4) 0.000(4)
C24 0.037(5) 0.041(5) 0.034(5) -0.008(4) 0.009(4) 0.000(4)
C25 0.040(5) 0.043(6) 0.038(6) 0.001(5) -0.003(4) -0.001(4)
C26 0.049(6) 0.038(5) 0.053(7) -0.002(5) -0.003(5) 0.000(5)
C27 0.048(6) 0.030(5) 0.048(6) -0.007(4) 0.005(5) -0.006(4)
C28 0.046(5) 0.045(6) 0.038(6) -0.002(5) -0.002(5) -0.002(5)
C29 0.046(5) 0.033(5) 0.063(7) -0.009(5) 0.018(5) -0.006(4)
C30 0.056(7) 0.070(8) 0.036(6) -0.010(5) 0.005(5) 0.001(5)
C31 0.080(8) 0.028(5) 0.055(7) -0.007(5) 0.014(6) -0.014(5)
C32 0.046(6) 0.041(6) 0.044(6) -0.019(5) 0.004(5) -0.010(4)
C33 0.056(6) 0.022(4) 0.034(5) -0.002(4) 0.004(4) 0.005(4)
C34 0.168(17) 0.059(9) 0.065(9) -0.010(7) -0.070(10) -0.023(10)
B2 0.052(6) 0.031(6) 0.036(6) -0.005(5) 0.004(5) -0.002(5)
F5 0.061(4) 0.037(3) 0.055(4) -0.005(3) 0.023(3) 0.011(3)
F6 0.066(4) 0.041(4) 0.037(4) -0.010(3) -0.001(3) -0.005(3)
O9 0.057(5) 0.051(5) 0.064(6) 0.016(4) 0.002(4) 0.006(4)
O10 0.074(6) 0.038(5) 0.097(8) -0.007(5) 0.010(6) -0.004(5)
N11 0.034(4) 0.029(4) 0.041(5) -0.008(4) -0.001(4) 0.001(3)
N12 0.047(5) 0.034(4) 0.026(4) -0.007(3) 0.002(4) 0.005(4)
N13 0.034(5) 0.032(5) 0.082(9) 0.000(5) 0.003(5) 0.004(4)
N14 0.074(7) 0.046(6) 0.063(7) 0.006(5) 0.018(6) 0.005(5)
N15 0.073(7) 0.041(5) 0.044(5) -0.003(4) -0.003(5) -0.001(4)
C37 0.034(5) 0.034(5) 0.043(6) 0.001(4) 0.003(4) 0.002(4)
C38 0.033(4) 0.033(5) 0.057(7) -0.011(4) -0.001(4) 0.010(4)
C39 0.031(5) 0.040(5) 0.052(6) -0.018(5) -0.004(4) 0.006(4)
C40 0.037(5) 0.032(5) 0.047(6) -0.016(4) 0.004(4) 0.002(4)
C41 0.036(4) 0.036(5) 0.039(5) -0.010(4) -0.001(4) 0.011(4)
C42 0.043(5) 0.038(5) 0.034(5) -0.013(4) 0.009(4) 0.009(4)
C43 0.048(6) 0.055(7) 0.037(6) -0.008(5) 0.003(5) -0.001(5)
C44 0.060(6) 0.047(6) 0.027(5) 0.002(4) 0.009(5) 0.011(5)
C45 0.046(5) 0.041(5) 0.029(5) 0.000(4) 0.007(4) 0.009(4)
C46 0.048(6) 0.045(6) 0.042(6) -0.004(5) 0.003(5) 0.000(5)
C47 0.067(7) 0.043(6) 0.058(8) -0.027(6) -0.019(6) 0.024(5)
C48 0.063(7) 0.065(7) 0.033(5) -0.008(5) 0.019(5) -0.012(5)
C49 0.063(7) 0.041(6) 0.040(6) -0.007(5) 0.014(5) 0.005(5)
C50 0.049(6) 0.048(6) 0.036(5) -0.012(5) 0.004(5) 0.008(5)
C51 0.054(6) 0.032(5) 0.033(5) 0.000(4) 0.004(4) 0.002(4)
C52 0.092(9) 0.061(8) 0.052(7) -0.036(6) 0.001(6) 0.009(7)
B3 0.048(6) 0.028(5) 0.033(6) -0.009(4) 0.002(5) -0.001(5)
F7 0.046(3) 0.048(4) 0.029(3) 0.005(3) 0.015(2) -0.009(3)
F8 0.046(3) 0.042(3) 0.035(3) 0.005(3) -0.003(3) 0.011(3)
O13 0.083(3) 0.0238(14) 0.0466(19) -0.0012(13) 0.009(6) -0.012(5)
O14 0.111(4) 0.0375(17) 0.0318(18) -0.0077(13) -0.014(6) 0.008(6)
O15 0.114(4) 0.063(3) 0.032(2) -0.011(2) 0.001(3) -0.026(3)
O16 0.105(4) 0.0362(19) 0.058(3) -0.0141(17) 0.020(6) 0.002(5)
N16 0.0306(16) 0.0259(14) 0.0239(15) 0.0038(11) 0.003(4) -0.005(4)
N17 0.0423(19) 0.0308(15) 0.0194(14) 0.0020(11) -0.004(4) -0.004(4)
N18 0.046(2) 0.0270(16) 0.0349(19) -0.0043(14) 0.010(5) 0.000(5)
N19 0.100(5) 0.046(2) 0.030(2) -0.0119(18) 0.011(6) -0.013(6)
C55 0.0312(19) 0.0250(16) 0.0311(18) 0.0001(14) -0.001(5) -0.003(5)
C56 0.0318(19) 0.0241(17) 0.0316(19) -0.0006(15) 0.006(5) 0.000(4)
C57 0.037(2) 0.0273(17) 0.0289(19) -0.0016(15) 0.007(5) -0.004(5)
C58 0.0334(18) 0.0255(16) 0.0216(17) 0.0030(14) 0.002(4) 0.005(5)
C59 0.0329(19) 0.0266(16) 0.0252(18) 0.0013(13) -0.005(5) 0.003(5)
C60 0.034(2) 0.0270(16) 0.0240(18) 0.0026(14) 0.003(4) -0.002(5)
C61 0.042(2) 0.0288(18) 0.034(2) -0.0007(16) 0.010(5) 0.004(5)
C62 0.050(2) 0.0303(19) 0.030(2) -0.0026(15) 0.000(6) 0.001(6)
C63 0.059(3) 0.033(2) 0.028(2) -0.0013(17) 0.014(5) -0.005(6)
C64 0.058(3) 0.0265(18) 0.031(2) 0.0045(15) 0.003(6) -0.008(5)
C65 0.086(4) 0.030(2) 0.024(2) 0.0000(16) -0.009(7) 0.013(7)
C66 0.096(4) 0.0250(19) 0.036(2) -0.0036(18) 0.013(7) 0.000(7)
C67 0.091(4) 0.048(3) 0.023(2) 0.0024(18) 0.000(7) 0.006(9)
B4 0.037(2) 0.0291(19) 0.022(2) 0.0023(16) 0.005(5) -0.005(5)
 
_geom_special_details
;
 All esds (except the esd in the dihedral angle between two l.s. planes)
 are estimated using the full covariance matrix.  The cell esds are taken
 into account individually in the estimation of esds in distances, angles
 and torsion angles; correlations between esds in cell parameters are only
 used when they are defined by crystal symmetry.  An approximate (isotropic)
 treatment of cell esds is used for estimating esds involving l.s. planes.
;
 
loop_
 _geom_bond_atom_site_label_1
 _geom_bond_atom_site_label_2
 _geom_bond_distance
 _geom_bond_site_symmetry_2
 _geom_bond_publ_flag
F1 B1 1.385(15) . ?
F2 B1 1.373(15) . ?
O1 N3 1.260(16) . ?
O1A N3 1.231(11) . ?
O2 N3 1.223(5) . ?
O3 N4 1.185(5) . ?
O4 N4 1.205(9) . ?
O4A N4 1.315(13) . ?
N1 C1 1.330(5) . ?
N1 C4 1.404(4) . ?
N1 B1 1.550(6) . ?
N2 C9 1.339(5) . ?
N2 C6 1.408(4) . ?
N2 B1 1.560(5) . ?
N3 C2 1.435(5) . ?
N4 C8 1.428(6) . ?
N5 C17 1.35(2) . ?
N5 C18 1.370(14) . ?
C1 C2 1.415(6) . ?
C1 C10 1.488(5) . ?
C2 C3 1.404(5) . ?
C3 C4 1.418(5) . ?
C3 C11 1.486(5) . ?
C4 C5 1.398(5) . ?
C5 C6 1.391(5) . ?
C5 C14 1.497(5) . ?
C6 C7 1.437(5) . ?
C7 C8 1.387(6) . ?
C7 C12 1.499(6) . ?
C8 C9 1.421(6) . ?
C9 C13 1.493(5) . ?
C10 H10A 0.9800 . ?
C10 H10B 0.9800 . ?
C10 H10C 0.9800 . ?
C11 H11A 0.9800 . ?
C11 H11B 0.9800 . ?
C11 H11C 0.9800 . ?
C12 H12A 0.9800 . ?
C12 H12B 0.9800 . ?
C12 H12C 0.9800 . ?
C13 H13A 0.9800 . ?
C13 H13B 0.9800 . ?
C13 H13C 0.9800 . ?
C14 C18 1.365(16) . ?
C14 C15 1.403(16) . ?
C15 C16 1.349(14) . ?
C15 H15 0.9500 . ?
C16 C17 1.37(2) . ?
C16 H16 0.9500 . ?
C17 H17 0.9500 . ?
C18 H18 0.9500 . ?
F3 B2 1.378(14) . ?
F4 B2 1.386(15) . ?
O5 N8 1.205(15) . ?
O6 N8 1.245(14) . ?
O7 N9 1.111(18) . ?
O8 N9 1.238(17) . ?
O7A N9 1.280(16) . ?
O8A N9 1.300(16) . ?
N6 C19 1.323(15) . ?
N6 C22 1.400(13) . ?
N6 B2 1.561(15) . ?
N7 C27 1.349(13) . ?
N7 C24 1.416(13) . ?
N7 B2 1.545(17) . ?
N8 C20 1.455(14) . ?
N9 C26 1.438(15) . ?
N10 C34 1.37(2) . ?
N10 C33 1.381(15) . ?
C19 C20 1.395(15) . ?
C19 C28 1.499(16) . ?
C20 C21 1.390(17) . ?
C21 C22 1.469(14) . ?
C21 C29 1.472(16) . ?
C22 C23 1.389(16) . ?
C23 C24 1.378(16) . ?
C23 C32 1.518(14) . ?
C24 C25 1.432(16) . ?
C25 C26 1.410(16) . ?
C25 C30 1.491(16) . ?
C26 C27 1.373(17) . ?
C27 C31 1.507(15) . ?
C28 H28A 0.9800 . ?
C28 H28B 0.9800 . ?
C28 H28C 0.9800 . ?
C29 H29A 0.9800 . ?
C29 H29B 0.9800 . ?
C29 H29C 0.9800 . ?
C30 H30A 0.9800 . ?
C30 H30B 0.9800 . ?
C30 H30C 0.9800 . ?
C31 H31A 0.9800 . ?
C31 H31B 0.9800 . ?
C31 H31C 0.9800 . ?
C32 C33 1.382(14) . ?
C32 C36 1.41(2) . ?
C32 C36A 1.43(2) . ?
C33 H33 0.9500 . ?
C34 C35A 1.10(2) . ?
C34 C35 1.54(3) . ?
C34 H34A 0.9500 . ?
C34 H34B 0.9500 . ?
C35 C36 1.34(3) . ?
C35 H35 0.9500 . ?
C36 H36 0.9500 . ?
C35A C36A 1.40(3) . ?
C35A H35A 0.9500 . ?
C36A H36A 0.9500 . ?
F5 B3 1.371(14) . ?
F6 B3 1.357(15) . ?
O9 N13 1.254(16) . ?
O10 N13 1.224(14) . ?
O11 N14 1.292(18) . ?
O12 N14 1.331(18) . ?
O11A N14 1.089(17) . ?
O12A N14 1.28(2) . ?
N11 C37 1.352(14) . ?
N11 C40 1.414(13) . ?
N11 B3 1.555(14) . ?
N12 C45 1.324(13) . ?
N12 C42 1.414(12) . ?
N12 B3 1.573(15) . ?
N13 C38 1.405(16) . ?
N14 C44 1.432(16) . ?
N15 C51 1.336(15) . ?
N15 C52 1.357(17) . ?
C37 C38 1.434(14) . ?
C37 C46 1.475(16) . ?
C38 C39 1.415(17) . ?
C39 C40 1.385(16) . ?
C39 C47 1.507(14) . ?
C40 C41 1.409(16) . ?
C41 C42 1.407(15) . ?
C41 C50 1.472(15) . ?
C42 C43 1.412(17) . ?
C43 C44 1.378(17) . ?
C43 C48 1.506(15) . ?
C44 C45 1.445(15) . ?
C45 C49 1.476(15) . ?
C46 H46A 0.9800 . ?
C46 H46B 0.9800 . ?
C46 H46C 0.9800 . ?
C47 H47A 0.9800 . ?
C47 H47B 0.9800 . ?
C47 H47C 0.9800 . ?
C48 H48A 0.9800 . ?
C48 H48B 0.9800 . ?
C48 H48C 0.9800 . ?
C49 H49A 0.9800 . ?
C49 H49B 0.9800 . ?
C49 H49C 0.9800 . ?
C50 C54 1.354(17) . ?
C50 C51 1.359(16) . ?
C50 C54A 1.51(2) . ?
C51 H51 0.9500 . ?
C52 C53 1.37(2) . ?
C52 C53A 1.50(2) . ?
C52 H52A 0.9500 . ?
C52 H52B 0.9500 . ?
C53 C54 1.36(2) . ?
C53 H53 0.9500 . ?
C54 H54 0.9500 . ?
C53A C54A 1.33(3) . ?
C53A H53A 0.9500 . ?
C54A H54A 0.9500 . ?
F7 B4 1.395(13) . ?
F8 B4 1.351(14) . ?
O13 N18 1.218(5) . ?
O14 N18 1.233(5) . ?
O15 N19 1.309(11) . ?
O16 N19 1.164(7) . ?
N16 C55 1.348(5) . ?
N16 C58 1.405(4) . ?
N16 B4 1.554(5) . ?
N17 C63 1.329(5) . ?
N17 C60 1.407(5) . ?
N17 B4 1.559(5) . ?
N18 C56 1.440(5) . ?
N19 C62 1.434(6) . ?
C55 C56 1.404(6) . ?
C55 C64 1.480(5) . ?
C56 C57 1.398(5) . ?
C57 C58 1.415(5) . ?
C57 C65 1.496(6) . ?
C58 C59 1.401(5) . ?
C59 C60 1.390(5) . ?
C59 C68A 1.477(15) . ?
C59 C68 1.506(16) . ?
C60 C61 1.425(5) . ?
C61 C62 1.382(6) . ?
C61 C66 1.481(6) . ?
C62 C63 1.420(6) . ?
C63 C67 1.492(6) . ?
C64 H64A 0.9800 . ?
C64 H64B 0.9800 . ?
C64 H64C 0.9800 . ?
C65 H65A 0.9800 . ?
C65 H65B 0.9800 . ?
C65 H65C 0.9800 . ?
C66 H66A 0.9800 . ?
C66 H66B 0.9800 . ?
C66 H66C 0.9800 . ?
C67 H67A 0.9800 . ?
C67 H67B 0.9800 . ?
C67 H67C 0.9800 . ?
C68 C69 1.33(2) . ?
C68 C72 1.45(2) . ?
C69 N20 1.37(2) . ?
C69 H69 0.9500 . ?
N20 C70 1.51(2) . ?
C70 C71 1.20(2) . ?
C70 H70 0.9500 . ?
C71 C72 1.33(2) . ?
C71 H71 0.9500 . ?
C72 H72 0.9500 . ?
C68A C69A 1.36(3) . ?
C68A C72A 1.42(3) . ?
C69A N20A 1.40(2) . ?
C69A H69A 0.9500 . ?
N20A C70A 1.45(2) . ?
C70A C71A 1.21(2) . ?
C70A H70A 0.9500 . ?
C71A C72A 1.35(2) . ?
C71A H71A 0.9500 . ?
C72A H72A 0.9500 . ?
 
loop_
 _geom_angle_atom_site_label_1
 _geom_angle_atom_site_label_2
 _geom_angle_atom_site_label_3
 _geom_angle
 _geom_angle_site_symmetry_1
 _geom_angle_site_symmetry_3
 _geom_angle_publ_flag
C1 N1 C4 109.1(3) . . ?
C1 N1 B1 125.8(3) . . ?
C4 N1 B1 125.1(3) . . ?
C9 N2 C6 109.7(3) . . ?
C9 N2 B1 125.5(3) . . ?
C6 N2 B1 124.8(3) . . ?
O2 N3 O1A 120.1(6) . . ?
O2 N3 O1 120.3(9) . . ?
O2 N3 C2 119.6(3) . . ?
O1A N3 C2 118.5(6) . . ?
O1 N3 C2 117.4(8) . . ?
O3 N4 O4 118.3(6) . . ?
O3 N4 O4A 120.0(9) . . ?
O3 N4 C8 120.1(4) . . ?
O4 N4 C8 119.2(6) . . ?
O4A N4 C8 115.0(7) . . ?
C17 N5 C18 118.2(11) . . ?
N1 C1 C2 107.6(3) . . ?
N1 C1 C10 123.0(4) . . ?
C2 C1 C10 129.4(4) . . ?
C3 C2 C1 110.2(3) . . ?
C3 C2 N3 126.8(4) . . ?
C1 C2 N3 123.0(3) . . ?
C2 C3 C4 103.7(3) . . ?
C2 C3 C11 127.7(4) . . ?
C4 C3 C11 128.6(3) . . ?
C5 C4 N1 120.4(3) . . ?
C5 C4 C3 130.2(3) . . ?
N1 C4 C3 109.4(3) . . ?
C6 C5 C4 121.9(3) . . ?
C6 C5 C14 118.8(3) . . ?
C4 C5 C14 119.3(3) . . ?
C5 C6 N2 120.4(3) . . ?
C5 C6 C7 131.5(3) . . ?
N2 C6 C7 108.1(3) . . ?
C8 C7 C6 104.5(3) . . ?
C8 C7 C12 126.8(4) . . ?
C6 C7 C12 128.7(4) . . ?
C7 C8 C9 110.5(4) . . ?
C7 C8 N4 126.6(4) . . ?
C9 C8 N4 122.8(4) . . ?
N2 C9 C8 107.1(3) . . ?
N2 C9 C13 123.5(4) . . ?
C8 C9 C13 129.4(4) . . ?
C1 C10 H10A 109.5 . . ?
C1 C10 H10B 109.5 . . ?
H10A C10 H10B 109.5 . . ?
C1 C10 H10C 109.5 . . ?
H10A C10 H10C 109.5 . . ?
H10B C10 H10C 109.5 . . ?
C3 C11 H11A 109.5 . . ?
C3 C11 H11B 109.5 . . ?
H11A C11 H11B 109.5 . . ?
C3 C11 H11C 109.5 . . ?
H11A C11 H11C 109.5 . . ?
H11B C11 H11C 109.5 . . ?
C7 C12 H12A 109.5 . . ?
C7 C12 H12B 109.5 . . ?
H12A C12 H12B 109.5 . . ?
C7 C12 H12C 109.4 . . ?
H12A C12 H12C 109.5 . . ?
H12B C12 H12C 109.5 . . ?
C9 C13 H13A 109.5 . . ?
C9 C13 H13B 109.5 . . ?
H13A C13 H13B 109.5 . . ?
C9 C13 H13C 109.5 . . ?
H13A C13 H13C 109.5 . . ?
H13B C13 H13C 109.5 . . ?
C18 C14 C15 119.7(4) . . ?
C18 C14 C5 121.6(10) . . ?
C15 C14 C5 118.7(10) . . ?
C16 C15 C14 120.8(11) . . ?
C16 C15 H15 119.6 . . ?
C14 C15 H15 119.6 . . ?
C15 C16 C17 117.0(10) . . ?
C15 C16 H16 121.5 . . ?
C17 C16 H16 121.5 . . ?
N5 C17 C16 124.3(5) . . ?
N5 C17 H17 117.9 . . ?
C16 C17 H17 117.9 . . ?
C14 C18 N5 120.1(11) . . ?
C14 C18 H18 120.0 . . ?
N5 C18 H18 120.0 . . ?
F2 B1 F1 110.2(3) . . ?
F2 B1 N1 109.6(9) . . ?
F1 B1 N1 110.1(9) . . ?
F2 B1 N2 110.0(9) . . ?
F1 B1 N2 109.6(8) . . ?
N1 B1 N2 107.4(3) . . ?
C19 N6 C22 110.3(9) . . ?
C19 N6 B2 124.9(9) . . ?
C22 N6 B2 124.8(9) . . ?
C27 N7 C24 108.7(10) . . ?
C27 N7 B2 126.0(9) . . ?
C24 N7 B2 124.9(9) . . ?
O5 N8 O6 123.4(11) . . ?
O5 N8 C20 118.8(10) . . ?
O6 N8 C20 117.8(11) . . ?
O7 N9 O8 116.8(14) . . ?
O7A N9 O8A 125.0(11) . . ?
O7 N9 C26 121.2(13) . . ?
O8 N9 C26 119.8(13) . . ?
O7A N9 C26 117.5(11) . . ?
O8A N9 C26 116.8(11) . . ?
C34 N10 C33 115.8(13) . . ?
N6 C19 C20 107.5(10) . . ?
N6 C19 C28 124.5(9) . . ?
C20 C19 C28 128.0(11) . . ?
C21 C20 C19 112.0(10) . . ?
C21 C20 N8 123.8(10) . . ?
C19 C20 N8 124.1(11) . . ?
C20 C21 C22 102.5(9) . . ?
C20 C21 C29 130.5(11) . . ?
C22 C21 C29 126.5(11) . . ?
C23 C22 N6 120.6(9) . . ?
C23 C22 C21 131.7(10) . . ?
N6 C22 C21 107.6(10) . . ?
C24 C23 C22 122.0(10) . . ?
C24 C23 C32 119.6(11) . . ?
C22 C23 C32 118.4(10) . . ?
C23 C24 N7 120.4(10) . . ?
C23 C24 C25 131.5(10) . . ?
N7 C24 C25 108.2(9) . . ?
C26 C25 C24 103.6(10) . . ?
C26 C25 C30 126.1(12) . . ?
C24 C25 C30 130.3(11) . . ?
C27 C26 C25 111.2(11) . . ?
C27 C26 N9 123.3(11) . . ?
C25 C26 N9 125.4(12) . . ?
N7 C27 C26 108.3(10) . . ?
N7 C27 C31 121.4(11) . . ?
C26 C27 C31 130.3(11) . . ?
C19 C28 H28A 109.5 . . ?
C19 C28 H28B 109.5 . . ?
H28A C28 H28B 109.5 . . ?
C19 C28 H28C 109.5 . . ?
H28A C28 H28C 109.5 . . ?
H28B C28 H28C 109.5 . . ?
C21 C29 H29A 109.5 . . ?
C21 C29 H29B 109.5 . . ?
H29A C29 H29B 109.5 . . ?
C21 C29 H29C 109.5 . . ?
H29A C29 H29C 109.5 . . ?
H29B C29 H29C 109.5 . . ?
C25 C30 H30A 109.5 . . ?
C25 C30 H30B 109.4 . . ?
H30A C30 H30B 109.5 . . ?
C25 C30 H30C 109.5 . . ?
H30A C30 H30C 109.5 . . ?
H30B C30 H30C 109.5 . . ?
C27 C31 H31A 109.5 . . ?
C27 C31 H31B 109.5 . . ?
H31A C31 H31B 109.5 . . ?
C27 C31 H31C 109.5 . . ?
H31A C31 H31C 109.5 . . ?
H31B C31 H31C 109.5 . . ?
C33 C32 C36 125.3(13) . . ?
C33 C32 C36A 115.3(13) . . ?
C33 C32 C23 118.6(10) . . ?
C36 C32 C23 115.5(12) . . ?
C36A C32 C23 123.7(12) . . ?
N10 C33 C32 118.9(11) . . ?
N10 C33 H33 120.5 . . ?
C32 C33 H33 120.6 . . ?
C35A C34 N10 125.7(16) . . ?
N10 C34 C35 125.5(13) . . ?
N10 C34 H34A 117.3 . . ?
C35 C34 H34A 117.3 . . ?
C35A C34 H34B 117.2 . . ?
N10 C34 H34B 117.1 . . ?
C36 C35 C34 113.1(16) . . ?
C36 C35 H35 123.5 . . ?
C34 C35 H35 123.5 . . ?
C35 C36 C32 119.8(19) . . ?
C35 C36 H36 120.1 . . ?
C32 C36 H36 120.1 . . ?
C34 C35A C36A 122.6(18) . . ?
C34 C35A H35A 118.7 . . ?
C36A C35A H35A 118.7 . . ?
C35A C36A C32 116.2(16) . . ?
C35A C36A H36A 121.9 . . ?
C32 C36A H36A 121.9 . . ?
F3 B2 F4 110.1(10) . . ?
F3 B2 N7 110.9(10) . . ?
F4 B2 N7 109.7(9) . . ?
F3 B2 N6 109.4(9) . . ?
F4 B2 N6 109.7(9) . . ?
N7 B2 N6 106.9(9) . . ?
C37 N11 C40 109.1(9) . . ?
C37 N11 B3 124.6(9) . . ?
C40 N11 B3 126.3(9) . . ?
C45 N12 C42 109.6(9) . . ?
C45 N12 B3 124.2(8) . . ?
C42 N12 B3 126.0(8) . . ?
O10 N13 O9 122.5(12) . . ?
O10 N13 C38 119.4(13) . . ?
O9 N13 C38 118.1(10) . . ?
O11A N14 O12A 111.4(15) . . ?
O11 N14 O12 136.1(13) . . ?
O11A N14 C44 125.6(14) . . ?
O12A N14 C44 122.8(13) . . ?
O11 N14 C44 114.0(12) . . ?
O12 N14 C44 110.0(11) . . ?
C51 N15 C52 117.1(11) . . ?
N11 C37 C38 107.0(10) . . ?
N11 C37 C46 121.6(10) . . ?
C38 C37 C46 131.4(11) . . ?
N13 C38 C39 128.5(10) . . ?
N13 C38 C37 122.7(11) . . ?
C39 C38 C37 108.7(10) . . ?
C40 C39 C38 105.8(9) . . ?
C40 C39 C47 130.5(12) . . ?
C38 C39 C47 123.6(11) . . ?
C39 C40 C41 130.5(10) . . ?
C39 C40 N11 109.4(10) . . ?
C41 C40 N11 120.1(9) . . ?
C42 C41 C40 121.6(9) . . ?
C42 C41 C50 119.4(10) . . ?
C40 C41 C50 118.9(10) . . ?
C41 C42 C43 131.5(10) . . ?
C41 C42 N12 119.9(10) . . ?
C43 C42 N12 108.6(9) . . ?
C44 C43 C42 105.2(10) . . ?
C44 C43 C48 126.5(12) . . ?
C42 C43 C48 128.3(12) . . ?
C43 C44 N14 127.5(11) . . ?
C43 C44 C45 109.8(11) . . ?
N14 C44 C45 122.7(10) . . ?
N12 C45 C44 106.8(10) . . ?
N12 C45 C49 124.7(10) . . ?
C44 C45 C49 128.5(10) . . ?
C37 C46 H46A 109.5 . . ?
C37 C46 H46B 109.5 . . ?
H46A C46 H46B 109.5 . . ?
C37 C46 H46C 109.5 . . ?
H46A C46 H46C 109.5 . . ?
H46B C46 H46C 109.5 . . ?
C39 C47 H47A 109.5 . . ?
C39 C47 H47B 109.5 . . ?
H47A C47 H47B 109.5 . . ?
C39 C47 H47C 109.5 . . ?
H47A C47 H47C 109.5 . . ?
H47B C47 H47C 109.5 . . ?
C43 C48 H48A 109.5 . . ?
C43 C48 H48B 109.4 . . ?
H48A C48 H48B 109.5 . . ?
C43 C48 H48C 109.5 . . ?
H48A C48 H48C 109.5 . . ?
H48B C48 H48C 109.5 . . ?
C45 C49 H49A 109.5 . . ?
C45 C49 H49B 109.5 . . ?
H49A C49 H49B 109.5 . . ?
C45 C49 H49C 109.5 . . ?
H49A C49 H49C 109.5 . . ?
H49B C49 H49C 109.5 . . ?
C54 C50 C51 113.3(11) . . ?
C54 C50 C41 120.6(11) . . ?
C51 C50 C41 122.6(10) . . ?
C51 C50 C54A 117.6(12) . . ?
C41 C50 C54A 118.4(12) . . ?
N15 C51 C50 124.2(10) . . ?
N15 C51 H51 117.9 . . ?
C50 C51 H51 117.9 . . ?
N15 C52 C53 117.9(12) . . ?
N15 C52 C53A 123.3(11) . . ?
N15 C52 H52A 121.1 . . ?
C53 C52 H52A 121.0 . . ?
N15 C52 H52B 118.3 . . ?
C53A C52 H52B 118.3 . . ?
C54 C53 C52 117.1(12) . . ?
C54 C53 H53 121.5 . . ?
C52 C53 H53 121.5 . . ?
C50 C54 C53 122.7(13) . . ?
C50 C54 H54 118.6 . . ?
C53 C54 H54 118.6 . . ?
C54A C53A C52 116.3(15) . . ?
C54A C53A H53A 121.9 . . ?
C52 C53A H53A 121.9 . . ?
C53A C54A C50 118.8(16) . . ?
C53A C54A H54A 120.6 . . ?
C50 C54A H54A 120.6 . . ?
F6 B3 F5 111.8(9) . . ?
F6 B3 N11 110.8(10) . . ?
F5 B3 N11 109.7(9) . . ?
F6 B3 N12 110.9(9) . . ?
F5 B3 N12 107.5(9) . . ?
N11 B3 N12 105.9(8) . . ?
C55 N16 C58 109.5(3) . . ?
C55 N16 B4 124.6(3) . . ?
C58 N16 B4 125.9(3) . . ?
C63 N17 C60 109.5(3) . . ?
C63 N17 B4 124.6(3) . . ?
C60 N17 B4 125.9(3) . . ?
O13 N18 O14 122.0(4) . . ?
O13 N18 C56 119.0(4) . . ?
O14 N18 C56 118.9(3) . . ?
O16 N19 O15 119.1(7) . . ?
O16 N19 C62 122.7(6) . . ?
O15 N19 C62 115.4(7) . . ?
N16 C55 C56 106.7(3) . . ?
N16 C55 C64 122.1(4) . . ?
C56 C55 C64 131.2(4) . . ?
C57 C56 C55 110.9(3) . . ?
C57 C56 N18 125.4(4) . . ?
C55 C56 N18 123.7(3) . . ?
C56 C57 C58 104.2(3) . . ?
C56 C57 C65 127.8(4) . . ?
C58 C57 C65 127.9(3) . . ?
C59 C58 N16 120.2(3) . . ?
C59 C58 C57 131.1(3) . . ?
N16 C58 C57 108.7(3) . . ?
C60 C59 C58 121.5(3) . . ?
C60 C59 C68A 118.1(8) . . ?
C58 C59 C68A 119.5(8) . . ?
C60 C59 C68 118.9(8) . . ?
C58 C59 C68 119.1(8) . . ?
C59 C60 N17 120.3(3) . . ?
C59 C60 C61 131.1(4) . . ?
N17 C60 C61 108.5(3) . . ?
C62 C61 C60 104.2(3) . . ?
C62 C61 C66 126.8(4) . . ?
C60 C61 C66 128.8(4) . . ?
C61 C62 C63 110.7(4) . . ?
C61 C62 N19 125.6(4) . . ?
C63 C62 N19 123.5(4) . . ?
N17 C63 C62 107.0(4) . . ?
N17 C63 C67 123.5(4) . . ?
C62 C63 C67 129.4(4) . . ?
C55 C64 H64A 109.4 . . ?
C55 C64 H64B 109.5 . . ?
H64A C64 H64B 109.5 . . ?
C55 C64 H64C 109.5 . . ?
H64A C64 H64C 109.5 . . ?
H64B C64 H64C 109.5 . . ?
C57 C65 H65A 109.5 . . ?
C57 C65 H65B 109.5 . . ?
H65A C65 H65B 109.5 . . ?
C57 C65 H65C 109.5 . . ?
H65A C65 H65C 109.5 . . ?
H65B C65 H65C 109.5 . . ?
C61 C66 H66A 109.5 . . ?
C61 C66 H66B 109.5 . . ?
H66A C66 H66B 109.5 . . ?
C61 C66 H66C 109.5 . . ?
H66A C66 H66C 109.5 . . ?
H66B C66 H66C 109.5 . . ?
C63 C67 H67A 109.5 . . ?
C63 C67 H67B 109.4 . . ?
H67A C67 H67B 109.5 . . ?
C63 C67 H67C 109.5 . . ?
H67A C67 H67C 109.5 . . ?
H67B C67 H67C 109.5 . . ?
C69 C68 C72 120.1(13) . . ?
C69 C68 C59 123.6(16) . . ?
C72 C68 C59 116.3(15) . . ?
C68 C69 N20 121.2(18) . . ?
C68 C69 H69 119.5 . . ?
N20 C69 H69 119.4 . . ?
C69 N20 C70 112.0(14) . . ?
C71 C70 N20 127.6(14) . . ?
C71 C70 H70 116.3 . . ?
N20 C70 H70 116.1 . . ?
C70 C71 C72 119.1(19) . . ?
C70 C71 H71 120.4 . . ?
C72 C71 H71 120.5 . . ?
C71 C72 C68 119.9(16) . . ?
C71 C72 H72 120.1 . . ?
C68 C72 H72 120.0 . . ?
C69A C68A C72A 118.0(13) . . ?
C69A C68A C59 119.5(18) . . ?
C72A C68A C59 122.3(17) . . ?
C68A C69A N20A 123.4(19) . . ?
C68A C69A H69A 118.4 . . ?
N20A C69A H69A 118.3 . . ?
C69A N20A C70A 111.7(15) . . ?
C71A C70A N20A 125.1(15) . . ?
C71A C70A H70A 117.5 . . ?
N20A C70A H70A 117.4 . . ?
C70A C71A C72A 124(2) . . ?
C70A C71A H71A 118.0 . . ?
C72A C71A H71A 118.0 . . ?
C71A C72A C68A 117.2(18) . . ?
C71A C72A H72A 121.5 . . ?
C68A C72A H72A 121.4 . . ?
F8 B4 F7 110.3(3) . . ?
F8 B4 N16 110.7(8) . . ?
F7 B4 N16 109.4(8) . . ?
F8 B4 N17 111.4(8) . . ?
F7 B4 N17 108.8(8) . . ?
N16 B4 N17 106.1(3) . . ?
 
loop_
 _geom_torsion_atom_site_label_1
 _geom_torsion_atom_site_label_2
 _geom_torsion_atom_site_label_3
 _geom_torsion_atom_site_label_4
 _geom_torsion
 _geom_torsion_site_symmetry_1
 _geom_torsion_site_symmetry_2
 _geom_torsion_site_symmetry_3
 _geom_torsion_site_symmetry_4
 _geom_torsion_publ_flag
C4 N1 C1 C2 -0.5(14) . . . . ?
B1 N1 C1 C2 -179.4(12) . . . . ?
C4 N1 C1 C10 -179.1(12) . . . . ?
B1 N1 C1 C10 2(2) . . . . ?
N1 C1 C2 C3 0.7(15) . . . . ?
C10 C1 C2 C3 179.2(13) . . . . ?
N1 C1 C2 N3 -180.0(12) . . . . ?
C10 C1 C2 N3 -1(2) . . . . ?
O2 N3 C2 C3 -3(2) . . . . ?
O1A N3 C2 C3 -167.5(12) . . . . ?
O1 N3 C2 C3 158.6(13) . . . . ?
O2 N3 C2 C1 178.1(13) . . . . ?
O1A N3 C2 C1 13.3(19) . . . . ?
O1 N3 C2 C1 -20.5(19) . . . . ?
C1 C2 C3 C4 -0.7(14) . . . . ?
N3 C2 C3 C4 -179.9(12) . . . . ?
C1 C2 C3 C11 -179.3(12) . . . . ?
N3 C2 C3 C11 1(2) . . . . ?
C1 N1 C4 C5 -179.5(11) . . . . ?
B1 N1 C4 C5 -0.6(18) . . . . ?
C1 N1 C4 C3 0.1(14) . . . . ?
B1 N1 C4 C3 179.0(12) . . . . ?
C2 C3 C4 C5 179.9(12) . . . . ?
C11 C3 C4 C5 -1(2) . . . . ?
C2 C3 C4 N1 0.4(14) . . . . ?
C11 C3 C4 N1 179.0(12) . . . . ?
N1 C4 C5 C6 1.6(18) . . . . ?
C3 C4 C5 C6 -178.0(13) . . . . ?
N1 C4 C5 C14 179.3(11) . . . . ?
C3 C4 C5 C14 0(2) . . . . ?
C4 C5 C6 N2 -1.7(19) . . . . ?
C14 C5 C6 N2 -179.5(11) . . . . ?
C4 C5 C6 C7 -179.8(13) . . . . ?
C14 C5 C6 C7 2(2) . . . . ?
C9 N2 C6 C5 -178.4(13) . . . . ?
B1 N2 C6 C5 0.9(19) . . . . ?
C9 N2 C6 C7 0.1(16) . . . . ?
B1 N2 C6 C7 179.4(12) . . . . ?
C5 C6 C7 C8 178.6(14) . . . . ?
N2 C6 C7 C8 0.3(14) . . . . ?
C5 C6 C7 C12 -1(3) . . . . ?
N2 C6 C7 C12 -179.5(13) . . . . ?
C6 C7 C8 C9 -0.5(15) . . . . ?
C12 C7 C8 C9 179.3(13) . . . . ?
C6 C7 C8 N4 -179.8(14) . . . . ?
C12 C7 C8 N4 0(2) . . . . ?
O3 N4 C8 C7 -175.1(17) . . . . ?
O4 N4 C8 C7 -13(2) . . . . ?
O4A N4 C8 C7 30(2) . . . . ?
O3 N4 C8 C9 6(2) . . . . ?
O4 N4 C8 C9 167.6(13) . . . . ?
O4A N4 C8 C9 -149.6(13) . . . . ?
C6 N2 C9 C8 -0.4(16) . . . . ?
B1 N2 C9 C8 -179.7(12) . . . . ?
C6 N2 C9 C13 179.5(12) . . . . ?
B1 N2 C9 C13 0(2) . . . . ?
C7 C8 C9 N2 0.6(16) . . . . ?
N4 C8 C9 N2 179.9(13) . . . . ?
C7 C8 C9 C13 -179.4(14) . . . . ?
N4 C8 C9 C13 0(2) . . . . ?
C6 C5 C14 C18 89.7(13) . . . . ?
C4 C5 C14 C18 -88.1(12) . . . . ?
C6 C5 C14 C15 -90.8(12) . . . . ?
C4 C5 C14 C15 91.4(12) . . . . ?
C18 C14 C15 C16 1.0(9) . . . . ?
C5 C14 C15 C16 -178.5(8) . . . . ?
C14 C15 C16 C17 -0.8(15) . . . . ?
C18 N5 C17 C16 1.6(11) . . . . ?
C15 C16 C17 N5 -0.5(11) . . . . ?
C15 C14 C18 N5 0.1(11) . . . . ?
C5 C14 C18 N5 179.6(8) . . . . ?
C17 N5 C18 C14 -1.4(17) . . . . ?
C1 N1 B1 F2 -61.9(15) . . . . ?
C4 N1 B1 F2 119.3(10) . . . . ?
C1 N1 B1 F1 59.4(15) . . . . ?
C4 N1 B1 F1 -119.4(10) . . . . ?
C1 N1 B1 N2 178.6(12) . . . . ?
C4 N1 B1 N2 -0.1(17) . . . . ?
C9 N2 B1 F2 60.0(17) . . . . ?
C6 N2 B1 F2 -119.2(11) . . . . ?
C9 N2 B1 F1 -61.2(17) . . . . ?
C6 N2 B1 F1 119.6(11) . . . . ?
C9 N2 B1 N1 179.2(13) . . . . ?
C6 N2 B1 N1 0.0(17) . . . . ?
C22 N6 C19 C20 -2.1(11) . . . . ?
B2 N6 C19 C20 176.9(9) . . . . ?
C22 N6 C19 C28 179.7(10) . . . . ?
B2 N6 C19 C28 -1.3(16) . . . . ?
N6 C19 C20 C21 1.4(12) . . . . ?
C28 C19 C20 C21 179.6(10) . . . . ?
N6 C19 C20 N8 -177.3(9) . . . . ?
C28 C19 C20 N8 0.8(16) . . . . ?
O5 N8 C20 C21 160.3(11) . . . . ?
O6 N8 C20 C21 -20.4(15) . . . . ?
O5 N8 C20 C19 -21.1(15) . . . . ?
O6 N8 C20 C19 158.3(11) . . . . ?
C19 C20 C21 C22 -0.2(12) . . . . ?
N8 C20 C21 C22 178.5(9) . . . . ?
C19 C20 C21 C29 172.2(10) . . . . ?
N8 C20 C21 C29 -9.0(18) . . . . ?
C19 N6 C22 C23 178.5(9) . . . . ?
B2 N6 C22 C23 -0.4(14) . . . . ?
C19 N6 C22 C21 2.0(11) . . . . ?
B2 N6 C22 C21 -177.0(9) . . . . ?
C20 C21 C22 C23 -177.1(10) . . . . ?
C29 C21 C22 C23 10.1(18) . . . . ?
C20 C21 C22 N6 -1.0(11) . . . . ?
C29 C21 C22 N6 -173.9(10) . . . . ?
N6 C22 C23 C24 3.3(15) . . . . ?
C21 C22 C23 C24 179.0(10) . . . . ?
N6 C22 C23 C32 -176.7(9) . . . . ?
C21 C22 C23 C32 -1.1(16) . . . . ?
C22 C23 C24 N7 -0.2(15) . . . . ?
C32 C23 C24 N7 179.9(9) . . . . ?
C22 C23 C24 C25 -179.2(11) . . . . ?
C32 C23 C24 C25 0.9(16) . . . . ?
C27 N7 C24 C23 -178.8(9) . . . . ?
B2 N7 C24 C23 -6.2(15) . . . . ?
C27 N7 C24 C25 0.4(11) . . . . ?
B2 N7 C24 C25 173.1(10) . . . . ?
C23 C24 C25 C26 178.7(11) . . . . ?
N7 C24 C25 C26 -0.4(12) . . . . ?
C23 C24 C25 C30 -4(2) . . . . ?
N7 C24 C25 C30 177.2(12) . . . . ?
C24 C25 C26 C27 0.3(13) . . . . ?
C30 C25 C26 C27 -177.4(12) . . . . ?
C24 C25 C26 N9 178.7(11) . . . . ?
C30 C25 C26 N9 1(2) . . . . ?
O7 N9 C26 C27 16(2) . . . . ?
O8 N9 C26 C27 -146.5(14) . . . . ?
O7A N9 C26 C27 -30.3(18) . . . . ?
O8A N9 C26 C27 139.9(13) . . . . ?
O7 N9 C26 C25 -162.3(15) . . . . ?
O8 N9 C26 C25 35.2(19) . . . . ?
O7A N9 C26 C25 151.5(13) . . . . ?
O8A N9 C26 C25 -38.3(18) . . . . ?
C24 N7 C27 C26 -0.2(12) . . . . ?
B2 N7 C27 C26 -172.8(10) . . . . ?
C24 N7 C27 C31 179.4(10) . . . . ?
B2 N7 C27 C31 6.9(17) . . . . ?
C25 C26 C27 N7 0.0(14) . . . . ?
N9 C26 C27 N7 -178.5(10) . . . . ?
C25 C26 C27 C31 -179.6(12) . . . . ?
N9 C26 C27 C31 2(2) . . . . ?
C24 C23 C32 C33 -97.8(13) . . . . ?
C22 C23 C32 C33 82.3(13) . . . . ?
C24 C23 C32 C36 90.5(15) . . . . ?
C22 C23 C32 C36 -89.4(16) . . . . ?
C24 C23 C32 C36A 63.6(16) . . . . ?
C22 C23 C32 C36A -116.4(16) . . . . ?
C34 N10 C33 C32 0.3(16) . . . . ?
C36 C32 C33 N10 -10(2) . . . . ?
C36A C32 C33 N10 16.6(17) . . . . ?
C23 C32 C33 N10 179.5(10) . . . . ?
C33 N10 C34 C35A -21(3) . . . . ?
C33 N10 C34 C35 11(2) . . . . ?
N10 C34 C35 C36 -13(3) . . . . ?
C34 C35 C36 C32 4(3) . . . . ?
C33 C32 C36 C35 7(3) . . . . ?
C23 C32 C36 C35 178.2(17) . . . . ?
N10 C34 C35A C36A 21(3) . . . . ?
C34 C35A C36A C32 -1(3) . . . . ?
C33 C32 C36A C35A -18(2) . . . . ?
C23 C32 C36A C35A -179.5(13) . . . . ?
C27 N7 B2 F3 -61.5(14) . . . . ?
C24 N7 B2 F3 127.1(10) . . . . ?
C27 N7 B2 F4 60.4(14) . . . . ?
C24 N7 B2 F4 -111.0(11) . . . . ?
C27 N7 B2 N6 179.3(10) . . . . ?
C24 N7 B2 N6 7.9(14) . . . . ?
C19 N6 B2 F3 56.4(14) . . . . ?
C22 N6 B2 F3 -124.8(10) . . . . ?
C19 N6 B2 F4 -64.5(13) . . . . ?
C22 N6 B2 F4 114.3(11) . . . . ?
C19 N6 B2 N7 176.6(9) . . . . ?
C22 N6 B2 N7 -4.6(13) . . . . ?
C40 N11 C37 C38 0.7(11) . . . . ?
B3 N11 C37 C38 -177.3(9) . . . . ?
C40 N11 C37 C46 179.5(10) . . . . ?
B3 N11 C37 C46 1.5(15) . . . . ?
O10 N13 C38 C39 21.3(17) . . . . ?
O9 N13 C38 C39 -157.1(11) . . . . ?
O10 N13 C38 C37 -159.0(11) . . . . ?
O9 N13 C38 C37 22.6(15) . . . . ?
N11 C37 C38 N13 178.2(9) . . . . ?
C46 C37 C38 N13 -0.5(18) . . . . ?
N11 C37 C38 C39 -2.1(12) . . . . ?
C46 C37 C38 C39 179.3(11) . . . . ?
N13 C38 C39 C40 -177.6(10) . . . . ?
C37 C38 C39 C40 2.6(12) . . . . ?
N13 C38 C39 C47 4.5(18) . . . . ?
C37 C38 C39 C47 -175.3(10) . . . . ?
C38 C39 C40 C41 -179.8(11) . . . . ?
C47 C39 C40 C41 -2(2) . . . . ?
C38 C39 C40 N11 -2.2(11) . . . . ?
C47 C39 C40 N11 175.5(11) . . . . ?
C37 N11 C40 C39 1.0(11) . . . . ?
B3 N11 C40 C39 178.9(9) . . . . ?
C37 N11 C40 C41 178.9(9) . . . . ?
B3 N11 C40 C41 -3.2(15) . . . . ?
C39 C40 C41 C42 178.7(10) . . . . ?
N11 C40 C41 C42 1.4(15) . . . . ?
C39 C40 C41 C50 -5.9(17) . . . . ?
N11 C40 C41 C50 176.8(9) . . . . ?
C40 C41 C42 C43 176.1(11) . . . . ?
C50 C41 C42 C43 0.7(17) . . . . ?
C40 C41 C42 N12 -2.0(15) . . . . ?
C50 C41 C42 N12 -177.3(10) . . . . ?
C45 N12 C42 C41 179.2(9) . . . . ?
B3 N12 C42 C41 4.4(16) . . . . ?
C45 N12 C42 C43 0.7(12) . . . . ?
B3 N12 C42 C43 -174.0(10) . . . . ?
C41 C42 C43 C44 -178.7(11) . . . . ?
N12 C42 C43 C44 -0.5(13) . . . . ?
C41 C42 C43 C48 4(2) . . . . ?
N12 C42 C43 C48 -177.7(12) . . . . ?
C42 C43 C44 N14 179.8(12) . . . . ?
C48 C43 C44 N14 -3(2) . . . . ?
C42 C43 C44 C45 0.2(14) . . . . ?
C48 C43 C44 C45 177.4(12) . . . . ?
O11A N14 C44 C43 -167.4(17) . . . . ?
O12A N14 C44 C43 17(2) . . . . ?
O11 N14 C44 C43 149.1(14) . . . . ?
O12 N14 C44 C43 -29.3(18) . . . . ?
O11A N14 C44 C45 12(2) . . . . ?
O12A N14 C44 C45 -163.0(16) . . . . ?
O11 N14 C44 C45 -31.3(18) . . . . ?
O12 N14 C44 C45 150.3(12) . . . . ?
C42 N12 C45 C44 -0.6(12) . . . . ?
B3 N12 C45 C44 174.2(10) . . . . ?
C42 N12 C45 C49 179.4(10) . . . . ?
B3 N12 C45 C49 -5.7(17) . . . . ?
C43 C44 C45 N12 0.3(14) . . . . ?
N14 C44 C45 N12 -179.3(11) . . . . ?
C43 C44 C45 C49 -179.8(12) . . . . ?
N14 C44 C45 C49 1(2) . . . . ?
C42 C41 C50 C54 -106.9(14) . . . . ?
C40 C41 C50 C54 77.6(15) . . . . ?
C42 C41 C50 C51 95.4(14) . . . . ?
C40 C41 C50 C51 -80.1(14) . . . . ?
C42 C41 C50 C54A -71.0(15) . . . . ?
C40 C41 C50 C54A 113.5(14) . . . . ?
C52 N15 C51 C50 1.5(19) . . . . ?
C54 C50 C51 N15 19.4(18) . . . . ?
C41 C50 C51 N15 178.6(11) . . . . ?
C54A C50 C51 N15 -15.0(19) . . . . ?
C51 N15 C52 C53 -24(2) . . . . ?
C51 N15 C52 C53A 11(2) . . . . ?
N15 C52 C53 C54 25(2) . . . . ?
C51 C50 C54 C53 -18(2) . . . . ?
C41 C50 C54 C53 -178.0(13) . . . . ?
C52 C53 C54 C50 -3(2) . . . . ?
N15 C52 C53A C54A -9(3) . . . . ?
C52 C53A C54A C50 -5(3) . . . . ?
C51 C50 C54A C53A 16(2) . . . . ?
C41 C50 C54A C53A -176.5(16) . . . . ?
C37 N11 B3 F6 -57.3(13) . . . . ?
C40 N11 B3 F6 125.1(10) . . . . ?
C37 N11 B3 F5 66.5(13) . . . . ?
C40 N11 B3 F5 -111.1(11) . . . . ?
C37 N11 B3 N12 -177.7(9) . . . . ?
C40 N11 B3 N12 4.7(13) . . . . ?
C45 N12 B3 F6 60.4(14) . . . . ?
C42 N12 B3 F6 -125.6(10) . . . . ?
C45 N12 B3 F5 -62.1(13) . . . . ?
C42 N12 B3 F5 111.9(11) . . . . ?
C45 N12 B3 N11 -179.3(10) . . . . ?
C42 N12 B3 N11 -5.3(14) . . . . ?
C58 N16 C55 C56 0.3(13) . . . . ?
B4 N16 C55 C56 -179.3(11) . . . . ?
C58 N16 C55 C64 179.7(12) . . . . ?
B4 N16 C55 C64 0.1(18) . . . . ?
N16 C55 C56 C57 0.3(14) . . . . ?
C64 C55 C56 C57 -179.1(13) . . . . ?
N16 C55 C56 N18 -179.7(11) . . . . ?
C64 C55 C56 N18 1(2) . . . . ?
O13 N18 C56 C57 -179.8(13) . . . . ?
O14 N18 C56 C57 -2(2) . . . . ?
O13 N18 C56 C55 0(2) . . . . ?
O14 N18 C56 C55 178.0(14) . . . . ?
C55 C56 C57 C58 -0.8(14) . . . . ?
N18 C56 C57 C58 179.2(11) . . . . ?
C55 C56 C57 C65 179.2(13) . . . . ?
N18 C56 C57 C65 -1(2) . . . . ?
C55 N16 C58 C59 -178.9(11) . . . . ?
B4 N16 C58 C59 0.7(17) . . . . ?
C55 N16 C58 C57 -0.8(13) . . . . ?
B4 N16 C58 C57 178.8(11) . . . . ?
C56 C57 C58 C59 178.8(13) . . . . ?
C65 C57 C58 C59 -1(2) . . . . ?
C56 C57 C58 N16 0.9(13) . . . . ?
C65 C57 C58 N16 -179.1(13) . . . . ?
N16 C58 C59 C60 -3.7(18) . . . . ?
C57 C58 C59 C60 178.6(13) . . . . ?
N16 C58 C59 C68A -172.6(14) . . . . ?
C57 C58 C59 C68A 10(2) . . . . ?
N16 C58 C59 C68 168.4(13) . . . . ?
C57 C58 C59 C68 -9(2) . . . . ?
C58 C59 C60 N17 3.8(19) . . . . ?
C68A C59 C60 N17 172.8(15) . . . . ?
C68 C59 C60 N17 -168.4(13) . . . . ?
C58 C59 C60 C61 178.4(12) . . . . ?
C68A C59 C60 C61 -13(2) . . . . ?
C68 C59 C60 C61 6(2) . . . . ?
C63 N17 C60 C59 177.6(13) . . . . ?
B4 N17 C60 C59 -0.8(18) . . . . ?
C63 N17 C60 C61 1.9(14) . . . . ?
B4 N17 C60 C61 -176.5(12) . . . . ?
C59 C60 C61 C62 -177.0(14) . . . . ?
N17 C60 C61 C62 -1.9(15) . . . . ?
C59 C60 C61 C66 6(2) . . . . ?
N17 C60 C61 C66 -178.7(14) . . . . ?
C60 C61 C62 C63 1.3(17) . . . . ?
C66 C61 C62 C63 178.2(15) . . . . ?
C60 C61 C62 N19 177.5(14) . . . . ?
C66 C61 C62 N19 -6(3) . . . . ?
O16 N19 C62 C61 14(3) . . . . ?
O15 N19 C62 C61 -147.1(14) . . . . ?
O16 N19 C62 C63 -170.5(16) . . . . ?
O15 N19 C62 C63 29(2) . . . . ?
C60 N17 C63 C62 -1.0(15) . . . . ?
B4 N17 C63 C62 177.4(12) . . . . ?
C60 N17 C63 C67 -179.9(15) . . . . ?
B4 N17 C63 C67 -2(2) . . . . ?
C61 C62 C63 N17 -0.2(18) . . . . ?
N19 C62 C63 N17 -176.5(14) . . . . ?
C61 C62 C63 C67 178.6(17) . . . . ?
N19 C62 C63 C67 2(3) . . . . ?
C60 C59 C68 C69 96(2) . . . . ?
C58 C59 C68 C69 -76(2) . . . . ?
C60 C59 C68 C72 -81(2) . . . . ?
C58 C59 C68 C72 106.5(17) . . . . ?
C72 C68 C69 N20 -3(3) . . . . ?
C59 C68 C69 N20 179.8(16) . . . . ?
C68 C69 N20 C70 3(3) . . . . ?
C69 N20 C70 C71 -3(3) . . . . ?
N20 C70 C71 C72 4(3) . . . . ?
C70 C71 C72 C68 -4(3) . . . . ?
C69 C68 C72 C71 4(3) . . . . ?
C59 C68 C72 C71 -179.1(17) . . . . ?
C60 C59 C68A C69A 89(2) . . . . ?
C58 C59 C68A C69A -101(2) . . . . ?
C60 C59 C68A C72A -96.0(19) . . . . ?
C58 C59 C68A C72A 73(2) . . . . ?
C72A C68A C69A N20A 8(3) . . . . ?
C59 C68A C69A N20A -176.7(17) . . . . ?
C68A C69A N20A C70A -4(3) . . . . ?
C69A N20A C70A C71A 1(3) . . . . ?
N20A C70A C71A C72A -3(4) . . . . ?
C70A C71A C72A C68A 8(4) . . . . ?
C69A C68A C72A C71A -10(3) . . . . ?
C59 C68A C72A C71A 175.2(17) . . . . ?
C55 N16 B4 F8 60.4(13) . . . . ?
C58 N16 B4 F8 -119.1(10) . . . . ?
C55 N16 B4 F7 -61.4(14) . . . . ?
C58 N16 B4 F7 119.1(10) . . . . ?
C55 N16 B4 N17 -178.6(10) . . . . ?
C58 N16 B4 N17 1.9(15) . . . . ?
C63 N17 B4 F8 -59.4(15) . . . . ?
C60 N17 B4 F8 118.8(10) . . . . ?
C63 N17 B4 F7 62.4(15) . . . . ?
C60 N17 B4 F7 -119.4(11) . . . . ?
C63 N17 B4 N16 -180.0(12) . . . . ?
C60 N17 B4 N16 -1.8(16) . . . . ?
 
_refine_diff_density_max    0.331
_refine_diff_density_min   -0.286
_refine_diff_density_rms    0.052

_shelx_res_file
;
TITL Gwaro8 in Cc
    shelx.res
    created by SHELXL-2018/1 at 09:26:02 on 01-May-2024
CELL  0.56086  14.1331  23.5174  21.8468   90.000   90.088   90.000
ZERR   16.000   0.0006   0.0010   0.0009    0.000    0.001    0.000
LATT -7
SYMM X, -Y, 1/2+Z
SFAC C H B F N O
UNIT 288 256 16 32 80 64
TWIN -1 0 0   0 -1 0   0 0 1
ACTA
LIST 4
CONF
TEMP -173
SIZE 0.13 0.17 0.22
EADP C68 C68A
FLAT C62 N19 O15 O16
L.S. 50
BOND $H
FMAP 2
PLAN 10
WGHT    0.064500    4.502700
BASF   0.44517
FVAR       0.07320   0.50676
MOLE 1
F1    4    0.197231    0.723036    0.578105    11.00000    0.06276    0.03229 =
         0.04056    0.00959    0.01049   -0.01000
F2    4    0.037177    0.722497    0.577940    11.00000    0.06117    0.02613 =
         0.04670    0.00421   -0.00333    0.01335
PART 1
O1    6    0.147130    0.756082    0.825527    10.50000    0.04811
PART 2
O1A   6    0.101768    0.756717    0.825931    10.50000    0.02956
PART 0
O2    6    0.115873    0.675183    0.867015    11.00000    0.07338    0.04222 =
         0.03086   -0.00506   -0.00313    0.00272
O3    6    0.123904    0.584216    0.375645    11.00000    0.16626    0.06583 =
         0.02599    0.01036    0.01969    0.00374
PART 1
O4    6    0.133877    0.502354    0.407476    10.50000    0.03809
PART 2
O4A   6    0.075237    0.502591    0.409030    10.50000    0.04806
PART 0
N1    5    0.116421    0.675677    0.660541    11.00000    0.03814    0.01720 =
         0.03078    0.00219   -0.00052   -0.00222
N2    5    0.117772    0.635128    0.554476    11.00000    0.05006    0.02138 =
         0.02540    0.00600    0.00402   -0.00346
N3    5    0.118461    0.705505    0.821557    11.00000    0.03943    0.02923 =
         0.03105   -0.00582    0.00600   -0.00088
N4    5    0.117499    0.551853    0.417022    11.00000    0.06268    0.04410 =
         0.02870   -0.00035    0.01084   -0.00555
N5    5    0.198170    0.433326    0.706642    11.00000    0.11961    0.02847 =
         0.05378   -0.00127   -0.01875    0.01539
C1    1    0.117538    0.712125    0.707106    11.00000    0.03919    0.02013 =
         0.03557   -0.00047    0.00091    0.00467
C2    1    0.117463    0.679997    0.761892    11.00000    0.03330    0.02442 =
         0.03245   -0.00357    0.00510    0.00052
C3    1    0.117474    0.621603    0.748436    11.00000    0.02874    0.02585 =
         0.02753   -0.00169   -0.00490    0.00187
C4    1    0.116419    0.619928    0.683556    11.00000    0.03185    0.02177 =
         0.02866    0.00553    0.00470    0.00460
C5    1    0.116036    0.573456    0.643628    11.00000    0.03245    0.02195 =
         0.02471    0.00460   -0.00058   -0.00055
C6    1    0.117915    0.580326    0.580422    11.00000    0.04322    0.01860 =
         0.02746    0.00377    0.00681    0.00033
C7    1    0.117698    0.539612    0.531402    11.00000    0.04317    0.02984 =
         0.02567    0.00134    0.00019    0.00119
C8    1    0.117858    0.572316    0.478552    11.00000    0.04661    0.03037 =
         0.02995    0.00128    0.00808    0.00149
C9    1    0.117358    0.631148    0.493318    11.00000    0.04372    0.03189 =
         0.02796    0.00622    0.00320   -0.00385
C10   1    0.116472    0.774908    0.698678    11.00000    0.04814    0.02167 =
         0.04533   -0.00374    0.00312   -0.00630
AFIX 137
H10A  2    0.055530    0.790128    0.712384    11.00000   -1.50000
H10B  2    0.125591    0.783936    0.655294    11.00000   -1.50000
H10C  2    0.167592    0.792010    0.722805    11.00000   -1.50000
AFIX   0
C11   1    0.116398    0.573371    0.792367    11.00000    0.05490    0.02571 =
         0.02371    0.00301    0.00681    0.00662
AFIX 137
H11A  2    0.164305    0.545374    0.780438    11.00000   -1.50000
H11B  2    0.053792    0.555459    0.792026    11.00000   -1.50000
H11C  2    0.130389    0.587471    0.833611    11.00000   -1.50000
AFIX   0
C12   1    0.117042    0.475969    0.535116    11.00000    0.06642    0.02707 =
         0.03054   -0.00360   -0.00473    0.00296
AFIX 137
H12A  2    0.080772    0.460461    0.500685    11.00000   -1.50000
H12B  2    0.087778    0.464112    0.573699    11.00000   -1.50000
H12C  2    0.182148    0.461726    0.533391    11.00000   -1.50000
AFIX   0
C13   1    0.116398    0.681521    0.451744    11.00000    0.06241    0.03613 =
         0.03324    0.01488   -0.00021    0.00082
AFIX 137
H13A  2    0.068593    0.675950    0.419761    11.00000   -1.50000
H13B  2    0.178795    0.685936    0.432826    11.00000   -1.50000
H13C  2    0.101175    0.715744    0.475351    11.00000   -1.50000
AFIX   0
C14   1    0.117112    0.514496    0.669428    11.00000    0.04954    0.01829 =
         0.02075    0.00257    0.00496    0.00074
C15   1    0.030504    0.487198    0.680430    11.00000    0.06125    0.02113 =
         0.04307   -0.00221    0.01499   -0.00227
AFIX  43
H15   2   -0.027003    0.506004    0.670518    11.00000   -1.20000
AFIX   0
C16   1    0.027949    0.434562    0.704917    11.00000    0.08181    0.02208 =
         0.04756    0.00029    0.03318   -0.01491
AFIX  43
H16   2   -0.030292    0.415885    0.713053    11.00000   -1.20000
AFIX   0
C17   1    0.113206    0.409196    0.717552    11.00000    0.14286    0.01768 =
         0.03263   -0.00005    0.01833   -0.01340
AFIX  43
H17   2    0.112373    0.372248    0.735122    11.00000   -1.20000
AFIX   0
C18   1    0.199847    0.487171    0.682740    11.00000    0.04467    0.02994 =
         0.04985    0.00672    0.00307    0.00155
AFIX  43
H18   2    0.258641    0.505514    0.675421    11.00000   -1.20000
AFIX   0
B1    3    0.116978    0.691702    0.591734    11.00000    0.04897    0.02081 =
         0.03298    0.00342    0.00575    0.00323
MOLE 2
F3    4    0.422661    0.663192    0.271203    11.00000    0.06718    0.03481 =
         0.03711   -0.00457    0.01034    0.01253
F4    4    0.266674    0.672683    0.292769    11.00000    0.05326    0.03770 =
         0.04880   -0.01051   -0.00609   -0.00765
O5    6    0.387175    0.889174    0.202534    11.00000    0.08178    0.04195 =
         0.06483    0.00609    0.01428   -0.00862
O6    6    0.353745    0.938163    0.283144    11.00000    0.06523    0.02915 =
         0.09783   -0.00156   -0.00036    0.00007
PART 1
O7    6    0.386431    0.507101    0.463853    10.50000    0.05661
O8    6    0.339244    0.545687    0.539560    10.50000    0.05760
PART 2
O7A   6    0.327229    0.507191    0.464643    10.50000    0.04383
O8A   6    0.433517    0.543295    0.533555    10.50000    0.05595
PART 0
N6    5    0.371073    0.750675    0.317026    11.00000    0.04237    0.03524 =
         0.03535   -0.01019   -0.00069    0.00067
N7    5    0.374081    0.660343    0.376835    11.00000    0.04842    0.03102 =
         0.03873   -0.00879    0.00493   -0.00834
N8    5    0.372992    0.892691    0.256785    11.00000    0.03730    0.03884 =
         0.06305    0.00795    0.00667   -0.00344
N9    5    0.374971    0.548133    0.487905    11.00000    0.07211    0.05220 =
         0.03572    0.00920    0.00119   -0.00819
N10   5    0.334347    0.841703    0.564660    11.00000    0.11438    0.02981 =
         0.04391   -0.00082    0.02349   -0.00391
C19   1    0.367304    0.786436    0.270317    11.00000    0.03463    0.03339 =
         0.04314   -0.00925    0.00705   -0.00372
C20   1    0.377380    0.841302    0.293735    11.00000    0.02970    0.03683 =
         0.05318    0.00698    0.00607    0.00670
C21   1    0.390198    0.841213    0.356828    11.00000    0.03691    0.02906 =
         0.05694   -0.00554    0.01589   -0.00873
C22   1    0.386898    0.780333    0.371642    11.00000    0.03252    0.03204 =
         0.03978   -0.01123    0.00840   -0.00616
C23   1    0.391392    0.751638    0.427135    11.00000    0.03496    0.04216 =
         0.03560   -0.01448    0.00713    0.00039
C24   1    0.385403    0.693239    0.430630    11.00000    0.03729    0.04051 =
         0.03416   -0.00820    0.00901    0.00024
C25   1    0.387181    0.655359    0.481966    11.00000    0.04016    0.04263 =
         0.03788    0.00053   -0.00307   -0.00116
C26   1    0.375963    0.601207    0.455217    11.00000    0.04859    0.03797 =
         0.05257   -0.00190   -0.00290    0.00026
C27   1    0.368305    0.605006    0.392680    11.00000    0.04755    0.02961 =
         0.04811   -0.00721    0.00460   -0.00624
C28   1    0.351702    0.769086    0.205052    11.00000    0.04591    0.04461 =
         0.03824   -0.00226   -0.00173   -0.00248
AFIX 137
H28A  2    0.304081    0.793952    0.186384    11.00000   -1.50000
H28B  2    0.329552    0.729618    0.203684    11.00000   -1.50000
H28C  2    0.411271    0.772346    0.182421    11.00000   -1.50000
AFIX   0
C29   1    0.414092    0.887847    0.399074    11.00000    0.04582    0.03259 =
         0.06323   -0.00874    0.01783   -0.00612
AFIX 137
H29A  2    0.455659    0.873484    0.431520    11.00000   -1.50000
H29B  2    0.355979    0.902974    0.417284    11.00000   -1.50000
H29C  2    0.446541    0.918123    0.376538    11.00000   -1.50000
AFIX   0
C30   1    0.401419    0.667315    0.548352    11.00000    0.05598    0.07049 =
         0.03627   -0.00979    0.00544    0.00065
AFIX 137
H30A  2    0.392695    0.632200    0.571829    11.00000   -1.50000
H30B  2    0.355308    0.695769    0.561878    11.00000   -1.50000
H30C  2    0.465613    0.681836    0.554993    11.00000   -1.50000
AFIX   0
C31   1    0.355016    0.559166    0.345219    11.00000    0.07985    0.02755 =
         0.05491   -0.00750    0.01350   -0.01397
AFIX 137
H31A  2    0.291074    0.543366    0.348596    11.00000   -1.50000
H31B  2    0.401620    0.528933    0.351906    11.00000   -1.50000
H31C  2    0.363715    0.575395    0.304296    11.00000   -1.50000
AFIX   0
C32   1    0.403355    0.786234    0.485313    11.00000    0.04566    0.04102 =
         0.04440   -0.01941    0.00441   -0.00961
C33   1    0.324099    0.810554    0.511472    11.00000    0.05583    0.02189 =
         0.03353   -0.00159    0.00440    0.00512
AFIX  43
H33   2    0.263574    0.805919    0.493166    11.00000   -1.20000
AFIX   0
C34   1    0.424906    0.845986    0.587079    11.00000    0.16781    0.05888 =
         0.06474   -0.00980   -0.07011   -0.02346
PART 1
AFIX  43
H34A  2    0.432396    0.861135    0.627106    10.50000    0.05168
AFIX  43
PART 2
H34B  2    0.437923    0.876734    0.614008    10.50000    0.08497
AFIX   0
PART 1
C35   1    0.515039    0.828338    0.552864    10.50000    0.05152
AFIX  43
H35   2    0.576934    0.838698    0.565703    10.50000   -1.20000
AFIX   0
C36   1    0.497483    0.796873    0.503111    10.50000    0.05875
AFIX  43
H36   2    0.548367    0.781758    0.479868    10.50000   -1.20000
AFIX   0
PART 2
C35A  1    0.483520    0.817019    0.576620    10.50000    0.04085
AFIX  43
H35A  2    0.535752    0.815383    0.603987    10.50000   -1.20000
AFIX   0
C36A  1    0.484374    0.782346    0.524494    10.50000    0.04675
AFIX  43
H36A  2    0.535776    0.757663    0.515648    10.50000   -1.20000
AFIX   0
PART 0
B2    3    0.357903    0.684934    0.312093    11.00000    0.05244    0.03088 =
         0.03643   -0.00510    0.00437   -0.00220
MOLE 3
F5    4    0.968093    0.673443    0.292926    11.00000    0.06138    0.03730 =
         0.05502   -0.00542    0.02318    0.01085
F6    4    0.812897    0.663547    0.270689    11.00000    0.06629    0.04104 =
         0.03677   -0.01023   -0.00116   -0.00511
O9    6    0.843645    0.888550    0.200814    11.00000    0.05711    0.05107 =
         0.06444    0.01615    0.00211    0.00609
O10   6    0.879555    0.939085    0.280757    11.00000    0.07391    0.03780 =
         0.09661   -0.00726    0.00957   -0.00370
PART 1
O11   6    0.832069    0.507206    0.458173    10.50000    0.04720
O12   6    0.900061    0.558069    0.544659    10.50000    0.04734
PART 2
O11A  6    0.887249    0.509427    0.469548    10.50000    0.05373
O12A  6    0.835666    0.544111    0.544165    10.50000    0.09032
PART 0
N11   5    0.864625    0.751222    0.315782    11.00000    0.03402    0.02857 =
         0.04125   -0.00811   -0.00144    0.00121
N12   5    0.862524    0.661325    0.376557    11.00000    0.04743    0.03413 =
         0.02560   -0.00663    0.00193    0.00512
N13   5    0.861508    0.893294    0.256802    11.00000    0.03381    0.03249 =
         0.08178   -0.00047    0.00267    0.00393
N14   5    0.864694    0.549922    0.488826    11.00000    0.07376    0.04569 =
         0.06342    0.00570    0.01837    0.00501
N15   5    0.902387    0.842391    0.562745    11.00000    0.07328    0.04071 =
         0.04368   -0.00329   -0.00262   -0.00060
C37   1    0.868619    0.787936    0.268248    11.00000    0.03396    0.03435 =
         0.04262    0.00107    0.00328    0.00173
C38   1    0.858133    0.844007    0.293114    11.00000    0.03259    0.03262 =
         0.05684   -0.01060   -0.00051    0.01012
C39   1    0.844298    0.839611    0.357055    11.00000    0.03092    0.03960 =
         0.05195   -0.01828   -0.00395    0.00589
C40   1    0.850754    0.782180    0.370513    11.00000    0.03716    0.03226 =
         0.04750   -0.01583    0.00357    0.00157
C41   1    0.842444    0.753281    0.426746    11.00000    0.03580    0.03608 =
         0.03892   -0.01046   -0.00064    0.01058
C42   1    0.849576    0.693699    0.430411    11.00000    0.04276    0.03769 =
         0.03413   -0.01256    0.00876    0.00871
C43   1    0.848761    0.656435    0.481074    11.00000    0.04804    0.05548 =
         0.03734   -0.00757    0.00256   -0.00099
C44   1    0.860307    0.602887    0.456584    11.00000    0.05982    0.04727 =
         0.02736    0.00161    0.00877    0.01113
C45   1    0.868575    0.606701    0.390793    11.00000    0.04572    0.04051 =
         0.02906   -0.00020    0.00657    0.00935
C46   1    0.883418    0.768109    0.204948    11.00000    0.04784    0.04488 =
         0.04153   -0.00428    0.00344    0.00044
AFIX 137
H46A  2    0.922418    0.795744    0.182834    11.00000   -1.50000
H46B  2    0.822103    0.764216    0.184362    11.00000   -1.50000
H46C  2    0.915568    0.731192    0.205581    11.00000   -1.50000
AFIX   0
C47   1    0.823430    0.889724    0.397828    11.00000    0.06744    0.04265 =
         0.05814   -0.02730   -0.01864    0.02411
AFIX 137
H47A  2    0.765488    0.882375    0.421107    11.00000   -1.50000
H47B  2    0.814913    0.923858    0.372684    11.00000   -1.50000
H47C  2    0.876315    0.895535    0.426210    11.00000   -1.50000
AFIX   0
C48   1    0.833748    0.670677    0.547578    11.00000    0.06275    0.06509 =
         0.03265   -0.00809    0.01943   -0.01194
AFIX 137
H48A  2    0.864689    0.641917    0.573165    11.00000   -1.50000
H48B  2    0.765805    0.671258    0.556448    11.00000   -1.50000
H48C  2    0.860984    0.708121    0.556387    11.00000   -1.50000
AFIX   0
C49   1    0.881406    0.560278    0.346091    11.00000    0.06299    0.04103 =
         0.04012   -0.00666    0.01428    0.00534
AFIX 137
H49A  2    0.822043    0.539108    0.341777    11.00000   -1.50000
H49B  2    0.931322    0.534587    0.360447    11.00000   -1.50000
H49C  2    0.899371    0.576319    0.306373    11.00000   -1.50000
AFIX   0
C50   1    0.833145    0.786718    0.483393    11.00000    0.04854    0.04767 =
         0.03557   -0.01249    0.00417    0.00790
C51   1    0.908499    0.810845    0.512054    11.00000    0.05386    0.03216 =
         0.03263    0.00005    0.00353    0.00151
AFIX  43
H51   2    0.969455    0.804898    0.494942    11.00000   -1.20000
AFIX   0
C52   1    0.815076    0.849349    0.587366    11.00000    0.09213    0.06140 =
         0.05226   -0.03604    0.00142    0.00902
PART 1
AFIX  43
H52A  2    0.807393    0.857908    0.629565    10.50000   -1.20000
AFIX  43
PART 2
H52B  2    0.807317    0.876895    0.618767    10.50000   -1.20000
AFIX   0
PART 1
C53   1    0.738160    0.843631    0.549381    10.50000    0.03875
AFIX  43
H53   2    0.679624    0.861684    0.558228    10.50000   -1.20000
AFIX   0
C54   1    0.749494    0.810964    0.498506    10.50000    0.03659
AFIX  43
H54   2    0.696498    0.804919    0.472507    10.50000   -1.20000
AFIX   0
PART 2
C53A  1    0.730430    0.815860    0.567588    10.50000    0.04360
AFIX  43
H53A  2    0.672159    0.817590    0.589126    10.50000   -1.20000
AFIX   0
C54A  1    0.741298    0.783538    0.518187    10.50000    0.03985
AFIX  43
H54A  2    0.692057    0.758876    0.505046    10.50000   -1.20000
AFIX   0
PART 0
B3    3    0.877167    0.685740    0.310207    11.00000    0.04812    0.02823 =
         0.03349   -0.00936    0.00214   -0.00054
MOLE 4
F7    4    0.538440    0.373470    0.412433    11.00000    0.04636    0.04812 =
         0.02889    0.00485    0.01510   -0.00894
F8    4    0.697864    0.374615    0.411880    11.00000    0.04565    0.04156 =
         0.03523    0.00456   -0.00295    0.01134
O13   6    0.617637    0.235653    0.209636    11.00000    0.08284    0.02375 =
         0.04659   -0.00116    0.00921   -0.01174
O14   6    0.615215    0.291898    0.132382    11.00000    0.11143    0.03751 =
         0.03182   -0.00772   -0.01412    0.00798
O15   6    0.666210    0.583260    0.517765    11.00000    0.11407    0.06271 =
         0.03185   -0.01108    0.00068   -0.02581
O16   6    0.611494    0.642775    0.453079    11.00000    0.10501    0.03624 =
         0.05804   -0.01407    0.01952    0.00213
N16   5    0.618180    0.380124    0.315360    11.00000    0.03064    0.02593 =
         0.02392    0.00379    0.00300   -0.00503
N17   5    0.615979    0.461554    0.388052    11.00000    0.04233    0.03079 =
         0.01939    0.00197   -0.00387   -0.00438
N18   5    0.618020    0.283427    0.188059    11.00000    0.04627    0.02696 =
         0.03490   -0.00427    0.01015   -0.00015
N19   5    0.622227    0.595335    0.466627    11.00000    0.10013    0.04564 =
         0.03007   -0.01190    0.01098   -0.01256
C55   1    0.618455    0.326724    0.292951    11.00000    0.03120    0.02502 =
         0.03109    0.00009   -0.00055   -0.00286
C56   1    0.618314    0.331513    0.228874    11.00000    0.03179    0.02409 =
         0.03164   -0.00060    0.00600    0.00020
C57   1    0.618444    0.388562    0.210878    11.00000    0.03728    0.02734 =
         0.02894   -0.00165    0.00711   -0.00434
C58   1    0.617395    0.419145    0.266657    11.00000    0.03339    0.02549 =
         0.02163    0.00301    0.00240    0.00488
C59   1    0.618599    0.477720    0.278379    11.00000    0.03291    0.02658 =
         0.02519    0.00127   -0.00453    0.00266
C60   1    0.615150    0.498932    0.337744    11.00000    0.03411    0.02700 =
         0.02398    0.00259    0.00343   -0.00169
C61   1    0.617674    0.555794    0.360182    11.00000    0.04215    0.02877 =
         0.03438   -0.00071    0.01045    0.00438
C62   1    0.616806    0.549789    0.423088    11.00000    0.04991    0.03030 =
         0.02972   -0.00256   -0.00005    0.00120
C63   1    0.615934    0.491402    0.439730    11.00000    0.05918    0.03314 =
         0.02764   -0.00128    0.01372   -0.00488
C64   1    0.619701    0.276212    0.333373    11.00000    0.05788    0.02645 =
         0.03071    0.00455    0.00256   -0.00815
AFIX 137
H64A  2    0.659796    0.246705    0.315233    11.00000   -1.50000
H64B  2    0.555169    0.261623    0.338081    11.00000   -1.50000
H64C  2    0.644964    0.286867    0.373568    11.00000   -1.50000
AFIX   0
C65   1    0.619483    0.411888    0.147158    11.00000    0.08632    0.02989 =
         0.02409    0.00002   -0.00918    0.01311
AFIX 137
H65A  2    0.656766    0.447013    0.146277    11.00000   -1.50000
H65B  2    0.554542    0.420009    0.134022    11.00000   -1.50000
H65C  2    0.647823    0.383920    0.119443    11.00000   -1.50000
AFIX   0
C66   1    0.616033    0.609773    0.325301    11.00000    0.09559    0.02501 =
         0.03575   -0.00361    0.01347    0.00009
AFIX 137
H66A  2    0.600166    0.641199    0.352899    11.00000   -1.50000
H66B  2    0.568428    0.607325    0.292744    11.00000   -1.50000
H66C  2    0.678417    0.616520    0.307177    11.00000   -1.50000
AFIX   0
C67   1    0.616816    0.464981    0.501808    11.00000    0.09140    0.04804 =
         0.02295    0.00238    0.00000    0.00600
AFIX 137
H67A  2    0.580279    0.488666    0.530118    11.00000   -1.50000
H67B  2    0.682208    0.461938    0.516431    11.00000   -1.50000
H67C  2    0.588541    0.426983    0.499655    11.00000   -1.50000
AFIX   0
PART 1
SAME C68A C69A N20A C70A C71A C72A
C68   1    0.636454    0.518229    0.226301    21.00000    0.02476
C69   1    0.721817    0.527343    0.202160    21.00000    0.03576
AFIX  43
H69   2    0.775026    0.507637    0.218213    21.00000   -1.20000
AFIX   0
N20   5    0.734033    0.564597    0.154664    21.00000    0.05033
C70   1    0.642580    0.593838    0.137113    21.00000    0.03217
AFIX  43
H70   2    0.646832    0.621726    0.105778    21.00000   -1.20000
AFIX   0
C71   1    0.565292    0.585928    0.158141    21.00000    0.03970
AFIX  43
H71   2    0.511812    0.605180    0.141827    21.00000   -1.20000
AFIX   0
C72   1    0.555529    0.549954    0.204455    21.00000    0.03504
AFIX  43
H72   2    0.495501    0.545039    0.223235    21.00000   -1.20000
AFIX   0
PART 2
C68A  1    0.606095    0.518122    0.227240   -21.00000    0.02476
C69A  1    0.683040    0.544837    0.203344   -21.00000    0.04623
AFIX  43
H69A  2    0.743753    0.535200    0.218919   -21.00000   -1.20000
AFIX   0
N20A  5    0.677323    0.585794    0.156984   -21.00000    0.04234
C70A  1    0.580800    0.593166    0.135437   -21.00000    0.03864
AFIX  43
H70A  2    0.570400    0.619809    0.103441   -21.00000   -1.20000
AFIX   0
C71A  1    0.512479    0.567945    0.155127   -21.00000    0.04696
AFIX  43
H71A  2    0.451998    0.577583    0.139180   -21.00000   -1.20000
AFIX   0
C72A  1    0.517165    0.526953    0.198388   -21.00000    0.04089
AFIX  43
H72A  2    0.463255    0.504973    0.209049   -21.00000   -1.20000
AFIX   0
PART 0
B4    3    0.619327    0.395386    0.384581    11.00000    0.03665    0.02909 =
         0.02206    0.00227    0.00478   -0.00497
HKLF 4


REM  Gwaro8 in Cc
REM R1 =  0.0511 for   14264 Fo > 4sig(Fo)  and  0.0695 for all   17763 data
REM   1084 parameters refined using     15 restraints

END

WGHT      0.0646      4.4903

REM Highest difference peak  0.331,  deepest hole -0.286,  1-sigma level  0.052
Q1    1   0.5614  0.5811  0.5191  11.00000  0.05    0.33
Q2    1   0.5143  0.8073  0.5710  11.00000  0.05    0.32
Q3    1   0.6789  0.5970  0.1309  11.00000  0.05    0.30
Q4    1   0.1180  0.7650  0.8069  11.00000  0.05    0.27
Q5    1   0.8939  0.5399  0.5370  11.00000  0.05    0.26
Q6    1   0.6055  0.5907  0.1586  11.00000  0.05    0.26
Q7    1   0.7820  0.5489  0.5323  11.00000  0.05    0.25
Q8    1   0.7036  0.8234  0.5417  11.00000  0.05    0.25
Q9    1   0.0618  0.7610  0.8183  11.00000  0.05    0.25
Q10   1   0.0999  0.5015  0.4097  11.00000  0.05    0.24
;
_shelx_res_checksum   43083

_shelx_hkl_file
;
  -2   0   0   12.50    0.80
   2   0   0   13.30    0.80
  -2   0   0   12.20    0.80
  -4   0   0 9999.00  565.54
  -4   0   0 9701.23  564.74
   6   0   0    5.40    0.60
   6   0   0    4.90    0.50
  -6   0   0    4.50    0.50
   6   0   0    4.30    0.40
  -8   0   0 1502.65   95.89
   8   0   0 1415.26   88.79
  -8   0   0 1566.64   97.49
   8   0   0 1350.66   88.79
  10   0   0  131.29    8.10
  10   0   0  132.29    8.00
 -10   0   0  137.59    8.10
  10   0   0  139.19    7.80
  12   0   0  297.57   17.60
  12   0   0  302.57   17.70
 -12   0   0  308.47   17.70
  12   0   0  306.67   17.30
 -14   0   0  115.29    6.70
  14   0   0   98.79    6.50
  14   0   0  104.89    6.70
  14   0   0  109.39    6.70
 -16   0   0   89.59    5.50
  16   0   0   80.09    5.20
  18   0   0   21.60    1.50
  18   0   0   17.90    2.40
   3  -1   0   27.80    1.70
  -3  -1   0   25.50    1.60
  -3  -1   0   25.30    1.60
  -3  -1   0   26.80    1.60
   3  -1   0   26.60    1.60
   3   1   0   27.40    1.60
   3   1   0   27.20    1.60
   3   1   0   25.90    1.60
  -3   1   0   25.50    1.60
  -3   1   0   26.90    1.60
  -5  -1   0    2.10    0.20
  -5  -1   0    2.40    0.30
   5  -1   0    2.50    0.40
   5  -1   0    1.90    0.30
  -5  -1   0    3.40    0.40
   5  -1   0    2.60    0.30
  -5   1   0    2.10    0.30
   5   1   0    2.40    0.30
  -5   1   0    2.30    0.20
   5   1   0    1.90    0.30
   5   1   0    2.60    0.30
   7  -1   0    4.10    0.40
  -7  -1   0    5.10    0.60
   7  -1   0    5.00    0.60
   7  -1   0    4.40    0.60
   7   1   0    4.50    0.50
   7   1   0    5.40    0.60
   7   1   0    4.80    0.40
  -7   1   0    5.10    0.60
   9  -1   0    0.90    0.20
   9  -1   0    0.90    0.30
  -9  -1   0    1.20    0.50
   9  -1   0    1.40    0.40
   9   1   0    1.60    0.20
  -9   1   0    1.30    0.40
   9   1   0    1.00    0.30
   9   1   0    1.40    0.30
  11  -1   0    0.80    0.40
 -11  -1   0    0.50    0.40
  11  -1   0    1.20    0.60
  11  -1   0    1.10    0.20
  11  -1   0    1.00    0.40
  11   1   0    0.80    0.20
 -11   1   0    1.20    0.50
  11   1   0    1.20    0.40
 -13  -1   0    1.40    0.50
  13  -1   0    0.50    0.40
  13  -1   0    0.20    0.50
  13  -1   0    0.60    0.40
  13   1   0    0.00    0.40
  13   1   0    0.50    0.40
  13   1   0    0.70    0.40
  13   1   0    0.50    0.20
 -13   1   0    0.70    0.50
 -15  -1   0   -0.70    0.40
  15  -1   0    0.10    0.40
  15  -1   0    0.30    0.40
  15  -1   0    0.30    0.40
  15  -1   0    0.50    0.60
 -15   1   0   -0.40    0.40
  15   1   0    0.30    0.30
  15   1   0    0.10    0.30
  15   1   0    0.30    0.40
  15   1   0   -0.50    0.50
  17  -1   0    0.00    0.40
  17  -1   0   -0.10    0.30
  17  -1   0    0.60    0.70
 -17  -1   0   -0.70    0.40
  17  -1   0    0.30    0.40
  17  -1   0    0.30    0.50
  17   1   0   -0.20    0.30
  17   1   0   -0.60    0.50
  17   1   0    0.30    0.50
  17   1   0   -0.30    0.30
 -17   1   0    0.20    0.40
  -2  -2   0  611.74   37.80
   2  -2   0  620.74   40.20
   2  -2   0  634.14   37.80
   2   2   0  599.94   39.90
   2   2   0  607.44   37.70
  -2   2   0  660.83   40.70
  -4  -2   0    3.80    0.50
   4  -2   0    4.70    0.50
  -4  -2   0    3.80    0.40
   4  -2   0    4.70    0.60
  -4  -2   0    3.50    0.30
   4  -2   0    4.70    0.40
   4   2   0    3.70    0.40
   4   2   0    4.30    0.50
  -4   2   0    4.50    0.40
   4   2   0    4.50    0.40
  -4   2   0    4.40    0.50
   6  -2   0   29.10    1.90
   6  -2   0   27.70    1.90
  -6  -2   0   29.70    1.90
  -6  -2   0   29.10    1.80
   6   2   0   28.90    1.80
   6   2   0   29.20    1.80
  -6   2   0   28.90    1.80
  -6   2   0   29.20    1.70
  -6   2   0   26.80    1.90
   6   2   0   28.90    1.90
  -8  -2   0    4.10    0.50
   8  -2   0    4.50    0.70
  -8  -2   0    5.30    0.80
   8  -2   0    5.10    0.90
   8  -2   0    4.40    0.50
   8  -2   0    4.10    0.60
  -8   2   0    5.90    0.70
   8   2   0    4.20    0.60
   8   2   0    5.60    0.50
   8   2   0    5.60    0.70
  10  -2   0    8.30    1.20
  10  -2   0    7.60    0.90
 -10  -2   0    8.80    1.00
  10  -2   0    8.50    0.60
  10  -2   0    8.90    1.00
  10  -2   0    8.70    0.60
  10   2   0    9.40    0.90
  10   2   0    7.90    0.90
  10   2   0    8.80    0.70
  12  -2   0    0.10    0.40
  12  -2   0    0.10    0.60
 -12  -2   0   -1.00    0.50
  12  -2   0    0.80    0.50
  12  -2   0    0.50    0.20
  12  -2   0    0.30    0.10
 -12   2   0    0.60    0.50
  12   2   0   -0.50    0.40
  12   2   0    1.50    0.50
  12   2   0   -1.00    0.30
  12   2   0    0.10    0.20
  14  -2   0    0.20    0.60
  14  -2   0   -0.10    0.30
 -14  -2   0   -0.70    0.40
  14   2   0   -0.10    0.10
  14   2   0   -0.50    0.30
 -14   2   0    0.40    0.50
  14   2   0    0.20    0.40
  14   2   0    0.20    0.30
 -16  -2   0   -1.20    0.40
  16  -2   0    0.00    0.50
  16  -2   0   -0.50    0.40
  16  -2   0    0.50    0.40
  16  -2   0   -0.40    0.40
  16  -2   0    0.00    0.30
  16   2   0    0.20    0.60
 -16   2   0    0.00    0.40
  16   2   0    0.70    0.50
  16   2   0    0.40    0.50
  16   2   0   -0.50    0.30
  18  -2   0    0.00    0.40
  18  -2   0   -0.10    0.30
  18  -2   0    0.20    0.60
  18  -2   0    0.30    0.60
  18  -2   0    0.00    0.30
 -18  -2   0   -0.10    0.50
  18   2   0    0.50    0.30
  18   2   0   -0.40    0.40
  18   2   0    0.30    0.50
  18   2   0    2.10    0.90
 -18   2   0    0.70    0.50
  -1  -3   0   51.59    3.10
  -1   3   0   49.70    3.00
  -1   3   0   52.99    3.00
   1   3   0   52.29    3.00
  -3  -3   0    0.10    0.10
   3  -3   0    0.30    0.10
  -3  -3   0    0.50    0.10
   3  -3   0    0.30    0.20
   3  -3   0    0.30    0.10
   3  -3   0    0.50    0.20
  -3  -3   0    0.30    0.10
   3   3   0    0.20    0.10
   3   3   0    0.30    0.10
   3   3   0    0.20    0.10
  -3   3   0    0.30    0.10
   3   3   0    0.40    0.10
  -3   3   0    0.20    0.10
  -3   3   0    0.40    0.20
   5  -3   0    0.90    0.30
  -5  -3   0    0.40    0.20
   5  -3   0    0.40    0.20
   5  -3   0    0.60    0.30
  -5  -3   0    0.60    0.20
  -5  -3   0    0.40    0.10
   5  -3   0    0.60    0.10
  -5   3   0    0.70    0.20
  -5   3   0    0.70    0.20
   5   3   0    0.70    0.20
  -5   3   0    0.40    0.10
   5   3   0    1.00    0.20
   5   3   0    0.80    0.20
   7  -3   0  112.49    6.50
   7  -3   0  109.89    6.60
  -7  -3   0  106.39    6.50
   7  -3   0  109.59    6.30
   7  -3   0  109.89    6.70
  -7  -3   0  109.89    6.50
   7   3   0  109.19    6.50
  -7   3   0  105.89    6.30
   7   3   0  110.19    6.50
  -7   3   0  113.09    6.50
   7   3   0  108.89    6.40
  -7   3   0  108.89    6.30
   9  -3   0    9.80    1.20
   9  -3   0    7.60    0.60
   9  -3   0    8.50    0.90
  -9  -3   0    9.70    1.00
   9  -3   0    8.30    0.90
  -9  -3   0    7.10    0.70
   9  -3   0    6.10    0.60
   9   3   0    7.90    0.70
  -9   3   0    9.20    0.90
   9   3   0    7.50    0.80
   9   3   0    7.70    0.80
  11  -3   0    0.30    0.30
  11  -3   0   -0.10    0.20
  11  -3   0    1.10    0.50
 -11  -3   0    0.10    0.30
  11  -3   0    0.20    0.20
  11  -3   0    0.10    0.10
  11   3   0    0.00    0.20
 -11   3   0    0.10    0.30
  11   3   0    0.00    0.20
  11   3   0    0.30    0.20
  11   3   0   -0.10    0.20
  13  -3   0    2.60    0.60
 -13  -3   0    3.40    0.70
  13  -3   0    3.20    0.30
  13  -3   0    4.50    1.00
  13  -3   0    3.40    0.70
  13   3   0    3.80    0.70
  13   3   0    4.30    0.70
  13   3   0    3.90    0.60
  13   3   0    2.90    0.40
 -13   3   0    3.80    0.70
 -15  -3   0    0.30    0.50
  15  -3   0   -0.40    0.20
  15  -3   0    0.10    0.30
  15  -3   0    0.60    0.40
  15  -3   0   -0.60    0.60
  15  -3   0    0.60    0.50
  15   3   0   -0.30    0.30
 -15   3   0    0.00    0.30
  15   3   0    0.00    0.20
  15   3   0    0.20    0.30
  15   3   0    0.20    0.30
  17  -3   0    1.90    0.60
  17  -3   0    0.90    0.30
  17  -3   0    2.40    0.60
  17  -3   0    2.90    1.00
  17  -3   0    2.80    0.90
 -17  -3   0    2.60    0.80
  17   3   0    2.50    0.70
 -17   3   0    1.90    0.50
  17   3   0    1.60    0.40
  17   3   0    3.60    0.70
  17   3   0    3.30    1.10
   0  -4   0   77.19   10.60
   0  -4   0   88.39    7.80
   0   4   0   87.19   11.70
   0   4   0   79.89    7.60
   2  -4   0   70.89    4.20
  -2  -4   0   72.29    4.20
  -2  -4   0   72.39    4.20
   2  -4   0   75.19    4.20
   2  -4   0   72.09    4.20
   2  -4   0   71.29    4.20
   2  -4   0   67.59    4.20
  -2  -4   0   74.69    4.30
   2   4   0   73.09    4.20
  -2   4   0   68.29    4.30
  -2   4   0   70.29    4.30
   2   4   0   72.49    4.20
   2   4   0   72.99    4.20
  -2   4   0   69.29    4.20
  -2   4   0   72.19    4.20
   2   4   0   71.59    4.20
  -2   4   0   69.19    4.20
  -4  -4   0   27.20    1.60
   4  -4   0   25.50    1.70
  -4  -4   0   23.60    1.60
   4  -4   0   27.90    1.70
   4  -4   0   24.80    1.60
   4  -4   0   26.20    1.80
   4  -4   0   25.90    1.60
  -4  -4   0   24.60    1.60
  -4   4   0   27.30    1.70
   4   4   0   24.70    1.60
  -4   4   0   24.40    1.60
   4   4   0   22.70    1.60
   4   4   0   22.90    1.60
   4   4   0   24.10    1.50
  -4   4   0   24.40    1.80
  -6  -4   0    2.40    0.40
   6  -4   0    1.30    0.40
   6  -4   0    1.70    0.30
   6  -4   0    1.40    0.40
  -6  -4   0    0.90    0.20
   6  -4   0    1.20    0.20
   6   4   0    1.60    0.30
   6   4   0    1.40    0.30
  -6   4   0    0.90    0.30
  -6   4   0    1.10    0.20
   6   4   0    1.10    0.30
  -6   4   0    1.00    0.20
   6   4   0    0.90    0.20
  -8  -4   0    0.20    0.20
  -8  -4   0   -0.10    0.20
   8  -4   0    0.30    0.30
   8  -4   0    0.00    0.20
   8  -4   0    0.30    0.40
   8  -4   0    0.30    0.20
   8   4   0    0.80    0.30
   8   4   0    0.30    0.20
  -8   4   0    0.50    0.30
  -8   4   0    0.40    0.10
   8   4   0    0.20    0.20
   8   4   0    0.30    0.20
 -10  -4   0    0.20    0.30
  10  -4   0    0.60    0.30
 -10  -4   0   -0.30    0.30
  10  -4   0   -0.10    0.10
  10  -4   0    0.30    0.30
  10  -4   0    0.50    0.20
  10  -4   0   -0.10    0.40
  10   4   0    0.20    0.20
  10   4   0    0.30    0.20
  10   4   0    0.50    0.30
  10   4   0    0.20    0.20
 -10   4   0    0.50    0.30
  12  -4   0    0.70    0.20
  12  -4   0    1.00    0.60
  12  -4   0    0.60    0.40
 -12  -4   0    1.20    0.60
  12  -4   0    0.40    0.20
  12  -4   0    0.70    0.40
 -12   4   0    0.50    0.40
  12   4   0    0.50    0.30
  12   4   0    0.60    0.40
  12   4   0    0.80    0.30
  12   4   0    0.50    0.30
  14  -4   0    0.10    0.30
  14  -4   0    0.20    0.40
  14  -4   0   -0.10    0.30
 -14  -4   0   -0.30    0.40
  14  -4   0   -0.80    0.40
  14   4   0   -0.40    0.20
  14   4   0   -0.20    0.30
 -14   4   0    0.10    0.40
  14   4   0    0.00    0.30
  14   4   0   -0.20    0.20
  16  -4   0    0.60    0.60
  16  -4   0    1.70    0.50
  16  -4   0    1.20    0.50
 -16  -4   0    0.50    0.50
  16  -4   0    1.10    0.40
  16  -4   0    0.90    0.60
  16   4   0    0.90    0.60
  16   4   0    0.70    0.30
  16   4   0    0.50    0.20
  16   4   0    0.50    0.40
 -16   4   0    2.20    0.60
 -18  -4   0   -0.30    0.50
  18  -4   0   -0.30    0.30
  18  -4   0    1.00    0.70
  18  -4   0   -0.10    0.60
  18  -4   0    0.00    0.30
  18  -4   0   -0.30    0.40
 -18   4   0   -0.10    0.40
  18   4   0   -0.50    0.40
  18   4   0    0.90    0.50
  18   4   0    0.00    0.30
  18   4   0   -0.50    0.60
  18   4   0    0.20    0.40
  -1  -5   0  174.88   16.30
   1  -5   0  168.38   16.20
   1  -5   0  166.68   13.40
  -1  -5   0  173.48   13.50
  -1   5   0  169.48   13.40
   1   5   0  144.79   12.90
  -1   5   0  129.89   15.00
   1   5   0  176.78   16.70
  -3  -5   0   21.40    1.40
   3  -5   0   21.60    1.30
   3  -5   0   19.60    1.40
   3  -5   0   20.80    1.40
  -3  -5   0   20.60    1.30
   3  -5   0   19.80    1.40
   3  -5   0   19.00    1.30
  -3   5   0   18.20    1.30
  -3   5   0   21.40    1.30
  -3   5   0   18.90    1.40
   3   5   0   20.90    1.40
   3   5   0   21.50    1.40
  -3   5   0   19.00    1.30
  -3   5   0   18.80    1.30
   3   5   0   18.90    1.30
   5  -5   0  163.78    9.60
  -5  -5   0  162.58    9.50
   5  -5   0  163.08    9.40
   5  -5   0  164.28    9.50
  -5  -5   0  166.38    9.50
   5   5   0  163.98    9.50
  -5   5   0  164.68    9.40
   5   5   0  166.68    9.50
  -5   5   0  160.78    9.50
  -5   5   0  153.18    9.70
   5   5   0  163.28    9.30
   5   5   0  163.38    9.50
   7  -5   0    1.30    0.30
   7  -5   0    2.20    0.40
   7  -5   0    1.80    0.40
  -7  -5   0    2.20    0.40
   7  -5   0    2.40    0.50
   7  -5   0    2.20    0.50
  -7  -5   0    1.70    0.40
   7   5   0    1.90    0.40
  -7   5   0    2.20    0.40
   7   5   0    1.90    0.40
  -7   5   0    2.20    0.30
  -7   5   0    2.40    0.40
   7   5   0    1.90    0.30
   7   5   0    2.10    0.30
  -9  -5   0    8.90    1.00
  -9  -5   0    7.40    0.80
   9  -5   0    8.40    0.70
   9  -5   0    9.20    1.20
   9  -5   0    7.40    1.00
   9  -5   0    8.60    1.00
  -9   5   0    7.90    0.60
  -9   5   0    6.60    0.80
   9   5   0    8.00    0.80
   9   5   0    8.30    0.70
   9   5   0    8.10    0.90
   9   5   0    7.80    0.70
 -11  -5   0    0.40    0.20
 -11  -5   0   -0.10    0.30
  11  -5   0    0.30    0.20
  11  -5   0    0.00    0.30
  11  -5   0    0.00    0.20
  11  -5   0    0.00    0.30
  11  -5   0    0.60    0.50
  11  -5   0    0.30    0.20
  11   5   0    0.00    0.20
  11   5   0    0.60    0.30
 -11   5   0    0.00    0.30
  11   5   0    0.00    0.20
  11   5   0    0.20    0.30
  13  -5   0    2.00    0.60
  13  -5   0    1.30    0.20
  13  -5   0    0.90    0.20
  13  -5   0    1.30    0.50
 -13  -5   0    2.00    0.70
  13  -5   0    1.60    0.40
  13   5   0    1.50    0.40
  13   5   0    1.30    0.50
 -13   5   0    1.20    0.40
  13   5   0    2.10    0.40
  13   5   0    1.20    0.40
 -15  -5   0   -0.30    0.50
  15  -5   0    0.10    0.30
  15  -5   0    0.10    0.50
  15  -5   0    0.30    0.30
  15   5   0   -0.10    0.20
 -15   5   0    0.00    0.30
  15   5   0    0.40    0.30
  15   5   0    0.20    0.30
  15   5   0   -0.10    0.40
 -17  -5   0    1.20    0.70
  17  -5   0    0.20    0.40
  17  -5   0   -0.50    0.40
  17  -5   0    0.10    0.60
  17  -5   0    0.10    0.30
  17  -5   0    0.00    0.40
  17   5   0   -0.20    0.30
  17   5   0    0.40    0.40
  17   5   0   -0.20    0.30
 -17   5   0    0.20    0.40
  17   5   0    0.10    0.20
  17   5   0    0.00    0.40
   0  -6   0    5.60    0.50
   0  -6   0    5.30    0.50
   0  -6   0    5.30    0.50
   0   6   0    5.50    0.50
   0   6   0    5.30    0.50
   0   6   0    5.60    0.50
   0   6   0    4.80    0.40
   0   6   0    4.70    0.50
   0   6   0    5.40    0.60
  -2  -6   0  140.99    8.20
   4  -6   0   72.79    4.50
   4  -6   0   74.59    4.50
   4  -6   0   73.99    4.50
  -4  -6   0   73.59    4.50
   4  -6   0   73.49    4.40
   4  -6   0   73.39    4.60
  -4   6   0   76.39    4.50
   4   6   0   69.59    4.50
   4   6   0   72.89    4.50
   4   6   0   73.99    4.50
  -4   6   0   79.69    4.60
  -4   6   0   71.59    4.50
  -4   6   0   81.39    4.50
   4   6   0   72.69    4.50
  -4   6   0   75.39    4.50
   6  -6   0   55.49    3.60
   6  -6   0   57.59    3.50
  -6  -6   0   54.19    3.60
  -6  -6   0   58.89    3.60
   6  -6   0   57.09    3.60
   6  -6   0   57.79    3.50
   6  -6   0   57.19    3.70
   6   6   0   56.49    3.50
   6   6   0   59.39    3.30
  -6   6   0   52.99    3.70
   6   6   0   55.99    3.50
   6   6   0   59.89    3.60
  -6   6   0   58.99    3.50
   6   6   0   58.29    3.30
  -6   6   0   54.99    3.50
   8  -6   0    7.80    0.90
   8  -6   0    6.20    0.60
   8  -6   0    8.30    0.70
  -8  -6   0    6.60    0.80
   8  -6   0    5.80    0.90
  -8  -6   0    6.20    0.70
   8   6   0    5.50    0.50
   8   6   0    6.70    0.70
  -8   6   0    7.80    0.70
   8   6   0    7.10    0.80
  -8   6   0    5.70    0.70
  -8   6   0    6.40    0.60
   8   6   0    7.40    0.80
  10  -6   0    9.20    0.90
  10  -6   0   10.30    0.80
  10  -6   0   11.40    1.40
  10  -6   0   11.40    1.20
 -10  -6   0    9.60    0.90
  10  -6   0   11.40    1.10
 -10  -6   0   13.00    1.30
 -10   6   0    9.80    1.00
  10   6   0    8.70    0.90
 -10   6   0   10.40    0.80
  10   6   0    9.70    0.80
  10   6   0   10.80    1.00
  10   6   0    9.00    0.90
 -12  -6   0    3.00    0.60
  12  -6   0    2.90    0.50
  12  -6   0    3.50    0.40
 -12  -6   0    3.80    0.70
  12  -6   0    3.30    0.50
  12  -6   0    3.60    0.90
  12  -6   0    4.00    0.70
  12  -6   0    3.10    0.70
  12   6   0    2.40    0.60
  12   6   0    3.30    0.50
 -12   6   0    3.00    0.60
  12   6   0    3.20    0.60
  12   6   0    3.60    0.50
  14  -6   0    2.70    0.60
  14  -6   0    3.20    0.40
  14  -6   0    2.20    0.80
 -14  -6   0    3.40    0.60
  14  -6   0    3.00    0.30
 -14  -6   0    4.40    0.90
  14  -6   0    3.80    0.80
  14  -6   0    4.00    0.60
  14   6   0    3.10    0.70
  14   6   0    3.40    0.60
  14   6   0    3.20    0.50
 -14   6   0    4.80    0.70
  16  -6   0    0.60    0.40
  16  -6   0    0.10    0.40
  16  -6   0    0.10    0.70
  16  -6   0    0.80    0.60
  16  -6   0    0.70    0.50
 -16  -6   0   -0.40    0.50
 -16   6   0   -0.10    0.40
  16   6   0    0.80    0.50
  16   6   0    0.50    0.30
  16   6   0    0.90    0.40
  16   6   0    0.70    0.30
  16   6   0    0.20    0.30
  18  -6   0    0.40    0.60
  18  -6   0   -0.10    0.30
  18  -6   0   -0.10    0.60
  18  -6   0   -0.20    0.40
  18  -6   0    0.00    0.50
 -18  -6   0    1.30    0.70
  18   6   0    0.10    0.30
  18   6   0    0.40    0.40
  18   6   0   -0.60    0.40
 -18   6   0    0.40    0.40
  18   6   0    0.30    0.20
  18   6   0   -0.60    0.30
  -1  -7   0   25.70    1.80
  -1  -7   0   28.70    1.80
   1  -7   0   25.60    1.80
   1  -7   0   26.80    1.80
   1  -7   0   27.30    1.80
   1  -7   0   25.10    1.90
  -1  -7   0   26.50    1.80
   1  -7   0   29.20    1.80
  -1  -7   0   27.40    1.80
   1   7   0   26.90    1.80
   1   7   0   28.70    1.80
   1   7   0   29.80    1.90
  -1   7   0   27.70    1.90
  -1   7   0   27.90    1.80
  -1   7   0   27.50    1.80
  -1   7   0   28.40    1.90
   1   7   0   30.50    1.90
  -1   7   0   28.50    1.80
   1   7   0   27.50    1.80
  -1   7   0   30.10    1.90
   3  -7   0    0.40    0.20
   3  -7   0    1.00    0.30
  -3  -7   0    0.80    0.20
   3  -7   0    1.30    0.30
   3  -7   0    0.50    0.20
   3  -7   0    0.40    0.20
  -3  -7   0    0.30    0.20
  -3  -7   0    1.00    0.30
  -3   7   0    0.90    0.30
   3   7   0    0.70    0.20
  -3   7   0    0.60    0.30
  -3   7   0    0.50    0.20
   3   7   0    0.60    0.20
  -3   7   0    0.90    0.30
  -3   7   0    0.40    0.20
   3   7   0    0.90    0.20
   3   7   0    0.60    0.20
  -3   7   0    0.70    0.20
   5  -7   0    0.20    0.20
   5  -7   0    0.10    0.20
   5  -7   0    0.30    0.20
  -5  -7   0    0.00    0.20
   5  -7   0    0.40    0.20
   5  -7   0    0.10    0.10
  -5   7   0    0.00    0.20
   5   7   0    0.30    0.20
   5   7   0   -0.20    0.10
  -5   7   0   -0.30    0.20
  -5   7   0    0.40    0.20
   5   7   0    0.30    0.20
   5   7   0    0.30    0.20
  -5   7   0    0.00    0.20
  -5   7   0    0.50    0.20
  -7  -7   0   12.60    1.10
   7  -7   0   10.50    1.10
   7  -7   0   10.00    1.00
   7  -7   0   10.60    1.20
   7  -7   0   10.60    1.20
  -7  -7   0   14.10    1.10
   7  -7   0   10.30    0.90
  -7   7   0   10.80    1.00
   7   7   0   12.10    0.70
   7   7   0   14.20    1.10
   7   7   0   11.70    1.00
   7   7   0   14.20    1.10
  -7   7   0   12.30    1.00
   7   7   0   12.30    0.70
  -9  -7   0    8.90    1.00
   9  -7   0   10.80    1.10
   9  -7   0    8.90    1.10
  -9  -7   0    8.70    0.90
   9  -7   0    8.50    0.90
   9  -7   0    7.80    0.70
   9  -7   0    9.00    1.20
   9   7   0    7.40    0.60
   9   7   0    7.60    0.80
  -9   7   0    7.40    0.70
   9   7   0    8.00    0.60
   9   7   0    9.30    0.90
  -9   7   0    7.30    0.90
   9   7   0    8.00    0.90
  -9   7   0    7.30    0.70
  11  -7   0    4.50    0.80
  11  -7   0    4.50    0.50
 -11  -7   0    4.60    0.70
  11  -7   0    3.70    0.80
  11  -7   0    5.00    0.70
  11  -7   0    4.30    0.70
 -11   7   0    4.40    0.70
  11   7   0    4.00    0.60
 -11   7   0    4.60    0.40
  11   7   0    4.80    0.60
  11   7   0    5.10    0.50
  11   7   0    5.70    0.80
  13  -7   0    2.10    0.50
  13  -7   0    2.10    0.30
  13  -7   0    1.50    1.20
 -13  -7   0    1.60    0.60
  13  -7   0    1.50    0.50
  13  -7   0    2.30    0.60
  13  -7   0    1.20    0.30
 -13  -7   0    3.00    0.60
  13   7   0    2.40    0.40
  13   7   0    2.30    0.50
  13   7   0    1.20    0.40
  13   7   0    2.10    0.60
  13   7   0    1.80    0.40
  15  -7   0    1.20    0.20
 -15  -7   0    0.00    0.50
  15  -7   0    1.40    0.20
  15  -7   0    0.30    0.50
  15  -7   0    1.20    0.70
  15  -7   0    0.80    0.50
  15  -7   0    0.90    0.40
  15   7   0    0.80    0.30
  15   7   0    1.50    0.40
  15   7   0    1.50    0.40
  15   7   0    1.70    0.40
  15   7   0    1.20    0.50
 -15   7   0    1.80    0.50
  17  -7   0   -0.50    0.50
  17  -7   0   -0.40    0.40
  17  -7   0   -0.20    0.50
  17  -7   0   -0.40    0.30
  17  -7   0    0.50    0.50
 -17  -7   0    0.10    0.50
  17   7   0   -0.30    0.40
  17   7   0   -0.10    0.30
  17   7   0   -0.30    0.30
 -17   7   0   -0.10    0.30
  17   7   0    0.30    0.30
  17   7   0   -0.10    0.20
   0  -8   0   65.59    4.00
   0  -8   0   64.49    4.00
   0  -8   0   67.29    4.00
   0  -8   0   64.69    4.00
   0   8   0   66.49    4.00
   0   8   0   64.29    4.00
   0   8   0   65.29    4.00
   0   8   0   67.49    4.10
   0   8   0   66.89    4.00
   0   8   0   65.39    4.00
  -2  -8   0   10.90    0.90
   2  -8   0   10.10    0.90
   2  -8   0    9.30    0.80
  -2  -8   0   11.00    0.90
   2  -8   0    9.90    0.80
  -2  -8   0   11.40    0.90
   2  -8   0   11.20    0.90
   2  -8   0   10.60    0.90
  -2  -8   0   10.00    0.80
  -2   8   0    7.70    0.80
  -2   8   0   11.10    0.90
   2   8   0   10.10    0.90
  -2   8   0    9.10    0.90
  -2   8   0   11.00    0.90
   2   8   0   10.80    0.90
   2   8   0   11.20    0.80
   2   8   0   12.50    0.90
  -2   8   0   10.00    0.90
  -2   8   0   10.10    0.90
   4  -8   0    3.60    0.50
  -4  -8   0    3.40    0.50
  -4  -8   0    4.10    0.60
   4  -8   0    3.20    0.50
  -4  -8   0    3.00    0.50
  -4  -8   0    3.10    0.20
   4  -8   0    2.80    0.50
   4  -8   0    2.90    0.50
  -4  -8   0    2.90    0.30
   4  -8   0    3.40    0.50
   4   8   0    3.30    0.50
  -4   8   0    5.60    0.60
   4   8   0    4.00    0.50
   4   8   0    2.60    0.50
  -4   8   0    3.60    0.50
  -4   8   0    3.90    0.60
  -4   8   0    3.60    0.50
   4   8   0    4.20    0.50
  -4   8   0    3.30    0.50
   6  -8   0   15.40    1.30
  -6  -8   0   15.20    1.20
   6  -8   0   13.20    1.10
   6  -8   0   14.90    1.10
   6  -8   0   13.80    1.10
   6  -8   0   13.50    1.20
   6   8   0   14.40    1.20
   6   8   0   13.50    1.10
   6   8   0   13.60    1.10
  -6   8   0   14.80    1.30
  -6   8   0   12.70    1.10
  -6   8   0   13.50    1.10
  -6   8   0   15.70    1.10
  -6   8   0   14.60    1.20
   6   8   0   14.30    1.20
  -8  -8   0   10.60    1.10
   8  -8   0   11.90    1.40
   8  -8   0   11.60    1.10
  -8  -8   0   13.30    1.20
   8  -8   0   11.80    1.00
   8  -8   0   12.20    1.10
   8  -8   0    9.70    1.20
  -8   8   0   12.40    1.00
   8   8   0   11.30    1.30
  -8   8   0   12.40    1.10
   8   8   0   13.20    1.10
   8   8   0   11.70    1.10
  10  -8   0    0.20    0.20
 -10  -8   0    0.00    0.30
  10  -8   0   -0.20    0.20
  10  -8   0    0.20    0.30
  10  -8   0   -0.20    0.30
  10  -8   0   -0.20    0.20
 -10  -8   0    0.20    0.30
  10   8   0    0.10    0.10
  10   8   0   -0.50    0.20
 -10   8   0    0.20    0.20
  10   8   0    0.10    0.10
  10   8   0    0.20    0.20
  10   8   0   -0.50    0.10
 -10   8   0    0.20    0.30
 -10   8   0   -0.10    0.20
  12  -8   0    1.70    0.60
 -12  -8   0    1.50    0.50
  12  -8   0    0.60    0.50
  12  -8   0    1.70    0.30
 -12  -8   0    1.00    0.50
  12  -8   0    1.40    0.40
  12  -8   0    0.60    0.50
  12   8   0    1.90    0.50
 -12   8   0    1.10    0.40
  12   8   0    1.70    0.40
 -12   8   0    1.40    0.20
  12   8   0    1.00    0.30
  12   8   0    1.00    0.40
  12   8   0    0.90    0.20
  14  -8   0   -0.40    0.20
  14  -8   0    0.00    0.30
  14  -8   0   -0.40    0.20
  14  -8   0    0.30    0.20
 -14  -8   0    0.50    0.40
  14  -8   0    0.60    0.60
  14  -8   0    0.00    0.40
 -14  -8   0    0.70    0.50
  14   8   0    0.00    0.20
  14   8   0    0.40    0.40
  14   8   0   -0.30    0.30
  14   8   0    0.10    0.20
 -14   8   0    0.00    0.30
  14   8   0    0.60    0.20
  16  -8   0   -0.80    0.30
  16  -8   0    0.40    0.50
  16  -8   0    0.00    0.50
 -16  -8   0    0.20    0.60
  16  -8   0    0.80    0.50
  16  -8   0   -0.40    0.30
  16   8   0    0.00    0.40
 -16   8   0    0.40    0.40
  16   8   0    0.30    0.30
  16   8   0    0.10    0.30
  16   8   0    0.00    0.20
  18  -8   0    0.60    0.60
 -18  -8   0    1.60    0.80
  18  -8   0    1.00    0.40
  18  -8   0    0.70    0.70
  18  -8   0    0.30    0.50
  18   8   0    1.40    0.40
  18   8   0    1.50    0.40
  18   8   0    1.20    0.40
  18   8   0    1.00    0.60
 -18   8   0    1.30    0.50
  -1  -9   0   20.70    1.50
   1  -9   0   21.90    1.50
  -1  -9   0   20.60    1.60
  -1  -9   0   21.60    1.60
   1  -9   0   23.70    1.60
  -1  -9   0   20.50    1.60
   1  -9   0   25.70    1.60
   1  -9   0   23.80    1.60
   1   9   0   20.80    1.60
   1   9   0   22.40    1.50
   1   9   0   22.10    1.60
  -1   9   0   21.90    1.60
   1   9   0   23.00    1.60
  -1   9   0   22.00    1.60
  -1   9   0   21.90    1.60
  -1   9   0   23.30    1.60
  -1   9   0   21.20    1.60
  -1   9   0   23.70    1.60
  -3  -9   0  156.58    9.30
   3  -9   0  157.68    9.30
   3  -9   0  163.38    9.30
   3  -9   0  155.58    9.30
  -3  -9   0  158.48    9.30
  -3  -9   0  163.08    9.30
  -3   9   0  152.28    9.30
   3   9   0  160.98    9.30
  -3   9   0  159.98    9.30
  -3   9   0  156.88    9.30
  -3   9   0  152.18    9.30
   3   9   0  153.08    9.30
  -3   9   0  158.78    9.30
   3   9   0  154.98    9.30
  -3   9   0  158.38    9.30
   5  -9   0    5.70    0.70
  -5  -9   0    6.20    0.80
  -5  -9   0    4.90    0.70
   5  -9   0    5.10    0.70
   5  -9   0    5.50    0.80
   5  -9   0    6.50    0.70
   5  -9   0    5.00    0.70
   5   9   0    4.30    0.60
  -5   9   0    6.80    0.80
   5   9   0    4.90    0.60
  -5   9   0    6.10    0.70
   5   9   0    6.50    1.20
  -5   9   0    6.70    0.80
  -5   9   0    6.40    0.80
  -5   9   0    3.90    0.70
   7  -9   0  151.18    9.10
   7  -9   0  159.08    9.30
  -7  -9   0  150.08    9.20
   7  -9   0  151.18    9.10
   7  -9   0  162.68    9.30
   7  -9   0  163.38    9.20
  -7   9   0  145.19    9.40
   7   9   0  154.68    9.20
   7   9   0  154.88    9.10
   7   9   0  152.98    9.10
  -7   9   0  147.19    9.10
   7   9   0  161.38    9.20
  -7   9   0  150.08    9.20
  -7   9   0  153.58    9.10
  -9  -9   0    2.90    0.60
   9  -9   0    2.00    0.60
   9  -9   0    3.10    0.70
   9  -9   0    1.90    0.50
  -9  -9   0    2.40    0.50
   9  -9   0    2.00    0.50
   9  -9   0    2.70    0.40
   9   9   0    2.80    0.50
  -9   9   0    2.80    0.50
  -9   9   0    3.00    0.50
   9   9   0    2.10    0.60
   9   9   0    2.00    0.40
   9   9   0    2.90    0.50
  11  -9   0    5.10    1.00
  11  -9   0    4.80    0.80
  11  -9   0    4.30    0.80
 -11  -9   0    4.60    0.70
 -11  -9   0    4.20    0.80
  11  -9   0    5.40    0.70
  11  -9   0    4.40    0.60
 -11   9   0    3.90    0.50
  11   9   0    5.20    0.80
 -11   9   0    4.00    0.70
  11   9   0    3.80    0.40
  11   9   0    4.90    0.70
  11   9   0    5.40    0.70
 -11   9   0    4.80    0.60
  11   9   0    5.00    0.40
 -13  -9   0    1.90    0.60
  13  -9   0    2.00    0.70
 -13  -9   0    1.90    0.70
  13  -9   0    1.50    0.50
  13  -9   0    2.50    0.70
  13  -9   0    2.00    0.60
  13  -9   0    2.20    0.40
  13   9   0    2.50    0.30
 -13   9   0    1.60    0.50
  13   9   0    1.70    0.50
  13   9   0    1.50    0.50
  13   9   0    2.10    0.50
  15  -9   0    0.00    0.40
 -15  -9   0   -0.30    0.40
  15  -9   0    0.10    0.40
 -15  -9   0    0.20    0.40
  15  -9   0    1.20    0.60
  15  -9   0    0.20    0.20
  15  -9   0    0.10    0.50
  15  -9   0    0.00    0.20
  15   9   0    0.00    0.30
  15   9   0    0.30    0.20
  15   9   0    0.00    0.20
  15   9   0   -0.20    0.40
 -15   9   0    0.80    0.40
  15   9   0    0.00    0.30
  17  -9   0    0.50    0.40
  17  -9   0    0.50    0.60
  17  -9   0    1.30    0.70
  17  -9   0    1.60    0.60
 -17  -9   0    0.80    0.60
  17  -9   0    0.70    0.60
  17   9   0    0.00    0.50
 -17   9   0    0.30    0.40
  17   9   0   -0.40    0.30
  17   9   0    0.30    0.30
  17   9   0    0.30    0.30
  17   9   0    0.30    0.20
   0 -10   0    0.20    0.20
   0 -10   0    0.40    0.30
   0 -10   0    0.30    0.20
   0 -10   0    0.10    0.20
   0  10   0    0.20    0.30
   0  10   0    0.00    0.20
   0  10   0    0.60    0.30
   0  10   0    0.20    0.20
   0  10   0    0.70    0.30
   0  10   0    0.50    0.20
  -2 -10   0  152.78    9.30
   2 -10   0  147.79    9.20
  -2 -10   0  154.58    9.30
   2 -10   0  159.18    9.30
  -2 -10   0  157.18    9.20
  -2  10   0  154.68    9.20
  -2  10   0  152.58    9.40
   2  10   0  158.68    9.30
   2  10   0  164.08    9.10
  -2  10   0  160.98    9.20
  -4 -10   0    0.80    0.20
  -4 -10   0    0.80    0.10
  -4 -10   0    0.60    0.30
   4 -10   0    0.80    0.30
   4 -10   0    1.50    0.40
  -4 -10   0    1.00    0.40
  -4 -10   0    1.00    0.40
   4 -10   0    0.50    0.30
   4 -10   0    1.50    0.30
   4 -10   0    0.70    0.30
  -4 -10   0    0.90    0.30
  -4  10   0    0.20    0.20
   4  10   0    0.80    0.30
  -4  10   0    0.90    0.40
  -4  10   0    0.80    0.30
  -4  10   0    0.80    0.30
   4  10   0    1.60    0.40
   4  10   0    0.90    0.30
  -4  10   0    0.80    0.40
   4  10   0    0.90    0.30
  -4  10   0    0.90    0.30
   6 -10   0   21.10    1.60
  -6 -10   0   18.70    1.60
   6 -10   0   21.20    1.70
   6 -10   0   20.50    1.60
   6 -10   0   20.50    1.70
   6 -10   0   23.20    1.70
  -6 -10   0   22.50    1.80
   6  10   0   21.30    1.60
  -6  10   0   23.40    1.80
   6  10   0   21.30    1.60
  -6  10   0   17.80    1.70
  -6  10   0   21.50    1.60
  -6  10   0   22.10    1.70
   6  10   0   22.40    1.60
   6  10   0   19.70    1.60
   8 -10   0    5.90    0.80
   8 -10   0    8.80    1.00
   8 -10   0    7.20    1.00
  -8 -10   0    9.00    1.00
   8 -10   0    6.90    1.00
   8 -10   0    6.90    0.80
   8  10   0    7.80    0.90
  -8  10   0    6.90    0.90
  -8  10   0    6.60    0.90
  -8  10   0    8.70    1.20
  -8  10   0    7.60    0.90
   8  10   0    9.60    1.00
   8  10   0    6.90    0.90
   8  10   0    7.30    1.00
  10 -10   0    3.00    0.70
  10 -10   0    2.70    0.50
  10 -10   0    3.30    0.70
  10 -10   0    3.40    0.70
 -10 -10   0    2.70    0.60
  10 -10   0    2.40    0.50
 -10 -10   0    2.90    0.70
  10  10   0    2.40    0.60
 -10  10   0    2.70    0.50
  10  10   0    4.00    0.70
 -10  10   0    2.50    0.50
  10  10   0    2.20    0.50
  10  10   0    3.50    0.60
  12 -10   0    1.30    0.60
  12 -10   0    0.60    0.40
  12 -10   0   -0.10    0.50
  12 -10   0    0.90    0.40
 -12 -10   0    0.40    0.40
  12 -10   0    0.90    0.30
 -12 -10   0    0.00    0.40
 -12  10   0    0.40    0.20
 -12  10   0    0.20    0.40
  12  10   0    0.90    0.40
  12  10   0    0.50    0.40
 -12  10   0    0.30    0.30
  12  10   0    0.40    0.30
  12  10   0    0.10    0.30
 -14 -10   0    0.50    0.60
  14 -10   0    1.00    0.30
  14 -10   0    1.50    0.60
  14 -10   0    1.30    0.70
 -14 -10   0    0.60    0.40
  14 -10   0    0.50    0.40
  14 -10   0    0.20    0.40
 -14  10   0    0.90    0.50
  14  10   0    0.60    0.30
  14  10   0    1.10    0.50
  14  10   0    1.40    0.40
  14  10   0    0.70    0.10
  14  10   0    0.80    0.20
  16 -10   0    0.30    0.50
  16 -10   0    0.90    0.40
  16 -10   0    0.80    0.70
  16 -10   0    0.50    0.30
  16 -10   0    0.60    0.60
 -16 -10   0    1.00    0.50
  16 -10   0    0.60    0.20
 -16 -10   0    1.70    0.70
  16  10   0    0.00    0.50
 -16  10   0    1.00    0.50
  16  10   0    0.60    0.20
  16  10   0    0.10    0.40
  16  10   0    0.40    0.30
  -1 -11   0   20.10    1.50
  -1 -11   0   18.70    1.50
  -1 -11   0   22.40    1.60
  -1 -11   0   19.20    1.40
   1 -11   0   19.70    1.50
   1 -11   0   18.30    1.50
   1 -11   0   20.50    1.50
   1 -11   0   18.30    1.80
  -1  11   0   19.70    1.50
   1  11   0   20.80    1.60
   1  11   0   18.90    1.40
   1  11   0   18.30    1.50
  -1  11   0   20.50    1.50
  -1  11   0   19.90    1.50
   1  11   0   19.90    1.50
  -1  11   0   18.70    1.50
  -1  11   0   19.70    1.50
  -1  11   0   17.80    1.40
   1  11   0   17.90    1.50
   3 -11   0    9.20    1.00
   3 -11   0    9.00    1.00
   3 -11   0    9.50    0.90
  -3 -11   0    9.20    1.00
  -3 -11   0    9.10    0.90
   3 -11   0    8.10    0.90
   3 -11   0   13.30    1.00
  -3 -11   0    7.80    0.90
  -3 -11   0    8.60    1.00
  -3  11   0   10.10    0.90
  -3  11   0    9.00    1.00
  -3  11   0    9.60    1.00
   3  11   0    9.00    0.80
  -3  11   0   10.10    0.90
  -3  11   0   10.30    0.90
   3  11   0    9.50    1.00
  -3  11   0    8.70    1.00
   3  11   0    9.50    1.00
   3  11   0    9.80    1.10
  -5 -11   0    2.50    0.20
  -5 -11   0    3.00    0.50
  -5 -11   0    4.10    0.60
   5 -11   0    3.50    0.60
   5 -11   0    3.80    0.60
  -5 -11   0    2.80    0.20
  -5 -11   0    2.80    0.50
   5 -11   0    3.40    0.60
   5 -11   0    2.70    0.50
  -5 -11   0    2.40    0.50
   5 -11   0    1.70    0.40
   5  11   0    2.60    0.50
  -5  11   0    3.00    0.50
   5  11   0    3.10    0.50
  -5  11   0    2.60    0.50
  -5  11   0    2.70    0.60
   5  11   0    2.60    0.50
  -5  11   0    2.60    0.50
  -5  11   0    2.90    0.50
   5  11   0    2.90    0.60
   7 -11   0   29.30    2.10
   7 -11   0   30.30    2.10
  -7 -11   0   30.70    2.20
   7 -11   0   28.30    2.20
   7 -11   0   30.50    2.10
   7 -11   0   29.00    2.20
   7  11   0   30.80    2.10
   7  11   0   30.90    2.10
  -7  11   0   29.10    2.30
   7  11   0   23.70    2.10
  -7  11   0   28.90    2.10
  -7  11   0   26.10    2.10
   7  11   0   31.50    2.20
  -7  11   0   30.00    2.10
  -7  11   0   26.70    2.10
   9 -11   0   -0.10    0.30
  -9 -11   0   -0.20    0.20
   9 -11   0   -0.30    0.30
   9 -11   0   -0.30    0.30
   9 -11   0    0.30    0.30
   9 -11   0    0.10    0.20
   9  11   0    0.10    0.20
  -9  11   0    0.30    0.30
   9  11   0    0.50    0.30
  -9  11   0    0.20    0.30
   9  11   0    0.40    0.30
   9  11   0   -0.30    0.30
  11 -11   0    0.40    0.40
 -11 -11   0    0.40    0.40
  11 -11   0    0.10    0.30
  11 -11   0    0.40    0.30
  11 -11   0    0.10    0.30
 -11 -11   0    0.20    0.40
  11 -11   0    1.00    0.40
  11  11   0    0.20    0.30
  11  11   0    0.40    0.30
 -11  11   0    0.50    0.30
 -11  11   0    0.20    0.20
  11  11   0    0.80    0.40
  13 -11   0    1.50    0.50
 -13 -11   0    1.30    0.90
  13 -11   0    0.80    0.50
  13 -11   0    1.00    0.60
 -13 -11   0   -0.10    0.40
  13 -11   0    1.00    0.60
  13 -11   0    0.80    0.30
  13  11   0    0.10    0.30
 -13  11   0    0.50    0.30
  13  11   0    0.90    0.40
  13  11   0    1.40    0.50
 -13  11   0    0.30    0.30
 -13  11   0    0.70    0.30
  13  11   0    0.30    0.50
  15 -11   0   -0.30    0.40
  15 -11   0   -0.30    0.20
  15 -11   0   -0.80    0.30
  15 -11   0   -0.20    0.40
 -15 -11   0    0.10    0.40
  15 -11   0    0.70    0.40
 -15 -11   0    0.00    0.50
  15  11   0   -0.10    0.50
  15  11   0   -0.10    0.40
  15  11   0   -0.30    0.30
 -15  11   0   -0.10    0.30
 -17 -11   0   -0.80    0.60
 -17 -11   0   -0.30    0.30
  17 -11   0   -0.20    0.30
  17 -11   0   -0.60    0.50
  17 -11   0    0.00    0.60
  17 -11   0   -0.10    0.20
  17 -11   0   -0.70    0.50
  17 -11   0   -0.30    0.40
  17  11   0   -0.20    0.30
  17  11   0    0.00    0.50
 -17  11   0   -0.40    0.30
  17  11   0   -0.30    0.60
  17  11   0   -0.10    0.30
   0 -12   0   62.59    4.10
   0 -12   0   61.49    4.00
   0 -12   0   66.79    4.00
   0 -12   0   62.89    4.10
   0  12   0   62.39    4.10
   0  12   0   62.69    4.10
   0  12   0   61.49    4.00
   0  12   0   63.49    3.90
   0  12   0   63.89    4.10
   0  12   0   65.69    4.00
  -2 -12   0   29.90    2.10
  -2 -12   0   26.10    2.00
   2 -12   0   30.30    2.00
   2 -12   0   29.40    2.10
   2 -12   0   31.10    2.10
  -2 -12   0   26.70    2.10
   2 -12   0   28.50    2.10
   2  12   0   31.50    2.10
  -2  12   0   33.00    2.10
   2  12   0   27.30    1.90
  -2  12   0   27.60    2.00
  -2  12   0   27.50    2.00
   2  12   0   27.20    2.00
  -2  12   0   27.80    2.10
  -2  12   0   24.80    2.00
  -2  12   0   26.20    2.00
   2  12   0   28.10    2.10
  -4 -12   0   13.50    1.20
  -4 -12   0   10.80    1.00
   4 -12   0   12.60    1.10
  -4 -12   0   11.80    1.10
   4 -12   0   12.30    1.10
   4 -12   0   12.70    1.10
  -4 -12   0   13.30    1.10
   4 -12   0   11.90    1.10
   4 -12   0   10.40    1.10
  -4  12   0   11.00    1.10
  -4  12   0   11.10    1.20
  -4  12   0   13.90    1.20
  -4  12   0   11.70    1.10
   4  12   0   10.50    1.10
  -4  12   0   14.40    1.20
   4  12   0   13.10    1.00
   4  12   0   12.70    1.20
   4  12   0   13.00    1.20
  -4  12   0   12.00    1.10
   6 -12   0    3.70    0.60
  -6 -12   0    4.70    0.70
   6 -12   0    4.10    0.70
  -6 -12   0    3.50    0.60
   6 -12   0    4.30    0.60
   6 -12   0    3.40    0.70
  -6 -12   0    3.90    0.70
   6 -12   0    3.90    0.70
   6  12   0    3.70    0.60
  -6  12   0    3.80    0.60
  -6  12   0    3.10    0.60
   6  12   0    4.70    0.70
  -6  12   0    4.70    0.70
   6  12   0    3.80    0.70
  -6  12   0    3.30    0.60
   6  12   0    3.30    0.60
  -6  12   0    2.90    0.70
   8 -12   0    0.20    0.30
   8 -12   0    0.60    0.40
   8 -12   0    0.10    0.30
   8 -12   0    0.10    0.30
  -8 -12   0   -0.20    0.30
   8 -12   0   -0.20    0.20
   8  12   0    0.10    0.30
  -8  12   0    0.10    0.40
  -8  12   0    0.30    0.30
  -8  12   0   -0.10    0.20
  -8  12   0    0.20    0.30
   8  12   0    0.90    0.30
   8  12   0    0.40    0.30
   8  12   0   -0.40    0.20
  10 -12   0    4.60    0.90
  10 -12   0    2.90    0.60
 -10 -12   0    3.50    0.70
  10 -12   0    3.50    0.70
  10 -12   0    5.30    0.90
 -10 -12   0    3.90    0.80
  10 -12   0    4.80    0.80
 -10  12   0    3.20    0.60
  10  12   0    5.10    0.80
 -10  12   0    4.30    0.70
 -10  12   0    4.10    0.70
  10  12   0    5.10    0.80
  10  12   0    4.30    0.70
  10  12   0    4.80    0.80
  12 -12   0    1.90    0.50
  12 -12   0    2.80    0.60
  12 -12   0    2.00    0.70
  12 -12   0    2.00    0.60
 -12 -12   0    2.90    0.80
  12 -12   0    1.50    0.50
 -12 -12   0    2.80    0.70
 -12  12   0    2.20    0.50
 -12  12   0    2.70    0.50
  12  12   0    2.30    0.60
  12  12   0    2.70    0.70
  12  12   0    1.60    0.50
  12  12   0    2.20    0.60
  14 -12   0    1.10    0.60
  14 -12   0    0.50    0.40
 -14 -12   0    1.40    0.60
 -14 -12   0    0.60    0.50
  14 -12   0   -0.30    0.50
  14 -12   0    0.50    0.40
  14 -12   0    0.60    0.30
 -14  12   0    0.50    0.40
  14  12   0    0.90    0.40
 -14  12   0    0.50    0.20
  14  12   0    0.50    0.40
 -14  12   0    0.30    0.20
  14  12   0    0.30    0.50
  14  12   0    0.20    0.40
 -16 -12   0    1.70    0.70
 -16 -12   0    1.10    0.60
  16 -12   0    0.70    0.30
  16 -12   0    0.80    0.40
  16 -12   0    0.70    0.70
  16 -12   0    0.80    0.60
  16  12   0    0.60    0.60
  16  12   0    0.70    0.60
  16  12   0    1.30    0.40
  16  12   0    0.40    0.40
   1 -13   0   11.20    1.10
   1 -13   0   12.50    1.10
   1 -13   0   13.60    1.20
  -1 -13   0   13.10    1.10
   1 -13   0   11.10    1.00
  -1 -13   0   12.40    1.20
  -1 -13   0   11.00    1.00
  -1 -13   0   12.70    1.20
  -1  13   0   10.20    1.10
   1  13   0   10.90    1.30
  -1  13   0   12.80    1.20
  -1  13   0   11.60    1.10
  -1  13   0   13.80    1.20
  -1  13   0   11.20    1.00
   1  13   0   13.60    1.20
   1  13   0   12.60    1.10
   1  13   0   13.20    1.20
   1  13   0   13.30    1.00
  -1  13   0   12.60    1.10
  -3 -13   0    0.80    0.30
   3 -13   0    1.20    0.40
  -3 -13   0    1.30    0.30
   3 -13   0    0.90    0.30
  -3 -13   0    0.70    0.40
  -3 -13   0    0.20    0.30
   3 -13   0    0.50    0.30
   3 -13   0    0.60    0.30
   3 -13   0    0.40    0.30
  -3  13   0    0.70    0.30
  -3  13   0    0.10    0.20
  -3  13   0    0.70    0.30
  -3  13   0    0.80    0.30
   3  13   0    1.00    0.40
   3  13   0    0.80    0.30
  -3  13   0    0.70    0.30
  -3  13   0    0.50    0.30
   3  13   0    0.70    0.30
   3  13   0    0.50    0.30
   5 -13   0   17.80    1.50
   5 -13   0   19.20    1.60
  -5 -13   0   19.70    1.60
  -5 -13   0   20.30    1.60
  -5 -13   0   20.10    1.30
  -5 -13   0   20.90    1.20
   5 -13   0   21.70    1.60
   5 -13   0   19.00    1.60
  -5 -13   0   17.80    1.60
  -5 -13   0   17.00    1.50
   5 -13   0   20.20    1.60
  -5  13   0   19.00    1.60
  -5  13   0   20.00    1.70
  -5  13   0   19.10    1.60
   5  13   0   17.50    1.60
   5  13   0   19.70    1.60
   5  13   0   21.20    1.60
   5  13   0   19.40    1.50
  -5  13   0   18.70    1.60
  -5  13   0   17.50    1.60
  -7 -13   0    2.00    0.60
   7 -13   0    2.00    0.60
   7 -13   0    2.80    0.70
   7 -13   0    3.50    0.60
  -7 -13   0    2.80    0.60
   7 -13   0    2.20    0.50
   7 -13   0    3.40    0.70
  -7  13   0    4.30    0.70
  -7  13   0    2.80    0.60
  -7  13   0    3.00    0.60
   7  13   0    2.70    0.60
   7  13   0    2.50    0.60
   7  13   0    3.60    0.70
   7  13   0    2.50    0.60
  -7  13   0    5.30    0.70
   9 -13   0    1.40    0.50
   9 -13   0    0.30    0.40
   9 -13   0    2.20    0.50
   9 -13   0    1.50    0.50
   9 -13   0    1.90    0.60
  -9 -13   0    1.80    0.50
   9  13   0    1.80    0.60
  -9  13   0    1.40    0.40
   9  13   0    1.50    0.50
  -9  13   0    1.50    0.50
  -9  13   0    0.90    0.50
   9  13   0    1.50    0.50
   9  13   0    1.30    0.40
  -9  13   0    2.70    0.60
 -11 -13   0    2.90    0.70
  11 -13   0    2.50    0.70
 -11 -13   0    1.60    0.70
  11 -13   0    2.50    0.60
  11 -13   0    2.10    0.70
  11  13   0    2.00    0.60
  11  13   0    2.60    0.60
  11  13   0    1.60    0.60
  11  13   0    2.50    0.60
 -11  13   0    3.10    0.70
 -11  13   0    3.20    0.60
  13 -13   0    1.20    0.50
 -13 -13   0    1.10    0.50
  13 -13   0   -0.10    0.50
  13 -13   0    0.90    0.60
 -13 -13   0   -0.20    0.50
  13 -13   0   -0.10    0.40
  13 -13   0   -0.20    0.30
  13  13   0    0.90    0.40
 -13  13   0    0.90    0.40
  13  13   0    0.70    0.50
 -13  13   0    0.30    0.30
  13  13   0    0.60    0.40
  13  13   0    0.30    0.40
  15 -13   0    0.20    0.50
  15 -13   0    0.20    0.50
 -15 -13   0   -0.70    0.30
 -15 -13   0    0.00    0.60
  15 -13   0   -0.10    0.20
  15 -13   0    0.10    0.30
  15 -13   0   -0.40    0.40
  15  13   0    0.60    0.40
 -15  13   0    0.00    0.40
  15  13   0    0.00    0.40
  15  13   0    0.20    0.50
  15  13   0   -0.40    0.40
  17 -13   0    0.30    0.60
  17 -13   0   -0.20    0.60
 -17 -13   0    0.30    0.70
  17 -13   0    0.20    0.30
 -17 -13   0    0.40    0.50
  17 -13   0   -0.60    0.50
  17 -13   0    0.20    0.40
  17 -13   0    0.10    0.50
  17  13   0    0.90    0.50
  17  13   0    0.20    0.40
 -17  13   0    0.10    0.50
  17  13   0    0.50    0.70
   0 -14   0    6.50    0.90
   0 -14   0    6.60    0.90
   0 -14   0    8.50    0.80
   0  14   0    6.40    0.80
   0  14   0    6.90    1.00
   0  14   0    6.70    0.90
   0  14   0    7.00    0.90
   0  14   0    7.20    1.00
   0  14   0    7.20    0.90
  -2 -14   0   35.40    2.50
   2 -14   0   36.40    2.60
  -2 -14   0   37.30    2.60
  -2 -14   0   35.90    2.50
   2 -14   0   35.70    2.50
   2 -14   0   33.90    2.40
  -2 -14   0   31.00    2.40
   2 -14   0   36.90    2.60
  -2  14   0   33.40    2.50
   2  14   0   34.60    2.60
   2  14   0   35.30    2.50
  -2  14   0   35.50    2.50
  -2  14   0   35.70    2.50
  -2  14   0   36.30    2.50
   2  14   0   36.30    2.60
  -2  14   0   37.30    2.60
   2  14   0   36.20    2.40
  -2  14   0   34.70    2.50
  -4 -14   0   11.10    1.30
   4 -14   0   10.70    1.20
  -4 -14   0   12.40    1.10
   4 -14   0   10.90    1.10
  -4 -14   0   11.20    1.10
   4 -14   0   11.60    1.20
   4 -14   0   11.00    1.20
   4 -14   0   11.70    1.10
  -4 -14   0   11.90    1.30
  -4  14   0   11.60    1.10
   4  14   0   11.30    1.30
  -4  14   0   13.40    1.40
  -4  14   0   13.10    1.30
   4  14   0   11.50    1.30
  -4  14   0    9.30    1.20
   4  14   0   12.40    1.00
  -4  14   0   10.50    1.20
  -4  14   0   11.30    1.30
   4  14   0   12.80    1.30
  -6 -14   0    2.60    0.30
   6 -14   0    2.70    0.60
   6 -14   0    2.10    0.50
  -6 -14   0    2.10    0.50
   6 -14   0    1.70    0.50
  -6 -14   0    2.80    0.60
   6 -14   0    2.30    0.60
   6 -14   0    2.20    0.60
  -6 -14   0    3.40    0.70
  -6 -14   0    1.60    0.50
  -6 -14   0    2.60    0.20
  -6  14   0    2.90    0.60
  -6  14   0    2.20    0.60
   6  14   0    2.40    0.60
  -6  14   0    2.80    0.70
   6  14   0    2.00    0.60
  -6  14   0    1.80    0.50
   6  14   0    3.00    0.60
   6  14   0    2.80    0.60
  -6  14   0    2.60    0.60
   8 -14   0    8.90    1.10
   8 -14   0    9.40    1.10
   8 -14   0   10.10    1.20
  -8 -14   0    9.50    1.20
  -8 -14   0    8.00    1.10
  -8 -14   0    8.00    1.10
   8 -14   0    9.70    1.20
   8 -14   0   10.10    1.30
  -8  14   0    9.40    1.20
   8  14   0    9.10    1.10
  -8  14   0    9.20    1.10
   8  14   0    9.80    1.20
  -8  14   0    9.00    1.10
   8  14   0    9.50    1.20
  -8  14   0   11.50    1.20
  -8  14   0    7.60    1.20
   8  14   0    7.90    1.00
 -10 -14   0    2.00    0.60
 -10 -14   0    1.80    0.50
  10 -14   0    2.80    0.60
  10 -14   0    4.20    0.80
  10 -14   0    4.40    1.50
  10 -14   0    2.70    0.60
 -10  14   0    2.80    0.70
  10  14   0    3.70    0.70
  10  14   0    2.40    0.80
 -10  14   0    2.10    0.60
 -10  14   0    2.90    0.60
  10  14   0    2.60    0.60
 -10  14   0    2.30    0.80
  10  14   0    2.80    0.70
  12 -14   0    0.80    0.50
  12 -14   0    0.50    0.50
 -12 -14   0    0.00    0.50
  12 -14   0   -0.50    0.40
  12 -14   0    0.50    0.40
 -12 -14   0    1.80    0.70
  12 -14   0    0.30    0.30
  12  14   0    0.80    0.50
  12  14   0    0.20    0.50
 -12  14   0    0.30    0.30
  12  14   0    0.70    0.40
 -12  14   0    1.00    0.50
  12  14   0    0.30    0.40
  14 -14   0   -0.20    0.50
  14 -14   0    0.70    0.40
  14 -14   0    0.30    0.40
  14 -14   0   -0.10    0.30
  14 -14   0    0.00    0.40
 -14 -14   0    0.10    0.40
 -14  14   0    0.80    0.40
  14  14   0    0.50    0.50
  14  14   0    0.30    0.30
  14  14   0    1.00    0.40
 -14  14   0    0.40    0.30
 -14  14   0    0.50    0.30
  14  14   0    0.20    0.40
  16 -14   0   -0.20    0.60
  16 -14   0    0.70    0.40
  16 -14   0   -0.30    0.40
  16 -14   0    0.60    0.40
 -16 -14   0    0.50    0.70
  16 -14   0    0.60    0.60
  16  14   0    0.30    0.40
  16  14   0   -0.30    0.40
  16  14   0    0.40    0.40
 -16  14   0   -0.30    0.40
  -1 -15   0   14.80    1.30
  -1 -15   0   14.60    1.40
  -1 -15   0   15.90    1.40
   1 -15   0   15.20    1.30
   1 -15   0   16.30    1.40
   1 -15   0   15.10    1.40
  -1 -15   0   14.30    1.40
   1 -15   0   16.50    1.40
   1  15   0   15.90    1.30
   1  15   0   14.50    1.40
  -1  15   0   13.00    1.20
  -1  15   0   17.70    1.50
  -1  15   0   13.60    1.40
   1  15   0   13.90    1.40
   1  15   0   17.30    1.40
  -1  15   0   14.60    1.40
   1  15   0   16.60    1.50
  -1  15   0   17.20    1.40
  -1  15   0   16.20    1.40
   1  15   0   14.80    1.30
   3 -15   0   18.60    1.60
  -3 -15   0   20.00    1.70
   3 -15   0   18.70    1.60
  -3 -15   0   18.90    1.70
  -3 -15   0   20.10    1.60
   3 -15   0   20.30    1.60
   3 -15   0   20.20    1.70
  -3 -15   0   17.80    1.50
   3  15   0   17.90    1.60
   3  15   0   21.70    1.70
  -3  15   0   20.60    1.70
  -3  15   0   18.40    1.60
  -3  15   0   21.00    1.70
  -3  15   0   19.60    1.70
   3  15   0   21.20    1.50
  -3  15   0   18.00    1.60
   3  15   0   19.80    1.60
  -3  15   0   19.00    1.60
  -5 -15   0   31.50    2.40
  -5 -15   0   30.80    2.40
   5 -15   0   35.80    2.40
   5 -15   0   36.10    2.50
   5 -15   0   31.30    2.50
  -5 -15   0   34.50    2.50
  -5 -15   0   33.00    2.10
  -5 -15   0   30.80    2.40
   5 -15   0   35.90    2.50
   5 -15   0   35.80    2.40
  -5 -15   0   31.90    2.00
   5  15   0   30.80    2.30
  -5  15   0   36.80    2.50
   5  15   0   32.10    2.50
   5  15   0   34.70    2.50
  -5  15   0   31.30    2.40
  -5  15   0   32.00    2.40
  -5  15   0   30.50    2.40
  -5  15   0   29.30    2.40
   5  15   0   30.00    2.40
  -5  15   0   32.00    2.50
  -7 -15   0    7.70    1.00
   7 -15   0    5.50    0.90
  -7 -15   0    6.80    1.10
   7 -15   0    8.30    1.10
   7 -15   0    5.60    0.80
  -7 -15   0    6.20    0.90
   7 -15   0    6.90    1.00
   7 -15   0    6.00    0.90
  -7  15   0    4.80    0.80
   7  15   0    6.30    1.00
  -7  15   0    6.40    0.90
   7  15   0    4.80    0.80
  -7  15   0    6.20    1.00
   7  15   0    7.90    1.00
  -7  15   0    4.90    0.90
  -7  15   0    7.30    1.00
   7  15   0    5.80    0.90
   9 -15   0    7.60    1.10
  -9 -15   0    9.10    1.10
   9 -15   0    8.80    1.30
  -9 -15   0   11.40    1.30
   9 -15   0    8.60    1.20
   9 -15   0   11.60    1.30
   9 -15   0   10.70    1.20
  -9 -15   0   10.50    1.40
   9  15   0    9.80    1.30
   9  15   0    9.40    1.20
   9  15   0    8.70    1.10
  -9  15   0    8.80    1.20
  -9  15   0    6.10    1.20
  -9  15   0    9.90    1.20
   9  15   0   11.00    1.30
  -9  15   0    8.70    1.20
  11 -15   0    6.20    1.00
 -11 -15   0    5.80    0.90
  11 -15   0    5.20    1.00
  11 -15   0    7.40    0.90
  11 -15   0    6.50    1.10
  11 -15   0    5.00    0.90
 -11  15   0    5.10    0.90
 -11  15   0    6.50    0.90
  11  15   0    5.40    0.90
  11  15   0    5.40    1.00
  11  15   0    6.70    1.00
  11  15   0    6.50    1.00
 -11  15   0    6.50    1.00
  13 -15   0   -0.10    0.40
  13 -15   0    0.30    0.50
 -13 -15   0    1.40    0.60
 -13 -15   0   -0.40    0.30
 -13 -15   0   -0.20    0.40
  13 -15   0    0.30    0.50
  13 -15   0    0.20    0.50
  13 -15   0    0.20    0.30
  13  15   0    0.20    0.40
 -13  15   0    0.20    0.30
  13  15   0   -0.30    0.30
 -13  15   0    0.40    0.40
  13  15   0   -0.40    0.40
  15 -15   0    1.90    0.70
  15 -15   0    2.10    0.60
  15 -15   0    0.80    0.60
  15 -15   0    3.20    0.70
 -15 -15   0    1.40    0.60
 -15 -15   0    1.50    0.60
  15 -15   0    0.90    0.50
 -15 -15   0    2.20    0.90
 -15  15   0    2.20    0.60
  15  15   0    1.60    0.60
  15  15   0    1.30    0.70
  15  15   0    1.60    0.70
  15  15   0    1.90    0.60
 -15  15   0    2.10    0.40
 -15  15   0    1.80    0.40
   0 -16   0    1.10    0.40
   0 -16   0    0.70    0.40
   0 -16   0    0.30    0.30
   0 -16   0    1.10    0.40
   0  16   0    1.30    0.40
   0  16   0    1.60    0.50
   0  16   0    1.80    0.50
   0  16   0    1.10    0.30
   0  16   0    1.20    0.40
   0  16   0    0.80    0.40
  -2 -16   0    4.70    0.80
   2 -16   0    5.10    0.80
  -2 -16   0    7.20    1.00
   2 -16   0    6.00    0.90
   2 -16   0    6.00    0.80
   2 -16   0    6.10    0.90
  -2 -16   0    7.40    0.90
  -2 -16   0    5.90    0.90
  -2  16   0    5.40    0.80
  -2  16   0    6.20    0.90
  -2  16   0    5.40    0.90
   2  16   0    5.80    0.90
   2  16   0    6.10    0.90
   2  16   0    4.60    0.70
  -2  16   0    4.60    0.80
  -2  16   0    6.30    0.90
  -2  16   0    4.80    0.80
   2  16   0    4.90    0.90
  -4 -16   0    2.70    0.60
   4 -16   0    2.10    0.50
  -4 -16   0    2.60    0.60
   4 -16   0    2.50    0.70
  -4 -16   0    3.40    0.60
   4 -16   0    3.30    0.70
   4 -16   0    3.80    0.70
   4 -16   0    2.90    0.60
  -4 -16   0    3.40    0.50
  -4 -16   0    2.10    0.60
   4  16   0    4.10    0.70
   4  16   0    2.20    0.60
  -4  16   0    3.00    0.70
  -4  16   0    2.50    0.60
  -4  16   0    2.70    0.70
  -4  16   0    3.50    0.70
  -4  16   0    3.90    0.70
  -4  16   0    2.60    0.60
   4  16   0    2.50    0.50
   4  16   0    3.80    0.70
  -6 -16   0    0.20    0.40
  -6 -16   0   -0.10    0.20
   6 -16   0    0.00    0.30
   6 -16   0    0.00    0.30
  -6 -16   0    0.00    0.10
   6 -16   0    0.70    0.50
  -6 -16   0   -0.40    0.20
  -6 -16   0    0.10    0.30
   6 -16   0    0.40    0.30
   6 -16   0   -0.10    0.30
  -6 -16   0    0.60    0.40
  -6  16   0    0.20    0.30
   6  16   0   -0.10    0.20
   6  16   0   -0.10    0.30
  -6  16   0    0.60    0.40
   6  16   0    0.30    0.40
  -6  16   0    0.40    0.40
  -6  16   0    0.00    0.30
  -6  16   0   -0.30    0.30
  -8 -16   0    0.10    0.40
   8 -16   0    1.30    0.50
   8 -16   0    1.30    0.50
  -8 -16   0   -0.10    0.30
   8 -16   0    0.20    0.40
   8 -16   0    1.30    0.50
  -8 -16   0    0.80    0.40
   8 -16   0    0.70    0.50
   8  16   0    1.20    0.50
   8  16   0    0.60    0.50
   8  16   0    0.10    0.40
  -8  16   0    0.70    0.40
  -8  16   0    1.20    0.50
  -8  16   0   -0.20    0.30
   8  16   0    0.70    0.40
  -8  16   0    1.20    0.50
  -8  16   0    0.70    0.40
  10 -16   0    1.10    0.50
  10 -16   0    1.50    0.50
  10 -16   0    1.50    0.50
  10 -16   0    3.50    0.80
 -10 -16   0    1.30    0.50
 -10 -16   0    0.60    0.50
 -10 -16   0    1.10    0.40
  10 -16   0    1.10    0.50
 -10  16   0    2.40    0.60
  10  16   0    0.60    0.40
  10  16   0    0.80    0.50
  10  16   0    1.80    0.60
  10  16   0    0.70    0.50
 -10  16   0    0.90    0.60
 -10  16   0    0.90    0.50
 -10  16   0    1.30    0.50
 -12 -16   0    0.80    0.40
  12 -16   0    0.20    0.40
  12 -16   0    0.40    0.60
 -12 -16   0    0.30    0.40
  12 -16   0    0.20    0.40
  12 -16   0   -0.10    0.40
  12 -16   0    1.00    0.60
 -12  16   0    1.10    0.40
  12  16   0    0.40    0.40
  12  16   0    0.90    0.50
 -12  16   0    0.20    0.40
  12  16   0    0.30    0.40
 -12  16   0    0.30    0.40
  12  16   0    0.40    0.50
  14 -16   0    1.60    0.70
  14 -16   0    2.10    0.60
  14 -16   0    2.50    0.70
 -14 -16   0    2.60    0.90
  14 -16   0    1.30    0.60
  14 -16   0    1.90    0.80
 -14 -16   0    2.60    0.80
 -14 -16   0    2.00    0.60
  14  16   0    1.00    0.80
  14  16   0    0.90    0.60
  14  16   0    1.20    0.50
 -14  16   0    1.90    0.50
  14  16   0    3.00    0.70
 -14  16   0    1.70    0.50
  16 -16   0    0.40    0.60
  16 -16   0    2.00    0.80
  16 -16   0    0.30    0.40
  16 -16   0    0.60    0.50
 -16 -16   0    1.40    0.90
  16 -16   0    0.00    0.30
 -16 -16   0   -0.30    0.50
  16  16   0   -0.40    0.60
  16  16   0    0.50    0.50
  16  16   0    1.40    0.70
 -16  16   0   -0.40    0.40
   1 -17   0   18.10    1.60
   1 -17   0   19.10    1.60
  -1 -17   0   16.80    1.80
   1 -17   0   16.50    1.40
   1 -17   0   17.00    1.60
  -1 -17   0   16.00    1.40
  -1 -17   0   13.50    1.60
  -1 -17   0   17.10    1.50
   1  17   0   13.60    1.60
  -1  17   0   14.50    1.50
  -1  17   0   17.60    1.60
   1  17   0   15.40    1.40
  -1  17   0   16.70    1.50
   1  17   0   15.40    1.50
   1  17   0   19.10    1.60
  -1  17   0   16.80    1.40
  -1  17   0   19.00    1.70
   1  17   0   12.10    1.50
  -1  17   0   20.30    1.70
  -3 -17   0    0.30    0.30
   3 -17   0    0.00    0.30
   3 -17   0   -0.30    0.30
  -3 -17   0   -0.40    0.60
   3 -17   0    0.40    0.40
  -3 -17   0    0.30    0.30
   3 -17   0    0.10    0.30
  -3 -17   0    0.70    0.50
   3  17   0    0.90    0.50
   3  17   0    0.40    0.30
  -3  17   0    0.00    0.40
  -3  17   0    0.70    0.40
  -3  17   0    1.20    0.50
   3  17   0    0.60    0.40
   3  17   0    0.50    0.40
  -3  17   0    0.30    0.40
  -3  17   0    0.00    0.30
  -3  17   0    0.10    0.40
  -5 -17   0    1.60    0.30
  -5 -17   0    3.00    0.70
  -5 -17   0    1.10    0.50
   5 -17   0    0.90    0.40
  -5 -17   0    0.60    0.40
   5 -17   0    0.30    0.40
   5 -17   0    0.70    0.40
   5 -17   0    0.70    0.40
   5 -17   0    1.10    0.50
  -5 -17   0    0.50    0.40
  -5 -17   0    0.90    0.30
   5  17   0    1.20    0.50
  -5  17   0    1.50    0.50
  -5  17   0   -0.10    0.40
  -5  17   0    1.50    0.60
   5  17   0    0.80    0.40
  -5  17   0    1.40    0.80
   5  17   0    1.80    0.50
  -5  17   0    1.10    0.50
   5  17   0    1.30    0.50
  -7 -17   0    0.10    0.40
  -7 -17   0    0.30    0.40
   7 -17   0    0.00    0.30
   7 -17   0    0.20    0.50
   7 -17   0   -0.10    0.30
   7 -17   0   -0.10    0.30
   7 -17   0   -0.20    0.30
  -7 -17   0   -0.10    0.40
   7  17   0    0.40    0.30
  -7  17   0    0.10    0.40
   7  17   0    0.30    0.40
   7  17   0   -0.30    0.30
  -7  17   0    0.80    0.60
  -7  17   0    0.10    0.40
  -7  17   0    0.50    0.50
   7  17   0    0.70    0.50
  -7  17   0    0.90    0.50
  -9 -17   0   -0.10    0.40
  -9 -17   0   -0.20    0.30
   9 -17   0    0.40    0.70
  -9 -17   0    0.00    0.40
   9 -17   0   -0.40    0.20
   9 -17   0    0.60    0.50
   9 -17   0   -0.30    0.40
  -9  17   0    0.10    0.40
  -9  17   0   -0.20    0.40
  -9  17   0    0.20    0.40
   9  17   0    0.60    0.50
   9  17   0    0.30    0.30
   9  17   0    0.30    0.40
   9  17   0    0.60    0.50
 -11 -17   0   -0.20    0.40
  11 -17   0    1.70    0.70
  11 -17   0    0.70    0.50
  11 -17   0    1.40    0.60
  11 -17   0    0.40    0.40
 -11 -17   0    1.60    0.60
  11 -17   0    1.70    0.60
  11  17   0    1.10    0.50
 -11  17   0    0.90    0.50
  11  17   0    1.30    0.50
  11  17   0    0.70    0.60
 -11  17   0    2.40    0.90
  11  17   0    1.50    0.60
 -11  17   0   -0.10    0.50
 -11  17   0    2.20    0.60
  13 -17   0    0.30    0.50
 -13 -17   0    0.60    0.70
 -13 -17   0    0.50    0.40
  13 -17   0    0.30    0.40
  13 -17   0    0.30    0.30
  13 -17   0    0.20    0.50
  13 -17   0    0.40    0.50
 -13 -17   0    0.80    0.60
 -13  17   0   -0.60    0.40
  13  17   0    0.00    0.40
  13  17   0    0.00    0.40
 -13  17   0    0.10    0.40
 -13  17   0    0.00    0.40
  13  17   0    0.30    0.50
 -15 -17   0    0.00    0.50
 -15 -17   0   -0.10    0.60
  15 -17   0   -0.40    0.60
 -15 -17   0    0.30    0.60
  15 -17   0    0.60    0.50
  15 -17   0    0.60    0.60
  15 -17   0   -0.50    0.40
  15 -17   0    0.50    0.40
 -15  17   0    0.00    0.40
 -15  17   0    0.40    0.40
  15  17   0    0.00    0.40
  15  17   0    0.20    0.40
  15  17   0    0.10    0.50
  15  17   0    1.40    0.70
   0 -18   0  165.58   10.30
   0 -18   0  172.88   10.50
   0 -18   0  171.28   10.50
   0 -18   0  181.88   10.50
   0  18   0  176.68   10.50
   0  18   0  182.08   10.40
   0  18   0  167.68   10.50
   0  18   0  174.68   10.60
   0  18   0  168.78   10.40
   0  18   0  170.28   10.60
  -2 -18   0   78.49    5.00
  -2 -18   0   68.29    4.90
  -2 -18   0   73.89    4.80
  -2 -18   0   75.19    5.00
   2 -18   0   76.39    5.00
   2 -18   0   82.89    4.90
   2 -18   0   76.49    5.00
   2 -18   0   72.09    5.00
  -2  18   0   71.89    4.80
   2  18   0   76.49    5.00
   2  18   0   72.19    4.90
  -2  18   0   71.29    4.90
  -2  18   0   75.39    5.00
   2  18   0   82.59    5.10
  -2  18   0   72.99    5.00
  -2  18   0   75.79    5.00
   2  18   0   73.19    4.70
   2  18   0   74.19    4.90
  -2  18   0   79.29    5.00
   4 -18   0   28.80    2.20
   4 -18   0   25.50    2.00
   4 -18   0   26.30    2.20
  -4 -18   0   24.70    2.20
  -4 -18   0   24.10    2.10
  -4 -18   0   25.70    2.10
  -4 -18   0   28.60    1.80
  -4 -18   0   24.10    2.00
   4 -18   0   25.90    2.10
  -4  18   0   25.40    2.10
   4  18   0   20.60    2.10
  -4  18   0   26.50    2.10
  -4  18   0   25.20    2.20
  -4  18   0   25.20    2.10
  -4  18   0   26.30    2.10
  -4  18   0   21.60    2.10
   4  18   0   25.40    2.20
   4  18   0   26.70    1.90
   4  18   0   30.50    2.20
  -6 -18   0   12.50    1.40
  -6 -18   0   12.70    1.00
   6 -18   0   11.80    1.40
  -6 -18   0   15.80    1.70
   6 -18   0   14.90    1.60
  -6 -18   0   12.20    1.40
   6 -18   0   12.40    1.40
   6 -18   0   12.70    1.50
  -6 -18   0   12.10    0.90
  -6 -18   0   14.00    1.60
   6 -18   0   12.80    1.50
   6  18   0   11.00    1.50
  -6  18   0   15.60    1.60
  -6  18   0   12.60    1.60
   6  18   0   12.40    1.50
   6  18   0   14.30    1.30
  -6  18   0   12.60    1.50
  -6  18   0   12.90    1.50
  -6  18   0   13.30    1.50
   6  18   0   13.20    1.50
   8 -18   0    7.80    1.20
  -8 -18   0    6.70    1.20
  -8 -18   0    6.10    1.00
   8 -18   0   10.00    1.20
   8 -18   0    6.80    1.30
   8 -18   0    8.90    1.40
   8 -18   0    8.70    1.20
  -8 -18   0    7.40    1.20
  -8  18   0    7.60    1.20
   8  18   0    7.70    1.20
   8  18   0    8.00    1.20
  -8  18   0    8.10    1.20
   8  18   0    6.70    1.00
  -8  18   0    7.80    1.10
  -8  18   0    7.20    1.10
   8  18   0    9.50    1.30
  -8  18   0    5.60    1.00
  10 -18   0    0.30    0.50
 -10 -18   0   -0.50    0.30
  10 -18   0   -0.30    0.30
 -10 -18   0    0.00    0.40
  10 -18   0   -0.50    0.30
 -10 -18   0   -0.10    0.30
  10  18   0    0.70    0.40
 -10  18   0   -0.20    0.40
 -10  18   0   -0.40    0.30
  10  18   0    0.00    0.50
  10  18   0    0.30    0.40
 -10  18   0   -0.80    0.30
 -10  18   0   -0.20    0.40
  10  18   0    0.80    0.60
  12 -18   0    4.50    1.00
  12 -18   0    4.70    0.90
  12 -18   0    3.50    0.80
  12 -18   0    3.60    0.90
 -12 -18   0    2.80    0.90
  12 -18   0    2.00    0.80
 -12  18   0    3.70    0.80
  12  18   0    4.40    0.90
 -12  18   0    4.80    0.80
  12  18   0    4.40    0.80
  12  18   0    6.70    1.10
 -12  18   0    2.20    0.90
 -14 -18   0    1.30    0.60
  14 -18   0    0.80    0.60
 -14 -18   0    0.70    0.60
  14 -18   0    0.10    0.60
  14 -18   0   -0.40    0.50
 -14 -18   0   -0.40    0.50
  14 -18   0    1.40    0.50
 -14  18   0   -0.50    0.30
  14  18   0    0.80    0.60
  14  18   0    1.20    0.60
  14  18   0    1.00    0.50
  14  18   0    0.10    0.60
 -14  18   0    0.70    0.50
 -14  18   0    0.60    0.50
   1 -19   0   10.30    1.40
   1 -19   0   14.30    1.60
  -1 -19   0   12.60    1.50
   1 -19   0   12.70    1.40
  -1 -19   0   12.10    1.50
  -1 -19   0   12.70    1.50
   1 -19   0   12.50    1.50
  -1 -19   0   14.50    1.30
   1  19   0   13.40    1.20
  -1  19   0   12.80    1.40
  -1  19   0   16.70    1.70
   1  19   0   11.10    1.40
   1  19   0   11.20    1.50
  -1  19   0   14.70    1.50
   1  19   0   14.00    1.60
   1  19   0   12.90    1.50
  -1  19   0   13.00    1.50
  -1  19   0   13.20    1.60
  -1  19   0   13.40    1.50
   3 -19   0   22.40    1.90
  -3 -19   0   23.40    1.90
  -3 -19   0   21.60    2.00
   3 -19   0   22.10    2.10
  -3 -19   0   25.30    2.10
   3 -19   0   23.30    2.10
  -3 -19   0   23.60    2.10
   3 -19   0   28.10    2.20
  -3  19   0   25.10    2.10
   3  19   0   22.00    2.10
   3  19   0   27.00    2.10
  -3  19   0   27.20    2.10
  -3  19   0   22.80    2.00
  -3  19   0   27.10    2.20
   3  19   0   24.30    2.10
  -3  19   0   26.20    2.10
   3  19   0   24.80    1.90
  -3  19   0   26.80    2.20
   5 -19   0   23.90    1.90
  -5 -19   0   23.50    1.60
  -5 -19   0   21.60    1.50
   5 -19   0   21.40    2.00
  -5 -19   0   16.50    2.00
  -5 -19   0   19.40    1.90
   5 -19   0   25.60    2.10
  -5 -19   0   22.50    2.00
  -5 -19   0   20.80    1.80
   5 -19   0   18.70    1.90
   5  19   0   23.80    2.00
  -5  19   0   20.70    2.00
  -5  19   0   20.30    1.90
   5  19   0   22.60    2.00
  -5  19   0   25.70    2.10
   5  19   0   18.70    1.70
  -5  19   0   21.20    1.90
  -5  19   0   23.00    2.00
   5  19   0   23.30    2.00
  -5  19   0   24.00    2.00
   7 -19   0   32.00    2.60
  -7 -19   0   31.40    2.60
   7 -19   0   31.20    2.60
   7 -19   0   37.80    3.00
   7 -19   0   36.90    2.70
  -7 -19   0   32.90    2.10
  -7 -19   0   35.50    2.10
  -7 -19   0   29.40    2.70
   7 -19   0   27.20    2.60
  -7 -19   0   38.40    2.70
  -7 -19   0   36.20    2.80
  -7  19   0   31.30    2.70
   7  19   0   33.60    2.80
  -7  19   0   33.30    2.70
   7  19   0   32.20    2.50
  -7  19   0   36.90    2.70
  -7  19   0   34.80    2.70
   7  19   0   34.60    2.70
   7  19   0   35.30    2.70
   9 -19   0    4.00    0.90
  -9 -19   0    1.80    0.70
  -9 -19   0    3.20    0.80
   9 -19   0    2.50    0.70
   9 -19   0    3.60    0.90
  -9 -19   0    3.60    1.00
   9 -19   0    2.70    0.80
   9 -19   0    2.90    0.70
   9  19   0    3.00    0.80
  -9  19   0    3.80    0.90
  -9  19   0    5.30    1.00
   9  19   0    2.60    0.70
   9  19   0    3.40    1.00
  -9  19   0    2.40    0.80
  -9  19   0    2.60    0.70
  -9  19   0    1.00    0.60
   9  19   0    2.70    0.70
  11 -19   0    8.40    1.30
  11 -19   0    6.00    1.00
  11 -19   0    9.90    1.40
  11 -19   0    6.70    1.20
 -11 -19   0    6.10    1.10
 -11 -19   0    8.00    1.10
  11 -19   0    7.10    1.10
 -11 -19   0    7.20    1.30
  11  19   0    6.40    1.10
  11  19   0    6.10    1.10
 -11  19   0    5.60    1.20
 -11  19   0    6.80    1.00
 -11  19   0    8.70    1.30
  11  19   0    6.30    1.20
  11  19   0    7.20    1.10
 -11  19   0    7.00    1.10
  13 -19   0    2.20    0.80
  13 -19   0    1.80    0.60
  13 -19   0    2.00    0.70
 -13 -19   0    1.90    0.70
  13 -19   0    2.00    0.70
  13 -19   0    1.50    0.80
 -13 -19   0    1.40    0.70
  13  19   0    2.30    0.70
 -13  19   0    0.00    0.60
  13  19   0    2.10    0.60
 -13  19   0    0.80    0.60
 -13  19   0    1.80    0.60
  13  19   0    0.90    0.70
  13  19   0    1.20    0.60
 -15 -19   0    2.90    0.90
  15 -19   0    3.10    1.00
 -15  19   0    3.40    0.90
   0 -20   0    0.60    0.50
   0 -20   0    1.90    0.60
   0 -20   0    2.10    0.60
   0 -20   0    2.90    0.80
   0  20   0    1.20    0.60
   0  20   0    1.90    0.60
   0  20   0    2.80    0.70
   0  20   0    1.10    0.50
   0  20   0    1.50    0.50
   0  20   0    1.30    0.50
  -2 -20   0  109.69    6.60
  -2 -20   0  107.39    6.80
  -2 -20   0  100.99    6.70
   2 -20   0  102.99    6.50
   2 -20   0  105.79    6.80
   2 -20   0  104.59    6.70
   2 -20   0  103.69    6.70
  -2 -20   0   97.69    7.00
  -2  20   0  105.29    6.70
   2  20   0  106.29    6.60
   2  20   0  101.09    6.70
   2  20   0  106.69    6.80
  -2  20   0  100.19    6.70
  -2  20   0  114.29    6.60
   2  20   0  102.99    6.80
  -2  20   0  109.99    6.80
  -2  20   0  101.09    6.60
   2  20   0  106.19    6.50
  -2  20   0   98.19    6.70
  -4 -20   0   13.90    1.70
   4 -20   0   16.10    1.80
  -4 -20   0   17.30    1.50
   4 -20   0   13.90    1.70
   4 -20   0   13.60    1.70
   4 -20   0   16.30    1.50
  -4 -20   0   17.20    1.90
  -4 -20   0   13.30    1.70
  -4 -20   0   19.40    1.40
  -4  20   0   14.00    1.60
   4  20   0   18.20    1.70
  -4  20   0   14.60    1.70
  -4  20   0   17.90    1.90
   4  20   0   15.70    1.40
   4  20   0   18.80    2.00
  -4  20   0   13.60    1.70
  -4  20   0   16.20    1.70
  -4  20   0   18.40    2.00
   4  20   0   18.60    1.80
  -6 -20   0   23.70    2.20
   6 -20   0   25.70    2.20
  -6 -20   0   24.80    1.70
  -6 -20   0   23.50    2.10
   6 -20   0   24.10    2.10
   6 -20   0   23.40    2.10
  -6 -20   0   22.20    2.20
   6 -20   0   23.40    2.10
  -6 -20   0   24.80    2.10
  -6 -20   0   25.00    1.70
  -6  20   0   23.80    2.10
  -6  20   0   24.50    2.20
  -6  20   0   24.20    2.20
   6  20   0   23.20    2.10
  -6  20   0   27.10    2.20
  -6  20   0   23.60    2.20
   6  20   0   27.70    2.30
   6  20   0   25.00    2.20
  -8 -20   0    0.50    0.40
   8 -20   0    0.20    0.40
  -8 -20   0    0.30    0.60
  -8 -20   0   -0.10    0.40
   8 -20   0    0.70    0.60
   8 -20   0    1.00    0.70
   8 -20   0    0.00    0.40
   8 -20   0   -0.40    0.40
  -8  20   0    0.30    0.50
   8  20   0    0.50    0.50
   8  20   0    0.70    0.40
   8  20   0    0.90    0.50
   8  20   0    0.90    0.70
  -8  20   0    0.30    0.60
  -8  20   0    0.50    0.50
  -8  20   0   -0.40    0.40
  -8  20   0   -0.60    0.40
  10 -20   0   18.80    1.80
  10 -20   0   18.50    1.80
  10 -20   0   21.90    2.00
 -10 -20   0   20.90    2.30
  10 -20   0   15.60    2.10
  10 -20   0   18.90    1.80
 -10 -20   0   18.70    1.80
 -10 -20   0   16.00    2.00
 -10  20   0   21.00    1.90
 -10  20   0   16.80    2.00
 -10  20   0   16.90    1.90
  10  20   0   17.60    1.80
 -10  20   0   17.10    2.20
  10  20   0   21.20    1.80
  10  20   0   17.30    2.00
  10  20   0   18.70    2.10
  12 -20   0    3.40    0.90
  12 -20   0    3.40    0.80
  12 -20   0    3.50    1.00
 -12 -20   0    2.20    0.80
 -12 -20   0    3.40    1.00
 -12 -20   0    4.50    0.90
  12 -20   0    2.30    0.80
  12 -20   0    4.00    0.90
  12  20   0    4.60    0.90
  12  20   0    4.10    1.00
  12  20   0    4.80    0.90
 -12  20   0    3.20    0.80
 -12  20   0    4.20    0.90
  12  20   0    5.20    1.10
 -12  20   0    2.90    0.80
  14 -20   0    9.60    1.60
 -14 -20   0    8.20    1.50
  14 -20   0   10.40    1.40
  14 -20   0   10.50    1.70
  14 -20   0    9.30    1.30
  14 -20   0   11.30    1.50
 -14  20   0    9.80    1.40
 -14  20   0    8.80    1.20
  14  20   0    9.80    1.40
 -14  20   0    7.70    1.10
  14  20   0   10.20    1.40
  14  20   0   11.30    1.60
  14  20   0   10.30    1.40
   1 -21   0    2.90    0.70
   1 -21   0    2.90    0.80
  -1 -21   0    3.50    0.90
   1 -21   0    3.90    0.90
  -1 -21   0    2.10    0.60
  -1 -21   0    4.80    0.90
   1 -21   0    3.40    0.80
   1  21   0    2.00    0.70
   1  21   0    3.70    0.90
  -1  21   0    4.80    1.00
  -1  21   0    3.60    0.80
  -1  21   0    2.80    0.80
  -1  21   0    4.60    1.00
   1  21   0    2.80    0.80
  -1  21   0    3.80    0.80
   1  21   0    4.50    0.90
  -1  21   0    4.70    0.90
   1  21   0    2.80    0.70
   3 -21   0    0.50    0.60
  -3 -21   0   -0.20    0.30
   3 -21   0    1.30    0.60
  -3 -21   0   -0.10    0.30
  -3 -21   0   -0.20    0.40
  -3 -21   0    0.20    0.50
   3 -21   0    0.90    0.50
   3 -21   0    0.10    0.30
  -3 -21   0    1.00    0.60
   3  21   0    0.60    0.50
  -3  21   0    0.60    0.50
  -3  21   0    0.00    0.40
   3  21   0    0.30    0.70
  -3  21   0    0.60    0.60
  -3  21   0    0.10    0.40
   3  21   0    0.70    0.60
  -3  21   0    0.50    0.50
   3  21   0   -0.40    0.30
  -3  21   0    0.10    0.40
   3  21   0    1.10    0.50
  -5 -21   0    3.30    0.90
  -5 -21   0    1.80    0.60
   5 -21   0    1.80    0.70
   5 -21   0    2.80    0.70
  -5 -21   0    3.30    0.80
  -5 -21   0    5.30    1.10
   5 -21   0    2.90    0.80
  -5 -21   0    3.70    0.60
   5 -21   0    2.50    0.80
  -5  21   0    3.30    0.80
  -5  21   0    2.70    0.80
   5  21   0    1.90    0.80
  -5  21   0    3.30    0.80
   5  21   0    4.00    0.90
  -5  21   0    3.30    0.90
  -5  21   0    3.50    0.80
   5  21   0    3.00    0.70
  -5  21   0    4.40    0.90
   7 -21   0    1.00    0.50
  -7 -21   0    1.20    0.60
   7 -21   0    0.40    0.50
   7 -21   0    0.80    0.50
  -7 -21   0    0.60    0.20
  -7 -21   0    1.20    0.60
  -7 -21   0    0.90    0.50
   7 -21   0    1.10    0.60
  -7 -21   0    1.10    0.70
  -7 -21   0    0.90    0.30
   7 -21   0    1.80    0.70
  -7  21   0    0.80    0.50
  -7  21   0    0.60    0.50
   7  21   0    2.00    0.80
   7  21   0    0.50    0.40
  -7  21   0    1.20    0.60
   7  21   0    0.60    0.70
  -7  21   0    1.70    0.60
   7  21   0    1.60    0.60
  -7  21   0    1.20    0.70
  -9 -21   0    1.10    0.60
   9 -21   0    0.10    0.50
   9 -21   0    0.10    0.40
  -9 -21   0    1.00    0.70
   9 -21   0    1.40    0.70
   9 -21   0    1.10    0.70
   9 -21   0    0.90    0.60
  -9 -21   0    0.70    0.60
  -9  21   0    0.30    0.60
   9  21   0    1.10    0.60
   9  21   0    0.80    0.70
  -9  21   0    0.90    0.60
   9  21   0    1.50    0.70
  -9  21   0    0.80    0.70
  -9  21   0    2.50    0.80
  -9  21   0    2.00    0.90
   9  21   0    0.90    0.50
 -11 -21   0    1.60    0.70
  11 -21   0    0.20    0.50
  11 -21   0    0.60    0.60
  11 -21   0    1.50    0.70
 -11 -21   0   -0.20    0.40
  11 -21   0    0.70    0.60
 -11 -21   0    1.10    0.80
  11 -21   0    1.60    0.80
  11  21   0    0.40    0.60
  11  21   0    0.10    0.50
 -11  21   0    0.30    0.50
 -11  21   0    0.20    0.50
 -11  21   0   -0.30    0.60
 -11  21   0    0.70    0.50
  11  21   0    0.80    0.50
  11  21   0    0.30    0.60
  13 -21   0    2.60    0.80
  13 -21   0    2.70    0.90
  13 -21   0    3.50    0.80
  13 -21   0    3.10    1.00
 -13 -21   0    1.20    0.90
  13 -21   0    3.70    0.90
 -13 -21   0    1.00    0.70
  13  21   0    2.10    0.70
  13  21   0    3.20    0.90
  13  21   0    1.60    0.80
 -13  21   0    2.90    0.90
 -13  21   0    1.10    0.70
  13  21   0    2.10    0.70
 -13  21   0    2.80    0.80
   0 -22   0    6.40    1.20
   0 -22   0    5.80    1.20
   0 -22   0    6.50    1.10
   0 -22   0    6.50    1.00
   0  22   0    8.40    1.10
   0  22   0    5.10    1.20
   0  22   0    4.70    0.90
   0  22   0    5.20    1.30
   0  22   0    6.70    1.10
   2 -22   0   46.70    3.40
  -2 -22   0   45.30    3.60
  -2 -22   0   52.99    3.80
  -2 -22   0   49.60    3.70
   2 -22   0   51.29    3.70
  -2 -22   0   49.40    3.40
   2 -22   0   48.50    3.60
   2 -22   0   48.40    3.60
  -2  22   0   50.29    3.70
   2  22   0   53.69    3.90
  -2  22   0   47.00    3.70
   2  22   0   50.89    4.10
   2  22   0   40.90    3.40
   2  22   0   52.59    3.70
  -2  22   0   49.80    3.60
   2  22   0   52.49    3.40
  -2  22   0   49.80    3.50
  -4 -22   0    3.70    1.00
   4 -22   0    3.60    0.90
   4 -22   0    3.40    0.90
  -4 -22   0    4.50    1.00
  -4 -22   0    5.50    1.00
   4 -22   0    3.90    0.80
   4 -22   0    4.40    1.00
  -4 -22   0    5.80    0.90
  -4 -22   0    4.90    0.70
   4  22   0    5.20    1.00
  -4  22   0    6.20    1.00
   4  22   0    5.30    1.20
   4  22   0    5.20    0.80
   4  22   0    5.20    1.30
  -4  22   0    5.60    1.10
  -4  22   0    5.30    1.00
  -4  22   0    2.50    0.80
   6 -22   0    6.70    1.80
  -6 -22   0   10.60    1.00
   6 -22   0   14.40    1.70
  -6 -22   0    9.80    1.40
  -6 -22   0   13.40    1.00
  -6 -22   0   10.70    1.40
   6 -22   0   11.50    1.60
   6 -22   0   12.50    1.50
  -6 -22   0    8.70    1.40
  -6 -22   0   11.20    2.60
   6  22   0   12.10    1.50
  -6  22   0   11.70    1.60
  -6  22   0   11.10    1.50
  -6  22   0   12.70    1.50
   6  22   0   11.00    1.30
   6  22   0   10.40    1.60
   6  22   0   10.60    1.60
  -6  22   0   10.50    1.50
  -8 -22   0    0.90    0.70
   8 -22   0    2.70    0.90
   8 -22   0    2.10    0.70
   8 -22   0    2.20    0.70
   8 -22   0    2.00    0.70
  -8 -22   0    2.50    0.90
   8 -22   0    1.40    0.70
  -8 -22   0    1.70    0.70
   8  22   0    2.30    0.60
   8  22   0    2.40    0.80
   8  22   0    2.60    0.80
  -8  22   0    1.70    0.70
  -8  22   0    1.90    0.70
  -8  22   0    1.30    0.70
   8  22   0    0.70    0.60
  -8  22   0    1.20    0.60
 -10 -22   0    0.40    0.60
  10 -22   0    0.40    0.60
  10 -22   0   -0.80    0.30
 -10 -22   0    0.30    0.70
  10 -22   0    0.40    0.50
  10 -22   0    0.80    0.70
  10 -22   0    0.70    0.60
 -10 -22   0    1.00    0.60
 -10  22   0    0.40    0.80
  10  22   0   -0.30    0.40
  10  22   0    0.50    0.50
 -10  22   0   -0.40    0.50
 -10  22   0    0.60    0.60
  10  22   0    0.00    0.40
  10  22   0   -0.10    0.60
 -10  22   0    0.10    0.50
  12 -22   0   -0.30    0.50
  12 -22   0   -0.10    0.50
  12 -22   0    0.10    0.50
  12 -22   0   -0.20    0.50
 -12 -22   0   -0.40    0.60
  12 -22   0   -0.80    0.40
 -12 -22   0    1.50    0.80
 -12 -22   0   -0.20    0.40
  12  22   0    0.40    0.60
  12  22   0    0.50    0.50
 -12  22   0   -0.50    0.60
  12  22   0    0.50    0.60
 -12  22   0    0.40    0.50
 -12  22   0   -0.10    0.50
 -12  22   0    0.20    0.70
  12  22   0    0.40    0.50
  -1 -23   0   -0.90    0.30
  -1 -23   0   -0.10    0.40
  -1 -23   0   -0.40    0.40
   1 -23   0    0.20    0.50
   1 -23   0    0.00    0.40
   1 -23   0   -0.30    0.30
  -1 -23   0   -0.10    0.40
   1 -23   0    0.40    0.50
  -1  23   0    0.10    0.40
   1  23   0    0.70    0.50
  -1  23   0    0.00    0.40
   1  23   0    0.30    0.40
  -1  23   0   -0.60    0.30
  -1  23   0    1.20    0.60
   1  23   0   -0.40    0.30
  -1  23   0   -0.80    0.50
   1  23   0    0.20    0.60
   1  23   0    1.00    0.60
   3 -23   0    1.20    0.50
  -3 -23   0    0.60    0.50
  -3 -23   0    0.90    0.60
  -3 -23   0    0.60    0.40
   3 -23   0    1.30    0.60
  -3 -23   0    1.00    0.50
   3 -23   0    0.00    0.40
   3 -23   0    1.00    0.60
  -3 -23   0    0.20    0.40
  -3  23   0    0.60    0.50
   3  23   0    0.30    0.50
   3  23   0    1.00    0.60
   3  23   0    0.20    0.40
  -3  23   0    0.60    0.50
  -3  23   0   -0.50    0.40
  -3  23   0   -0.20    0.50
   3  23   0    0.90    0.50
  -3  23   0    0.70    0.60
   3  23   0    0.90    0.60
  -3  23   0    0.60    0.50
   5 -23   0   -0.10    0.40
   5 -23   0   -0.20    0.40
  -5 -23   0   -0.10    0.50
  -5 -23   0    0.70    0.60
  -5 -23   0   -0.50    0.40
   5 -23   0    0.30    0.50
  -5 -23   0   -0.20    0.40
   5 -23   0    0.10    0.40
  -5 -23   0    0.10    0.30
  -5 -23   0    0.60    0.40
   5  23   0    0.40    0.40
  -5  23   0    0.10    0.50
   5  23   0    0.10    0.40
  -5  23   0   -0.40    0.50
   5  23   0    0.40    0.50
   5  23   0   -0.50    0.40
  -5  23   0    0.00    0.40
  -5  23   0    0.10    0.40
  -7 -23   0    2.30    0.40
  -7 -23   0    1.40    0.70
   7 -23   0    1.50    0.70
   7 -23   0    1.30    0.70
  -7 -23   0    2.00    0.40
   7 -23   0    2.30    0.70
  -7 -23   0    2.70    1.10
   7 -23   0    0.70    0.60
  -7 -23   0    1.30    0.60
  -7 -23   0    1.80    0.70
   7  23   0    1.50    0.70
   7  23   0    2.50    0.80
  -7  23   0    1.70    0.80
   7  23   0    1.50    0.70
  -7  23   0    2.20    0.70
  -7  23   0    1.60    0.70
   7  23   0    1.40    0.50
  -7  23   0    2.00    0.70
   9 -23   0    0.70    0.60
   9 -23   0    2.20    0.80
  -9 -23   0    0.40    0.60
   9 -23   0    1.90    0.80
   9 -23   0    2.00    0.70
  -9 -23   0    0.90    0.70
  -9 -23   0    0.90    0.70
   9 -23   0    1.00    0.70
   9  23   0    1.90    0.60
  -9  23   0    0.80    0.60
   9  23   0   -0.10    0.60
  -9  23   0    0.60    0.50
  -9  23   0    0.80    0.60
   9  23   0    1.40    0.70
  -9  23   0    1.00    0.80
  -9  23   0    0.50    0.70
   9  23   0    0.70    0.50
  11 -23   0    0.50    0.50
 -11 -23   0   -0.70    0.70
  11 -23   0    1.60    0.70
  11 -23   0    0.30    0.60
  11 -23   0   -0.20    0.50
 -11 -23   0    0.30    0.40
 -11 -23   0    0.90    0.60
  11 -23   0    0.50    0.60
  11  23   0    0.20    0.50
 -11  23   0   -0.10    0.60
  11  23   0    0.00    0.50
 -11  23   0    0.40    0.70
  11  23   0    0.20    0.50
 -11  23   0    0.60    0.60
 -11  23   0    0.70    0.70
  11  23   0    0.30    0.60
   0 -24   0    0.30    0.40
   0 -24   0    1.20    0.70
   0 -24   0    0.80    0.60
   0 -24   0    1.10    0.60
   0  24   0    0.60    0.50
   0  24   0    1.20    0.60
   0  24   0    0.40    0.50
   0  24   0    1.20    0.60
   0  24   0    0.50    0.50
  -2 -24   0    6.70    1.00
  -2 -24   0    6.70    1.20
   2 -24   0    5.10    1.20
  -2 -24   0    5.40    1.00
   2 -24   0   10.10    1.40
   2 -24   0    8.50    1.30
  -2 -24   0    5.50    1.20
  -2 -24   0    6.50    1.00
   2 -24   0    6.30    1.00
   2  24   0    5.80    1.10
   2  24   0    7.30    1.30
  -2  24   0    6.60    1.20
  -2  24   0    6.60    1.10
  -2  24   0    5.30    1.00
   2  24   0    6.60    1.10
   2  24   0    4.20    1.00
  -2  24   0    7.40    1.30
  -2  24   0    6.60    1.20
   2  24   0    7.20    1.00
  -2  24   0    4.70    1.00
  -4 -24   0    0.60    0.50
  -4 -24   0    0.20    0.40
  -4 -24   0    0.90    0.50
   4 -24   0    0.00    0.40
   4 -24   0    0.40    0.50
  -4 -24   0    0.60    0.60
   4 -24   0   -0.20    0.50
  -4 -24   0    0.70    0.40
  -4  24   0    0.70    0.50
  -4  24   0    0.70    0.50
  -4  24   0    0.40    0.50
   4  24   0    0.50    0.40
  -4  24   0    0.40    0.50
   4  24   0    0.90    0.60
  -4  24   0    0.20    0.50
   4  24   0    0.40    0.50
  -4  24   0    1.90    0.70
   4  24   0    0.10    0.50
   4  24   0    0.90    0.50
  -6 -24   0    9.20    1.50
  -6 -24   0   10.00    1.40
   6 -24   0   11.70    1.50
   6 -24   0   11.40    1.60
  -6 -24   0   11.50    1.00
  -6 -24   0   13.50    1.90
   6 -24   0   10.50    1.50
   6 -24   0    9.10    1.40
  -6  24   0   11.30    1.60
  -6  24   0   12.80    1.60
   6  24   0   11.20    1.50
   6  24   0   12.50    1.70
   6  24   0    7.90    1.40
  -6  24   0    9.70    1.50
   6  24   0   11.50    1.30
  -6  24   0   10.50    1.50
  -6  24   0   11.60    1.60
  -8 -24   0    0.60    0.60
   8 -24   0    0.60    0.50
   8 -24   0    0.30    0.50
  -8 -24   0    0.20    0.60
   8 -24   0   -0.10    0.40
  -8 -24   0    0.40    0.20
   8 -24   0   -0.30    0.60
  -8  24   0    0.30    0.50
   8  24   0    0.30    0.40
  -8  24   0    0.10    0.60
  -8  24   0    0.10    0.50
   8  24   0    0.20    0.40
   8  24   0    0.40    0.50
  -8  24   0    0.80    0.60
   8  24   0    0.40    0.50
  -8  24   0    0.70    0.60
  10 -24   0    1.40    0.80
  10 -24   0    1.80    0.70
  10 -24   0    0.30    0.50
  10 -24   0    1.60    0.60
  10 -24   0    0.70    0.60
 -10 -24   0    0.20    0.60
 -10 -24   0    1.90    0.90
 -10 -24   0    0.30    0.60
 -10  24   0    0.60    0.50
 -10  24   0    1.90    0.70
  10  24   0    1.30    0.70
 -10  24   0    1.60    0.70
  10  24   0    0.30    0.50
  10  24   0    1.60    0.70
  10  24   0    1.30    0.80
 -10  24   0    1.80    1.00
 -12 -24   0    1.10    0.90
  12 -24   0   -0.50    0.50
  12 -24   0   -0.10    0.50
  12 -24   0    1.30    0.70
  12 -24   0    0.60    0.60
  12 -24   0   -0.10    0.60
  12  24   0    0.10    0.40
 -12  24   0    0.00    0.60
  12  24   0   -0.20    0.50
  12  24   0    0.20    0.60
 -12  24   0    0.00    0.60
  12  24   0    0.60    0.60
 -12  24   0   -0.30    0.50
  -1 -25   0    1.30    0.70
  -1 -25   0    0.50    0.50
  -1 -25   0    1.40    0.70
  -1 -25   0    0.80    0.50
   1 -25   0    1.40    0.70
   1 -25   0    1.00    0.60
   1 -25   0    1.50    0.70
  -1  25   0    0.30    0.50
   1  25   0    0.90    0.70
  -1  25   0    1.50    0.70
  -1  25   0    1.00    0.60
   1  25   0    0.50    0.50
   1  25   0    1.70    0.70
   1  25   0    1.50    0.60
   1  25   0    1.30    0.50
  -1  25   0    1.70    0.60
  -1  25   0    2.40    0.70
  -3 -25   0    2.30    0.70
  -3 -25   0    1.50    0.60
  -3 -25   0    3.30    0.90
   3 -25   0    3.20    0.80
   3 -25   0    3.10    0.90
  -3 -25   0    5.30    1.10
  -3 -25   0    5.30    0.80
   3 -25   0    4.10    1.00
  -3  25   0    4.00    0.90
  -3  25   0    2.90    0.80
   3  25   0    2.90    0.80
   3  25   0    3.20    0.90
  -3  25   0    1.80    0.70
   3  25   0    3.40    0.80
  -3  25   0    4.20    1.10
  -3  25   0    3.90    1.00
  -3  25   0    3.80    0.90
   3  25   0    2.40    0.80
   3  25   0    4.80    1.00
  -5 -25   0    0.60    0.50
  -5 -25   0    1.30    0.70
  -5 -25   0    1.10    0.70
  -5 -25   0    0.80    0.40
   5 -25   0    0.90    0.70
   5 -25   0    2.10    0.70
  -5 -25   0    1.20    0.40
  -5 -25   0    1.30    0.60
   5 -25   0    2.00    0.80
   5 -25   0    0.60    0.60
   5  25   0    0.60    0.50
  -5  25   0    1.80    0.70
  -5  25   0    1.60    0.70
  -5  25   0    1.90    0.80
  -5  25   0    0.80    0.60
   5  25   0    1.90    0.80
   5  25   0    1.50    0.60
   5  25   0    1.20    0.60
   5  25   0    0.90    0.60
  -5  25   0    0.50    0.60
   7 -25   0    4.10    1.00
  -7 -25   0    4.40    1.00
   7 -25   0    5.90    1.20
  -7 -25   0    4.00    1.00
  -7 -25   0    4.00    0.90
  -7 -25   0    4.90    0.60
   7 -25   0    3.00    0.90
  -7 -25   0    4.50    0.60
   7 -25   0    4.80    1.00
  -7 -25   0    3.60    1.10
  -7  25   0    3.90    1.00
  -7  25   0    4.30    1.00
   7  25   0    4.20    1.10
   7  25   0    2.80    0.90
  -7  25   0    5.40    1.10
  -7  25   0    5.00    1.10
  -7  25   0    7.20    1.30
   7  25   0    2.40    0.90
   7  25   0    5.20    0.90
   9 -25   0    0.10    0.50
   9 -25   0   -0.60    0.50
  -9 -25   0    0.10    0.50
  -9 -25   0    0.20    0.50
   9 -25   0    0.60    0.60
   9 -25   0    0.40    0.70
  -9  25   0    0.70    0.70
   9  25   0    0.00    0.50
   9  25   0   -0.20    0.40
  -9  25   0    0.00    0.50
  -9  25   0   -0.10    0.50
   9  25   0    0.20    0.50
  -9  25   0   -0.10    0.60
   9  25   0   -0.60    0.40
  -9  25   0    0.20    0.70
 -11 -25   0   -0.20    0.50
  11 -25   0    0.40    0.60
  11 -25   0    0.90    0.60
  11 -25   0    0.20    0.50
  11 -25   0    0.20    0.70
 -11 -25   0    0.60    0.70
  11 -25   0   -0.20    0.40
  11  25   0    0.50    0.60
 -11  25   0   -0.20    0.40
 -11  25   0    0.60    0.60
  11  25   0    0.10    0.60
  11  25   0   -0.10    0.40
  11  25   0    0.20    0.60
 -11  25   0    0.00    0.50
   0 -26   0    0.10    0.40
   0 -26   0    0.10    0.60
   0 -26   0    1.00    0.60
   0 -26   0    0.40    0.60
   0  26   0    0.10    0.50
   0  26   0    0.20    0.40
   0  26   0    0.30    0.50
   0  26   0    0.90    0.60
   0  26   0    1.00    0.60
   2 -26   0    1.40    0.70
  -2 -26   0    2.50    0.60
   2 -26   0    1.00    0.60
   2 -26   0    1.80    0.70
  -2 -26   0    1.20    0.80
   2 -26   0    1.50    0.60
  -2 -26   0    1.80    0.70
  -2 -26   0    1.50    0.70
   2  26   0    3.20    0.70
  -2  26   0    0.40    0.50
   2  26   0    1.10    0.70
   2  26   0    1.30    0.70
  -2  26   0    2.30    0.70
   2  26   0    1.60    0.80
  -2  26   0    1.50    0.70
  -2  26   0    1.90    0.80
  -2  26   0    2.20    0.70
   2  26   0    1.50    0.60
   4 -26   0   -0.60    0.40
  -4 -26   0    0.20    0.50
  -4 -26   0    0.60    0.90
  -4 -26   0   -0.30    0.60
   4 -26   0   -0.10    0.40
  -4 -26   0    0.90    0.70
   4 -26   0   -0.10    0.50
  -4 -26   0   -0.30    0.40
   4 -26   0    1.40    0.70
   4  26   0    0.10    0.60
   4  26   0   -0.10    0.40
  -4  26   0    0.70    0.60
  -4  26   0    0.10    0.50
   4  26   0    0.10    0.50
  -4  26   0    0.70    0.60
  -4  26   0    0.90    0.60
   4  26   0   -0.10    0.30
  -4  26   0   -0.40    0.40
   4  26   0   -0.10    0.50
  -4  26   0    0.60    0.60
   6 -26   0    0.30    0.70
  -6 -26   0    0.50    0.60
   6 -26   0   -0.40    0.40
  -6 -26   0   -0.50    0.50
  -6 -26   0    0.30    0.30
  -6 -26   0   -0.10    0.70
  -6 -26   0    0.40    0.30
   6 -26   0    1.20    0.60
  -6 -26   0   -0.10    0.40
   6 -26   0    0.60    0.60
   6  26   0   -0.30    0.40
  -6  26   0    0.00    0.60
  -6  26   0    0.40    0.60
   6  26   0    0.50    0.50
   6  26   0    0.10    0.40
  -6  26   0   -0.60    0.40
  -6  26   0    0.10    0.60
  -6  26   0    0.30    0.60
   6  26   0    0.40    0.70
   8 -26   0    1.40    0.60
   8 -26   0    1.40    0.70
  -8 -26   0    3.30    1.00
  -8 -26   0    1.70    0.30
  -8 -26   0    0.70    0.70
   8 -26   0    2.30    0.90
   8 -26   0    2.30    0.80
  -8 -26   0    1.00    0.70
  -8  26   0    3.00    0.90
   8  26   0    2.50    0.70
  -8  26   0    0.90    0.70
   8  26   0    1.40    0.60
  -8  26   0    1.80    0.80
  -8  26   0    3.10    0.90
   8  26   0    1.60    0.90
   8  26   0    0.30    0.60
  -8  26   0    2.20    0.90
  10 -26   0    0.20    0.60
 -10 -26   0   -0.40    0.70
  10 -26   0    1.00    0.70
  10 -26   0    0.60    0.50
  10 -26   0    1.50    0.90
 -10 -26   0    1.30    0.90
 -10  26   0    0.10    0.50
 -10  26   0   -0.10    0.60
  10  26   0    0.70    0.50
  10  26   0    1.00    0.80
  10  26   0   -0.10    0.50
  10  26   0    1.60    0.80
 -10  26   0    0.90    0.70
  -1 -27   0    1.20    0.50
  -1 -27   0    2.50    0.80
   1 -27   0    0.60    0.60
  -1 -27   0    1.10    0.80
  -1 -27   0    2.00    0.90
  -1 -27   0    1.70    0.60
   1 -27   0    1.50    0.70
   1 -27   0    0.70    0.50
  -1  27   0    1.80    0.60
   1  27   0    2.30    0.80
  -1  27   0    1.90    0.70
   1  27   0    3.10    0.80
  -1  27   0    1.60    0.80
   1  27   0    1.30    0.70
  -1  27   0    2.60    0.80
   1  27   0    1.90    0.70
   1  27   0    1.50    0.70
  -3 -27   0   -0.50    0.50
   3 -27   0    1.60    0.70
  -3 -27   0    0.10    0.40
   3 -27   0    1.80    0.70
  -3 -27   0    0.80    0.60
   3 -27   0    0.30    0.70
  -3 -27   0    0.90    0.60
   3  27   0    0.10    0.40
  -3  27   0   -1.20    0.50
  -3  27   0    0.90    0.60
  -3  27   0   -0.10    0.50
  -3  27   0   -0.10    0.50
   3  27   0    0.10    0.50
  -3  27   0    0.40    0.50
   3  27   0    0.20    0.50
  -3  27   0    0.30    0.50
   3  27   0    0.60    0.60
   3  27   0    0.00    0.60
   5 -27   0   -0.10    0.60
   5 -27   0   -0.10    0.40
  -5 -27   0    0.00    0.60
  -5 -27   0   -0.10    0.40
   5 -27   0   -0.20    0.40
  -5 -27   0   -0.50    0.40
  -5 -27   0    0.00    0.50
  -5 -27   0    0.30    0.40
  -5 -27   0   -0.20    0.30
  -5  27   0   -0.60    0.40
  -5  27   0   -0.10    0.50
   5  27   0   -0.50    0.40
  -5  27   0   -0.40    0.40
  -5  27   0    0.30    0.50
   5  27   0   -0.50    0.40
  -5  27   0    0.20    0.50
   5  27   0    0.10    0.40
   5  27   0   -0.50    0.40
   5  27   0    0.60    0.50
  -7 -27   0    2.30    0.80
  -7 -27   0    3.20    0.50
  -7 -27   0    0.60    0.70
  -7 -27   0    1.70    0.80
   7 -27   0    3.40    1.00
   7 -27   0    4.40    1.10
   7 -27   0    2.30    0.80
  -7 -27   0    3.20    1.00
   7  27   0    2.10    0.90
   7  27   0    2.60    0.90
   7  27   0    1.80    0.60
  -7  27   0    2.90    0.90
  -7  27   0    4.10    1.00
  -7  27   0    2.60    0.90
  -7  27   0    2.40    0.90
  -7  27   0    2.30    0.90
   7  27   0    1.10    0.70
  -9 -27   0    0.00    0.60
   9 -27   0    1.10    0.90
   9 -27   0    0.20    0.50
   9 -27   0   -0.30    0.50
  -9 -27   0   -0.10    0.60
  -9  27   0   -0.30    0.50
   9  27   0    0.50    0.70
  -9  27   0    0.10    0.60
   9  27   0   -0.40    0.50
  -9  27   0    0.90    0.80
   9  27   0    0.50    0.50
   9  27   0   -0.40    0.50
  -9  27   0    0.20    0.60
  -9  27   0    0.10    0.70
   0 -28   0    0.20    0.50
   0 -28   0    0.40    0.50
   0 -28   0    0.80    0.70
   0 -28   0    0.80    0.50
   0 -28   0    1.50    0.80
   0  28   0    1.10    0.60
   0  28   0    0.40    0.60
   0  28   0    0.60    0.70
   0  28   0    0.40    0.60
   0  28   0    1.50    0.80
   2 -28   0    0.20    0.50
   2 -28   0    0.20    0.40
  -2 -28   0   -0.10    0.40
  -2 -28   0    0.90    0.60
   2 -28   0   -0.60    0.40
  -2 -28   0    0.00    0.40
  -2 -28   0    1.20    0.70
  -2 -28   0    0.00    0.50
   2 -28   0   -0.50    0.50
  -2  28   0    0.20    0.50
   2  28   0    0.00    0.40
  -2  28   0   -0.90    0.30
  -2  28   0    0.20    0.60
   2  28   0   -0.40    0.50
   2  28   0   -0.50    0.50
   2  28   0   -0.20    0.40
   2  28   0    0.40    0.50
  -2  28   0    0.40    0.60
  -2  28   0    0.40    0.60
   4 -28   0    0.50    0.60
  -4 -28   0    0.90    0.70
  -4 -28   0    0.30    0.40
  -4 -28   0    1.10    0.50
  -4 -28   0    0.30    0.60
   4 -28   0    0.80    0.70
   4 -28   0   -0.10    0.50
   4 -28   0    0.80    0.70
  -4 -28   0    0.60    0.80
  -4 -28   0    1.10    0.70
   4  28   0   -0.20    0.50
   4  28   0    0.10    0.40
  -4  28   0    0.80    0.70
   4  28   0    0.60    0.40
   4  28   0    1.20    0.70
  -4  28   0    1.30    0.80
  -4  28   0    0.70    0.60
  -4  28   0    0.10    0.50
  -4  28   0    1.50    0.70
   4  28   0    0.70    0.70
   6 -28   0    0.10    0.70
   6 -28   0    0.90    0.60
  -6 -28   0   -0.30    0.50
  -6 -28   0    1.20    0.60
  -6 -28   0    0.50    0.60
  -6 -28   0    0.40    0.30
  -6 -28   0    0.20    0.40
   6 -28   0    0.10    0.50
   6 -28   0    0.10    0.50
  -6 -28   0   -0.10    0.60
   6  28   0    0.90    0.50
   6  28   0    0.00    0.50
  -6  28   0   -0.80    0.30
  -6  28   0    0.70    0.70
   6  28   0    0.10    0.60
  -6  28   0    0.90    0.60
  -6  28   0    0.40    0.60
  -6  28   0   -0.20    0.60
   6  28   0   -1.10    0.40
   6  28   0    0.80    0.70
   8 -28   0    3.60    0.90
   8 -28   0    2.50    1.00
   8 -28   0    3.20    1.00
  -8 -28   0    3.70    1.10
  -8 -28   0    3.60    0.50
  -8 -28   0    5.00    1.10
  -8 -28   0    2.10    0.40
  -8 -28   0    2.50    1.10
   8 -28   0    4.60    1.10
  -8  28   0    4.30    1.20
   8  28   0    3.30    1.00
  -8  28   0    3.50    1.10
  -8  28   0    2.80    1.00
  -8  28   0    2.70    0.90
   8  28   0    5.90    1.10
   8  28   0    3.80    0.80
   8  28   0    4.40    1.20
  -8  28   0    2.90    0.90
   1 -29   0   -0.50    0.50
  -1 -29   0    1.20    0.70
   1 -29   0    0.70    0.70
  -1 -29   0   -0.30    0.50
  -1 -29   0    1.00    0.70
   1 -29   0    1.40    0.60
  -1 -29   0    1.30    0.60
   1 -29   0    1.60    0.80
  -1 -29   0    0.90    0.60
   1 -29   0    0.80    0.70
   1  29   0    0.40    0.60
  -1  29   0    0.60    0.70
   1  29   0    0.60    0.60
  -1  29   0    1.60    0.70
   1  29   0    1.30    0.70
   1  29   0    1.10    0.70
  -1  29   0    0.80    0.60
  -1  29   0    0.40    0.60
  -1  29   0    0.50    0.60
   1  29   0    0.30    0.50
   3 -29   0   -0.60    0.60
  -3 -29   0   -0.60    0.40
  -3 -29   0    0.20    0.60
  -3 -29   0    0.00    0.60
   3 -29   0   -0.10    0.50
   3 -29   0   -0.70    0.30
  -3 -29   0    0.80    0.80
  -3 -29   0   -0.20    0.40
   3 -29   0    0.30    0.70
  -3  29   0   -0.60    0.50
  -3  29   0   -0.70    0.40
  -3  29   0    0.50    0.60
   3  29   0    0.20    0.60
   3  29   0    0.80    0.70
  -3  29   0    0.40    0.50
   3  29   0    0.00    0.50
   3  29   0    0.30    0.40
   3  29   0    0.40    0.50
  -3  29   0   -0.30    0.40
  -5 -29   0    1.10    0.60
   5 -29   0    2.40    0.90
   5 -29   0    0.80    0.70
  -5 -29   0    3.40    1.00
   5 -29   0    2.60    0.80
  -5 -29   0    0.90    0.80
   5 -29   0    0.90    0.70
  -5 -29   0    0.90    0.50
  -5 -29   0    1.80    0.60
  -5 -29   0    1.50    0.80
   5  29   0    2.20    0.70
   5  29   0    2.10    0.80
  -5  29   0    1.90    0.80
  -5  29   0    1.50    0.80
   5  29   0    1.90    0.80
  -5  29   0    1.10    0.80
   5  29   0    1.60    0.80
  -5  29   0    1.20    0.70
  -5  29   0    1.00    0.80
   5  29   0    2.10    0.90
  -7 -29   0    0.40    0.30
  -7 -29   0   -0.10    0.30
   7 -29   0    0.00    0.60
   7 -29   0    1.40    0.70
  -7 -29   0    0.40    0.60
   7 -29   0    0.30    1.00
  -7 -29   0    1.20    0.80
  -7 -29   0    0.20    0.60
   7 -29   0   -0.10    0.60
   7  29   0   -0.90    0.40
   7  29   0    0.20    0.40
  -7  29   0   -0.60    0.60
   7  29   0    0.10    0.60
  -7  29   0    0.20    0.60
   7  29   0   -0.80    0.50
  -7  29   0    0.10    0.50
  -7  29   0    1.00    0.80
  -7  29   0   -0.10    0.70
   0 -30   0    4.30    1.00
   0 -30   0    8.50    1.50
   0 -30   0    4.60    1.00
   0 -30   0    5.30    1.20
   0 -30   0    5.40    1.50
   0  30   0    3.90    1.10
   0  30   0    2.60    0.90
   0  30   0    5.70    1.40
   0  30   0    4.30    0.90
   0  30   0    6.60    1.40
   2 -30   0    0.20    0.60
   2 -30   0    1.10    0.70
  -2 -30   0    0.10    0.70
  -2 -30   0    1.00    0.60
  -2 -30   0    0.40    0.60
  -2 -30   0    0.80    0.60
   2 -30   0   -0.40    0.70
   2 -30   0   -0.20    0.50
   2 -30   0    0.00    0.60
  -2  30   0    0.30    0.60
   2  30   0   -0.10    0.60
  -2  30   0    0.70    0.70
  -2  30   0    1.30    0.70
   2  30   0   -0.10    0.50
   2  30   0    0.10    0.50
   2  30   0    0.10    0.70
  -2  30   0    1.10    0.70
   4 -30   0    2.80    1.10
  -4 -30   0    1.50    0.80
   4 -30   0    4.00    1.00
   4 -30   0    2.10    0.90
  -4 -30   0    2.50    0.70
  -4 -30   0    3.30    1.20
  -4 -30   0    4.10    0.80
   4 -30   0    2.30    0.90
   4 -30   0    2.60    1.10
  -4 -30   0    3.00    0.90
  -4  30   0    2.00    0.90
  -4  30   0    2.90    0.90
   4  30   0    2.90    1.00
   4  30   0    2.40    0.90
   4  30   0    3.20    0.80
   4  30   0    2.60    1.10
  -4  30   0    1.70    0.90
  -1 -31   0   -0.30    0.60
   1 -31   0    0.00    0.40
  -1 -31   0    0.50    0.60
   1 -31   0    0.20    0.70
  -1 -31   0    0.30    0.70
  -1 -31   0    1.00    0.70
   1 -31   0    0.10    0.60
   1 -31   0    0.10    0.70
  -1  31   0    0.20    0.70
   1  31   0   -0.40    0.60
   1  31   0    0.20    0.60
  -1  31   0   -0.80    0.40
   1  31   0    0.20    0.70
  -1  31   0    0.00    0.60
  -1  31   0    0.40    0.70
   1  31   0    0.60    0.50
 -18   0   1    0.30    0.40
  18   0  -1    0.60    0.80
  18   0  -1    1.30    0.60
  18   0  -1   -0.10    0.20
  18   0  -1   -0.20    0.20
  18   0  -1    0.00    0.40
  16   0  -1    0.00    0.40
  16   0  -1    0.60    0.70
  16   0  -1   -0.20    0.30
  16   0  -1    0.40    0.50
 -16   0   1   -1.00    0.40
  16   0  -1    0.70    0.30
  14   0  -1    0.80    0.40
  14   0  -1    0.10    0.60
  14   0  -1    0.40    0.20
  14   0  -1    0.10    0.40
 -14   0   1    0.90    0.50
  12   0  -1    0.10    0.20
  12   0  -1   -0.30    0.30
  12   0  -1    0.70    0.80
  12   0  -1    0.00    0.50
 -12   0   1   -0.50    0.40
  10   0  -1    0.30    0.20
  10   0  -1    0.60    0.20
 -10   0   1    0.00    0.20
  10   0  -1    0.30    0.20
   8   0  -1   -0.40    0.20
   8   0  -1    0.00    0.20
  -8   0   1   -0.70    0.30
   8   0  -1   -0.60    0.30
   6   0  -1    0.10    0.20
  -6   0   1    0.00    0.10
   6   0  -1    0.00    0.10
   6   0  -1   -0.10    0.10
   4   0  -1    0.20    0.10
   4   0  -1   -0.10    0.20
   4   0  -1   -0.10    0.10
  -4   0   1   -0.20    0.20
   2   0  -1    0.00    0.10
   2   0   1    0.10    0.10
   2   0   1    0.10    0.10
   2   0   1    0.00    0.10
  -2   0  -1    0.40    0.10
  -2   0  -1    0.10    0.10
   4   0   1   -0.30    0.20
   4   0   1   -0.40    0.20
  -4   0  -1   -0.10    0.20
  -4   0  -1   -0.30    0.20
   6   0   1   -0.10    0.20
   6   0   1    0.10    0.10
  -6   0  -1   -0.20    0.20
  -6   0  -1   -0.10    0.10
   6   0   1   -0.20    0.20
   8   0   1   -0.80    0.30
  -8   0  -1   -0.70    0.40
   8   0   1   -0.60    0.40
 -10   0  -1    0.20    0.30
  10   0   1    0.10    0.30
  10   0   1    0.00    0.10
  10   0   1    0.50    0.40
  12   0   1    1.10    0.50
  12   0   1   -0.60    0.40
 -12   0  -1   -1.00    0.40
  12   0   1    0.20    0.50
  14   0   1    0.30    0.40
  14   0   1    0.60    0.50
 -14   0  -1   -0.10    0.60
  14   0   1   -0.30    0.40
  16   0   1    1.20    0.60
  16   0   1    0.50    0.50
  16   0   1   -0.30    0.60
  16   0   1   -0.30    0.50
 -16   0  -1    1.10    0.70
 -18   0  -1   -0.10    0.60
  18   0   1    0.10    0.30
  18   0   1    0.30    0.50
  18   0   1    0.00    0.70
  18   0   1   -0.50    0.40
  17  -1  -1    2.20    0.40
  17  -1  -1    1.80    0.40
  17  -1  -1    1.30    0.60
  17  -1  -1    1.90    0.80
 -17  -1   1    2.60    0.70
  17  -1  -1    2.90    0.80
  17   1  -1    1.30    0.30
 -17   1   1    1.70    0.50
  17   1  -1    2.40    0.70
  17   1  -1    1.70    0.40
  17   1  -1    1.60    0.70
  17   1  -1    1.00    0.80
  15  -1  -1    7.00    0.80
  15  -1  -1    5.80    0.50
  15  -1  -1    6.20    1.00
  15  -1  -1    5.30    1.20
  15  -1  -1    5.70    0.50
 -15  -1   1    7.70    1.00
  15   1  -1    6.30    0.70
  15   1  -1    6.70    1.00
  15   1  -1    6.70    1.00
  15   1  -1    6.40    0.50
  15   1  -1    6.30    1.20
 -15   1   1    6.80    0.90
  13  -1  -1    0.70    0.20
 -13  -1   1   -0.40    0.40
  13  -1  -1    0.00    0.30
  13  -1  -1    0.20    0.30
  13  -1  -1    1.00    0.60
  13   1  -1    0.40    0.20
  13   1  -1   -0.10    0.30
 -13   1   1   -0.10    0.40
  13   1  -1   -0.20    0.60
  13   1  -1    0.00    0.30
  11  -1  -1   40.60    3.00
  11  -1  -1   35.90    2.60
 -11  -1   1   39.50    2.70
  11  -1  -1   40.80    2.40
  11  -1  -1   36.20    2.60
 -11   1   1   38.90    2.60
  11   1  -1   41.70    2.60
  11   1  -1   38.80    2.40
  11   1  -1   39.40    2.50
   9  -1  -1   34.60    2.80
   9  -1  -1   40.40    2.50
   9  -1  -1   40.10    2.40
   9  -1  -1   37.30    2.50
  -9  -1   1   38.00    2.50
   9   1  -1   36.30    2.40
  -9   1   1   41.10    2.50
   9   1  -1   36.40    2.40
   9   1  -1   38.90    2.40
   7  -1  -1   58.79    3.50
   7  -1  -1   54.99    3.80
   7  -1  -1   57.59    3.50
  -7  -1   1   58.69    3.60
   7  -1  -1   56.99    3.50
  -7   1   1   59.29    3.50
   7   1  -1   56.59    3.50
   7   1  -1   57.59    3.50
   7   1  -1   58.29    3.50
   5  -1  -1  123.39    7.50
   5  -1  -1  128.59    7.40
  -5  -1   1  134.29    7.50
  -5  -1   1  129.59    7.50
   5  -1  -1  129.39    7.70
   5  -1  -1  133.09    7.50
   5   1  -1  126.19    7.40
   5   1  -1  124.29    7.40
  -5   1   1  127.59    7.50
   5   1  -1  132.69    7.50
   3  -1  -1  127.19   11.90
  -3  -1   1  155.98   10.60
   3  -1  -1  159.68   10.60
  -3  -1   1  172.58   12.10
   3   1  -1  153.88   10.40
  -3   1   1  155.38   10.80
  -3   1   1  153.68   12.00
   3   1  -1  142.79   12.00
  -3  -1  -1  152.68   12.10
   3  -1   1  150.18   12.10
   3  -1   1  131.69   14.60
   3   1   1  149.29   12.00
  -3   1  -1  151.68   13.40
  -3   1  -1  136.29   14.10
   3   1   1  145.19   14.90
  -5  -1  -1  121.99    7.20
  -5  -1  -1  126.79    7.40
   5  -1   1  121.39    7.40
   5  -1   1  125.29    7.10
   5  -1   1  125.69    7.10
   5  -1   1  125.19    7.30
  -5  -1  -1  128.19    7.20
   5   1   1  126.79    7.20
   5   1   1  123.79    7.30
   5   1   1  125.79    7.30
   5   1   1  123.89    7.40
  -5   1  -1  125.89    7.30
  -5   1  -1  127.39    7.40
   7  -1   1   62.09    3.40
  -7  -1  -1   63.29    3.80
  -7  -1  -1   59.79    3.50
   7  -1   1   61.09    3.80
   7  -1   1   58.89    3.70
  -7   1  -1   58.99    3.80
   7   1   1   60.49    3.50
   7   1   1   54.39    3.70
   7   1   1   60.59    3.70
  -7   1  -1   58.89    3.60
   7   1   1   58.89    3.70
   9  -1   1   35.80    2.60
  -9  -1  -1   36.40    2.60
   9  -1   1   39.90    2.20
   9  -1   1   38.30    2.20
   9  -1   1   35.90    2.50
   9   1   1   38.50    2.20
  -9   1  -1   37.50    2.20
   9   1   1   34.30    2.50
   9   1   1   38.00    2.50
  -9   1  -1   38.30    2.60
   9   1   1   36.70    2.50
  11  -1   1   36.40    2.60
  11  -1   1   36.30    2.60
  11  -1   1   36.40    2.60
 -11   1  -1   40.70    2.80
  11   1   1   38.30    2.20
  11   1   1   37.30    2.60
  11   1   1   35.90    2.60
  11   1   1   36.00    2.60
 -13  -1  -1    1.40    0.50
  13  -1   1    0.20    0.40
  13  -1   1   -0.20    0.30
  13  -1   1    0.50    0.50
  13  -1   1    0.50    0.60
  13   1   1    0.60    0.40
  13   1   1   -0.10    0.30
 -13   1  -1    0.40    0.50
  13   1   1    0.50    0.50
 -15  -1  -1    7.30    1.10
  15  -1   1    3.80    1.10
  15  -1   1    6.80    1.00
  15  -1   1    7.90    1.10
  15   1   1    6.40    0.90
  15   1   1    5.30    1.00
  15   1   1    5.10    0.80
 -15   1  -1    7.60    1.10
  17  -1   1    1.30    0.60
  17  -1   1    1.60    0.90
  17  -1   1    2.70    0.70
 -17  -1  -1    2.90    0.90
  17  -1   1    2.30    0.80
  17   1   1    0.80    0.60
  17   1   1    1.00    0.90
 -17   1  -1    1.30    0.70
  17   1   1    2.30    0.70
  17   1   1    1.80    0.50
  18  -2  -1    3.80    0.50
  18  -2  -1    3.70    0.50
  18  -2  -1    4.40    0.90
 -18  -2   1    4.00    0.90
  18  -2  -1    2.90    1.10
  18  -2  -1    4.40    1.00
  18   2  -1    5.00    0.90
  18   2  -1    3.40    1.00
  18   2  -1    3.20    0.80
  18   2  -1    3.10    0.40
 -18   2   1    3.00    0.70
  18   2  -1    3.50    0.40
  16  -2  -1    6.70    0.80
  16  -2  -1    5.60    1.30
  16  -2  -1    7.50    0.70
  16  -2  -1    5.30    0.90
  16  -2  -1    6.10    1.10
 -16  -2   1    6.80    1.00
  16   2  -1    5.30    0.70
 -16   2   1    4.70    0.80
  16   2  -1    5.80    0.50
  16   2  -1    6.60    1.00
  16   2  -1    7.50    1.40
  16   2  -1    5.60    0.90
  14  -2  -1   12.20    1.00
  14  -2  -1   11.10    0.80
  14  -2  -1   10.10    1.20
  14  -2  -1   10.50    1.00
  14  -2  -1   10.30    0.80
 -14  -2   1   13.50    1.40
  14  -2  -1    8.70    1.50
  14   2  -1   12.70    1.30
 -14   2   1   12.30    1.10
  14   2  -1   13.60    1.20
  14   2  -1   11.00    1.00
  14   2  -1   10.90    0.90
  12  -2  -1   45.30    2.90
  12  -2  -1   45.40    3.00
  12  -2  -1   48.40    3.20
  12  -2  -1   48.20    3.50
 -12  -2   1   46.80    3.20
  12   2  -1   47.00    3.30
  12   2  -1   47.20    2.90
 -12   2   1   46.60    3.10
  12   2  -1   46.60    3.00
  10  -2  -1   28.60    2.20
 -10  -2   1   26.00    1.80
  10  -2  -1   24.70    1.70
  10  -2  -1   23.80    1.80
  10  -2  -1   25.40    1.80
 -10   2   1   25.90    1.80
  10   2  -1   24.20    1.70
  10   2  -1   25.30    1.70
  10   2  -1   23.40    1.70
   8  -2  -1  213.08   12.00
   8  -2  -1  211.28   12.10
  -8  -2   1  206.78   12.10
   8  -2  -1  205.08   12.40
   8  -2  -1  207.58   12.10
  -8  -2   1  208.08   12.10
   8   2  -1  208.58   12.00
   8   2  -1  203.18   12.00
   8   2  -1  210.68   12.00
  -8   2   1  206.08   12.10
   6  -2  -1   13.90    1.00
   6  -2  -1   13.20    1.40
   6  -2  -1   14.80    1.00
  -6  -2   1   13.20    1.00
   6   2  -1   14.50    0.90
   6   2  -1   13.40    1.00
   6   2  -1   15.00    1.00
  -6   2   1   13.20    1.00
   4  -2  -1  948.71   64.99
  -4  -2   1  958.00   58.69
   4  -2  -1  971.60   58.59
  -4  -2   1 1018.20   61.19
   4   2  -1  968.60   61.69
  -4   2   1 1005.10   61.49
  -4   2   1  990.80   59.19
  -2   2   1   73.29    4.30
   2  -2   1   71.19    4.30
  -2  -2  -1   71.29    4.20
  -2   2  -1   70.89    4.20
  -2   2  -1   73.99    4.20
   2   2   1   74.39    4.20
   2   2   1   70.59    4.20
   2   2   1   72.79    4.20
  -4  -2  -1 1063.69   67.49
   4  -2   1 1032.10   62.79
   4  -2   1  990.40   68.29
  -4  -2  -1  998.50   62.79
   4   2   1  992.20   64.59
   4   2   1 1063.69   68.09
  -4   2  -1  999.00   66.79
  -4   2  -1  986.70   62.89
   6  -2   1   15.90    0.90
   6  -2   1   14.90    1.20
  -6  -2  -1   13.90    1.10
   6  -2   1   15.50    1.20
  -6  -2  -1   15.50    1.00
  -6  -2  -1   15.10    1.00
  -6   2  -1   15.90    1.20
   6   2   1   14.90    1.10
   6   2   1   14.60    1.10
   6   2   1   14.40    1.00
  -6   2  -1   13.80    1.20
   6   2   1   14.20    1.10
   8  -2   1  215.18   12.50
   8  -2   1  207.88   12.60
  -8  -2  -1  209.58   12.20
  -8  -2  -1  208.98   12.60
   8  -2   1  213.58   12.20
   8  -2   1  218.68   12.20
  -8  -2  -1  219.88   12.30
   8   2   1  218.48   12.40
   8   2   1  207.58   12.50
   8   2   1  219.48   12.50
  -8   2  -1  213.88   12.60
   8   2   1  218.18   12.30
 -10  -2  -1   22.40    1.80
  10  -2   1   19.20    1.70
  10  -2   1   23.60    1.80
  10   2   1   26.10    1.50
  10   2   1   23.30    1.70
  10   2   1   23.60    1.80
 -10   2  -1   24.00    1.80
  12  -2   1   47.00    3.70
  12  -2   1   52.79    3.40
  12  -2   1   50.59    3.50
  12  -2   1   50.19    3.40
 -12  -2  -1   48.90    3.40
  12   2   1   45.90    3.30
 -12   2  -1   46.90    3.60
  12   2   1   48.70    3.40
  12   2   1   49.70    2.90
  12   2   1   54.09    3.30
  14  -2   1   10.40    1.20
 -14  -2  -1   12.10    1.40
  14  -2   1   11.00    1.30
  14   2   1   10.20    1.10
 -14   2  -1   12.60    1.40
  14   2   1    8.90    1.10
  14   2   1   10.10    1.30
  16  -2   1    5.60    1.20
  16  -2   1    6.20    1.10
 -16  -2  -1    8.00    1.20
  16  -2   1    6.80    1.10
  16  -2   1    5.60    0.90
  16   2   1    8.40    1.10
  16   2   1    5.80    1.10
 -16   2  -1    7.00    1.10
  16   2   1    7.00    0.90
  18  -2   1    3.30    1.10
  18  -2   1    2.90    0.70
  18  -2   1    2.80    0.80
  18  -2   1    3.30    0.60
  18  -2   1    3.80    0.90
 -18  -2  -1    4.40    1.00
  18   2   1    4.00    0.70
  18   2   1    3.90    0.80
  18   2   1    3.70    1.10
  18   2   1    3.40    0.90
 -18   2  -1    3.40    0.70
  17  -3  -1    1.60    0.50
  17  -3  -1    1.80    0.60
 -17  -3   1    1.60    0.60
  17  -3  -1    1.20    0.60
  17  -3  -1    1.20    0.70
  17  -3  -1    1.40    0.40
  17   3  -1    0.80    0.50
  17   3  -1    2.10    0.60
  17   3  -1    1.00    0.30
  17   3  -1    1.70    0.80
 -17   3   1    1.00    0.40
  17   3  -1    0.70    0.20
  15  -3  -1    0.00    0.10
  15  -3  -1   -0.20    0.40
  15  -3  -1   -0.20    0.30
  15  -3  -1    0.00    0.30
  15  -3  -1   -0.10    0.10
  15  -3  -1    0.30    0.30
 -15  -3   1    0.50    0.50
  15   3  -1   -0.30    0.30
  15   3  -1    0.60    0.30
 -15   3   1    0.00    0.30
  15   3  -1   -0.30    0.30
  15   3  -1   -0.10    0.20
  13  -3  -1    8.30    1.00
  13  -3  -1    5.90    0.60
  13  -3  -1    5.90    1.20
 -13  -3   1    7.10    0.90
  13  -3  -1    6.40    0.70
 -13   3   1    5.20    0.80
  13   3  -1    6.20    0.70
  13   3  -1    6.80    0.90
  13   3  -1    6.60    0.70
  13   3  -1    6.60    0.90
  11  -3  -1    3.20    0.50
  11  -3  -1    2.60    0.50
 -11  -3   1    4.40    0.70
  11  -3  -1    3.60    0.80
  11  -3  -1    3.00    0.40
  11   3  -1    3.10    0.60
  11   3  -1    3.40    0.50
  11   3  -1    3.00    0.50
 -11   3   1    3.20    0.50
   9  -3  -1   36.70    2.40
  -9  -3   1   36.20    2.40
   9  -3  -1   36.10    2.70
  -9  -3   1   35.90    2.40
   9  -3  -1   35.30    2.30
   9  -3  -1   35.50    2.40
   9   3  -1   37.60    2.30
   9   3  -1   33.90    2.30
   9   3  -1   38.00    2.30
  -7  -3   1    6.20    0.70
   7  -3  -1    6.10    0.60
  -7  -3   1    7.40    0.70
   7  -3  -1    6.00    0.70
   7  -3  -1    6.80    0.90
   7   3  -1    5.80    0.60
   7   3  -1    5.90    0.60
  -7   3   1    6.20    0.60
   7   3  -1    6.50    0.60
   5  -3  -1   46.70    2.90
  -5  -3   1   49.40    2.90
  -5  -3   1   47.50    2.90
   5  -3  -1   47.30    2.90
   5  -3  -1   48.60    2.90
   5  -3  -1   45.70    3.10
  -5   3   1   46.80    2.80
   5   3  -1   46.00    2.90
   5   3  -1   49.60    2.90
  -5   3   1   46.30    2.90
   5   3  -1   49.30    2.80
  -5   3   1   46.60    2.80
  -3  -3   1   18.90    1.20
  -3  -3   1   19.90    1.20
   3  -3  -1   19.60    1.30
   3  -3  -1   18.20    1.20
   3  -3  -1   18.40    1.20
   3  -3  -1   18.40    1.20
  -3   3   1   17.80    1.20
   3   3  -1   18.50    1.20
   3   3  -1   18.60    1.20
  -3   3   1   18.80    1.20
  -3   3   1   17.70    1.20
  -3   3   1   17.60    1.30
   1  -3  -1   58.09    3.50
   1   3  -1   59.09    3.50
   1  -3   1   56.59    3.40
  -1  -3  -1   57.79    3.40
   1   3   1   57.49    3.40
   1   3   1   59.39    3.40
   3  -3   1   18.70    1.30
   3  -3   1   16.90    1.20
  -3  -3  -1   18.70    1.20
   3  -3   1   19.60    1.20
   3  -3   1   19.00    1.30
  -3  -3  -1   19.30    1.10
  -3  -3  -1   18.50    1.20
   3   3   1   17.80    1.20
   3   3   1   18.70    1.10
  -3   3  -1   18.70    1.20
   3   3   1   17.90    1.20
  -3   3  -1   18.90    1.30
  -5  -3  -1   50.09    3.10
  -5  -3  -1   50.49    3.00
   5  -3   1   48.50    2.90
   5  -3   1   49.10    3.20
   5  -3   1   46.80    3.10
   5  -3   1   48.90    3.10
   5   3   1   45.60    3.00
  -5   3  -1   51.89    3.00
   5   3   1   49.10    2.90
   5   3   1   49.30    3.00
   5   3   1   51.19    2.90
   7  -3   1    6.50    0.80
   7  -3   1    5.70    0.80
   7  -3   1    6.80    0.50
  -7  -3  -1    8.80    0.90
  -7  -3  -1    6.60    0.60
   7  -3   1    7.40    0.90
  -7   3  -1    6.20    0.80
   7   3   1    6.20    0.60
  -7   3  -1    5.70    0.60
   7   3   1    7.20    0.80
   7   3   1    5.70    0.50
   7   3   1    8.30    0.80
   9  -3   1   32.80    2.50
   9  -3   1   35.40    2.10
  -9  -3  -1   35.00    2.50
   9  -3   1   37.60    2.10
   9  -3   1   31.60    2.60
  -9   3  -1   35.00    2.50
   9   3   1   34.90    2.40
  -9   3  -1   34.40    2.20
   9   3   1   36.40    2.20
   9   3   1   37.90    2.30
   9   3   1   35.60    2.40
  11  -3   1    3.30    0.60
  11  -3   1    3.10    0.80
  11  -3   1    3.70    0.70
  11   3   1    4.00    0.70
  11   3   1    4.10    0.70
 -11   3  -1    3.10    0.60
  11   3   1    3.50    0.40
  11   3   1    3.90    0.60
  13  -3   1    6.70    1.00
  13  -3   1    5.50    1.10
  13  -3   1    4.90    0.90
  13  -3   1    6.80    0.90
 -13  -3  -1    6.50    1.00
  13   3   1    6.10    0.80
  13   3   1    5.40    0.50
 -13   3  -1    8.40    1.10
  13   3   1    4.50    0.80
  13   3   1    6.40    0.90
 -15  -3  -1    0.00    0.50
  15  -3   1    0.10    0.50
  15  -3   1    0.10    0.40
  15  -3   1   -0.10    0.40
  15  -3   1   -0.40    0.40
 -15   3  -1   -0.60    0.30
  15   3   1   -0.10    0.30
  15   3   1   -0.40    0.40
  15   3   1   -0.20    0.30
  17  -3   1    1.40    0.60
 -17  -3  -1    2.20    0.70
  17  -3   1    1.80    0.50
  17  -3   1    0.90    0.60
  17  -3   1    1.30    0.60
  17  -3   1    2.30    0.90
 -17   3  -1    1.10    0.50
  17   3   1    0.80    0.60
  17   3   1    1.80    0.60
  17   3   1    1.50    0.50
  18  -4  -1    1.00    0.70
  18  -4  -1    0.20    0.30
 -18  -4   1    1.00    0.60
  18  -4  -1    0.40    0.30
  18  -4  -1   -0.10    0.70
  18  -4  -1    0.60    0.50
  18   4  -1    0.20    0.20
  18   4  -1   -0.30    0.40
 -18   4   1    0.20    0.40
  18   4  -1   -0.60    0.40
  18   4  -1    1.40    0.80
  18   4  -1    0.20    0.40
  16  -4  -1   -0.10    0.30
  16  -4  -1    0.60    0.30
 -16  -4   1    0.40    0.50
  16  -4  -1    0.90    0.70
  16  -4  -1    0.70    0.50
  16   4  -1    0.00    0.20
  16   4  -1    0.10    0.30
  16   4  -1    0.80    0.30
  16   4  -1    0.20    0.50
 -16   4   1    0.90    0.40
  16   4  -1    0.20    0.40
  14  -4  -1    0.70    0.40
 -14  -4   1    0.60    0.50
  14  -4  -1    0.20    0.20
  14  -4  -1    0.60    0.40
  14  -4  -1   -0.70    0.60
  14   4  -1    0.40    0.30
 -14   4   1    0.10    0.30
  14   4  -1    0.20    0.40
  14   4  -1   -0.40    0.20
  14   4  -1    0.40    0.30
  12  -4  -1    6.80    0.90
  12  -4  -1    6.40    0.70
  12  -4  -1    5.60    0.60
 -12  -4   1    7.30    0.90
  12  -4  -1    5.20    0.60
  12  -4  -1    4.50    0.70
  12  -4  -1    4.80    1.00
  12   4  -1    6.10    0.80
  12   4  -1    5.70    0.70
  12   4  -1    6.70    0.80
  12   4  -1    5.90    0.70
 -12   4   1    7.10    0.80
  10  -4  -1    6.60    0.80
  10  -4  -1    6.20    0.80
  10  -4  -1    7.20    0.60
  10  -4  -1    5.10    1.00
  10  -4  -1    6.50    0.70
  10  -4  -1    5.90    0.70
 -10  -4   1    5.50    0.80
 -10  -4   1    6.20    0.80
  10   4  -1    6.30    0.70
 -10   4   1    6.40    0.90
  10   4  -1    5.50    0.70
  10   4  -1    6.60    0.60
   8  -4  -1   15.70    1.20
  -8  -4   1   16.20    1.40
   8  -4  -1   15.90    1.20
   8  -4  -1   17.60    1.30
  -8  -4   1   16.40    1.30
   8  -4  -1   18.80    1.50
   8  -4  -1   17.40    1.30
   8   4  -1   16.80    1.20
  -8   4   1   14.20    1.20
   8   4  -1   18.40    1.20
   8   4  -1   16.40    1.20
   6  -4  -1   11.00    0.90
   6  -4  -1   10.50    1.00
  -6  -4   1   10.70    0.90
   6  -4  -1   10.30    0.80
   6  -4  -1   10.90    0.80
   6  -4  -1   10.50    0.80
  -6  -4   1   10.40    0.90
   6   4  -1   10.00    0.80
   6   4  -1   10.80    0.80
  -6   4   1    9.90    0.80
  -6   4   1   10.50    0.70
   6   4  -1   10.30    0.80
  -6   4   1   10.60    0.70
   4  -4  -1   90.49    5.30
   4  -4  -1   88.79    5.20
   4  -4  -1   89.19    5.20
  -4  -4   1   88.49    5.20
  -4  -4   1   88.59    5.20
   4  -4  -1   88.69    5.20
   4   4  -1   87.19    5.10
   4   4  -1   88.09    5.10
   4   4  -1   90.29    5.00
  -4   4   1   88.69    5.10
   4   4  -1   89.99    5.20
  -4   4   1   77.19    5.20
  -4   4   1   88.29    5.20
  -4   4   1   86.89    5.30
  -2  -4   1  311.97   21.80
   2  -4  -1  324.57   24.80
   2  -4  -1  328.87   22.30
   2   4  -1  328.27   21.90
  -2   4   1  340.67   25.20
   2   4  -1  334.67   24.70
   0  -4  -1  252.27   17.80
   0  -4  -1  257.97   20.40
   0  -4   1  244.98   20.00
   0  -4   1  251.57   17.60
   0   4  -1  272.97   20.50
   0   4   1  239.48   17.70
   0   4  -1  245.58   17.60
   0   4   1  243.08   20.30
  -2  -4  -1  334.47   23.30
   2  -4   1  316.07   22.70
   2  -4   1  357.16   27.00
  -2   4  -1  304.77   25.80
  -2   4  -1  330.57   23.10
   2   4   1  324.17   22.90
   2   4   1  337.47   26.80
   4  -4   1   83.89    5.10
   4  -4   1   83.59    4.90
  -4  -4  -1   88.29    4.90
   4  -4   1   78.39    5.00
   4  -4   1   83.39    5.00
   4   4   1   82.89    4.80
   4   4   1   88.59    5.00
  -4   4  -1   81.99    5.00
   4   4   1   83.29    4.90
   4   4   1   80.79    5.00
  -4   4  -1   83.89    4.90
   6  -4   1   10.10    0.90
   6  -4   1   10.80    1.00
  -6  -4  -1   11.20    0.80
  -6  -4  -1   11.70    0.80
   6  -4   1   10.20    0.90
   6  -4   1   11.20    0.80
  -6  -4  -1   10.40    0.90
   6   4   1   10.20    0.80
   6   4   1    9.10    0.90
  -6   4  -1    9.70    0.90
   6   4   1   12.50    0.80
   6   4   1   10.90    0.90
  -8  -4  -1   16.90    1.40
   8  -4   1   16.40    1.10
  -8  -4  -1   17.90    1.20
   8  -4   1   19.80    1.60
   8  -4   1   18.00    1.40
   8  -4   1   18.10    1.40
  -8   4  -1   16.60    1.20
   8   4   1   15.70    1.30
   8   4   1   16.70    1.30
   8   4   1   17.30    1.20
   8   4   1   16.00    1.20
  -8   4  -1   17.40    1.40
  10  -4   1    6.20    0.50
 -10  -4  -1    6.80    0.90
  10  -4   1    7.60    1.00
 -10  -4  -1    8.50    0.70
  10  -4   1    6.40    0.90
  10  -4   1    6.70    0.50
  10  -4   1    7.40    1.10
  10   4   1    6.50    0.70
  10   4   1    7.60    0.90
  10   4   1    8.00    0.90
  10   4   1    6.40    0.60
 -10   4  -1    6.80    0.60
 -10   4  -1    6.40    0.90
  12  -4   1    4.90    1.10
  12  -4   1    4.70    0.80
 -12  -4  -1    4.70    0.90
  12  -4   1    6.20    0.90
  12   4   1    4.70    0.70
 -12   4  -1    6.30    0.90
  12   4   1    5.40    0.80
  12   4   1    5.60    0.60
  12   4   1    6.40    0.90
 -14  -4  -1   -0.50    0.40
  14  -4   1   -0.70    0.40
  14  -4   1    1.00    0.60
  14  -4   1    1.20    0.50
  14  -4   1    0.00    0.40
  14   4   1    0.10    0.20
  14   4   1    0.10    0.40
 -14   4  -1    0.20    0.40
  14   4   1    0.70    0.40
  14   4   1    0.70    0.30
  16  -4   1   -0.90    0.60
  16  -4   1    0.20    0.40
  16  -4   1    0.50    0.40
 -16  -4  -1    0.90    0.70
  16  -4   1    1.50    0.60
  16  -4   1    0.50    0.50
  16   4   1    0.30    0.40
 -16   4  -1    0.80    0.50
  16   4   1    0.50    0.50
  16   4   1    0.20    0.40
  18  -4   1    0.20    0.50
  18  -4   1    0.30    0.40
  18  -4   1   -0.10    0.50
  18  -4   1   -0.30    0.60
  18  -4   1    1.40    0.80
 -18  -4  -1    0.40    0.60
  18   4   1    0.90    0.50
  18   4   1    1.00    0.60
 -18   4  -1    0.60    0.40
  18   4   1    0.70    0.40
  17  -5  -1    0.30    0.40
  17  -5  -1    0.50    0.30
  17  -5  -1    0.00    0.40
  17  -5  -1    0.00    0.60
  17  -5  -1    0.00    0.40
 -17  -5   1    0.30    0.50
 -17   5   1    0.80    0.40
  17   5  -1    0.40    0.30
  17   5  -1    0.30    0.50
  17   5  -1    0.10    0.40
  17   5  -1    0.60    0.40
  17   5  -1    0.20    0.20
 -15  -5   1    0.60    0.40
  15  -5  -1    0.90    0.50
  15  -5  -1    1.50    0.80
  15  -5  -1    1.00    0.20
  15  -5  -1    1.00    0.20
  15  -5  -1    0.30    0.40
  15  -5  -1    0.70    0.30
  15   5  -1    0.80    0.30
 -15   5   1    0.40    0.30
  15   5  -1    1.20    0.30
  15   5  -1    0.60    0.40
  15   5  -1    1.50    0.40
  15   5  -1    0.80    0.30
  13  -5  -1    0.70    0.30
  13  -5  -1    0.20    0.50
  13  -5  -1    0.10    0.40
 -13  -5   1    0.40    0.40
  13  -5  -1   -0.30    0.20
  13  -5  -1    0.30    0.30
  13  -5  -1    0.40    0.20
 -13   5   1    0.20    0.30
  13   5  -1   -0.30    0.20
  13   5  -1    0.20    0.30
  13   5  -1    0.20    0.20
  13   5  -1    0.70    0.30
 -11  -5   1    0.20    0.30
 -11  -5   1    0.20    0.30
  11  -5  -1    1.30    0.50
  11  -5  -1    0.70    0.30
  11  -5  -1    0.10    0.30
  11  -5  -1    0.40    0.30
  11  -5  -1    0.20    0.20
  11   5  -1    0.50    0.20
  11   5  -1    0.00    0.20
 -11   5   1    0.20    0.30
  11   5  -1    0.50    0.20
  11   5  -1    0.40    0.30
  -9  -5   1   20.40    1.70
   9  -5  -1   21.60    1.80
  -9  -5   1   19.40    1.50
   9  -5  -1   19.60    1.60
   9  -5  -1   19.00    1.50
   9  -5  -1   19.60    1.40
   9  -5  -1   21.20    1.50
   9   5  -1   19.60    1.40
   9   5  -1   20.60    1.50
   9   5  -1   21.60    1.40
  -9   5   1   18.70    1.50
  -7  -5   1   17.60    1.30
   7  -5  -1   19.80    1.50
  -7  -5   1   16.10    1.30
   7  -5  -1   15.50    1.30
   7  -5  -1   16.80    1.30
   7  -5  -1   17.30    1.20
   7  -5  -1   16.60    1.20
   7   5  -1   16.10    1.20
   7   5  -1   16.20    1.20
   7   5  -1   16.60    1.10
  -7   5   1   17.20    1.30
   7   5  -1   17.70    1.20
  -7   5   1   17.20    1.10
   5  -5  -1   86.09    5.10
   5  -5  -1   87.39    5.40
  -5  -5   1   83.69    5.10
   5  -5  -1   91.59    5.20
   5  -5  -1   82.89    5.20
  -5  -5   1   84.89    5.10
   5  -5  -1   84.79    5.10
   5   5  -1   84.09    5.10
   5   5  -1   88.99    4.90
  -5   5   1   88.79    5.10
   5   5  -1   86.39    5.10
   5   5  -1   86.19    5.10
  -5   5   1   85.59    5.00
  -5   5   1   83.49    5.30
  -5   5   1   78.59    5.10
   3  -5  -1    0.40    0.20
   3  -5  -1    0.30    0.20
   3  -5  -1    0.10    0.10
   3  -5  -1    0.20    0.10
  -3  -5   1    0.30    0.10
   3  -5  -1    0.20    0.10
  -3  -5   1    0.00    0.10
   3  -5  -1    0.30    0.10
  -3   5   1    0.20    0.10
  -3   5   1    0.20    0.10
   3   5  -1    0.20    0.10
  -3   5   1    0.10    0.20
  -3   5   1    0.00    0.10
  -3   5   1    0.30    0.10
   3   5  -1    0.20    0.10
   3   5  -1    0.40    0.20
   3   5  -1    0.00    0.10
  -1  -5   1    9.90    0.80
   1  -5  -1    9.80    0.70
   1  -5  -1   10.50    0.70
  -1  -5   1   10.20    0.70
   1  -5  -1    8.80    0.70
  -1  -5   1    9.50    0.70
  -1  -5   1   10.00    0.70
   1  -5  -1    9.70    0.70
  -1  -5   1    9.70    0.70
   1  -5  -1    9.40    0.70
  -1   5   1    9.80    0.70
   1   5  -1    9.90    0.70
  -1   5   1    8.90    0.70
  -1   5   1    8.70    0.70
  -1   5   1    9.20    0.70
  -1   5   1    9.80    0.70
  -1   5   1   10.60    0.80
   1   5  -1   10.60    0.80
   1   5  -1    9.40    0.70
  -1  -5  -1    8.70    0.70
   1  -5   1    8.70    0.70
   1  -5   1    8.40    0.70
  -1  -5  -1    8.60    0.70
  -1  -5  -1    9.40    0.70
   1  -5   1    9.50    0.70
   1  -5   1    8.40    0.70
  -1  -5  -1    9.60    0.70
   1  -5   1    9.50    0.70
   1   5   1    8.50    0.70
  -1   5  -1    9.10    0.70
  -1   5  -1    8.90    0.70
   1   5   1    9.50    0.70
  -1   5  -1    8.30    0.70
   1   5   1   10.10    0.70
  -1   5  -1    9.30    0.70
   3  -5   1    0.40    0.20
   3  -5   1    0.20    0.20
   3  -5   1    0.00    0.10
  -3  -5  -1    0.20    0.10
  -3  -5  -1    0.30    0.20
   3  -5   1    0.10    0.20
  -3  -5  -1    0.20    0.20
  -3  -5  -1    0.20    0.20
  -3   5  -1    0.20    0.20
  -3   5  -1    0.30    0.20
  -3   5  -1    0.10    0.10
   3   5   1    0.40    0.20
   3   5   1    0.30    0.10
  -3   5  -1    0.20    0.20
   3   5   1    0.20    0.10
   3   5   1    0.50    0.20
   3   5   1    0.30    0.20
   5  -5   1  102.29    6.00
   5  -5   1   98.39    6.10
  -5  -5  -1  105.79    5.90
   5  -5   1   94.09    6.00
   5  -5   1   91.69    6.60
  -5  -5  -1  103.49    5.90
   5   5   1   99.39    6.00
  -5   5  -1   95.99    5.90
  -5   5  -1   98.99    5.80
   5   5   1  106.19    6.00
   5   5   1   96.69    5.70
   5   5   1  101.99    5.90
   7  -5   1   12.00    1.30
   7  -5   1   13.50    1.00
  -7  -5  -1   16.00    1.20
  -7  -5  -1   14.30    1.10
  -7  -5  -1   15.80    1.00
   7  -5   1   13.40    1.20
   7  -5   1   13.80    1.20
  -7   5  -1   13.50    1.10
   7   5   1   12.90    1.00
   7   5   1   16.40    1.20
   7   5   1   14.50    1.10
   7   5   1   16.80    1.20
   9  -5   1   23.60    2.00
  -9  -5  -1   22.00    1.60
   9  -5   1   22.20    1.80
   9  -5   1   22.50    1.50
  -9  -5  -1   21.70    1.80
   9  -5   1   23.10    1.80
   9   5   1   24.90    1.70
  -9   5  -1   24.10    1.50
   9   5   1   21.00    1.50
  -9   5  -1   22.90    1.70
   9   5   1   23.00    1.60
  -9   5  -1   24.30    1.60
  11  -5   1    0.90    0.40
  11  -5   1    0.60    0.20
  11  -5   1    0.40    0.20
 -11  -5  -1    0.40    0.30
 -11  -5  -1    0.60    0.40
  11  -5   1    0.30    0.50
  11  -5   1    0.50    0.40
  11   5   1    0.30    0.20
 -11   5  -1    1.00    0.40
  11   5   1   -0.10    0.30
  11   5   1    0.30    0.30
  11   5   1    0.70    0.30
 -11   5  -1    0.30    0.20
  13  -5   1    0.40    0.40
 -13  -5  -1    0.00    0.20
  13  -5   1    0.50    0.50
 -13  -5  -1    0.00    0.50
  13  -5   1    0.80    1.10
  13   5   1    0.20    0.30
  13   5   1    0.50    0.30
  13   5   1    0.70    0.40
  13   5   1    0.30    0.20
  15  -5   1    1.10    0.40
 -15  -5  -1    0.30    0.60
  15  -5   1    0.80    0.60
  15  -5   1    0.80    0.50
  15  -5   1    0.70    0.50
  15  -5   1    0.20    0.40
  15   5   1    0.40    0.40
  15   5   1    0.60    0.50
  15   5   1    0.30    0.30
  15   5   1    0.30    0.20
 -15   5  -1   -0.20    0.30
  17  -5   1    1.40    0.70
  17  -5   1    0.60    0.60
 -17  -5  -1    0.90    0.60
  17  -5   1    0.80    0.60
  17  -5   1    0.60    0.40
  17  -5   1    0.20    0.50
  17   5   1    0.50    0.40
  17   5   1    0.40    0.50
 -17   5  -1    0.60    0.50
  17   5   1    0.80    0.40
 -18  -6   1    0.10    0.60
  18  -6  -1    0.20    0.60
  18  -6  -1    0.20    0.60
  18  -6  -1    0.80    0.50
  18  -6  -1   -0.10    0.30
  18  -6  -1    1.20    0.60
  18   6  -1    0.30    0.20
  18   6  -1    0.10    0.20
  18   6  -1   -0.10    0.30
 -18   6   1    0.40    0.40
  18   6  -1    0.10    0.30
  18   6  -1    0.20    0.40
  16  -6  -1    0.10    0.30
  16  -6  -1    0.00    0.40
  16  -6  -1   -0.10    0.20
 -16  -6   1   -0.30    0.50
  16  -6  -1    0.10    0.50
  16   6  -1    0.00    0.30
 -16   6   1   -0.10    0.30
  16   6  -1    0.00    0.30
  16   6  -1    0.10    0.20
  16   6  -1   -0.10    0.40
  16   6  -1    0.40    0.20
  14  -6  -1   -0.40    0.30
  14  -6  -1    0.60    0.40
  14  -6  -1    0.50    0.30
 -14  -6   1    0.00    0.40
  14  -6  -1    0.90    0.60
  14  -6  -1    0.70    0.30
  14  -6  -1    0.30    0.20
  14   6  -1    0.40    0.30
  14   6  -1    0.60    0.40
  14   6  -1   -0.10    0.20
 -14   6   1    0.70    0.40
  14   6  -1    0.10    0.30
  12  -6  -1    2.60    0.40
 -12  -6   1    1.50    0.50
  12  -6  -1    3.30    0.80
  12  -6  -1    2.50    0.60
 -12  -6   1    3.10    0.70
  12  -6  -1    2.10    0.50
  12  -6  -1    2.40    0.50
  12   6  -1    2.40    0.40
  12   6  -1    2.40    0.50
  12   6  -1    3.00    0.50
 -12   6   1    3.60    0.60
  12   6  -1    2.30    0.50
  12   6  -1    3.10    0.50
  10  -6  -1    0.50    0.20
  10  -6  -1    1.00    0.30
  10  -6  -1    0.20    0.30
 -10  -6   1    0.30    0.30
  10  -6  -1    0.90    0.40
  10  -6  -1    0.40    0.40
 -10  -6   1    0.60    0.30
  10   6  -1    0.30    0.20
  10   6  -1    0.60    0.20
 -10   6   1    0.60    0.30
  10   6  -1    0.80    0.30
  10   6  -1    0.50    0.20
   8  -6  -1   19.50    1.40
  -8  -6   1   18.00    1.40
   8  -6  -1   18.20    1.40
   8  -6  -1   17.50    1.30
   8  -6  -1   18.00    1.30
  -8  -6   1   16.90    1.40
   8  -6  -1   17.20    1.60
   8   6  -1   17.00    1.20
   8   6  -1   18.30    1.20
   8   6  -1   18.00    1.30
   8   6  -1   18.50    1.30
  -8   6   1   18.00    1.20
  -8   6   1   17.10    1.20
  -8   6   1   17.30    1.30
   8   6  -1   16.90    1.30
   6  -6  -1   25.00    1.70
  -6  -6   1   22.60    1.70
   6  -6  -1   20.80    1.80
  -6  -6   1   26.60    1.70
   6  -6  -1   24.20    1.70
   6  -6  -1   23.90    1.70
   6  -6  -1   24.90    1.60
   6   6  -1   25.20    1.40
  -6   6   1   23.30    1.90
  -6   6   1   23.50    1.60
  -6   6   1   24.40    1.60
   6   6  -1   26.10    1.70
  -6   6   1   21.80    1.60
   6   6  -1   23.80    1.60
   6   6  -1   24.80    1.40
   6   6  -1   25.90    1.60
   4  -6  -1   41.10    2.60
   4  -6  -1   39.60    2.60
  -4  -6   1   41.00    2.60
   4  -6  -1   41.00    2.60
   4  -6  -1   41.20    2.60
   4  -6  -1   43.40    2.70
   4   6  -1   40.30    2.60
  -4   6   1   39.40    2.60
   4   6  -1   42.10    2.60
   4   6  -1   40.60    2.60
  -4   6   1   41.10    2.60
  -4   6   1   42.30    2.60
   4   6  -1   40.30    2.60
  -4   6   1   44.30    2.70
   2  -6  -1    8.40    0.70
  -2  -6   1    8.10    0.70
  -2  -6   1    8.00    0.70
   2  -6  -1    8.50    0.70
   2  -6  -1    9.10    0.70
  -2  -6   1    8.90    0.60
   2  -6  -1    9.30    0.70
   2  -6  -1    8.30    0.70
  -2  -6   1    7.30    0.70
   2  -6  -1    9.40    0.70
  -2  -6   1    8.00    0.60
  -2   6   1    8.80    0.70
  -2   6   1    8.00    0.70
   2   6  -1    8.20    0.70
  -2   6   1    8.10    0.70
   2   6  -1    8.30    0.70
  -2   6   1    8.40    0.70
   2   6  -1    9.20    0.70
  -2   6   1    7.80    0.70
  -2   6   1    8.20    0.70
   0  -6   1   27.50    1.70
   0  -6   1   29.40    1.80
   0  -6  -1   30.60    1.80
   0  -6  -1   27.60    1.80
   0  -6  -1   26.40    1.80
   0  -6  -1   28.60    1.80
   0  -6  -1   27.80    1.80
   0  -6   1   27.20    1.80
   0  -6   1   28.00    1.80
   0   6   1   29.00    1.90
   0   6  -1   28.10    1.80
   0   6  -1   26.00    1.80
   0   6   1   28.80    1.80
   0   6  -1   27.10    1.80
   0   6   1   29.00    1.80
   0   6   1   28.40    1.80
   0   6  -1   28.80    1.80
   2  -6   1   10.10    0.80
  -2  -6  -1    8.50    0.70
  -2  -6  -1    9.40    0.60
   2  -6   1    8.60    0.70
  -2  -6  -1    8.70    0.70
   2  -6   1    7.80    0.70
   2  -6   1    8.00    0.70
  -2  -6  -1    9.40    0.80
  -2  -6  -1    9.00    0.70
   2  -6   1    8.80    0.70
   2   6   1    7.80    0.70
  -2   6  -1    9.80    0.80
  -2   6  -1    8.20    0.70
   2   6   1    9.80    0.80
   2   6   1   10.00    0.80
  -2   6  -1    8.60    0.70
  -2   6  -1    9.40    0.70
   2   6   1    8.70    0.70
  -4  -6  -1   50.09    2.80
  -4  -6  -1   46.00    2.80
   4  -6   1   42.80    2.80
   4  -6   1   45.30    2.90
  -4  -6  -1   45.50    3.10
   4  -6   1   46.80    2.90
   4  -6   1   45.50    2.80
   4  -6   1   44.50    2.90
  -4   6  -1   42.40    2.90
  -4   6  -1   45.20    2.90
   4   6   1   42.60    2.80
   4   6   1   46.50    2.80
  -4   6  -1   45.60    3.00
   4   6   1   47.40    2.90
   4   6   1   44.90    2.90
  -4   6  -1   44.50    2.80
   6  -6   1   19.80    1.70
  -6  -6  -1   21.50    1.50
   6  -6   1   23.10    1.60
  -6  -6  -1   21.30    1.50
   6  -6   1   19.50    1.60
   6  -6   1   22.20    1.50
   6   6   1   21.00    1.60
   6   6   1   23.80    1.60
   6   6   1   22.90    1.50
   6   6   1   24.30    1.40
  -6   6  -1   23.40    1.60
  -6   6  -1   23.30    1.50
   8  -6   1   16.20    1.50
  -8  -6  -1   19.70    1.30
   8  -6   1   18.90    1.70
   8  -6   1   19.90    1.30
  -8  -6  -1   18.60    1.40
  -8  -6  -1   17.90    1.50
   8  -6   1   18.40    1.50
   8   6   1   20.50    1.30
   8   6   1   20.20    1.50
   8   6   1   17.60    1.40
  -8   6  -1   17.90    1.30
  -8   6  -1   20.40    1.40
  10  -6   1    0.10    0.30
 -10  -6  -1    0.30    0.20
 -10  -6  -1    0.60    0.40
  10  -6   1    0.40    0.30
  10  -6   1    0.40    0.20
  10  -6   1    0.10    0.30
  10   6   1    0.70    0.30
 -10   6  -1    0.50    0.20
  10   6   1    0.50    0.30
  10   6   1    0.50    0.30
  10   6   1    0.00    0.20
 -10   6  -1    0.60    0.20
 -10   6  -1    0.40    0.30
  12  -6   1    1.70    0.50
  12  -6   1    2.40    0.70
  12  -6   1    2.50    0.30
 -12  -6  -1    2.00    0.50
  12  -6   1    3.20    0.70
  12  -6   1    1.70    0.30
  12   6   1    2.10    0.40
  12   6   1    2.80    0.40
  12   6   1    3.40    0.60
 -12   6  -1    2.90    0.30
 -12   6  -1    2.70    0.60
  12   6   1    2.90    0.60
  14  -6   1    0.70    0.50
 -14  -6  -1    0.70    0.30
  14  -6   1    0.80    0.50
  14  -6   1    1.50    0.60
 -14  -6  -1    0.60    0.50
  14  -6   1    0.60    0.60
  14  -6   1    0.10    0.30
 -14   6  -1    0.50    0.40
  14   6   1    0.50    0.40
  14   6   1   -0.10    0.20
  14   6   1    1.10    0.40
  14   6   1    0.50    0.30
  16  -6   1   -0.70    0.50
  16  -6   1    0.00    0.40
 -16  -6  -1    0.20    0.60
  16  -6   1    0.00    0.50
  16  -6   1   -0.30    0.30
  16   6   1   -0.20    0.30
  16   6   1    0.10    0.30
  16   6   1    0.00    0.40
  16   6   1    0.10    0.20
 -16   6  -1   -0.10    0.30
  18  -6   1    0.00    0.30
  18  -6   1    0.30    0.60
 -18  -6  -1    0.90    0.70
  18  -6   1    0.00    0.50
  18  -6   1   -0.50    0.70
  18   6   1    0.70    0.40
 -18   6  -1    1.20    0.60
  18   6   1    0.80    0.40
  18   6   1   -0.40    0.40
  18   6   1    0.20    0.30
  17  -7  -1    0.50    0.30
  17  -7  -1    0.30    0.50
  17  -7  -1    0.50    0.40
  17  -7  -1   -0.40    0.50
 -17  -7   1    0.80    0.60
  17   7  -1   -0.20    0.30
  17   7  -1    0.50    0.30
  17   7  -1   -0.20    0.40
 -17   7   1    0.00    0.40
  17   7  -1    0.70    0.40
  15  -7  -1    0.50    0.30
  15  -7  -1    0.90    0.30
  15  -7  -1    0.60    0.50
  15  -7  -1    0.50    0.60
  15  -7  -1    0.50    0.50
  15  -7  -1    0.90    0.20
 -15  -7   1    1.40    0.60
  15   7  -1    1.00    0.40
  15   7  -1    1.10    0.40
 -15   7   1    0.70    0.40
  15   7  -1    0.80    0.50
  15   7  -1    1.20    0.40
  15   7  -1    0.90    0.30
  13  -7  -1    0.20    0.40
  13  -7  -1    0.60    0.20
  13  -7  -1    0.40    0.30
 -13  -7   1    1.50    0.50
 -13  -7   1    0.30    0.40
  13  -7  -1    0.90    0.70
  13  -7  -1    0.30    0.30
  13   7  -1    0.90    0.40
 -13   7   1    1.00    0.40
  13   7  -1    0.50    0.30
  13   7  -1    0.30    0.30
  13   7  -1    1.20    0.40
  11  -7  -1    7.80    0.80
  11  -7  -1    7.20    0.90
  11  -7  -1    7.10    0.70
  11  -7  -1    7.70    1.00
 -11  -7   1    6.60    0.90
 -11  -7   1    8.90    1.10
  11  -7  -1    7.70    1.20
  11   7  -1    7.10    0.60
 -11   7   1    6.20    0.80
  11   7  -1    9.60    1.00
  11   7  -1    7.90    0.80
  11   7  -1    8.90    1.00
  11   7  -1    8.40    0.70
   9  -7  -1    2.70    0.50
   9  -7  -1    2.30    0.60
   9  -7  -1    2.70    0.40
  -9  -7   1    2.00    0.50
   9  -7  -1    1.90    0.50
   9  -7  -1    1.20    0.30
  -9  -7   1    2.10    0.50
  -9   7   1    1.50    0.30
   9   7  -1    1.60    0.40
   9   7  -1    1.30    0.40
   9   7  -1    2.20    0.30
  -9   7   1    1.50    0.40
  -9   7   1    1.70    0.30
   9   7  -1    2.20    0.30
   9   7  -1    1.80    0.50
  -7  -7   1    5.10    0.70
   7  -7  -1    5.60    0.70
   7  -7  -1    7.30    0.70
  -7  -7   1    5.00    0.70
   7  -7  -1    6.50    0.70
   7  -7  -1    4.80    0.60
   7  -7  -1    4.70    0.80
  -7   7   1    6.10    0.70
  -7   7   1    5.20    0.60
   7   7  -1    6.90    0.70
  -7   7   1    3.80    0.80
  -7   7   1    5.00    0.60
   7   7  -1    5.90    0.40
   7   7  -1    5.30    0.40
   7   7  -1    5.90    0.70
   7   7  -1    5.80    0.60
   5  -7  -1   46.40    2.90
   5  -7  -1   46.80    3.10
  -5  -7   1   48.00    3.00
   5  -7  -1   49.90    3.00
   5  -7  -1   46.10    2.90
   5  -7  -1   46.20    2.90
   5   7  -1   45.40    2.90
  -5   7   1   48.20    2.90
   5   7  -1   44.80    2.90
   5   7  -1   42.10    2.90
  -5   7   1   50.39    3.10
   5   7  -1   46.70    3.00
  -5   7   1   44.80    2.90
   3  -7  -1   31.70    2.30
   3  -7  -1   33.80    2.30
   3  -7  -1   35.20    2.30
  -3  -7   1   35.30    2.30
   3  -7  -1   38.50    2.30
  -3  -7   1   36.20    2.10
  -3  -7   1   34.80    2.30
   3  -7  -1   37.30    2.30
  -3  -7   1   37.20    2.30
  -3  -7   1   35.00    2.30
   3   7  -1   34.70    2.30
  -3   7   1   36.40    2.30
   3   7  -1   34.10    2.20
  -3   7   1   36.20    2.30
  -3   7   1   34.60    2.30
  -3   7   1   36.30    2.30
   3   7  -1   36.00    2.30
  -3   7   1   35.30    2.30
   3   7  -1   33.20    2.30
  -3   7   1   35.30    2.30
   1  -7  -1    0.30    0.20
  -1  -7   1    0.30    0.10
   1  -7  -1    0.40    0.20
  -1  -7   1    0.30    0.20
  -1  -7   1    0.30    0.20
  -1  -7   1    0.40    0.20
   1  -7  -1    0.50    0.20
   1  -7  -1    0.50    0.20
   1  -7  -1    0.10    0.20
  -1   7   1    0.50    0.20
  -1   7   1    0.50    0.20
   1   7  -1    0.10    0.10
  -1   7   1    0.70    0.20
   1   7  -1    0.50    0.20
  -1   7   1    0.30    0.20
   1   7  -1    0.50    0.20
  -1   7   1    0.50    0.20
   1   7  -1    1.00    0.30
   1   7  -1    0.30    0.10
  -1   7   1    0.60    0.20
  -1  -7  -1    1.00    0.30
   1  -7   1    0.50    0.20
  -1  -7  -1    0.50    0.20
   1  -7   1    0.50    0.20
  -1  -7  -1    0.50    0.20
   1  -7   1    1.10    0.30
   1  -7   1    0.70    0.20
  -1  -7  -1    0.70    0.20
  -1  -7  -1    0.60    0.20
   1  -7   1    0.90    0.20
   1   7   1    0.20    0.20
   1   7   1    0.60    0.20
  -1   7  -1    0.60    0.20
  -1   7  -1    0.60    0.20
   1   7   1    0.80    0.20
   1   7   1    0.60    0.20
  -1   7  -1    0.30    0.20
  -1   7  -1    0.90    0.20
  -1   7  -1    0.90    0.20
   3  -7   1   34.50    2.40
  -3  -7  -1   36.50    2.30
  -3  -7  -1   39.50    2.30
   3  -7   1   35.60    2.30
  -3  -7  -1   37.90    2.10
   3  -7   1   35.60    2.30
  -3  -7  -1   34.90    2.40
   3  -7   1   33.10    2.30
   3  -7   1   32.30    2.30
  -3  -7  -1   35.10    2.30
  -3   7  -1   37.80    2.40
  -3   7  -1   35.60    2.30
   3   7   1   34.70    2.30
   3   7   1   34.10    2.30
  -3   7  -1   38.90    2.40
   3   7   1   37.30    2.30
  -3   7  -1   37.80    2.30
   3   7   1   35.80    2.30
  -5  -7  -1   44.10    2.90
   5  -7   1   51.59    3.00
   5  -7   1   48.30    3.00
  -5  -7  -1   44.30    3.00
   5  -7   1   46.70    3.10
   5  -7   1   45.50    3.10
   5  -7   1   49.00    3.00
   5   7   1   45.50    3.00
   5   7   1   45.20    3.00
   5   7   1   47.90    3.00
  -5   7  -1   45.90    3.10
  -5   7  -1   49.30    3.10
  -5   7  -1   50.09    3.00
  -5   7  -1   47.70    3.00
   5   7   1   50.29    3.10
   7  -7   1    7.80    0.90
   7  -7   1    7.30    0.80
   7  -7   1    7.10    0.60
  -7  -7  -1    7.30    0.80
   7  -7   1    6.50    0.80
   7  -7   1    8.60    1.10
  -7  -7  -1    6.20    0.60
   7   7   1    6.90    0.50
   7   7   1    7.70    0.70
  -7   7  -1    7.00    0.80
   7   7   1    8.60    0.90
  -7   7  -1    7.10    0.80
   9  -7   1    2.10    0.30
   9  -7   1    1.60    0.40
  -9  -7  -1    1.90    0.40
   9  -7   1    1.30    0.40
  -9  -7  -1    1.90    0.50
   9  -7   1    1.90    0.50
   9  -7   1    0.80    0.40
   9   7   1    1.50    0.40
   9   7   1    1.40    0.40
  -9   7  -1    2.20    0.50
   9   7   1    1.60    0.30
  -9   7  -1    1.40    0.30
   9   7   1    1.50    0.40
 -11  -7  -1    9.60    1.20
  11  -7   1    8.40    1.10
 -11  -7  -1    8.50    0.90
  11  -7   1    9.00    1.00
  11  -7   1    8.80    1.10
  11  -7   1    7.10    0.60
  11  -7   1   10.10    1.40
  11   7   1    7.30    0.90
  11   7   1    7.70    0.80
  11   7   1    7.50    0.70
  11   7   1    7.90    1.00
 -11   7  -1    7.50    0.70
 -11   7  -1    7.90    1.00
 -11   7  -1    8.10    0.70
  13  -7   1    0.80    0.40
  13  -7   1   -0.30    0.40
  13  -7   1    0.80    0.20
 -13  -7  -1    1.50    0.60
  13  -7   1    1.00    0.50
 -13  -7  -1    0.60    0.40
  13   7   1    0.30    0.40
  13   7   1    0.10    0.20
 -13   7  -1   -0.10    0.40
  13   7   1    0.80    0.30
  13   7   1    1.10    0.40
 -15  -7  -1    0.40    0.30
  15  -7   1    0.50    0.40
  15  -7   1    0.20    0.50
  15  -7   1    0.80    0.50
 -15  -7  -1    1.00    0.70
  15  -7   1    1.50    0.80
  15  -7   1    0.50    0.50
  15   7   1    0.90    0.30
 -15   7  -1    0.90    0.40
  15   7   1    1.20    0.40
  15   7   1    0.60    0.40
  17  -7   1    0.30    0.60
  17  -7   1   -0.40    0.60
 -17  -7  -1    0.60    0.60
  17  -7   1   -0.40    0.40
  17  -7   1   -0.60    0.40
  17  -7   1   -0.20    0.20
  17   7   1    0.50    0.40
  17   7   1    0.20    0.20
  17   7   1    0.30    0.60
  17   7   1   -0.30    0.30
  17   7   1    0.00    0.30
 -17   7  -1    0.20    0.40
  18  -8  -1    0.30    0.60
  18  -8  -1    0.80    0.50
  18  -8  -1    1.10    0.70
 -18  -8   1   -0.10    0.60
  18  -8  -1    0.40    0.30
  18   8  -1    0.50    0.30
 -18   8   1    1.00    0.50
  18   8  -1    0.30    0.30
  18   8  -1   -0.30    0.50
  16  -8  -1    1.20    0.50
  16  -8  -1    0.60    0.30
 -16  -8   1   -0.20    0.50
  16  -8  -1   -0.10    0.40
  16  -8  -1    0.50    0.50
  16  -8  -1    0.90    0.30
  16   8  -1    1.00    0.40
  16   8  -1    1.10    0.40
  16   8  -1    0.40    0.30
 -16   8   1    0.20    0.40
  16   8  -1    0.70    0.30
  16   8  -1   -0.30    0.30
  14  -8  -1   -0.10    0.40
 -14  -8   1   -0.40    0.40
  14  -8  -1    0.00    0.30
  14  -8  -1    0.20    0.30
  14  -8  -1   -0.90    0.30
  14  -8  -1    0.30    0.20
  14  -8  -1    0.00    0.20
 -14  -8   1    0.50    0.40
 -14   8   1   -0.10    0.30
  14   8  -1    0.20    0.40
  14   8  -1    0.40    0.20
  14   8  -1    0.30    0.30
  14   8  -1    0.00    0.30
  14   8  -1    0.00    0.20
  12  -8  -1    6.30    0.80
  12  -8  -1    5.80    1.00
  12  -8  -1    6.30    1.00
 -12  -8   1    7.10    0.90
  12  -8  -1    6.30    0.90
  12  -8  -1    7.50    0.70
 -12  -8   1    8.20    1.10
  12   8  -1    6.30    0.80
  12   8  -1    5.90    0.60
  12   8  -1    6.80    0.60
  12   8  -1    7.10    0.90
  12   8  -1    7.10    0.90
 -12   8   1    5.70    0.80
  10  -8  -1    1.10    0.50
  10  -8  -1    0.70    0.30
 -10  -8   1    1.00    0.50
  10  -8  -1    0.60    0.30
  10  -8  -1    0.80    0.40
  10  -8  -1    0.80    0.30
 -10  -8   1    1.20    0.40
  10   8  -1    0.80    0.40
 -10   8   1    0.30    0.20
  10   8  -1    0.60    0.10
  10   8  -1    0.50    0.30
 -10   8   1    0.50    0.30
  10   8  -1    0.60    0.30
 -10   8   1    0.90    0.20
  10   8  -1    0.70    0.20
  -8  -8   1    2.40    0.50
   8  -8  -1    2.90    0.60
   8  -8  -1    2.60    0.50
  -8  -8   1    1.90    0.50
   8  -8  -1    2.30    0.40
   8  -8  -1    2.00    0.50
   8  -8  -1    2.70    0.50
  -8   8   1    1.60    0.40
  -8   8   1    2.10    0.60
   8   8  -1    2.50    0.40
   8   8  -1    2.40    0.50
  -8   8   1    2.10    0.40
  -8   8   1    1.80    0.40
   6  -8  -1    7.00    0.90
   6  -8  -1    6.60    0.70
  -6  -8   1    4.70    0.70
   6  -8  -1    6.10    0.80
  -6  -8   1    4.80    0.70
   6  -8  -1    6.40    0.70
   6   8  -1    5.60    0.70
   6   8  -1    5.80    0.70
   6   8  -1    6.40    0.70
  -6   8   1    7.30    0.70
  -6   8   1    6.80    0.70
   6   8  -1    6.80    0.80
  -6   8   1    5.30    0.80
  -4  -8   1   12.90    0.70
   4  -8  -1   12.30    1.00
  -4  -8   1   12.90    1.10
   4  -8  -1   12.00    1.00
   4  -8  -1   11.20    1.00
   4  -8  -1   12.00    1.00
  -4  -8   1   11.10    1.00
   4  -8  -1   11.00    1.00
   4   8  -1   13.70    1.00
   4   8  -1   10.90    1.00
   4   8  -1   11.40    1.00
  -4   8   1   12.90    1.00
  -4   8   1   11.00    1.00
  -4   8   1   12.90    1.00
  -4   8   1   12.10    1.00
  -4   8   1   14.60    1.10
  -4   8   1   10.90    1.00
   4   8  -1   11.80    1.00
   2  -8  -1  209.78   23.20
   2  -8  -1  224.18   19.70
  -2  -8   1  260.07   24.60
  -2  -8   1  250.77   22.20
  -2   8   1  275.97   25.80
  -2   8   1  250.67   20.10
   2   8  -1  205.18   23.10
   2   8  -1  235.98   19.60
   0  -8  -1  330.47   31.00
   0  -8   1  392.86   32.10
   0  -8  -1  368.06   27.10
   0  -8   1  364.66   26.90
   0   8  -1  329.97   26.20
   0   8  -1  329.77   30.60
   0   8   1  368.86   32.30
   0   8   1  352.16   26.70
  -2  -8  -1  229.18   23.50
   2  -8   1  192.28   22.70
  -2  -8  -1  229.68   19.10
   2  -8   1  202.28   18.10
  -2   8  -1  230.58   23.60
   2   8   1  197.18   22.60
   2   8   1  205.58   18.20
  -2   8  -1  199.88   18.20
  -4  -8  -1   12.30    1.20
  -4  -8  -1   14.80    1.10
   4  -8   1   13.20    1.20
  -4  -8  -1   14.90    1.20
  -4  -8  -1   16.00    1.20
   4  -8   1   15.80    1.20
   4  -8   1   14.00    1.20
   4  -8   1   15.50    1.10
  -4  -8  -1   14.00    0.90
   4  -8   1   15.10    1.20
  -4   8  -1   16.40    1.20
  -4   8  -1   13.50    1.20
   4   8   1   15.20    1.20
  -4   8  -1   14.30    1.10
   4   8   1   14.20    1.10
   4   8   1   14.50    1.10
  -4   8  -1   14.20    1.20
   4   8   1   17.10    1.20
   6  -8   1    4.30    0.70
   6  -8   1    8.70    0.80
   6  -8   1    5.10    0.70
   6  -8   1    5.70    0.60
   6  -8   1    5.10    0.80
  -6  -8  -1    6.50    0.70
  -6  -8  -1    4.10    0.60
  -6   8  -1    5.30    0.60
   6   8   1    4.60    0.70
  -6   8  -1    5.60    0.70
  -6   8  -1    7.70    0.80
   6   8   1    6.60    0.80
  -6   8  -1    6.00    0.70
  -6   8  -1    5.80    0.80
   6   8   1    6.10    0.70
  -8  -8  -1    3.00    0.50
   8  -8   1    2.70    0.50
   8  -8   1    2.30    0.50
   8  -8   1    1.90    0.40
   8  -8   1    3.20    0.60
   8  -8   1    2.40    0.60
  -8  -8  -1    2.50    0.60
   8   8   1    2.10    0.50
   8   8   1    3.20    0.60
  -8   8  -1    3.20    0.50
   8   8   1    3.50    0.50
   8   8   1    2.90    0.20
   8   8   1    2.10    0.50
  -8   8  -1    3.50    0.60
 -10  -8  -1    1.20    0.40
  10  -8   1    0.90    0.30
  10  -8   1    0.80    0.40
 -10  -8  -1    1.20    0.40
  10  -8   1    1.10    0.50
  10  -8   1    0.80    0.40
  10  -8   1    1.30    0.40
  10   8   1    1.00    0.20
 -10   8  -1    1.00    0.40
 -10   8  -1    1.40    0.40
  10   8   1    1.00    0.40
  10   8   1    0.00    0.30
  12  -8   1   10.30    1.00
 -12  -8  -1    7.70    1.10
  12  -8   1    6.50    1.00
  12  -8   1    6.50    0.60
  12  -8   1    8.60    1.30
 -12  -8  -1    7.40    0.90
  12  -8   1    8.40    1.10
 -12   8  -1    4.70    0.90
  12   8   1    8.30    1.10
 -12   8  -1    8.00    0.70
 -12   8  -1    6.20    0.60
  12   8   1    6.30    0.60
  12   8   1    7.10    0.90
  14  -8   1    0.50    0.30
  14  -8   1    0.20    0.40
 -14  -8  -1    0.50    0.50
  14  -8   1   -0.20    0.30
  14  -8   1    0.20    0.40
 -14  -8  -1    0.10    0.30
  14  -8   1    0.30    0.20
  14   8   1    0.10    0.20
  14   8   1    0.20    0.40
 -14   8  -1    0.00    0.40
  14   8   1    0.20    0.20
  14   8   1   -0.20    0.30
  16  -8   1    1.00    0.60
 -16  -8  -1    0.90    0.60
  16  -8   1    0.30    0.50
  16  -8   1    0.10    0.50
  16  -8   1    0.70    0.40
  16  -8   1    0.10    0.40
 -16   8  -1    0.20    0.30
  16   8   1    0.60    0.30
  16   8   1    0.00    0.20
  16   8   1    0.30    0.50
  16   8   1    0.40    0.30
  16   8   1    0.30    0.30
 -18  -8  -1    0.30    0.70
  18  -8   1   -0.60    0.40
  18  -8   1    0.30    0.50
  18  -8   1    0.30    0.80
  18  -8   1    0.00    0.30
  18   8   1    0.80    0.40
 -18   8  -1    0.10    0.50
  18   8   1    0.40    0.40
  17  -9  -1    0.20    0.30
  17  -9  -1    0.10    0.60
  17  -9  -1   -0.20    0.40
  17  -9  -1    0.10    0.20
  17  -9  -1    0.20    0.40
 -17  -9   1    0.00    0.60
  17   9  -1   -0.10    0.20
  17   9  -1   -0.30    0.20
  17   9  -1    0.30    0.30
  17   9  -1   -0.20    0.20
 -17   9   1    0.50    0.40
  17   9  -1   -0.10    0.40
  15  -9  -1    1.50    0.70
  15  -9  -1    1.70    0.50
 -15  -9   1    1.50    0.50
  15  -9  -1    1.00    0.50
  15  -9  -1    2.20    0.60
  15  -9  -1    1.00    0.40
 -15  -9   1    3.30    0.80
  15  -9  -1    1.40    0.30
 -15   9   1    2.00    0.50
  15   9  -1    2.30    0.50
  15   9  -1    1.60    0.30
  15   9  -1    0.80    0.50
  15   9  -1    1.50    0.40
  15   9  -1    1.30    0.30
 -13  -9   1    0.20    0.40
  13  -9  -1    0.90    0.50
  13  -9  -1   -0.30    0.30
  13  -9  -1    0.10    0.20
 -13  -9   1    0.60    0.40
  13  -9  -1    0.60    0.50
  13  -9  -1    0.50    0.30
  13   9  -1    0.20    0.40
  13   9  -1    0.20    0.30
  13   9  -1    0.90    0.40
  13   9  -1    0.40    0.20
 -13   9   1    0.30    0.40
  11  -9  -1    6.30    0.90
 -11  -9   1    4.20    0.70
  11  -9  -1    6.60    1.10
  11  -9  -1    5.40    0.70
 -11  -9   1    5.10    1.00
  11  -9  -1    3.00    0.70
  11  -9  -1    4.50    0.60
  11   9  -1    5.50    0.40
  11   9  -1    5.90    0.40
  11   9  -1    5.60    0.70
 -11   9   1    5.60    0.60
  11   9  -1    4.70    0.70
 -11   9   1    4.20    0.50
 -11   9   1    4.80    0.70
  11   9  -1    5.90    0.80
   9  -9  -1    1.30    0.50
  -9  -9   1    1.00    0.40
   9  -9  -1    1.40    0.40
  -9  -9   1    1.00    0.40
   9  -9  -1    0.50    0.40
   9  -9  -1    1.20    0.40
   9  -9  -1    1.60    0.50
  -9   9   1    0.70    0.30
   9   9  -1    1.30    0.40
   9   9  -1    0.80    0.40
   9   9  -1    1.50    0.50
  -9   9   1    1.40    0.40
   9   9  -1    0.90    0.40
   7  -9  -1    2.30    0.50
  -7  -9   1    2.40    0.50
   7  -9  -1    2.00    0.50
   7  -9  -1    3.30    0.50
  -7  -9   1    1.50    0.40
   7  -9  -1    2.90    0.50
   7  -9  -1    2.70    0.50
   7   9  -1    2.20    0.40
  -7   9   1    2.40    0.40
   7   9  -1    2.80    0.50
  -7   9   1    1.80    0.60
  -7   9   1    2.80    0.50
   7   9  -1    1.40    0.40
   7   9  -1    3.20    0.60
   5  -9  -1   12.50    1.10
  -5  -9   1   10.00    1.00
   5  -9  -1   11.70    1.00
   5  -9  -1   11.70    1.00
   5  -9  -1   13.80    1.10
  -5  -9   1   10.20    1.00
   5  -9  -1   12.90    1.10
  -5   9   1   11.50    1.00
   5   9  -1   11.20    1.00
  -5   9   1   11.70    1.00
  -5   9   1   14.20    1.10
  -5   9   1   13.70    1.10
   5   9  -1   14.40    1.10
  -5   9   1   10.70    1.10
   5   9  -1   11.50    1.00
   5   9  -1   13.90    1.00
  -5   9   1   12.40    1.00
   3  -9  -1   16.00    1.40
  -3  -9   1   17.30    1.20
   3  -9  -1   15.20    1.30
  -3  -9   1   15.70    1.30
  -3  -9   1   17.50    1.30
  -3  -9   1   17.00    1.10
   3  -9  -1   18.50    1.30
   3  -9  -1   20.20    1.40
  -3  -9   1   16.90    1.30
  -3   9   1   14.80    1.30
  -3   9   1   17.80    1.30
   3   9  -1   18.10    1.30
   3   9  -1   16.90    1.30
  -3   9   1   14.30    1.30
  -3   9   1   17.90    1.30
  -3   9   1   17.40    1.30
   3   9  -1   17.00    1.20
   3   9  -1   17.80    1.40
  -3   9   1   16.80    1.30
  -1  -9   1    7.50    0.70
   1  -9  -1    8.30    0.80
   1  -9  -1    8.20    0.80
   1  -9  -1    7.80    0.80
  -1  -9   1    8.70    0.80
   1  -9  -1    8.00    0.70
  -1  -9   1    7.60    0.70
  -1  -9   1    7.70    0.80
   1  -9  -1    7.00    0.80
  -1   9   1    8.20    0.70
  -1   9   1    7.30    0.70
   1   9  -1    9.40    0.80
  -1   9   1    8.60    0.80
  -1   9   1    9.30    0.80
  -1   9   1    7.10    0.80
   1   9  -1    6.50    1.10
   1   9  -1    7.90    0.70
   1   9  -1    7.80    0.90
   1   9  -1    7.70    0.80
  -1   9   1    8.10    0.80
   1  -9   1    8.40    0.80
   1  -9   1    7.90    0.80
  -1  -9  -1    7.60    0.80
   1  -9   1    8.50    0.80
  -1  -9  -1    8.90    0.80
   1  -9   1    9.20    0.70
  -1  -9  -1    9.90    0.80
  -1  -9  -1    8.70    0.70
  -1  -9  -1    7.90    0.80
   1  -9   1    8.80    0.80
   1   9   1    8.90    0.80
  -1   9  -1    7.80    0.80
  -1   9  -1    7.90    0.80
  -1   9  -1    9.70    0.80
   1   9   1    8.50    0.90
  -1   9  -1    8.50    0.80
   1   9   1    9.40    0.90
  -1   9  -1    8.30    0.80
  -1   9  -1    8.20    0.70
   1   9   1    8.30    0.70
   3  -9   1   16.90    1.30
   3  -9   1   15.10    1.30
   3  -9   1   14.80    1.40
  -3  -9  -1   15.80    1.30
  -3  -9  -1   19.30    1.40
   3  -9   1   17.10    1.30
  -3  -9  -1   17.20    1.30
  -3  -9  -1   16.80    1.30
  -3  -9  -1   17.80    1.10
   3  -9   1   17.40    1.40
   3   9   1   16.30    1.20
  -3   9  -1   16.50    1.30
   3   9   1   16.80    1.30
  -3   9  -1   15.70    1.30
  -3   9  -1   16.30    1.30
   3   9   1   19.90    1.50
   3   9   1   16.90    1.30
  -3   9  -1   16.70    1.30
  -5  -9  -1   14.40    1.20
   5  -9   1   16.20    1.30
  -5  -9  -1   13.40    1.30
   5  -9   1   18.90    1.30
  -5  -9  -1   16.10    1.20
   5  -9   1   17.20    1.30
   5  -9   1   13.60    1.20
   5  -9   1   16.20    1.20
   5   9   1   16.30    1.30
  -5   9  -1   15.90    1.30
  -5   9  -1   15.90    1.20
  -5   9  -1   14.30    1.30
   5   9   1   13.80    1.20
   5   9   1   13.20    1.20
  -5   9  -1   15.50    1.30
  -5   9  -1   16.20    1.20
  -7  -9  -1    2.20    0.40
   7  -9   1    1.60    0.40
   7  -9   1    1.20    0.50
   7  -9   1    1.40    0.40
   7  -9   1    1.70    0.50
  -7  -9  -1    2.00    0.50
   7  -9   1    1.40    0.40
   7   9   1    1.90    0.40
  -7   9  -1    2.10    0.50
   7   9   1    2.90    0.50
   7   9   1    1.60    0.50
  -7   9  -1    2.60    0.50
  -7   9  -1    2.10    0.60
  -7   9  -1    2.30    0.40
  -7   9  -1    1.90    0.50
   7   9   1    2.80    0.50
  -9  -9  -1    1.20    0.40
   9  -9   1    1.30    0.50
   9  -9   1    1.20    0.50
   9  -9   1    1.10    0.40
   9  -9   1    1.30    0.50
   9  -9   1    1.30    0.30
  -9   9  -1    1.40    0.40
   9   9   1    1.20    0.50
   9   9   1    1.80    0.50
  -9   9  -1    1.80    0.40
   9   9   1    1.30    0.40
   9   9   1    0.90    0.30
  11  -9   1    4.50    0.60
 -11  -9  -1    5.10    0.80
  11  -9   1    6.60    0.80
  11  -9   1    3.90    0.90
  11  -9   1    5.00    0.90
  11  -9   1    4.70    0.80
 -11  -9  -1    4.90    0.90
  11   9   1    4.30    0.40
  11   9   1    5.10    0.40
 -11   9  -1    6.10    0.70
  11   9   1    4.50    0.70
  11   9   1    4.20    0.70
  11   9   1    4.60    0.80
 -11   9  -1    4.80    0.80
 -11   9  -1    3.60    0.60
  13  -9   1   -0.10    0.40
  13  -9   1    0.50    0.50
  13  -9   1    0.30    0.40
  13  -9   1    0.20    0.20
 -13  -9  -1    0.70    0.40
  13  -9   1    0.00    0.30
 -13   9  -1    0.20    0.40
  13   9   1    0.10    0.20
  13   9   1    0.20    0.30
 -13   9  -1    0.50    0.20
  13   9   1   -0.10    0.40
  13   9   1    0.30    0.40
 -13   9  -1    0.00    0.20
  15  -9   1    0.50    0.40
  15  -9   1    1.10    0.20
  15  -9   1    0.50    0.50
  15  -9   1    1.00    0.60
 -15  -9  -1    1.00    0.70
 -15  -9  -1    0.70    0.40
  15  -9   1    0.60    0.60
  15  -9   1    0.80    0.50
  15   9   1    0.80    0.30
 -15   9  -1    2.10    0.70
  15   9   1    0.40    0.30
  15   9   1    0.80    0.60
  15   9   1    0.90    0.30
  17  -9   1    0.00    0.50
  17  -9   1    0.60    0.40
 -17  -9  -1    0.10    0.60
  17  -9   1    0.20    0.60
  17  -9   1   -0.20    0.60
 -17   9  -1   -0.20    0.40
  17   9   1    0.00    0.20
  17   9   1   -0.10    0.20
  17   9   1    0.60    0.40
  17   9   1    0.00    0.50
 -16 -10   1    0.00    0.40
 -16 -10   1   -0.10    0.40
  16 -10  -1    0.40    0.50
  16 -10  -1    0.60    0.60
  16 -10  -1   -0.20    0.40
  16 -10  -1   -0.10    0.30
  16 -10  -1    0.20    0.20
  16 -10  -1   -0.20    0.30
  16  10  -1    0.20    0.30
  16  10  -1   -0.20    0.40
  16  10  -1    0.00    0.10
 -16  10   1    1.10    0.40
  16  10  -1    0.40    0.30
  14 -10  -1    0.70    0.30
  14 -10  -1    0.90    0.40
  14 -10  -1    2.50    0.80
 -14 -10   1    1.50    0.70
  14 -10  -1    0.90    0.50
 -14 -10   1    1.10    0.50
  14 -10  -1    0.10    0.40
  14  10  -1    0.40    0.40
 -14  10   1    1.80    0.60
  14  10  -1    1.00    0.20
  14  10  -1    1.10    0.40
  12 -10  -1    2.60    0.60
  12 -10  -1    2.70    0.70
  12 -10  -1    2.00    0.60
  12 -10  -1    2.90    0.80
 -12 -10   1    2.20    0.60
  12 -10  -1    2.60    0.50
 -12 -10   1    1.90    0.60
  12  10  -1    2.40    0.50
 -12  10   1    4.20    0.70
  12  10  -1    3.20    0.70
 -12  10   1    2.40    0.40
  12  10  -1    2.90    0.60
 -12  10   1    2.50    0.30
  10 -10  -1    3.60    0.60
  10 -10  -1    3.30    0.70
 -10 -10   1    4.10    0.70
 -10 -10   1    3.70    0.70
  10 -10  -1    3.90    0.60
  10 -10  -1    3.80    0.70
  10 -10  -1    4.00    0.70
  10  10  -1    3.80    0.70
  10  10  -1    3.90    0.60
  10  10  -1    3.10    0.60
 -10  10   1    3.60    0.50
  10  10  -1    3.50    0.60
 -10  10   1    4.50    0.60
   8 -10  -1    2.70    0.50
   8 -10  -1    3.00    0.60
   8 -10  -1    3.70    0.60
   8 -10  -1    1.70    0.50
  -8 -10   1    4.30    0.70
  -8 -10   1    2.50    0.60
   8 -10  -1    2.80    0.60
   8  10  -1    2.50    0.50
  -8  10   1    1.80    0.60
  -8  10   1    3.10    0.50
   8  10  -1    2.50    0.50
   8  10  -1    2.20    0.40
   8  10  -1    1.80    0.50
  -8  10   1    2.60    0.50
  -6 -10   1   14.90    1.20
   6 -10  -1   13.70    1.30
   6 -10  -1   13.50    1.20
   6 -10  -1   14.70    1.30
   6 -10  -1   15.90    1.20
  -6 -10   1   14.30    1.30
   6 -10  -1   17.50    1.30
   6  10  -1   16.20    1.20
   6  10  -1   15.60    1.20
  -6  10   1   15.40    1.30
  -6  10   1   16.20    1.20
  -6  10   1   12.60    1.30
   6  10  -1   13.40    1.20
   6  10  -1   14.20    1.20
  -6  10   1   15.10    1.30
  -4 -10   1   20.10    1.50
   4 -10  -1   17.20    1.40
  -4 -10   1   19.50    1.40
   4 -10  -1   17.30    1.40
  -4 -10   1   15.40    1.40
   4 -10  -1   18.90    1.50
  -4 -10   1   18.20    1.20
  -4 -10   1   18.50    1.40
   4 -10  -1   20.30    1.50
   4 -10  -1   18.10    1.40
  -4  10   1   18.20    1.60
   4  10  -1   18.10    1.40
  -4  10   1   18.70    1.50
  -4  10   1   17.70    1.40
  -4  10   1   19.40    1.60
   4  10  -1   18.60    1.30
   4  10  -1   19.10    1.50
  -4  10   1   19.10    1.40
  -4  10   1   18.30    1.40
   4  10  -1   18.80    1.40
   2 -10  -1   71.79    4.50
  -2 -10   1   74.59    4.60
   2 -10  -1   79.19    4.60
  -2 -10   1   70.69    4.40
   2 -10  -1   70.99    4.50
  -2 -10   1   75.59    4.50
  -2 -10   1   68.49    4.50
   2 -10  -1   70.79    4.50
  -2  10   1   76.59    4.50
   2  10  -1   73.59    4.40
  -2  10   1   71.69    4.50
   2  10  -1   71.49    4.60
  -2  10   1   84.19    4.80
  -2  10   1   71.09    4.50
  -2  10   1   76.59    4.60
   2  10  -1   72.89    4.60
   2  10  -1   70.99    4.50
   0 -10  -1  268.97   27.60
   0 -10  -1  262.17   22.60
   0 -10   1  279.67   27.70
   0 -10   1  233.48   21.70
   0  10   1  261.47   22.40
   2 -10   1   68.09    4.40
  -2 -10  -1   71.19    4.40
  -2 -10  -1   69.79    4.40
  -2 -10  -1   69.49    4.30
  -2 -10  -1   69.79    4.40
   2 -10   1   72.19    4.40
   2 -10   1   70.29    4.30
   2 -10   1   74.59    4.40
   2 -10   1   70.09    4.40
  -2 -10  -1   72.29    4.40
  -2  10  -1   66.19    4.30
  -2  10  -1   76.39    4.60
   2  10   1   69.69    4.40
   2  10   1   76.09    4.30
  -2  10  -1   71.89    4.40
  -2  10  -1   68.29    4.40
   2  10   1   70.89    4.40
  -2  10  -1   69.79    4.40
  -2  10  -1   69.09    4.40
   2  10   1   70.79    4.40
   4 -10   1   17.10    1.40
   4 -10   1   18.90    1.40
  -4 -10  -1   14.70    1.30
  -4 -10  -1   18.70    1.50
  -4 -10  -1   19.20    1.40
   4 -10   1   17.00    1.40
   4 -10   1   18.40    1.60
  -4 -10  -1   18.30    1.10
   4 -10   1   15.00    1.40
  -4  10  -1   19.80    1.50
  -4  10  -1   18.70    1.40
  -4  10  -1   17.70    1.40
   4  10   1   16.10    1.40
   4  10   1   16.10    1.40
  -4  10  -1   18.20    1.50
   4  10   1   16.60    1.30
   4  10   1   18.40    1.40
  -4  10  -1   19.70    1.40
   6 -10   1   19.10    1.40
  -6 -10  -1   16.30    1.40
  -6 -10  -1   19.30    1.30
   6 -10   1   16.70    1.40
  -6 -10  -1   16.90    1.50
   6 -10   1   16.40    1.50
   6 -10   1   18.30    1.30
   6 -10   1   15.60    1.40
  -6  10  -1   14.20    1.40
   6  10   1   17.00    1.40
  -6  10  -1   17.20    1.30
  -6  10  -1   15.90    1.40
   6  10   1   17.20    1.40
   6  10   1   17.50    1.40
   6  10   1   17.00    1.40
  -6  10  -1   15.00    1.50
  -6  10  -1   15.10    1.30
   8 -10   1    1.80    0.40
   8 -10   1    3.30    0.60
   8 -10   1    2.00    0.60
   8 -10   1    2.80    0.50
  -8 -10  -1    2.20    0.50
   8 -10   1    3.30    0.70
   8  10   1    2.60    0.60
  -8  10  -1    2.00    0.50
   8  10   1    3.60    0.70
   8  10   1    2.00    0.50
  -8  10  -1    2.10    0.50
  -8  10  -1    2.80    0.60
   8  10   1    2.30    0.50
  10 -10   1    2.40    0.60
  10 -10   1    2.50    0.70
  10 -10   1    3.00    0.50
 -10 -10  -1    3.70    1.10
  10 -10   1    4.00    0.70
 -10 -10  -1    2.90    0.60
  10 -10   1    2.70    0.70
  10  10   1    3.20    0.70
  10  10   1    3.00    0.60
  10  10   1    2.10    0.50
 -10  10  -1    3.50    0.60
  10  10   1    4.50    0.80
 -12 -10  -1    5.50    1.00
  12 -10   1    2.20    0.60
  12 -10   1    2.30    0.40
 -12 -10  -1    2.30    0.60
  12 -10   1    1.50    0.50
  12 -10   1    1.50    0.60
  12  10   1    3.40    0.60
  12  10   1    1.40    0.50
  12  10   1    2.30    0.70
 -12  10  -1    2.90    0.50
 -12  10  -1    2.20    0.60
  12  10   1    2.40    0.70
 -12  10  -1    1.60    0.40
 -14 -10  -1    1.40    0.70
  14 -10   1    1.50    0.30
 -14 -10  -1    1.20    0.50
  14 -10   1    0.50    0.40
  14 -10   1    0.40    0.50
  14 -10   1    0.90    0.40
  14 -10   1    0.70    0.60
  14  10   1    0.70    0.40
  14  10   1    1.90    0.60
  14  10   1    0.90    0.20
  14  10   1    0.90    0.20
  14  10   1    0.80    0.40
 -14  10  -1    1.20    0.20
 -14  10  -1    1.10    0.50
 -16 -10  -1   -0.10    0.30
  16 -10   1    0.40    0.20
  16 -10   1   -0.10    0.40
  16 -10   1    0.30    0.40
  16 -10   1    1.00    0.70
  16 -10   1   -0.40    0.50
 -16 -10  -1    0.80    0.60
 -16  10  -1   -0.50    0.40
  16  10   1    0.40    0.20
  16  10   1    0.70    0.40
  16  10   1    0.20    0.30
  16  10   1    0.70    0.50
  17 -11  -1   -0.10    0.20
 -17 -11   1    0.60    0.70
 -17 -11   1   -0.40    0.30
  17 -11  -1    0.00    0.70
  17 -11  -1   -0.30    0.30
  17 -11  -1    0.20    0.20
  17 -11  -1    0.00    0.50
  17  11  -1    0.20    0.30
 -17  11   1    0.30    0.40
  17  11  -1    0.00    0.40
  17  11  -1    0.30    0.50
  17  11  -1    0.20    0.30
  15 -11  -1    0.40    0.40
  15 -11  -1   -0.60    0.40
  15 -11  -1    0.30    0.30
  15 -11  -1    0.20    0.30
  15 -11  -1    0.80    0.50
 -15 -11   1    1.30    0.70
 -15 -11   1   -0.30    0.50
  15  11  -1    0.30    0.30
 -15  11   1    0.10    0.40
  15  11  -1    0.10    0.30
  15  11  -1    0.40    0.40
  15  11  -1    1.30    0.60
 -13 -11   1    1.60    0.60
  13 -11  -1    3.40    0.70
  13 -11  -1    1.90    0.70
  13 -11  -1    1.90    0.40
  13 -11  -1    2.00    0.50
 -13 -11   1    2.30    0.70
  13 -11  -1    2.10    0.70
  13  11  -1    2.00    0.50
  13  11  -1    1.30    0.60
  13  11  -1    1.90    0.60
  13  11  -1    1.80    0.50
 -13  11   1    1.70    0.50
  11 -11  -1    1.40    0.40
 -11 -11   1    1.80    0.60
  11 -11  -1    3.10    0.60
  11 -11  -1    1.50    0.60
  11 -11  -1    1.20    0.40
  11 -11  -1    1.50    0.60
 -11 -11   1    2.80    0.70
  11  11  -1    0.50    0.40
 -11  11   1    1.20    0.30
 -11  11   1    2.10    0.50
  11  11  -1    1.30    0.40
  11  11  -1    0.70    0.40
 -11  11   1    1.10    0.40
  11  11  -1    1.50    0.50
   9 -11  -1    1.10    0.30
   9 -11  -1    0.70    0.40
   9 -11  -1    0.30    0.40
  -9 -11   1    0.70    0.40
  -9 -11   1   -0.10    0.30
   9 -11  -1    0.60    0.30
   9 -11  -1    0.90    0.40
   9  11  -1    0.30    0.30
   9  11  -1    0.90    0.40
  -9  11   1    0.90    0.40
   9  11  -1    1.10    0.40
  -9  11   1    0.10    0.30
  -9  11   1    0.80    0.50
   9  11  -1    0.70    0.40
  -7 -11   1    2.50    0.50
   7 -11  -1    3.00    0.60
  -7 -11   1    4.00    0.70
   7 -11  -1    2.80    0.50
   7 -11  -1    4.40    0.60
   7 -11  -1    3.80    0.60
   7 -11  -1    4.10    0.70
   7  11  -1    3.00    0.60
   7  11  -1    2.80    0.50
   7  11  -1    2.20    0.50
  -7  11   1    4.10    0.70
  -7  11   1    3.70    0.70
   7  11  -1    3.20    0.60
  -7  11   1    2.00    0.50
  -7  11   1    3.90    0.60
  -5 -11   1    0.70    0.30
   5 -11  -1    1.10    0.40
  -5 -11   1    1.00    0.40
   5 -11  -1    1.00    0.40
  -5 -11   1    0.90    0.10
   5 -11  -1    0.90    0.30
  -5 -11   1    0.90    0.30
   5 -11  -1    0.90    0.30
   5 -11  -1    0.90    0.40
   5  11  -1    0.70    0.30
   5  11  -1    0.90    0.30
  -5  11   1    1.00    0.40
  -5  11   1    0.60    0.30
   5  11  -1    1.30    0.40
  -5  11   1    0.30    0.20
  -5  11   1    1.00    0.30
  -5  11   1    1.40    0.40
   5  11  -1    0.90    0.30
  -5  11   1    1.20    0.50
   3 -11  -1    4.50    0.60
  -3 -11   1    4.90    0.50
  -3 -11   1    4.70    0.60
  -3 -11   1    4.10    0.60
   3 -11  -1    4.40    0.70
   3 -11  -1    6.00    0.80
  -3 -11   1    4.50    0.70
   3 -11  -1    4.80    0.70
   3 -11  -1    5.50    0.70
  -3 -11   1    4.00    0.60
   3  11  -1    4.50    0.60
  -3  11   1    4.10    0.70
   3  11  -1    5.80    0.60
  -3  11   1    5.30    0.70
  -3  11   1    4.30    0.60
  -3  11   1    6.70    0.80
  -3  11   1    4.50    0.70
  -3  11   1    3.80    0.60
   3  11  -1    4.90    0.70
   3  11  -1    4.70    0.70
   1 -11  -1   10.80    1.00
   1 -11  -1   10.20    1.00
  -1 -11   1   11.30    1.00
  -1 -11   1   10.80    0.90
  -1 -11   1   11.30    1.00
  -1 -11   1   11.00    1.00
   1 -11  -1   10.60    0.90
   1 -11  -1    8.70    1.00
  -1  11   1   10.20    1.10
  -1  11   1   12.00    1.10
  -1  11   1   11.00    1.00
   1  11  -1   10.90    1.00
   1  11  -1   10.60    1.00
  -1  11   1    9.40    0.90
   1  11  -1   10.60    0.90
   1  11  -1   10.20    1.00
  -1  11   1   12.50    1.00
  -1  11   1    9.60    0.90
   1  11  -1   10.40    0.90
   1  11  -1   14.70    1.90
   1 -11   1    8.40    1.00
  -1 -11  -1    7.40    0.90
  -1 -11  -1    8.50    0.90
   1 -11   1   10.30    1.10
  -1 -11  -1    9.30    0.90
  -1 -11  -1    9.40    0.90
   1 -11   1    9.20    0.80
   1 -11   1    9.30    0.90
  -1 -11  -1   10.80    1.00
  -1  11  -1    9.20    0.90
  -1  11  -1    9.00    1.00
  -1  11  -1    7.70    0.90
   1  11   1    9.00    1.00
   1  11   1    8.50    0.80
  -1  11  -1    9.00    0.90
   1  11   1    8.30    0.90
  -1  11  -1   10.30    0.90
  -1  11  -1   10.30    0.80
   1  11   1   10.50    1.00
  -3 -11  -1    4.10    0.70
  -3 -11  -1    3.00    0.80
  -3 -11  -1    4.20    0.60
  -3 -11  -1    4.40    0.60
   3 -11   1    4.00    0.60
  -3 -11  -1    3.50    0.60
   3 -11   1    3.30    0.60
   3 -11   1    4.30    0.60
   3 -11   1    4.20    0.60
   3 -11   1    4.00    0.60
   3  11   1    3.40    0.60
  -3  11  -1    3.80    0.60
   3  11   1    3.60    0.50
  -3  11  -1    3.90    0.60
  -3  11  -1    4.10    0.60
   3  11   1    3.00    0.60
  -3  11  -1    2.40    0.50
  -3  11  -1    4.60    0.70
  -3  11  -1    3.90    0.60
   3  11   1    3.30    0.60
   5 -11   1    1.60    0.40
  -5 -11  -1    0.80    0.30
  -5 -11  -1    1.20    0.40
   5 -11   1    0.50    0.30
   5 -11   1    1.10    0.30
  -5 -11  -1    1.70    0.40
   5 -11   1    2.00    0.40
  -5 -11  -1    0.90    0.30
  -5 -11  -1    0.90    0.20
   5  11   1    2.10    0.50
  -5  11  -1    1.20    0.40
   5  11   1    0.90    0.30
   5  11   1    0.70    0.40
  -5  11  -1    1.20    0.40
  -5  11  -1    1.10    0.40
  -5  11  -1    1.20    0.40
  -5  11  -1    0.90    0.30
   5  11   1    0.90    0.30
   7 -11   1    3.70    0.60
   7 -11   1    3.40    0.60
   7 -11   1    3.80    0.70
  -7 -11  -1    3.00    0.60
   7 -11   1    3.80    0.70
  -7 -11  -1    3.50    0.60
   7 -11   1    3.10    0.70
  -7  11  -1    2.70    0.70
  -7  11  -1    3.20    0.60
  -7  11  -1    4.10    0.70
   7  11   1    3.30    0.60
   7  11   1    3.10    0.60
  -7  11  -1    4.50    0.60
   7  11   1    4.20    0.70
   7  11   1    2.90    0.60
  -7  11  -1    2.40    0.50
  -9 -11  -1    0.20    0.30
   9 -11   1    0.10    0.20
   9 -11   1    0.50    0.30
   9 -11   1    0.50    0.40
   9 -11   1    0.80    0.40
   9 -11   1    1.20    0.50
   9  11   1    0.50    0.30
  -9  11  -1    0.80    0.40
   9  11   1   -0.10    0.30
  -9  11  -1    0.50    0.30
  -9  11  -1    0.60    0.30
   9  11   1    0.10    0.30
   9  11   1    1.20    0.40
  11 -11   1    1.50    0.60
 -11 -11  -1    1.40    0.70
  11 -11   1    1.40    0.50
  11 -11   1    1.40    0.40
 -11 -11  -1    1.60    0.50
  11 -11   1    2.10    0.60
  11 -11   1    0.90    0.50
  11  11   1    1.10    0.40
  11  11   1    2.80    0.60
  11  11   1    1.90    0.60
 -11  11  -1    1.20    0.50
  11  11   1    1.20    0.50
 -13 -11  -1    1.60    0.50
  13 -11   1    1.50    0.60
  13 -11   1    1.60    0.70
  13 -11   1    2.20    0.70
  13 -11   1    2.90    0.60
  13 -11   1    1.30    0.40
 -13 -11  -1    1.30    0.70
 -13  11  -1    1.70    0.40
  13  11   1    1.50    0.50
 -13  11  -1    0.60    0.40
  13  11   1    1.60    0.50
  13  11   1    2.20    0.70
 -13  11  -1    1.00    0.30
  13  11   1    1.50    0.70
  15 -11   1    0.40    0.30
 -15 -11  -1    0.80    0.40
  15 -11   1    0.70    0.30
 -15 -11  -1    0.40    0.60
  15 -11   1    0.40    0.60
  15 -11   1    0.20    0.40
  15 -11   1    0.90    0.60
  15 -11   1    0.10    0.60
 -15  11  -1    0.70    0.40
  15  11   1    0.50    0.50
  15  11   1    0.60    0.40
  15  11   1    1.00    0.40
  15  11   1    0.70    0.50
 -17 -11  -1   -0.10    0.40
  17 -11   1    1.30    0.80
  17 -11   1   -0.10    0.60
 -17 -11  -1    0.70    0.60
  17 -11   1    0.30    0.40
  17 -11   1    0.10    0.50
  17 -11   1   -0.10    0.40
  17  11   1    0.30    0.40
  17  11   1    0.20    0.60
 -17  11  -1   -0.20    0.40
  17  11   1    0.20    0.30
  16 -12  -1    1.90    0.60
 -16 -12   1    0.80    0.70
  16 -12  -1    0.90    0.40
  16 -12  -1    1.00    0.40
  16 -12  -1    0.60    0.60
 -16 -12   1    1.80    0.70
  16 -12  -1    2.50    0.90
  16  12  -1    0.90    0.70
  16  12  -1    1.10    0.50
 -16  12   1    0.30    0.40
  16  12  -1    0.70    0.60
  16  12  -1    1.60    0.50
  14 -12  -1    3.80    0.60
  14 -12  -1    3.60    0.70
  14 -12  -1    3.70    0.90
 -14 -12   1    2.20    0.70
 -14 -12   1    4.20    0.90
  14 -12  -1    3.10    0.80
  14 -12  -1    2.60    0.70
  14  12  -1    2.90    0.70
  14  12  -1    5.00    0.90
  14  12  -1    3.60    0.60
  14  12  -1    2.50    0.80
 -14  12   1    3.20    0.70
  12 -12  -1    1.10    0.40
 -12 -12   1    0.00    0.50
  12 -12  -1    0.60    0.40
  12 -12  -1    0.10    0.30
  12 -12  -1    0.30    0.40
 -12 -12   1   -0.20    0.30
  12 -12  -1    0.00    0.30
 -12  12   1    0.90    0.40
  12  12  -1    0.40    0.40
  12  12  -1    0.00    0.30
  12  12  -1    0.30    0.40
 -12  12   1    0.10    0.30
  12  12  -1    0.10    0.40
 -12  12   1    1.50    0.50
 -10 -12   1   25.20    2.10
  10 -12  -1   26.50    2.20
  10 -12  -1   25.90    1.90
 -10 -12   1   24.10    2.00
  10 -12  -1   25.50    2.00
  10 -12  -1   26.70    1.90
  10 -12  -1   21.90    2.00
 -10  12   1   23.00    1.90
  10  12  -1   25.20    2.00
  10  12  -1   27.10    2.00
  10  12  -1   24.10    1.90
  10  12  -1   24.60    2.00
   8 -12  -1    1.10    0.50
   8 -12  -1    0.30    0.30
   8 -12  -1    0.30    0.40
  -8 -12   1    1.10    0.50
   8 -12  -1    1.40    0.40
  -8 -12   1    1.00    0.30
   8 -12  -1    0.20    0.30
  -8  12   1    1.10    0.40
  -8  12   1    0.30    0.50
   8  12  -1    1.10    0.40
   8  12  -1    0.40    0.30
   8  12  -1    0.90    0.40
  -8  12   1    0.60    0.40
  -8  12   1    0.70    0.30
   8  12  -1    0.90    0.40
   6 -12  -1   50.79    3.50
   6 -12  -1   51.99    3.50
  -6 -12   1   54.09    3.50
   6 -12  -1   54.89    3.50
  -6 -12   1   51.39    3.50
   6 -12  -1   53.29    3.50
  -6 -12   1   53.39    3.60
   6 -12  -1   54.69    3.60
   6  12  -1   53.29    3.40
  -6  12   1   53.39    3.50
  -6  12   1   46.90    3.60
   6  12  -1   49.20    3.50
  -6  12   1   54.29    3.50
  -6  12   1   57.39    3.50
   6  12  -1   51.79    3.50
   6  12  -1   52.59    3.40
  -6  12   1   53.79    3.50
   4 -12  -1    6.00    0.80
   4 -12  -1    6.90    0.80
   4 -12  -1    6.50    0.80
  -4 -12   1    5.20    0.80
  -4 -12   1    5.50    0.80
  -4 -12   1    7.60    0.90
   4 -12  -1    6.30    0.80
  -4 -12   1    6.80    0.60
   4 -12  -1    8.80    0.90
  -4 -12   1    5.80    0.90
  -4  12   1    6.40    0.80
   4  12  -1    7.70    0.90
  -4  12   1    6.70    0.80
  -4  12   1    6.40    0.90
  -4  12   1    6.40    0.90
  -4  12   1    6.70    0.80
   4  12  -1    6.50    0.70
   4  12  -1    6.90    0.90
   4  12  -1    5.70    0.80
  -4  12   1    5.70    0.80
   2 -12  -1  113.69    7.00
  -2 -12   1  116.29    7.00
  -2 -12   1  112.29    6.80
   2 -12  -1  110.19    7.00
  -2 -12   1  118.49    7.00
  -2 -12   1  114.49    7.00
   2 -12  -1  113.69    7.00
   2 -12  -1  117.39    6.90
   2  12  -1  114.49    7.00
  -2  12   1  111.89    7.00
   2  12  -1  116.89    7.00
  -2  12   1  116.59    6.90
  -2  12   1  122.29    7.00
  -2  12   1  114.99    7.00
  -2  12   1  115.19    7.00
  -2  12   1  114.99    6.90
   2  12  -1  111.69    7.00
   2  12  -1  110.59    6.90
   2  12  -1  121.29    6.80
   0 -12  -1    4.90    0.70
   0 -12   1    5.50    0.70
   0 -12   1    7.20    0.80
   0 -12   1    6.00    0.80
   0 -12   1    6.20    0.70
   0 -12  -1    6.10    0.80
   0 -12  -1    6.30    0.70
   0 -12  -1    7.50    0.90
   0  12  -1    5.10    0.70
   0  12  -1    5.00    0.70
   0  12   1    4.80    0.70
   0  12  -1    7.20    1.00
   0  12   1    7.60    0.80
   0  12   1    5.20    0.80
   0  12   1    6.00    0.80
   0  12   1    5.00    0.70
   0  12  -1    6.60    0.80
   0  12  -1    6.50    0.80
   0  12   1    6.20    0.80
   0  12  -1    6.20    0.70
  -2 -12  -1  114.39    7.30
   2 -12   1  126.09    7.30
   2 -12   1  119.69    7.30
  -2 -12  -1  118.09    7.20
   2 -12   1  116.39    7.20
  -2 -12  -1  121.89    7.30
   2 -12   1  119.19    7.10
  -2 -12  -1  117.99    7.20
  -2 -12  -1  116.49    7.20
   2 -12   1  124.49    7.30
   2  12   1  125.09    7.10
   2  12   1  124.19    7.30
   2  12   1  114.49    7.30
   2  12   1  117.89    7.30
  -2  12  -1  119.69    7.30
  -2  12  -1  121.99    7.20
  -2  12  -1  120.69    7.30
  -2  12  -1  117.59    7.20
  -2  12  -1  119.69    7.20
  -2  12  -1  116.69    7.20
  -4 -12  -1    5.20    0.70
  -4 -12  -1    6.30    0.80
   4 -12   1    4.00    0.70
   4 -12   1    5.40    0.70
   4 -12   1    6.70    0.80
  -4 -12  -1    5.20    0.50
  -4 -12  -1    6.00    0.90
   4 -12   1    6.90    0.80
  -4 -12  -1    5.60    0.80
   4 -12   1    6.80    0.90
   4  12   1    7.10    0.90
   4  12   1    6.30    0.80
  -4  12  -1    7.40    0.90
  -4  12  -1    6.10    0.80
  -4  12  -1    4.50    0.70
  -4  12  -1    5.80    0.80
  -4  12  -1    6.30    0.80
   4  12   1    5.20    0.70
   6 -12   1   55.79    3.70
   6 -12   1   55.89    3.60
  -6 -12  -1   55.79    3.80
   6 -12   1   55.69    3.70
   6 -12   1   53.99    3.70
  -6 -12  -1   60.39    3.70
  -6  12  -1   60.29    3.70
  -6  12  -1   54.99    3.70
   6  12   1   61.59    3.70
   6  12   1   58.69    3.70
   6  12   1   53.99    3.70
  -6  12  -1   50.79    3.80
   6  12   1   56.89    3.70
  -6  12  -1   52.09    3.70
  -6  12  -1   52.79    3.60
  -8 -12  -1    1.70    0.50
   8 -12   1    0.20    0.40
   8 -12   1    0.40    0.40
  -8 -12  -1    0.20    0.30
   8 -12   1    0.60    0.30
   8 -12   1    1.20    0.40
   8 -12   1    0.40    0.30
  -8  12  -1    0.50    0.30
  -8  12  -1    0.10    0.20
  -8  12  -1    0.70    0.50
   8  12   1    0.50    0.30
  -8  12  -1    0.80    0.40
   8  12   1    0.50    0.30
   8  12   1    0.40    0.30
  -8  12  -1    1.70    0.50
   8  12   1    0.90    0.40
  10 -12   1   28.40    2.30
  10 -12   1   27.90    2.10
  10 -12   1   28.60    2.30
  10 -12   1   27.50    2.00
  10 -12   1   30.40    2.20
 -10 -12  -1   28.60    2.10
 -10  12  -1   25.40    2.10
 -10  12  -1   26.10    2.00
  10  12   1   24.50    2.20
  10  12   1   26.10    2.20
  10  12   1   26.70    2.10
 -10  12  -1   26.80    2.10
  10  12   1   27.90    2.10
  12 -12   1    0.60    0.60
 -12 -12  -1    0.90    0.50
  12 -12   1    0.60    0.30
  12 -12   1    1.10    0.50
 -12 -12  -1    1.20    0.60
  12 -12   1    0.90    0.50
  12 -12   1    0.60    0.50
  12  12   1    0.00    0.40
 -12  12  -1    0.30    0.30
  12  12   1    0.80    0.40
  12  12   1    0.70    0.60
 -12  12  -1    0.20    0.40
  12  12   1    0.20    0.30
 -14 -12  -1    2.40    0.70
  14 -12   1    4.70    1.00
  14 -12   1    3.30    0.90
  14 -12   1    3.00    0.70
  14 -12   1    3.90    0.60
  14 -12   1    3.10    0.80
 -14 -12  -1    3.90    1.10
  14  12   1    3.80    1.00
  14  12   1    3.60    0.90
 -14  12  -1    3.50    0.60
 -14  12  -1    3.10    0.50
  14  12   1    2.50    0.60
 -14  12  -1    2.90    0.70
  14  12   1    4.20    0.80
 -16 -12  -1    1.10    0.80
  16 -12   1    0.50    0.50
  16 -12   1    0.40    0.60
  16 -12   1    1.30    0.30
 -16 -12  -1    0.70    0.50
  16 -12   1    0.40    0.60
  16 -12   1    0.80    0.50
  16 -12   1    1.60    0.50
  16  12   1    1.50    0.50
  16  12   1    1.80    0.80
  16  12   1    2.70    0.90
 -16  12  -1    1.70    0.60
  17 -13  -1    1.40    0.90
 -17 -13   1    0.20    0.70
  17 -13  -1    0.30    0.50
  17 -13  -1    0.00    0.30
  17 -13  -1    0.60    0.50
 -17 -13   1   -0.70    0.50
  17 -13  -1    0.10    0.40
  17  13  -1    0.00    0.50
  17  13  -1    0.40    0.40
  17  13  -1    0.20    0.60
 -17  13   1    0.20    0.40
  17  13  -1   -0.40    0.30
 -15 -13   1    3.30    0.90
  15 -13  -1    2.50    0.60
  15 -13  -1    2.10    0.70
 -15 -13   1    2.20    0.60
 -15 -13   1    1.80    0.70
  15 -13  -1    1.10    0.70
  15 -13  -1    2.80    0.50
  15  13  -1    3.50    0.90
 -15  13   1    1.90    0.60
  15  13  -1    2.80    0.60
  15  13  -1    3.50    0.80
  15  13  -1    3.30    0.70
  13 -13  -1    2.50    0.70
  13 -13  -1    2.50    0.50
 -13 -13   1    4.50    1.10
  13 -13  -1    2.20    0.60
 -13 -13   1    3.00    0.70
  13 -13  -1    1.60    0.50
  13 -13  -1    2.50    0.80
 -13  13   1    2.40    0.50
  13  13  -1    2.60    0.60
  13  13  -1    3.20    0.80
 -13  13   1    2.00    0.60
  13  13  -1    2.20    0.60
  13  13  -1    3.10    0.80
 -13  13   1    2.20    0.40
  11 -13  -1    2.00    0.60
  11 -13  -1    2.70    0.60
 -11 -13   1    3.20    0.70
  11 -13  -1    3.40    0.80
 -11 -13   1    1.60    0.50
 -11 -13   1    2.00    0.60
  11  13  -1    1.90    0.50
  11  13  -1    2.30    0.60
  11  13  -1    2.40    0.50
  11  13  -1    2.70    1.10
 -11  13   1    2.90    0.60
   9 -13  -1    0.80    0.40
   9 -13  -1    1.20    0.50
   9 -13  -1    1.30    0.50
   9 -13  -1    2.20    0.60
  -9 -13   1    1.90    0.50
  -9 -13   1    2.00    0.50
   9 -13  -1    1.40    0.40
  -9  13   1    1.20    0.50
   9  13  -1    1.00    0.40
  -9  13   1    1.90    0.50
  -9  13   1    0.90    0.50
   9  13  -1    1.60    0.50
  -9  13   1    2.20    0.60
   9  13  -1    1.50    0.40
   9  13  -1    1.60    0.50
   7 -13  -1   36.50    2.50
   7 -13  -1   34.80    2.50
  -7 -13   1   37.80    2.60
   7 -13  -1   31.90    2.50
   7 -13  -1   32.30    2.40
  -7 -13   1   29.80    2.60
   7 -13  -1   38.90    2.60
  -7 -13   1   34.50    2.50
   7  13  -1   34.10    2.50
  -7  13   1   32.20    2.50
   7  13  -1   35.60    2.50
   7  13  -1   37.70    2.50
  -7  13   1   34.90    2.50
   7  13  -1   34.30    2.50
  -7  13   1   32.70    2.50
  -5 -13   1    4.00    0.70
  -5 -13   1    6.10    0.90
  -5 -13   1    4.00    0.40
   5 -13  -1    3.80    0.70
   5 -13  -1    4.90    0.70
  -5 -13   1    3.30    0.70
   5 -13  -1    5.40    0.80
   5 -13  -1    4.50    0.70
   5 -13  -1    3.80    0.70
  -5 -13   1    5.70    0.80
   5  13  -1    5.50    0.70
  -5  13   1    3.00    0.60
  -5  13   1    3.20    0.70
   5  13  -1    4.70    0.70
  -5  13   1    5.70    0.80
  -5  13   1    5.40    0.80
   5  13  -1    5.90    0.90
   5  13  -1    5.30    0.80
  -5  13   1    4.90    0.80
  -5  13   1    4.50    0.70
  -3 -13   1    4.70    0.50
   3 -13  -1    2.20    0.50
   3 -13  -1    4.70    0.70
  -3 -13   1    3.20    0.50
  -3 -13   1    4.20    0.60
  -3 -13   1    4.60    0.70
   3 -13  -1    3.80    0.60
   3 -13  -1    4.40    0.70
  -3 -13   1    3.80    0.70
  -3  13   1    3.30    0.60
  -3  13   1    3.10    0.60
   3  13  -1    3.60    0.70
  -3  13   1    4.50    0.70
  -3  13   1    3.50    0.60
  -3  13   1    2.70    0.50
   3  13  -1    3.80    0.70
   3  13  -1    2.50    0.50
   3  13  -1    3.90    0.50
  -3  13   1    3.70    0.60
   1 -13  -1   11.90    1.10
  -1 -13   1   10.50    1.10
  -1 -13   1   11.20    1.00
  -1 -13   1   10.90    1.20
   1 -13  -1   10.60    1.10
  -1 -13   1   10.30    1.10
   1 -13  -1   12.40    1.10
   1 -13  -1    9.20    0.90
   1  13  -1   11.70    1.20
  -1  13   1    9.90    1.00
   1  13  -1    9.70    1.10
  -1  13   1   11.40    1.10
  -1  13   1   12.90    1.10
   1  13  -1    8.40    1.00
   1  13  -1   10.00    0.90
  -1  13   1    9.60    0.90
   1  13  -1   11.20    1.00
  -1  13   1   12.60    1.30
  -1  13   1    9.10    1.10
   1  13  -1   10.30    1.10
  -1 -13  -1    9.70    0.90
   1 -13   1    9.70    1.10
  -1 -13  -1   11.30    1.20
   1 -13   1    9.40    1.10
  -1 -13  -1    8.70    1.10
  -1 -13  -1   10.80    1.00
   1 -13   1    9.50    0.90
   1  13   1   10.40    0.90
  -1  13  -1    9.80    1.10
  -1  13  -1   10.40    1.00
   1  13   1    8.50    1.10
  -1  13  -1   10.00    1.10
  -1  13  -1    9.20    1.00
  -1  13  -1    9.60    0.90
  -1  13  -1   10.70    1.20
   1  13   1   10.60    1.10
   1  13   1   11.10    1.10
   3 -13   1    4.60    0.70
   3 -13   1    4.90    0.70
  -3 -13  -1    5.60    0.80
   3 -13   1    4.00    0.70
  -3 -13  -1    5.00    0.70
  -3 -13  -1    4.20    0.80
   3 -13   1    7.20    0.80
  -3 -13  -1    5.20    0.80
   3 -13   1    4.40    0.70
   3  13   1    6.00    0.90
   3  13   1    5.40    0.80
   3  13   1    3.20    0.70
  -3  13  -1    4.00    0.70
  -3  13  -1    5.90    0.80
  -3  13  -1    4.30    0.70
  -3  13  -1    5.00    0.80
  -3  13  -1    4.90    0.70
  -3  13  -1    6.00    0.80
   3  13   1    5.40    0.70
  -5 -13  -1    4.20    0.40
  -5 -13  -1    4.00    0.70
   5 -13   1    5.10    0.70
  -5 -13  -1    4.70    0.70
  -5 -13  -1    6.00    0.80
   5 -13   1    5.20    0.80
   5 -13   1    6.00    0.80
   5 -13   1    4.40    0.70
   5 -13   1    3.00    0.60
  -5 -13  -1    4.70    0.80
   5  13   1    6.30    0.90
  -5  13  -1    4.60    0.70
   5  13   1    4.50    0.70
   5  13   1    4.50    0.70
   5  13   1    5.80    0.80
  -5  13  -1    5.50    0.80
  -5  13  -1    2.70    0.60
  -5  13  -1    4.80    0.70
  -5  13  -1    5.20    0.80
  -7 -13  -1   31.60    2.50
   7 -13   1   33.60    2.50
   7 -13   1   35.10    2.50
   7 -13   1   38.40    2.50
   7 -13   1   38.40    2.60
   7 -13   1   33.10    2.60
  -7 -13  -1   31.20    2.50
  -7  13  -1   32.40    2.40
   7  13   1   34.30    2.50
   7  13   1   33.40    2.50
  -7  13  -1   29.40    2.40
  -7  13  -1   34.10    2.90
   7  13   1   36.60    2.50
  -7  13  -1   34.80    2.50
   7  13   1   34.00    2.50
  -7  13  -1   33.00    2.40
   9 -13   1    2.70    0.60
  -9 -13  -1    1.30    0.50
   9 -13   1    2.10    0.60
   9 -13   1    1.80    0.50
  -9 -13  -1    1.00    0.60
   9 -13   1    2.00    0.50
   9 -13   1    2.50    0.70
  -9  13  -1    0.60    0.50
  -9  13  -1    1.70    0.50
   9  13   1    1.20    0.40
   9  13   1    2.10    0.60
  -9  13  -1    1.70    0.50
   9  13   1    1.10    0.40
  -9  13  -1    1.30    0.50
   9  13   1    1.40    0.50
 -11 -13  -1    0.80    0.50
 -11 -13  -1    2.00    0.60
  11 -13   1    1.90    0.70
  11 -13   1    2.00    0.50
  11 -13   1    1.60    0.60
 -11  13  -1    1.70    0.50
  11  13   1    2.30    0.70
  11  13   1    1.70    0.50
 -11  13  -1    2.20    0.60
  11  13   1    2.90    0.60
 -11  13  -1    3.30    0.60
  11  13   1    2.80    0.70
 -13 -13  -1    2.00    0.60
  13 -13   1    3.00    0.70
  13 -13   1    2.40    0.70
 -13 -13  -1    2.70    0.80
  13 -13   1    2.70    0.80
  13 -13   1    2.90    0.50
  13 -13   1    1.40    0.60
  13  13   1    3.30    0.80
 -13  13  -1    1.70    0.50
  13  13   1    2.60    0.60
  13  13   1    3.10    0.80
  13  13   1    2.30    0.60
  15 -13   1    3.80    1.10
  15 -13   1    2.30    0.50
  15 -13   1    1.30    0.50
 -15 -13  -1    1.50    0.60
  15 -13   1    2.80    0.70
  15 -13   1    2.80    0.80
  15 -13   1    1.70    0.70
 -15 -13  -1    1.80    0.80
 -15  13  -1    2.00    0.40
  15  13   1    1.30    0.60
  15  13   1    1.10    0.50
  15  13   1    2.90    0.60
  15  13   1    1.60    0.70
 -15  13  -1    2.10    0.40
 -15  13  -1    2.40    0.70
 -17 -13  -1    0.80    0.70
  17 -13   1   -0.20    0.50
  17 -13   1    0.60    0.60
  17 -13   1   -0.60    0.50
  17 -13   1    0.00    0.40
  17 -13   1   -0.70    0.40
  17 -13   1    0.40    0.30
 -17 -13  -1    0.60    0.50
 -17  13  -1   -0.30    0.50
  17  13   1   -0.20    0.40
  17  13   1    0.30    0.40
  17  13   1   -0.10    0.40
  17  13   1   -0.40    0.40
  16 -14  -1    0.00    0.60
  16 -14  -1    0.50    0.40
  16 -14  -1    0.20    0.40
 -16 -14   1   -0.30    0.30
  16 -14  -1   -0.20    0.30
  16 -14  -1   -0.30    0.50
 -16 -14   1    0.40    0.60
 -16 -14   1    0.70    0.60
  16  14  -1    0.80    0.50
  16  14  -1   -1.10    0.40
  16  14  -1    0.80    0.40
  14 -14  -1    0.70    0.40
 -14 -14   1    0.40    0.60
  14 -14  -1    0.10    0.50
 -14 -14   1    0.20    0.50
  14 -14  -1   -0.70    0.40
  14 -14  -1    0.00    0.40
  14  14  -1    0.60    0.40
  14  14  -1    1.00    0.60
  14  14  -1   -0.10    0.30
 -14  14   1    0.00    0.30
  14  14  -1   -0.30    0.40
 -14  14   1   -0.20    0.20
 -14  14   1   -0.20    0.20
  12 -14  -1    0.00    0.40
  12 -14  -1    0.80    0.50
  12 -14  -1    0.40    0.40
 -12 -14   1    0.40    0.40
 -12 -14   1    0.90    0.60
 -12 -14   1    0.60    0.60
  12 -14  -1    1.10    0.50
  12 -14  -1    1.30    0.50
  12  14  -1    0.70    0.40
  12  14  -1    0.60    0.40
  12  14  -1    0.60    0.40
  12  14  -1    1.40    0.50
 -12  14   1    0.60    0.40
 -10 -14   1    2.80    0.70
 -10 -14   1    3.20    0.80
 -10 -14   1    3.20    0.60
  10 -14  -1    5.00    0.70
  10 -14  -1    4.00    0.90
  10 -14  -1    4.70    0.80
 -10  14   1    2.00    0.80
 -10  14   1    3.60    0.70
  10  14  -1    3.10    0.70
  10  14  -1    3.40    0.70
  10  14  -1    3.30    0.60
 -10  14   1    3.00    0.60
 -10  14   1    2.70    0.70
  10  14  -1    3.00    0.70
   8 -14  -1   15.40    1.50
   8 -14  -1   12.40    1.40
  -8 -14   1   16.00    2.20
   8 -14  -1   13.00    1.50
  -8 -14   1   17.70    1.60
   8 -14  -1   17.10    1.50
   8 -14  -1   15.70    1.40
  -8 -14   1   15.00    1.40
   8  14  -1   14.50    1.40
  -8  14   1   15.60    1.40
  -8  14   1   15.40    1.40
  -8  14   1   13.80    1.40
  -8  14   1   13.20    1.60
   8  14  -1   16.30    1.40
   8  14  -1   13.40    1.30
   8  14  -1   16.30    1.50
  -6 -14   1   18.60    1.10
  -6 -14   1   16.70    1.60
   6 -14  -1   16.40    1.90
  -6 -14   1   19.70    1.10
  -6 -14   1   16.30    1.60
   6 -14  -1   20.60    1.60
  -6 -14   1   16.90    1.50
   6 -14  -1   16.60    1.50
   6 -14  -1   16.50    1.50
   6 -14  -1   18.20    1.60
  -6  14   1   21.60    1.60
   6  14  -1   18.40    1.60
  -6  14   1   20.10    1.60
   6  14  -1   16.80    1.50
   6  14  -1   18.70    1.50
  -6  14   1   17.70    1.70
  -6  14   1   17.20    1.60
   6  14  -1   18.50    1.60
  -6  14   1   20.60    1.60
   4 -14  -1   23.70    1.80
   4 -14  -1   19.20    1.70
  -4 -14   1   22.00    1.80
  -4 -14   1   23.00    1.80
   4 -14  -1   23.80    1.80
  -4 -14   1   22.70    1.80
   4 -14  -1   22.90    1.80
  -4 -14   1   22.70    1.50
  -4 -14   1   21.30    1.70
   4 -14  -1   23.80    1.80
   4  14  -1   24.00    1.70
  -4  14   1   22.30    1.80
  -4  14   1   20.20    1.70
  -4  14   1   22.60    1.80
   4  14  -1   23.30    1.80
  -4  14   1   21.70    1.80
  -4  14   1   23.30    1.80
   4  14  -1   22.30    1.80
  -4  14   1   23.60    1.80
   4  14  -1   22.10    1.80
   2 -14  -1    1.50    0.40
   2 -14  -1    2.20    0.60
   2 -14  -1    1.40    0.40
  -2 -14   1    3.30    0.60
  -2 -14   1    3.20    0.50
   2 -14  -1    1.50    0.40
  -2 -14   1    2.10    0.50
  -2 -14   1    1.50    0.40
  -2  14   1    2.40    0.50
   2  14  -1    2.50    0.50
  -2  14   1    2.20    0.50
   2  14  -1    1.80    0.50
   2  14  -1    1.50    0.50
  -2  14   1    2.10    0.50
   2  14  -1    3.30    0.60
  -2  14   1    1.80    0.40
   2  14  -1    2.50    0.40
  -2  14   1    2.20    0.50
  -2  14   1    1.00    0.40
   0 -14  -1   32.60    2.60
   0 -14  -1   38.30    2.60
   0 -14   1   38.00    2.60
   0 -14  -1   35.40    2.50
   0 -14  -1   38.80    2.60
   0 -14   1   34.50    2.60
   0 -14   1   38.00    2.50
   0 -14   1   34.40    2.60
   0  14   1   36.50    2.50
   0  14  -1   37.40    2.50
   0  14  -1   36.80    2.50
   0  14   1   35.20    2.50
   0  14  -1   36.90    2.60
   0  14   1   36.60    2.60
   0  14  -1   38.60    2.60
   0  14   1   36.50    2.60
   0  14   1   39.30    2.70
   0  14   1   33.80    2.60
   0  14  -1   35.20    2.60
   0  14  -1   38.30    2.60
  -2 -14  -1    1.90    0.50
  -2 -14  -1    1.50    0.50
   2 -14   1    1.40    0.40
  -2 -14  -1    1.70    0.50
   2 -14   1    1.50    0.40
   2 -14   1    1.50    0.40
   2 -14   1    1.50    0.50
  -2 -14  -1    1.30    0.40
  -2  14  -1    1.90    0.40
  -2  14  -1    1.50    0.40
  -2  14  -1    1.40    0.40
   2  14   1    1.60    0.40
  -2  14  -1    1.40    0.40
   2  14   1    1.80    0.50
   2  14   1    1.60    0.50
  -2  14  -1    0.90    0.40
   2  14   1    1.70    0.40
  -2  14  -1    1.40    0.50
  -4 -14  -1   22.40    1.70
   4 -14   1   24.00    1.80
   4 -14   1   20.10    1.80
  -4 -14  -1   23.50    1.90
   4 -14   1   19.90    1.70
  -4 -14  -1   22.50    1.80
  -4 -14  -1   20.30    1.50
   4 -14   1   22.80    1.70
  -4 -14  -1   18.50    1.70
   4 -14   1   22.90    1.70
   4  14   1   24.90    1.90
  -4  14  -1   23.00    1.80
   4  14   1   21.40    1.80
  -4  14  -1   24.60    1.80
  -4  14  -1   20.10    1.70
  -4  14  -1   22.70    1.80
   4  14   1   22.10    1.70
   4  14   1   22.00    1.80
  -4  14  -1   22.80    1.80
   6 -14   1   16.20    1.60
  -6 -14  -1   17.10    1.60
  -6 -14  -1   18.70    1.10
  -6 -14  -1   18.10    1.50
  -6 -14  -1   15.50    1.50
   6 -14   1   17.50    1.50
  -6 -14  -1   17.20    1.10
  -6 -14  -1   16.30    1.50
   6 -14   1   16.50    1.50
   6 -14   1   16.30    1.50
   6 -14   1   20.50    1.60
   6  14   1   16.20    1.40
  -6  14  -1   14.50    1.40
   6  14   1   17.50    1.50
   6  14   1   15.40    1.50
  -6  14  -1   18.20    1.50
  -6  14  -1   15.70    1.60
  -6  14  -1   15.80    1.50
   6  14   1   15.90    1.50
  -6  14  -1   16.90    1.50
   8 -14   1   13.90    1.60
   8 -14   1   13.70    1.40
  -8 -14  -1   16.10    1.50
  -8 -14  -1   16.10    1.50
   8 -14   1   12.10    1.50
   8 -14   1   16.90    1.40
   8 -14   1   13.90    1.40
   8  14   1   14.10    1.60
  -8  14  -1   11.90    1.60
  -8  14  -1   14.00    1.40
  -8  14  -1   14.00    1.40
  -8  14  -1   18.40    1.50
   8  14   1   17.00    1.40
   8  14   1   13.90    1.50
  -8  14  -1   14.20    1.40
   8  14   1   15.70    1.40
  10 -14   1    3.80    0.80
  10 -14   1    3.90    0.70
 -10 -14  -1    2.60    0.70
  10 -14   1    3.30    0.60
  10  14   1    3.00    0.70
  10  14   1    3.30    0.80
 -10  14  -1    4.20    0.70
  10  14   1    2.20    0.70
 -10  14  -1    2.50    0.60
  10  14   1    2.10    0.50
 -10  14  -1    2.10    0.60
 -12 -14  -1    0.80    0.50
  12 -14   1    0.70    0.40
  12 -14   1    1.10    0.60
  12 -14   1    0.80    0.50
 -12 -14  -1    1.00    0.70
  12 -14   1    0.60    0.40
  12 -14   1    0.80    0.50
  12  14   1    0.50    0.50
  12  14   1    1.60    0.60
  12  14   1    0.30    0.40
 -12  14  -1    1.10    0.50
 -12  14  -1    0.90    0.50
 -12  14  -1    0.40    0.40
  12  14   1    1.00    0.60
  14 -14   1    0.00    0.40
  14 -14   1   -0.30    0.40
 -14 -14  -1   -0.10    0.40
  14 -14   1    0.90    0.40
 -14 -14  -1   -0.60    0.50
  14 -14   1   -0.50    0.40
  14  14   1   -0.10    0.20
  14  14   1    0.20    0.50
  14  14   1    0.30    0.50
 -14  14  -1    0.40    0.40
  14  14   1    0.40    0.40
 -16 -14  -1   -0.20    0.60
  16 -14   1    1.00    0.60
  16 -14   1    0.50    0.30
  16 -14   1   -0.30    0.50
 -16 -14  -1    0.40    0.50
  16 -14   1    0.60    0.70
  16 -14   1   -0.20    0.40
  16 -14   1   -0.60    0.40
  16  14   1    0.00    0.30
  16  14   1   -0.40    0.60
 -16  14  -1    0.80    0.50
  16  14   1    0.70    0.50
  15 -15  -1    0.90    0.50
  15 -15  -1    0.20    0.60
  15 -15  -1    0.30    0.60
  15 -15  -1    0.60    0.50
 -15 -15   1    0.70    0.70
  15 -15  -1    0.50    0.40
 -15 -15   1    0.60    0.40
 -15 -15   1    1.00    0.70
  15  15  -1    0.40    0.50
 -15  15   1   -0.20    0.40
  15  15  -1    1.10    0.50
  13 -15  -1    1.20    0.50
  13 -15  -1    0.30    0.50
  13 -15  -1    0.60    0.60
 -13 -15   1    1.30    0.60
 -13 -15   1    0.20    0.30
 -13 -15   1    0.70    0.60
  13 -15  -1    0.90    0.40
  13  15  -1    0.70    0.50
 -13  15   1    1.80    0.50
  13  15  -1    0.50    0.50
  13  15  -1    1.10    0.50
  13  15  -1    0.30    0.40
  11 -15  -1    1.50    0.50
  11 -15  -1    2.60    0.60
  11 -15  -1    2.30    0.70
 -11 -15   1    1.70    0.50
 -11 -15   1    1.40    0.70
  11 -15  -1    1.40    0.60
  11 -15  -1    2.70    0.60
 -11 -15   1    3.00    0.80
 -11  15   1    1.80    0.50
  11  15  -1    2.50    0.60
  11  15  -1    0.70    0.40
 -11  15   1    2.30    0.80
  11  15  -1    1.50    0.50
  11  15  -1    2.00    0.60
 -11  15   1    1.50    0.50
 -11  15   1    2.50    0.60
  -9 -15   1    1.90    0.60
  -9 -15   1    2.80    0.70
   9 -15  -1    2.60    0.70
   9 -15  -1    2.70    0.60
   9 -15  -1    2.10    0.60
   9 -15  -1    3.10    0.70
   9 -15  -1    2.50    0.60
  -9  15   1    1.40    0.50
  -9  15   1    1.60    0.60
   9  15  -1    2.90    0.60
  -9  15   1    2.20    0.60
   9  15  -1    2.80    0.70
   9  15  -1    1.50    0.60
  -9  15   1    1.90    0.70
   9  15  -1    2.30    0.60
   7 -15  -1    1.50    0.50
  -7 -15   1    1.10    0.50
  -7 -15   1    1.10    0.50
   7 -15  -1    2.50    0.60
   7 -15  -1    1.50    0.50
   7 -15  -1    0.60    0.40
  -7 -15   1    1.00    0.50
  -7  15   1    1.80    0.60
   7  15  -1    1.80    0.50
  -7  15   1    1.50    0.50
  -7  15   1    0.50    0.50
   7  15  -1    1.30    0.50
   7  15  -1    1.70    0.50
  -7  15   1    1.70    0.50
   7  15  -1    1.70    0.50
  -7  15   1    1.50    0.60
   5 -15  -1    7.20    1.00
   5 -15  -1    7.30    1.00
  -5 -15   1    7.20    1.00
  -5 -15   1    5.80    0.90
   5 -15  -1    7.10    1.00
   5 -15  -1    6.30    0.90
  -5 -15   1    8.20    1.10
   5 -15  -1    6.50    0.90
  -5 -15   1    7.80    0.90
  -5 -15   1    7.30    0.60
   5  15  -1    9.00    1.10
  -5  15   1    7.00    1.00
  -5  15   1    6.10    0.90
  -5  15   1    6.50    1.00
   5  15  -1    6.80    1.00
   5  15  -1    6.70    0.80
  -5  15   1    7.30    1.00
  -5  15   1    7.90    1.00
  -5  15   1    6.50    1.00
   5  15  -1    6.80    1.00
  -3 -15   1    7.70    1.00
  -3 -15   1    8.80    0.80
  -3 -15   1   11.50    1.00
   3 -15  -1   10.10    1.20
  -3 -15   1   12.50    1.30
   3 -15  -1    9.90    1.10
   3 -15  -1    8.80    1.10
  -3 -15   1    8.60    1.10
   3 -15  -1   10.40    1.20
  -3  15   1   11.80    1.20
  -3  15   1   10.60    1.20
  -3  15   1    7.60    1.10
  -3  15   1    9.50    1.10
   3  15  -1    9.10    0.90
   3  15  -1    9.20    1.20
   3  15  -1   11.20    1.20
  -3  15   1   10.60    1.20
   3  15  -1    8.20    1.10
  -3  15   1    9.50    1.20
   1 -15  -1    1.10    0.40
  -1 -15   1    1.50    0.50
  -1 -15   1    1.00    0.40
   1 -15  -1    1.00    0.40
  -1 -15   1    2.30    0.40
   1 -15  -1    1.20    0.40
  -1 -15   1    1.10    0.40
   1 -15  -1    0.80    0.30
   1  15  -1    1.30    0.50
  -1  15   1    1.10    0.40
   1  15  -1    1.50    0.50
   1  15  -1    1.20    0.40
  -1  15   1    1.00    0.40
  -1  15   1    1.90    0.50
   1  15  -1    1.20    0.40
  -1  15   1    2.40    0.50
  -1  15   1    2.30    0.60
  -1  15   1    2.00    0.50
   1  15  -1    1.10    0.40
   1  15  -1    1.70    0.40
   1 -15   1    0.60    0.40
  -1 -15  -1    1.20    0.40
   1 -15   1    1.70    0.40
  -1 -15  -1    1.40    0.40
   1 -15   1    1.00    0.40
  -1 -15  -1    0.60    0.30
   1 -15   1    1.40    0.40
  -1  15  -1    1.40    0.40
   1  15   1    1.10    0.40
  -1  15  -1    0.90    0.40
  -1  15  -1    1.00    0.40
   1  15   1    1.30    0.40
  -1  15  -1    1.30    0.50
   1  15   1    1.20    0.40
  -1  15  -1    1.60    0.50
  -1  15  -1    1.10    0.40
   1  15   1    2.00    0.50
   3 -15   1   11.80    1.30
   3 -15   1   12.00    1.10
  -3 -15  -1   10.00    1.20
   3 -15   1   10.90    1.10
   3 -15   1   11.40    1.30
  -3 -15  -1   11.10    1.10
  -3 -15  -1   12.20    1.40
   3 -15   1   13.30    1.40
  -3 -15  -1   11.30    1.30
  -3  15  -1   12.10    1.20
  -3  15  -1   11.00    1.30
  -3  15  -1   12.10    1.30
  -3  15  -1   12.50    1.30
   3  15   1   11.80    1.30
   3  15   1   10.90    1.30
  -3  15  -1   10.20    1.30
   3  15   1   13.00    1.10
   3  15   1   11.40    1.30
  -3  15  -1   10.10    1.20
   5 -15   1    8.10    1.00
   5 -15   1    8.90    1.00
  -5 -15  -1    6.70    1.00
  -5 -15  -1    6.80    0.90
  -5 -15  -1    5.10    0.90
   5 -15   1    8.20    1.00
   5 -15   1    9.30    1.10
  -5 -15  -1    7.80    0.60
   5 -15   1    6.50    1.00
  -5 -15  -1    5.50    0.90
   5  15   1    8.00    1.10
  -5  15  -1    7.70    1.00
  -5  15  -1    7.00    1.00
  -5  15  -1    7.70    1.00
   5  15   1    5.60    0.80
   5  15   1    5.90    0.90
  -5  15  -1    9.00    1.10
   5  15   1    5.60    0.90
  -5  15  -1    7.80    1.00
  -7 -15  -1    0.80    0.50
   7 -15   1    2.00    0.60
  -7 -15  -1    1.40    0.50
   7 -15   1    1.40    0.50
   7 -15   1    1.60    0.50
   7 -15   1    1.50    0.60
   7 -15   1    2.20    0.60
  -7 -15  -1    2.00    0.50
  -7  15  -1    0.80    0.40
   7  15   1    2.20    0.60
  -7  15  -1    1.50    0.60
  -7  15  -1    1.70    0.50
  -7  15  -1    0.60    0.50
  -7  15  -1    1.30    0.60
   7  15   1    2.00    0.50
   7  15   1    1.20    0.50
   7  15   1    1.40    0.40
   9 -15   1    2.60    0.60
  -9 -15  -1    1.30    0.60
  -9 -15  -1    1.00    0.50
   9 -15   1    1.80    0.60
  -9 -15  -1    2.80    0.80
   9 -15   1    1.50    0.60
   9 -15   1    2.10    0.60
   9 -15   1    2.00    0.60
   9  15   1    1.90    0.70
   9  15   1    1.90    0.60
  -9  15  -1    1.70    0.60
  -9  15  -1    2.30    0.60
   9  15   1    2.80    0.60
  -9  15  -1    0.90    0.50
  -9  15  -1    1.50    0.60
   9  15   1    2.50    0.60
  -9  15  -1    1.60    0.50
  11 -15   1    2.20    0.70
 -11 -15  -1    2.10    0.80
  11 -15   1    2.30    0.70
  11 -15   1    1.60    0.60
  11 -15   1    2.20    0.60
  11 -15   1    1.30    0.60
 -11  15  -1    1.60    0.50
 -11  15  -1    1.10    0.60
 -11  15  -1    1.10    0.50
  11  15   1    1.90    0.60
  11  15   1    1.80    0.60
  11  15   1    1.70    0.60
  11  15   1    1.80    0.60
  13 -15   1    0.90    0.40
  13 -15   1    1.90    0.70
  13 -15   1    1.20    0.60
  13 -15   1    0.80    0.50
 -13 -15  -1    1.20    0.70
 -13 -15  -1    2.00    0.70
  13  15   1    0.90    0.50
 -13  15  -1    0.50    0.40
  13  15   1    1.80    0.70
 -13  15  -1    1.20    0.50
  13  15   1    1.60    0.60
  13  15   1    0.90    0.50
 -13  15  -1    1.20    0.50
  15 -15   1    0.20    0.50
 -15 -15  -1    0.90    0.70
  15 -15   1    1.00    0.60
  15 -15   1    0.60    0.60
  15 -15   1    0.90    0.70
 -15 -15  -1    1.10    0.70
  15 -15   1    0.20    0.40
  15 -15   1    0.20    0.30
  15  15   1    0.40    0.40
  15  15   1    0.20    0.40
  15  15   1    0.70    0.60
 -15  15  -1    0.50    0.40
 -15  15  -1    0.60    0.30
  15  15   1    0.70    0.60
 -16 -16   1    0.20    0.70
  16 -16  -1    1.20    0.50
  16 -16  -1    0.60    0.50
  16 -16  -1    0.60    0.70
  16 -16  -1   -0.20    0.40
  16 -16  -1    1.40    0.70
 -16 -16   1   -0.20    0.50
 -16  16   1    0.60    0.50
  16  16  -1    0.90    0.50
  16  16  -1    0.10    0.50
  16  16  -1    1.10    0.70
  16  16  -1    1.20    0.50
  14 -16  -1    0.70    0.60
 -14 -16   1    0.30    0.40
  14 -16  -1    1.00    0.60
 -14 -16   1    0.80    0.50
  14 -16  -1    0.20    0.40
  14 -16  -1    0.80    0.50
 -14 -16   1    1.00    0.90
  14 -16  -1   -0.10    0.40
  14  16  -1    0.10    0.40
 -14  16   1    0.00    0.30
  14  16  -1   -0.40    0.40
 -14  16   1    0.50    0.40
  14  16  -1    0.50    0.50
  12 -16  -1    0.70    0.40
 -12 -16   1    1.10    0.50
  12 -16  -1    1.30    0.70
  12 -16  -1    1.00    0.50
 -12 -16   1    0.10    0.60
  12 -16  -1    2.20    0.70
 -12 -16   1   -0.30    0.30
  12  16  -1   -0.10    0.40
  12  16  -1    0.50    0.50
 -12  16   1    0.50    0.40
  12  16  -1   -0.10    0.40
 -12  16   1    0.70    0.40
 -12  16   1    0.90    0.50
  12  16  -1    0.30    0.40
  10 -16  -1    4.10    0.80
  10 -16  -1    2.80    0.70
  10 -16  -1    1.60    0.70
 -10 -16   1    3.50    0.80
  10 -16  -1    3.40    0.80
  10 -16  -1    3.40    0.80
 -10 -16   1    2.20    0.60
 -10  16   1    3.90    0.80
  10  16  -1    3.40    0.60
 -10  16   1    1.50    0.70
 -10  16   1    1.40    0.50
  10  16  -1    3.40    0.80
 -10  16   1    3.50    0.70
  10  16  -1    2.60    0.70
   8 -16  -1    1.40    0.50
  -8 -16   1    1.30    0.50
   8 -16  -1    0.20    0.40
   8 -16  -1    0.80    0.40
  -8 -16   1    0.30    0.40
   8 -16  -1    0.80    0.40
   8 -16  -1    0.60    0.50
  -8 -16   1    1.30    0.50
   8  16  -1    0.60    0.40
   8  16  -1    0.20    0.40
  -8  16   1    0.60    0.40
   8  16  -1    0.70    0.40
  -8  16   1    0.00    0.30
   8  16  -1    0.60    0.40
  -8  16   1    0.40    0.40
  -8  16   1    1.20    0.60
  -6 -16   1   32.30    2.50
   6 -16  -1   29.80    2.40
  -6 -16   1   29.60    2.70
   6 -16  -1   30.40    2.40
  -6 -16   1   36.40    2.50
  -6 -16   1   32.50    2.00
   6 -16  -1   35.60    2.50
   6 -16  -1   31.40    2.50
  -6 -16   1   28.90    2.40
   6 -16  -1   33.30    2.50
  -6 -16   1   33.20    2.00
  -6  16   1   32.90    2.50
  -6  16   1   35.10    2.50
  -6  16   1   32.50    2.50
  -6  16   1   31.70    2.50
   6  16  -1   34.00    2.30
  -6  16   1   29.90    2.50
   6  16  -1   36.20    2.50
  -6  16   1   30.10    2.40
   6  16  -1   36.60    2.60
   6  16  -1   33.00    2.50
  -4 -16   1    1.50    0.30
  -4 -16   1    1.00    0.40
   4 -16  -1    0.30    0.40
   4 -16  -1    1.40    0.50
   4 -16  -1    1.40    0.50
   4 -16  -1    1.30    0.50
  -4 -16   1    0.90    0.40
  -4 -16   1    0.90    0.40
  -4 -16   1    0.90    0.50
   4  16  -1    1.20    0.40
  -4  16   1    1.40    0.50
   4  16  -1    1.70    0.60
  -4  16   1    0.80    0.40
  -4  16   1    0.70    0.40
  -4  16   1    2.20    0.60
  -4  16   1    1.80    0.50
  -4  16   1    0.90    0.40
   4  16  -1    0.40    0.40
   4  16  -1    1.30    0.50
  -2 -16   1   24.80    2.00
   2 -16  -1   27.60    2.10
   2 -16  -1   23.20    2.00
   2 -16  -1   24.40    1.90
  -2 -16   1   24.10    1.80
  -2 -16   1   24.30    2.00
  -2 -16   1   25.60    2.00
   2 -16  -1   27.10    2.00
  -2  16   1   25.70    2.00
  -2  16   1   26.10    2.00
   2  16  -1   26.00    2.00
  -2  16   1   23.50    1.90
   2  16  -1   24.90    2.00
  -2  16   1   26.60    2.10
   2  16  -1   27.90    2.10
   2  16  -1   25.20    1.90
  -2  16   1   25.00    2.10
  -2  16   1   26.50    2.10
   2  16  -1   21.70    1.80
   0 -16   1    5.20    0.90
   0 -16   1    7.50    1.00
   0 -16   1    8.50    0.90
   0 -16  -1    9.20    1.00
   0 -16  -1    8.90    1.10
   0 -16  -1    7.20    1.00
   0 -16  -1    8.80    1.10
   0 -16   1    6.40    1.00
   0  16   1    6.70    0.90
   0  16   1    8.20    1.10
   0  16   1    6.50    0.90
   0  16  -1    7.80    0.90
   0  16  -1    7.10    1.00
   0  16  -1    6.50    1.00
   0  16   1    6.80    1.00
   0  16  -1    8.20    1.00
   0  16  -1    8.40    1.00
   0  16  -1    6.70    1.00
   0  16   1    5.70    0.90
  -2 -16  -1   24.20    2.30
  -2 -16  -1   25.60    2.00
  -2 -16  -1   27.70    2.10
   2 -16   1   26.10    1.90
   2 -16   1   27.20    2.10
   2 -16   1   25.40    2.00
  -2 -16  -1   24.60    1.90
   2 -16   1   27.60    2.10
  -2  16  -1   22.50    2.00
  -2  16  -1   26.00    2.00
   2  16   1   27.50    2.10
   2  16   1   26.00    2.10
  -2  16  -1   24.40    2.10
   2  16   1   26.60    1.90
  -2  16  -1   27.20    2.10
   2  16   1   25.30    2.10
  -2  16  -1   28.80    2.10
  -2  16  -1   24.00    2.00
  -4 -16  -1    1.00    0.40
   4 -16   1    1.10    0.50
  -4 -16  -1    1.30    0.50
   4 -16   1    1.90    0.50
  -4 -16  -1    1.30    0.50
   4 -16   1    2.10    0.60
  -4 -16  -1    1.20    0.30
  -4 -16  -1    1.20    0.50
   4 -16   1    1.20    0.40
   4 -16   1    1.50    0.50
  -4  16  -1    1.20    0.50
   4  16   1    1.80    0.50
  -4  16  -1    1.10    0.50
  -4  16  -1    1.30    0.50
   4  16   1    1.20    0.50
  -4  16  -1    1.80    0.50
  -4  16  -1    1.70    0.50
  -4  16  -1    1.10    0.50
   4  16   1    1.70    0.60
   4  16   1    1.00    0.50
   6 -16   1   34.70    2.50
  -6 -16  -1   30.50    2.60
  -6 -16  -1   35.40    2.10
  -6 -16  -1   31.90    2.00
   6 -16   1   32.60    2.50
  -6 -16  -1   33.30    2.50
   6 -16   1   35.00    2.50
   6 -16   1   30.70    2.50
  -6 -16  -1   33.30    2.50
  -6 -16  -1   33.40    2.50
   6 -16   1   33.20    2.60
   6  16   1   33.40    2.60
   6  16   1   31.70    2.40
  -6  16  -1   31.40    2.50
   6  16   1   32.40    2.50
   6  16   1   30.30    2.50
  -6  16  -1   34.60    2.60
  -6  16  -1   33.80    2.50
  -6  16  -1   36.40    2.60
  -6  16  -1   31.60    2.50
   8 -16   1    0.50    0.40
  -8 -16  -1    0.60    0.40
   8 -16   1    0.70    0.50
   8 -16   1    0.90    0.50
   8 -16   1    0.10    0.40
   8 -16   1    0.60    0.40
  -8 -16  -1    0.80    0.60
  -8  16  -1    0.40    0.40
   8  16   1    0.70    0.40
  -8  16  -1    1.40    0.60
   8  16   1    0.20    0.30
  -8  16  -1   -0.10    0.40
   8  16   1    1.10    0.50
   8  16   1    0.50    0.40
  -8  16  -1    0.10    0.30
  -8  16  -1    0.00    0.30
  10 -16   1    3.20    0.80
 -10 -16  -1    4.30    0.90
  10 -16   1    4.00    0.80
  10 -16   1    2.30    0.70
 -10 -16  -1    2.00    0.60
 -10 -16  -1    3.10    0.70
  10 -16   1    2.50    0.60
  10 -16   1    2.80    0.80
 -10  16  -1    3.40    0.90
 -10  16  -1    2.10    0.70
  10  16   1    2.80    0.70
 -10  16  -1    3.00    0.70
  10  16   1    2.40    0.70
 -10  16  -1    1.90    0.60
  10  16   1    4.70    0.90
  10  16   1    3.10    0.70
  12 -16   1    0.50    0.50
  12 -16   1    0.90    0.50
 -12 -16  -1    1.90    0.70
  12 -16   1    0.00    0.50
 -12 -16  -1    0.40    0.40
  12 -16   1    1.20    0.50
  12  16   1    0.50    0.40
  12  16   1    0.20    0.40
  12  16   1    0.30    0.40
  12  16   1    0.80    0.50
 -12  16  -1    1.40    0.60
 -12  16  -1    1.00    0.50
 -12  16  -1    0.20    0.40
 -14 -16  -1   -0.30    0.40
  14 -16   1    0.00    0.50
  14 -16   1   -0.20    0.40
  14 -16   1    0.20    0.40
 -14 -16  -1    0.00    0.40
  14 -16   1   -0.10    0.30
 -14 -16  -1    0.60    0.70
  14 -16   1    0.40    0.50
  14  16   1    0.80    0.60
  14  16   1    0.70    0.60
 -14  16  -1    0.20    0.40
 -14  16  -1    0.90    0.50
  14  16   1    0.10    0.40
  14  16   1    0.70    0.50
 -14  16  -1    0.10    0.40
  16 -16   1    0.80    0.70
  16 -16   1    0.30    0.50
  16 -16   1    0.40    0.80
 -16 -16  -1    0.20    0.50
 -16 -16  -1    1.60    1.00
  16 -16   1    0.80    0.40
  16 -16   1    1.40    0.70
  16 -16   1    0.20    0.60
  16  16   1    0.40    0.40
  16  16   1    0.00    0.70
  16  16   1    0.00    0.60
 -16  16  -1    0.50    0.30
 -16  16  -1    0.20    0.30
  16  16   1   -0.10    0.40
 -15 -17   1    0.20    0.70
  15 -17  -1    3.50    0.80
  15 -17  -1    0.50    0.60
  15 -17  -1    1.50    0.50
  15 -17  -1    0.20    0.50
 -15 -17   1    2.30    0.80
  15 -17  -1    0.50    0.60
 -15 -17   1    1.00    0.60
  15  17  -1    1.40    0.60
  15  17  -1    1.30    0.60
 -15  17   1    1.30    0.40
  15  17  -1    2.10    0.70
 -15  17   1    1.50    0.60
  15  17  -1    0.90    0.60
 -15  17   1    0.60    0.30
 -13 -17   1    1.60    0.60
 -13 -17   1    1.40    0.70
  13 -17  -1    1.60    0.70
  13 -17  -1    1.00    0.50
 -13 -17   1    1.00    0.50
  13 -17  -1    0.40    0.50
  13 -17  -1    0.30    0.40
  13 -17  -1    0.70    0.60
 -13  17   1    0.50    0.40
 -13  17   1    1.30    0.60
  13  17  -1    1.20    0.50
 -13  17   1    2.40    0.60
  13  17  -1    1.10    0.50
  13  17  -1    1.50    0.60
 -11 -17   1    1.80    0.60
  11 -17  -1    2.30    0.60
 -11 -17   1    2.00    0.80
  11 -17  -1    2.60    0.80
  11 -17  -1    2.40    0.70
  11 -17  -1    1.60    0.60
  11  17  -1    3.50    0.70
 -11  17   1    2.00    0.60
  11  17  -1    3.00    0.70
 -11  17   1    3.00    0.70
  11  17  -1    1.70    0.60
 -11  17   1    2.80    0.70
 -11  17   1    2.70    0.90
  11  17  -1    2.60    0.70
  -9 -17   1    5.40    1.00
   9 -17  -1    7.30    1.00
  -9 -17   1    7.60    1.20
   9 -17  -1    7.40    1.00
   9 -17  -1    6.00    1.10
  -9 -17   1    7.80    1.10
  -9  17   1    7.60    1.10
   9  17  -1    7.20    1.00
   9  17  -1    8.10    1.20
   9  17  -1    7.10    1.10
   9  17  -1    6.00    0.90
  -9  17   1    7.00    1.10
  -9  17   1    8.50    1.10
  -9  17   1    7.20    1.20
   7 -17  -1   52.69    3.40
  -7 -17   1   51.29    3.50
  -7 -17   1   43.60    3.40
   7 -17  -1   45.50    3.30
  -7 -17   1   45.80    3.30
   7 -17  -1   47.30    3.40
   7 -17  -1   53.99    3.40
   7 -17  -1   45.40    3.40
   7  17  -1   44.80    3.40
  -7  17   1   49.00    3.70
   7  17  -1   52.29    3.40
  -7  17   1   46.10    3.40
   7  17  -1   42.70    3.10
  -7  17   1   44.80    3.30
  -7  17   1   46.00    3.50
  -7  17   1   50.09    3.40
   7  17  -1   45.40    3.40
  -5 -17   1   26.50    2.00
   5 -17  -1   26.70    2.00
   5 -17  -1   23.90    2.00
  -5 -17   1   27.60    2.10
   5 -17  -1   24.90    2.00
   5 -17  -1   25.50    2.10
  -5 -17   1   22.40    2.00
   5 -17  -1   23.50    2.00
  -5 -17   1   23.70    1.60
  -5 -17   1   26.20    1.90
   5  17  -1   20.40    1.90
  -5  17   1   19.40    2.10
  -5  17   1   26.50    2.10
  -5  17   1   22.60    2.00
   5  17  -1   27.20    2.10
  -5  17   1   25.40    2.10
  -5  17   1   23.60    2.00
   5  17  -1   24.50    1.80
   5  17  -1   23.10    2.00
  -5  17   1   24.60    2.00
   3 -17  -1   15.00    1.50
  -3 -17   1   14.00    1.30
   3 -17  -1   15.40    1.50
  -3 -17   1   15.50    1.20
  -3 -17   1   13.60    1.80
  -3 -17   1   17.40    1.60
  -3 -17   1   14.50    1.50
   3 -17  -1   12.90    1.30
   3 -17  -1   16.40    1.50
   3  17  -1   16.20    1.70
  -3  17   1   14.70    1.40
   3  17  -1   16.90    1.50
   3  17  -1   15.70    1.30
  -3  17   1   15.40    1.60
  -3  17   1   13.80    1.60
  -3  17   1   13.40    1.50
   3  17  -1   16.30    1.40
  -3  17   1   14.40    1.40
  -3  17   1   15.20    1.60
  -1 -17   1    3.50    0.60
  -1 -17   1    2.80    0.70
   1 -17  -1    4.60    0.80
  -1 -17   1    5.10    0.90
   1 -17  -1    2.50    0.60
  -1 -17   1    2.50    0.70
   1 -17  -1    3.50    0.80
   1 -17  -1    3.20    0.70
   1  17  -1    5.00    0.80
   1  17  -1    3.90    0.70
   1  17  -1    3.70    0.60
  -1  17   1    3.50    0.70
  -1  17   1    3.10    0.80
  -1  17   1    4.80    0.90
  -1  17   1    3.40    0.70
  -1  17   1    4.00    0.80
   1  17  -1    3.80    0.80
   1  17  -1    3.20    0.70
  -1  17   1    4.70    0.80
   1  17  -1    3.60    0.80
   1 -17   1    3.70    0.60
   1 -17   1    2.90    0.70
  -1 -17  -1    3.70    0.80
  -1 -17  -1    1.80    0.50
  -1 -17  -1    3.60    0.80
   1 -17   1    3.50    0.70
  -1 -17  -1    2.70    0.60
   1 -17   1    3.90    0.80
  -1  17  -1    3.70    0.60
   1  17   1    3.60    0.80
   1  17   1    3.80    0.70
  -1  17  -1    3.80    0.70
   1  17   1    2.50    0.70
   1  17   1    3.40    0.70
  -1  17  -1    3.60    0.70
  -1  17  -1    2.60    0.60
  -1  17  -1    4.40    0.80
  -1  17  -1    3.10    0.70
   1  17   1    2.50    0.60
   3 -17   1   15.80    1.60
  -3 -17  -1   13.60    1.60
  -3 -17  -1   16.50    1.50
   3 -17   1   14.60    1.40
   3 -17   1   18.40    1.60
   3 -17   1   16.60    1.60
  -3 -17  -1   16.00    1.60
  -3  17  -1   17.00    1.60
   3  17   1   16.20    1.60
  -3  17  -1   17.00    1.60
  -3  17  -1   16.80    1.50
   3  17   1   17.20    1.40
   3  17   1   16.60    1.60
  -3  17  -1   17.00    1.60
  -3  17  -1   16.50    1.50
   3  17   1   20.10    1.60
   5 -17   1   26.80    2.10
  -5 -17  -1   23.10    2.00
  -5 -17  -1   25.70    1.70
  -5 -17  -1   25.10    2.10
   5 -17   1   27.10    2.10
   5 -17   1   26.50    2.00
   5 -17   1   26.90    2.10
  -5 -17  -1   23.60    2.10
   5 -17   1   29.60    2.20
  -5 -17  -1   27.90    2.20
  -5  17  -1   20.70    2.00
   5  17   1   25.80    1.90
  -5  17  -1   21.90    2.00
   5  17   1   23.90    2.10
   5  17   1   27.20    2.20
  -5  17  -1   22.70    2.10
  -5  17  -1   25.40    2.10
  -5  17  -1   24.30    2.30
   5  17   1   26.00    2.10
  -7 -17  -1   44.80    3.50
  -7 -17  -1   49.00    3.40
   7 -17   1   47.80    3.40
  -7 -17  -1   48.20    3.40
  -7 -17  -1   48.70    2.80
   7 -17   1   50.99    3.50
   7 -17   1   48.70    3.40
   7 -17   1   47.00    3.30
  -7 -17  -1   50.49    2.80
   7 -17   1   46.40    3.40
   7  17   1   45.00    3.40
   7  17   1   45.80    3.40
  -7  17  -1   46.00    3.40
   7  17   1   49.00    3.30
  -7  17  -1   44.80    3.40
   7  17   1   51.59    3.50
  -7  17  -1   46.90    3.40
  -7  17  -1   38.70    3.40
  -7  17  -1   48.10    3.40
   9 -17   1    7.70    1.20
  -9 -17  -1    8.40    1.30
  -9 -17  -1    6.60    1.00
  -9 -17  -1    7.90    1.20
   9 -17   1    8.10    1.10
   9 -17   1    5.60    1.20
   9 -17   1    5.00    0.90
  -9  17  -1    6.00    1.00
   9  17   1    8.50    1.10
  -9  17  -1    7.50    1.10
   9  17   1    5.60    1.00
  -9  17  -1    8.80    1.20
  -9  17  -1    7.00    1.00
  -9  17  -1    9.10    1.30
   9  17   1    8.10    1.20
   9  17   1    5.80    1.00
  11 -17   1    1.50    0.60
  11 -17   1    2.30    0.60
 -11 -17  -1    4.00    1.00
 -11 -17  -1    1.90    0.60
  11 -17   1    2.30    0.80
  11 -17   1    2.50    0.70
 -11 -17  -1    3.00    0.80
 -11  17  -1    3.00    0.80
  11  17   1    1.70    0.60
  11  17   1    2.00    0.70
  11  17   1    4.20    0.90
  11  17   1    1.40    0.60
 -11  17  -1    3.30    0.70
 -11  17  -1    2.60    0.70
  13 -17   1    0.60    0.50
  13 -17   1    1.70    0.70
 -13 -17  -1    0.70    0.50
 -13 -17  -1    0.90    0.50
  13 -17   1    0.50    0.50
  13 -17   1    1.00    0.50
  13 -17   1    0.40    0.60
  13  17   1    1.10    0.70
  13  17   1    0.20    0.50
 -13  17  -1    0.60    0.40
  13  17   1    1.10    0.50
 -13  17  -1    0.50    0.50
  13  17   1    0.70    0.50
 -13  17  -1   -0.20    0.30
  15 -17   1    2.50    1.00
  15 -17   1    1.60    0.50
 -15 -17  -1    1.30    0.80
  15 -17   1    2.50    0.90
  15 -17   1    0.90    0.70
  15 -17   1    0.40    0.50
 -15 -17  -1    2.20    0.70
  15 -17   1    0.80    0.60
  15  17   1    1.10    0.60
  15  17   1    1.10    0.60
  15  17   1    1.40    0.60
  15  17   1    2.00    0.80
 -15  17  -1    1.30    0.50
 -15  17  -1    0.60    0.50
  14 -18  -1    2.70    0.90
  14 -18  -1    2.60    0.70
  14 -18  -1    2.50    0.70
 -14 -18   1    2.20    0.90
  14 -18  -1    2.30    0.80
 -14 -18   1    2.40    0.70
 -14 -18   1    1.20    0.70
  14 -18  -1    2.40    0.70
  14  18  -1    1.50    0.70
  14  18  -1    2.80    0.80
  14  18  -1    1.90    0.60
 -14  18   1    2.90    0.70
  14  18  -1    3.60    1.40
 -14  18   1    2.90    0.60
 -14  18   1    1.90    0.80
  12 -18  -1    1.40    0.50
  12 -18  -1    0.50    0.50
 -12 -18   1    1.10    0.60
  12 -18  -1    0.60    0.50
  12 -18  -1    1.50    0.70
  12 -18  -1    1.30    0.60
 -12 -18   1    0.40    0.40
 -12  18   1    0.90    0.50
  12  18  -1    1.80    0.60
  12  18  -1    1.40    0.50
 -12  18   1    1.80    0.60
 -12  18   1    1.80    0.60
  12  18  -1    1.60    0.60
  12  18  -1    1.50    0.70
  10 -18  -1    4.20    1.00
 -10 -18   1    3.60    0.90
  10 -18  -1    3.40    0.70
  10 -18  -1    5.30    1.00
 -10 -18   1    5.10    1.00
 -10 -18   1    2.90    0.70
  10 -18  -1    3.60    0.80
  10 -18  -1    3.90    0.80
 -10  18   1    3.20    0.80
 -10  18   1    3.60    0.90
  10  18  -1    3.70    0.70
  10  18  -1    3.80    0.80
 -10  18   1    4.50    0.80
 -10  18   1    3.90    0.80
  10  18  -1    4.30    0.90
  10  18  -1    3.00    0.70
   8 -18  -1    0.20    0.40
  -8 -18   1    0.30    0.40
  -8 -18   1    0.10    0.50
   8 -18  -1    0.00    0.40
   8 -18  -1    0.80    0.40
  -8 -18   1   -0.20    0.30
   8 -18  -1    0.30    0.40
   8 -18  -1    0.20    0.40
  -8  18   1    0.70    0.40
  -8  18   1   -0.20    0.40
   8  18  -1    0.30    0.30
  -8  18   1   -0.10    0.30
   8  18  -1    0.30    0.40
  -8  18   1   -0.30    0.40
   8  18  -1    0.70    0.50
  -8  18   1    0.30    0.40
   8  18  -1    0.30    0.30
  -6 -18   1    7.70    0.70
   6 -18  -1    6.30    1.10
  -6 -18   1    6.60    1.10
   6 -18  -1    8.50    1.20
   6 -18  -1   10.60    1.30
  -6 -18   1    6.90    1.00
   6 -18  -1    6.70    1.00
  -6 -18   1    8.70    1.30
  -6 -18   1    9.00    0.70
  -6 -18   1    7.60    1.20
   6 -18  -1    9.80    1.20
   6  18  -1    8.60    1.10
  -6  18   1   10.50    1.30
   6  18  -1    9.50    1.00
  -6  18   1    7.20    1.10
  -6  18   1    8.30    1.20
  -6  18   1    8.30    1.10
   6  18  -1    9.10    1.30
   6  18  -1    9.90    1.30
  -6  18   1    7.60    1.20
  -6  18   1    8.70    1.20
  -4 -18   1    5.60    0.90
   4 -18  -1    7.10    1.00
   4 -18  -1    5.20    0.90
   4 -18  -1    8.00    1.10
  -4 -18   1    7.90    0.80
   4 -18  -1    9.50    1.20
  -4 -18   1    6.60    1.10
  -4 -18   1    6.60    0.90
  -4 -18   1    7.50    1.10
   4  18  -1    6.10    1.00
  -4  18   1    5.40    1.00
  -4  18   1    3.70    0.80
   4  18  -1    7.50    0.90
  -4  18   1    6.30    1.10
   4  18  -1    6.70    1.00
  -4  18   1    5.90    1.00
  -4  18   1    4.50    0.90
  -4  18   1    5.60    0.90
   4  18  -1    7.40    1.10
   2 -18  -1    4.60    0.90
  -2 -18   1    3.90    0.60
   2 -18  -1    3.40    0.70
   2 -18  -1    5.30    0.90
  -2 -18   1    4.00    0.80
  -2 -18   1    4.00    0.70
  -2 -18   1    3.20    0.70
   2 -18  -1    3.30    0.70
  -2 -18   1    2.20    0.70
  -2  18   1    4.10    0.80
  -2  18   1    3.60    0.80
   2  18  -1    4.70    0.90
  -2  18   1    5.70    0.90
   2  18  -1    5.30    0.70
   2  18  -1    4.10    0.80
  -2  18   1    4.50    0.90
   2  18  -1    4.50    0.80
  -2  18   1    3.00    0.80
  -2  18   1    2.90    0.70
   2  18  -1    3.00    0.70
   0 -18   1    0.70    0.50
   0 -18   1    1.00    0.50
   0 -18  -1    0.70    0.50
   0 -18  -1    1.00    0.50
   0 -18   1   -0.40    0.40
   0 -18   1    0.90    0.40
   0 -18  -1    2.60    0.70
   0 -18  -1    1.10    0.50
   0  18  -1    0.90    0.40
   0  18   1    0.30    0.40
   0  18   1    0.50    0.40
   0  18  -1    1.30    0.50
   0  18   1    1.80    0.60
   0  18   1    0.80    0.40
   0  18  -1    0.80    0.50
   0  18   1    1.40    0.50
   0  18  -1    1.00    0.50
   0  18  -1    0.30    0.50
   0  18  -1    1.10    0.40
  -2 -18  -1    3.60    0.70
  -2 -18  -1    4.60    0.80
  -2 -18  -1    3.90    0.80
  -2 -18  -1    3.00    0.70
   2 -18   1    3.70    0.80
   2 -18   1    2.60    0.70
   2 -18   1    4.30    0.70
   2 -18   1    3.20    0.70
  -2  18  -1    4.60    0.90
   2  18   1    5.30    0.90
  -2  18  -1    3.90    0.70
   2  18   1    4.10    0.80
   2  18   1    4.70    0.90
  -2  18  -1    3.00    0.80
  -2  18  -1    5.00    0.90
  -2  18  -1    6.20    0.90
   2  18   1    3.40    0.60
  -2  18  -1    2.70    0.70
  -4 -18  -1    4.80    0.90
   4 -18   1    4.50    0.80
  -4 -18  -1    5.40    0.90
  -4 -18  -1    5.90    0.70
  -4 -18  -1    5.30    0.90
  -4 -18  -1    5.40    1.00
   4 -18   1    5.10    0.90
   4 -18   1    4.50    0.80
   4 -18   1    7.40    1.10
   4 -18   1    4.70    0.90
  -4  18  -1    5.70    1.10
   4  18   1    6.50    1.00
  -4  18  -1    6.10    1.00
  -4  18  -1    8.60    1.20
   4  18   1    5.40    1.00
  -4  18  -1    4.10    0.80
  -4  18  -1    4.90    0.90
   4  18   1    7.10    1.10
  -4  18  -1    6.00    1.00
   4  18   1    4.20    0.70
   6 -18   1   10.50    1.50
   6 -18   1    9.90    1.40
   6 -18   1   11.20    1.30
  -6 -18  -1   10.70    1.40
  -6 -18  -1    9.00    1.30
  -6 -18  -1   10.10    1.30
  -6 -18  -1   11.70    0.80
  -6 -18  -1    9.20    0.80
   6 -18   1    9.30    1.20
  -6 -18  -1   11.90    1.40
   6 -18   1    7.40    1.20
  -6  18  -1   11.00    1.40
   6  18   1   10.20    1.30
   6  18   1    9.90    1.10
   6  18   1   11.70    1.50
  -6  18  -1   10.20    1.30
   6  18   1   10.10    1.30
  -6  18  -1   10.80    1.40
  -6  18  -1    7.70    1.90
  -6  18  -1   11.60    1.50
  -8 -18  -1    0.10    0.40
   8 -18   1    0.70    0.50
  -8 -18  -1   -0.30    0.40
   8 -18   1    0.50    0.50
  -8 -18  -1   -0.20    0.40
   8  18   1    0.60    0.50
   8  18   1    0.20    0.50
  -8  18  -1    0.10    0.40
  -8  18  -1    0.70    0.50
  -8  18  -1    0.80    0.60
   8  18   1    0.10    0.50
  -8  18  -1    0.40    0.50
   8  18   1    0.60    0.50
  -8  18  -1    0.70    0.40
 -10 -18  -1    2.90    0.80
 -10 -18  -1    3.70    0.80
  10 -18   1    4.10    0.90
 -10 -18  -1    2.70    0.80
  10 -18   1    4.60    1.00
  10 -18   1    3.50    0.90
  10 -18   1    1.70    1.10
  10 -18   1    3.60    0.90
 -10  18  -1    4.60    0.90
 -10  18  -1    1.10    0.70
  10  18   1    3.90    1.10
  10  18   1    4.20    0.80
  10  18   1    4.60    0.90
 -10  18  -1    3.30    0.90
  10  18   1    3.40    0.70
 -10  18  -1    2.80    0.80
  12 -18   1    0.50    0.50
 -12 -18  -1    2.40    0.90
  12 -18   1    1.70    0.70
  12 -18   1    2.00    0.60
  12 -18   1    2.10    0.80
 -12 -18  -1    1.50    0.60
 -12  18  -1    1.70    0.70
  12  18   1    1.40    0.60
  12  18   1    0.00    0.50
  12  18   1    1.80    0.70
 -12  18  -1    1.90    0.60
 -12  18  -1    1.10    0.60
  12  18   1    1.30    0.60
  14 -18   1    2.40    0.70
 -14 -18  -1    1.90    0.70
  14 -18   1    1.20    0.50
 -14 -18  -1    2.20    0.70
  14 -18   1    1.70    0.70
  14 -18   1    3.00    0.90
  14 -18   1    2.20    0.70
 -14 -18  -1    2.90    0.90
  14  18   1    1.60    0.80
 -14  18  -1    2.00    0.80
  14  18   1    2.00    0.80
  14  18   1    1.10    0.50
 -14  18  -1    2.10    0.60
  14  18   1    1.80    0.60
  13 -19  -1    2.10    0.70
  13 -19  -1    3.80    1.00
 -13 -19   1    2.00    0.60
 -13 -19   1    1.40    0.80
  13 -19  -1    3.40    0.80
  13 -19  -1    3.00    0.70
  13 -19  -1    2.00    0.80
 -13 -19   1    4.80    1.10
  13  19  -1    3.20    0.90
  13  19  -1    2.00    0.60
  13  19  -1    2.20    1.30
 -13  19   1    1.80    0.60
  13  19  -1    1.90    0.60
 -13  19   1    2.50    0.80
 -11 -19   1    0.00    0.50
  11 -19  -1    0.50    0.50
  11 -19  -1    0.70    0.60
  11 -19  -1    1.30    0.60
  11 -19  -1    0.90    0.50
 -11 -19   1    1.20    0.60
  11 -19  -1    0.40    0.50
 -11 -19   1    1.40    0.70
 -11  19   1    1.50    0.60
 -11  19   1    1.30    0.60
  11  19  -1    0.60    0.50
  11  19  -1    2.00    0.70
 -11  19   1    1.90    0.80
 -11  19   1    1.60    0.60
   9 -19  -1    1.50    0.70
   9 -19  -1    0.90    0.70
   9 -19  -1    2.80    0.70
  -9 -19   1    0.80    0.60
  -9 -19   1    1.20    0.70
  -9 -19   1    0.80    0.50
   9 -19  -1    1.30    0.60
  -9  19   1    1.10    0.50
   9  19  -1    0.70    0.40
  -9  19   1   -0.30    0.50
   9  19  -1    2.30    0.70
   9  19  -1    1.30    0.50
  -9  19   1    1.10    0.50
   9  19  -1    1.50    0.60
  -9  19   1    0.00    0.50
  -7 -19   1    0.90    0.50
  -7 -19   1    0.40    0.40
   7 -19  -1    0.40    0.40
  -7 -19   1    1.00    0.20
   7 -19  -1    0.40    0.40
  -7 -19   1    1.00    0.20
  -7 -19   1    1.10    0.60
   7 -19  -1    0.20    0.40
   7 -19  -1    0.40    0.50
  -7  19   1    0.60    0.50
  -7  19   1    0.50    0.40
  -7  19   1    0.60    0.50
   7  19  -1    0.60    0.50
   7  19  -1    1.30    0.50
  -7  19   1    1.30    0.60
   7  19  -1    0.50    0.30
  -7  19   1    1.10    0.60
   7  19  -1    0.30    0.50
  -5 -19   1    6.80    1.10
  -5 -19   1    5.50    1.00
  -5 -19   1    5.60    0.70
  -5 -19   1    5.50    1.00
   5 -19  -1    7.40    1.10
  -5 -19   1    4.10    0.80
   5 -19  -1    7.10    1.10
   5 -19  -1    5.00    0.90
   5 -19  -1    6.00    1.00
  -5  19   1    3.50    0.80
  -5  19   1    6.40    1.10
  -5  19   1    6.50    1.10
  -5  19   1    4.40    0.90
   5  19  -1    5.40    0.80
  -5  19   1    4.40    0.80
   5  19  -1    7.60    1.10
   5  19  -1    4.50    0.90
   5  19  -1    6.00    1.00
  -5  19   1    4.50    0.90
   3 -19  -1    1.80    0.60
  -3 -19   1    2.10    0.60
  -3 -19   1    2.20    0.50
   3 -19  -1    1.40    0.50
  -3 -19   1    2.10    0.60
  -3 -19   1    1.50    0.60
   3 -19  -1    2.10    0.60
   3 -19  -1    0.80    0.50
  -3 -19   1    1.90    0.80
   3  19  -1    3.40    0.70
  -3  19   1    2.10    0.70
  -3  19   1    1.80    0.60
   3  19  -1    1.40    0.60
   3  19  -1    1.50    0.60
  -3  19   1    1.80    0.60
  -3  19   1    2.70    0.60
  -3  19   1    1.30    0.60
  -3  19   1    1.80    0.60
   3  19  -1    2.40    0.60
   3  19  -1    2.30    0.50
  -1 -19   1    8.70    1.20
   1 -19  -1    8.20    1.10
   1 -19  -1    9.00    1.30
   1 -19  -1    9.10    1.20
  -1 -19   1    9.50    1.10
   1 -19  -1    8.50    1.10
  -1 -19   1    7.50    1.10
  -1 -19   1    6.40    1.10
  -1  19   1    8.50    1.20
   1  19  -1    8.30    1.10
   1  19  -1    6.30    1.10
   1  19  -1    7.40    1.00
   1  19  -1    8.10    1.20
  -1  19   1    6.20    1.00
  -1  19   1    9.00    1.20
  -1  19   1    9.80    1.30
  -1  19   1    8.90    1.20
   1  19  -1    9.30    1.20
  -1  19   1    7.60    1.00
   1  19  -1   10.50    1.30
  -1 -19  -1    9.30    1.30
   1 -19   1    9.70    1.10
   1 -19   1   10.50    1.30
   1 -19   1    9.00    1.20
  -1 -19  -1   10.20    1.30
  -1 -19  -1    7.40    1.00
   1 -19   1    9.90    1.30
  -1 -19  -1    8.10    1.20
  -1  19  -1    9.30    1.30
  -1  19  -1   10.20    1.30
   1  19   1    8.40    1.10
  -1  19  -1    9.50    1.30
  -1  19  -1    8.70    1.20
   1  19   1    7.60    1.00
   1  19   1    8.70    1.20
   1  19   1   11.20    1.40
  -1  19  -1   10.10    1.20
  -1  19  -1    7.80    1.00
   1  19   1   11.40    1.40
  -3 -19  -1    2.70    0.60
   3 -19   1    2.60    0.70
  -3 -19  -1    1.60    0.60
   3 -19   1    1.90    0.50
   3 -19   1    0.60    0.50
  -3 -19  -1    0.90    0.90
   3 -19   1    3.60    0.80
  -3 -19  -1    2.00    0.70
  -3  19  -1    2.90    0.80
  -3  19  -1    2.10    0.60
   3  19   1    1.40    0.50
  -3  19  -1    2.20    0.70
  -3  19  -1    2.00    0.60
   3  19   1    2.30    0.70
  -3  19  -1    3.00    0.70
  -3  19  -1    2.90    0.80
   3  19   1    3.20    0.80
   3  19   1    3.10    0.70
   5 -19   1    4.00    0.80
  -5 -19  -1    2.80    0.70
  -5 -19  -1    5.30    0.60
   5 -19   1    5.50    0.90
   5 -19   1    4.40    0.80
  -5 -19  -1    4.10    0.90
   5 -19   1    2.80    0.80
  -5 -19  -1    3.50    0.80
   5 -19   1    2.80    0.80
  -5 -19  -1    4.10    0.60
  -5 -19  -1    3.90    0.80
  -5  19  -1    5.60    1.00
  -5  19  -1    4.90    0.90
  -5  19  -1    3.60    0.80
   5  19   1    3.90    0.90
   5  19   1    4.00    0.70
   5  19   1    2.50    0.70
  -5  19  -1    5.30    1.00
  -5  19  -1    4.20    0.80
   5  19   1    4.40    0.80
   7 -19   1    0.70    0.50
  -7 -19  -1    0.90    0.20
  -7 -19  -1    0.80    0.50
   7 -19   1    1.00    0.60
  -7 -19  -1    1.20    0.60
  -7 -19  -1    0.80    0.20
   7 -19   1    0.80    0.50
   7 -19   1    1.50    0.60
  -7 -19  -1    0.80    0.50
  -7 -19  -1    0.60    0.50
   7 -19   1    0.10    0.50
  -7  19  -1    0.50    0.50
   7  19   1    1.00    0.60
  -7  19  -1    0.60    0.50
  -7  19  -1    0.30    0.50
  -7  19  -1    1.50    0.60
   7  19   1    0.90    0.50
   7  19   1    1.20    0.50
   7  19   1    1.90    0.70
   9 -19   1    2.40    0.70
  -9 -19  -1    1.80    0.60
   9 -19   1    2.00    0.70
   9 -19   1    1.10    0.70
  -9 -19  -1    0.80    0.50
   9 -19   1    0.20    0.50
   9 -19   1    2.40    0.70
  -9 -19  -1    1.50    0.70
   9  19   1    0.60    0.50
   9  19   1    1.00    0.50
  -9  19  -1    1.80    0.70
  -9  19  -1    1.30    0.70
   9  19   1    0.90    0.50
  -9  19  -1    1.30    0.60
  -9  19  -1    1.20    0.50
  -9  19  -1    0.50    0.50
 -11 -19  -1    2.00    0.70
  11 -19   1    1.90    0.70
  11 -19   1    1.30    0.60
  11 -19   1   -0.30    0.40
 -11 -19  -1    1.20    0.70
  11 -19   1    1.20    0.70
  11 -19   1    1.60    0.60
 -11 -19  -1    0.80    0.50
 -11  19  -1    1.60    0.50
  11  19   1    0.90    0.50
  11  19   1    0.30    0.60
 -11  19  -1    0.80    0.60
 -11  19  -1   -0.20    0.50
  11  19   1    0.90    0.60
  11  19   1    1.80    0.60
  13 -19   1    3.50    0.80
  13 -19   1    4.10    1.00
 -13 -19  -1    2.70    0.90
 -13 -19  -1    3.10    0.80
  13 -19   1    3.40    1.00
  13 -19   1    3.20    0.80
  13 -19   1    3.70    0.90
 -13  19  -1    2.10    0.80
  13  19   1    3.70    1.40
  13  19   1    4.00    0.80
 -13  19  -1    3.10    0.80
 -13  19  -1    3.00    0.80
  13  19   1    3.10    0.80
  13  19   1    3.30    1.00
  14 -20  -1    1.20    0.60
  14 -20  -1    0.60    0.60
  14 -20  -1   -0.20    0.50
  14 -20  -1    1.60    0.60
 -14 -20   1   -0.30    0.50
  14 -20  -1    1.00    0.60
 -14 -20   1    0.70    0.70
  14  20  -1    0.10    0.50
  14  20  -1    0.50    0.70
 -14  20   1    0.60    0.60
  14  20  -1    0.20    0.50
 -14  20   1    0.90    0.50
  14  20  -1    0.50    0.50
  12 -20  -1    1.50    0.60
 -12 -20   1    0.30    0.50
  12 -20  -1    0.40    0.60
  12 -20  -1    1.90    0.70
  12 -20  -1    0.00    0.50
 -12 -20   1    0.60    0.70
  12 -20  -1    2.20    0.70
  12  20  -1    0.60    0.60
 -12  20   1    1.60    0.90
  12  20  -1    1.10    0.50
 -12  20   1    0.60    0.60
 -12  20   1    0.60    0.50
  12  20  -1    0.60    0.50
 -12  20   1    1.50    0.70
  12  20  -1    0.60    0.50
  10 -20  -1    0.50    0.60
 -10 -20   1    3.10    0.70
  10 -20  -1    1.60    0.60
 -10 -20   1    1.70    0.70
  10 -20  -1    1.70    0.60
 -10 -20   1    1.00    0.70
  10 -20  -1    1.90    0.60
  10 -20  -1    1.50    0.70
 -10  20   1    2.30    0.70
 -10  20   1    2.20    0.70
  10  20  -1    1.30    0.70
 -10  20   1    1.30    0.70
  10  20  -1    1.00    0.50
  10  20  -1    1.30    0.60
 -10  20   1    1.80    0.70
   8 -20  -1   14.70    1.60
  -8 -20   1   12.20    1.50
   8 -20  -1   14.50    1.70
  -8 -20   1   12.00    1.60
   8 -20  -1   12.90    1.60
   8 -20  -1   12.00    1.50
   8 -20  -1   12.20    1.70
  -8 -20   1   15.80    1.80
  -8  20   1   13.40    1.60
  -8  20   1   12.50    1.70
   8  20  -1   12.10    1.40
   8  20  -1   13.60    1.60
  -8  20   1   12.50    1.60
  -8  20   1   11.70    1.50
  -8  20   1   16.20    1.80
   6 -20  -1    2.10    0.70
   6 -20  -1    1.30    0.60
  -6 -20   1    1.10    0.50
   6 -20  -1    1.10    0.60
  -6 -20   1    1.20    0.50
  -6 -20   1    2.50    0.70
  -6 -20   1    1.10    0.30
   6 -20  -1    2.10    0.70
  -6 -20   1    1.80    0.30
  -6 -20   1    1.60    0.70
  -6  20   1    1.80    0.70
   6  20  -1    0.50    0.50
  -6  20   1    1.00    0.60
  -6  20   1    0.90    0.50
  -6  20   1    2.00    0.70
   6  20  -1    0.90    0.50
  -6  20   1    0.90    0.50
  -6  20   1    4.00    0.90
   6  20  -1    1.90    0.70
   6  20  -1    0.90    0.50
  -4 -20   1   27.60    2.40
   4 -20  -1   31.80    2.60
   4 -20  -1   33.80    2.50
  -4 -20   1   33.70    2.70
  -4 -20   1   32.00    2.60
  -4 -20   1   37.40    2.30
   4 -20  -1   30.70    2.60
   4 -20  -1   34.50    2.70
   4  20  -1   33.20    2.40
  -4  20   1   35.00    2.70
   4  20  -1   34.00    2.70
  -4  20   1   34.80    2.70
   4  20  -1   35.70    2.80
  -4  20   1   32.70    2.70
  -4  20   1   31.90    2.60
  -4  20   1   34.40    2.60
  -4  20   1   33.30    2.70
   4  20  -1   31.10    2.60
  -2 -20   1    1.30    0.60
   2 -20  -1    2.90    0.70
   2 -20  -1    2.40    0.70
  -2 -20   1    3.20    0.60
  -2 -20   1    2.90    0.80
   2 -20  -1    3.00    0.80
  -2 -20   1    2.30    0.70
  -2 -20   1    2.80    0.60
   2 -20  -1    2.90    0.70
  -2  20   1    4.20    0.90
  -2  20   1    2.50    0.60
   2  20  -1    3.10    0.80
  -2  20   1    3.10    0.70
   2  20  -1    1.90    0.60
  -2  20   1    1.50    0.60
   2  20  -1    1.50    0.50
  -2  20   1    2.80    0.70
   2  20  -1    2.70    0.70
  -2  20   1    2.10    0.70
   2  20  -1    1.50    0.60
   0 -20  -1   11.90    1.50
   0 -20   1   11.90    1.50
   0 -20  -1   13.60    1.60
   0 -20   1   15.70    1.70
   0 -20  -1   16.10    1.70
   0 -20   1   15.70    1.70
   0 -20   1   12.80    1.40
   0 -20  -1   13.30    1.30
   0  20  -1   12.00    1.40
   0  20   1   13.10    1.60
   0  20  -1   14.70    1.60
   0  20   1   11.70    1.50
   0  20  -1   15.20    1.70
   0  20   1   13.40    1.60
   0  20   1   12.00    1.40
   0  20  -1   13.90    1.40
   0  20  -1   14.00    1.70
   0  20  -1    8.90    1.40
   0  20   1   15.80    1.70
   2 -20   1    2.90    0.80
  -2 -20  -1    2.50    0.70
  -2 -20  -1    0.50    0.40
  -2 -20  -1    2.50    0.60
   2 -20   1    1.80    0.70
   2 -20   1    2.30    0.60
   2 -20   1    1.90    0.60
  -2 -20  -1    1.40    0.70
   2  20   1    2.10    0.70
  -2  20  -1    1.80    0.60
   2  20   1    2.40    0.60
   2  20   1    1.10    0.60
   2  20   1    2.20    0.70
  -2  20  -1    1.70    0.60
  -2  20  -1    1.80    0.60
  -2  20  -1    1.40    0.60
  -2  20  -1    3.30    0.80
   2  20   1    1.50    0.50
  -2  20  -1    1.30    0.50
  -4 -20  -1   30.80    2.50
   4 -20   1   27.80    2.40
  -4 -20  -1   32.80    2.60
  -4 -20  -1   27.80    2.50
   4 -20   1   33.40    2.60
   4 -20   1   29.70    2.40
  -4 -20  -1   32.10    2.40
  -4 -20  -1   29.50    2.20
   4 -20   1   33.90    2.60
  -4  20  -1   30.80    2.50
   4  20   1   31.10    2.60
   4  20   1   28.20    2.50
  -4  20  -1   30.40    2.50
  -4  20  -1   29.80    2.50
  -4  20  -1   34.30    2.60
  -4  20  -1   30.30    2.50
  -4  20  -1   35.80    2.60
   4  20   1   28.50    2.40
  -6 -20  -1    1.70    0.60
   6 -20   1    0.50    0.40
   6 -20   1    1.70    0.70
  -6 -20  -1    1.50    0.60
   6 -20   1    1.90    0.60
  -6 -20  -1    1.60    0.40
   6 -20   1    1.40    0.60
  -6 -20  -1    0.60    0.60
   6 -20   1    1.40    0.60
  -6 -20  -1    1.70    0.60
  -6 -20  -1    1.70    0.40
   6  20   1    0.70    0.50
   6  20   1    1.00    0.50
  -6  20  -1    0.20    0.40
  -6  20  -1    0.80    0.60
   6  20   1    1.80    0.60
  -6  20  -1    1.00    0.50
   6  20   1    1.10    0.60
  -6  20  -1    1.80    0.70
  -6  20  -1    0.90    0.50
   8 -20   1   13.30    1.60
   8 -20   1   11.80    1.70
  -8 -20  -1   10.20    1.40
   8 -20   1   13.80    1.60
  -8 -20  -1   16.50    2.00
   8 -20   1   10.30    1.40
   8 -20   1   13.70    1.50
  -8 -20  -1   11.10    1.50
   8  20   1   13.10    1.70
  -8  20  -1   11.60    1.60
  -8  20  -1   12.60    1.50
   8  20   1   11.50    1.40
   8  20   1   12.20    1.50
  -8  20  -1   11.30    1.50
  -8  20  -1   10.50    1.50
  10 -20   1    1.60    0.60
 -10 -20  -1    1.60    0.60
  10 -20   1    0.40    0.60
  10 -20   1    0.40    0.70
  10 -20   1    2.10    0.60
  10 -20   1    0.80    0.60
 -10 -20  -1    0.70    0.60
 -10 -20  -1    2.20    0.80
 -10  20  -1    2.00    0.70
 -10  20  -1    2.20    0.80
  10  20   1    0.70    0.60
 -10  20  -1    2.00    0.70
 -10  20  -1    1.10    0.60
  10  20   1    0.00    0.40
  10  20   1    1.90    0.60
  10  20   1    1.90    0.70
 -12 -20  -1    0.90    0.60
  12 -20   1    1.40    0.60
 -12 -20  -1    0.50    0.60
  12 -20   1    0.60    0.60
  12 -20   1    1.30    0.60
  12 -20   1    1.00    0.70
 -12 -20  -1    0.50    0.70
  12  20   1   -0.30    0.50
  12  20   1   -0.10    0.40
  12  20   1    1.20    0.50
 -12  20  -1    1.40    0.70
  12  20   1    1.20    0.70
 -12  20  -1    1.30    0.60
 -12  20  -1    0.50    0.50
  14 -20   1    0.30    0.50
 -14 -20  -1    1.10    0.80
  14 -20   1   -0.40    0.50
  14 -20   1   -0.20    0.40
  14 -20   1    1.00    0.70
  14 -20   1    1.80    0.90
  14  20   1    0.90    0.60
  14  20   1    0.90    0.60
 -14  20  -1    1.00    0.60
 -14  20  -1   -0.50    0.30
  14  20   1    0.20    0.60
 -14  20  -1    1.50    0.70
  14  20   1    1.70    0.90
  13 -21  -1    3.90    1.00
  13 -21  -1    3.40    0.90
  13 -21  -1    5.40    1.20
 -13 -21   1    3.80    1.00
  13 -21  -1    5.30    1.00
  13 -21  -1    5.30    1.20
  13  21  -1    6.00    1.30
 -13  21   1    4.80    0.90
  13  21  -1    4.40    1.00
 -13  21   1    5.70    1.10
  13  21  -1    3.80    0.90
  13  21  -1    5.20    1.00
 -13  21   1    5.30    1.00
 -11 -21   1    3.50    1.00
 -11 -21   1    2.90    0.80
  11 -21  -1    2.90    0.80
  11 -21  -1    4.60    0.90
  11 -21  -1    4.90    0.90
 -11 -21   1    4.60    1.00
  11 -21  -1    3.60    0.90
  11 -21  -1    3.20    0.90
  11  21  -1    4.20    1.00
  11  21  -1    3.40    0.80
  11  21  -1    4.40    1.00
 -11  21   1    3.30    0.90
  11  21  -1    3.70    0.80
 -11  21   1    2.90    1.00
 -11  21   1    5.20    1.10
 -11  21   1    3.00    0.80
  -9 -21   1    6.20    1.30
   9 -21  -1    7.10    1.10
   9 -21  -1    5.30    1.10
   9 -21  -1    5.00    1.00
  -9 -21   1    4.50    1.00
  -9 -21   1    3.30    0.80
   9 -21  -1    4.70    1.00
   9 -21  -1    6.00    1.10
   9  21  -1    4.10    0.90
  -9  21   1    5.10    1.10
  -9  21   1    5.20    1.20
  -9  21   1    6.30    1.20
   9  21  -1    5.40    0.90
   9  21  -1    3.30    0.90
   9  21  -1    4.40    1.00
  -9  21   1    5.30    1.00
   7 -21  -1    0.20    0.50
  -7 -21   1    0.30    0.50
   7 -21  -1    1.00    0.50
  -7 -21   1    0.20    0.50
   7 -21  -1    0.20    0.40
   7 -21  -1   -0.30    0.40
  -7 -21   1   -0.30    0.20
  -7 -21   1    0.30    0.40
  -7 -21   1    0.20    0.40
  -7 -21   1    0.30    0.20
  -7  21   1    0.80    0.60
  -7  21   1   -0.20    0.50
   7  21  -1    0.40    0.30
   7  21  -1   -0.30    0.30
  -7  21   1   -0.40    0.40
  -7  21   1    0.00    0.40
  -7  21   1    0.40    0.50
   5 -21  -1   11.00    1.50
   5 -21  -1   11.90    1.50
  -5 -21   1    8.10    1.20
   5 -21  -1   10.50    1.40
   5 -21  -1   11.20    1.50
  -5 -21   1    9.80    1.40
  -5 -21   1   12.60    1.60
  -5 -21   1   13.20    1.00
  -5 -21   1    9.40    1.30
   5  21  -1   12.80    1.50
  -5  21   1   12.50    1.50
   5  21  -1   12.10    1.80
  -5  21   1   10.90    1.50
  -5  21   1   12.80    1.50
  -5  21   1    9.80    1.40
  -5  21   1   10.50    1.40
   5  21  -1    8.90    1.10
  -5  21   1   10.00    1.40
  -3 -21   1    4.40    1.00
  -3 -21   1    4.10    0.90
   3 -21  -1    5.00    1.00
   3 -21  -1    6.10    1.00
  -3 -21   1    3.40    0.80
  -3 -21   1    3.40    0.80
   3 -21  -1    5.60    1.00
  -3 -21   1    4.20    0.70
   3 -21  -1    4.60    0.90
  -3  21   1    3.60    0.90
  -3  21   1    4.60    1.00
  -3  21   1    5.20    0.90
  -3  21   1    4.30    0.90
  -3  21   1    4.30    0.90
   3  21  -1    4.90    1.00
  -3  21   1    4.20    0.80
   3  21  -1    4.80    0.80
   3  21  -1    4.30    0.90
   3  21  -1    6.40    1.10
   3  21  -1    3.20    0.70
   1 -21  -1   13.70    1.70
  -1 -21   1   13.20    1.70
   1 -21  -1   16.10    1.50
  -1 -21   1   16.60    1.80
  -1 -21   1   20.20    2.00
  -1 -21   1   15.30    1.50
   1 -21  -1   13.90    1.70
   1 -21  -1   18.80    1.70
   1  21  -1   18.00    1.90
   1  21  -1   16.60    1.50
   1  21  -1   17.80    1.90
  -1  21   1   16.10    1.60
  -1  21   1   14.90    1.70
  -1  21   1   15.20    1.80
  -1  21   1   14.40    1.80
  -1  21   1   15.10    1.70
   1  21  -1   17.00    1.60
   1  21  -1   17.60    1.80
   1 -21   1   19.60    2.00
   1 -21   1   15.20    1.50
  -1 -21  -1   14.70    1.70
  -1 -21  -1   17.90    1.60
  -1 -21  -1   15.00    1.80
   1 -21   1   19.90    1.80
   1 -21   1   16.80    1.90
  -1 -21  -1   18.60    2.00
   1  21   1   14.40    1.80
   1  21   1   17.10    1.90
  -1  21  -1   16.60    1.80
  -1  21  -1   17.50    1.90
   1  21   1   19.20    1.90
  -1  21  -1   14.50    1.60
  -1  21  -1   17.40    1.90
  -1  21  -1   15.50    1.70
   1  21   1   16.20    1.50
   1  21   1   16.20    1.60
  -1  21  -1   15.90    1.80
   3 -21   1    5.10    1.00
   3 -21   1    5.30    1.00
  -3 -21  -1    4.70    1.00
   3 -21   1    4.50    0.90
  -3 -21  -1    3.40    0.90
  -3 -21  -1    4.00    0.80
   3 -21   1    3.30    0.70
  -3 -21  -1    4.60    0.80
  -3  21  -1    5.70    1.00
   3  21   1    3.80    0.70
  -3  21  -1    4.10    0.80
  -3  21  -1    4.60    0.90
  -3  21  -1    3.20    0.90
  -3  21  -1    5.00    1.00
   3  21   1    2.90    0.80
   3  21   1    3.40    0.90
   3  21   1    4.00    0.90
  -3  21  -1    2.90    0.80
  -5 -21  -1   11.30    1.00
   5 -21   1    9.90    1.30
  -5 -21  -1   10.60    1.40
  -5 -21  -1   12.90    1.60
   5 -21   1   12.40    1.60
  -5 -21  -1   11.40    1.50
   5 -21   1   11.10    1.50
   5 -21   1    9.60    1.40
  -5 -21  -1   11.60    1.50
  -5  21  -1   11.60    1.50
  -5  21  -1   12.30    1.50
  -5  21  -1   10.20    1.50
   5  21   1   10.90    1.50
   5  21   1    9.70    1.40
  -5  21  -1   13.10    1.60
  -5  21  -1   12.40    1.60
   5  21   1    9.40    1.20
   7 -21   1    0.40    0.50
   7 -21   1    0.10    0.40
  -7 -21  -1    0.90    0.70
  -7 -21  -1    0.10    0.50
  -7 -21  -1    1.80    0.60
  -7 -21  -1    0.10    0.20
  -7 -21  -1   -0.20    0.30
  -7 -21  -1   -0.30    0.20
   7 -21   1   -0.30    0.40
   7 -21   1    0.30    0.40
   7 -21   1    0.60    0.50
  -7  21  -1   -0.50    0.40
   7  21   1   -0.10    0.50
   7  21   1   -0.20    0.40
  -7  21  -1   -0.20    0.50
   7  21   1   -0.10    0.40
  -7  21  -1    0.30    0.40
  -7  21  -1    0.00    0.50
   7  21   1    0.70    0.50
  -7  21  -1   -0.10    0.40
   9 -21   1    5.30    1.00
   9 -21   1    5.80    1.10
   9 -21   1    6.50    1.10
  -9 -21  -1    2.60    0.80
  -9 -21  -1    5.10    1.20
  -9 -21  -1    6.50    1.10
   9 -21   1    4.80    1.00
   9 -21   1    7.30    1.10
  -9  21  -1    4.20    1.10
   9  21   1    3.90    0.90
  -9  21  -1    4.80    1.10
   9  21   1    6.30    1.20
   9  21   1    6.00    1.00
  -9  21  -1    4.60    1.00
  -9  21  -1    5.50    1.10
  -9  21  -1    6.00    1.10
   9  21   1    4.60    1.00
  11 -21   1    4.40    0.90
  11 -21   1    3.90    1.00
  11 -21   1    4.30    1.00
  11 -21   1    5.40    1.20
  11 -21   1    4.40    1.00
 -11 -21  -1    2.40    0.80
 -11 -21  -1    2.90    1.10
 -11 -21  -1    3.50    0.90
 -11  21  -1    4.00    1.00
 -11  21  -1    5.10    1.00
 -11  21  -1    3.30    1.00
  11  21   1    3.30    0.90
  11  21   1    3.80    0.90
 -11  21  -1    5.40    1.10
  11  21   1    5.20    1.10
  11  21   1    4.80    0.90
  13 -21   1    6.10    1.30
  13 -21   1    5.70    1.20
 -13 -21  -1    7.50    1.50
 -13 -21  -1    4.40    1.10
  13 -21   1    5.00    1.00
  13 -21   1    4.90    1.10
  13 -21   1    3.90    1.00
 -13  21  -1    4.20    0.90
 -13  21  -1    6.20    1.20
  13  21   1    5.10    1.00
  13  21   1    5.10    1.20
  13  21   1    5.10    1.00
 -13  21  -1    6.40    1.20
  13  21   1    5.80    1.10
  12 -22  -1    5.70    1.20
  12 -22  -1    6.00    1.10
 -12 -22   1    5.60    1.20
  12 -22  -1    4.40    1.00
  12 -22  -1    6.30    1.10
 -12 -22   1    7.60    1.50
 -12 -22   1    5.50    1.00
 -12  22   1    5.70    1.00
  12  22  -1    6.60    1.10
 -12  22   1    4.70    1.20
  12  22  -1    3.80    1.10
 -12  22   1    5.50    1.20
  12  22  -1    6.70    1.30
 -12  22   1    5.80    1.10
  12  22  -1    6.60    1.10
  10 -22  -1    9.10    1.40
  10 -22  -1    8.20    1.40
 -10 -22   1    9.30    1.40
  10 -22  -1   11.80    1.50
  10 -22  -1   10.60    1.60
 -10 -22   1   10.00    1.50
  10 -22  -1    8.90    1.40
 -10 -22   1   12.10    1.80
 -10  22   1   12.40    1.50
  10  22  -1   11.40    1.40
 -10  22   1   13.70    1.60
 -10  22   1   10.90    1.80
  10  22  -1   13.10    1.70
  10  22  -1    8.90    1.40
  10  22  -1   10.80    1.40
 -10  22   1   11.30    1.50
   8 -22  -1   12.20    1.50
  -8 -22   1    8.10    1.40
   8 -22  -1    6.90    1.20
   8 -22  -1   12.50    1.50
  -8 -22   1    8.70    1.30
   8 -22  -1    9.30    1.40
  -8 -22   1   11.00    1.60
   8 -22  -1    9.70    1.50
  -8  22   1    9.70    1.60
   8  22  -1   11.00    1.50
  -8  22   1    8.30    1.60
  -8  22   1   11.00    1.50
  -8  22   1    8.60    1.40
  -8  22   1    9.10    1.40
   8  22  -1    9.70    1.50
   8  22  -1    9.30    1.30
   8  22  -1    8.60    1.20
  -6 -22   1    4.30    1.00
   6 -22  -1    5.30    1.10
   6 -22  -1    5.70    1.00
  -6 -22   1    5.50    0.90
   6 -22  -1    5.70    1.10
  -6 -22   1    5.20    1.10
   6 -22  -1    4.80    1.00
  -6 -22   1    5.30    0.70
  -6 -22   1    5.70    0.70
  -6 -22   1    5.90    1.20
  -6  22   1    4.20    0.90
  -6  22   1    4.40    0.90
   6  22  -1    4.00    0.80
  -6  22   1    6.20    1.10
   6  22  -1    5.30    1.10
   6  22  -1    7.50    1.30
   6  22  -1    6.40    1.10
  -6  22   1    5.20    1.10
   4 -22  -1   25.00    2.30
   4 -22  -1   22.00    2.20
   4 -22  -1   23.60    2.20
  -4 -22   1   18.10    2.20
  -4 -22   1   26.20    1.90
  -4 -22   1   21.80    2.00
  -4 -22   1   24.20    2.20
   4 -22  -1   20.50    2.10
  -4 -22   1   26.30    2.40
  -4  22   1   26.10    2.20
   4  22  -1   23.20    2.20
   4  22  -1   23.90    2.80
   4  22  -1   23.70    2.80
  -4  22   1   27.40    2.30
  -4  22   1   21.10    2.00
  -4  22   1   26.20    2.30
   4  22  -1   24.00    2.10
  -4  22   1   27.00    2.30
   4  22  -1   27.20    2.10
   2 -22  -1   30.10    2.40
  -2 -22   1   36.80    2.40
   2 -22  -1   36.60    2.80
  -2 -22   1   33.60    2.70
   2 -22  -1   29.10    2.60
  -2 -22   1   30.60    2.60
  -2 -22   1   34.50    2.70
  -2 -22   1   31.30    2.40
   2 -22  -1   25.40    2.50
   2  22  -1   33.10    3.00
  -2  22   1   27.50    2.50
   2  22  -1   31.70    2.60
  -2  22   1   29.50    2.50
  -2  22   1   29.70    2.50
   2  22  -1   33.00    3.00
  -2  22   1   30.40    2.60
   2  22  -1   32.90    2.40
   2  22  -1   32.70    2.50
   0 -22  -1   33.50    2.40
   0 -22  -1   28.50    2.50
   0 -22   1   29.80    2.80
   0 -22   1   33.20    2.60
   0 -22   1   28.50    2.30
   0 -22  -1   36.00    2.70
   0 -22   1   26.10    2.50
   0 -22  -1   30.10    2.50
   0  22   1   28.50    2.40
   0  22   1   28.30    2.50
   0  22   1   24.70    2.50
   0  22  -1   27.90    2.60
   0  22  -1   29.90    2.50
   0  22  -1   30.20    2.40
   0  22  -1   30.40    2.90
   0  22   1   30.60    2.90
   0  22  -1   32.00    2.30
   0  22  -1   27.50    2.40
   0  22   1   29.70    2.30
  -2 -22  -1   32.20    2.50
  -2 -22  -1   30.20    2.60
  -2 -22  -1   33.70    2.70
  -2 -22  -1   35.00    2.80
   2 -22   1   33.20    2.70
   2 -22   1   37.70    2.80
   2 -22   1   32.10    2.70
   2 -22   1   34.50    2.50
  -2  22  -1   30.60    2.60
   2  22   1   33.90    2.50
  -2  22  -1   35.60    2.60
   2  22   1   32.00    2.60
   2  22   1   28.40    3.00
   2  22   1   31.90    3.10
  -2  22  -1   39.30    4.50
  -2  22  -1   32.20    3.10
   2  22   1   33.40    2.60
  -2  22  -1   29.50    2.60
  -4 -22  -1   25.60    2.30
  -4 -22  -1   26.60    1.90
   4 -22   1   25.70    2.10
   4 -22   1   24.40    2.30
  -4 -22  -1   23.60    2.10
   4 -22   1   23.70    2.20
   4 -22   1   24.30    2.30
  -4 -22  -1   24.80    2.40
  -4 -22  -1   25.60    2.30
   4  22   1   25.70    2.40
  -4  22  -1   26.70    2.30
   4  22   1   24.40    2.20
  -4  22  -1   25.20    2.30
  -4  22  -1   29.20    2.30
   4  22   1   26.20    2.10
  -6 -22  -1    6.00    0.70
   6 -22   1    5.20    1.20
  -6 -22  -1    6.70    1.10
  -6 -22  -1    6.20    1.10
   6 -22   1    5.70    1.20
  -6 -22  -1    5.00    0.70
   6 -22   1    5.30    1.10
  -6 -22  -1    6.60    1.30
  -6 -22  -1    6.20    1.00
  -6  22  -1    6.40    1.20
   6  22   1    5.70    0.90
  -6  22  -1    5.20    1.10
  -6  22  -1    5.20    1.20
  -6  22  -1    6.50    1.80
   6  22   1    6.30    1.20
  -6  22  -1    5.90    1.10
   6  22   1    8.70    1.20
   6  22   1    3.30    1.00
  -8 -22  -1   10.40    1.60
   8 -22   1   11.20    1.40
   8 -22   1    9.20    1.40
  -8 -22  -1    8.20    1.30
   8 -22   1    9.40    1.50
  -8 -22  -1    9.90    1.50
   8 -22   1    8.00    1.20
   8 -22   1    8.60    1.30
   8  22   1   10.40    1.50
  -8  22  -1    9.40    1.40
  -8  22  -1    9.70    1.70
   8  22   1   10.30    1.50
  -8  22  -1    9.50    1.40
  -8  22  -1   13.00    2.50
   8  22   1   10.40    1.30
  -8  22  -1    9.60    1.50
   8  22   1    8.40    1.30
  10 -22   1   11.90    1.50
  10 -22   1   13.20    1.60
  10 -22   1   10.30    1.70
 -10 -22  -1   14.70    1.90
 -10 -22  -1    9.80    1.40
 -10 -22  -1    9.90    1.50
  10 -22   1   12.80    1.60
  10 -22   1   12.90    1.70
 -10  22  -1   11.90    1.60
  10  22   1   13.80    1.80
  10  22   1   10.70    1.60
  10  22   1   10.70    1.40
 -10  22  -1    9.40    1.70
 -10  22  -1   12.60    1.70
 -10  22  -1   11.90    1.70
  12 -22   1    5.20    1.10
  12 -22   1    6.20    1.20
 -12 -22  -1    5.00    1.20
 -12 -22  -1    5.50    1.10
  12 -22   1    6.50    1.20
 -12 -22  -1    4.60    1.20
  12 -22   1    4.90    1.20
  12 -22   1    4.90    1.00
  12  22   1    8.30    1.20
 -12  22  -1    7.50    1.30
 -12  22  -1    5.20    1.20
  12  22   1    5.40    1.10
  12  22   1    5.60    1.30
 -12  22  -1    6.20    1.10
  12  22   1    5.80    1.20
  11 -23  -1    1.30    0.80
 -11 -23   1    0.30    0.60
  11 -23  -1    0.90    0.60
  11 -23  -1    1.30    0.70
 -11 -23   1    0.00    0.70
  11 -23  -1    1.20    0.60
 -11 -23   1    1.40    0.70
  11 -23  -1    0.40    0.50
 -11  23   1    1.60    0.80
 -11  23   1    0.70    0.60
  11  23  -1    1.90    0.80
 -11  23   1    1.00    0.70
 -11  23   1    1.00    0.60
  11  23  -1    0.40    0.50
  11  23  -1    1.90    0.60
  11  23  -1    1.40    0.60
  -9 -23   1    2.30    0.80
   9 -23  -1    2.10    0.80
   9 -23  -1    3.10    0.90
  -9 -23   1    5.10    1.20
   9 -23  -1    4.70    1.00
  -9 -23   1    4.60    1.00
   9 -23  -1    1.90    0.70
   9 -23  -1    4.30    0.90
   9  23  -1    3.70    0.90
  -9  23   1    4.80    1.60
   9  23  -1    2.40    0.70
  -9  23   1    3.50    0.90
   9  23  -1    2.30    0.80
   9  23  -1    2.30    0.60
  -9  23   1    2.30    0.80
   7 -23  -1    3.50    0.90
   7 -23  -1    4.90    1.00
   7 -23  -1    3.00    1.00
  -7 -23   1    5.40    1.00
  -7 -23   1    4.60    1.10
  -7 -23   1    4.50    1.00
   7 -23  -1    5.20    1.00
  -7 -23   1    5.60    0.60
  -7 -23   1    5.70    1.10
  -7 -23   1    4.80    0.60
  -7  23   1    4.70    1.00
  -7  23   1    6.00    1.10
  -7  23   1    4.70    1.10
   7  23  -1    5.30    0.90
   7  23  -1    3.70    1.00
  -7  23   1    5.90    1.20
   7  23  -1    6.50    1.10
   7  23  -1    4.10    1.00
  -7  23   1    4.60    1.00
   5 -23  -1    3.40    0.90
  -5 -23   1    3.60    0.80
  -5 -23   1    3.40    0.60
   5 -23  -1    2.80    0.80
  -5 -23   1    3.40    0.90
   5 -23  -1    3.70    0.80
  -5 -23   1    3.00    0.80
  -5 -23   1    2.00    0.70
  -5  23   1    2.60    0.70
   5  23  -1    1.70    0.70
  -5  23   1    0.70    0.60
  -5  23   1    3.40    0.90
  -5  23   1    3.50    0.90
   5  23  -1    2.70    0.80
  -5  23   1    3.30    0.80
   5  23  -1    3.50    0.70
   5  23  -1    3.70    0.80
  -3 -23   1    4.80    1.00
  -3 -23   1    3.20    0.60
   3 -23  -1    3.40    0.90
  -3 -23   1    4.10    1.00
  -3 -23   1    3.80    0.90
   3 -23  -1    2.20    0.70
   3 -23  -1    3.50    0.80
  -3 -23   1    3.10    0.70
   3  23  -1    3.50    0.80
  -3  23   1    3.70    0.90
   3  23  -1    3.80    0.80
  -3  23   1    4.40    0.90
   3  23  -1    3.60    0.80
  -3  23   1    5.10    1.00
  -3  23   1    4.10    1.00
   3  23  -1    3.30    0.90
   3  23  -1    3.30    0.90
  -3  23   1    2.20    0.70
  -1 -23   1   -0.40    0.30
  -1 -23   1   -0.50    0.30
   1 -23  -1   -0.30    0.30
   1 -23  -1    0.90    0.50
   1 -23  -1    0.40    0.50
   1 -23  -1    0.10    0.40
  -1 -23   1    0.50    0.40
  -1 -23   1   -0.20    0.50
  -1 -23   1    0.10    0.50
   1  23  -1   -0.10    0.40
   1  23  -1    0.10    0.30
  -1  23   1    0.30    0.50
  -1  23   1    0.30    0.40
   1  23  -1   -0.10    0.40
  -1  23   1   -0.20    0.40
   1  23  -1   -0.20    0.40
   1  23  -1    0.30    0.50
  -1  23   1    0.20    0.40
  -1  23   1    0.20    0.40
   1 -23   1    0.10    0.50
   1 -23   1    0.30    0.60
   1 -23   1    0.20    0.50
  -1 -23  -1    0.70    0.50
  -1 -23  -1    0.70    0.60
   1 -23   1    0.10    0.30
  -1 -23  -1    0.30    0.40
  -1 -23  -1    0.10    0.50
   1  23   1    0.50    0.40
  -1  23  -1   -0.10    0.40
  -1  23  -1    0.00    0.40
  -1  23  -1    0.60    0.50
   1  23   1    0.20    0.30
  -1  23  -1   -0.30    0.30
   1  23   1   -0.10    0.30
   1  23   1   -0.60    0.30
   1  23   1    0.40    0.50
  -1  23  -1   -0.10    0.40
  -1  23  -1   -0.50    0.30
   3 -23   1    2.10    0.80
   3 -23   1    4.90    1.00
  -3 -23  -1    2.20    0.80
  -3 -23  -1    3.70    0.90
   3 -23   1    4.20    0.80
  -3 -23  -1    4.10    1.00
  -3 -23  -1    5.10    0.90
   3 -23   1    4.30    1.00
  -3  23  -1    4.30    1.00
   3  23   1    3.80    0.90
   3  23   1    3.60    0.80
  -3  23  -1    2.90    0.80
  -3  23  -1    4.20    1.00
  -3  23  -1    4.40    1.00
   3  23   1    3.30    0.90
  -3  23  -1    3.50    0.80
   3  23   1    3.00    0.70
  -3  23  -1    4.10    0.90
   3  23   1    5.90    1.00
  -5 -23  -1    2.50    0.50
  -5 -23  -1    3.30    0.60
  -5 -23  -1    3.30    0.90
  -5 -23  -1    2.40    0.70
   5 -23   1    2.60    0.80
  -5 -23  -1    4.40    0.90
   5 -23   1    3.40    0.90
  -5 -23  -1    3.40    0.90
   5 -23   1    4.00    0.90
   5  23   1    3.50    1.00
   5  23   1    2.40    0.60
  -5  23  -1    2.80    0.80
   5  23   1    2.20    0.80
  -5  23  -1    3.60    0.90
  -5  23  -1    3.30    1.00
  -5  23  -1    1.90    0.80
   5  23   1    2.50    0.80
  -5  23  -1    3.80    1.00
  -7 -23  -1    3.70    0.90
   7 -23   1    4.80    1.00
  -7 -23  -1    4.90    1.10
   7 -23   1    3.40    1.00
   7 -23   1    5.80    1.10
   7 -23   1    4.10    0.90
  -7 -23  -1    5.50    0.60
  -7 -23  -1    5.20    1.10
  -7 -23  -1    4.40    1.00
  -7 -23  -1    4.60    0.60
   7 -23   1    4.50    0.90
   7  23   1    4.90    1.10
   7  23   1    5.50    0.90
   7  23   1    3.90    0.90
  -7  23  -1    5.20    1.00
  -7  23  -1    4.90    1.00
   7  23   1    3.90    1.00
  -7  23  -1    5.80    1.10
  -7  23  -1    4.80    1.10
  -7  23  -1    5.60    1.40
   9 -23   1    2.20    0.80
   9 -23   1    3.10    0.90
  -9 -23  -1    1.80    0.80
   9 -23   1    1.60    0.70
   9 -23   1    2.40    0.80
   9 -23   1    1.30    0.90
  -9 -23  -1    1.80    0.70
   9  23   1    2.10    0.60
  -9  23  -1    2.20    0.80
  -9  23  -1    2.90    0.90
   9  23   1    2.30    0.80
   9  23   1    3.00    0.80
  -9  23  -1    2.70    0.80
   9  23   1    2.20    0.70
  -9  23  -1    1.80    0.80
 -11 -23  -1    2.40    0.90
 -11 -23  -1    2.70    0.80
 -11 -23  -1    1.00    0.80
  11 -23   1    1.50    0.70
  11 -23   1    1.70    0.60
  11 -23   1    0.30    0.50
  11 -23   1    0.40    0.60
  11 -23   1    2.10    0.80
 -11  23  -1    0.70    0.70
  11  23   1    1.70    0.70
  11  23   1    1.70    0.80
 -11  23  -1    2.30    0.90
  11  23   1    1.00    0.70
 -11  23  -1    2.30    0.80
  11  23   1    1.20    0.60
 -11  23  -1    1.00    0.80
  12 -24  -1   -0.60    0.30
  12 -24  -1    0.10    0.50
 -12 -24   1   -0.40    0.70
 -12 -24   1    0.40    0.80
  12 -24  -1    0.00    0.40
  12 -24  -1    0.00    0.50
  12 -24  -1   -0.40    0.70
  12  24  -1    0.30    0.60
  12  24  -1   -0.20    0.50
 -12  24   1    0.60    0.70
 -12  24   1   -0.30    0.60
  12  24  -1    0.80    0.60
 -12  24   1   -1.40    0.50
  12  24  -1   -0.40    0.60
  10 -24  -1    1.70    0.80
  10 -24  -1    2.30    0.80
 -10 -24   1    1.30    0.60
 -10 -24   1    2.80    1.00
  10 -24  -1    0.10    0.50
  10 -24  -1    2.20    0.90
  10 -24  -1    1.70    0.70
 -10 -24   1    2.30    1.00
  10  24  -1    1.70    0.80
 -10  24   1    1.90    0.80
  10  24  -1    1.60    0.60
  10  24  -1    3.40    1.00
  10  24  -1    2.00    0.70
 -10  24   1    2.80    0.90
 -10  24   1    2.40    1.00
  -8 -24   1    0.50    0.50
   8 -24  -1    1.40    0.70
   8 -24  -1   -0.50    0.50
   8 -24  -1    1.00    0.70
   8 -24  -1    0.60    0.60
  -8 -24   1    0.60    0.60
   8  24  -1    0.90    0.50
  -8  24   1    0.90    0.70
   8  24  -1    1.20    0.60
  -8  24   1    0.70    0.60
   8  24  -1   -0.50    0.40
  -8  24   1    0.40    0.60
  -8  24   1   -0.10    0.50
  -8  24   1    0.10    0.50
   8  24  -1    1.10    0.70
  -6 -24   1    0.30    0.40
  -6 -24   1    0.60    0.30
   6 -24  -1   -0.30    0.40
   6 -24  -1    0.10    0.50
   6 -24  -1    1.10    0.60
  -6 -24   1   -0.50    0.50
  -6 -24   1    1.60    0.80
  -6 -24   1    0.30    0.50
   6 -24  -1    1.40    0.60
  -6  24   1    0.80    0.50
   6  24  -1    0.00    0.40
   6  24  -1   -0.20    0.40
  -6  24   1    1.40    0.60
   6  24  -1    0.10    0.60
  -6  24   1   -0.50    0.40
  -6  24   1    1.10    0.60
  -6  24   1    1.20    0.60
   6  24  -1   -0.30    0.40
   4 -24  -1    1.30    0.70
  -4 -24   1    1.10    0.60
  -4 -24   1    0.50    0.40
  -4 -24   1    1.10    0.50
   4 -24  -1    2.40    0.80
  -4 -24   1    1.70    0.70
   4 -24  -1    1.20    0.60
   4 -24  -1    1.40    0.60
  -4 -24   1    0.10    0.50
   4  24  -1    0.30    0.50
   4  24  -1    0.70    0.50
  -4  24   1    0.80    0.60
   4  24  -1    1.70    0.50
   4  24  -1    0.60    0.50
  -4  24   1    2.40    0.80
  -4  24   1    0.90    0.60
   4  24  -1    1.90    0.70
  -4  24   1    1.60    0.70
  -4  24   1    1.60    0.60
  -4  24   1    0.80    0.60
   2 -24  -1    1.00    0.60
   2 -24  -1    1.20    0.60
  -2 -24   1    0.00    0.40
  -2 -24   1   -0.10    0.40
   2 -24  -1    0.10    0.50
  -2 -24   1   -0.10    0.40
   2 -24  -1    2.70    0.80
  -2 -24   1    0.60    0.50
  -2 -24   1    0.70    0.40
  -2  24   1    0.90    0.60
   2  24  -1    0.40    0.50
  -2  24   1    0.10    0.50
   2  24  -1    0.50    0.40
  -2  24   1   -0.30    0.40
   2  24  -1   -0.20    0.40
  -2  24   1    0.40    0.50
   2  24  -1    0.70    0.50
  -2  24   1    0.30    0.40
   2  24  -1    0.20    0.40
   0 -24   1    6.70    1.20
   0 -24  -1    6.80    1.20
   0 -24  -1    8.30    1.30
   0 -24  -1    7.70    1.40
   0 -24   1    7.20    1.20
   0 -24   1    7.50    1.30
   0 -24   1    7.60    1.10
   0 -24   1    7.90    1.10
   0 -24  -1    7.80    1.10
   0  24  -1    6.10    1.10
   0  24   1    7.10    1.10
   0  24   1    8.80    1.40
   0  24   1    9.00    1.40
   0  24  -1    6.00    1.20
   0  24  -1   11.30    1.50
   0  24  -1    7.90    1.20
   0  24   1    8.20    1.10
   0  24  -1    7.50    1.10
   2 -24   1    0.50    0.50
  -2 -24  -1   -0.30    0.50
   2 -24   1   -0.50    0.40
   2 -24   1    0.10    0.40
  -2 -24  -1    1.10    0.60
   2 -24   1    0.80    0.60
  -2 -24  -1    0.60    0.50
  -2 -24  -1    0.50    0.40
   2  24   1    0.40    0.50
  -2  24  -1    0.60    0.50
  -2  24  -1    0.20    0.50
  -2  24  -1    0.20    0.50
   2  24   1    0.60    0.50
  -2  24  -1    0.20    0.50
   2  24   1    1.10    0.60
  -2  24  -1    0.70    0.50
   2  24   1    0.20    0.40
   2  24   1    0.30    0.50
  -2  24  -1    0.40    0.50
  -4 -24  -1    0.80    0.40
  -4 -24  -1    0.90    0.60
  -4 -24  -1    1.00    0.40
   4 -24   1    0.20    0.50
  -4 -24  -1    0.60    0.60
  -4 -24  -1    0.30    0.40
  -4 -24  -1    0.60    0.60
   4 -24   1    1.90    0.70
  -4  24  -1    0.50    0.50
  -4  24  -1    1.10    0.50
   4  24   1    0.80    0.50
   4  24   1    0.80    0.50
   4  24   1    1.30    0.70
  -4  24  -1    2.00    0.70
   4  24   1    0.60    0.50
  -4  24  -1    0.30    0.50
   4  24   1    1.30    0.60
  -4  24  -1    0.10    0.50
  -6 -24  -1    1.10    0.40
   6 -24   1    0.70    0.60
  -6 -24  -1    0.50    0.50
  -6 -24  -1    0.70    0.30
   6 -24   1    0.30    0.50
  -6 -24  -1    1.10    0.70
  -6 -24  -1   -0.20    0.40
  -6 -24  -1    0.70    0.60
   6 -24   1    0.50    0.60
   6 -24   1   -0.60    0.30
   6  24   1    0.80    0.60
  -6  24  -1    0.60    0.50
  -6  24  -1    0.00    0.50
   6  24   1    0.30    0.40
   6  24   1    0.80    0.60
  -6  24  -1    0.20    0.50
  -6  24  -1    0.40    0.50
   6  24   1    0.50    0.60
  -6  24  -1    0.50    0.50
  -8 -24  -1    0.50    0.20
   8 -24   1    0.50    0.50
   8 -24   1    0.10    0.50
   8 -24   1    0.30    0.50
  -8 -24  -1    0.70    0.20
  -8 -24  -1    0.50    0.60
   8 -24   1    0.90    0.60
  -8 -24  -1    1.00    0.70
   8 -24   1    0.00    0.70
  -8 -24  -1   -0.10    0.60
  -8  24  -1   -0.10    0.50
   8  24   1   -0.20    0.60
  -8  24  -1    0.70    0.70
  -8  24  -1    1.00    0.70
   8  24   1    0.40    0.60
   8  24   1   -0.20    0.50
  -8  24  -1    0.80    0.50
  -8  24  -1    0.20    0.50
   8  24   1    1.30    0.50
  10 -24   1    2.30    0.70
  10 -24   1    1.00    0.70
  10 -24   1    1.90    0.90
  10 -24   1    2.00    0.80
 -10 -24  -1    1.80    0.90
  10 -24   1    1.70    0.70
 -10 -24  -1    2.10    0.80
 -10 -24  -1    1.60    0.70
  10  24   1    4.30    0.90
 -10  24  -1    2.20    1.00
 -10  24  -1    1.80    0.80
 -10  24  -1    2.90    0.80
  10  24   1    2.20    0.80
  10  24   1    1.80    0.80
 -10  24  -1    1.70    0.70
 -10  24  -1    3.30    0.90
  10  24   1    2.00    0.70
  12 -24   1   -0.70    0.60
  12 -24   1   -0.50    0.50
  12 -24   1    0.20    0.50
  12 -24   1    0.00    0.50
  12 -24   1   -0.30    0.40
 -12 -24  -1   -0.60    0.50
  12  24   1    0.00    0.50
  12  24   1   -1.40    0.50
 -12  24  -1   -0.40    0.60
  12  24   1   -0.10    0.40
  12  24   1    0.40    0.50
 -12  24  -1    0.50    0.70
 -12  24  -1    1.30    0.90
  11 -25  -1   -1.10    0.30
  11 -25  -1   -0.40    0.40
  11 -25  -1   -0.50    0.40
  11 -25  -1    0.30    0.60
 -11 -25   1   -0.40    0.50
  11 -25  -1   -0.70    0.40
 -11 -25   1   -0.20    0.50
  11  25  -1   -0.50    0.60
  11  25  -1   -0.10    0.40
 -11  25   1    0.20    0.60
  11  25  -1   -0.30    0.30
 -11  25   1    0.10    0.70
 -11  25   1    0.40    0.60
  11  25  -1   -0.30    0.60
  -9 -25   1    0.80    0.60
  -9 -25   1    0.90    0.70
   9 -25  -1    0.90    0.70
   9 -25  -1    0.70    0.60
   9 -25  -1    0.50    0.60
   9 -25  -1    1.80    0.70
   9  25  -1    0.70    0.50
  -9  25   1   -0.30    0.50
   9  25  -1    1.40    0.70
   9  25  -1    0.50    0.60
  -9  25   1    1.30    0.80
   9  25  -1    0.50    0.50
  -9  25   1    0.40    0.60
  -9  25   1    0.80    0.70
  -7 -25   1    0.20    0.60
  -7 -25   1    0.60    0.30
   7 -25  -1    0.00    0.50
   7 -25  -1    0.20    0.40
  -7 -25   1    0.30    0.30
  -7 -25   1    0.00    0.60
  -7 -25   1    0.00    0.40
   7 -25  -1   -0.60    0.40
   7 -25  -1   -0.20    0.50
  -7 -25   1    0.70    0.80
  -7  25   1    1.50    0.70
  -7  25   1    0.70    0.50
  -7  25   1    0.40    0.60
   7  25  -1    0.10    0.30
  -7  25   1   -0.30    0.40
   7  25  -1    0.40    0.50
   7  25  -1    0.40    0.50
   7  25  -1    1.20    0.60
  -7  25   1   -0.70    0.30
  -5 -25   1    0.80    0.70
  -5 -25   1    1.40    0.40
  -5 -25   1    1.70    0.60
   5 -25  -1    0.20    0.50
   5 -25  -1    0.50    0.70
  -5 -25   1    0.20    0.50
   5 -25  -1    1.10    0.60
  -5 -25   1    0.30    0.50
   5 -25  -1    0.20    0.60
  -5  25   1    0.50    0.60
   5  25  -1    0.60    0.50
  -5  25   1    0.70    0.60
   5  25  -1    2.10    0.60
  -5  25   1    2.20    0.70
   5  25  -1    1.20    0.60
  -5  25   1    1.30    0.70
  -5  25   1    2.00    0.80
   5  25  -1    1.40    0.60
   5  25  -1    1.30    0.70
  -5  25   1    1.40    0.70
  -3 -25   1    0.00    0.40
  -3 -25   1   -0.10    0.50
   3 -25  -1    0.30    0.50
   3 -25  -1   -0.30    0.50
  -3 -25   1    0.00    0.40
  -3 -25   1   -0.20    0.40
   3 -25  -1    0.30    0.40
   3 -25  -1    0.30    0.50
  -3 -25   1    1.40    0.70
   3  25  -1   -0.10    0.40
   3  25  -1    0.00    0.30
   3  25  -1    0.60    0.50
  -3  25   1    0.90    0.60
  -3  25   1    0.40    0.50
   3  25  -1    0.40    0.50
   3  25  -1    0.20    0.50
  -3  25   1    1.10    0.70
  -3  25   1    0.30    0.50
  -3  25   1    0.10    0.40
  -3  25   1    0.40    0.50
  -1 -25   1    0.00    0.50
  -1 -25   1   -0.10    0.40
   1 -25  -1    0.10    0.50
   1 -25  -1    1.00    0.50
  -1 -25   1    0.90    0.60
   1 -25  -1   -0.30    0.40
  -1 -25   1    0.60    0.50
  -1 -25   1   -0.10    0.30
  -1  25   1    0.50    0.40
  -1  25   1    0.90    0.60
   1  25  -1    0.30    0.50
  -1  25   1    0.30    0.50
   1  25  -1    0.10    0.40
   1  25  -1    0.30    0.40
  -1  25   1    0.40    0.50
   1  25  -1    0.30    0.50
  -1  25   1    0.30    0.50
   1  25  -1    0.40    0.60
  -1 -25  -1    1.20    0.60
   1 -25   1    1.60    0.70
  -1 -25  -1    0.30    0.50
  -1 -25  -1    0.40    0.50
   1 -25   1    0.40    0.50
   1 -25   1   -0.10    0.40
   1 -25   1    0.40    0.50
   1 -25   1    1.10    0.50
  -1  25  -1   -0.20    0.40
  -1  25  -1   -0.10    0.40
  -1  25  -1    0.40    0.50
  -1  25  -1    0.20    0.60
   1  25   1    0.00    0.40
   1  25   1    1.40    0.70
   1  25   1    0.80    0.60
  -1  25  -1   -0.10    0.40
   1  25   1    0.70    0.40
   1  25   1    0.60    0.60
  -1  25  -1    0.30    0.40
  -3 -25  -1    0.10    0.40
  -3 -25  -1   -0.80    0.30
   3 -25   1   -0.70    0.50
   3 -25   1    0.70    0.60
   3 -25   1   -0.20    0.40
   3 -25   1   -0.50    0.40
  -3 -25  -1    0.80    0.50
  -3 -25  -1    0.30    0.40
   3  25   1    1.00    0.60
   3  25   1    0.70    0.60
   3  25   1   -0.40    0.30
  -3  25  -1    1.70    0.70
   3  25   1   -0.40    0.30
  -3  25  -1    0.00    0.50
   3  25   1    0.00    0.30
  -3  25  -1    0.50    0.50
  -3  25  -1    0.80    0.50
  -3  25  -1    0.30    0.50
  -3  25  -1   -0.30    0.40
   5 -25   1    1.00    0.60
   5 -25   1    0.80    0.50
   5 -25   1    0.90    0.60
  -5 -25  -1    2.00    0.50
  -5 -25  -1    1.40    0.50
  -5 -25  -1   -0.10    0.60
   5 -25   1    1.70    0.80
  -5 -25  -1    1.80    0.70
  -5 -25  -1    0.40    0.70
   5  25   1    1.10    0.50
   5  25   1    0.20    0.50
  -5  25  -1    0.60    0.60
  -5  25  -1    1.10    0.60
  -5  25  -1    1.60    0.70
  -5  25  -1    1.40    0.80
  -5  25  -1    0.40    0.50
   5  25   1    1.30    0.60
   5  25   1    0.10    0.60
  -7 -25  -1   -0.90    0.40
  -7 -25  -1    0.20    0.30
   7 -25   1    0.00    0.50
   7 -25   1    0.30    0.50
  -7 -25  -1    0.30    0.30
  -7 -25  -1    0.30    0.50
  -7 -25  -1   -0.30    0.70
   7 -25   1    1.70    0.80
   7 -25   1    0.40    0.60
   7  25   1    0.40    0.50
   7  25   1    0.00    0.40
  -7  25  -1    0.00    0.50
  -7  25  -1    0.60    0.60
  -7  25  -1   -0.50    0.40
   7  25   1    1.00    0.70
   7  25   1    0.40    0.50
  -7  25  -1    0.20    0.50
  -7  25  -1    0.20    0.50
   9 -25   1   -0.10    0.40
   9 -25   1    0.80    0.70
   9 -25   1    1.60    0.70
   9 -25   1   -0.80    0.40
   9 -25   1    1.90    0.70
  -9 -25  -1    1.20    0.70
  -9 -25  -1   -0.50    0.60
  -9  25  -1   -0.20    0.60
   9  25   1    1.20    0.60
  -9  25  -1    0.40    0.60
   9  25   1    1.70    0.70
  -9  25  -1    0.40    0.70
  -9  25  -1    0.60    0.70
   9  25   1    0.40    0.60
   9  25   1    0.70    0.70
  -9  25  -1    1.10    0.70
 -11 -25  -1    0.60    0.80
  11 -25   1   -0.20    0.50
 -11 -25  -1   -0.10    0.50
  11 -25   1   -0.60    0.40
  11 -25   1   -0.40    0.60
  11 -25   1   -0.20    0.60
  11 -25   1    0.20    0.60
  11  25   1    0.10    0.60
  11  25   1    0.10    0.50
 -11  25  -1    1.90    0.80
  11  25   1   -0.10    0.60
  11  25   1    1.30    0.80
 -11  25  -1    0.20    0.50
 -11  25  -1    0.10    0.60
 -10 -26   1    0.40    0.70
  10 -26  -1   -0.10    0.50
 -10 -26   1    0.10    0.70
  10 -26  -1    0.30    0.50
  10 -26  -1   -0.10    0.50
  10 -26  -1   -0.70    0.40
 -10  26   1   -0.30    0.50
  10  26  -1   -0.40    0.30
 -10  26   1    0.30    0.50
  10  26  -1    0.60    0.60
  10  26  -1    0.40    0.40
 -10  26   1    0.90    0.70
  10  26  -1    0.60    0.60
  -8 -26   1    1.00    0.60
  -8 -26   1    0.90    0.20
  -8 -26   1    1.90    0.90
   8 -26  -1    0.90    0.60
   8 -26  -1    1.20    0.70
   8 -26  -1    2.00    0.90
   8 -26  -1    2.00    0.80
  -8 -26   1    0.50    0.60
   8  26  -1    0.50    0.50
  -8  26   1    0.70    0.60
  -8  26   1    0.80    0.70
   8  26  -1    1.10    0.80
   8  26  -1    1.10    0.70
   8  26  -1   -0.20    0.50
  -8  26   1    1.10    0.70
  -8  26   1    1.20    0.70
  -8  26   1    0.10    0.50
  -6 -26   1    1.30    0.40
   6 -26  -1    2.90    0.80
   6 -26  -1    1.30    0.70
  -6 -26   1    2.30    0.70
  -6 -26   1    0.90    0.90
  -6 -26   1    1.20    0.70
  -6 -26   1    0.40    0.50
   6 -26  -1    1.30    0.80
   6 -26  -1    0.60    0.70
  -6 -26   1    1.20    0.40
   6  26  -1    1.80    0.60
  -6  26   1    2.00    0.80
   6  26  -1    2.60    0.80
   6  26  -1    0.90    0.70
  -6  26   1    0.70    0.60
  -6  26   1    2.60    0.80
   6  26  -1    1.60    0.70
  -6  26   1    2.00    0.80
   6  26  -1    2.50    0.90
  -6  26   1    1.60    0.80
   4 -26  -1    1.90    0.70
  -4 -26   1    3.10    1.00
  -4 -26   1    1.60    0.70
  -4 -26   1    2.70    1.00
  -4 -26   1    3.10    0.70
   4 -26  -1    2.10    0.80
   4 -26  -1    2.50    0.80
  -4 -26   1    2.50    0.60
   4 -26  -1    2.90    0.80
  -4  26   1    2.10    0.70
  -4  26   1    2.10    0.70
   4  26  -1    3.00    0.70
   4  26  -1    2.60    0.90
  -4  26   1    2.20    0.80
  -4  26   1    1.60    0.70
   4  26  -1    3.70    1.00
  -4  26   1    2.60    0.90
   4  26  -1    1.70    0.60
  -4  26   1    3.40    1.00
   4  26  -1    1.70    0.70
  -2 -26   1    0.40    0.50
  -2 -26   1    0.60    0.60
   2 -26  -1    1.30    0.70
   2 -26  -1   -0.10    0.30
  -2 -26   1    1.30    0.70
  -2 -26   1    0.10    0.50
   2 -26  -1    1.40    0.70
  -2 -26   1    0.30    0.60
  -2  26   1    0.70    0.50
   2  26  -1    0.80    0.60
   2  26  -1    1.20    0.60
  -2  26   1    0.40    0.50
   2  26  -1    0.20    0.40
   2  26  -1    1.40    0.70
   2  26  -1    1.60    0.70
  -2  26   1    1.10    0.70
  -2  26   1    0.60    0.50
  -2  26   1    0.10    0.50
   0 -26  -1    2.60    0.80
   0 -26   1    2.10    0.80
   0 -26  -1    3.60    1.00
   0 -26   1    1.80    0.80
   0 -26  -1    1.80    0.80
   0 -26   1    2.10    0.80
   0 -26   1    3.70    0.80
   0 -26  -1    2.70    0.70
   0 -26   1    1.70    1.10
   0  26  -1    3.20    0.90
   0  26   1    1.40    0.60
   0  26   1    2.40    0.80
   0  26  -1    1.70    0.80
   0  26  -1    2.80    0.90
   0  26  -1    2.70    0.70
   0  26   1    2.50    0.80
   0  26  -1    3.50    0.80
   0  26   1    1.60    0.60
   0  26   1    2.10    0.80
   2 -26   1    1.80    0.70
   2 -26   1    1.00    0.50
   2 -26   1    0.80    0.60
   2 -26   1    1.30    0.70
   2 -26   1    1.00    0.60
  -2 -26  -1    1.80    0.70
  -2 -26  -1    0.40    0.60
  -2 -26  -1    1.70    0.70
   2  26   1    1.10    0.60
   2  26   1    0.90    0.60
  -2  26  -1    1.70    0.70
  -2  26  -1    2.10    0.80
  -2  26  -1    0.10    0.50
   2  26   1    0.10    0.50
  -2  26  -1    0.50    0.50
   2  26   1    1.50    0.70
   2  26   1    1.60    0.70
  -2  26  -1    0.70    0.60
  -2  26  -1    0.80    0.60
   4 -26   1    1.10    0.80
  -4 -26  -1    2.70    0.60
  -4 -26  -1    2.40    0.70
  -4 -26  -1    2.70    0.60
   4 -26   1    3.50    0.90
  -4 -26  -1    0.90    0.70
  -4 -26  -1    3.30    0.90
   4 -26   1    1.70    0.80
   4 -26   1    2.00    0.70
  -4 -26  -1    2.40    0.80
   4  26   1    2.00    0.80
   4  26   1    2.70    0.70
   4  26   1    3.10    0.80
  -4  26  -1    1.60    0.80
  -4  26  -1    3.00    0.90
  -4  26  -1    2.30    0.80
   4  26   1    2.60    0.90
   4  26   1    2.10    0.70
  -4  26  -1    1.00    0.70
  -4  26  -1    2.10    0.70
  -6 -26  -1    1.50    0.40
  -6 -26  -1    1.30    0.70
   6 -26   1    0.40    0.60
  -6 -26  -1    1.30    0.80
  -6 -26  -1    2.50    0.70
   6 -26   1    0.70    0.70
   6 -26   1    1.70    0.70
  -6 -26  -1    0.90    0.40
   6 -26   1    2.40    0.80
  -6  26  -1    3.10    0.90
  -6  26  -1    1.00    0.70
  -6  26  -1    2.10    0.80
   6  26   1    2.20    0.80
   6  26   1    2.60    0.90
  -6  26  -1    1.00    0.70
   6  26   1    2.50    0.80
   6  26   1    1.70    0.60
  -6  26  -1    1.70    0.70
  -8 -26  -1    0.60    0.60
   8 -26   1    0.40    0.50
   8 -26   1    1.80    0.80
   8 -26   1    1.90    0.70
  -8 -26  -1    2.10    0.80
  -8 -26  -1   -0.20    0.60
  -8 -26  -1    0.30    0.20
  -8 -26  -1    0.60    0.60
   8 -26   1    0.20    0.60
   8  26   1    0.50    0.60
  -8  26  -1    1.80    0.80
   8  26   1    1.10    0.50
  -8  26  -1    1.70    0.90
  -8  26  -1    1.90    0.90
   8  26   1    1.10    0.60
  -8  26  -1   -0.60    0.60
  -8  26  -1    0.60    0.60
   8  26   1    1.00    0.70
  10 -26   1    0.30    0.70
  10 -26   1    1.10    0.80
  10 -26   1    0.40    0.60
 -10 -26  -1   -0.10    0.70
  10 -26   1    0.60    0.60
  10 -26   1    0.70    0.80
 -10  26  -1   -0.10    0.50
  10  26   1   -0.10    0.70
 -10  26  -1    1.20    0.90
 -10  26  -1    0.40    0.50
 -10  26  -1    1.00    0.80
  10  26   1    0.40    0.50
  10  26   1   -0.30    0.60
 -10  26  -1   -0.80    0.50
  10  26   1    1.50    0.70
   9 -27  -1    0.70    0.60
   9 -27  -1   -0.40    0.50
   9 -27  -1    0.00    0.70
  -9 -27   1    0.80    0.80
  -9 -27   1    0.50    0.60
   9 -27  -1    0.00    0.60
   9  27  -1    1.20    0.60
   9  27  -1   -0.50    0.50
  -9  27   1    0.50    0.80
   9  27  -1    0.30    0.60
  -9  27   1    0.30    0.70
   9  27  -1    0.40    0.40
  -9  27   1    0.90    0.80
   7 -27  -1   -0.20    0.50
  -7 -27   1    0.50    0.30
   7 -27  -1    0.50    0.50
  -7 -27   1    0.50    0.60
  -7 -27   1    1.70    1.30
   7 -27  -1    0.30    0.60
  -7 -27   1    0.10    0.50
  -7 -27   1    0.10    0.60
   7  27  -1    0.40    0.50
   7  27  -1   -0.10    0.50
  -7  27   1    1.00    0.60
  -7  27   1    0.20    0.60
  -7  27   1   -0.30    0.60
   7  27  -1    0.70    0.70
  -7  27   1   -0.20    0.60
   7  27  -1    0.30    0.60
   7  27  -1    0.00    0.50
  -7  27   1   -0.30    0.60
  -5 -27   1    1.80    0.50
  -5 -27   1    1.70    0.70
  -5 -27   1    1.10    0.60
  -5 -27   1    1.00    0.70
   5 -27  -1    1.40    0.60
  -5 -27   1    0.90    0.70
   5 -27  -1    1.90    0.80
   5 -27  -1    1.00    0.70
  -5 -27   1    2.20    0.50
   5  27  -1    1.00    0.60
  -5  27   1    0.80    0.70
  -5  27   1    1.20    0.70
  -5  27   1    1.10    0.80
   5  27  -1    0.80    0.50
   5  27  -1    0.50    0.60
  -5  27   1    0.70    0.60
   5  27  -1    1.80    0.70
  -5  27   1    1.20    0.80
   5  27  -1    1.60    0.80
   3 -27  -1    2.10    0.80
  -3 -27   1    2.10    0.80
   3 -27  -1    2.00    0.70
  -3 -27   1    0.60    0.50
   3 -27  -1    1.30    0.80
  -3 -27   1    1.40    0.60
  -3 -27   1    0.50    0.70
  -3 -27   1    0.20    0.60
  -3  27   1    2.80    0.80
  -3  27   1    1.50    0.80
   3  27  -1    1.50    0.80
  -3  27   1    1.00    0.70
   3  27  -1    2.70    0.70
   3  27  -1    1.80    0.70
   3  27  -1    1.10    0.70
  -3  27   1    2.20    0.80
   1 -27  -1    0.60    0.50
   1 -27  -1    1.20    0.70
   1 -27  -1    0.10    0.70
  -1 -27   1   -0.10    0.50
  -1 -27   1    0.90    0.70
  -1 -27   1    2.50    0.70
  -1 -27   1    1.10    0.70
  -1  27   1    0.40    0.50
  -1  27   1    1.50    0.60
   1  27  -1    2.00    0.80
   1  27  -1    1.40    0.70
  -1  27   1    0.10    0.50
   1  27  -1    1.70    0.80
  -1  27   1    1.80    0.80
   1  27  -1    0.60    0.50
   1 -27   1    1.20    0.60
   1 -27   1    1.40    0.70
  -1 -27  -1    0.80    0.70
   1 -27   1    1.10    0.60
  -1 -27  -1    1.10    0.70
  -1 -27  -1    1.60    0.60
  -1 -27  -1    1.20    0.70
   1 -27   1    1.80    0.80
  -1  27  -1    0.50    0.70
   1  27   1    0.40    0.70
  -1  27  -1    1.80    0.70
   1  27   1    0.80    0.70
  -1  27  -1    1.20    0.70
   1  27   1    1.60    0.70
   1  27   1    1.40    0.60
  -1  27  -1    1.50    0.70
   1  27   1    0.40    0.50
  -1  27  -1    2.20    0.80
   3 -27   1    2.80    0.90
   3 -27   1    3.30    0.90
  -3 -27  -1    0.40    0.40
  -3 -27  -1    1.60    0.80
   3 -27   1    2.50    0.90
   3 -27   1    1.20    0.80
  -3 -27  -1    3.70    0.80
  -3 -27  -1    3.20    0.90
   3 -27   1    1.80    0.70
  -3 -27  -1    1.50    0.80
  -3  27  -1    2.60    1.00
  -3  27  -1    2.70    0.90
  -3  27  -1    1.90    0.80
   3  27   1    2.20    0.90
  -3  27  -1    1.50    0.80
   3  27   1    0.90    0.60
  -3  27  -1    1.80    0.70
   3  27   1    1.30    0.60
   3  27   1    2.10    0.80
   3  27   1    1.30    0.70
   5 -27   1    0.80    0.60
  -5 -27  -1    1.20    0.50
  -5 -27  -1    0.50    0.60
  -5 -27  -1    1.10    0.40
   5 -27   1    1.80    0.80
  -5 -27  -1    1.40    0.80
  -5 -27  -1    2.10    0.80
  -5 -27  -1    2.10    0.70
   5 -27   1    1.20    0.60
   5 -27   1    1.30    0.80
  -5  27  -1    0.50    0.70
  -5  27  -1    0.60    0.60
   5  27   1    0.50    0.60
   5  27   1    1.60    0.60
  -5  27  -1    0.30    0.60
  -5  27  -1    1.90    0.80
   5  27   1    0.20    0.70
   5  27   1    0.80    0.60
   5  27   1    0.80    0.70
  -5  27  -1    2.20    0.80
  -7 -27  -1    1.30    0.70
  -7 -27  -1   -0.10    0.30
   7 -27   1    1.00    0.70
  -7 -27  -1    0.20    0.70
   7 -27   1    0.50    0.60
  -7 -27  -1    0.00    0.80
  -7 -27  -1    0.10    0.60
   7 -27   1    0.70    0.60
  -7  27  -1   -0.10    0.60
   7  27   1    0.20    0.60
   7  27   1   -0.80    0.60
  -7  27  -1    0.40    0.60
   7  27   1    0.20    0.50
  -7  27  -1    0.60    0.70
   7  27   1    0.30    0.50
  -7  27  -1   -0.10    0.60
  -7  27  -1    0.50    0.60
   9 -27   1    0.80    0.70
  -9 -27  -1    0.30    0.60
  -9 -27  -1    0.50    0.90
   9 -27   1    0.70    0.60
   9 -27   1    0.10    0.50
  -9  27  -1    0.20    0.70
   9  27   1   -0.10    0.60
   9  27   1    0.30    0.50
  -9  27  -1   -0.60    0.60
   9  27   1    0.20    0.60
  -9  27  -1    0.40    0.60
  -9  27  -1    0.50    0.70
  -9  27  -1   -0.10    0.50
   9  27   1    0.80    0.70
  -8 -28   1    0.00    0.20
   8 -28  -1    0.30    0.60
  -8 -28   1    0.60    0.20
   8 -28  -1    0.40    0.70
  -8 -28   1   -0.80    0.50
   8 -28  -1    0.30    0.60
  -8 -28   1    0.80    0.80
   8 -28  -1    1.10    0.70
  -8  28   1    0.20    0.90
   8  28  -1    1.60    0.60
  -8  28   1    0.70    0.80
   8  28  -1   -1.50    0.60
  -8  28   1    0.80    0.70
   8  28  -1    0.00    0.50
  -8  28   1    1.00    0.70
   8  28  -1    0.40    0.70
   8  28  -1    1.30    0.70
  -8  28   1    0.60    0.70
   6 -28  -1    1.00    0.80
   6 -28  -1    1.40    0.70
  -6 -28   1    2.40    0.90
  -6 -28   1    0.70    0.40
  -6 -28   1    1.40    0.80
  -6 -28   1    0.90    0.70
  -6 -28   1    1.40    0.70
  -6 -28   1    1.20    0.40
   6 -28  -1    1.50    0.70
   6 -28  -1    1.50    0.60
  -6  28   1    2.30    0.90
   6  28  -1    1.40    0.60
  -6  28   1    1.20    0.80
   6  28  -1    0.90    0.70
   6  28  -1    1.50    0.80
  -6  28   1    0.90    0.80
   6  28  -1    2.90    0.90
   6  28  -1    0.90    0.70
  -6  28   1    0.90    0.60
  -6  28   1    0.00    0.60
   4 -28  -1   -0.50    0.30
  -4 -28   1    1.40    0.70
   4 -28  -1    0.50    0.50
  -4 -28   1    0.50    0.60
  -4 -28   1   -0.20    0.70
   4 -28  -1    0.70    0.60
  -4 -28   1    0.00    0.40
   4 -28  -1    0.00    0.50
  -4 -28   1    0.30    0.50
  -4  28   1    0.80    0.70
  -4  28   1    0.10    0.60
   4  28  -1   -0.20    0.50
  -4  28   1   -0.50    0.50
  -4  28   1    0.70    0.60
   4  28  -1    0.50    0.60
   4  28  -1    0.00    0.60
  -4  28   1   -0.10    0.50
   4  28  -1    0.00    0.50
   4  28  -1    0.20    0.40
  -2 -28   1    2.30    0.90
   2 -28  -1    1.00    0.70
   2 -28  -1    1.80    0.80
   2 -28  -1    2.50    0.80
  -2 -28   1    2.00    0.70
  -2 -28   1    0.20    0.60
   2 -28  -1    2.40    0.70
  -2 -28   1    2.10    0.70
  -2 -28   1    2.50    0.90
   2  28  -1    2.30    0.90
  -2  28   1    2.00    0.80
   2  28  -1    1.40    0.80
   2  28  -1    1.80    0.70
  -2  28   1    0.80    0.60
  -2  28   1    1.70    0.80
  -2  28   1    1.20    0.80
  -2  28   1    1.90    0.70
   2  28  -1    1.40    0.60
   2  28  -1    0.70    0.70
   0 -28  -1    3.30    0.80
   0 -28  -1    2.60    0.90
   0 -28  -1    3.40    0.90
   0 -28   1    3.50    1.00
   0 -28   1    3.30    1.00
   0 -28   1    1.90    0.70
   0 -28  -1    4.20    1.40
   0 -28   1    3.90    1.10
   0 -28   1    2.10    0.80
   0  28  -1    3.40    0.90
   0  28  -1    3.20    1.00
   0  28   1    1.50    0.80
   0  28  -1    3.10    1.00
   0  28   1    3.10    1.00
   0  28   1    1.80    0.80
   0  28  -1    3.80    0.80
   0  28   1    3.00    0.90
   0  28  -1    2.40    0.90
   0  28   1    2.70    0.80
   2 -28   1   -0.10    0.50
   2 -28   1    1.50    0.70
  -2 -28  -1    0.20    0.40
  -2 -28  -1    1.60    0.60
  -2 -28  -1    0.90    0.70
   2 -28   1    0.90    0.70
  -2 -28  -1    2.50    0.90
   2 -28   1    2.20    0.90
   2 -28   1    1.10    0.60
  -2 -28  -1    1.30    0.70
   2  28   1    1.80    0.70
  -2  28  -1    1.10    0.70
  -2  28  -1    0.90    0.60
   2  28   1    1.30    0.70
   2  28   1    2.20    0.80
  -2  28  -1    0.90    0.60
  -2  28  -1   -0.10    0.50
   2  28   1    1.70    0.70
  -2  28  -1    2.30    0.90
   2  28   1    3.10    0.80
   4 -28   1    0.30    0.50
  -4 -28  -1    0.40    0.40
   4 -28   1    0.80    0.60
  -4 -28  -1    0.50    0.60
  -4 -28  -1    0.30    0.60
   4 -28   1   -0.20    0.50
  -4 -28  -1   -0.10    0.30
   4 -28   1   -0.50    0.50
   4 -28   1    0.50    0.70
  -4 -28  -1    0.00    0.40
  -4 -28  -1   -0.10    0.60
  -4  28  -1    0.30    0.60
  -4  28  -1   -0.20    0.40
   4  28   1    0.40    0.60
   4  28   1   -0.30    0.40
   4  28   1   -0.20    0.50
   4  28   1   -0.40    0.50
   4  28   1    0.40    0.40
  -4  28  -1    0.40    0.60
  -4  28  -1    0.10    0.60
  -4  28  -1    0.60    0.60
   6 -28   1    1.90    0.70
   6 -28   1    1.10    0.70
  -6 -28  -1    1.40    0.90
  -6 -28  -1    3.00    0.80
   6 -28   1    1.00    0.70
   6 -28   1    2.50    1.10
  -6 -28  -1    2.10    0.80
   6 -28   1    1.40    0.90
  -6 -28  -1    2.20    0.80
  -6 -28  -1    1.40    0.50
  -6 -28  -1    0.60    0.40
   6  28   1    0.40    0.60
  -6  28  -1    1.70    0.80
  -6  28  -1    0.40    0.60
   6  28   1    1.00    0.60
  -6  28  -1    0.90    0.70
   6  28   1   -0.40    0.50
  -6  28  -1    0.50    0.60
   6  28   1    1.40    0.70
   6  28   1    2.50    0.90
  -6  28  -1    1.80    0.80
   8 -28   1    0.30    0.60
  -8 -28  -1    0.20    0.20
  -8 -28  -1   -0.20    0.60
  -8 -28  -1    0.20    0.50
   8 -28   1   -0.40    0.70
   8 -28   1    0.50    0.70
  -8 -28  -1    0.10    0.20
  -8 -28  -1    0.00    0.50
   8 -28   1    0.90    0.60
  -8 -28  -1    0.10    0.70
  -8  28  -1    0.00    0.50
   8  28   1   -0.30    0.50
  -8  28  -1    0.60    0.80
  -8  28  -1    1.00    0.80
  -8  28  -1    0.20    0.80
   8  28   1    1.20    0.80
   8  28   1    0.90    0.60
   8  28   1   -0.90    0.50
  -8  28  -1    0.50    0.70
  -7 -29   1    1.80    0.50
  -7 -29   1    0.90    0.60
   7 -29  -1    1.20    0.70
   7 -29  -1    1.60    0.70
   7 -29  -1    2.60    0.90
  -7 -29   1    1.30    1.00
  -7 -29   1    1.50    0.40
   7 -29  -1    2.10    0.90
  -7  29   1    1.70    0.90
   7  29  -1    2.00    0.90
  -7  29   1    1.10    0.70
  -7  29   1    2.20    0.90
   7  29  -1    2.70    0.80
   7  29  -1    1.00    0.80
  -7  29   1    3.00    1.00
   7  29  -1    2.60    0.90
  -7  29   1    2.20    1.00
   5 -29  -1    2.10    0.90
  -5 -29   1    0.80    0.70
  -5 -29   1    2.00    0.80
   5 -29  -1    0.90    0.80
  -5 -29   1    0.90    0.50
   5 -29  -1    1.20    0.80
  -5 -29   1    0.40    0.60
  -5 -29   1    0.80    0.40
  -5 -29   1    0.30    0.70
   5 -29  -1    0.30    0.60
  -5  29   1    0.90    0.70
  -5  29   1    0.30    0.60
  -5  29   1    0.40    0.60
   5  29  -1    1.20    0.60
   5  29  -1    0.80    0.70
  -5  29   1    1.30    0.70
   5  29  -1    0.20    0.60
   5  29  -1    0.80    0.60
   5  29  -1    3.00    1.00
  -3 -29   1    2.00    0.80
   3 -29  -1    2.10    0.70
  -3 -29   1    2.80    0.90
  -3 -29   1    2.60    1.00
   3 -29  -1    2.70    0.80
  -3 -29   1    4.40    1.20
  -3 -29   1    3.70    0.80
   3 -29  -1    3.30    1.00
   3 -29  -1    2.40    0.90
   3  29  -1    2.10    0.70
  -3  29   1    1.10    0.70
   3  29  -1    2.90    0.80
  -3  29   1    0.70    0.60
  -3  29   1    2.80    0.90
   3  29  -1    5.70    2.10
   3  29  -1    2.30    0.90
  -3  29   1    2.70    0.80
   3  29  -1    0.40    0.60
   1 -29  -1    0.00    0.50
  -1 -29   1    1.60    0.80
  -1 -29   1    0.50    0.50
   1 -29  -1    1.50    0.90
  -1 -29   1    0.30    0.50
   1 -29  -1    0.70    0.70
  -1 -29   1    0.70    0.60
   1 -29  -1    2.10    0.80
  -1 -29   1    0.20    0.50
   1  29  -1    0.10    0.50
   1  29  -1    0.40    0.50
  -1  29   1    1.20    0.70
   1  29  -1   -0.10    0.50
  -1  29   1    0.60    0.60
  -1  29   1    0.70    0.60
  -1  29   1    0.30    0.50
  -1  29   1    0.40    0.60
   1  29  -1    0.50    0.60
   1  29  -1   -0.40    0.40
   1 -29   1    0.30    0.60
  -1 -29  -1    0.40    0.50
  -1 -29  -1    0.70    0.70
   1 -29   1    1.20    0.60
   1 -29   1    0.20    0.60
   1 -29   1    0.50    0.50
  -1 -29  -1    0.30    0.60
   1 -29   1    1.20    0.70
  -1 -29  -1    1.60    0.70
  -1 -29  -1    0.40    0.50
  -1  29  -1    0.50    0.60
  -1  29  -1    0.40    0.60
   1  29   1    0.20    0.60
   1  29   1    0.10    0.60
   1  29   1    0.60    0.50
   1  29   1    1.00    0.60
   1  29   1    0.60    0.60
  -1  29  -1    0.00    0.50
  -1  29  -1    0.00    0.70
  -1  29  -1    1.40    0.80
   3 -29   1    3.40    1.00
  -3 -29  -1    2.70    0.90
   3 -29   1    3.10    0.80
   3 -29   1    1.80    0.80
  -3 -29  -1    1.90    0.60
   3 -29   1    3.40    1.00
  -3 -29  -1    2.30    0.90
   3 -29   1    1.90    0.90
  -3 -29  -1    3.00    0.80
  -3 -29  -1    3.60    1.10
  -3 -29  -1    1.00    0.60
   3  29   1    2.40    0.90
   3  29   1    3.30    0.90
  -3  29  -1    3.00    0.90
   3  29   1    1.30    0.80
  -3  29  -1    2.60    0.80
  -3  29  -1    2.80    0.90
   3  29   1    3.10    0.80
   3  29   1    3.10    0.90
  -3  29  -1    3.80    1.20
  -3  29  -1    0.90    0.70
  -5 -29  -1    0.50    0.80
   5 -29   1    2.00    0.80
  -5 -29  -1    0.70    0.70
  -5 -29  -1    0.60    0.50
  -5 -29  -1    0.40    0.50
   5 -29   1    1.70    0.80
  -5 -29  -1    1.70    0.90
   5 -29   1    0.50    0.80
  -5 -29  -1    0.90    0.70
   5 -29   1    0.60    0.60
   5 -29   1    0.90    0.70
   5  29   1    0.80    0.50
   5  29   1    0.20    0.60
  -5  29  -1    1.60    0.80
  -5  29  -1    0.70    0.70
  -5  29  -1    0.50    0.60
  -5  29  -1    1.10    0.80
   5  29   1    1.40    0.70
  -5  29  -1   -0.10    0.60
   5  29   1    0.10    0.50
   5  29   1    1.00    0.80
   7 -29   1    2.20    1.00
  -7 -29  -1    2.60    1.10
   7 -29   1    0.20    0.60
   7 -29   1    2.10    0.80
  -7 -29  -1    1.20    0.40
  -7 -29  -1    1.40    0.70
  -7 -29  -1    2.70    0.50
   7 -29   1    1.30    0.70
  -7 -29  -1    1.10    0.80
   7 -29   1    2.30    1.00
   7  29   1    2.60    1.00
  -7  29  -1    2.00    0.90
   7  29   1    4.10    1.10
  -7  29  -1    0.80    0.70
   7  29   1    2.30    0.80
   7  29   1    2.00    0.80
  -7  29  -1    0.80    0.70
  -7  29  -1    0.90    0.80
  -7  29  -1    1.70    1.00
  -4 -30   1    5.10    0.90
   4 -30  -1    5.20    1.30
   4 -30  -1    7.40    1.50
   4 -30  -1    6.00    1.40
  -4 -30   1    6.30    1.30
  -4 -30   1    6.10    1.40
   4 -30  -1    8.40    1.30
  -4 -30   1    5.90    1.20
   4  30  -1    5.90    1.30
   4  30  -1    6.20    1.40
  -4  30   1    5.40    1.40
   4  30  -1    3.50    1.00
   4  30  -1    4.80    0.90
  -4  30   1    7.60    1.40
  -4  30   1    7.60    1.50
  -4  30   1    4.20    1.20
  -2 -30   1    0.30    0.70
  -2 -30   1    0.40    0.60
   2 -30  -1    0.50    0.50
   2 -30  -1    0.20    0.60
   2 -30  -1    0.70    0.60
  -2 -30   1   -0.40    0.50
  -2 -30   1    0.30    0.50
   2 -30  -1    0.40    0.70
   2  30  -1    1.10    0.70
  -2  30   1    0.50    0.60
  -2  30   1    1.10    0.60
  -2  30   1   -0.10    0.60
   2  30  -1    0.00    0.60
   2  30  -1   -0.10    0.40
  -2  30   1    0.00    0.50
   2  30  -1    0.10    0.70
  -2  30   1    0.60    0.60
   0 -30   1    6.20    1.60
   0 -30   1    4.00    1.10
   0 -30  -1    3.30    1.10
   0 -30   1    4.60    0.90
   0 -30  -1    3.60    1.20
   0 -30  -1    6.60    1.20
   0 -30   1    5.40    1.40
   0 -30  -1    3.50    0.90
   0 -30   1    4.80    1.10
   0 -30  -1    5.00    1.20
   0  30  -1    5.10    1.00
   0  30  -1    4.00    1.10
   0  30   1    4.10    1.10
   0  30   1    4.90    1.30
   0  30  -1    4.40    1.10
   0  30  -1    5.50    1.20
   0  30   1    5.50    1.10
   0  30   1    3.70    1.20
  -2 -30  -1   -0.20    0.40
   2 -30   1    0.30    0.50
  -2 -30  -1    0.00    0.40
  -2 -30  -1    0.50    0.70
   2 -30   1    1.20    0.80
  -2 -30  -1    1.50    1.10
   2 -30   1    1.30    0.80
   2 -30   1    1.00    0.70
   2 -30   1    0.10    0.40
   2  30   1   -0.10    0.50
   2  30   1   -0.80    0.40
  -2  30  -1    0.50    0.70
   2  30   1    0.60    0.70
   2  30   1    1.00    0.70
  -2  30  -1    1.60    0.80
  -2  30  -1    0.30    0.60
   4 -30   1    7.00    1.30
   4 -30   1    7.30    1.50
  -4 -30  -1    4.50    1.00
   4 -30   1    4.50    1.00
  -4 -30  -1    7.40    1.40
  -4 -30  -1    7.80    1.10
   4 -30   1    6.40    1.30
   4 -30   1    7.20    1.40
  -4 -30  -1    3.70    0.80
  -4 -30  -1    5.30    1.30
  -4  30  -1    4.90    1.10
  -4  30  -1    3.40    1.10
   4  30   1    4.30    1.20
   4  30   1    7.50    1.40
  -4  30  -1    4.10    1.10
   4  30   1    3.70    1.10
   4  30   1    8.10    1.30
  -1 -31   1    1.70    0.90
   1 -31  -1    0.90    0.70
  -1 -31   1    1.90    1.10
   1 -31  -1    0.70    0.70
   1 -31  -1    0.60    0.60
  -1 -31   1    1.60    0.70
  -1 -31   1    1.30    0.60
   1 -31  -1    0.30    0.70
  -1  31   1    0.60    0.70
   1  31  -1    0.30    0.80
   1  31  -1    2.20    1.00
  -1  31   1    2.00    0.80
   1  31  -1    0.10    0.70
   1  31  -1    0.00    0.50
  -1  31   1    0.00    0.70
  -1  31   1    0.90    0.60
  -1 -31  -1    1.70    0.90
   1 -31   1    0.80    0.80
   1 -31   1    0.90    0.60
   1 -31   1    0.80    0.70
  -1 -31  -1    1.20    0.70
   1 -31   1    2.40    0.80
  -1 -31  -1    0.00    0.70
  -1 -31  -1    1.30    0.80
  -1  31  -1    1.90    0.90
  -1  31  -1    0.50    0.70
  -1  31  -1    0.70    0.70
   1  31   1    0.90    0.80
   1  31   1    0.20    0.60
   1  31   1    0.80    0.80
   1  31   1    1.60    0.80
  18   0  -2    0.90    0.50
 -18   0   2    0.20    0.30
  18   0  -2    0.20    0.40
  18   0  -2   -0.20    0.60
  16   0  -2    9.20    1.20
 -16   0   2    9.00    1.00
  16   0  -2   11.10    1.70
  16   0  -2   10.20    0.80
  16   0  -2    9.60    0.80
  14   0  -2    1.70    0.50
  14   0  -2    1.30    0.30
  14   0  -2    2.40    0.80
  14   0  -2    2.30    0.40
  14   0  -2    1.60    0.40
 -14   0   2    1.70    0.50
  12   0  -2   70.29    4.30
  12   0  -2   69.59    4.30
  12   0  -2   67.99    4.80
  12   0  -2   71.59    4.40
 -12   0   2   73.59    4.40
  10   0  -2   33.00    1.90
  10   0  -2   29.10    2.00
  10   0  -2   28.10    2.30
 -10   0   2   29.90    2.00
  10   0  -2   28.10    2.00
   8   0  -2  212.58   12.30
   8   0  -2  208.18   12.20
   8   0  -2  221.38   12.60
  -8   0   2  211.48   12.30
   8   0  -2  213.38   12.20
   6   0  -2   59.59    3.60
   6   0  -2   57.69    3.70
  -6   0   2   61.89    3.50
   6   0  -2   59.09    3.50
   6   0  -2   56.79    3.40
  -4   0   2  810.42   48.20
  -4   0   2  805.02   48.80
   2   0   2  600.34   39.50
   2   0   2  663.13   44.00
  -2   0  -2  624.94   39.70
  -4   0  -2  889.01   68.19
  -6   0  -2   54.79    3.40
   6   0   2   53.39    3.40
   6   0   2   55.89    3.50
   6   0   2   57.29    3.50
   8   0   2  216.38   12.60
  -8   0  -2  218.68   12.70
   8   0   2  208.48   12.60
   8   0   2  220.98   12.70
  -8   0  -2  212.58   12.40
  10   0   2   26.20    2.00
  10   0   2   24.90    2.00
  10   0   2   27.80    2.00
 -10   0  -2   27.10    2.10
  12   0   2   69.19    4.60
  12   0   2   74.99    4.60
 -12   0  -2   74.49    4.70
  12   0   2   64.39    4.50
  14   0   2    2.10    0.60
  14   0   2    1.20    0.60
 -14   0  -2    4.20    0.90
  14   0   2    1.60    0.60
  16   0   2   10.30    1.40
  16   0   2   12.90    1.40
  16   0   2    8.50    1.60
 -16   0  -2   13.60    1.60
  16   0   2   12.00    1.50
  18   0   2    0.10    0.40
  18   0   2   -0.10    0.50
 -18   0  -2   -0.50    0.60
  18   0   2    1.00    0.80
  18   0   2    0.30    0.50
 -17  -1   2    1.00    0.40
  17  -1  -2    0.90    0.50
  17  -1  -2    1.30    0.70
  17  -1  -2    2.60    0.80
  17  -1  -2    0.90    0.20
  17  -1  -2    0.90    0.20
 -17   1   2    0.80    0.40
  17   1  -2    1.10    0.50
  17   1  -2    1.00    0.50
  17   1  -2    1.00    0.20
  17   1  -2    2.10    0.80
  15  -1  -2    5.30    1.20
  15  -1  -2    7.10    0.70
  15  -1  -2    5.70    0.60
  15  -1  -2    5.80    0.90
 -15  -1   2   10.00    1.00
 -15   1   2    5.90    0.80
  15   1  -2    5.90    0.60
  15   1  -2    8.00    1.60
  15   1  -2    6.10    0.60
  15   1  -2    6.00    0.60
  15   1  -2    7.30    1.00
  13  -1  -2   11.10    1.60
  13  -1  -2   12.90    1.20
  13  -1  -2   14.70    1.00
  13  -1  -2   14.10    1.10
 -13  -1   2   13.30    1.20
  13  -1  -2   14.20    1.10
 -13   1   2   14.80    1.20
  13   1  -2   12.30    1.20
  13   1  -2   13.50    1.00
  13   1  -2   11.40    1.60
  13   1  -2   12.50    1.00
  11  -1  -2   30.50    2.50
  11  -1  -2   31.30    2.10
  11  -1  -2   31.20    2.10
 -11  -1   2   31.80    2.10
  11  -1  -2   30.00    2.00
  11   1  -2   30.00    2.00
 -11   1   2   30.60    2.10
  11   1  -2   34.30    2.60
  11   1  -2   30.10    2.10
   9  -1  -2   20.30    1.50
   9  -1  -2   19.20    1.40
   9  -1  -2   23.00    1.80
  -9  -1   2   20.60    1.50
   9  -1  -2   20.40    1.40
   9   1  -2   21.70    1.40
  -9   1   2   18.40    1.40
   9   1  -2   20.70    1.40
   9   1  -2   23.20    1.50
   7  -1  -2   47.70    2.90
   7  -1  -2   51.09    3.20
   7  -1  -2   49.00    3.00
  -7  -1   2   50.79    2.90
   7  -1  -2   46.00    2.90
  -7   1   2   48.90    2.90
   7   1  -2   47.20    3.00
   7   1  -2   48.50    2.90
   7   1  -2   44.40    2.80
   5  -1  -2   12.70    0.80
   5  -1  -2   12.40    0.80
   5  -1  -2   12.60    1.00
  -5  -1   2   10.40    0.90
   5  -1  -2   12.30    0.70
   5  -1  -2   12.30    0.70
   5   1  -2   13.20    0.90
  -5   1   2   12.10    0.80
   5   1  -2   11.40    0.80
  -3  -1   2  136.79    7.90
   1  -1  -2   81.49    6.40
   1  -1  -2   78.89    7.30
   1   1  -2   84.69    6.20
   1   1  -2   90.79    7.30
   1  -1   2  100.09   10.40
  -1  -1  -2   87.09    9.90
  -1   1  -2   90.39    8.00
   1   1   2   82.19    7.70
  -3   1  -2  126.09    7.60
   3   1   2  133.69    7.60
   5  -1   2    8.80    0.80
  -5  -1  -2    9.10    0.80
   5  -1   2    9.40    0.90
   5  -1   2   10.40    0.80
  -5  -1  -2    9.90    0.60
   5   1   2    9.50    0.80
   5   1   2    9.90    0.60
   5   1   2    7.10    0.70
   5   1   2   12.60    0.90
  -5   1  -2    8.30    0.70
   7  -1   2   40.90    2.90
  -7  -1  -2   46.30    2.60
   7  -1   2   44.20    2.80
   7  -1   2   44.40    2.90
  -7  -1  -2   44.20    2.70
  -7  -1  -2   44.50    2.90
   7   1   2   42.70    2.90
   7   1   2   43.50    2.90
  -7   1  -2   44.70    2.90
   7   1   2   43.30    2.80
  -7   1  -2   39.40    2.70
   7   1   2   45.80    2.60
   9  -1   2   22.90    1.70
  -9  -1  -2   21.40    1.40
  -9  -1  -2   22.10    1.70
   9  -1   2   21.00    1.60
   9   1   2   21.40    1.60
   9   1   2   22.30    1.30
  -9   1  -2   21.20    1.50
   9   1   2   22.90    1.70
  -9   1  -2   18.90    1.70
  11  -1   2   36.70    2.70
  11  -1   2   36.50    2.70
  11  -1   2   37.40    2.60
 -11  -1  -2   36.00    2.20
 -11  -1  -2   39.80    2.70
 -11   1  -2   39.40    2.70
  11   1   2   34.90    2.50
  11   1   2   33.70    2.60
  11   1   2   39.10    2.60
  13  -1   2   13.10    1.40
 -13  -1  -2   15.60    1.90
  13  -1   2   12.20    1.50
  13  -1   2   14.00    1.40
  13   1   2   13.90    1.30
  13   1   2   13.80    1.50
  13   1   2   14.90    1.40
  15  -1   2    7.30    1.20
 -15  -1  -2    6.40    1.10
  15  -1   2    6.70    1.00
  15  -1   2    8.30    1.10
  15  -1   2    7.50    1.40
 -15   1  -2   10.30    1.30
  15   1   2    7.50    1.20
  15   1   2    7.20    1.00
  15   1   2    6.90    1.00
  17  -1   2    1.00    0.70
  17  -1   2    1.90    0.60
 -17  -1  -2    0.80    0.70
  17  -1   2    1.20    0.60
  17  -1   2    1.50    0.70
  17   1   2    1.00    0.50
  17   1   2    1.30    0.70
  17   1   2    2.30    1.00
  17   1   2    2.30    0.70
 -17   1  -2    1.40    0.80
  18  -2  -2    0.80    0.50
  18  -2  -2    0.50    0.60
 -18  -2   2   -0.10    0.30
  18  -2  -2    0.40    0.50
  18   2  -2    0.20    0.50
  18   2  -2    0.40    0.40
  18   2  -2    0.50    0.90
 -18   2   2    0.20    0.40
  18   2  -2    0.00    0.50
  16  -2  -2    3.60    0.40
  16  -2  -2    4.00    0.50
  16  -2  -2    3.60    0.80
 -16  -2   2    4.30    0.80
  16  -2  -2    3.90    0.50
  16  -2  -2    1.80    0.90
  16   2  -2    4.90    0.90
  16   2  -2    4.30    1.00
  16   2  -2    3.50    0.50
  16   2  -2    4.10    0.80
  16   2  -2    3.30    0.40
 -16   2   2    3.30    0.60
 -14  -2   2    2.20    0.60
  14  -2  -2    2.40    0.40
  14  -2  -2    1.50    0.50
  14  -2  -2    2.30    0.40
  14  -2  -2    2.80    0.50
  14   2  -2    3.20    0.60
 -14   2   2    2.30    0.50
  14   2  -2    3.90    0.40
  14   2  -2    2.20    0.80
  14   2  -2    3.00    0.50
  12  -2  -2    8.90    0.80
 -12  -2   2   12.70    1.20
  12  -2  -2   10.50    1.50
  12  -2  -2    9.00    0.90
 -12   2   2   10.10    1.00
  12   2  -2    8.90    0.90
  12   2  -2   10.30    0.80
  12   2  -2   10.00    1.00
  10  -2  -2   17.10    1.30
  10  -2  -2   18.00    1.30
  10  -2  -2   17.30    1.30
  10  -2  -2   18.00    1.70
 -10  -2   2   19.70    1.40
  10  -2  -2   17.20    1.20
  10   2  -2   16.50    1.30
  10   2  -2   20.40    1.30
 -10   2   2   17.60    1.30
  10   2  -2   18.60    1.30
  -8  -2   2   40.50    2.50
  -8  -2   2   35.70    2.40
   8  -2  -2   39.10    2.40
   8  -2  -2   38.30    2.40
   8  -2  -2   34.60    2.60
   8  -2  -2   36.40    2.30
   8  -2  -2   34.10    2.40
   8   2  -2   36.20    2.40
   8   2  -2   38.90    2.30
   8   2  -2   37.60    2.30
  -8   2   2   37.10    2.40
  -6  -2   2  130.19    7.60
   6  -2  -2  130.49    7.50
   6  -2  -2  128.69    7.50
  -6  -2   2  125.89    7.60
   6  -2  -2  127.19    7.40
   6  -2  -2  134.09    7.80
   6   2  -2  126.49    7.40
   6   2  -2  130.89    7.60
   6   2  -2  128.39    7.40
  -6   2   2  131.79    7.50
   4  -2  -2  365.16   24.20
  -4  -2   2  333.07   22.40
  -4  -2   2  334.97   21.20
   4  -2  -2  322.17   21.30
  -4   2   2  335.37   21.60
  -4   2   2  350.16   23.40
   4   2  -2  309.77   22.80
   2  -2  -2   98.79    8.70
   2  -2  -2  100.59    7.50
  -2  -2   2   91.89    7.00
  -2   2   2   98.79    7.40
  -2   2   2   94.69    8.70
   2   2  -2   95.99    7.00
   2   2  -2  109.09    8.40
   0  -2   2   32.70    6.40
   0  -2  -2   68.99    9.00
   0  -2  -2   50.79    5.40
   0   2  -2   50.29    5.10
   0   2  -2   66.79    9.60
   0   2   2   53.49    5.30
  -2  -2  -2  101.39    5.90
  -2   2  -2   99.19    5.90
  -2   2  -2  100.59    5.90
  -4  -2  -2  330.67   24.60
   4  -2   2  329.07   24.40
   4  -2   2  300.87   28.60
   4   2   2  345.67   25.00
  -4   2  -2  346.67   29.30
   4   2   2  285.97   28.30
  -6  -2  -2  137.19    7.70
   6  -2   2  125.99    7.90
   6  -2   2  137.49    8.00
  -6  -2  -2  135.19    7.80
   6  -2   2  138.69    8.00
  -6   2  -2  132.69    7.90
   6   2   2  131.99    7.80
   6   2   2  134.39    8.00
   6   2   2  132.89    7.90
   6   2   2  135.49    7.70
  -8  -2  -2   33.80    2.50
   8  -2   2   36.00    2.50
  -8  -2  -2   37.10    2.20
  -8  -2  -2   38.20    2.30
   8  -2   2   34.00    2.50
   8  -2   2   37.50    2.50
   8   2   2   34.60    2.30
   8   2   2   35.20    2.20
  -8   2  -2   34.10    2.50
   8   2   2   37.50    2.50
   8   2   2   38.40    2.50
  -8   2  -2   36.50    2.30
  10  -2   2   17.00    1.50
 -10  -2  -2   17.70    1.50
  10  -2   2   19.30    1.50
  10  -2   2   17.50    1.50
  10   2   2   17.90    1.50
 -10   2  -2   15.20    1.40
  10   2   2   16.90    1.10
  10   2   2   16.80    1.40
 -10   2  -2   17.20    1.20
  10   2   2   15.50    1.30
  12  -2   2   11.80    1.30
  12  -2   2    9.40    1.20
  12  -2   2    8.80    1.20
 -12  -2  -2   10.40    1.30
  12   2   2   11.00    1.10
  12   2   2   14.00    1.40
  12   2   2   10.00    1.20
 -12   2  -2   11.10    1.30
  14  -2   2    2.60    0.90
  14  -2   2    1.20    0.50
  14  -2   2    3.30    0.90
 -14  -2  -2    1.60    0.70
  14  -2   2    2.50    0.60
  14   2   2    3.10    0.80
  14   2   2    1.90    0.60
 -14   2  -2    4.90    0.90
  14   2   2    3.20    0.70
  16  -2   2    5.70    1.10
  16  -2   2    4.40    0.90
  16  -2   2    4.80    1.30
 -16  -2  -2    4.80    1.00
  16   2   2    3.30    0.80
  16   2   2    4.80    0.80
  16   2   2    4.30    1.00
 -16   2  -2    4.70    1.00
  18  -2   2   -1.20    0.50
  18  -2   2    0.30    0.50
 -18  -2  -2   -0.80    0.50
  18  -2   2   -0.20    0.40
  18  -2   2    0.90    0.70
 -18   2  -2    0.50    0.50
  18   2   2    0.60    0.60
  18   2   2   -0.30    0.30
  18   2   2    0.80    0.50
  18   2   2    0.60    0.80
  17  -3  -2    0.30    0.70
  17  -3  -2    0.70    0.50
  17  -3  -2    0.60    0.20
 -17  -3   2    0.20    0.50
  17  -3  -2    0.10    0.30
  17   3  -2    0.00    0.60
  17   3  -2    0.80    0.50
 -17   3   2    0.20    0.30
  17   3  -2    0.60    0.20
  17   3  -2    0.00    0.50
  17   3  -2    0.40    0.40
  15  -3  -2    1.80    0.40
  15  -3  -2    2.60    0.90
  15  -3  -2    2.10    0.30
 -15  -3   2    2.30    0.60
  15  -3  -2    2.10    0.60
  15  -3  -2    2.40    0.40
  15  -3  -2    2.00    0.40
 -15   3   2    2.40    0.50
  15   3  -2    4.20    0.70
  15   3  -2    2.10    0.50
  15   3  -2    2.40    0.40
  15   3  -2    2.80    0.60
  15   3  -2    3.30    0.40
  13  -3  -2   13.80    1.20
  13  -3  -2   12.30    1.00
  13  -3  -2   11.00    0.90
  13  -3  -2   11.90    1.60
  13  -3  -2   10.80    1.00
 -13  -3   2   12.40    1.20
  13  -3  -2   10.50    0.90
  13   3  -2   13.40    1.20
  13   3  -2   11.90    0.90
 -13   3   2   11.90    1.10
  13   3  -2   12.00    1.00
 -11  -3   2   15.80    1.40
  11  -3  -2   16.00    1.30
  11  -3  -2   18.40    1.30
  11  -3  -2   18.70    1.70
  11  -3  -2   15.90    1.30
  11  -3  -2   19.00    1.20
 -11   3   2   15.80    1.30
  11   3  -2   18.00    1.30
  11   3  -2   15.40    1.30
   9  -3  -2   15.10    1.20
   9  -3  -2   15.40    1.20
  -9  -3   2   16.90    1.30
   9  -3  -2   16.80    1.10
  -9  -3   2   15.80    1.30
   9  -3  -2   14.80    1.50
   9  -3  -2   16.70    1.20
   9   3  -2   19.50    1.30
  -9   3   2   14.60    1.20
   9   3  -2   15.80    1.20
   9   3  -2   18.10    1.10
  -7  -3   2    6.20    0.60
   7  -3  -2    7.00    0.60
   7  -3  -2    6.80    0.60
   7  -3  -2    6.40    0.90
   7  -3  -2    7.40    0.60
  -7  -3   2    6.40    0.70
   7   3  -2    7.30    0.50
   7   3  -2    6.50    0.50
  -7   3   2    7.10    0.60
   7   3  -2    6.40    0.70
   5  -3  -2   96.59    5.80
  -5  -3   2  106.69    6.00
   5  -3  -2  100.49    6.00
  -5  -3   2   95.99    5.80
   5  -3  -2   98.69    5.80
   5  -3  -2  100.59    5.80
   5  -3  -2   96.99    5.80
   5   3  -2  104.69    5.90
  -5   3   2  102.59    5.80
   5   3  -2  101.49    5.80
   5   3  -2   97.99    5.80
  -5   3   2   97.29    6.00
  -3  -3   2    4.20    0.40
  -3  -3   2    3.90    0.30
   3  -3  -2    4.00    0.40
   3  -3  -2    4.40    0.40
   3  -3  -2    5.00    0.50
  -3  -3   2    5.70    0.60
  -3  -3   2    4.20    0.30
   3  -3  -2    4.60    0.40
   3  -3  -2    4.80    0.40
  -3   3   2    4.30    0.30
   3   3  -2    3.90    0.30
  -3   3   2    4.50    0.50
   3   3  -2    4.80    0.50
  -3   3   2    4.40    0.30
   3   3  -2    5.10    0.40
  -3   3   2    4.10    0.40
   1  -3  -2    0.30    0.10
   1  -3  -2    0.60    0.10
  -1  -3   2    0.30    0.10
  -1  -3   2    0.20    0.10
  -1  -3   2    0.30    0.10
  -1  -3   2    0.40    0.20
   1  -3  -2    0.20    0.10
   1  -3  -2    0.20    0.10
  -1   3   2    0.30    0.10
   1   3  -2    0.30    0.10
   1   3  -2    0.50    0.10
   1   3  -2    0.30    0.10
  -1   3   2    0.30    0.10
   1   3  -2    0.30    0.10
   1   3  -2    0.30    0.10
  -1   3   2    0.30    0.10
  -1  -3  -2    0.60    0.20
   1  -3   2    0.30    0.10
   1  -3   2    0.20    0.10
  -1  -3  -2    0.50    0.10
  -1  -3  -2    0.40    0.10
  -1  -3  -2    0.30    0.10
  -1  -3  -2    0.40    0.10
   1  -3   2    0.10    0.10
   1  -3   2    0.40    0.10
   1  -3   2    0.90    0.20
  -1   3  -2    0.20    0.10
   1   3   2    0.30    0.10
  -1   3  -2    0.30    0.10
  -1   3  -2    0.40    0.10
   1   3   2    0.40    0.10
  -1   3  -2    0.40    0.10
   1   3   2    0.40    0.10
   1   3   2    0.20    0.10
  -1   3  -2    0.60    0.20
   1   3   2    0.30    0.10
   3  -3   2    4.80    0.40
   3  -3   2    4.10    0.50
   3  -3   2    5.20    0.60
  -3  -3  -2    4.80    0.40
   3  -3   2    4.60    0.50
  -3  -3  -2    4.70    0.40
  -3  -3  -2    4.40    0.50
  -3  -3  -2    4.60    0.50
   3   3   2    4.90    0.50
  -3   3  -2    5.50    0.50
   3   3   2    5.40    0.60
   3   3   2    4.80    0.40
   3   3   2    4.40    0.40
  -3   3  -2    4.60    0.50
  -3   3  -2    4.20    0.40
   5  -3   2  100.79    5.50
  -5  -3  -2   92.39    5.40
   5  -3   2   89.79    5.20
   5  -3   2   90.19    5.50
  -5  -3  -2   91.29    5.30
   5   3   2   90.19    5.50
  -5   3  -2   90.09    5.20
   5   3   2   87.49    5.30
   5   3   2   92.39    5.30
  -5   3  -2   92.49    5.50
   5   3   2   84.79    5.50
  -7  -3  -2    9.10    1.00
   7  -3   2    7.90    0.90
  -7  -3  -2    8.40    0.70
   7  -3   2    6.30    0.90
   7  -3   2    9.00    0.50
  -7  -3  -2    7.80    0.60
  -7   3  -2    8.10    0.80
   7   3   2    8.40    0.80
   7   3   2    8.20    0.90
   7   3   2    7.50    0.70
   7   3   2    7.90    0.60
   9  -3   2   14.90    1.30
   9  -3   2   15.60    1.40
  -9  -3  -2   15.40    1.10
  -9  -3  -2   13.10    1.30
   9  -3   2   13.00    1.30
  -9  -3  -2   17.10    1.10
   9   3   2   16.60    1.20
  -9   3  -2   15.90    1.20
  -9   3  -2   14.70    1.30
   9   3   2   15.90    1.30
   9   3   2   15.40    1.00
   9   3   2   13.80    1.30
  11  -3   2   17.80    1.50
 -11  -3  -2   17.40    1.10
  11  -3   2   18.00    1.60
  11  -3   2   19.90    1.80
  11  -3   2   16.10    1.50
 -11  -3  -2   18.00    1.60
 -11   3  -2   15.50    1.20
 -11   3  -2   18.90    1.60
  11   3   2   17.40    1.10
  11   3   2   17.00    1.40
  11   3   2   16.90    1.50
  11   3   2   18.20    1.60
 -13  -3  -2   13.60    1.80
  13  -3   2   13.10    1.50
  13  -3   2   12.30    1.40
  13  -3   2   12.40    1.50
  13  -3   2   17.00    2.00
  13   3   2   14.60    1.50
  13   3   2   11.60    1.30
 -13   3  -2   12.80    1.40
  13   3   2   11.90    1.20
  15  -3   2    2.40    0.70
 -15  -3  -2    2.30    0.70
  15  -3   2    2.10    0.60
  15  -3   2    1.80    0.80
  15  -3   2    2.60    0.70
  15   3   2    2.80    0.60
  15   3   2    2.80    0.60
  15   3   2    2.40    0.70
 -15   3  -2    3.80    0.80
  17  -3   2   -0.10    0.40
  17  -3   2    0.50    0.60
  17  -3   2    0.80    0.50
  17  -3   2    1.10    0.70
 -17  -3  -2    0.30    0.60
  17   3   2    0.20    0.40
  17   3   2    0.50    0.60
 -17   3  -2    0.40    0.40
  17   3   2    0.10    0.40
  18  -4  -2    1.00    0.80
  18  -4  -2    1.30    0.70
  18  -4  -2    1.20    0.30
  18  -4  -2    0.90    0.30
 -18  -4   2    1.50    0.60
  18  -4  -2    1.60    0.60
  18   4  -2    1.40    0.30
  18   4  -2   -0.20    0.70
 -18   4   2    1.00    0.50
  18   4  -2    1.00    0.50
  18   4  -2    1.50    0.60
  18   4  -2    1.10    0.50
 -16  -4   2   -0.40    0.40
  16  -4  -2    0.10    0.40
  16  -4  -2   -0.10    0.30
  16  -4  -2   -0.30    0.30
  16  -4  -2   -0.10    0.20
  16  -4  -2    0.20    0.20
  16   4  -2    0.80    0.50
  16   4  -2    0.00    0.20
  16   4  -2    0.40    0.70
 -16   4   2   -0.50    0.30
  16   4  -2    0.10    0.30
  16   4  -2   -0.30    0.30
  16   4  -2   -0.10    0.20
  14  -4  -2    1.20    0.50
  14  -4  -2    0.60    0.20
 -14  -4   2    1.00    0.50
  14  -4  -2    1.10    0.30
  14  -4  -2    1.00    0.40
  14  -4  -2    0.60    0.30
  14   4  -2    1.20    0.40
  14   4  -2    0.70    0.30
 -14   4   2    0.60    0.40
  14   4  -2    0.70    0.40
  14   4  -2    1.10    0.30
  14   4  -2    1.00    0.40
  12  -4  -2   11.10    1.40
  12  -4  -2    9.90    0.90
 -12  -4   2    9.40    1.00
  12  -4  -2   10.40    1.00
  12  -4  -2   10.00    0.80
  12  -4  -2    9.10    0.90
  12  -4  -2    8.10    0.80
 -12   4   2   10.80    1.00
  12   4  -2    8.70    0.80
  12   4  -2    9.00    0.80
  12   4  -2    7.20    1.00
 -10  -4   2    0.20    0.30
  10  -4  -2    0.20    0.20
  10  -4  -2    0.00    0.20
 -10  -4   2    0.00    0.20
  10  -4  -2    0.30    0.30
  10  -4  -2    0.10    0.30
  10  -4  -2    0.10    0.20
  10   4  -2    0.10    0.20
  10   4  -2    0.20    0.20
  10   4  -2    0.10    0.20
 -10   4   2   -0.10    0.20
  10   4  -2    0.10    0.20
  -8  -4   2    3.40    0.50
  -8  -4   2    2.40    0.60
   8  -4  -2    3.30    0.60
   8  -4  -2    3.10    0.50
   8  -4  -2    3.60    0.40
   8  -4  -2    3.00    0.50
   8   4  -2    3.40    0.40
  -8   4   2    2.70    0.40
   8   4  -2    3.10    0.40
   8   4  -2    2.70    0.40
   8   4  -2    4.00    0.40
   6  -4  -2   31.10    1.90
  -6  -4   2   29.00    2.00
   6  -4  -2   31.70    2.00
   6  -4  -2   30.20    2.00
  -6  -4   2   32.40    2.10
   6  -4  -2   29.50    2.10
   6   4  -2   32.70    1.90
  -6   4   2   30.20    2.00
  -6   4   2   26.70    2.20
   6   4  -2   30.70    1.90
   6   4  -2   32.70    1.90
   6   4  -2   30.20    2.00
  -4  -4   2   37.00    2.30
   4  -4  -2   36.50    2.30
   4  -4  -2   36.20    2.30
   4  -4  -2   36.00    2.30
   4  -4  -2   37.20    2.30
   4  -4  -2   36.10    2.40
  -4  -4   2   38.40    2.40
  -4   4   2   38.50    2.20
  -4   4   2   38.30    2.40
   4   4  -2   37.50    2.40
   4   4  -2   35.90    2.20
  -4   4   2   38.40    2.30
  -4   4   2   33.80    2.30
   4   4  -2   36.00    2.20
  -4   4   2   39.30    2.20
   2  -4  -2   51.09    3.30
   2  -4  -2   55.49    3.30
   2  -4  -2   55.19    3.20
  -2  -4   2   54.59    3.20
   2  -4  -2   53.59    3.30
  -2  -4   2   56.39    3.20
   2  -4  -2   54.09    3.30
   2  -4  -2   55.29    3.30
  -2  -4   2   54.49    3.30
   2   4  -2   54.19    3.20
   2   4  -2   53.79    3.20
  -2   4   2   52.79    3.20
  -2   4   2   57.59    3.30
  -2   4   2   53.69    3.30
   2   4  -2   54.89    3.20
   2   4  -2   54.39    3.30
  -2   4   2   56.19    3.30
   2   4  -2   56.59    3.20
   0  -4  -2   32.50    2.10
   0  -4  -2   33.60    2.10
   0  -4   2   34.80    2.10
   0  -4   2   34.60    2.10
   0  -4  -2   34.50    2.10
   0  -4   2   33.90    2.40
   0  -4   2   36.70    2.00
   0  -4   2   33.90    2.10
   0  -4   2   33.40    2.10
   0   4  -2   34.90    2.00
   0   4   2   34.60    2.10
   0   4  -2   33.20    2.10
   0   4  -2   36.00    2.10
   0   4  -2   33.90    2.10
   0   4   2   34.60    2.10
   0   4  -2   33.80    2.10
   0   4   2   32.60    2.10
  -2  -4  -2   51.99    3.00
   2  -4   2   50.69    3.10
   2  -4   2   51.99    3.10
  -2  -4  -2   46.70    3.10
   2  -4   2   51.19    3.00
  -2  -4  -2   51.09    3.10
  -2  -4  -2   44.40    3.30
   2  -4   2   50.39    3.10
   2  -4   2   52.09    3.10
  -2  -4  -2   52.09    3.10
  -2   4  -2   49.40    3.10
   2   4   2   51.59    3.10
  -2   4  -2   52.09    3.00
   2   4   2   51.59    3.10
  -2   4  -2   53.49    3.10
  -2   4  -2   52.69    3.10
   2   4   2   49.90    3.10
   2   4   2   47.00    3.10
   2   4   2   50.39    3.00
   4  -4   2   44.10    2.80
   4  -4   2   43.20    2.60
  -4  -4  -2   46.00    2.60
   4  -4   2   40.80    2.70
  -4  -4  -2   42.50    2.70
   4   4   2   44.00    2.60
  -4   4  -2   41.90    2.80
  -4   4  -2   43.60    2.80
   4   4   2   41.80    2.70
  -4   4  -2   42.80    2.60
   4   4   2   44.10    2.60
   4   4   2   42.80    2.80
   6  -4   2   27.40    1.80
  -6  -4  -2   29.40    1.90
   6  -4   2   30.70    2.10
  -6  -4  -2   31.00    1.90
   6  -4   2   27.60    2.10
   6  -4   2   29.20    2.00
  -6   4  -2   27.70    2.00
   6   4   2   29.10    1.80
   6   4   2   28.60    2.00
   6   4   2   31.00    2.00
   6   4   2   30.80    1.90
  -8  -4  -2    3.40    0.70
   8  -4   2    4.10    0.70
  -8  -4  -2    4.10    0.50
   8  -4   2    5.00    0.40
  -8  -4  -2    4.10    0.50
   8  -4   2    4.00    0.70
   8  -4   2    3.30    0.70
   8   4   2    4.20    0.50
   8   4   2    4.30    0.60
   8   4   2    5.80    0.60
  -8   4  -2    4.20    0.60
   8   4   2    4.20    0.60
  10  -4   2    0.40    0.30
 -10  -4  -2    0.10    0.20
 -10  -4  -2    0.40    0.40
  10  -4   2   -0.20    0.40
  10  -4   2    0.00    0.30
 -10  -4  -2    0.20    0.20
  10  -4   2   -0.10    0.20
  10   4   2    0.20    0.30
  10   4   2    0.50    0.20
  10   4   2    0.10    0.30
 -10   4  -2    0.20    0.30
  10   4   2    0.10    0.20
 -10   4  -2    0.40    0.20
  12  -4   2    7.50    1.10
  12  -4   2    7.80    1.10
  12  -4   2   10.50    1.50
 -12  -4  -2    8.40    1.20
  12  -4   2    8.50    1.10
  12   4   2    8.70    0.90
 -12   4  -2    8.80    1.10
  12   4   2    8.20    0.70
  12   4   2   10.00    1.20
  12   4   2    6.90    1.00
 -12   4  -2    8.10    0.60
  14  -4   2    0.30    0.40
 -14  -4  -2    0.60    0.50
  14  -4   2    0.00    0.50
  14  -4   2    0.60    0.50
  14  -4   2    1.30    0.60
  14   4   2    1.10    0.40
  14   4   2    0.60    0.40
  14   4   2    1.20    0.50
 -16  -4  -2   -0.10    0.50
  16  -4   2   -0.40    0.30
  16  -4   2   -0.80    0.50
  16  -4   2   -0.30    0.40
  16  -4   2    0.10    0.50
  16   4   2   -0.30    0.30
  16   4   2    0.00    0.40
 -16   4  -2    0.20    0.40
  16   4   2   -0.40    0.30
  18  -4   2    1.20    0.60
 -18  -4  -2    1.30    0.80
  18  -4   2    1.50    0.80
  18  -4   2    1.40    0.50
  18  -4   2    1.40    0.70
[truncated: 3,575,569 more chars]
