# Supplementary material for: Effects of Nitro-Substitution on the Spectroscopic and Self-Assembly Properties of BODIPY Dyes
Source: ACS Omega. 2025 Apr 7;10(15):14723–37. doi: 10.1021/acsomega.4c08799 (PMC12019473; doi:10.1021/acsomega.4c08799)
Supplement: Supplementary file 1 — ao4c08799_si_001.zip [file ao4c08799_si_001.zip › CIFs/Compound4a.cif]

data_Compound4a
# start Validation Reply Form
_vrf_PLAT097_Compound4a
;
PROBLEM: Large Reported Max.  (Positive) Residual Density       1.03 eA-3  
RESPONSE: The largest peaks in the final difference map are near the 
methoxy group, but no chemical interpretation is apparent.
;
# end Validation Reply Form
 
_audit_creation_method            'SHELXL-2019/1'
_shelx_SHELXL_version_number      '2019/1'
_chemical_name_systematic         ?
_chemical_name_common             ?
_chemical_melting_point           ?
_chemical_formula_moiety    'C19 H19 B F2 N4 O3' 
_chemical_formula_sum       'C19 H19 B F2 N4 O3' 
_chemical_formula_weight          400.19

loop_
 _atom_type_symbol
 _atom_type_description
 _atom_type_scat_dispersion_real
 _atom_type_scat_dispersion_imag
 _atom_type_scat_source
 'C'  'C'   0.0015   0.0009
 'International Tables Vol C Tables 4.2.6.8 and 6.1.1.4'
 'H'  'H'   0.0000   0.0000
 'International Tables Vol C Tables 4.2.6.8 and 6.1.1.4'
 'B'  'B'   0.0004   0.0004
 'International Tables Vol C Tables 4.2.6.8 and 6.1.1.4'
 'F'  'F'   0.0096   0.0061
 'International Tables Vol C Tables 4.2.6.8 and 6.1.1.4'
 'N'  'N'   0.0030   0.0019
 'International Tables Vol C Tables 4.2.6.8 and 6.1.1.4'
 'O'  'O'   0.0056   0.0036
 'International Tables Vol C Tables 4.2.6.8 and 6.1.1.4'
 
_space_group_crystal_system       triclinic
_space_group_IT_number            2
_space_group_name_H-M_alt         'P -1'
_space_group_name_Hall            '-P 1'
 
_shelx_space_group_comment
;
The symmetry employed for this shelxl refinement is uniquely defined
by the following loop, which should always be used as a source of
symmetry information in preference to the above space-group names.
They are only intended as comments.
;
 
loop_
 _space_group_symop_operation_xyz
 'x, y, z'
 '-x, -y, -z'
 
_cell_length_a                    8.3656(9)
_cell_length_b                    10.8148(12)
_cell_length_c                    11.0276(10)
_cell_angle_alpha                 90.124(3)
_cell_angle_beta                  112.236(2)
_cell_angle_gamma                 92.360(3)
_cell_volume                      922.54(17)
_cell_formula_units_Z             2
_cell_measurement_temperature     100.0(5)
_cell_measurement_reflns_used      5724
_cell_measurement_theta_min        2.50
_cell_measurement_theta_max       22.95
_exptl_crystal_description       'parallelepiped'
_exptl_crystal_colour            'orange'
_exptl_crystal_density_meas       ?
_exptl_crystal_density_method     ?
_exptl_crystal_density_diffrn     1.441          
_exptl_crystal_F_000              416
_exptl_transmission_factor_min    ?
_exptl_transmission_factor_max    ?
_exptl_crystal_size_max           0.210
_exptl_crystal_size_mid           0.200
_exptl_crystal_size_min           0.170
_exptl_absorpt_coefficient_mu     0.068
_shelx_estimated_absorpt_T_min    0.986
_shelx_estimated_absorpt_T_max    0.988
_exptl_absorpt_correction_type    'multi-scan' 
_exptl_absorpt_correction_T_min   0.964
_exptl_absorpt_correction_T_max   0.988
_exptl_absorpt_process_details   'SADABS (Krause <i>et al.</i>, 2015)' 
_exptl_absorpt_special_details    ?
_diffrn_ambient_temperature       100.0(5)
_diffrn_radiation_wavelength      0.56086
_diffrn_radiation_type            AgK\a
_diffrn_radiation_source          'I\mS 3.0 microfocus'
_diffrn_measurement_device_type   
'Bruker D8 Venture DUO with Photon III C14'
_diffrn_measurement_method       '\f and \w scans'
_diffrn_detector_area_resol_mean  ?
_diffrn_reflns_number             62411
_diffrn_reflns_av_unetI/netI      0.0491
_diffrn_reflns_av_R_equivalents   0.1267
_diffrn_reflns_limit_h_min        -11
_diffrn_reflns_limit_h_max        11
_diffrn_reflns_limit_k_min        -15
_diffrn_reflns_limit_k_max        15
_diffrn_reflns_limit_l_min        -15
_diffrn_reflns_limit_l_max        15
_diffrn_reflns_theta_min          2.078
_diffrn_reflns_theta_max          23.641
_diffrn_reflns_theta_full         19.665
_diffrn_measured_fraction_theta_max   0.999
_diffrn_measured_fraction_theta_full  0.999
_diffrn_reflns_Laue_measured_fraction_max    0.999
_diffrn_reflns_Laue_measured_fraction_full   0.999
_diffrn_reflns_point_group_measured_fraction_max   0.999
_diffrn_reflns_point_group_measured_fraction_full  0.999
_reflns_number_total              5636
_reflns_number_gt                 4078
_reflns_threshold_expression      'I > 2\s(I)'
_reflns_Friedel_coverage          0.000
_reflns_Friedel_fraction_max      .
_reflns_Friedel_fraction_full     .
 
_reflns_special_details
;
 Reflections were merged by SHELXL according to the crystal
 class for the calculation of statistics and refinement.
 
 _reflns_Friedel_fraction is defined as the number of unique
 Friedel pairs measured divided by the number that would be
 possible theoretically, ignoring centric projections and
 systematic absences.
;
 
_computing_data_collection      'Bruker APEX5'
_computing_cell_refinement      'Bruker SAINT'
_computing_data_reduction       'Bruker SAINT'  
_computing_structure_solution   'SHELXT 2018/2 (Sheldrick, 2018)'
_computing_structure_refinement 'SHELXL-2019/1 (Sheldrick, 2019)'
_computing_molecular_graphics     ?
_computing_publication_material   ?
_refine_special_details           ?
_refine_ls_structure_factor_coef  Fsqd
_refine_ls_matrix_type            full
_refine_ls_weighting_scheme       calc
_refine_ls_weighting_details
'w=1/[\s^2^(Fo^2^)+(0.0933P)^2^+0.3415P] where P=(Fo^2^+2Fc^2^)/3'
_atom_sites_solution_primary      ?
_atom_sites_solution_secondary    ?
_atom_sites_solution_hydrogens    geom
_refine_ls_hydrogen_treatment     constr
_refine_ls_extinction_method      none
_refine_ls_extinction_coef        .
_refine_ls_number_reflns          5636
_refine_ls_number_parameters      267
_refine_ls_number_restraints      0
_refine_ls_R_factor_all           0.0801
_refine_ls_R_factor_gt            0.0580
_refine_ls_wR_factor_ref          0.1786
_refine_ls_wR_factor_gt           0.1612
_refine_ls_goodness_of_fit_ref    1.053
_refine_ls_restrained_S_all       1.053
_refine_ls_shift/su_max           0.000
_refine_ls_shift/su_mean          0.000
 
loop_
 _atom_site_label
 _atom_site_type_symbol
 _atom_site_fract_x
 _atom_site_fract_y
 _atom_site_fract_z
 _atom_site_U_iso_or_equiv
 _atom_site_adp_type
 _atom_site_occupancy
 _atom_site_site_symmetry_order  
 _atom_site_calc_flag
 _atom_site_refinement_flags_posn
 _atom_site_refinement_flags_adp
 _atom_site_refinement_flags_occupancy
 _atom_site_disorder_assembly
 _atom_site_disorder_group
F1 F 0.83989(14) 0.29830(11) 0.49341(11) 0.0334(3) Uani 1 1 d . . . . .
F2 F 0.68041(15) 0.46322(10) 0.40214(11) 0.0329(3) Uani 1 1 d . . . . .
O1 O 0.9868(2) 0.64634(15) 0.91501(17) 0.0503(4) Uani 1 1 d . . . . .
O2 O 0.8067(2) 0.59370(17) 1.00420(17) 0.0542(5) Uani 1 1 d . . . . .
O3 O 0.11655(18) 0.03924(13) 0.90282(13) 0.0334(3) Uani 1 1 d . . . . .
N1 N 0.70255(17) 0.40307(13) 0.61854(13) 0.0220(3) Uani 1 1 d . . . . .
N2 N 0.53059(18) 0.27455(13) 0.42124(13) 0.0232(3) Uani 1 1 d . . . . .
N3 N 0.8619(2) 0.58350(15) 0.91670(16) 0.0338(4) Uani 1 1 d . . . . .
N4 N 0.3266(2) 0.03227(15) 0.81573(17) 0.0339(4) Uani 1 1 d . . . . .
C1 C 0.8113(2) 0.49100(15) 0.69644(17) 0.0254(3) Uani 1 1 d . . . . .
C2 C 0.7782(2) 0.49625(15) 0.81229(16) 0.0261(3) Uani 1 1 d . . . . .
C3 C 0.6508(2) 0.40575(15) 0.80789(15) 0.0226(3) Uani 1 1 d . . . . .
C4 C 0.60263(19) 0.34904(14) 0.68348(14) 0.0196(3) Uani 1 1 d . . . . .
C5 C 0.46890(19) 0.25964(14) 0.61819(14) 0.0191(3) Uani 1 1 d . . . . .
C6 C 0.4319(2) 0.22476(15) 0.48942(14) 0.0210(3) Uani 1 1 d . . . . .
C7 C 0.2954(2) 0.14587(17) 0.40020(16) 0.0275(3) Uani 1 1 d . . . . .
C8 C 0.3160(3) 0.15225(18) 0.28191(16) 0.0322(4) Uani 1 1 d . . . . .
H8 H 0.243657 0.110756 0.202990 0.039 Uiso 1 1 calc R U . . .
C9 C 0.4617(2) 0.23019(17) 0.29708(16) 0.0284(4) Uani 1 1 d . . . . .
C10 C 0.9425(2) 0.56238(19) 0.6608(2) 0.0358(4) Uani 1 1 d . . . . .
H10A H 1.058515 0.545748 0.723731 0.054 Uiso 1 1 calc R U . . .
H10B H 0.923356 0.651029 0.662727 0.054 Uiso 1 1 calc R U . . .
H10C H 0.932168 0.537394 0.572605 0.054 Uiso 1 1 calc R U . . .
C11 C 0.5884(2) 0.37521(18) 0.91504(16) 0.0302(4) Uani 1 1 d . . . . .
H11A H 0.558133 0.286416 0.911542 0.045 Uiso 1 1 calc R U . . .
H11B H 0.486332 0.422256 0.903914 0.045 Uiso 1 1 calc R U . . .
H11C H 0.680000 0.396927 0.999986 0.045 Uiso 1 1 calc R U . . .
C12 C 0.3658(2) 0.20319(14) 0.68881(14) 0.0198(3) Uani 1 1 d . . . . .
C13 C 0.4076(2) 0.08930(17) 0.74492(19) 0.0302(4) Uani 1 1 d . . . . .
H13 H 0.499166 0.048464 0.732988 0.036 Uiso 1 1 calc R U . . .
C14 C 0.1999(2) 0.09218(16) 0.83061(15) 0.0263(3) Uani 1 1 d . . . . .
C15 C 0.1421(2) 0.20633(16) 0.77422(16) 0.0254(3) Uani 1 1 d . . . . .
H15 H 0.047443 0.243922 0.784868 0.030 Uiso 1 1 calc R U . . .
C16 C 0.2281(2) 0.26130(15) 0.70306(16) 0.0236(3) Uani 1 1 d . . . . .
H16 H 0.193961 0.338873 0.663555 0.028 Uiso 1 1 calc R U . . .
C17 C 0.1559(3) 0.0728(2) 0.4246(2) 0.0402(5) Uani 1 1 d . . . . .
H17A H 0.075338 0.035196 0.342004 0.060 Uiso 1 1 calc R U . . .
H17B H 0.093659 0.127558 0.460578 0.060 Uiso 1 1 calc R U . . .
H17C H 0.207057 0.007610 0.487212 0.060 Uiso 1 1 calc R U . . .
C18 C 0.5360(3) 0.2603(2) 0.19719(19) 0.0405(5) Uani 1 1 d . . . . .
H18A H 0.463393 0.220654 0.113271 0.061 Uiso 1 1 calc R U . . .
H18B H 0.653088 0.229810 0.225584 0.061 Uiso 1 1 calc R U . . .
H18C H 0.540607 0.350161 0.186844 0.061 Uiso 1 1 calc R U . . .
C19 C 0.1722(3) -0.0821(2) 0.9538(2) 0.0420(5) Uani 1 1 d . . . . .
H19A H 0.111002 -0.109278 1.009923 0.063 Uiso 1 1 calc R U . . .
H19B H 0.296990 -0.077572 1.005026 0.063 Uiso 1 1 calc R U . . .
H19C H 0.146246 -0.141381 0.880741 0.063 Uiso 1 1 calc R U . . .
B1 B 0.6937(2) 0.36109(18) 0.48118(18) 0.0244(4) Uani 1 1 d . . . . .
 
loop_
 _atom_site_aniso_label
 _atom_site_aniso_U_11
 _atom_site_aniso_U_22
 _atom_site_aniso_U_33
 _atom_site_aniso_U_23
 _atom_site_aniso_U_13
 _atom_site_aniso_U_12
F1 0.0279(5) 0.0364(6) 0.0446(6) 0.0075(5) 0.0228(5) 0.0104(4)
F2 0.0396(6) 0.0281(5) 0.0374(5) 0.0129(4) 0.0213(5) 0.0046(4)
O1 0.0405(9) 0.0393(9) 0.0578(9) -0.0071(7) 0.0059(7) -0.0208(7)
O2 0.0504(10) 0.0580(11) 0.0515(9) -0.0316(8) 0.0180(8) -0.0119(8)
O3 0.0362(7) 0.0359(7) 0.0342(6) 0.0044(5) 0.0211(6) -0.0083(6)
N1 0.0181(6) 0.0217(6) 0.0286(6) 0.0040(5) 0.0117(5) 0.0004(5)
N2 0.0264(7) 0.0242(7) 0.0231(6) 0.0022(5) 0.0136(5) 0.0044(5)
N3 0.0276(8) 0.0241(7) 0.0398(8) -0.0053(6) 0.0020(6) -0.0021(6)
N4 0.0319(8) 0.0305(8) 0.0448(9) 0.0125(6) 0.0207(7) 0.0027(6)
C1 0.0192(7) 0.0208(7) 0.0350(8) 0.0039(6) 0.0092(6) -0.0009(6)
C2 0.0213(7) 0.0212(8) 0.0317(8) -0.0025(6) 0.0061(6) -0.0030(6)
C3 0.0192(7) 0.0241(8) 0.0237(7) -0.0024(5) 0.0075(5) -0.0008(6)
C4 0.0177(6) 0.0190(7) 0.0234(6) 0.0018(5) 0.0094(5) -0.0012(5)
C5 0.0171(6) 0.0192(7) 0.0218(6) 0.0013(5) 0.0084(5) 0.0010(5)
C6 0.0201(7) 0.0226(7) 0.0224(7) 0.0006(5) 0.0103(5) 0.0016(6)
C7 0.0242(8) 0.0295(9) 0.0273(7) -0.0064(6) 0.0084(6) 0.0001(6)
C8 0.0338(9) 0.0356(10) 0.0234(7) -0.0073(6) 0.0062(7) 0.0062(7)
C9 0.0371(9) 0.0285(8) 0.0230(7) 0.0009(6) 0.0143(7) 0.0106(7)
C10 0.0256(8) 0.0303(9) 0.0532(11) 0.0081(8) 0.0175(8) -0.0051(7)
C11 0.0279(8) 0.0396(10) 0.0233(7) -0.0074(6) 0.0106(6) -0.0055(7)
C12 0.0192(7) 0.0200(7) 0.0207(6) -0.0009(5) 0.0085(5) -0.0027(5)
C13 0.0277(8) 0.0243(8) 0.0453(10) 0.0090(7) 0.0212(7) 0.0053(6)
C14 0.0274(8) 0.0298(9) 0.0230(7) 0.0003(6) 0.0118(6) -0.0084(7)
C15 0.0246(8) 0.0249(8) 0.0323(8) -0.0048(6) 0.0176(6) -0.0035(6)
C16 0.0231(7) 0.0208(7) 0.0296(7) 0.0032(6) 0.0131(6) 0.0017(6)
C17 0.0316(10) 0.0470(12) 0.0407(10) -0.0179(9) 0.0140(8) -0.0167(9)
C18 0.0618(14) 0.0401(11) 0.0315(9) 0.0057(8) 0.0300(9) 0.0148(10)
C19 0.0490(12) 0.0364(11) 0.0517(12) 0.0136(9) 0.0315(10) 0.0043(9)
B1 0.0248(8) 0.0238(9) 0.0298(8) 0.0061(7) 0.0158(7) 0.0042(7)
 
_geom_special_details
;
 All esds (except the esd in the dihedral angle between two l.s. planes)
 are estimated using the full covariance matrix.  The cell esds are taken
 into account individually in the estimation of esds in distances, angles
 and torsion angles; correlations between esds in cell parameters are only
 used when they are defined by crystal symmetry.  An approximate (isotropic)
 treatment of cell esds is used for estimating esds involving l.s. planes.
;
 
loop_
 _geom_bond_atom_site_label_1
 _geom_bond_atom_site_label_2
 _geom_bond_distance
 _geom_bond_site_symmetry_2
 _geom_bond_publ_flag
F1 B1 1.385(2) . ?
F2 B1 1.390(2) . ?
O1 N3 1.229(2) . ?
O2 N3 1.224(2) . ?
O3 C14 1.3555(19) . ?
O3 C19 1.453(2) . ?
N1 C1 1.343(2) . ?
N1 C4 1.4027(19) . ?
N1 B1 1.554(2) . ?
N2 C9 1.347(2) . ?
N2 C6 1.404(2) . ?
N2 B1 1.544(2) . ?
N3 C2 1.427(2) . ?
N4 C14 1.326(2) . ?
N4 C13 1.348(2) . ?
C1 C2 1.407(2) . ?
C1 C10 1.487(2) . ?
C2 C3 1.404(2) . ?
C3 C4 1.407(2) . ?
C3 C11 1.494(2) . ?
C4 C5 1.415(2) . ?
C5 C6 1.382(2) . ?
C5 C12 1.480(2) . ?
C6 C7 1.437(2) . ?
C7 C8 1.381(2) . ?
C7 C17 1.490(3) . ?
C8 C9 1.409(3) . ?
C8 H8 0.9500 . ?
C9 C18 1.486(2) . ?
C10 H10A 0.9800 . ?
C10 H10B 0.9800 . ?
C10 H10C 0.9800 . ?
C11 H11A 0.9800 . ?
C11 H11B 0.9800 . ?
C11 H11C 0.9800 . ?
C12 C13 1.377(2) . ?
C12 C16 1.393(2) . ?
C13 H13 0.9500 . ?
C14 C15 1.403(2) . ?
C15 C16 1.372(2) . ?
C15 H15 0.9500 . ?
C16 H16 0.9500 . ?
C17 H17A 0.9800 . ?
C17 H17B 0.9800 . ?
C17 H17C 0.9800 . ?
C18 H18A 0.9800 . ?
C18 H18B 0.9800 . ?
C18 H18C 0.9800 . ?
C19 H19A 0.9800 . ?
C19 H19B 0.9800 . ?
C19 H19C 0.9800 . ?
 
loop_
 _geom_angle_atom_site_label_1
 _geom_angle_atom_site_label_2
 _geom_angle_atom_site_label_3
 _geom_angle
 _geom_angle_site_symmetry_1
 _geom_angle_site_symmetry_3
 _geom_angle_publ_flag
C14 O3 C19 115.84(15) . . ?
C1 N1 C4 109.27(13) . . ?
C1 N1 B1 126.13(14) . . ?
C4 N1 B1 124.52(13) . . ?
C9 N2 C6 108.16(14) . . ?
C9 N2 B1 126.47(14) . . ?
C6 N2 B1 125.33(13) . . ?
O2 N3 O1 122.31(17) . . ?
O2 N3 C2 119.10(16) . . ?
O1 N3 C2 118.59(18) . . ?
C14 N4 C13 116.32(16) . . ?
N1 C1 C2 107.09(14) . . ?
N1 C1 C10 123.46(16) . . ?
C2 C1 C10 129.42(16) . . ?
C3 C2 C1 110.20(14) . . ?
C3 C2 N3 125.93(16) . . ?
C1 C2 N3 123.86(16) . . ?
C2 C3 C4 104.33(14) . . ?
C2 C3 C11 126.79(15) . . ?
C4 C3 C11 128.83(15) . . ?
N1 C4 C3 109.05(13) . . ?
N1 C4 C5 120.25(13) . . ?
C3 C4 C5 130.49(14) . . ?
C6 C5 C4 121.24(14) . . ?
C6 C5 C12 119.39(13) . . ?
C4 C5 C12 119.38(13) . . ?
C5 C6 N2 120.53(14) . . ?
C5 C6 C7 131.30(15) . . ?
N2 C6 C7 108.07(13) . . ?
C8 C7 C6 105.64(15) . . ?
C8 C7 C17 125.47(16) . . ?
C6 C7 C17 128.89(15) . . ?
C7 C8 C9 109.02(15) . . ?
C7 C8 H8 125.5 . . ?
C9 C8 H8 125.5 . . ?
N2 C9 C8 109.10(15) . . ?
N2 C9 C18 123.19(18) . . ?
C8 C9 C18 127.69(17) . . ?
C1 C10 H10A 109.5 . . ?
C1 C10 H10B 109.5 . . ?
H10A C10 H10B 109.5 . . ?
C1 C10 H10C 109.5 . . ?
H10A C10 H10C 109.5 . . ?
H10B C10 H10C 109.5 . . ?
C3 C11 H11A 109.5 . . ?
C3 C11 H11B 109.5 . . ?
H11A C11 H11B 109.5 . . ?
C3 C11 H11C 109.5 . . ?
H11A C11 H11C 109.5 . . ?
H11B C11 H11C 109.5 . . ?
C13 C12 C16 117.95(14) . . ?
C13 C12 C5 119.31(14) . . ?
C16 C12 C5 122.73(14) . . ?
N4 C13 C12 123.98(16) . . ?
N4 C13 H13 118.0 . . ?
C12 C13 H13 118.0 . . ?
N4 C14 O3 118.38(16) . . ?
N4 C14 C15 124.65(15) . . ?
O3 C14 C15 116.95(16) . . ?
C16 C15 C14 117.12(15) . . ?
C16 C15 H15 121.4 . . ?
C14 C15 H15 121.4 . . ?
C15 C16 C12 119.90(15) . . ?
C15 C16 H16 120.0 . . ?
C12 C16 H16 120.0 . . ?
C7 C17 H17A 109.5 . . ?
C7 C17 H17B 109.5 . . ?
H17A C17 H17B 109.5 . . ?
C7 C17 H17C 109.5 . . ?
H17A C17 H17C 109.5 . . ?
H17B C17 H17C 109.5 . . ?
C9 C18 H18A 109.5 . . ?
C9 C18 H18B 109.5 . . ?
H18A C18 H18B 109.5 . . ?
C9 C18 H18C 109.5 . . ?
H18A C18 H18C 109.5 . . ?
H18B C18 H18C 109.5 . . ?
O3 C19 H19A 109.5 . . ?
O3 C19 H19B 109.5 . . ?
H19A C19 H19B 109.5 . . ?
O3 C19 H19C 109.5 . . ?
H19A C19 H19C 109.5 . . ?
H19B C19 H19C 109.5 . . ?
F1 B1 F2 109.88(14) . . ?
F1 B1 N2 110.20(14) . . ?
F2 B1 N2 109.76(14) . . ?
F1 B1 N1 110.02(14) . . ?
F2 B1 N1 110.11(14) . . ?
N2 B1 N1 106.81(13) . . ?
 
loop_
 _geom_torsion_atom_site_label_1
 _geom_torsion_atom_site_label_2
 _geom_torsion_atom_site_label_3
 _geom_torsion_atom_site_label_4
 _geom_torsion
 _geom_torsion_site_symmetry_1
 _geom_torsion_site_symmetry_2
 _geom_torsion_site_symmetry_3
 _geom_torsion_site_symmetry_4
 _geom_torsion_publ_flag
C4 N1 C1 C2 -1.53(19) . . . . ?
B1 N1 C1 C2 -178.31(15) . . . . ?
C4 N1 C1 C10 176.69(15) . . . . ?
B1 N1 C1 C10 -0.1(3) . . . . ?
N1 C1 C2 C3 2.5(2) . . . . ?
C10 C1 C2 C3 -175.59(17) . . . . ?
N1 C1 C2 N3 -176.48(15) . . . . ?
C10 C1 C2 N3 5.4(3) . . . . ?
O2 N3 C2 C3 -9.9(3) . . . . ?
O1 N3 C2 C3 170.52(18) . . . . ?
O2 N3 C2 C1 168.92(18) . . . . ?
O1 N3 C2 C1 -10.7(3) . . . . ?
C1 C2 C3 C4 -2.37(19) . . . . ?
N3 C2 C3 C4 176.57(16) . . . . ?
C1 C2 C3 C11 175.32(16) . . . . ?
N3 C2 C3 C11 -5.7(3) . . . . ?
C1 N1 C4 C3 0.06(18) . . . . ?
B1 N1 C4 C3 176.90(14) . . . . ?
C1 N1 C4 C5 175.40(14) . . . . ?
B1 N1 C4 C5 -7.8(2) . . . . ?
C2 C3 C4 N1 1.42(18) . . . . ?
C11 C3 C4 N1 -176.21(16) . . . . ?
C2 C3 C4 C5 -173.29(16) . . . . ?
C11 C3 C4 C5 9.1(3) . . . . ?
N1 C4 C5 C6 -0.9(2) . . . . ?
C3 C4 C5 C6 173.30(16) . . . . ?
N1 C4 C5 C12 179.61(14) . . . . ?
C3 C4 C5 C12 -6.2(3) . . . . ?
C4 C5 C6 N2 2.1(2) . . . . ?
C12 C5 C6 N2 -178.39(14) . . . . ?
C4 C5 C6 C7 -173.73(17) . . . . ?
C12 C5 C6 C7 5.8(3) . . . . ?
C9 N2 C6 C5 -176.82(15) . . . . ?
B1 N2 C6 C5 5.3(2) . . . . ?
C9 N2 C6 C7 -0.10(18) . . . . ?
B1 N2 C6 C7 -177.94(15) . . . . ?
C5 C6 C7 C8 175.63(18) . . . . ?
N2 C6 C7 C8 -0.61(19) . . . . ?
C5 C6 C7 C17 -3.2(3) . . . . ?
N2 C6 C7 C17 -179.46(19) . . . . ?
C6 C7 C8 C9 1.1(2) . . . . ?
C17 C7 C8 C9 179.98(19) . . . . ?
C6 N2 C9 C8 0.78(19) . . . . ?
B1 N2 C9 C8 178.58(15) . . . . ?
C6 N2 C9 C18 -178.11(16) . . . . ?
B1 N2 C9 C18 -0.3(3) . . . . ?
C7 C8 C9 N2 -1.2(2) . . . . ?
C7 C8 C9 C18 177.64(18) . . . . ?
C6 C5 C12 C13 82.8(2) . . . . ?
C4 C5 C12 C13 -97.73(19) . . . . ?
C6 C5 C12 C16 -98.20(19) . . . . ?
C4 C5 C12 C16 81.30(19) . . . . ?
C14 N4 C13 C12 -0.2(3) . . . . ?
C16 C12 C13 N4 -1.9(3) . . . . ?
C5 C12 C13 N4 177.19(16) . . . . ?
C13 N4 C14 O3 -178.98(16) . . . . ?
C13 N4 C14 C15 2.5(3) . . . . ?
C19 O3 C14 N4 -2.0(2) . . . . ?
C19 O3 C14 C15 176.58(16) . . . . ?
N4 C14 C15 C16 -2.7(3) . . . . ?
O3 C14 C15 C16 178.84(15) . . . . ?
C14 C15 C16 C12 0.4(2) . . . . ?
C13 C12 C16 C15 1.7(2) . . . . ?
C5 C12 C16 C15 -177.35(14) . . . . ?
C9 N2 B1 F1 -69.7(2) . . . . ?
C6 N2 B1 F1 107.77(17) . . . . ?
C9 N2 B1 F2 51.5(2) . . . . ?
C6 N2 B1 F2 -131.08(16) . . . . ?
C9 N2 B1 N1 170.83(15) . . . . ?
C6 N2 B1 N1 -11.7(2) . . . . ?
C1 N1 B1 F1 69.6(2) . . . . ?
C4 N1 B1 F1 -106.75(17) . . . . ?
C1 N1 B1 F2 -51.7(2) . . . . ?
C4 N1 B1 F2 132.00(16) . . . . ?
C1 N1 B1 N2 -170.83(15) . . . . ?
C4 N1 B1 N2 12.9(2) . . . . ?
 
_refine_diff_density_max    1.028
_refine_diff_density_min   -0.468
_refine_diff_density_rms    0.067

_shelx_res_file
;
TITL Gwaro7_a.res in P-1
    Gwaro7_a.res
    created by SHELXL-2019/1 at 10:12:42 on 29-Apr-2024

CELL  0.56086   8.3656  10.8148  11.0276   90.124  112.236   92.360
ZERR    2.000   0.0009   0.0012   0.0010    0.003    0.002    0.003
LATT  1
SFAC C H B F N O
UNIT 38 38 2 4 8 6
OMIT 0 0 4
ACTA
LIST 4
TEMP -173
SIZE 0.17 0.20 0.21
L.S. 10
BOND $H
CONF
REM LIST 6
FMAP 2
PLAN -10
WGHT    0.093300    0.341500
FVAR       0.75842
F1    4    0.839894    0.298304    0.493407    11.00000    0.02794    0.03641 =
         0.04462    0.00754    0.02282    0.01040
F2    4    0.680407    0.463220    0.402140    11.00000    0.03956    0.02808 =
         0.03738    0.01288    0.02132    0.00458
O1    6    0.986804    0.646339    0.915009    11.00000    0.04047    0.03933 =
         0.05779   -0.00713    0.00593   -0.02081
O2    6    0.806667    0.593699    1.004197    11.00000    0.05045    0.05801 =
         0.05149   -0.03163    0.01805   -0.01190
O3    6    0.116546    0.039239    0.902823    11.00000    0.03619    0.03586 =
         0.03419    0.00440    0.02114   -0.00835
N1    5    0.702549    0.403065    0.618541    11.00000    0.01813    0.02169 =
         0.02865    0.00397    0.01173    0.00040
N2    5    0.530586    0.274551    0.421239    11.00000    0.02640    0.02422 =
         0.02314    0.00221    0.01359    0.00435
N3    5    0.861932    0.583495    0.916705    11.00000    0.02757    0.02407 =
         0.03982   -0.00528    0.00199   -0.00208
N4    5    0.326646    0.032274    0.815730    11.00000    0.03189    0.03047 =
         0.04482    0.01246    0.02069    0.00267
C1    1    0.811328    0.491004    0.696442    11.00000    0.01916    0.02079 =
         0.03499    0.00392    0.00917   -0.00089
C2    1    0.778231    0.496250    0.812288    11.00000    0.02131    0.02124 =
         0.03175   -0.00251    0.00607   -0.00299
C3    1    0.650758    0.405754    0.807891    11.00000    0.01922    0.02414 =
         0.02370   -0.00244    0.00752   -0.00080
C4    1    0.602632    0.349043    0.683485    11.00000    0.01774    0.01898 =
         0.02335    0.00182    0.00938   -0.00122
C5    1    0.468898    0.259637    0.618189    11.00000    0.01705    0.01924 =
         0.02180    0.00132    0.00837    0.00096
C6    1    0.431939    0.224762    0.489416    11.00000    0.02013    0.02263 =
         0.02235    0.00065    0.01025    0.00156
C7    1    0.295409    0.145867    0.400196    11.00000    0.02421    0.02948 =
         0.02733   -0.00637    0.00837    0.00007
C8    1    0.316045    0.152246    0.281908    11.00000    0.03384    0.03561 =
         0.02336   -0.00728    0.00619    0.00619
AFIX  43
H8    2    0.243657    0.110756    0.202990    11.00000   -1.20000
AFIX   0
C9    1    0.461730    0.230189    0.297082    11.00000    0.03707    0.02852 =
         0.02302    0.00091    0.01426    0.01062
C10   1    0.942531    0.562381    0.660840    11.00000    0.02559    0.03028 =
         0.05318    0.00812    0.01750   -0.00506
AFIX 137
H10A  2    1.058515    0.545748    0.723731    11.00000   -1.50000
H10B  2    0.923356    0.651029    0.662727    11.00000   -1.50000
H10C  2    0.932168    0.537394    0.572605    11.00000   -1.50000
AFIX   0
C11   1    0.588449    0.375213    0.915044    11.00000    0.02788    0.03956 =
         0.02326   -0.00744    0.01063   -0.00549
AFIX 137
H11A  2    0.558133    0.286416    0.911542    11.00000   -1.50000
H11B  2    0.486332    0.422256    0.903914    11.00000   -1.50000
H11C  2    0.680000    0.396927    0.999986    11.00000   -1.50000
AFIX   0
C12   1    0.365752    0.203186    0.688810    11.00000    0.01922    0.02005 =
         0.02074   -0.00094    0.00853   -0.00270
C13   1    0.407638    0.089304    0.744918    11.00000    0.02772    0.02433 =
         0.04532    0.00900    0.02120    0.00533
AFIX  43
H13   2    0.499166    0.048464    0.732988    11.00000   -1.20000
AFIX   0
C14   1    0.199886    0.092184    0.830610    11.00000    0.02738    0.02976 =
         0.02300    0.00026    0.01182   -0.00843
C15   1    0.142083    0.206335    0.774221    11.00000    0.02462    0.02492 =
         0.03225   -0.00477    0.01762   -0.00348
AFIX  43
H15   2    0.047443    0.243922    0.784868    11.00000   -1.20000
AFIX   0
C16   1    0.228146    0.261297    0.703060    11.00000    0.02312    0.02080 =
         0.02957    0.00321    0.01306    0.00169
AFIX  43
H16   2    0.193961    0.338873    0.663555    11.00000   -1.20000
AFIX   0
C17   1    0.155927    0.072804    0.424585    11.00000    0.03161    0.04699 =
         0.04068   -0.01790    0.01400   -0.01665
AFIX 137
H17A  2    0.075338    0.035196    0.342004    11.00000   -1.50000
H17B  2    0.093659    0.127558    0.460578    11.00000   -1.50000
H17C  2    0.207057    0.007610    0.487212    11.00000   -1.50000
AFIX   0
C18   1    0.536031    0.260264    0.197189    11.00000    0.06185    0.04013 =
         0.03153    0.00566    0.02997    0.01477
AFIX 137
H18A  2    0.463393    0.220654    0.113271    11.00000   -1.50000
H18B  2    0.653088    0.229810    0.225584    11.00000   -1.50000
H18C  2    0.540607    0.350161    0.186844    11.00000   -1.50000
AFIX   0
C19   1    0.172226   -0.082123    0.953774    11.00000    0.04899    0.03644 =
         0.05170    0.01358    0.03146    0.00433
AFIX 137
H19A  2    0.111002   -0.109278    1.009923    11.00000   -1.50000
H19B  2    0.296990   -0.077572    1.005026    11.00000   -1.50000
H19C  2    0.146246   -0.141381    0.880741    11.00000   -1.50000
AFIX   0
B1    3    0.693716    0.361086    0.481182    11.00000    0.02482    0.02384 =
         0.02978    0.00613    0.01580    0.00417
HKLF 4


REM  Gwaro7_a.res in P-1
REM wR2 = 0.1786, GooF = S = 1.053, Restrained GooF = 1.053 for all data
REM R1 = 0.0580 for 4078 Fo > 4sig(Fo) and 0.0801 for all 5636 data
REM 267 parameters refined using 0 restraints

END

WGHT      0.0933      0.3415

REM Highest difference peak  1.028,  deepest hole -0.468,  1-sigma level  0.067
Q1    1   0.0820 -0.1384  1.1222  11.00000  0.05    1.03
Q2    1   0.0570  0.0974  0.9034  11.00000  0.05    0.84
Q3    1   0.3212  0.0792  0.8618  11.00000  0.05    0.48
Q4    1   0.1535  0.1451  0.8292  11.00000  0.05    0.43
Q5    1   0.9882  0.6492  0.8427  11.00000  0.05    0.40
Q6    1   0.5361  0.2998  0.6543  11.00000  0.05    0.35
Q7    1   0.7951  0.4971  0.7651  11.00000  0.05    0.33
Q8    1   0.5652  0.1871  0.1623  11.00000  0.05    0.33
Q9    1   0.7190  0.4558  0.8129  11.00000  0.05    0.33
Q10   1   0.4533  0.2430  0.5539  11.00000  0.05    0.32
;
_shelx_res_checksum   51690

_shelx_hkl_file
;
  -1   0   0  576.44   41.10
   1   0   0  569.24   41.30
  -2   0   0  423.96   34.00
  -2   0   0  463.65   34.90
   2   0   0  420.16   34.10
  -3   0   0  371.86   27.00
  -3   0   0  359.26   32.50
  -3   0   0  391.16   27.70
  -3   0   0  353.26   31.60
  -3   0   0  369.66   27.50
   3   0   0  420.06   33.30
   3   0   0  344.67   27.30
   3   0   0  383.26   32.40
   3   0   0  394.36   27.20
   3   0   0  362.56   27.40
  -4   0   0  173.98   13.40
  -4   0   0  153.28   14.20
  -4   0   0  169.18   13.20
  -4   0   0  196.88   20.40
  -4   0   0  164.08   14.20
  -4   0   0  191.78   14.10
  -4   0   0  171.78   25.70
   4   0   0  154.88   13.70
   4   0   0  174.28   19.80
   4   0   0  173.68   14.40
   4   0   0  170.38   14.40
   4   0   0  176.98   13.30
   4   0   0  151.48   21.10
  -5   0   0    1.80    1.80
  -5   0   0   -0.70    5.80
  -5   0   0    0.50    1.20
  -5   0   0   -0.10    1.40
  -5   0   0    0.20    7.70
  -5   0   0    3.00    1.40
  -5   0   0   -0.80    1.10
   5   0   0   -0.90    6.10
   5   0   0    1.00    1.50
   5   0   0    0.60    1.10
   5   0   0   -0.50    1.10
   5   0   0   14.10    8.40
   5   0   0    0.80    1.60
  -6   0   0  346.47   28.50
  -6   0   0  320.97   35.60
  -6   0   0  403.36   40.50
  -6   0   0  352.96   26.80
  -6   0   0  358.76   27.60
  -6   0   0  342.17   28.10
  -6   0   0  341.57   26.40
   6   0   0  350.26   38.10
   6   0   0  366.26   28.70
   6   0   0  353.56   26.60
   6   0   0  357.86   27.80
   6   0   0  403.06   39.10
   6   0   0  363.86   28.40
  -7   0   0   46.80    6.40
  -7   0   0   36.10    5.50
  -7   0   0   51.89    8.60
  -7   0   0   33.70    6.30
  -7   0   0   47.30   17.20
  -7   0   0   34.00    6.50
   7   0   0   51.89    8.50
   7   0   0   46.10    7.70
   7   0   0   44.80    5.90
   7   0   0   43.80   15.40
   7   0   0   31.10    6.30
  -8   0   0   52.69   19.40
  -8   0   0   96.69   11.10
  -8   0   0   76.19   10.90
  -8   0   0   64.49    8.70
  -8   0   0   60.89   10.50
  -8   0   0   67.99    8.50
  -8   0   0   98.69   24.30
   8   0   0   74.39    8.80
   8   0   0   77.09   22.90
   8   0   0   79.29   11.20
   8   0   0   89.19   12.20
   8   0   0  109.49   23.50
  -9   0   0    2.40    2.30
  -9   0   0    2.80   15.60
  -9   0   0    0.40    1.70
  -9   0   0    8.40   14.70
  -9   0   0    8.60    4.50
  -9   0   0   -0.40    2.50
  -9   0   0    4.90    3.10
   9   0   0   13.80   16.70
   9   0   0   -1.60    2.40
   9   0   0    4.00    2.90
   9   0   0    7.00    3.80
   9   0   0    9.40   13.70
 -10   0   0    6.50    4.10
 -10   0   0    4.00   27.70
 -10   0   0    6.40    2.70
 -10   0   0    5.20    3.10
 -10   0   0    7.30    4.00
 -10   0   0   53.79   32.60
 -10   0   0    4.20    3.70
  10   0   0  -13.20   23.50
  10   0   0   -1.70    2.30
  10   0   0    3.30    4.00
  10   0   0    7.10   21.00
  10   0   0    0.80    2.60
  10   0   0   -0.90    2.90
 -11   0   0   17.80    4.40
 -11   0   0   14.90    6.30
 -11   0   0   17.60    4.70
 -11   0   0    9.90    4.60
 -11   0   0   -6.00   24.90
 -11   0   0  -12.70   28.20
 -11   0   0    8.50    4.90
  11   0   0   16.30    6.60
  11   0   0    4.20    3.70
  11   0   0   14.10    5.60
  11   0   0  -30.60   25.60
  11   0   0   31.30   28.60
  11   0   0   11.00    5.30
  11  -1   0    2.30    3.20
  11  -1   0    5.80    4.90
  11  -1   0   12.70   25.00
  11  -1   0   17.50   22.80
  11  -1   0    5.30    4.50
  11  -1   0    4.60    3.70
 -11   1   0    1.60   25.10
 -11   1   0    6.20   23.30
 -11   1   0    1.10    3.70
 -11   1   0   -1.40    1.50
 -11   1   0    1.30    3.00
 -11   1   0    0.80    3.10
 -11   1   0    1.30    2.10
  10  -1   0    1.70    3.40
  10  -1   0    7.90    4.70
  10  -1   0    5.30    4.00
  10  -1   0    6.40   23.90
  10  -1   0   26.50   24.90
 -10   1   0   33.90   28.00
 -10   1   0    0.40    2.80
 -10   1   0    3.00    2.00
 -10   1   0    0.10    2.00
 -10   1   0    3.10    3.70
 -10   1   0   -0.70    2.10
 -10   1   0   -9.90   18.10
   9  -1   0    7.10    3.60
   9  -1   0    7.40    3.80
   9  -1   0   13.30   18.00
   9  -1   0    1.40   16.20
  -9   1   0   12.10    5.10
  -9   1   0   15.30    4.20
  -9   1   0   10.30    4.40
  -9   1   0   40.10   22.60
  -9   1   0   -2.10   17.00
  -9   1   0    4.70    3.20
  -9   1   0   11.60    3.40
   8  -1   0   -8.10   11.50
   8  -1   0    0.30    2.40
   8  -1   0   -2.20    1.30
   8  -1   0    2.70    2.30
   8  -1   0   -7.20   11.10
  -8   1   0   -0.80   10.80
  -8   1   0    3.40    3.30
  -8   1   0   -0.20    1.60
  -8   1   0   -0.50    1.80
  -8   1   0   -0.90    1.10
  -8   1   0    0.60    2.50
  -8   1   0   -9.70   16.00
   7  -1   0    7.40    3.00
   7  -1   0    7.00   11.50
   7  -1   0    3.60    2.60
   7  -1   0    4.10    2.80
  -7   1   0    2.40    2.20
  -7   1   0   10.10    4.10
  -7   1   0    8.20    2.90
  -7   1   0    7.20    2.40
  -7   1   0    7.90    3.60
  -7   1   0   20.40   11.70
   6  -1   0   -2.00    7.20
   6  -1   0    2.80    2.40
   6  -1   0    2.40    2.20
   6  -1   0    6.60    8.50
   6  -1   0    3.30    2.20
  -6   1   0    6.80    6.80
  -6   1   0    0.60    2.10
  -6   1   0    2.10    1.60
  -6   1   0   11.80   11.50
  -6   1   0    3.00    1.60
  -6   1   0    4.50    2.80
  -6   1   0    2.90    1.80
   5  -1   0    5.00    7.40
   5  -1   0    0.70    1.20
   5  -1   0   -0.20    1.30
   5  -1   0    1.80    1.60
   5  -1   0   -8.80    5.10
  -5   1   0   -0.50    0.90
  -5   1   0   -0.20    1.20
  -5   1   0    0.70    1.20
  -5   1   0   -4.80    5.60
  -5   1   0    0.10    0.80
  -5   1   0   -0.70    1.20
  -5   1   0    6.90    6.80
   4  -1   0  171.98   19.80
   4  -1   0  135.59   19.50
   4  -1   0  154.88   12.90
   4  -1   0  144.89   12.30
   4  -1   0  161.28   13.10
  -4   1   0  147.49   11.60
  -4   1   0  147.79   12.70
  -4   1   0  171.98   22.40
  -4   1   0  142.89   12.00
  -4   1   0  167.18   20.90
  -4   1   0  134.79   12.10
  -4   1   0  145.39   12.90
   3  -1   0   82.89    7.20
   3  -1   0   78.89    7.60
   3  -1   0   81.79    7.50
   3  -1   0  100.19   13.60
   3  -1   0   87.39   13.10
  -3   1   0   79.89    7.60
  -3   1   0   82.39    7.20
  -3   1   0   86.19    6.80
  -3   1   0   79.89    7.60
  -3   1   0   75.09   12.20
  -3   1   0   75.99   11.70
   2  -1   0  307.57   25.30
   2  -1   0  312.47   21.50
   2  -1   0  309.27   25.10
  -2   1   0  292.77   25.30
  -2   1   0  287.57   21.70
  -2   1   0  309.07   21.90
  -2   1   0  288.97   24.70
   1  -1   0  361.96   27.80
  -1   1   0  383.06   27.70
  -1   1   0  373.56   28.00
  -1  -1   0  548.35   39.40
  -1  -1   0  533.15   39.00
   1   1   0  499.25   39.10
   1   1   0  538.75   39.00
  -2  -1   0  115.59   12.90
  -2  -1   0  112.09    8.50
  -2  -1   0  124.69    9.30
  -2  -1   0  100.39    8.60
  -2  -1   0  112.19    9.10
  -2  -1   0  112.49   12.20
  -2  -1   0  119.69    9.00
   2   1   0  148.09   13.20
   2   1   0  104.19    8.40
   2   1   0   97.09   12.00
   2   1   0  112.49    9.20
   2   1   0  112.59    9.20
   2   1   0  111.79    9.00
   2   1   0  113.79    9.00
  -3  -1   0  199.18   20.00
  -3  -1   0  187.08   14.20
  -3  -1   0  187.48   15.20
  -3  -1   0  173.88   14.60
  -3  -1   0  166.58   19.60
  -3  -1   0  214.98   14.50
   3   1   0  190.98   20.30
   3   1   0  194.18   14.90
   3   1   0  198.48   15.00
   3   1   0  206.58   15.40
   3   1   0  185.18   14.40
   3   1   0  177.18   19.20
   3   1   0  191.88   15.20
   3   1   0  188.68   14.20
  -4  -1   0   78.79    8.10
  -4  -1   0   75.49    6.90
  -4  -1   0   85.49   14.50
  -4  -1   0   74.59    7.00
  -4  -1   0   78.39    7.50
  -4  -1   0   79.49    9.10
   4   1   0   94.39   15.90
   4   1   0   82.49   14.30
   4   1   0   82.19    8.20
   4   1   0   73.89    8.70
   4   1   0   87.39    8.00
   4   1   0   73.99    7.70
   4   1   0   68.99    7.50
   4   1   0   79.09    6.90
  -5  -1   0  149.69   21.90
  -5  -1   0  166.98   25.10
  -5  -1   0  168.38   13.20
  -5  -1   0  179.78   14.70
  -5  -1   0  160.78   13.90
  -5  -1   0  152.78   14.50
  -5  -1   0  166.08   13.40
   5   1   0  169.08   14.10
   5   1   0  141.69   14.20
   5   1   0  170.68   14.70
   5   1   0  166.18   24.10
   5   1   0  170.98   13.40
   5   1   0  149.99   22.40
   5   1   0  139.09   13.80
  -6  -1   0   34.70    5.80
  -6  -1   0   21.20    4.10
  -6  -1   0   21.10   13.50
  -6  -1   0   32.70    4.80
  -6  -1   0   20.50    5.10
  -6  -1   0   37.50   12.50
  -6  -1   0   35.90    6.40
   6   1   0   40.10    6.60
   6   1   0   33.10   13.90
   6   1   0   32.70    5.90
   6   1   0   29.80    6.10
   6   1   0   34.20    6.20
   6   1   0   25.20    4.30
   6   1   0   15.60    9.90
  -7  -1   0    8.60   10.90
  -7  -1   0    7.20    2.70
  -7  -1   0    3.20    2.50
  -7  -1   0    4.70    3.10
  -7  -1   0  -13.50   13.40
  -7  -1   0    2.80    1.70
  -7  -1   0    4.10    3.10
   7   1   0  -13.40    8.80
   7   1   0    9.80    3.90
   7   1   0    7.40    3.50
   7   1   0    6.90    2.80
   7   1   0    9.40    3.50
   7   1   0    8.90    3.30
  -8  -1   0   24.80   17.70
  -8  -1   0   36.00    5.90
  -8  -1   0   34.20    7.60
  -8  -1   0   24.50    5.80
  -8  -1   0   38.30    6.20
  -8  -1   0   84.09   22.30
  -8  -1   0   32.30    7.10
   8   1   0   45.80    8.50
   8   1   0   51.19    8.60
   8   1   0   49.70   20.60
   8   1   0   38.30    7.40
   8   1   0   50.29    6.70
   8   1   0   43.80   21.10
   8   1   0   46.70    8.20
  -9  -1   0   16.40    4.00
  -9  -1   0    6.30    3.70
  -9  -1   0   10.10    4.40
  -9  -1   0    3.20    2.40
  -9  -1   0    4.90    3.90
  -9  -1   0    4.90   15.50
  -9  -1   0   13.80   17.50
   9   1   0   10.40   16.10
   9   1   0   19.10   19.70
   9   1   0    4.30    3.70
   9   1   0    8.10    3.70
   9   1   0    3.80    4.00
   9   1   0    9.00    3.20
 -10  -1   0   22.40   22.80
 -10  -1   0    2.40    3.40
 -10  -1   0    1.20   20.70
 -10  -1   0    3.40    3.60
 -10  -1   0   21.80    6.00
 -10  -1   0   16.70    4.10
 -10  -1   0   13.00    3.80
  10   1   0   18.40    6.30
  10   1   0   14.70    5.80
  10   1   0   31.60   22.60
  10   1   0   11.40    3.70
  10   1   0   10.70    5.00
  10   1   0    6.40    4.00
  10   1   0    6.20   19.70
 -11  -1   0    2.70    4.00
  11   1   0   -3.00    3.30
  11  -2   0    5.10    4.60
  11  -2   0    2.00    3.10
  11  -2   0   26.00   23.10
  11  -2   0   40.50   32.10
  11  -2   0    1.70    3.40
 -11   2   0   36.40   24.20
 -11   2   0    4.70    4.00
 -11   2   0   -0.90    2.50
 -11   2   0   -2.60    1.40
 -11   2   0    1.00    3.30
 -11   2   0   -0.50    2.90
 -11   2   0  -23.90   24.20
  10  -2   0    8.50   19.60
  10  -2   0   31.30    7.20
  10  -2   0   28.20   27.80
  10  -2   0   37.60    8.10
  10  -2   0   47.20    9.40
 -10   2   0   34.70    7.00
 -10   2   0   32.40    7.60
 -10   2   0   17.30   20.70
 -10   2   0   36.00    5.80
 -10   2   0   28.30    6.10
 -10   2   0   23.20    7.20
 -10   2   0   15.90   22.50
   9  -2   0   18.40    5.50
   9  -2   0   12.80   15.00
   9  -2   0    4.00   16.70
   9  -2   0   21.20    5.50
  -9   2   0   36.10   19.60
  -9   2   0   17.30   13.70
  -9   2   0   19.50    4.00
  -9   2   0   29.00    6.00
  -9   2   0   24.80    5.30
  -9   2   0   20.40    6.40
  -9   2   0   21.80    5.90
   8  -2   0   -0.90    2.20
   8  -2   0    0.00    1.30
   8  -2   0    8.50   14.70
   8  -2   0    3.10    2.00
   8  -2   0   -2.30   12.00
  -8   2   0   -2.30    1.60
  -8   2   0    0.60    1.10
  -8   2   0    3.20    2.40
  -8   2   0    8.90   10.90
  -8   2   0  -13.20   13.70
  -8   2   0    2.80    2.70
  -8   2   0   -0.30    1.70
   7  -2   0    1.80    2.00
   7  -2   0   15.60   12.00
   7  -2   0    2.30    2.70
   7  -2   0    1.90    2.50
  -7   2   0    1.90    1.90
  -7   2   0    2.10    2.40
  -7   2   0    2.30    2.50
  -7   2   0    3.90    1.90
  -7   2   0   -0.10   10.00
  -7   2   0    1.00    8.90
  -7   2   0    3.90    2.30
   6  -2   0   46.80    7.60
   6  -2   0   43.30    7.00
   6  -2   0   47.20   12.70
   6  -2   0   30.70   11.60
   6  -2   0   47.20    6.80
  -6   2   0   41.40    7.20
  -6   2   0   45.40    7.20
  -6   2   0   53.09    6.80
  -6   2   0   32.70    5.80
  -6   2   0  114.09   22.20
  -6   2   0   47.00   13.70
  -6   2   0   45.70    5.80
   5  -2   0  163.68   13.70
   5  -2   0  123.09   12.80
   5  -2   0  138.49   12.60
   5  -2   0  195.48   24.60
   5  -2   0  200.78   24.90
  -5   2   0  110.49   19.00
  -5   2   0  145.89   22.60
  -5   2   0  138.99   13.00
  -5   2   0  164.18   13.80
  -5   2   0  151.48   12.70
  -5   2   0  145.49   11.90
   4  -2   0   21.60    4.00
   4  -2   0   33.80    9.00
   4  -2   0   25.60    9.40
   4  -2   0   29.00    4.50
   4  -2   0   23.00    3.80
  -4   2   0   21.00    3.20
  -4   2   0   21.40    4.20
  -4   2   0   16.90    3.30
  -4   2   0   28.10    4.60
  -4   2   0   30.80    9.20
   3  -2   0  633.04   51.39
   3  -2   0  659.13   51.19
  -3   2   0  636.24   50.79
  -3   2   0  671.73   51.99
   2  -2   0 8597.24  575.94
  -2   2   0 8335.27  575.54
   1  -2   0 9999.00  676.53
   1  -2   0 9975.70  676.23
  -1   2   0 9616.34  675.83
  -1   2   0 9827.42  676.33
   0  -2   0    0.00    0.60
   0  -2   0    2.70    0.90
   0  -2   0    1.60    0.70
   0  -2   0    0.50    1.70
   0  -2   0   -0.60    1.60
   0   2   0    0.40    0.60
   0   2   0    0.20    0.50
   0   2   0    1.90    1.80
   0   2   0    0.00    0.60
   0   2   0    2.50    1.80
   0   2   0    1.40    0.60
  -1  -2   0  179.68   15.90
  -1  -2   0  166.08   12.70
  -1  -2   0  175.18   12.60
  -1  -2   0  179.18   15.80
  -1  -2   0  158.98   12.50
  -1  -2   0  182.58   12.90
  -1  -2   0  164.38   12.50
   1   2   0  133.79   15.10
   1   2   0  162.98   12.60
   1   2   0  170.98   12.80
   1   2   0  176.38   12.60
   1   2   0  172.18   12.90
   1   2   0  177.08   16.30
   1   2   0  171.38   12.50
  -2  -2   0   76.09    6.60
  -2  -2   0   72.19    6.40
  -2  -2   0   74.79   10.90
  -2  -2   0   78.89    7.00
  -2  -2   0   82.19    6.80
  -2  -2   0   66.39    6.70
  -2  -2   0  110.09   14.40
   2   2   0   73.89    6.60
   2   2   0   78.39    6.50
   2   2   0   71.69    6.80
   2   2   0   74.19    6.90
   2   2   0   79.39    6.70
   2   2   0   88.89   12.30
   2   2   0   70.49    6.10
   2   2   0   51.79   10.50
  -3  -2   0  105.99    8.70
  -3  -2   0  110.59    9.20
  -3  -2   0  110.09    9.30
  -3  -2   0  100.59   15.20
  -3  -2   0   90.09    9.20
  -3  -2   0  102.39   16.30
  -3  -2   0  114.29    9.60
   3   2   0  114.69    9.70
   3   2   0   94.19    8.30
   3   2   0  137.59   18.20
   3   2   0   96.89    9.00
   3   2   0  113.59    9.70
   3   2   0   97.79    9.00
   3   2   0   93.39    9.30
   3   2   0  107.89   15.70
  -4  -2   0  310.57   32.00
  -4  -2   0  361.36   25.20
  -4  -2   0  320.27   25.90
  -4  -2   0  323.97   33.20
  -4  -2   0  326.87   24.50
  -4  -2   0  373.96   26.30
  -4  -2   0  385.66   25.80
   4   2   0  324.07   25.90
   4   2   0  345.07   33.50
   4   2   0  341.97   26.10
   4   2   0  325.27   24.80
   4   2   0  340.07   24.50
   4   2   0  309.27   32.00
   4   2   0  326.77   25.40
   4   2   0  308.27   25.30
  -5  -2   0   62.39    8.20
  -5  -2   0   65.09   14.40
  -5  -2   0   63.49    6.50
  -5  -2   0   60.09    8.30
  -5  -2   0   79.39    9.60
  -5  -2   0   61.19    6.50
  -5  -2   0   74.69   15.90
   5   2   0   85.79    9.90
   5   2   0   75.29    8.60
   5   2   0   61.59   14.60
   5   2   0   64.29    8.60
   5   2   0   54.19    7.80
   5   2   0   65.69    6.80
   5   2   0   67.59    6.60
   5   2   0   74.49   15.30
  -6  -2   0  123.29   12.00
  -6  -2   0  123.89   14.20
  -6  -2   0  130.69   11.00
  -6  -2   0  168.18   27.40
  -6  -2   0  125.99   11.20
  -6  -2   0  119.79   13.80
   6   2   0  122.49   13.70
   6   2   0  131.09   11.40
   6   2   0  156.68   24.40
   6   2   0  118.99   10.70
   6   2   0  147.39   29.60
   6   2   0  119.99   13.90
   6   2   0  109.59   11.90
   6   2   0  115.69   12.50
  -7  -2   0   38.40    7.10
  -7  -2   0   34.00    5.30
  -7  -2   0   78.39   19.50
  -7  -2   0   25.50    6.30
  -7  -2   0   32.20    6.10
  -7  -2   0   32.60    5.30
  -7  -2   0   12.00   11.90
   7   2   0   60.89   17.10
   7   2   0   36.00    5.70
   7   2   0   25.50    6.10
   7   2   0   16.80   12.80
   7   2   0   29.50    6.10
   7   2   0   27.50    6.20
   7   2   0   46.90    7.40
  -8  -2   0   46.90    9.30
  -8  -2   0   81.49    9.40
  -8  -2   0   53.99    7.70
  -8  -2   0   34.80   17.30
  -8  -2   0   80.89   24.20
  -8  -2   0   82.59   10.60
  -8  -2   0   67.79   10.50
   8   2   0   52.19   10.50
   8   2   0   88.89   12.10
   8   2   0   79.69   10.90
   8   2   0  103.09   23.80
   8   2   0  110.39   24.50
   8   2   0   97.99   10.10
   8   2   0   61.49   10.50
  -9  -2   0   92.79   22.70
  -9  -2   0   36.10    7.70
  -9  -2   0   19.50    5.40
  -9  -2   0   30.60    5.70
  -9  -2   0   55.29   23.30
  -9  -2   0   27.90    5.30
  -9  -2   0   30.00    7.30
   9   2   0   43.00    7.80
   9   2   0   25.70    5.20
   9   2   0   64.69   21.80
   9   2   0   57.19   19.20
   9   2   0   38.50    8.10
   9   2   0   32.30    7.40
 -10  -2   0    9.50    4.10
 -10  -2   0   14.80    5.70
 -10  -2   0   12.80    5.40
 -10  -2   0    2.20    2.70
 -10  -2   0   24.80   21.50
 -10  -2   0   14.30    4.00
 -10  -2   0   39.90   24.40
  10   2   0    8.30    4.70
  10   2   0   13.00    4.00
  10   2   0   28.90   22.50
  10   2   0   11.10    5.10
  10   2   0    5.10    3.90
  10   2   0   11.00    4.70
  10   2   0    2.20   24.60
  10  -3   0   29.20   20.20
  10  -3   0   -2.30    2.90
  10  -3   0  -20.40   23.40
  10  -3   0   -3.40    1.40
  10  -3   0    1.30    2.50
 -10   3   0   -1.40    2.50
 -10   3   0   -0.50    1.90
 -10   3   0   -3.70   22.00
 -10   3   0    1.90    2.00
 -10   3   0   12.90   16.30
 -10   3   0    2.00    3.20
 -10   3   0    3.10    3.00
   9  -3   0   -6.80   13.40
   9  -3   0    5.60    3.00
   9  -3   0    2.50    3.10
   9  -3   0    4.30   15.30
  -9   3   0   24.90   21.60
  -9   3   0    3.10    2.40
  -9   3   0    2.80    3.50
  -9   3   0    0.00    2.50
  -9   3   0    0.30   14.40
  -9   3   0   -0.70    1.40
  -9   3   0    2.70    2.10
   8  -3   0   50.49    8.40
   8  -3   0   96.09   22.10
   8  -3   0   59.99    9.80
   8  -3   0   45.40    8.40
   8  -3   0   58.69   18.40
  -8   3   0   48.20    8.60
  -8   3   0   59.59    9.90
  -8   3   0   63.59   18.20
  -8   3   0   68.59   10.40
  -8   3   0   55.39    8.30
  -8   3   0   58.19    7.30
  -8   3   0   76.79   21.70
   7  -3   0   30.90    6.10
   7  -3   0   20.80    5.60
   7  -3   0   79.19   20.90
   7  -3   0    7.80   11.50
   7  -3   0   29.50    5.50
  -7   3   0   34.90    6.90
  -7   3   0   55.09   14.80
  -7   3   0   31.60    5.70
  -7   3   0   24.00    5.00
  -7   3   0   10.60   13.60
  -7   3   0   24.40    5.40
  -7   3   0   32.60    4.80
   6  -3   0   10.50    3.50
   6  -3   0    4.00    2.70
   6  -3   0   11.00    9.80
   6  -3   0    3.60    2.20
  -6   3   0    6.10    2.70
  -6   3   0   11.60   10.70
  -6   3   0    8.50    3.10
  -6   3   0    8.20    2.80
  -6   3   0   12.10    2.80
   5  -3   0   -2.60    5.10
   5  -3   0    5.80    6.50
   5  -3   0    0.80    1.10
   5  -3   0   -0.40    1.40
   5  -3   0    0.20    1.10
  -5   3   0    4.20    6.60
  -5   3   0    3.80    2.00
  -5   3   0   -0.80    1.00
  -5   3   0    0.10    1.10
  -5   3   0   -1.10    5.50
   4  -3   0  123.69   12.10
   4  -3   0  170.08   22.60
   4  -3   0  152.58   11.90
   4  -3   0  132.09   18.50
  -4   3   0  136.49   12.00
  -4   3   0  135.59   11.60
  -4   3   0  165.48   19.70
  -4   3   0  181.38   22.40
  -4   3   0  124.89   12.10
   3  -3   0    4.40    1.10
   3  -3   0    4.90    1.70
   3  -3   0   -2.20    4.00
   3  -3   0    4.90    1.50
   3  -3   0   -0.60    3.00
   3  -3   0    4.80    1.70
  -3   3   0    4.30    4.40
  -3   3   0   11.40    5.10
  -3   3   0    4.70    1.80
  -3   3   0    2.50    1.20
  -3   3   0    4.70    1.50
   2  -3   0 3374.16  234.48
   2  -3   0 3427.16  234.28
  -2   3   0 3335.57  234.78
  -2   3   0 3393.56  233.98
   1  -3   0   33.60    6.30
   1  -3   0   32.10    3.90
   1  -3   0   25.20    3.50
   1  -3   0   36.60    4.00
   1  -3   0   33.30    6.60
  -1   3   0   36.30    3.70
  -1   3   0   34.20    2.90
  -1   3   0   37.70    3.60
  -1   3   0   42.20    7.50
  -1   3   0   25.10    5.40
  -1   3   0   31.30    3.70
   0  -3   0   48.00    4.60
   0  -3   0   44.10    7.40
   0  -3   0   44.80    4.40
   0  -3   0   50.79    4.70
   0  -3   0   34.30    7.30
   0   3   0   63.59    9.00
   0   3   0   43.40    4.50
   0   3   0   45.30    7.60
   0   3   0   50.59    4.70
   0   3   0   50.39    4.50
   0   3   0   42.70    4.30
  -1  -3   0    5.10    1.50
  -1  -3   0    3.80    1.20
  -1  -3   0    7.50    3.90
  -1  -3   0    3.70    1.30
  -1  -3   0    4.30    1.50
  -1  -3   0   10.50    2.10
  -1  -3   0    4.60    3.50
  -1  -3   0    4.80    0.80
   1   3   0    0.60    2.30
   1   3   0    6.70    1.60
   1   3   0    3.90    1.30
   1   3   0    2.70    1.30
   1   3   0    6.60    3.50
   1   3   0    8.40    2.00
  -2  -3   0  396.36   36.20
  -2  -3   0  396.96   31.70
  -2  -3   0  489.55   31.70
   2   3   0  501.65   38.60
   2   3   0  420.66   31.40
   2   3   0  441.16   32.00
  -3  -3   0   99.89   16.30
  -3  -3   0   91.79    9.10
  -3  -3   0  117.29    9.80
  -3  -3   0  110.09    9.40
  -3  -3   0   89.89    8.70
  -3  -3   0   89.89    8.60
  -3  -3   0  103.79   15.60
   3   3   0   97.69   15.60
   3   3   0   82.29    8.60
   3   3   0   90.59    9.50
   3   3   0   94.89    8.10
   3   3   0  107.39    8.80
   3   3   0   92.29    9.10
  -4  -3   0   38.60    5.80
  -4  -3   0   38.50    5.90
  -4  -3   0   44.30    5.90
  -4  -3   0   48.40    5.70
  -4  -3   0   38.70    6.10
  -4  -3   0   24.70   10.30
  -4  -3   0   77.79   14.30
   4   3   0   43.80    5.70
   4   3   0   39.70    6.20
   4   3   0   42.40    6.00
   4   3   0   45.90    4.70
   4   3   0   34.70   10.50
   4   3   0   49.80    6.30
   4   3   0   28.50    9.20
   4   3   0   38.10    7.00
  -5  -3   0   56.69    7.50
  -5  -3   0   52.49    7.70
  -5  -3   0   51.89   13.40
  -5  -3   0   57.19    6.80
  -5  -3   0   41.90    8.10
  -5  -3   0   77.99   17.70
   5   3   0   52.69    6.60
   5   3   0   38.30    6.90
   5   3   0   49.60   13.80
   5   3   0   56.89    7.30
   5   3   0   37.70    6.70
   5   3   0   29.50   11.30
   5   3   0   47.00    6.40
   5   3   0   47.80    6.90
  -6  -3   0   -1.40   11.80
  -6  -3   0    2.00    2.10
  -6  -3   0    2.00    1.80
  -6  -3   0   -0.10    1.50
  -6  -3   0   -1.80    2.10
   6   3   0   -2.10    1.30
   6   3   0    1.90    1.30
   6   3   0    0.70    1.60
   6   3   0   -0.20    1.70
   6   3   0    0.20    1.90
   6   3   0   -0.60    2.10
   6   3   0    0.20    9.40
  -7  -3   0   21.20   11.70
  -7  -3   0   20.30    5.40
  -7  -3   0   24.20   14.00
  -7  -3   0   12.80    4.20
  -7  -3   0   24.40    4.50
  -7  -3   0   18.40    5.10
   7   3   0   28.60    6.40
   7   3   0   31.90   16.10
   7   3   0   16.30    4.00
   7   3   0   20.20    5.50
   7   3   0   31.90   16.40
   7   3   0   11.90    4.10
   7   3   0   21.50    5.30
   7   3   0   22.00    4.00
  -8  -3   0  -15.50   12.70
  -8  -3   0    1.50    1.90
  -8  -3   0    7.20    3.60
  -8  -3   0   -0.10    2.20
  -8  -3   0    1.80    2.30
  -8  -3   0   16.40   14.90
   8   3   0    1.50    1.90
   8   3   0   -1.10    1.80
   8   3   0    0.90    2.50
   8   3   0   -9.50   17.30
   8   3   0    3.40   13.80
   8   3   0    0.80    1.80
   8   3   0    2.10    3.10
  -9  -3   0    7.00   15.60
  -9  -3   0    6.60    4.00
  -9  -3   0    1.70    2.10
  -9  -3   0  -23.90   21.10
  -9  -3   0   -3.60    2.00
  -9  -3   0   -1.40    2.40
   9   3   0    1.90    3.00
   9   3   0   -1.10    2.40
   9   3   0   -2.00    2.70
   9   3   0   -4.10   17.80
   9   3   0   -2.70    2.00
   9   3   0   -6.50   16.10
   9   3   0    2.00    2.20
 -10  -3   0    0.80    3.60
 -10  -3   0    0.50    2.20
 -10  -3   0  -18.00   21.20
 -10  -3   0    0.50    2.30
 -10  -3   0    1.40    3.90
 -10  -3   0   17.70   29.60
  10   3   0   37.00   28.10
  10   3   0   -0.30    2.20
  10   3   0    3.70    4.10
  10   3   0   -0.30    3.20
  10   3   0  -29.60   20.60
  10   3   0    1.40    3.40
  10   3   0    1.70    2.50
  10  -4   0    9.30    4.50
  10  -4   0    2.90   18.50
  10  -4   0    4.60    3.60
  10  -4   0    2.20    3.50
  10  -4   0   -7.30   18.70
 -10   4   0   21.50   18.70
 -10   4   0    8.30    4.60
 -10   4   0   16.30   29.40
 -10   4   0    3.60    3.50
 -10   4   0    4.80    2.60
 -10   4   0    1.90    2.80
   9  -4   0  -22.10   16.30
   9  -4   0   -2.90   15.50
   9  -4   0   18.20    5.20
   9  -4   0    8.30    4.00
   9  -4   0   10.20    4.30
  -9   4   0   10.00    3.50
  -9   4   0    1.40   21.60
  -9   4   0    6.10    3.10
  -9   4   0   12.90   17.90
  -9   4   0   11.90    4.90
  -9   4   0   10.10    4.30
  -9   4   0    1.60    2.10
   8  -4   0   21.00    5.20
   8  -4   0   39.90   17.80
   8  -4   0    6.10    3.30
   8  -4   0   19.50    5.60
   8  -4   0    3.90   17.90
  -8   4   0   12.80    3.80
  -8   4   0    3.90   19.40
  -8   4   0   15.50    4.90
  -8   4   0   13.50    3.30
  -8   4   0   23.10   14.60
  -8   4   0   14.50    4.30
  -8   4   0   15.20    4.60
   7  -4   0   99.19   11.90
   7  -4   0   93.09   21.10
   7  -4   0  112.79   21.70
   7  -4   0   84.39   10.70
   7  -4   0   91.19   12.00
  -7   4   0  111.89   20.20
  -7   4   0   75.69   11.40
  -7   4   0   95.29   11.60
  -7   4   0   78.99   21.60
  -7   4   0  103.99   10.20
  -7   4   0   92.79    9.00
   6  -4   0   13.90    3.40
   6  -4   0    8.30    3.10
   6  -4   0   13.60    9.90
   6  -4   0   13.50    4.10
   6  -4   0   10.70    2.60
  -6   4   0   -3.20    9.50
  -6   4   0   13.40    3.30
  -6   4   0    8.20    2.60
  -6   4   0    6.70    3.10
  -6   4   0    6.00    3.00
   5  -4   0   20.20    8.40
   5  -4   0    7.00    2.80
   5  -4   0    9.80    2.30
   5  -4   0    7.40    2.50
   5  -4   0   -4.00    5.80
   5  -4   0   11.60    3.10
  -5   4   0    4.20    5.20
  -5   4   0   15.20    3.70
  -5   4   0   13.40    3.20
  -5   4   0    7.80    7.30
  -5   4   0    5.00    2.40
   4  -4   0  582.24   53.79
   4  -4   0  691.73   47.70
   4  -4   0  719.73   47.00
   4  -4   0  548.15   53.29
   4  -4   0  652.13   45.80
   4  -4   0  693.33   47.50
  -4   4   0  649.43   53.89
  -4   4   0  617.74   55.09
  -4   4   0  671.73   47.30
  -4   4   0  660.83   47.60
  -4   4   0  643.44   46.60
   3  -4   0 1538.15  109.49
   3  -4   0 1542.45  113.69
  -3   4   0 1458.45  109.89
  -3   4   0 1436.56  108.69
   2  -4   0    1.20    0.60
   2  -4   0    0.40    0.60
   2  -4   0    7.90    3.80
   2  -4   0   -0.50    0.80
   2  -4   0    2.50    1.20
   2  -4   0    0.20    3.30
   2  -4   0    0.20    1.00
  -2   4   0   -0.60    2.80
  -2   4   0    1.30    1.10
  -2   4   0   -0.20    3.00
  -2   4   0   -0.10    0.30
   1  -4   0  399.16   34.00
   1  -4   0  382.76   29.00
   1  -4   0  396.36   33.10
   1  -4   0  390.66   29.10
   1  -4   0  394.26   29.10
  -1   4   0  411.96   29.10
  -1   4   0  407.96   33.50
  -1   4   0  413.76   29.20
  -1   4   0  408.16   29.20
  -1   4   0  453.25   34.40
   0  -4   0   16.90    5.30
   0  -4   0   27.90    4.00
   0  -4   0   20.30    5.70
   0  -4   0   25.50    3.70
   0  -4   0   21.80    3.30
   0   4   0   30.20    3.90
   0   4   0   23.50    3.70
   0   4   0   29.30    7.00
   0   4   0   21.10    3.30
   0   4   0   32.10    4.20
   0   4   0   24.90    6.30
  -1  -4   0  145.19   11.80
  -1  -4   0  147.69   11.60
  -1  -4   0  140.69   16.60
  -1  -4   0  138.79   11.40
  -1  -4   0  142.49   15.90
  -1  -4   0  127.49   11.10
   1   4   0  160.08   16.80
   1   4   0  141.49   11.70
   1   4   0  130.99   11.30
   1   4   0  130.09   11.20
   1   4   0  140.39   11.60
   1   4   0  147.49   16.70
  -2  -4   0  479.45   35.20
  -2  -4   0  427.26   40.90
  -2  -4   0  483.75   35.20
  -2  -4   0  507.35   35.40
  -2  -4   0  480.05   35.70
  -2  -4   0  507.75   41.70
  -2  -4   0  467.85   35.50
   2   4   0  460.95   35.50
   2   4   0  502.55   42.50
   2   4   0  506.35   36.00
   2   4   0  567.34   44.10
   2   4   0  501.25   35.40
  -3  -4   0  205.68   24.80
  -3  -4   0  226.18   18.60
  -3  -4   0  242.38   19.00
  -3  -4   0  257.37   19.60
  -3  -4   0  248.78   18.90
   3   4   0  242.08   19.40
   3   4   0  236.98   16.80
   3   4   0  229.48   19.40
   3   4   0  261.57   19.10
   3   4   0  228.98   18.70
   3   4   0  250.07   19.00
   3   4   0  229.58   26.30
  -4  -4   0   53.89    6.60
  -4  -4   0   43.90    6.80
  -4  -4   0   33.40    5.60
  -4  -4   0   25.10   10.20
  -4  -4   0   39.70    6.30
  -4  -4   0   45.60   12.50
  -4  -4   0   45.10    5.90
   4   4   0   39.90    6.10
   4   4   0   39.70    3.80
   4   4   0   66.09   14.00
   4   4   0   46.80    8.30
   4   4   0   28.30    5.30
   4   4   0   65.59   15.10
   4   4   0   48.40    6.10
   4   4   0   38.00    6.20
   4   4   0   35.30    6.20
  -5  -4   0   50.29   14.80
  -5  -4   0   34.50    6.20
  -5  -4   0   30.20    6.00
  -5  -4   0   48.70   12.60
  -5  -4   0   30.70    5.20
  -5  -4   0   24.50    4.90
   5   4   0   32.10    6.20
   5   4   0   35.90    6.40
   5   4   0   33.20   11.70
   5   4   0   16.70    4.50
   5   4   0   48.70   14.00
   5   4   0   23.30    4.80
   5   4   0   28.00    5.00
   5   4   0   28.70    4.50
  -6  -4   0    2.00    2.30
  -6  -4   0    3.80    2.20
  -6  -4   0    6.00    3.20
  -6  -4   0    5.30    9.70
  -6  -4   0    3.30    2.70
   6   4   0    0.20    1.70
   6   4   0    4.40    1.80
   6   4   0    0.70    2.00
   6   4   0    0.60    1.60
   6   4   0   -1.00    1.60
   6   4   0    1.20    9.70
   6   4   0    3.80    2.70
  -7  -4   0   61.19   21.10
  -7  -4   0   42.90    8.40
  -7  -4   0   40.80    6.60
  -7  -4   0   54.89    8.40
  -7  -4   0   39.80    8.00
  -7  -4   0   48.80   15.90
   7   4   0   80.99   10.40
   7   4   0   52.89    6.70
   7   4   0   38.80    8.10
   7   4   0   41.70    6.80
   7   4   0   84.49   24.00
   7   4   0   39.10    7.90
   7   4   0   43.90    7.90
   7   4   0   56.89   16.40
  -8  -4   0   26.00    5.20
  -8  -4   0   34.10    8.60
  -8  -4   0   -3.80   14.90
  -8  -4   0   25.00    6.40
  -8  -4   0   30.60   15.40
  -8  -4   0   21.10    5.30
   8   4   0   30.90    6.60
   8   4   0   20.70    4.80
   8   4   0   24.20    4.50
   8   4   0   33.00   20.10
   8   4   0   38.10    7.80
   8   4   0   14.50    4.80
   8   4   0    9.30   14.10
   8   4   0   25.40    6.90
  -9  -4   0   73.49   11.10
  -9  -4   0   71.59   22.90
  -9  -4   0   83.09   39.50
  -9  -4   0   93.39   13.70
  -9  -4   0   88.29   10.80
  -9  -4   0   71.19   12.00
   9   4   0   89.89   12.70
   9   4   0  108.69   30.80
   9   4   0   73.39   11.60
   9   4   0   80.59   10.60
   9   4   0   91.49   13.70
   9   4   0   82.69   12.70
 -10  -4   0  136.09   34.60
 -10  -4   0   89.19   13.40
 -10  -4   0   61.79   31.20
 -10  -4   0   95.69   11.50
 -10  -4   0  112.59   15.50
 -10  -4   0   85.39   12.70
  10   4   0   93.09   13.10
  10   4   0   57.09   11.50
  10   4   0   84.69   13.40
  10   4   0   51.89   25.60
  10   4   0  116.59   16.10
  10   4   0   96.39   13.60
  10   4   0  147.59   34.00
  10  -5   0  -19.50   22.80
  10  -5   0    1.30    3.60
  10  -5   0    2.00    2.70
  10  -5   0   -0.60    2.70
  10  -5   0    5.10   21.20
 -10   5   0    2.00    3.00
 -10   5   0    1.50    2.10
 -10   5   0   -9.00   20.90
 -10   5   0    0.70    2.90
 -10   5   0    0.30   18.60
 -10   5   0    4.90    3.50
 -10   5   0    0.20    3.00
   9  -5   0  -14.70   16.70
   9  -5   0    4.10    3.90
   9  -5   0    6.30    2.90
   9  -5   0   17.40    4.60
   9  -5   0   17.70   19.80
   9  -5   0   13.00    4.60
  -9   5   0    6.70    3.40
  -9   5   0   11.50    4.30
  -9   5   0   -7.70   14.70
  -9   5   0    8.10    4.20
  -9   5   0    5.80    2.40
  -9   5   0   19.90   18.20
  -9   5   0   11.00    5.00
   8  -5   0   21.20    5.70
   8  -5   0    6.10    2.40
   8  -5   0   14.60   13.50
   8  -5   0   10.50    4.40
   8  -5   0   14.90    5.00
   8  -5   0   12.50   12.80
  -8   5   0   -9.20   11.90
  -8   5   0    5.40    4.00
  -8   5   0    6.70    3.90
  -8   5   0   21.80   17.20
  -8   5   0    9.30    3.50
  -8   5   0    6.80    2.50
  -8   5   0   13.00    4.00
   7  -5   0   22.90   11.10
   7  -5   0    8.70    2.60
   7  -5   0    7.10    3.00
   7  -5   0   12.40    4.20
   7  -5   0   12.60    3.90
   7  -5   0   30.40   13.10
  -7   5   0    5.50    2.90
  -7   5   0   20.50   12.40
  -7   5   0    9.20    2.90
  -7   5   0   22.00    5.40
  -7   5   0   14.20    4.20
  -7   5   0   11.40   12.60
   6  -5   0    0.80    1.20
   6  -5   0   -0.20    1.70
   6  -5   0   11.30   12.50
   6  -5   0   -1.00    1.20
   6  -5   0    1.40    2.00
  -6   5   0   -1.00    7.50
  -6   5   0   -1.30    0.50
  -6   5   0   -2.40   10.80
  -6   5   0   -0.80    1.10
  -6   5   0    1.50    1.30
  -6   5   0   -3.00    1.20
   5  -5   0   47.30    6.90
   5  -5   0   41.70   12.10
   5  -5   0   53.39    7.50
   5  -5   0   48.20    5.30
   5  -5   0   38.60    5.90
  -5   5   0   38.90    6.10
  -5   5   0   35.80    6.50
  -5   5   0   30.90    5.20
  -5   5   0   42.90   14.50
   4  -5   0  447.26   32.80
   4  -5   0  438.36   33.00
   4  -5   0  410.76   30.90
   4  -5   0  462.15   32.20
   4  -5   0  383.86   39.70
   4  -5   0  417.96   40.10
  -4   5   0  442.06   39.70
  -4   5   0  445.06   32.70
  -4   5   0  463.05   33.20
  -4   5   0  427.26   41.40
   3  -5   0 1455.65  103.19
   3  -5   0 1367.26  102.39
  -3   5   0 1289.67  101.19
   2  -5   0  166.18   19.90
   2  -5   0  174.18   14.60
   2  -5   0  141.49   19.80
   2  -5   0  177.78   14.50
   2  -5   0  174.08   14.30
  -2   5   0  187.88   14.60
  -2   5   0  183.38   13.10
  -2   5   0  176.28   14.40
  -2   5   0  191.38   20.00
  -2   5   0  182.38   19.50
   1  -5   0    6.00    5.70
   1  -5   0    9.30    2.30
   1  -5   0    9.30    2.40
   1  -5   0    3.60    3.90
  -1   5   0   -3.30    3.30
  -1   5   0    7.40    1.50
  -1   5   0    7.20    2.10
  -1   5   0    5.80    4.00
  -1   5   0   11.30    2.30
   0  -5   0    9.10    4.40
   0  -5   0   16.20    7.10
   0  -5   0    7.20    2.10
   0  -5   0    7.30    2.20
   0  -5   0    5.60    2.10
   0   5   0    8.80    2.20
   0   5   0    7.80    2.20
   0   5   0   12.40    5.30
   0   5   0    5.20    2.10
   0   5   0   13.70    6.20
   0   5   0    6.00    1.90
  -1  -5   0  242.98   19.80
  -1  -5   0  292.97   19.90
  -1  -5   0  295.37   26.20
  -1  -5   0  228.88   25.50
  -1  -5   0  259.17   19.80
   1   5   0  248.78   19.50
   1   5   0  197.28   24.60
   1   5   0  238.98   19.30
   1   5   0  262.77   19.80
   1   5   0  240.88   25.30
   1   5   0  258.57   19.90
  -2  -5   0   12.80    6.10
  -2  -5   0   12.90    2.80
  -2  -5   0    6.40    2.40
  -2  -5   0   11.70    1.40
  -2  -5   0    7.30    2.40
  -2  -5   0    7.40    2.30
  -2  -5   0   19.70    7.80
  -2  -5   0    6.70    2.40
   2   5   0   17.50    7.90
   2   5   0    6.00    2.20
   2   5   0   10.80    2.90
   2   5   0    1.40    5.30
   2   5   0    9.10    2.50
  -3  -5   0    3.60    6.20
  -3  -5   0    0.30    1.50
  -3  -5   0    2.90    1.80
  -3  -5   0    6.10    2.30
  -3  -5   0    8.30    6.60
  -3  -5   0    4.60    2.10
  -3  -5   0    2.20    1.60
   3   5   0    4.30    2.30
   3   5   0    5.10    1.90
   3   5   0   17.00    8.00
   3   5   0   -9.70    7.00
   3   5   0    2.90    1.80
   3   5   0    6.40    2.60
  -4  -5   0    0.80    1.50
  -4  -5   0    5.10    2.30
  -4  -5   0   -0.30    7.10
  -4  -5   0    1.10    1.90
  -4  -5   0    6.00    2.50
   4   5   0    3.00   10.60
   4   5   0    5.00    2.50
   4   5   0   -0.30    1.60
   4   5   0    1.50    2.30
   4   5   0    0.10    1.20
   4   5   0    2.50    2.00
   4   5   0    1.40    0.70
   4   5   0    0.60    1.50
  -5  -5   0   80.09   10.50
  -5  -5   0  106.69   23.60
  -5  -5   0   92.99   10.80
  -5  -5   0   97.89   11.50
  -5  -5   0   96.39   12.10
  -5  -5   0  125.59   13.40
   5   5   0   98.19    7.90
   5   5   0   87.89   11.70
   5   5   0  100.89   11.50
   5   5   0  112.69   10.70
   5   5   0  108.29   10.40
   5   5   0   82.79   11.60
   5   5   0  118.29   21.50
   5   5   0  100.79    9.30
  -6  -5   0    0.50    1.70
  -6  -5   0   -1.80    2.00
  -6  -5   0    8.70   11.30
  -6  -5   0   -1.30    1.40
  -6  -5   0   -4.20    9.00
  -6  -5   0    2.50    2.60
   6   5   0    6.50   10.80
   6   5   0    7.90   11.70
   6   5   0    0.30    1.00
   6   5   0    0.20    1.40
   6   5   0    0.30    2.20
   6   5   0   -1.40    1.10
   6   5   0    2.90    2.10
   6   5   0   -0.30    1.30
   6   5   0    0.30    1.50
  -7  -5   0   78.19   12.10
  -7  -5   0   54.69   20.50
  -7  -5   0   93.39   11.70
  -7  -5   0   85.09   10.70
  -7  -5   0  132.59   25.70
  -7  -5   0   82.79   12.00
   7   5   0   85.59   12.40
   7   5   0  111.49   24.90
   7   5   0   95.49   12.50
   7   5   0   95.29   12.90
   7   5   0   82.99   24.70
   7   5   0   90.29   11.70
   7   5   0  104.89   11.60
   7   5   0   90.19    9.10
  -8  -5   0   11.40    3.80
  -8  -5   0    3.40    2.60
  -8  -5   0    2.20    3.10
  -8  -5   0   22.90   16.30
  -8  -5   0   10.70    4.80
  -8  -5   0   24.00   17.80
   8   5   0    9.60    4.40
   8   5   0   13.90    4.80
   8   5   0    5.60   19.80
   8   5   0    5.00   21.50
   8   5   0    6.80    3.90
   8   5   0   14.60    4.40
   8   5   0    8.00    2.90
  -9  -5   0   29.50   24.00
  -9  -5   0   -0.30    2.20
  -9  -5   0    3.60    4.00
  -9  -5   0    8.40    4.20
  -9  -5   0   -1.00    2.80
   9   5   0  -19.30   17.20
   9   5   0    0.70    2.60
   9   5   0    0.60    2.60
   9   5   0    8.90   20.20
   9   5   0   -3.80    1.80
   9   5   0   -5.90    1.90
   9   5   0    0.50    2.00
   9   5   0   -0.90    3.20
 -10  -5   0    3.90    3.80
 -10  -5   0   12.30    5.30
 -10  -5   0    7.50    5.00
 -10  -5   0   55.09   27.80
 -10  -5   0    0.20   24.80
 -10  -5   0    5.70    4.70
  10   5   0   37.20   25.90
  10   5   0   15.50    5.70
  10   5   0   14.50   25.10
  10   5   0   10.40    6.20
  10   5   0    9.00    4.00
  10   5   0    8.50    4.60
  10   5   0   19.50    7.40
  10  -6   0   10.90    4.90
  10  -6   0   17.20    6.10
  10  -6   0   28.20   25.90
  10  -6   0    2.50   23.10
  10  -6   0   22.20    6.00
 -10   6   0   17.30    6.40
 -10   6   0   21.80    6.00
 -10   6   0   14.70    4.60
 -10   6   0   56.59   26.50
 -10   6   0   54.29   26.30
 -10   6   0   11.50    3.70
 -10   6   0   20.20    5.80
   9  -6   0   21.40    7.00
   9  -6   0   22.90    5.70
   9  -6   0   23.30    6.50
   9  -6   0   33.00    5.60
   9  -6   0   12.20   22.70
  -9   6   0   25.40    6.20
  -9   6   0   28.90    6.50
  -9   6   0   20.80    5.30
  -9   6   0   25.10    4.90
  -9   6   0   38.60    8.50
  -9   6   0   66.39   21.30
   8  -6   0   -4.00   14.00
   8  -6   0    2.40    1.90
   8  -6   0    7.10    3.50
   8  -6   0   -9.20   15.20
   8  -6   0    1.10    2.20
  -8   6   0   23.10   19.30
  -8   6   0    8.60    3.20
  -8   6   0    3.00    3.00
  -8   6   0   10.80    4.60
  -8   6   0   19.60   17.10
  -8   6   0   10.00    3.30
   7  -6   0   24.70    6.20
   7  -6   0   44.10    7.00
   7  -6   0   30.80    6.40
   7  -6   0   13.60   14.90
   7  -6   0   32.60    5.00
   7  -6   0   35.30   14.50
  -7   6   0   12.20   14.70
  -7   6   0   33.30    5.40
  -7   6   0   32.90    6.90
  -7   6   0   38.50    7.00
  -7   6   0   30.90   13.00
  -7   6   0   33.40    6.00
   6  -6   0   23.30    5.30
   6  -6   0   26.00    5.10
   6  -6   0   35.00    6.70
   6  -6   0   24.70   11.30
   6  -6   0   38.00    4.70
   6  -6   0   22.90   12.70
  -6   6   0   37.40   13.90
  -6   6   0   23.70    5.90
  -6   6   0   34.60    5.60
  -6   6   0   30.60    6.00
  -6   6   0   23.40   13.00
   5  -6   0   59.69    8.40
   5  -6   0   47.00   14.30
   5  -6   0   53.29    7.80
   5  -6   0   51.49    7.00
   5  -6   0   52.49    5.40
  -5   6   0   73.39   14.80
  -5   6   0   59.69   16.70
  -5   6   0   55.09    8.10
  -5   6   0   51.39    7.60
   4  -6   0   94.59    9.40
   4  -6   0   76.49    9.10
   4  -6   0  108.29    9.60
   4  -6   0   71.69    7.90
   4  -6   0   80.69    7.10
   4  -6   0   69.29   15.30
  -4   6   0   83.79    9.70
  -4   6   0   82.09   16.30
  -4   6   0   95.99   18.40
  -4   6   0   92.49   10.40
   3  -6   0  788.22   62.99
   3  -6   0  826.62   62.99
   3  -6   0  770.52   54.69
   3  -6   0  754.02   54.59
   3  -6   0  739.43   54.39
   3  -6   0  795.22   53.89
  -3   6   0  741.53   63.09
  -3   6   0  769.42   54.59
  -3   6   0  655.93   60.69
  -3   6   0  765.92   54.69
   2  -6   0    8.90    2.60
   2  -6   0   15.50    3.40
   2  -6   0    5.20    2.40
   2  -6   0   17.20    7.20
   2  -6   0    9.90    5.50
  -2   6   0    7.50    6.10
  -2   6   0    6.90    2.60
  -2   6   0   13.10    3.70
  -2   6   0   11.60    5.70
   1  -6   0  648.24   45.50
   1  -6   0  645.74   53.19
   1  -6   0  661.93   51.79
   1  -6   0  643.14   45.60
  -1   6   0  627.54   45.20
  -1   6   0  609.04   45.10
  -1   6   0  615.64   52.29
  -1   6   0  580.84   51.49
  -1   6   0  640.74   45.60
   0  -6   0  508.15   39.10
   0  -6   0  539.95   39.20
   0  -6   0  548.75   45.70
   0  -6   0  515.45   46.60
   0  -6   0  550.74   39.50
   0   6   0  562.34   39.10
   0   6   0  558.34   49.90
   0   6   0  563.44   39.50
   0   6   0  525.45   39.10
   0   6   0  499.65   45.70
  -1  -6   0   20.70    9.80
  -1  -6   0   17.60    3.90
  -1  -6   0   26.20   10.70
  -1  -6   0   25.60    4.70
  -1  -6   0   22.30    4.30
   1   6   0   23.30    4.30
   1   6   0   26.90    4.80
   1   6   0   20.30    3.90
   1   6   0   25.20    4.60
   1   6   0   31.00    9.50
   1   6   0   30.60    9.50
  -2  -6   0  305.67   23.00
  -2  -6   0  274.07   30.20
  -2  -6   0  294.67   20.80
  -2  -6   0  285.97   23.60
  -2  -6   0  298.17   22.90
  -2  -6   0  302.37   23.50
  -2  -6   0  292.97   23.20
   2   6   0  286.07   23.10
   2   6   0  307.77   23.60
   2   6   0  285.37   31.20
   2   6   0  302.47   23.10
  -3  -6   0   83.79    9.30
  -3  -6   0  110.39   10.30
  -3  -6   0  142.89   15.10
  -3  -6   0   91.19    9.50
  -3  -6   0  108.59   19.60
  -3  -6   0   93.59   11.50
  -3  -6   0   98.99   19.60
   3   6   0  102.49   11.80
   3   6   0  106.79   20.30
   3   6   0  109.49   10.10
   3   6   0   92.19    9.70
   3   6   0   92.19   19.60
   3   6   0   93.39   11.40
  -4  -6   0   51.79    7.80
  -4  -6   0   47.30    7.70
  -4  -6   0   55.49    7.40
  -4  -6   0   73.09   16.80
  -4  -6   0   58.49    7.50
  -4  -6   0   50.19    7.50
  -4  -6   0   60.49   15.10
   4   6   0   50.69    8.00
   4   6   0   50.39   15.40
   4   6   0   29.20   12.70
   4   6   0   57.49    8.40
   4   6   0   38.20    6.70
   4   6   0   42.20    6.90
  -5  -6   0  117.19   22.40
  -5  -6   0   92.19   12.10
  -5  -6   0   86.29   11.40
  -5  -6   0  123.79   13.80
  -5  -6   0   91.39   11.10
  -5  -6   0  104.79   12.00
   5   6   0  105.89    9.90
   5   6   0  112.29   13.30
   5   6   0   83.29   11.80
   5   6   0  121.69   11.40
   5   6   0  104.49    7.60
   5   6   0   92.29   11.30
   5   6   0  111.39   12.50
  -6  -6   0   12.30    4.10
  -6  -6   0    9.60    3.60
  -6  -6   0   14.10    4.40
  -6  -6   0   19.40    5.50
  -6  -6   0   11.60   11.90
   6   6   0   22.90    5.20
   6   6   0   11.10   13.90
   6   6   0   13.00    4.00
   6   6   0   18.70    2.50
   6   6   0   26.10    6.30
   6   6   0   20.70    5.70
   6   6   0   19.40    4.00
   6   6   0    9.90    3.80
  -7  -6   0    9.00    4.30
  -7  -6   0   11.60    4.00
  -7  -6   0   58.29   21.20
  -7  -6   0   18.40    5.60
  -7  -6   0   12.00    3.90
  -7  -6   0   13.80   14.70
   7   6   0    3.30   15.10
   7   6   0   14.00    3.60
   7   6   0   18.70    5.90
   7   6   0    4.30    3.50
   7   6   0   22.30   19.50
   7   6   0   11.30    3.90
   7   6   0   12.20    4.20
   7   6   0    9.60    3.60
   7   6   0    8.00    2.00
  -8  -6   0   32.90   18.80
  -8  -6   0   24.40    5.40
  -8  -6   0   18.70    5.40
  -8  -6   0   12.20    5.00
  -8  -6   0   17.20    5.70
  -8  -6   0   11.20   17.20
   8   6   0   15.80    5.70
   8   6   0   24.40    4.70
   8   6   0   24.80    6.60
   8   6   0   16.90    6.40
   8   6   0   29.60    7.30
   8   6   0    8.50    4.20
   8   6   0   14.80   18.50
   8   6   0   27.70   21.00
   8   6   0   19.40    3.30
  -9  -6   0   10.90   21.60
  -9  -6   0   38.70    8.80
  -9  -6   0   26.30    6.40
  -9  -6   0   21.80    6.70
  -9  -6   0    7.30   30.40
   9   6   0   79.29   28.60
   9   6   0   21.10    6.20
   9   6   0   33.10    8.40
   9   6   0   17.80    6.80
   9   6   0   16.50    5.10
   9   6   0   24.10    4.00
   9   6   0   23.20    4.80
   9   6   0   24.20    6.40
   9   6   0   13.70   22.30
  10   6   0   20.20    6.10
  10  -7   0   17.70   26.80
  10  -7   0    7.00    4.70
  10  -7   0    5.60    3.90
  10  -7   0   -1.20   24.00
  10  -7   0   10.70    4.10
 -10   7   0   14.00    4.80
 -10   7   0   19.70    6.10
 -10   7   0    3.90   24.30
 -10   7   0   26.30   25.40
 -10   7   0    8.80    5.20
 -10   7   0    7.30    3.80
 -10   7   0    9.50    3.60
   9  -7   0    3.00    3.20
   9  -7   0  -16.60   21.60
   9  -7   0    4.00    3.00
   9  -7   0   -1.60    1.90
   9  -7   0   -9.30   16.40
  -9   7   0    3.30    3.90
  -9   7   0    1.60    2.30
  -9   7   0   -9.10   15.40
  -9   7   0   -1.40    1.90
  -9   7   0    0.90    2.60
   8  -7   0    0.30    1.60
   8  -7   0    0.90    2.50
   8  -7   0    5.20   19.60
   8  -7   0    4.70   17.00
  -8   7   0   -1.90    2.40
  -8   7   0   12.00   21.00
  -8   7   0   -0.20    1.70
  -8   7   0    4.00    3.00
  -8   7   0   12.80   14.70
  -8   7   0    0.20    2.10
   7  -7   0   20.80    4.70
   7  -7   0   26.00   14.50
   7  -7   0   11.60    4.50
   7  -7   0   17.90   13.30
   7  -7   0   16.90    4.60
   7  -7   0   17.40    3.40
  -7   7   0   20.00   12.20
  -7   7   0   10.10    4.10
  -7   7   0   18.50   14.10
  -7   7   0   12.10    4.30
   6  -7   0    0.80    2.00
   6  -7   0    4.60    2.60
   6  -7   0   -4.50   12.20
   6  -7   0   -0.40    1.60
   6  -7   0    0.40    1.80
   6  -7   0    5.30    1.90
   6  -7   0   -2.00    9.20
  -6   7   0    2.90    2.80
  -6   7   0    5.30    9.10
  -6   7   0    4.00    2.40
  -6   7   0  -11.90   12.40
   5  -7   0  371.26   29.40
   5  -7   0  394.36   30.30
   5  -7   0  380.36   44.50
   5  -7   0  376.66   27.20
   5  -7   0  358.56   29.60
   5  -7   0  391.76   28.90
   5  -7   0  417.46   41.00
  -5   7   0  432.76   40.00
  -5   7   0  384.76   42.10
  -5   7   0  341.07   29.30
  -5   7   0  355.96   29.90
   4  -7   0  289.57   23.30
   4  -7   0  276.97   20.90
   4  -7   0  315.17   22.60
   4  -7   0  268.27   22.90
   4  -7   0  265.87   30.60
   4  -7   0  272.37   23.20
  -4   7   0  317.37   33.10
  -4   7   0  322.47   31.90
  -4   7   0  292.27   23.50
  -4   7   0  284.67   23.20
   3  -7   0   17.70    4.00
   3  -7   0   24.10   10.00
   3  -7   0   17.10    3.40
   3  -7   0   16.90    4.20
   3  -7   0   16.00    3.60
  -3   7   0   13.60    2.30
  -3   7   0    8.70    7.60
  -3   7   0   14.50    3.80
  -3   7   0   11.70   10.00
  -3   7   0   15.50    3.70
   2  -7   0   73.89   14.70
   2  -7   0   51.19    7.30
   2  -7   0   53.69    7.40
   2  -7   0   64.49    8.10
  -2   7   0   53.29   12.30
  -2   7   0   59.99    5.50
  -2   7   0   78.09    8.80
  -2   7   0   57.99    7.80
  -2   7   0   95.39   16.80
   1  -7   0    2.20    1.70
   1  -7   0   -1.40    6.70
   1  -7   0    2.10    1.90
   1  -7   0    4.70    2.30
  -1   7   0    9.20    8.50
  -1   7   0    7.70    2.50
  -1   7   0    1.80    1.90
  -1   7   0    3.20    2.00
  -1   7   0    2.40    1.70
  -1   7   0   -4.40    5.40
   0  -7   0   82.19   15.00
   0  -7   0   56.99    7.80
   0  -7   0   77.39    8.80
   0  -7   0   62.29   14.90
   0  -7   0   72.59    8.70
   0   7   0   72.29   14.50
   0   7   0   67.29    8.20
   0   7   0   60.99    8.10
   0   7   0   53.39    7.40
   0   7   0   64.59    7.80
   0   7   0   80.39   15.00
  -1  -7   0    9.30    3.00
  -1  -7   0    5.40    2.40
  -1  -7   0   13.60    3.60
  -1  -7   0   18.30    8.30
   1   7   0   11.20    3.40
   1   7   0   14.40    7.20
   1   7   0    6.40    6.70
   1   7   0    8.50    3.00
   1   7   0   13.00    3.10
   1   7   0    4.80    2.20
  -2  -7   0   -0.80    1.50
  -2  -7   0    2.80    1.00
  -2  -7   0    0.10    1.60
  -2  -7   0    5.70    6.30
  -2  -7   0    0.80    1.40
  -2  -7   0    1.80    2.00
   2   7   0    3.20    2.20
   2   7   0    1.40    2.30
   2   7   0   -0.80    1.20
   2   7   0    1.20    1.60
   2   7   0   -6.90    6.30
   2   7   0    8.10    8.00
  -3  -7   0   17.70   11.50
  -3  -7   0   29.50    5.90
  -3  -7   0   39.40    5.90
  -3  -7   0   28.00   12.80
  -3  -7   0   25.80    5.20
  -3  -7   0   23.80    5.60
  -3  -7   0   17.50    4.40
   3   7   0   28.90    5.30
   3   7   0   23.20    5.00
   3   7   0   27.60    5.70
   3   7   0   13.30   11.70
   3   7   0   29.60    6.00
  -4  -7   0   86.69   11.30
  -4  -7   0   85.19   11.00
  -4  -7   0  108.39   12.90
  -4  -7   0   84.99   21.40
  -4  -7   0  110.19   12.70
  -4  -7   0  103.29   10.50
   4   7   0   94.39   11.40
   4   7   0  157.08   27.00
   4   7   0  114.39   11.50
   4   7   0  100.69   12.50
   4   7   0  103.19   11.80
  -5  -7   0  119.29   14.00
  -5  -7   0  198.08   29.70
  -5  -7   0  116.39   24.80
  -5  -7   0  148.09   14.50
  -5  -7   0  143.69   13.60
  -5  -7   0  138.29   14.40
  -5  -7   0  124.79   13.40
   5   7   0  126.49   26.30
   5   7   0  148.89   13.80
   5   7   0  145.29   14.60
   5   7   0  145.29   16.00
   5   7   0  128.09   12.30
   5   7   0  110.59   23.60
   5   7   0  117.39   13.00
  -6  -7   0   23.90    6.40
  -6  -7   0   20.50    5.80
  -6  -7   0   20.20    5.20
  -6  -7   0   41.00   17.10
  -6  -7   0   27.80    6.10
  -6  -7   0   46.60   16.20
  -6  -7   0   24.50    5.40
   6   7   0   19.50    4.60
   6   7   0   15.70    4.70
   6   7   0   21.50    5.30
   6   7   0   72.79   22.60
   6   7   0   26.90    6.60
   6   7   0   28.00    6.60
   6   7   0    0.90   13.30
  -7  -7   0    1.50    2.00
  -7  -7   0    0.80    2.60
  -7  -7   0    9.00    3.70
  -7  -7   0   -1.70    2.10
  -7  -7   0   -1.20   15.30
   7   7   0    1.10    0.70
   7   7   0    2.80    2.60
   7   7   0    2.20    2.20
   7   7   0   -8.30   15.00
   7   7   0    2.70    3.40
  -8  -7   0    7.00    4.20
  -8  -7   0  -10.50   16.40
  -8  -7   0    3.20    3.00
   8   7   0    6.80    4.00
   8   7   0    3.20    3.40
   8   7   0    4.30    2.40
   8   7   0    7.50    4.10
   8   7   0    5.50    3.70
   8   7   0    5.50    3.50
  -9  -7   0    7.40   21.40
  -9  -7   0    6.10    3.80
  -9  -7   0   -1.90    2.90
  -9  -7   0    7.40    3.90
   9   7   0   11.30    5.50
   9   7   0  -13.70   21.40
   9   7   0    2.30    1.40
   9   7   0    2.80    3.70
   9   7   0    0.80    3.00
   9   7   0    2.80    2.70
   9   7   0    5.90    4.70
   9   7   0    0.00    2.30
   9  -8   0   -2.60   22.00
   9  -8   0    1.90    4.00
   9  -8   0    4.40    3.80
   9  -8   0    1.00    2.80
   9  -8   0    0.90    2.60
   9  -8   0    0.30    1.90
   9  -8   0   -7.80   20.20
  -9   8   0   -2.30    1.70
  -9   8   0  -19.80   26.40
  -9   8   0    7.60    4.70
  -9   8   0   -1.40    2.60
  -9   8   0   12.70   24.50
   8  -8   0    6.50   16.40
   8  -8   0   26.50    5.90
   8  -8   0    5.90   23.30
   8  -8   0   16.60    5.60
   8  -8   0   25.80    6.00
   8  -8   0   21.90    4.00
   8  -8   0   25.80    6.90
  -8   8   0   22.00    4.80
  -8   8   0   16.10    5.90
  -8   8   0   17.20   15.90
  -8   8   0   21.50    5.80
  -8   8   0    8.40   22.20
   7  -8   0   11.90   14.20
   7  -8   0   25.20   15.80
   7  -8   0    5.50    3.40
   7  -8   0    5.20    2.20
   7  -8   0   10.50    4.60
   7  -8   0    8.30    3.30
   7  -8   0    2.10    3.00
  -7   8   0  -13.50   12.70
  -7   8   0    7.20    3.70
  -7   8   0   -3.90   14.90
  -7   8   0    6.60    3.90
   6  -8   0   22.10    5.30
   6  -8   0   21.60    4.90
   6  -8   0    2.80   13.20
   6  -8   0   15.80    4.50
   6  -8   0   25.10    5.00
   6  -8   0   25.40   11.60
   6  -8   0   16.00    3.20
  -6   8   0   13.60    4.40
  -6   8   0   35.60   17.60
  -6   8   0   21.00    5.50
  -6   8   0   22.90   11.90
   5  -8   0   24.90    4.80
   5  -8   0   20.10    5.40
   5  -8   0   30.60    6.00
   5  -8   0   48.40   14.70
   5  -8   0   28.80    4.30
   5  -8   0   18.00   12.50
   5  -8   0   28.50    5.80
  -5   8   0   41.30   15.40
  -5   8   0   24.40   11.90
  -5   8   0   28.80    5.80
  -5   8   0   18.70    5.00
   4  -8   0  551.84   42.70
   4  -8   0  548.95   42.90
   4  -8   0  568.24   42.70
   4  -8   0  590.34   41.80
   4  -8   0  570.14   52.69
  -4   8   0  623.94   55.09
  -4   8   0  599.14   43.30
  -4   8   0  524.15   51.29
  -4   8   0  563.14   42.80
   3  -8   0   92.29   18.30
   3  -8   0   96.89    9.50
   3  -8   0   70.69    9.80
   3  -8   0   92.79    8.50
   3  -8   0   79.39   10.10
  -3   8   0   93.39   10.70
  -3   8   0   76.39   16.90
  -3   8   0   78.89    7.10
  -3   8   0   71.09    9.60
  -3   8   0   76.89   16.30
   2  -8   0   20.90    4.50
   2  -8   0   25.30    4.90
   2  -8   0   21.60    9.30
   2  -8   0   16.60    4.10
  -2   8   0   24.90    4.70
  -2   8   0   15.10    3.90
  -2   8   0   16.10    4.10
  -2   8   0   14.30   11.00
  -2   8   0   18.80    4.50
  -2   8   0   18.90    3.00
  -2   8   0   49.20   12.00
   1  -8   0   45.50   12.00
   1  -8   0   35.90    6.10
   1  -8   0   38.70   12.40
   1  -8   0   27.70    5.70
   1  -8   0   37.90    6.10
  -1   8   0   37.70    6.00
  -1   8   0   28.60   11.30
  -1   8   0   26.60   11.00
  -1   8   0   40.70    6.30
  -1   8   0   36.00    6.20
  -1   8   0   41.10    6.20
   0  -8   0   65.99    8.00
   0  -8   0   40.80   13.80
   0  -8   0   57.79   13.60
   0  -8   0   34.90    6.60
   0  -8   0   57.39    7.60
   0   8   0   42.20    6.40
   0   8   0   48.00   14.20
   0   8   0   48.70   12.90
   0   8   0   58.19    7.80
   0   8   0   36.90    6.40
   0   8   0   45.80    7.20
  -1  -8   0  350.86   26.60
  -1  -8   0  292.97   26.40
  -1  -8   0  315.87   26.20
  -1  -8   0  400.46   37.00
   1   8   0  357.66   26.20
   1   8   0  310.47   34.90
   1   8   0  353.46   26.60
   1   8   0  298.77   26.40
   1   8   0  332.67   26.40
  -2  -8   0    0.20    1.30
  -2  -8   0    3.40    2.40
  -2  -8   0    2.00    1.00
  -2  -8   0    8.70    7.90
  -2  -8   0    1.20    2.10
  -2  -8   0    0.70    2.20
   2   8   0    2.60    2.30
   2   8   0   -3.90    8.00
   2   8   0   -1.20    1.60
   2   8   0    5.40    9.50
   2   8   0    2.90    2.20
   2   8   0    1.60    2.00
  -3  -8   0   76.19   10.70
  -3  -8   0   68.49    9.20
  -3  -8   0   64.79    9.40
  -3  -8   0  103.29   19.60
  -3  -8   0   84.19   10.60
  -3  -8   0  115.99   24.50
   3   8   0   64.89    9.50
   3   8   0   79.59   10.30
   3   8   0   84.49   10.10
   3   8   0   81.99   11.30
  -4  -8   0   29.10    6.30
  -4  -8   0   22.20   14.30
  -4  -8   0   37.70    6.40
  -4  -8   0   38.40    6.50
  -4  -8   0   35.10    7.00
  -4  -8   0   28.60    6.10
  -4  -8   0   39.40   14.70
   4   8   0   33.10    6.30
   4   8   0   30.20    6.40
   4   8   0   15.40   12.90
   4   8   0   30.10    6.80
   4   8   0    6.60   13.50
   4   8   0   37.10    6.60
  -5  -8   0   57.99   18.90
  -5  -8   0   51.39    8.00
  -5  -8   0   72.19   10.30
  -5  -8   0   68.49    9.40
  -5  -8   0   85.49   23.60
  -5  -8   0   42.00    8.60
  -5  -8   0   36.60    7.50
   5   8   0   33.60   20.10
   5   8   0   89.59   21.50
   5   8   0   63.99    9.80
   5   8   0   46.70    7.10
   5   8   0   47.20    8.60
   5   8   0   63.19    9.40
   5   8   0   47.00    8.00
  -6  -8   0    1.20    2.90
  -6  -8   0   14.50   15.60
  -6  -8   0    5.70   18.10
  -6  -8   0   -0.30    2.50
  -6  -8   0    5.40    2.80
  -6  -8   0   -0.40    1.60
   6   8   0   33.30   17.40
   6   8   0    6.60    2.60
   6   8   0    8.20    4.40
   6   8   0    3.00    2.30
   6   8   0   -5.90   16.70
   6   8   0    1.70    2.20
   6   8   0    1.90    2.90
  -7  -8   0    0.10    2.50
  -7  -8   0    1.90    2.10
  -7  -8   0   13.30   16.30
  -7  -8   0    0.50    2.50
  -7  -8   0    3.10    2.90
  -7  -8   0    0.20    2.10
  -7  -8   0    9.30   16.50
   7   8   0   -0.10    2.00
   7   8   0    7.40    3.60
   7   8   0   13.50   17.70
   7   8   0   -1.40    2.60
   7   8   0   -3.40   16.00
   7   8   0   -3.40    1.30
   7   8   0   -0.70    2.40
  -8  -8   0    2.20    3.10
  -8  -8   0   -2.00    2.60
  -8  -8   0   -0.70    2.80
  -8  -8   0   14.50   19.90
  -8  -8   0    4.30    3.20
  -8  -8   0   -9.20   22.60
   8   8   0    9.70    3.40
   8   8   0   -0.10    3.10
   8   8   0    3.30    3.00
   8   8   0    2.60    3.30
   8   8   0   28.50   21.00
   8   8   0    4.00    3.30
   8   8   0   23.90   26.70
  -9  -8   0  104.19   30.80
  -9  -8   0   50.59   10.90
  -9  -8   0   49.60    9.00
  -9  -8   0   50.99   32.80
  -9  -8   0   59.49   11.70
   9   8   0   63.29   10.70
   9   8   0   32.70   32.80
   9   8   0   45.00    9.00
   9   8   0   61.99   10.50
   9   8   0   72.99   12.40
   9   8   0   66.49   12.20
   9   8   0   41.40   27.90
   9  -9   0    6.90   24.50
   9  -9   0    5.90    2.40
   9  -9   0   10.90    5.80
   9  -9   0    4.10    4.20
   9  -9   0    7.10    3.90
   9  -9   0   11.40    4.90
  -9   9   0    5.50    4.10
  -9   9   0    9.10    4.50
  -9   9   0  -18.30   22.90
  -9   9   0    2.40    3.00
  -9   9   0    1.80   24.20
   8  -9   0    4.30    2.90
   8  -9   0  -18.20   17.50
   8  -9   0    4.80    2.10
   8  -9   0   10.80    5.10
   8  -9   0   10.90    4.50
   8  -9   0    1.30    2.80
  -8   9   0    9.10   15.50
  -8   9   0    3.60    3.50
  -8   9   0   -1.80    3.00
   7  -9   0   31.00   21.80
   7  -9   0   24.80    4.10
   7  -9   0   26.00    5.90
   7  -9   0   35.90    7.90
   7  -9   0   20.40    5.00
   7  -9   0   24.30    6.20
   7  -9   0   55.79   19.00
  -7   9   0   21.00   15.40
  -7   9   0   45.90   23.20
  -7   9   0   46.30    8.60
  -7   9   0   23.30    5.80
   6  -9   0   80.29    7.10
   6  -9   0  116.99   24.20
   6  -9   0   86.39   11.70
   6  -9   0   83.19    9.90
   6  -9   0   74.19   18.10
   6  -9   0   45.80    8.60
   6  -9   0   66.89   10.30
  -6   9   0   82.49   11.60
  -6   9   0   82.89   11.00
  -6   9   0   77.39   21.70
  -6   9   0   54.69   19.40
   5  -9   0    9.40    3.90
   5  -9   0    9.80    3.80
   5  -9   0   23.10   15.60
   5  -9   0   26.50   12.70
   5  -9   0    6.10    2.90
   5  -9   0    5.40    3.20
  -5   9   0    5.70    3.20
  -5   9   0   26.90   11.60
  -5   9   0    9.40    3.70
  -5   9   0    0.70   14.00
   4  -9   0    1.10    1.40
   4  -9   0   -1.90    9.40
   4  -9   0   -0.30    2.40
   4  -9   0    3.40    8.80
   4  -9   0   -1.70    1.30
   4  -9   0    0.90    1.60
  -4   9   0   -5.20    9.60
  -4   9   0    1.30    1.90
  -4   9   0   -6.50    8.00
  -4   9   0   -2.30    1.80
   3  -9   0    4.50    2.50
   3  -9   0    1.50    1.50
   3  -9   0  -10.50    7.50
   3  -9   0    0.60    2.10
   3  -9   0    0.70    2.10
  -3   9   0    3.50    2.60
  -3   9   0   -3.80    1.20
  -3   9   0   -5.30    9.00
  -3   9   0    5.30    9.00
  -3   9   0    1.70    1.10
   2  -9   0   81.79   18.20
   2  -9   0  104.49   12.40
   2  -9   0   93.99   11.70
   2  -9   0  125.79   11.60
  -2   9   0  125.09   11.90
  -2   9   0  101.19    9.00
  -2   9   0   99.09   11.90
  -2   9   0  146.09   23.40
  -2   9   0  102.29   10.70
  -2   9   0  107.09   10.80
   1  -9   0   -0.50    1.90
   1  -9   0   -1.00    1.70
   1  -9   0   -1.40    0.40
   1  -9   0   -7.90    7.50
  -1   9   0   -1.40    1.40
  -1   9   0   16.70    9.20
  -1   9   0    3.50    2.00
  -1   9   0    2.30    1.20
  -1   9   0   -1.10    1.50
  -1   9   0    0.70    1.90
   0  -9   0   32.70   12.10
   0  -9   0   50.09    7.50
   0  -9   0   27.00    5.90
   0  -9   0   59.89    8.40
   0   9   0   50.59   16.00
   0   9   0   46.80    7.50
   0   9   0   43.70    6.60
   0   9   0   63.89    8.30
   0   9   0   39.80    6.80
  -1  -9   0   12.80   11.00
  -1  -9   0   17.20    4.70
  -1  -9   0    8.30    3.50
  -1  -9   0   15.80    4.50
   1   9   0    4.10    2.40
   1   9   0    2.70    9.10
   1   9   0    8.20    3.70
   1   9   0    9.70    3.50
   1   9   0   17.90    4.10
  -2  -9   0   52.79    5.30
  -2  -9   0   62.99    9.40
  -2  -9   0   62.09    8.80
  -2  -9   0   53.19   15.00
  -2  -9   0   70.89    9.70
  -2  -9   0   62.99    8.20
  -2  -9   0   68.89   22.20
   2   9   0   58.29    8.60
   2   9   0   65.39    8.80
   2   9   0   69.29   18.50
   2   9   0   49.10    8.20
   2   9   0   62.89    9.30
  -3  -9   0  118.19    8.40
  -3  -9   0  121.59   14.10
  -3  -9   0  145.19   25.40
  -3  -9   0   56.89   19.10
  -3  -9   0  118.69   11.80
  -3  -9   0   99.59   13.40
  -3  -9   0   85.89   12.00
   3   9   0  119.39   13.30
   3   9   0   88.89   22.80
   3   9   0  128.49   14.30
   3   9   0  101.79   13.50
   3   9   0  117.99   24.50
   3   9   0  122.59   14.10
  -4  -9   0   63.99   10.30
  -4  -9   0   71.39    9.90
  -4  -9   0   76.69   11.10
  -4  -9   0   70.39   10.10
  -4  -9   0   60.29   19.70
  -4  -9   0   51.49   18.60
   4   9   0   89.69   12.10
   4   9   0   73.19   10.20
   4   9   0   64.09   10.00
   4   9   0   70.99   22.70
   4   9   0   84.79   24.30
   4   9   0   81.89   11.20
  -5  -9   0    0.50    2.80
  -5  -9   0  -22.70   15.80
  -5  -9   0   -0.10    2.10
  -5  -9   0   -2.60   13.60
  -5  -9   0    2.20    2.40
   5   9   0    6.10   13.70
   5   9   0    1.40    2.20
   5   9   0   -1.70    1.90
   5   9   0    4.80    3.60
   5   9   0   10.50   18.20
   5   9   0   -3.20    1.10
  -6  -9   0   24.20   17.30
  -6  -9   0  -24.90   14.50
  -6  -9   0    1.10    1.60
  -6  -9   0    0.60    2.50
  -6  -9   0   -0.70    2.70
  -6  -9   0   -1.20    2.30
  -6  -9   0    0.70    2.70
   6   9   0    3.60   15.60
   6   9   0    0.80    2.10
   6   9   0    0.90    2.80
   6   9   0    0.10    2.70
   6   9   0  -11.50   14.60
   6   9   0    4.60    4.50
   6   9   0   -0.30    2.70
  -7  -9   0    9.90    5.20
  -7  -9   0   -5.10   17.20
  -7  -9   0    4.10    3.40
  -7  -9   0   -0.20    2.10
  -7  -9   0    9.20    4.60
  -7  -9   0    3.00    3.60
  -7  -9   0    6.80   20.40
   7   9   0    3.20    4.20
   7   9   0    9.80    4.80
   7   9   0    2.00    3.20
   7   9   0    0.60    2.00
   7   9   0    2.50   19.10
   7   9   0    2.40    3.30
  -8  -9   0   22.40    5.70
  -8  -9   0   10.70   25.60
  -8  -9   0    8.40    5.00
  -8  -9   0   32.10   22.50
  -8  -9   0   22.60    7.40
  -8  -9   0    7.40    4.00
   8   9   0    8.80    4.40
   8   9   0   14.30    5.50
   8   9   0   17.50    6.20
   8   9   0    8.10    3.50
   8   9   0   19.50    6.80
   8   9   0   27.60   31.30
   8   9   0   24.20   30.40
   8 -10   0   -0.80    2.10
   8 -10   0    5.20    4.20
   8 -10   0    5.40    3.80
   8 -10   0   -3.90    1.60
   8 -10   0   39.30   24.60
   8 -10   0    2.50    1.80
   8 -10   0  -30.30   16.90
  -8  10   0    2.10    3.10
  -8  10   0   -0.40    2.90
  -8  10   0   -4.80   15.90
  -8  10   0   10.90   26.40
   7 -10   0   24.40    3.70
   7 -10   0   21.10    5.90
   7 -10   0   58.69   25.20
   7 -10   0   17.50    5.50
   7 -10   0   42.70   22.70
   7 -10   0   26.40    6.90
  -7  10   0   16.10    5.80
  -7  10   0   10.00    4.50
  -7  10   0   24.50   23.50
  -7  10   0   56.19   21.50
   6 -10   0   15.80    5.00
   6 -10   0    9.90    3.90
   6 -10   0    9.60    4.40
   6 -10   0   20.20   17.40
   6 -10   0  -14.80   17.20
   6 -10   0    9.90    3.80
  -6  10   0   26.60   17.30
  -6  10   0   15.00    4.90
  -6  10   0    5.30   19.60
   5 -10   0   47.80    7.50
   5 -10   0   65.89    9.90
   5 -10   0   68.89   22.60
   5 -10   0   48.70    8.30
   5 -10   0   78.39   19.40
   5 -10   0   51.59    8.80
  -5  10   0   50.19    8.70
  -5  10   0   90.99   11.60
  -5  10   0   81.19   20.70
  -5  10   0  106.49   24.80
   4 -10   0   77.69   17.50
   4 -10   0   53.29    8.70
   4 -10   0   50.59    7.30
   4 -10   0   59.79    8.90
   4 -10   0   68.09   18.10
   4 -10   0   50.19    8.50
  -4  10   0   61.99    9.40
  -4  10   0   61.09   18.80
  -4  10   0   50.29   17.20
  -4  10   0   59.09    9.10
  -4  10   0   57.89    5.60
   3 -10   0   -0.90   11.60
   3 -10   0    7.40    2.60
   3 -10   0    6.80    3.30
   3 -10   0    7.50    3.60
   3 -10   0   21.00   15.90
  -3  10   0    2.90   10.40
  -3  10   0    5.80    2.50
  -3  10   0    5.20    2.80
  -3  10   0    6.90    3.20
  -3  10   0    8.40    2.00
  -3  10   0   11.10   12.20
   2 -10   0  104.89   12.50
   2 -10   0  109.49   12.50
   2 -10   0  111.39   20.80
   2 -10   0  103.89   12.50
  -2  10   0  113.19   21.30
  -2  10   0  104.59   12.10
  -2  10   0   66.39   19.40
  -2  10   0  110.29   12.90
  -2  10   0  109.89   11.20
  -2  10   0   89.59    8.70
  -2  10   0  106.69   12.10
   1 -10   0  223.98   29.90
   1 -10   0  191.88   17.80
   1 -10   0  209.28   18.30
   1 -10   0  165.18   16.90
  -1  10   0  199.68   31.10
  -1  10   0  205.58   17.60
  -1  10   0  213.58   17.60
  -1  10   0  223.38   31.70
  -1  10   0  196.48   15.60
  -1  10   0  182.48   17.40
  -1  10   0  170.18   17.50
   0 -10   0    1.80    2.50
   0 -10   0    1.80    8.60
   0 -10   0   -0.10    2.00
   0 -10   0    0.30    2.10
   0  10   0   -2.40    1.90
   0  10   0    2.10    2.10
   0  10   0    0.20    1.90
   0  10   0   -2.30    9.50
   0  10   0   -1.90    1.80
   0  10   0    7.00   11.10
  -1 -10   0   36.60   14.20
  -1 -10   0   35.70    6.50
  -1 -10   0   23.20    5.80
  -1 -10   0   25.50   14.30
  -1 -10   0   16.90    4.90
   1  10   0   28.00    5.90
   1  10   0   49.40   16.70
   1  10   0   26.80    5.40
   1  10   0   48.60    7.90
   1  10   0   28.00    6.10
   1  10   0   31.90   15.40
  -2 -10   0   64.39   10.10
  -2 -10   0   74.59   10.30
  -2 -10   0   68.39   20.10
  -2 -10   0   61.39    9.30
  -2 -10   0   59.09    5.90
  -2 -10   0   53.59   16.70
  -2 -10   0   64.89    8.70
   2  10   0   57.19    9.10
   2  10   0   51.79   19.60
   2  10   0   73.79    9.50
   2  10   0   59.49    9.70
   2  10   0   52.49    8.80
   2  10   0   89.19   21.60
  -3 -10   0  210.48   18.60
  -3 -10   0  235.08   35.40
  -3 -10   0  238.58   35.40
  -3 -10   0  186.38   18.80
  -3 -10   0  204.18   14.80
  -3 -10   0  211.18   20.10
  -3 -10   0  229.38   19.90
   3  10   0  206.78   19.20
   3  10   0  181.48   19.50
   3  10   0  199.98   19.10
   3  10   0  212.88   18.70
   3  10   0  193.18   33.90
   3  10   0  227.18   36.00
  -4 -10   0   28.50   19.90
  -4 -10   0   27.00    6.40
  -4 -10   0   25.80    6.70
  -4 -10   0   14.10    5.30
  -4 -10   0   29.50    6.20
  -4 -10   0   28.90   17.60
   4  10   0   37.00    7.30
   4  10   0   16.30    5.80
   4  10   0   48.80   22.70
   4  10   0   63.69   22.00
   4  10   0   17.50    5.30
   4  10   0   27.00    7.10
  -5 -10   0   47.50   19.80
  -5 -10   0   47.20    8.60
  -5 -10   0   27.90   18.30
  -5 -10   0   56.49    9.00
  -5 -10   0   46.10    9.10
  -5 -10   0   58.79   10.00
   5  10   0   43.60    7.80
   5  10   0   31.30    7.80
   5  10   0   55.49    8.90
   5  10   0   35.70   19.10
   5  10   0   52.39   21.90
   5  10   0   63.79   14.90
  -6 -10   0   40.10   20.90
  -6 -10   0   60.89   10.20
  -6 -10   0   42.80    8.50
  -6 -10   0   68.59   22.40
  -6 -10   0   29.60    7.30
  -6 -10   0   45.00    8.80
   6  10   0   42.40    9.40
   6  10   0   50.99   27.00
   6  10   0   57.29   10.10
   6  10   0   35.90    7.80
   6  10   0   37.80    7.00
   6  10   0   46.80   22.10
   6  10   0   54.49    9.20
  -7 -10   0   33.20    8.00
  -7 -10   0   47.60    8.80
  -7 -10   0   24.60   21.50
  -7 -10   0    4.10   20.90
  -7 -10   0   36.30    7.70
  -7 -10   0   22.30    6.90
   7  10   0   28.20    7.70
   7  10   0   34.20    7.60
   7  10   0   52.79   27.00
   7  10   0   41.90   23.00
   7  10   0   29.40    7.80
   7  10   0   20.10    6.10
   7  10   0   30.50    6.20
  -8 -10   0   -0.50    4.00
  -8 -10   0    0.50    3.50
  -8 -10   0  -11.70   29.20
  -8 -10   0  -15.00   23.50
  -8 -10   0    1.00    3.70
   8  10   0    3.90   32.70
   8  10   0    2.80    4.20
   8  10   0   12.50   31.80
   8  10   0   -1.00    2.50
   8  10   0   -0.30    3.60
   8  10   0   -3.10    2.50
   8  10   0    1.10    2.10
   8 -11   0    5.60    4.20
   8 -11   0    0.50    2.30
   8 -11   0   -1.90    2.60
   8 -11   0   12.90   21.70
   8 -11   0    1.00    3.30
  -8  11   0  -17.60   24.70
  -8  11   0   -0.50    3.60
  -8  11   0    2.20    3.00
  -8  11   0   -7.60   20.00
   7 -11   0   36.60    6.80
   7 -11   0   40.40    8.10
   7 -11   0   23.10   21.50
   7 -11   0   41.00    8.60
   7 -11   0   30.80    7.50
  -7  11   0   37.40   24.90
  -7  11   0   18.20    6.10
  -7  11   0   46.10    8.70
   6 -11   0   -3.00    2.50
   6 -11   0   -1.20    2.60
   6 -11   0    2.90    3.10
   6 -11   0    5.00   19.30
   6 -11   0    0.20    2.50
   6 -11   0    5.00   16.40
  -6  11   0  -52.19   17.70
  -6  11   0   28.70   19.90
  -6  11   0    1.70    2.90
  -6  11   0    0.90    2.80
   5 -11   0    2.80    3.00
   5 -11   0   -0.60    1.70
   5 -11   0   -1.90    1.90
   5 -11   0    2.30    2.10
   5 -11   0    7.90   16.30
   5 -11   0   -4.40   14.00
  -5  11   0    3.20    3.00
  -5  11   0   -1.70    1.80
  -5  11   0   23.60   19.10
  -5  11   0    1.00    2.90
  -5  11   0    3.50   13.50
   4 -11   0    2.80   13.50
   4 -11   0    6.50    3.10
   4 -11   0    2.80    2.40
   4 -11   0   14.30    4.60
   4 -11   0   12.30   15.90
   4 -11   0    9.40    3.90
  -4  11   0   14.50    7.50
  -4  11   0    5.40   12.80
  -4  11   0    3.70    1.50
  -4  11   0    7.20    3.70
  -4  11   0    9.00   13.80
  -4  11   0    8.30    3.90
   3 -11   0    9.20    3.70
   3 -11   0   17.70   13.00
   3 -11   0    9.10    3.80
   3 -11   0   14.70   11.70
   3 -11   0   21.30    5.70
   3 -11   0   15.20    3.90
  -3  11   0   15.60    2.90
  -3  11   0   11.30    4.30
  -3  11   0   18.60   12.70
  -3  11   0   -9.00   11.00
  -3  11   0   10.80    4.50
  -3  11   0   19.40    5.30
   2 -11   0    7.30    3.80
   2 -11   0    4.80    3.20
   2 -11   0   10.30   12.90
   2 -11   0   21.30   13.30
   2 -11   0    2.90    2.90
  -2  11   0    5.90    2.00
  -2  11   0    5.30    3.10
  -2  11   0   10.50   12.00
  -2  11   0   19.00   13.90
  -2  11   0    6.20    3.40
   1 -11   0   43.50    8.60
   1 -11   0   62.29    9.40
   1 -11   0   91.09   11.40
   1 -11   0   93.39   23.40
   1 -11   0   78.09   19.70
  -1  11   0   61.19    9.70
  -1  11   0   68.49    9.80
  -1  11   0   54.09   18.60
  -1  11   0   70.09   18.10
  -1  11   0   59.79   10.80
  -1  11   0   66.29    7.70
   0 -11   0    1.00    2.30
   0 -11   0    4.20    2.80
   0 -11   0   -5.30   12.90
   0 -11   0    0.30   12.00
   0 -11   0   -2.10    1.50
   0  11   0    4.60    2.70
   0  11   0   -1.50    1.80
   0  11   0    1.60    1.90
   0  11   0   -1.20    2.00
   0  11   0  -13.70   11.00
   0  11   0   -2.10   13.00
  -1 -11   0    5.80    2.80
  -1 -11   0   -4.70   11.60
  -1 -11   0   20.90   13.70
  -1 -11   0    2.10    2.50
  -1 -11   0    5.20    3.50
  -1 -11   0   -1.30    2.30
   1  11   0   -0.40    1.30
   1  11   0   13.90   13.30
   1  11   0   -2.10   13.40
   1  11   0    8.60    4.10
   1  11   0    1.40    2.50
  -2 -11   0   22.10   17.90
  -2 -11   0   53.69    9.20
  -2 -11   0   63.99    9.10
  -2 -11   0   74.29   11.20
  -2 -11   0   70.59   21.10
  -2 -11   0   59.59    9.40
   2  11   0   71.89   10.50
   2  11   0  112.49   26.90
   2  11   0   73.89   11.50
   2  11   0   47.20   19.10
   2  11   0   64.59   10.40
   2  11   0   67.59   10.30
  -3 -11   0    0.40    1.90
  -3 -11   0    2.00    3.10
  -3 -11   0    0.20    2.10
  -3 -11   0    4.40    3.50
  -3 -11   0   -6.00   17.70
  -3 -11   0    0.70    0.70
  -3 -11   0   -1.20   12.60
   3  11   0   -3.10    1.60
   3  11   0   -1.40    2.10
   3  11   0   -0.70   18.90
   3  11   0    4.00   12.90
   3  11   0   -0.90    2.60
  -4 -11   0   18.00    5.20
  -4 -11   0   37.20   19.90
  -4 -11   0    1.30   20.40
  -4 -11   0    7.70    4.60
  -4 -11   0   12.40    4.50
  -4 -11   0   16.80    5.90
   4  11   0   24.50    6.80
   4  11   0   11.20    4.90
   4  11   0   12.60    4.10
   4  11   0   -1.70   20.70
   4  11   0   -6.00   15.40
   4  11   0   12.80    4.40
  -5 -11   0   38.20    8.70
  -5 -11   0   32.50   20.50
  -5 -11   0   57.99   21.60
  -5 -11   0   59.89    9.60
  -5 -11   0   61.49   10.50
  -5 -11   0   42.00    8.50
   5  11   0   56.99   24.80
   5  11   0   50.59    9.00
   5  11   0   56.99    9.60
   5  11   0   56.59   10.30
   5  11   0   70.79   24.40
   5  11   0   44.30    8.90
  -6 -11   0    3.20    4.10
  -6 -11   0    3.40    3.20
  -6 -11   0   13.10   19.70
  -6 -11   0   19.70   24.80
  -6 -11   0   -1.10    3.00
  -6 -11   0   13.30    5.50
   6  11   0    8.90    5.00
   6  11   0    6.10   23.70
   6  11   0    6.40    4.60
   6  11   0    8.50    4.10
   6  11   0    4.50    3.40
   6  11   0  -32.60   20.00
  -7 -11   0   22.50    7.10
  -7 -11   0   21.70    7.00
  -7 -11   0   11.20   24.00
  -7 -11   0   16.10    6.00
  -7 -11   0   11.00    5.00
  -7 -11   0    2.70   21.90
   7  11   0   11.00    5.60
   7  11   0   10.70   25.30
   7  11   0   12.10    5.50
   7  11   0   63.79   27.60
   7  11   0   12.00    6.30
   7  11   0   30.70    7.40
   7 -12   0   18.40    6.30
   7 -12   0   11.30    4.90
   7 -12   0    9.70    3.90
   7 -12   0    9.90    4.60
   7 -12   0   38.60   23.80
  -7  12   0    5.60   20.90
  -7  12   0  -21.00   28.50
  -7  12   0    9.70    4.00
  -7  12   0    3.00    3.50
   6 -12   0   11.20    4.60
   6 -12   0   11.00    4.80
   6 -12   0   10.20    3.60
   6 -12   0   10.50   19.40
   6 -12   0    0.60   19.90
  -6  12   0   14.30    5.50
  -6  12   0    4.70   24.60
  -6  12   0    1.10    2.80
  -6  12   0   28.80   19.00
  -6  12   0    3.00    2.90
   5 -12   0    3.50   14.90
   5 -12   0    4.00    3.50
   5 -12   0    3.20    2.90
   5 -12   0   -0.60    2.40
   5 -12   0   -8.40   16.50
  -5  12   0    0.90    3.00
  -5  12   0    4.20    2.90
  -5  12   0  -29.60   21.90
  -5  12   0   15.80   16.30
  -5  12   0    4.20    3.60
   4 -12   0   26.90   18.80
   4 -12   0   67.59   21.40
   4 -12   0   54.49    7.90
   4 -12   0   48.80    8.90
   4 -12   0   64.99    9.70
   4 -12   0   35.50    7.70
  -4  12   0   53.49    9.30
  -4  12   0   46.70    8.60
  -4  12   0   51.69   19.30
  -4  12   0   60.19    9.00
  -4  12   0   89.79   26.90
  -4  12   0   52.99    5.40
   3 -12   0   62.69    9.80
   3 -12   0   68.09   10.30
   3 -12   0   71.39   23.20
   3 -12   0   50.99    9.20
   3 -12   0   55.99   19.60
  -3  12   0   57.89    6.00
  -3  12   0   56.19   20.20
  -3  12   0   41.50    8.10
  -3  12   0   56.19    9.40
  -3  12   0   62.69   20.30
  -3  12   0   78.69   11.20
   2 -12   0   26.10   14.30
   2 -12   0    6.80    3.90
   2 -12   0  -13.90   16.90
   2 -12   0    2.40    3.10
   2 -12   0    4.20    3.60
  -2  12   0   11.00    2.80
  -2  12   0    6.70    3.30
  -2  12   0   -6.10   12.30
  -2  12   0    7.20    3.50
  -2  12   0   -1.80    2.20
  -2  12   0    0.50   12.90
   1 -12   0    4.60    3.20
   1 -12   0  -15.50   14.30
   1 -12   0    4.70    3.40
   1 -12   0   12.60   15.00
   1 -12   0   15.70    5.20
  -1  12   0   17.50   16.40
  -1  12   0    9.30    3.90
  -1  12   0   -8.50   13.60
  -1  12   0    6.80    3.90
  -1  12   0   14.50    4.30
  -1  12   0   14.20    3.40
  -1  12   0    3.40    3.00
   0 -12   0    8.40    4.10
   0 -12   0   16.60   21.20
   0 -12   0    5.70    3.90
   0 -12   0   22.50   12.70
   0 -12   0    8.10    3.70
   0  12   0   12.20   14.40
   0  12   0   30.30   16.50
   0  12   0    5.20    3.10
   0  12   0   -0.60    2.80
   0  12   0    9.90    3.90
   0  12   0    8.20    4.00
  -1 -12   0    5.90    3.60
  -1 -12   0    5.50    3.80
  -1 -12   0    8.30    3.60
  -1 -12   0  -17.80   11.80
  -1 -12   0    5.10    3.40
   1  12   0   11.30   15.70
   1  12   0    6.30    3.30
   1  12   0   11.00    4.70
   1  12   0   10.00    4.30
   1  12   0   15.50   16.60
   1  12   0    4.80    3.40
  -2 -12   0   40.70    7.30
  -2 -12   0   27.90    6.80
  -2 -12   0   31.80   17.40
  -2 -12   0   25.10    6.90
  -2 -12   0   31.00    7.20
  -2 -12   0   33.50    4.60
   2  12   0   43.10   18.50
   2  12   0   52.09    9.60
   2  12   0   29.90   19.70
   2  12   0   38.70    7.70
   2  12   0   37.50    7.50
   2  12   0   45.60    8.20
  -3 -12   0   13.90    5.20
  -3 -12   0   17.40    4.90
  -3 -12   0   10.00    1.80
  -3 -12   0    8.60   16.10
  -3 -12   0    9.90    4.20
  -3 -12   0    8.40    4.00
  -3 -12   0   -5.40   19.60
   3  12   0   10.00   16.60
   3  12   0   15.60    5.30
   3  12   0    9.90    4.40
   3  12   0   15.00    6.20
   3  12   0   34.60   23.40
   3  12   0   10.20    4.10
  -4 -12   0   -3.50    2.10
  -4 -12   0    0.40   18.50
  -4 -12   0    5.00    3.90
  -4 -12   0   54.49   23.80
  -4 -12   0    3.80    3.10
  -4 -12   0   -1.50    2.30
   4  12   0   -0.70    3.10
   4  12   0   -0.20    2.10
   4  12   0   -0.10    2.40
   4  12   0    0.80   20.60
   4  12   0   -3.20   18.50
   4  12   0   -1.50    2.90
  -5 -12   0   23.50    6.70
  -5 -12   0   66.59   27.10
  -5 -12   0   27.10    7.70
  -5 -12   0   35.40    8.90
  -5 -12   0   37.40    8.20
   5  12   0   25.60   25.00
   5  12   0   28.10    6.90
   5  12   0   12.70   23.90
   5  12   0   30.00    8.20
   5  12   0   34.00    7.50
   5  12   0   40.60    8.60
  -6 -12   0   20.80    6.40
  -6 -12   0   17.70    7.30
  -6 -12   0   50.19   25.80
  -6 -12   0   35.50   26.60
  -6 -12   0   10.60    4.90
  -6 -12   0    5.40    3.50
   6  12   0   19.60    5.90
   6  12   0   16.20    6.00
   6  12   0   24.70    7.60
   6  12   0  -20.50   28.70
   6  12   0   35.60   27.80
   6 -13   0   28.00   26.70
   6 -13   0    2.80    2.60
   6 -13   0   -0.80    2.70
   6 -13   0   -0.80    2.50
  -6  13   0   -3.30    2.60
  -6  13   0    2.80    2.60
  -6  13   0  -17.60   21.70
  -6  13   0    3.50    4.10
   5 -13   0   -1.00    2.50
   5 -13   0   -3.30    2.50
   5 -13   0   -2.10    2.80
   5 -13   0   17.10   19.90
   5 -13   0    8.50   20.00
   5 -13   0    0.50    2.10
  -5  13   0    1.40    3.30
  -5  13   0    2.80    2.80
  -5  13   0    7.70   21.10
  -5  13   0  -16.60   19.00
  -5  13   0   -0.40    3.50
   4 -13   0   41.80   20.20
   4 -13   0   15.40   19.60
   4 -13   0   14.40    5.00
  -4  13   0   17.70    3.10
  -4  13   0   26.10    6.20
  -4  13   0   29.50   20.60
  -4  13   0   26.50    6.80
  -4  13   0    9.40   17.80
  -4  13   0   16.70    6.20
   3 -13   0    5.00    3.80
   3 -13   0    8.10   17.70
   3 -13   0   11.60    3.80
   3 -13   0   11.30    5.10
   3 -13   0    5.30    3.70
   3 -13   0   16.30   17.50
  -3  13   0    5.70    1.90
  -3  13   0   11.80   16.10
  -3  13   0    2.80   16.10
  -3  13   0    0.30    2.70
  -3  13   0    0.40    2.20
   2 -13   0    1.40    3.00
   2 -13   0   -2.70    2.00
   2 -13   0    0.30    1.90
   2 -13   0   11.20   14.80
   2 -13   0   10.80   18.10
  -2  13   0   -0.40    1.20
  -2  13   0   -6.00   14.40
  -2  13   0   20.60   19.00
  -2  13   0   -0.80    3.30
  -2  13   0   -1.20    2.70
  -2  13   0    3.00    3.10
   1 -13   0   44.30   18.90
   1 -13   0    7.90    4.10
   1 -13   0   -1.60   17.70
   1 -13   0    4.00    3.30
   1 -13   0   10.30    4.60
  -1  13   0    4.60    3.90
  -1  13   0    8.80    2.90
  -1  13   0   23.90   19.60
  -1  13   0    6.50   17.80
  -1  13   0   11.80    4.10
  -1  13   0    3.50    3.50
  -1  13   0    9.60    4.20
   0 -13   0    6.50   19.90
   0 -13   0   10.20    4.80
   0 -13   0   24.00   15.50
   0 -13   0   26.00    6.50
   0  13   0  -17.70   17.50
   0  13   0   12.80    4.40
   0  13   0   10.70    4.50
   0  13   0   11.30    4.80
   0  13   0   12.50   17.60
   0  13   0   12.20    4.20
  -1 -13   0    3.30    3.10
  -1 -13   0   -2.10   19.00
  -1 -13   0   -9.60   13.30
  -1 -13   0    2.10    3.40
  -1 -13   0   -3.20    2.40
  -1 -13   0    0.30    2.20
  -1 -13   0    3.00    1.80
   1  13   0   -1.70   14.20
   1  13   0    2.10   17.80
   1  13   0    6.20    4.00
   1  13   0    0.20    1.50
   1  13   0    0.60    2.80
  -2 -13   0    8.20    4.40
  -2 -13   0    1.40    3.50
  -2 -13   0  -14.80   22.40
  -2 -13   0   22.80   22.10
  -2 -13   0    1.90    1.60
  -2 -13   0    2.00    3.10
  -2 -13   0   -0.50    2.60
   2  13   0    0.90    3.50
   2  13   0    3.80    3.50
   2  13   0    7.20    3.70
   2  13   0   -9.20   19.60
   2  13   0    7.00    4.50
   2  13   0    4.70   21.60
  -3 -13   0    0.90    3.30
  -3 -13   0    0.60    3.20
  -3 -13   0   16.70    5.00
  -3 -13   0    1.40    1.10
  -3 -13   0   -2.90   19.30
  -3 -13   0    2.30    3.40
  -3 -13   0   15.30   21.20
   3  13   0   35.60   23.90
   3  13   0    4.50    3.20
   3  13   0    8.30    4.30
   3  13   0    4.90    4.10
   3  13   0    8.80   21.50
   3  13   0   -1.80    1.90
  -4 -13   0    5.10   21.90
  -4 -13   0   20.80    6.10
  -4 -13   0   12.50    5.40
  -4 -13   0    8.40    4.90
  -4 -13   0    4.60    3.60
   4  13   0   19.70    5.50
   4  13   0    6.80    5.20
   4  13   0   20.20   23.20
   4  13   0   58.69   28.10
   4  13   0   14.50    5.00
   4  13   0   21.30    6.70
  -5 -13   0   22.40    6.90
  -5 -13   0   -7.00   31.40
  -5 -13   0   -3.00   22.90
  -5 -13   0    8.10    5.70
  -5 -13   0    6.70    4.30
  -5 -13   0   15.30    5.50
   5  13   0   16.10    5.70
   5  13   0   28.70   25.20
   5  13   0   16.40    5.70
   5  13   0   32.80   29.80
   5  13   0   18.70    6.90
   5  13   0   16.60    6.00
   5 -14   0   53.69    8.50
   5 -14   0   37.20    8.90
   5 -14   0   65.09   10.90
   5 -14   0   95.69   33.10
  -5  14   0   60.79   10.70
  -5  14   0   44.30    9.00
  -5  14   0   58.99   10.40
  -5  14   0   57.19   25.50
   4 -14   0    0.70    2.30
   4 -14   0   -1.80    2.50
   4 -14   0    1.40    3.20
   4 -14   0   22.00   22.00
   4 -14   0    2.60   20.60
   4 -14   0   -2.50    2.70
  -4  14   0   39.30   24.00
  -4  14   0   -0.90    0.70
  -4  14   0   -1.80    3.00
  -4  14   0   21.60   20.60
  -4  14   0    2.20    3.10
  -4  14   0   -2.70    2.40
   3 -14   0   -0.80    1.90
   3 -14   0    7.30    4.30
   3 -14   0   -0.60   20.60
   3 -14   0   -5.30    2.00
   3 -14   0    4.30   25.50
   3 -14   0   -1.10    2.60
  -3  14   0   11.40   19.00
  -3  14   0   -1.80    1.10
  -3  14   0   -2.20    1.70
  -3  14   0    7.30   21.10
  -3  14   0   -1.90    2.40
  -3  14   0    0.00    3.00
   2 -14   0    1.00   28.60
   2 -14   0   25.80   23.30
   2 -14   0   34.90    9.30
   2 -14   0   18.90    6.40
   2 -14   0   26.80    6.60
  -2  14   0   27.10    4.50
  -2  14   0   63.29   26.60
  -2  14   0   28.80    7.20
  -2  14   0   24.10   19.50
  -2  14   0   31.30    8.50
  -2  14   0   21.50    6.80
   1 -14   0   14.50    5.20
   1 -14   0    6.40    5.00
   1 -14   0   33.50   18.40
   1 -14   0   24.20   22.20
   1 -14   0    1.30    3.00
  -1  14   0   12.10    4.70
  -1  14   0    6.30    3.50
  -1  14   0    7.00    3.00
  -1  14   0  -15.30   18.80
  -1  14   0    1.30    3.70
  -1  14   0    5.60    4.10
  -1  14   0   12.00   18.00
   0 -14   0   62.99   22.00
   0 -14   0   22.90    6.30
   0 -14   0   36.10    8.20
   0 -14   0   94.29   29.40
   0 -14   0   20.90    6.20
   0  14   0   -6.90   18.40
   0  14   0   23.60    6.30
   0  14   0   18.60    5.90
   0  14   0   36.70   26.50
   0  14   0   19.00    5.50
   0  14   0   17.50    7.00
  -1 -14   0    2.70    2.10
  -1 -14   0   12.30   23.00
  -1 -14   0    2.90    3.40
  -1 -14   0   -1.90    1.60
  -1 -14   0  -17.50   17.00
  -1 -14   0    0.60    2.70
  -1 -14   0    1.90    3.00
   1  14   0    7.70    3.90
   1  14   0   -5.20    1.90
   1  14   0   -1.10    2.30
   1  14   0    8.10   21.30
   1  14   0    3.90   18.90
   1  14   0    2.30    2.80
  -2 -14   0   30.80    6.70
  -2 -14   0   29.10    7.40
  -2 -14   0   23.90    7.10
  -2 -14   0   12.70   22.10
  -2 -14   0   19.50    3.70
  -2 -14   0   22.60    6.70
   2  14   0    4.50   19.50
   2  14   0   26.20    7.20
   2  14   0   26.80    6.40
   2  14   0   29.20    7.50
   2  14   0   22.70    7.10
  -3 -14   0    3.30   23.30
  -3 -14   0   15.80    6.50
  -3 -14   0    2.20    0.90
  -3 -14   0    1.30    3.30
  -3 -14   0    4.20    3.50
  -3 -14   0    4.80    4.00
  -3 -14   0  -27.10   24.20
   3  14   0    8.20    4.60
   3  14   0    1.00    2.80
   3  14   0    3.10    3.50
   3  14   0   -0.90   25.00
   3  14   0    3.20   26.00
  -4 -14   0   17.50   27.10
  -4 -14   0   30.40   30.00
  -4 -14   0    1.30    3.30
  -4 -14   0    0.30    2.60
  -4 -14   0   -0.50    2.80
   4  14   0    2.30    3.30
   4  14   0   -1.00    2.70
   4  14   0    9.00   28.10
   4  14   0    5.10    4.90
   4  14   0  -14.20   28.30
   3 -15   0   -0.90    2.80
   3 -15   0    3.90    4.10
   3 -15   0    2.90    3.90
   3 -15   0   24.20   31.70
   3 -15   0    9.90    3.90
  -3  15   0    6.80    4.60
  -3  15   0    1.10   21.40
  -3  15   0    6.50    3.50
  -3  15   0   30.10   24.80
  -3  15   0    6.90    2.40
  -3  15   0    1.90    2.90
   2 -15   0   27.60   25.20
   2 -15   0  -16.40   18.40
   2 -15   0    5.20    4.50
   2 -15   0   -0.70    3.20
  -2  15   0    2.90    3.90
  -2  15   0   17.90   24.60
  -2  15   0   -1.30    1.30
  -2  15   0  -27.40   24.30
  -2  15   0    1.20    3.30
  -2  15   0   -0.50    2.90
   1 -15   0  -19.70   21.10
   1 -15   0    3.10    4.10
   1 -15   0    9.70    5.10
   1 -15   0   -4.30   23.00
   1 -15   0   11.50    4.90
  -1  15   0    6.30    4.50
  -1  15   0    5.90    2.60
  -1  15   0    2.20    3.60
  -1  15   0   12.20   23.20
  -1  15   0   -3.10   19.60
  -1  15   0   10.30    4.80
  -1  15   0    2.20    3.10
   0 -15   0   -2.30    3.00
   0 -15   0   -3.40    1.90
   0 -15   0    6.80   23.70
   0 -15   0    3.40    4.00
   0 -15   0    4.10   21.50
   0 -15   0   -4.40    1.60
   0  15   0   -3.80    2.40
   0  15   0    5.80    3.60
   0  15   0   -4.90    1.60
   0  15   0  -37.30   19.20
   0  15   0    2.90    2.40
   0  15   0   -0.60    2.90
  -1 -15   0   -1.10   31.60
  -1 -15   0   19.20    6.20
  -1 -15   0   17.10    6.00
  -1 -15   0   11.60    5.50
  -1 -15   0    8.10    2.80
  -1 -15   0   22.40   25.50
  -1 -15   0    4.40    4.70
   1  15   0   12.60    5.00
   1  15   0   12.80    5.80
   1  15   0    1.60   21.00
   1  15   0   14.60   32.30
   1  15   0    3.60    3.90
  -2 -15   0    1.60    3.40
  -2 -15   0    7.30    4.80
  -2 -15   0   -0.50    1.20
  -2 -15   0   13.20   22.80
  -2 -15   0   -1.80    3.00
  -2 -15   0    4.20    3.50
   2  15   0    0.10    2.90
   2  15   0   11.00   25.20
   2  15   0    1.30    2.80
   2  15   0    8.50    4.40
   2  15   0    5.70    5.20
   2  15  -1    2.60    3.10
   2  15  -1   -3.80    2.20
   2  15  -1   12.40    5.80
   2  15  -1   -7.10   27.60
   2  15  -1    3.30    3.80
  -2 -15   1   20.80   27.10
  -2 -15   1    5.30    4.80
  -2 -15   1    1.20    1.90
  -2 -15   1    0.20    2.60
  -2 -15   1    1.40    2.80
  -2 -15   1   -1.70    2.90
   1  15  -1   -0.10    2.60
   1  15  -1   -4.20    2.40
   1  15  -1  -32.70   24.70
   1  15  -1  -19.30   25.40
   1  15  -1    4.10    4.80
   1  15  -1   -1.20    2.90
  -1 -15   1   -3.50    1.90
  -1 -15   1   -3.20    2.60
  -1 -15   1  -22.10   31.30
  -1 -15   1    1.10    2.40
  -1 -15   1  -32.00   24.60
  -1 -15   1    0.70    2.00
  -1 -15   1   -2.80    1.80
   0  15  -1   13.40   29.90
   0  15  -1   26.50    5.30
   0  15  -1   32.30    7.30
   0  15  -1   11.20    5.30
   0  15  -1   28.20    6.60
   0  15  -1   10.80    5.70
   0  15  -1   19.20   27.50
   0 -15   1   16.40    6.00
   0 -15   1   41.00   25.60
   0 -15   1   14.90    5.80
   0 -15   1   13.30   29.60
   0 -15   1   23.50    7.30
  -1  15  -1   25.20    7.20
  -1  15  -1   21.10   27.80
  -1  15  -1   14.20   23.70
  -1  15  -1   22.20    6.40
  -1  15  -1   14.40    3.90
  -1  15  -1   17.80    6.40
   1 -15   1    1.00   23.50
   1 -15   1   44.70   25.70
   1 -15   1   22.50    6.70
   1 -15   1   24.50    6.70
   1 -15   1   31.80    8.00
  -2  15  -1   -1.90   28.90
  -2  15  -1   13.20   24.30
  -2  15  -1    2.10    3.30
  -2  15  -1   12.40    3.40
  -2  15  -1    3.90    4.30
  -2  15  -1    5.70    4.30
   2 -15   1    2.40    3.70
   2 -15   1    2.50    3.90
   2 -15   1    4.90   34.70
   4  14  -1   22.30   29.70
   4  14  -1    6.90    4.30
   4  14  -1   -2.40    3.00
   4  14  -1    2.00    3.00
   4  14  -1   -2.30   25.60
  -4 -14   1    2.20    3.70
  -4 -14   1   -3.60    1.60
  -4 -14   1    8.50    4.60
  -4 -14   1    1.10    3.70
  -4 -14   1   35.70   28.30
   3  14  -1   13.30    6.10
   3  14  -1    9.90   23.40
   3  14  -1    2.70    3.20
   3  14  -1   17.30    6.00
   3  14  -1   32.00   23.10
   3  14  -1   13.10    5.50
  -3 -14   1   13.20    6.20
  -3 -14   1  -19.00   22.80
  -3 -14   1    8.50    2.30
  -3 -14   1    8.90    4.40
  -3 -14   1   22.10   21.40
  -3 -14   1   14.20    5.60
   2  14  -1   -2.90    2.20
   2  14  -1  -19.00   18.90
   2  14  -1    4.60    3.60
   2  14  -1   -1.30    1.40
   2  14  -1   18.00   26.50
   2  14  -1    2.90    3.80
  -2 -14   1   -2.00    2.40
  -2 -14   1    0.90    1.50
  -2 -14   1   -6.00   20.90
  -2 -14   1    1.20    2.30
  -2 -14   1    8.40   23.80
  -2 -14   1    1.30    2.80
   1  14  -1   29.00   25.80
   1  14  -1   38.80    8.90
   1  14  -1   37.00   26.40
   1  14  -1   24.50    6.80
   1  14  -1   36.50    7.10
  -1 -14   1   25.30    7.70
  -1 -14   1   36.60    6.00
  -1 -14   1   30.20    6.80
  -1 -14   1   10.30   24.20
  -1 -14   1   41.90    9.80
  -1 -14   1   27.50    7.30
  -1 -14   1   57.39   27.70
   0  14  -1   -0.60   18.90
   0  14  -1   18.50   20.00
   0  14  -1    2.20    3.00
   0  14  -1    4.10    4.30
   0  14  -1   13.20    3.80
   0  14  -1    5.20    3.80
   0 -14   1   22.20   18.30
   0 -14   1  -34.10   24.70
   0 -14   1   16.00    5.60
   0 -14   1   11.90    5.20
  -1  14  -1   18.70    5.60
  -1  14  -1   21.70    4.80
  -1  14  -1   34.50   20.30
  -1  14  -1    2.90   22.40
  -1  14  -1   27.20    7.20
  -1  14  -1   24.10    7.70
   1 -14   1   14.70    5.10
   1 -14   1   55.79   25.90
   1 -14   1   25.50    6.50
   1 -14   1   23.00    8.10
   1 -14   1   73.39   27.80
  -2  14  -1    3.80   21.50
  -2  14  -1   -1.20    3.50
  -2  14  -1    1.20    3.70
  -2  14  -1    4.70    2.30
  -2  14  -1    7.10    3.90
  -2  14  -1    1.20   20.50
   2 -14   1    7.70    5.20
   2 -14   1   12.70   20.50
   2 -14   1   -7.20   20.90
   2 -14   1    7.30    4.00
   2 -14   1    5.50    4.10
  -3  14  -1    2.40    2.90
  -3  14  -1  -27.20   24.10
  -3  14  -1    0.90    1.50
  -3  14  -1    5.10   21.30
  -3  14  -1    2.40    2.70
   3 -14   1    0.80    3.40
   3 -14   1   67.79   34.00
   3 -14   1   -3.40    1.60
   3 -14   1   38.80   21.10
   3 -14   1    1.10    3.10
   3 -14   1   -3.70    1.80
  -4  14  -1   12.50   21.60
  -4  14  -1    7.30    5.40
  -4  14  -1   28.70   27.10
  -4  14  -1    2.50    3.90
  -4  14  -1    4.20    3.40
  -4  14  -1    3.90    1.90
   4 -14   1    7.40    4.80
   4 -14   1    9.30    4.60
   4 -14   1   21.10   24.50
   4 -14   1    5.70    4.20
   4 -14   1    2.50    2.80
   5  13  -1    0.00    3.90
   5  13  -1    2.50    2.80
   5  13  -1    1.70    3.50
   5  13  -1   -0.20   32.00
   5  13  -1   -0.80    1.60
   5  13  -1    9.30   23.80
  -5 -13   1    9.50   28.60
  -5 -13   1   10.10    5.50
  -5 -13   1    0.10    3.10
  -5 -13   1    0.80    3.60
  -5 -13   1    4.10    2.90
  -5 -13   1  -17.00   35.30
   4  13  -1    2.40    3.40
   4  13  -1   -4.80    1.60
   4  13  -1    1.40    3.50
   4  13  -1   13.90   24.90
   4  13  -1  -27.30   19.40
  -4 -13   1   -1.20    2.70
  -4 -13   1    1.10    3.50
  -4 -13   1   -1.30    2.50
  -4 -13   1   36.70   21.70
  -4 -13   1   21.60   25.60
  -4 -13   1    0.50    3.50
   3  13  -1    1.10    2.60
   3  13  -1   19.60   25.60
   3  13  -1   -6.20   18.70
   3  13  -1   -0.90    2.80
  -3 -13   1    6.30    4.00
  -3 -13   1    1.70    3.20
  -3 -13   1    0.90    3.50
  -3 -13   1   13.50   24.20
  -3 -13   1    1.80    1.60
  -3 -13   1   -2.40    2.50
  -3 -13   1    3.30   17.40
   2  13  -1    6.10    3.20
   2  13  -1    3.80    3.50
   2  13  -1  -23.60   22.10
   2  13  -1    1.20    2.90
   2  13  -1    3.50    3.90
   2  13  -1    0.60   17.10
  -2 -13   1   -0.40    2.50
  -2 -13   1    2.40   23.10
  -2 -13   1   19.10   20.10
  -2 -13   1    2.70    2.00
  -2 -13   1    2.00    3.10
  -2 -13   1   -1.10    3.00
   1  13  -1   -3.40   17.90
   1  13  -1   10.20    4.10
   1  13  -1   43.50   22.50
   1  13  -1    9.80    4.60
   1  13  -1   10.40    4.10
   1  13  -1   14.00    5.20
  -1 -13   1    8.20    4.60
  -1 -13   1    5.40   18.10
  -1 -13   1    9.40    3.10
  -1 -13   1   11.00   18.00
  -1 -13   1   12.40    5.00
  -1 -13   1    6.10    3.60
   0  13  -1   75.99   25.80
   0  13  -1   64.89   10.80
   0  13  -1   68.99   10.70
   0  13  -1   55.89    9.50
   0  13  -1   79.69   12.00
   0  13  -1   87.09    9.80
   0  13  -1  103.09   25.60
   0 -13   1   56.89   10.70
   0 -13   1   92.89   12.30
   0 -13   1   63.99   25.40
   0 -13   1   69.89   10.90
   0 -13   1   80.69   23.40
  -1  13  -1   37.20   21.00
  -1  13  -1   -1.10    1.60
  -1  13  -1    5.10   15.80
  -1  13  -1    0.30    2.30
  -1  13  -1   -0.70    2.70
   1 -13   1    1.40    2.70
   1 -13   1  -44.60   15.60
   1 -13   1    3.20    3.40
   1 -13   1   -2.90   18.00
   1 -13   1    3.80    3.60
  -2  13  -1   33.90    7.70
  -2  13  -1    2.70   19.50
  -2  13  -1   18.90    5.80
  -2  13  -1   25.10    4.50
  -2  13  -1   27.20    6.50
  -2  13  -1   28.20   18.90
   2 -13   1   30.30    6.80
   2 -13   1   23.50    6.30
   2 -13   1   29.10   16.00
   2 -13   1   29.10   24.20
  -3  13  -1    5.50    3.50
  -3  13  -1   12.10    4.80
  -3  13  -1   10.40    2.70
  -3  13  -1    6.90   17.20
  -3  13  -1    3.20    3.40
  -3  13  -1   21.00   17.10
   3 -13   1    5.40    3.90
   3 -13   1    7.10   15.30
   3 -13   1    4.70    3.70
   3 -13   1    6.60    3.80
   3 -13   1   10.60   24.80
  -4  13  -1   -5.50   18.70
  -4  13  -1  -12.40   17.70
  -4  13  -1   -2.30    1.70
  -4  13  -1    1.30    3.60
  -4  13  -1    1.70    3.80
  -4  13  -1    1.30    1.40
   4 -13   1    4.50    3.70
   4 -13   1    4.20    3.70
   4 -13   1    0.20    2.60
   4 -13   1    3.00   16.60
   4 -13   1   -6.10   19.40
   4 -13   1   -0.90    1.70
  -5  13  -1   -3.20    2.70
  -5  13  -1   -5.70   22.80
  -5  13  -1   -3.00    2.00
  -5  13  -1   22.20   20.10
  -5  13  -1    3.00    3.70
   5 -13   1   -2.40    2.80
   5 -13   1    4.80    4.10
   5 -13   1    3.80    3.70
   5 -13   1    0.30    2.50
   5 -13   1   -3.80   19.30
   5 -13   1  -18.00   19.10
  -6  13  -1   22.20   25.50
  -6  13  -1   15.20    5.60
  -6  13  -1   -4.00   24.10
  -6  13  -1   23.70    5.80
   6 -13   1    5.90    4.20
   6 -13   1   14.90    5.90
   6 -13   1   15.10    4.90
   6 -13   1   18.60    5.60
   6 -13   1   32.00   29.30
   6  12  -1   17.00    5.40
   6  12  -1   17.30    6.30
   6  12  -1  -24.40   23.90
   6  12  -1   10.30    5.00
   6  12  -1  -24.70   26.10
  -6 -12   1   21.00    8.60
  -6 -12   1    8.80    5.30
  -6 -12   1   41.80   26.00
  -6 -12   1   14.90    5.50
  -6 -12   1   22.30    7.40
   5  12  -1   24.70    7.60
   5  12  -1   37.90   26.30
   5  12  -1   49.60    9.30
   5  12  -1   38.30   27.30
   5  12  -1   42.90    8.70
   5  12  -1   31.10    7.00
  -5 -12   1   40.00    8.20
  -5 -12   1   41.10   23.50
  -5 -12   1   29.60    8.10
  -5 -12   1   31.10   21.80
  -5 -12   1   32.10    8.00
  -5 -12   1   37.90    7.70
   4  12  -1   12.90    4.90
   4  12  -1   16.40    5.20
   4  12  -1   36.40   23.30
   4  12  -1   15.80    6.10
   4  12  -1   42.20   20.70
  -4 -12   1   31.10    7.60
  -4 -12   1   39.60    8.40
  -4 -12   1   26.40   19.70
  -4 -12   1   23.10    6.10
  -4 -12   1   29.90    6.70
  -4 -12   1   34.20   20.30
   3  12  -1    2.20    3.30
   3  12  -1   -2.10    2.50
   3  12  -1   -2.10   18.20
   3  12  -1   23.80   22.90
   3  12  -1   -1.70    1.40
  -3 -12   1    4.70    3.30
  -3 -12   1    1.00    3.10
  -3 -12   1    2.40    3.80
  -3 -12   1   25.60   19.10
  -3 -12   1    0.30    2.70
  -3 -12   1    7.10   19.10
   2  12  -1   20.00   17.30
   2  12  -1    4.80    2.90
   2  12  -1    0.80    1.80
   2  12  -1    3.50    3.30
   2  12  -1    4.90    3.10
   2  12  -1    5.10   18.10
  -2 -12   1    3.30    3.30
  -2 -12   1    5.30    3.30
  -2 -12   1    2.50   13.50
  -2 -12   1   10.90    2.90
  -2 -12   1   -1.10    1.60
  -2 -12   1   23.90   16.60
  -2 -12   1    2.60    3.00
   1  12  -1  104.69   13.20
   1  12  -1  108.49   14.20
   1  12  -1   32.90   18.70
   1  12  -1  100.09   26.80
   1  12  -1  102.69   13.40
   1  12  -1  118.59   13.40
  -1 -12   1  119.79   25.20
  -1 -12   1   93.69   12.60
  -1 -12   1  102.59   13.80
  -1 -12   1   73.59   11.60
  -1 -12   1  136.69   28.80
  -1 -12   1   92.49    9.50
   0  12  -1   -9.50   11.90
   0  12  -1   12.60   17.10
   0  12  -1    0.90    2.60
   0  12  -1    1.40    2.50
   0  12  -1    0.90    3.00
   0  12  -1   -0.30    1.80
   0 -12   1   -3.40   12.70
   0 -12   1   -1.70    1.90
   0 -12   1    6.20    3.90
   0 -12   1   -3.70    1.80
   0 -12   1    6.30   17.50
  -1  12  -1    2.30    2.80
  -1  12  -1    2.40    2.20
  -1  12  -1   -1.20    2.20
  -1  12  -1   -1.50    2.30
  -1  12  -1   25.60   17.40
  -1  12  -1   12.90   15.60
  -1  12  -1   -0.10    1.30
   1 -12   1    1.20    2.00
   1 -12   1    0.60    1.70
   1 -12   1    0.10   13.70
   1 -12   1    1.80    2.80
   1 -12   1  -18.60   14.10
  -2  12  -1   26.80    5.90
  -2  12  -1   22.40    4.20
  -2  12  -1   28.30    6.90
  -2  12  -1   59.69   20.10
  -2  12  -1   16.80    5.10
  -2  12  -1    5.80   13.00
   2 -12   1   23.80    5.70
   2 -12   1   31.80   18.70
   2 -12   1   32.80   16.60
   2 -12   1   22.20    5.80
   2 -12   1   22.30    5.80
  -3  12  -1   -0.30   13.20
  -3  12  -1   -3.00    1.30
  -3  12  -1    1.90    1.50
  -3  12  -1    0.20    2.30
  -3  12  -1    0.50   14.60
   3 -12   1   -0.20    2.80
   3 -12   1    5.20    3.60
   3 -12   1  -11.10   12.90
   3 -12   1   -4.70   18.50
   3 -12   1    1.50    2.30
   3 -12   1   -0.90    2.30
  -4  12  -1   29.20   22.80
  -4  12  -1   17.70    5.50
  -4  12  -1    9.10   16.00
  -4  12  -1   15.20    3.10
  -4  12  -1   18.70    5.30
  -4  12  -1    8.30    3.90
   4 -12   1   13.80    5.20
   4 -12   1   16.60    5.50
   4 -12   1   26.00   20.00
   4 -12   1    2.80   18.10
  -5  12  -1   50.09   21.00
  -5  12  -1   48.80   24.90
  -5  12  -1   57.49    9.80
  -5  12  -1   49.80    8.20
  -5  12  -1   42.60    8.60
   5 -12   1   57.29   22.70
   5 -12   1   53.39    9.80
   5 -12   1   47.60    9.00
   5 -12   1   54.49    8.40
   5 -12   1   45.80    8.90
   5 -12   1   30.80   21.20
  -6  12  -1    9.80   26.20
  -6  12  -1    8.90    4.90
  -6  12  -1    7.60    3.50
  -6  12  -1    8.80    4.50
  -6  12  -1  -20.30   18.20
   6 -12   1   13.60    5.20
   6 -12   1    4.30    4.20
   6 -12   1    4.10    2.90
   6 -12   1    3.50   20.40
   6 -12   1   21.20   20.40
   6 -12   1    8.90    4.70
  -7  12  -1    0.40    3.40
  -7  12  -1   23.00   30.60
  -7  12  -1    5.50    3.30
  -7  12  -1    4.30    3.20
  -7  12  -1   11.30   26.40
   7 -12   1   -1.30    3.20
   7 -12   1    5.00    3.30
   7 -12   1   24.20   27.40
   7 -12   1   -0.40    2.30
   7  11  -1   27.00    7.20
   7  11  -1   21.80    6.70
   7  11  -1   28.10    6.00
   7  11  -1   37.30    9.00
   7  11  -1   34.70   24.00
   7  11  -1    3.60   31.90
  -7 -11   1   28.80    7.50
  -7 -11   1   47.30   26.30
  -7 -11   1   26.40    6.80
  -7 -11   1   -6.00   29.20
  -7 -11   1   29.40    8.30
  -7 -11   1   28.00    7.70
  -7 -11   1   24.30    6.50
   6  11  -1   -1.40    2.80
   6  11  -1    8.40   21.00
   6  11  -1    6.80   19.70
   6  11  -1    0.90    3.40
   6  11  -1    4.80    3.70
   6  11  -1    5.40    3.60
  -6 -11   1    4.00    3.80
  -6 -11   1    6.30   20.20
  -6 -11   1   22.50   23.10
  -6 -11   1    7.10    4.60
  -6 -11   1   13.60    5.20
  -6 -11   1    0.90    3.00
  -6 -11   1    0.80    3.00
   5  11  -1   70.09   25.10
   5  11  -1    6.70   17.80
   5  11  -1   27.40    7.70
   5  11  -1   30.40    7.00
   5  11  -1   23.70    5.80
  -5 -11   1   33.00   25.10
  -5 -11   1   34.40    8.10
  -5 -11   1   19.80   18.50
  -5 -11   1   39.80    8.90
  -5 -11   1   20.10    5.90
  -5 -11   1   22.60    6.10
   4  11  -1   85.99   12.30
   4  11  -1   73.89   26.30
   4  11  -1   71.89   24.00
   4  11  -1  112.99   15.00
   4  11  -1  103.59   13.60
  -4 -11   1   72.89   12.20
  -4 -11   1   95.49   12.50
  -4 -11   1   94.29   13.10
  -4 -11   1  110.59   27.10
  -4 -11   1   64.99   23.80
  -4 -11   1   79.79   11.40
   3  11  -1   24.90    6.30
   3  11  -1   -3.60   17.30
   3  11  -1   17.50    5.30
   3  11  -1   27.30   18.30
   3  11  -1   22.20    6.10
  -3 -11   1   31.50    7.00
  -3 -11   1   23.70    5.90
  -3 -11   1   36.50    7.70
  -3 -11   1   23.10   15.40
  -3 -11   1   23.20    3.60
  -3 -11   1   59.79   20.80
  -3 -11   1   14.20    4.90
   2  11  -1    2.80    3.20
   2  11  -1    0.90    2.70
   2  11  -1    8.10   13.80
   2  11  -1    3.20    2.40
   2  11  -1    6.40    3.60
   2  11  -1   12.60   13.10
  -2 -11   1    4.40    3.40
  -2 -11   1    2.90    1.70
  -2 -11   1    3.60    2.70
  -2 -11   1    4.00   14.30
  -2 -11   1    6.60    3.40
  -2 -11   1    3.00    2.70
  -2 -11   1    2.60   11.30
   1  11  -1  282.97   24.70
   1  11  -1  272.27   25.20
   1  11  -1  336.37   42.80
   1  11  -1  295.47   40.50
   1  11  -1  306.27   24.30
   1  11  -1  256.77   24.40
  -1 -11   1  323.57   43.90
  -1 -11   1  329.37   25.30
  -1 -11   1  271.47   25.20
  -1 -11   1  350.16   43.60
  -1 -11   1  243.88   26.10
   0  11  -1  115.19   13.70
   0  11  -1  146.49   14.30
   0  11  -1  125.29   13.40
   0  11  -1  145.59   26.80
   0  11  -1  134.39   26.00
   0  11  -1  142.79   14.20
   0 -11   1   78.09   22.10
   0 -11   1  142.19   13.90
   0 -11   1  131.59   15.60
   0 -11   1  114.59   14.60
   0 -11   1  118.09   25.10
  -1  11  -1  243.28   34.30
  -1  11  -1  182.78   18.40
  -1  11  -1  148.99   14.20
  -1  11  -1  124.89   16.70
  -1  11  -1  239.98   34.00
  -1  11  -1  155.88   16.00
   1 -11   1  196.08   32.40
   1 -11   1  177.48   16.60
   1 -11   1  188.18   17.30
   1 -11   1  175.88   16.30
   1 -11   1  219.08   29.90
  -2  11  -1   10.40   14.20
  -2  11  -1    1.70   11.10
  -2  11  -1    5.50    3.40
  -2  11  -1    5.10    3.10
  -2  11  -1    3.20    1.90
  -2  11  -1    7.50    3.70
   2 -11   1   10.40   12.30
   2 -11   1    2.80    2.80
   2 -11   1    6.40    3.80
   2 -11   1   12.50    4.10
   2 -11   1    1.30   16.10
  -3  11  -1   23.10    3.90
  -3  11  -1   19.60   13.10
  -3  11  -1   24.50    5.50
  -3  11  -1   19.70    5.50
  -3  11  -1   15.60   11.90
  -3  11  -1   19.70    5.30
   3 -11   1   15.80    4.20
   3 -11   1   13.10    4.90
   3 -11   1   16.80    4.80
   3 -11   1   19.90    5.00
   3 -11   1   17.00   15.90
   3 -11   1    2.10   11.50
  -4  11  -1    0.60    2.30
  -4  11  -1   -0.60    2.50
  -4  11  -1  -16.30   12.40
  -4  11  -1    0.10    1.00
  -4  11  -1  -27.40   14.90
  -4  11  -1    0.40    1.80
   4 -11   1    1.30    2.00
   4 -11   1   -6.20   15.20
   4 -11   1   12.60   14.10
   4 -11   1   -0.30    2.10
   4 -11   1    1.80    2.80
   4 -11   1   -0.30    2.40
  -5  11  -1   31.70   18.30
  -5  11  -1   65.19   10.10
  -5  11  -1   31.90    7.10
  -5  11  -1   56.69   23.50
  -5  11  -1   42.80    7.20
   5 -11   1   39.10    7.30
   5 -11   1   49.70    8.80
   5 -11   1   28.60   17.10
   5 -11   1   42.90   17.10
  -6  11  -1  109.69   28.20
  -6  11  -1  127.49   14.30
  -6  11  -1   65.79   10.90
   6 -11   1   78.59   10.40
   6 -11   1  115.99   27.80
   6 -11   1   85.09   12.70
   6 -11   1   67.19   10.70
   6 -11   1   67.99   10.90
  -7  11  -1   73.89   12.10
  -7  11  -1   80.69   12.10
  -7  11  -1   85.29   27.10
  -7  11  -1   54.59   25.10
   7 -11   1   92.09   12.90
   7 -11   1   57.49   27.60
   7 -11   1   72.39   28.70
   7 -11   1   80.19   11.20
   7 -11   1   86.19   12.20
   7 -11   1   68.59   10.80
   8  10  -1  140.79   15.50
   8  10  -1  120.99   40.90
   8  10  -1  119.29   31.90
   8  10  -1  110.59   14.70
   8  10  -1  121.89   17.10
  -8 -10   1  101.79   15.30
  -8 -10   1  127.29   20.30
  -8 -10   1  152.88   35.70
  -8 -10   1  106.89   14.10
  -8 -10   1   90.99   13.80
  -8 -10   1   87.29   32.40
  -8 -10   1   74.69   12.70
   7  10  -1   -4.70    2.30
   7  10  -1   30.20   22.40
   7  10  -1    3.50   22.70
   7  10  -1    1.20    2.50
   7  10  -1   -4.10    2.70
   7  10  -1    4.80    3.60
   7  10  -1    1.60    3.50
  -7 -10   1    0.50    2.80
  -7 -10   1    0.90    2.80
  -7 -10   1   21.80   21.20
  -7 -10   1   -1.50    2.90
  -7 -10   1    4.40    4.20
  -7 -10   1   -0.30    1.90
  -7 -10   1    4.00   20.90
   6  10  -1   54.49   22.80
   6  10  -1   29.90    8.00
   6  10  -1   78.59   26.20
   6  10  -1   49.70    8.50
   6  10  -1   50.59   11.60
   6  10  -1   41.70   10.50
   6  10  -1   43.20    8.50
  -6 -10   1   40.60    8.90
  -6 -10   1   53.29   22.50
  -6 -10   1   55.39    9.20
  -6 -10   1   31.00   20.30
  -6 -10   1   49.10    9.20
  -6 -10   1   44.30    8.40
  -6 -10   1   52.89    8.90
   5  10  -1   72.49   11.50
   5  10  -1   83.89   11.70
   5  10  -1   55.39   23.10
   5  10  -1  121.49   29.10
   5  10  -1   59.69   10.60
  -5 -10   1  128.69   31.70
  -5 -10   1   96.59   12.00
  -5 -10   1   79.89   24.90
  -5 -10   1   59.49   10.60
  -5 -10   1   89.09   11.60
  -5 -10   1   67.29   11.50
  -5 -10   1   62.79   10.10
   4  10  -1   44.90    8.70
   4  10  -1   75.39   23.70
   4  10  -1   31.10    6.90
   4  10  -1   38.50    7.60
   4  10  -1   51.99   18.60
   4  10  -1   38.20    6.90
  -4 -10   1   47.50    8.90
  -4 -10   1   92.69   23.00
  -4 -10   1   42.40    9.20
  -4 -10   1   24.30   14.90
  -4 -10   1   50.89    9.10
  -4 -10   1   40.00    7.50
  -4 -10   1   36.40    7.10
   3  10  -1  115.89   14.40
   3  10  -1  112.59   26.80
   3  10  -1  142.69   25.90
   3  10  -1  115.39   13.40
   3  10  -1  118.49   14.20
  -3 -10   1  123.19   25.60
  -3 -10   1  131.99   14.20
  -3 -10   1  122.29   14.20
  -3 -10   1  116.89   14.60
  -3 -10   1  121.09   15.00
  -3 -10   1  114.69    9.90
  -3 -10   1  134.49   26.70
   2  10  -1   56.89    8.60
   2  10  -1   53.19    7.70
   2  10  -1   51.39   17.40
   2  10  -1   75.69   20.70
   2  10  -1   43.00    8.00
   2  10  -1   36.90    7.00
  -2 -10   1   51.99    5.90
  -2 -10   1   38.00    7.40
  -2 -10   1   46.90   16.60
  -2 -10   1   46.40    8.10
  -2 -10   1   49.00    7.40
  -2 -10   1   24.70    6.60
   1  10  -1    2.50   12.50
   1  10  -1   16.90   11.20
   1  10  -1   11.30    4.00
   1  10  -1   10.50    3.60
   1  10  -1    5.00    2.40
   1  10  -1    6.50    3.40
  -1 -10   1    9.00   13.80
  -1 -10   1    7.10    3.30
  -1 -10   1    9.10    3.40
  -1 -10   1    3.90    3.20
   0  10  -1   15.60    4.40
   0  10  -1    9.10   11.20
   0  10  -1   11.00    4.20
   0  10  -1   29.50   12.60
   0  10  -1   18.00    4.70
   0  10  -1   10.60    3.60
   0 -10   1   27.50    5.70
   0 -10   1   22.90   10.70
   0 -10   1   12.40    4.10
   0 -10   1   17.90    4.70
  -1  10  -1   34.70    6.90
  -1  10  -1   18.20   12.20
  -1  10  -1   21.90    4.10
  -1  10  -1   43.10   15.40
  -1  10  -1   17.10    4.50
  -1  10  -1   41.30    6.90
  -1  10  -1   22.80    5.30
   1 -10   1   32.50    6.10
   1 -10   1   12.20   10.30
   1 -10   1   23.00   18.20
   1 -10   1   32.50    6.10
   1 -10   1   33.60    6.50
  -2  10  -1    9.50    2.60
  -2  10  -1  -20.10    8.70
  -2  10  -1    8.80    9.60
  -2  10  -1    9.50    3.90
  -2  10  -1    4.80    2.80
  -2  10  -1    8.50    3.20
   2 -10   1    6.50    3.40
   2 -10   1   -8.50   12.00
   2 -10   1   13.00   10.30
   2 -10   1    8.40    3.50
   2 -10   1    9.10    3.40
  -3  10  -1    6.10    3.10
  -3  10  -1    8.10    3.40
  -3  10  -1    6.80    3.60
  -3  10  -1    2.50   13.50
  -3  10  -1    4.40    1.90
  -3  10  -1   14.10   11.20
   3 -10   1    4.80   11.10
   3 -10   1    8.90   13.20
   3 -10   1    7.80    3.60
   3 -10   1   10.30    3.30
   3 -10   1   10.00    3.90
   3 -10   1    8.20    3.30
  -4  10  -1    2.30   12.80
  -4  10  -1    7.60    2.10
  -4  10  -1    3.90   11.50
  -4  10  -1    5.80    3.40
  -4  10  -1    9.00    3.30
  -4  10  -1    2.90    3.00
   4 -10   1    3.50   13.10
   4 -10   1    6.80    3.60
   4 -10   1    4.20    2.60
   4 -10   1   -0.30    2.00
   4 -10   1    4.30    2.70
   4 -10   1    9.40   11.70
  -5  10  -1   -5.60   11.60
  -5  10  -1    2.50    3.20
  -5  10  -1    3.90   16.60
  -5  10  -1    2.50    2.00
   5 -10   1    2.60    2.40
   5 -10   1    3.70    2.80
   5 -10   1    3.40    2.80
   5 -10   1   -1.90    1.90
   5 -10   1   -0.10   12.50
   5 -10   1  -18.30   15.00
  -6  10  -1   14.30   19.30
  -6  10  -1    5.70    3.40
  -6  10  -1    2.40    3.70
  -6  10  -1   -8.70   12.00
   6 -10   1   -0.20    2.40
   6 -10   1    6.10    3.80
   6 -10   1   -5.50   18.10
   6 -10   1    2.40    2.50
   6 -10   1    1.00    3.00
   6 -10   1    3.60   18.10
  -7  10  -1   48.40    9.30
  -7  10  -1   43.40    8.50
  -7  10  -1   65.49   21.00
   7 -10   1   69.09   28.80
   7 -10   1   75.39   10.80
   7 -10   1   56.29    6.90
   7 -10   1   49.60    9.50
   7 -10   1   43.20    8.10
   7 -10   1   98.99   26.40
   7 -10   1   49.00    9.10
  -8  10  -1   14.30    5.30
  -8  10  -1   16.10    5.90
  -8  10  -1   33.40   23.50
  -8  10  -1    3.40   23.40
   8 -10   1   23.90    6.80
   8 -10   1   12.20    4.90
   8 -10   1   13.60    5.10
   8 -10   1   39.60   24.10
   8 -10   1   32.40   25.00
   8 -10   1    7.10    3.40
   8 -10   1   13.90    3.60
   8   9  -1   -1.70    1.80
   8   9  -1   -3.40   20.30
   8   9  -1  -12.20   21.60
   8   9  -1    0.10    2.80
   8   9  -1    1.70    3.60
   8   9  -1   -0.20    3.20
   8   9  -1    3.40    4.20
  -8  -9   1    1.20    3.00
  -8  -9   1   -1.70    3.40
  -8  -9   1  -26.70   19.60
  -8  -9   1   -1.70    1.80
  -8  -9   1    2.20    3.20
   7   9  -1    6.60   19.90
   7   9  -1    1.50    3.50
   7   9  -1    2.30   24.00
   7   9  -1    3.00    3.20
   7   9  -1    8.30    4.90
   7   9  -1    0.60    2.40
   7   9  -1   -0.50    1.90
  -7  -9   1  -39.60   20.00
  -7  -9   1    1.10    2.70
  -7  -9   1    1.50    3.10
  -7  -9   1   35.10   20.90
  -7  -9   1   -1.80    3.20
  -7  -9   1    1.50    2.60
  -7  -9   1   -0.50    2.20
   6   9  -1   11.30    4.40
   6   9  -1   19.90    5.70
   6   9  -1   39.10   24.10
   6   9  -1   28.50    7.40
   6   9  -1   17.50    5.30
   6   9  -1   22.60    4.70
   6   9  -1   29.30   17.80
  -6  -9   1   13.30    5.30
  -6  -9   1   24.80    6.00
  -6  -9   1    7.00    4.50
  -6  -9   1   19.00   16.20
  -6  -9   1   11.80    4.60
  -6  -9   1   13.80    5.30
  -6  -9   1   20.50   20.90
   5   9  -1   31.90    6.40
   5   9  -1   47.10   20.20
   5   9  -1   23.20    6.40
   5   9  -1   24.40   16.60
   5   9  -1   23.60    6.30
   5   9  -1   25.80    5.70
  -5  -9   1   48.20   18.20
  -5  -9   1   17.60    5.00
  -5  -9   1   28.40   17.10
  -5  -9   1   28.80    6.10
  -5  -9   1   22.00    6.10
  -5  -9   1   23.10    6.30
  -5  -9   1   31.30    7.50
   4   9  -1    9.30   13.70
   4   9  -1    7.60    3.80
   4   9  -1   17.10   12.70
   4   9  -1   10.50    4.30
   4   9  -1    5.10    2.90
   4   9  -1    5.30    3.30
  -4  -9   1    3.80    3.00
  -4  -9   1    4.00    2.90
  -4  -9   1    3.50   12.20
  -4  -9   1    0.60   12.00
  -4  -9   1    5.70    3.00
  -4  -9   1    2.10    3.20
  -4  -9   1    2.40    3.20
   3   9  -1   60.99    9.40
   3   9  -1   95.99   21.30
   3   9  -1   84.49   11.20
   3   9  -1   72.99   10.30
   3   9  -1   72.39    9.50
  -3  -9   1   76.49   10.20
  -3  -9   1   66.69   18.50
  -3  -9   1   82.19   10.20
  -3  -9   1   75.89   10.30
  -3  -9   1   83.89   11.10
  -3  -9   1   59.09   17.30
  -3  -9   1   68.09    6.40
  -3  -9   1   65.39    9.20
   2   9  -1   24.20    4.80
   2   9  -1   13.30    3.80
   2   9  -1   14.90    4.50
   2   9  -1   -0.10   12.10
   2   9  -1   14.10    4.70
  -2  -9   1   17.90    4.90
  -2  -9   1   12.30    3.80
  -2  -9   1    9.30   12.30
  -2  -9   1   13.90    4.10
  -2  -9   1   16.20    4.90
   1   9  -1   98.99   11.50
   1   9  -1   88.49   10.10
   1   9  -1  103.59   22.80
   1   9  -1  115.49   21.20
   1   9  -1   73.29   10.20
   1   9  -1   79.49   10.50
  -1  -9   1   73.19   10.10
  -1  -9   1   88.49   18.40
  -1  -9   1   77.69   10.30
  -1  -9   1   85.39   11.20
   0   9  -1    6.90    3.10
   0   9  -1    9.90    3.40
   0   9  -1   15.80   11.60
   0   9  -1   13.70    9.30
   0   9  -1    7.70    3.50
   0   9  -1    5.10    2.80
   0  -9   1   13.50    9.50
   0  -9   1    5.60    2.70
   0  -9   1    2.90    2.30
   0  -9   1    6.20    3.00
  -1   9  -1    6.70    2.90
  -1   9  -1   11.50    9.80
  -1   9  -1    5.20    2.10
  -1   9  -1    4.00    8.20
  -1   9  -1    5.10    2.20
  -1   9  -1    9.40    3.10
  -1   9  -1    5.80    2.70
   1  -9   1    6.70    3.10
   1  -9   1    9.80    8.90
   1  -9   1    3.00    2.40
   1  -9   1    5.40    2.40
  -2   9  -1   23.40    5.30
  -2   9  -1   35.60   13.70
  -2   9  -1   20.10    4.80
  -2   9  -1   26.60   11.60
  -2   9  -1   39.80    6.50
  -2   9  -1   29.30    4.20
   2  -9   1   27.00    5.40
   2  -9   1   34.20    6.30
   2  -9   1   32.80    5.90
   2  -9   1   30.50   11.60
  -3   9  -1    0.70    1.80
  -3   9  -1    1.90    2.40
  -3   9  -1    0.90    2.10
  -3   9  -1    1.40    1.30
  -3   9  -1    6.40   10.20
  -3   9  -1   15.00   10.60
   3  -9   1    3.80   11.10
   3  -9   1    1.30    2.40
   3  -9   1    0.80    2.10
   3  -9   1    6.90    7.60
   3  -9   1    1.90    2.10
   3  -9   1    3.10    2.00
  -4   9  -1  146.69   14.30
  -4   9  -1  119.89   22.90
  -4   9  -1  160.18   27.40
  -4   9  -1  155.48   14.30
  -4   9  -1  147.89   11.70
  -4   9  -1  142.49   13.00
   4  -9   1  119.79   13.30
   4  -9   1  144.99   13.10
   4  -9   1  140.49   24.90
   4  -9   1  123.29   24.90
   4  -9   1  121.69   13.60
  -5   9  -1  237.08   31.30
  -5   9  -1  295.77   37.90
  -5   9  -1  180.38   16.90
  -5   9  -1  185.78   17.40
   5  -9   1  155.98   16.40
   5  -9   1  183.18   29.60
   5  -9   1  189.38   14.50
   5  -9   1  174.58   17.10
   5  -9   1  159.38   27.70
   5  -9   1  159.38   15.70
   5  -9   1  167.88   16.60
  -6   9  -1  114.39   13.80
  -6   9  -1  141.59   30.90
  -6   9  -1  127.19   15.10
  -6   9  -1   97.69   23.40
   6  -9   1   90.69   24.00
   6  -9   1  144.09   29.40
   6  -9   1  112.39   14.00
   6  -9   1  122.59   14.00
   6  -9   1  116.59   13.30
   6  -9   1  116.29   10.50
  -7   9  -1   46.50   27.60
  -7   9  -1   -0.10   13.40
  -7   9  -1    0.60    3.10
  -7   9  -1    5.80    3.80
   7  -9   1    1.30    1.70
   7  -9   1    2.30    3.30
   7  -9   1   -4.20    1.30
   7  -9   1    0.50    2.00
   7  -9   1    0.70    2.50
   7  -9   1    4.10   17.30
   7  -9   1   -4.60   16.00
  -8   9  -1    2.70   20.60
  -8   9  -1    9.30    4.80
  -8   9  -1   -4.00    2.10
  -8   9  -1    4.20    2.40
  -8   9  -1  -34.50   19.80
   8  -9   1   24.30   20.10
   8  -9   1  -15.10   19.60
   8  -9   1    0.20    2.00
   8  -9   1   -0.50    2.30
   8  -9   1    2.00    3.00
   8  -9   1    1.90    3.30
   8  -9   1    0.50    2.00
   9   8  -1   67.09   12.30
   9   8  -1   79.39    9.30
   9   8  -1  118.49   36.60
   9   8  -1   84.49   13.40
   9   8  -1   62.29   10.60
   9   8  -1   69.29   31.80
  -9  -8   1   45.40   27.50
  -9  -8   1   86.49   12.00
  -9  -8   1   58.59   11.40
  -9  -8   1   88.79   12.70
  -9  -8   1   54.49   10.90
  -9  -8   1   52.89   26.40
   8   8  -1    0.10    1.80
   8   8  -1   -1.80   19.40
   8   8  -1    0.50    3.40
   8   8  -1    8.20   24.80
   8   8  -1    0.10    1.90
   8   8  -1   15.00    5.00
   8   8  -1   -2.60    2.10
  -8  -8   1    4.50    3.00
  -8  -8   1    0.60    3.00
  -8  -8   1   -0.60   18.30
  -8  -8   1    5.40    4.60
  -8  -8   1    3.00    3.80
  -8  -8   1   -5.50   19.60
   7   8  -1    0.40    2.70
   7   8  -1   -0.40   16.00
   7   8  -1    2.00    3.20
   7   8  -1    0.90    2.20
   7   8  -1    1.90   18.40
   7   8  -1   -1.40    1.60
   7   8  -1   -1.50    2.50
  -7  -8   1  -11.00   15.10
  -7  -8   1   -1.60    1.60
  -7  -8   1   -1.90    1.00
  -7  -8   1    1.60    2.50
  -7  -8   1  -16.00   14.70
  -7  -8   1   -3.50    2.40
  -7  -8   1   -1.10    2.20
   6   8  -1   12.60    4.80
   6   8  -1   21.90   17.70
   6   8  -1    4.50    3.70
   6   8  -1    7.20    3.40
   6   8  -1    7.10    2.80
   6   8  -1   10.90   15.00
   6   8  -1    5.80    3.60
  -6  -8   1    4.90    3.30
  -6  -8   1   41.20   18.10
  -6  -8   1   11.10   16.40
  -6  -8   1   11.40    4.70
  -6  -8   1   17.00    5.60
  -6  -8   1    7.20    3.70
  -6  -8   1   15.10    4.70
   5   8  -1  100.89   13.00
   5   8  -1  159.28   28.10
   5   8  -1  107.09   13.60
   5   8  -1   96.69   23.70
   5   8  -1   94.49   11.60
   5   8  -1   82.09   11.30
  -5  -8   1   92.49   13.00
  -5  -8   1  104.59   23.30
  -5  -8   1   90.79   11.90
  -5  -8   1  100.19   12.20
  -5  -8   1  115.19   24.50
  -5  -8   1   91.49   11.70
  -5  -8   1   93.29   12.60
   4   8  -1   -1.30    1.40
   4   8  -1   -1.90    1.60
   4   8  -1   -1.30    1.30
   4   8  -1   -3.00    1.40
   4   8  -1   -1.00    9.60
  -4  -8   1    5.70    3.00
  -4  -8   1    8.60   10.30
  -4  -8   1    2.00    2.40
  -4  -8   1    2.10    2.70
  -4  -8   1   -7.70   11.00
  -4  -8   1    1.70    1.80
  -4  -8   1   -0.40    2.00
   3   8  -1  124.69   22.50
   3   8  -1   98.69   12.80
   3   8  -1   95.69   12.30
   3   8  -1  102.89   10.60
   3   8  -1  118.09   12.90
  -3  -8   1  107.99    8.70
  -3  -8   1  142.59   24.70
  -3  -8   1   96.99   12.50
  -3  -8   1   92.89   11.60
  -3  -8   1  108.99   21.60
  -3  -8   1  114.89   13.10
  -3  -8   1  106.69   10.90
  -3  -8   1  108.79   12.10
   2   8  -1  131.09   13.10
   2   8  -1  162.08   25.70
   2   8  -1  133.99   23.70
   2   8  -1  114.09   12.40
   2   8  -1  133.99   12.70
   2   8  -1  135.29   12.20
  -2  -8   1  206.98   27.50
  -2  -8   1  121.79   12.90
  -2  -8   1  130.49   12.20
  -2  -8   1  113.79   10.40
  -2  -8   1  150.88   13.00
  -2  -8   1  139.49   13.10
  -2  -8   1  119.09   12.00
   1   8  -1   15.80    9.20
   1   8  -1   16.20    4.10
   1   8  -1   20.00   10.40
   1   8  -1   29.80    5.30
   1   8  -1   24.00    4.70
   1   8  -1   22.90    5.10
  -1  -8   1   13.70    3.80
  -1  -8   1   32.20   10.60
  -1  -8   1   20.90    4.60
  -1  -8   1   20.50    4.80
   0   8  -1    0.10    7.10
   0   8  -1    5.60    7.60
   0   8  -1    0.50    2.10
   0   8  -1   -0.70    1.10
   0   8  -1    0.50    1.70
   0   8  -1   -0.20    1.50
   0  -8   1   -1.50    1.70
   0  -8   1   -2.30    1.00
   0  -8   1   -0.40    1.70
  -1   8  -1    3.30    2.00
  -1   8  -1    2.90    2.20
  -1   8  -1    2.20    2.00
  -1   8  -1    4.70    1.80
  -1   8  -1   -2.50    7.70
  -1   8  -1    5.80    7.70
  -1   8  -1    6.90    2.30
   1  -8   1    3.60    2.50
   1  -8   1    3.20    2.40
   1  -8   1    5.30    6.40
   1  -8   1    6.30    2.60
  -2   8  -1  174.58   13.60
  -2   8  -1  153.68   15.00
  -2   8  -1  156.18   14.50
  -2   8  -1  158.78   14.90
  -2   8  -1  166.68   25.10
  -2   8  -1  174.78   25.90
   2  -8   1  182.38   15.30
   2  -8   1  239.68   24.60
   2  -8   1  187.58   15.70
   2  -8   1  153.08   14.80
  -3   8  -1    0.70    2.00
  -3   8  -1   -0.60    1.40
  -3   8  -1    1.60    1.40
  -3   8  -1    2.80    2.50
  -3   8  -1    2.20    7.40
   3  -8   1    3.50    2.40
   3  -8   1    0.50    1.70
   3  -8   1    3.30    9.60
   3  -8   1    4.90    2.20
   3  -8   1    1.60    1.90
  -4   8  -1  224.78   19.20
  -4   8  -1  256.07   33.60
  -4   8  -1  185.68   29.40
  -4   8  -1  198.38   18.50
   4  -8   1  251.67   19.60
   4  -8   1  253.07   36.50
   4  -8   1  225.88   18.20
   4  -8   1  200.28   18.50
   4  -8   1  217.18   16.70
   4  -8   1  191.68   18.40
  -5   8  -1  207.88   17.90
  -5   8  -1  228.08   31.60
  -5   8  -1  154.88   25.40
  -5   8  -1  174.38   16.80
   5  -8   1  205.38   30.80
   5  -8   1  175.48   16.90
   5  -8   1  195.48   17.60
   5  -8   1  172.38   28.90
   5  -8   1  184.38   14.80
   5  -8   1  182.68   16.30
  -6   8  -1   58.59    9.90
  -6   8  -1   74.49   10.20
  -6   8  -1   53.79   19.10
  -6   8  -1   60.89   15.40
   6  -8   1   75.89   10.50
   6  -8   1  101.29   12.30
   6  -8   1   73.59   19.00
   6  -8   1   66.79   17.90
   6  -8   1   75.19    7.50
   6  -8   1   87.19   10.40
   6  -8   1   74.39   10.10
  -7   8  -1    4.70   13.60
  -7   8  -1  -10.90   10.60
  -7   8  -1    1.00    2.50
  -7   8  -1    5.40    3.70
   7  -8   1    4.30    2.10
   7  -8   1   -8.90   15.30
   7  -8   1   -1.00    1.70
   7  -8   1    0.30   14.00
   7  -8   1   -0.10    2.20
   7  -8   1    1.30    2.10
  -8   8  -1    6.10    2.80
  -8   8  -1   -2.30   26.00
  -8   8  -1    2.80    3.40
  -8   8  -1    2.90    3.20
   8  -8   1    3.30    3.50
   8  -8   1  -15.80   18.20
   8  -8   1    4.00   19.70
   8  -8   1    8.20    2.90
   8  -8   1    6.50    3.50
   8  -8   1    1.00    2.80
  -9   8  -1    2.20    2.20
  -9   8  -1  -13.70   18.90
  -9   8  -1   -2.50    2.60
  -9   8  -1    8.40    4.40
  -9   8  -1   -4.10   30.20
   9  -8   1  -30.30   17.20
   9  -8   1   -5.20    2.30
   9  -8   1   -2.20    2.60
   9  -8   1  -12.60   22.50
   9  -8   1   -3.10    1.70
   9   7  -1    1.80    2.00
   9   7  -1    0.30    2.40
   9   7  -1   -1.00    3.00
   9   7  -1  -10.50   22.40
   9   7  -1    2.60    2.60
   9   7  -1    1.90    3.10
   9   7  -1   -5.10    2.20
   9   7  -1   -1.20    1.10
  -9  -7   1    0.30    3.10
  -9  -7   1  -11.30   26.00
  -9  -7   1   -4.00    1.70
  -9  -7   1   -0.80    2.10
   8   7  -1   -0.90    1.00
   8   7  -1   -0.10    2.40
   8   7  -1    0.30    2.20
   8   7  -1    4.40    2.90
   8   7  -1   -2.60    1.20
   8   7  -1   -0.20   18.90
   8   7  -1   -0.40    1.40
  -8  -7   1    0.60    2.50
  -8  -7   1   -0.80    2.30
  -8  -7   1   -6.20   16.80
  -8  -7   1   -1.90    2.10
   7   7  -1    0.50    1.40
   7   7  -1    0.70    2.40
   7   7  -1    1.80    2.30
   7   7  -1    7.60   19.00
   7   7  -1   -0.90    2.70
   7   7  -1    6.10    3.30
  -7  -7   1    3.10    3.00
  -7  -7   1    3.30    2.50
  -7  -7   1    5.60    3.20
  -7  -7   1    8.00   13.30
  -7  -7   1    0.60    2.20
   6   7  -1   19.70   17.50
   6   7  -1    7.80    2.60
   6   7  -1    7.80    3.10
   6   7  -1    3.00    3.20
   6   7  -1   -0.70   12.80
   6   7  -1    8.10    4.10
   6   7  -1    4.30    3.10
   6   7  -1    6.50    1.50
  -6  -7   1    1.50    2.90
  -6  -7   1   13.50    4.40
  -6  -7   1   12.30   12.20
  -6  -7   1    2.70    3.20
  -6  -7   1    0.50   11.90
  -6  -7   1    5.10    3.00
  -6  -7   1   12.40    4.20
   5   7  -1    8.70    3.70
   5   7  -1    8.60    3.30
   5   7  -1   12.30   14.90
   5   7  -1   12.50    3.80
   5   7  -1    5.80    3.20
  -5  -7   1   11.60    4.10
  -5  -7   1   -6.30   13.50
  -5  -7   1   13.70   10.30
  -5  -7   1   14.20    4.20
  -5  -7   1    8.10    3.30
  -5  -7   1    7.60    2.90
  -5  -7   1   11.20    3.80
   4   7  -1   60.59    9.10
   4   7  -1   55.19    7.70
   4   7  -1   50.49    8.60
   4   7  -1   86.99   18.60
   4   7  -1   56.89    8.60
  -4  -7   1   64.39    9.20
  -4  -7   1   43.70    7.20
  -4  -7   1   62.89    8.50
  -4  -7   1   54.29    7.90
  -4  -7   1   54.29   15.30
  -4  -7   1   51.09    8.50
  -4  -7   1   61.09   17.60
   3   7  -1    3.10    2.40
   3   7  -1    4.80    2.50
   3   7  -1    3.90    2.10
   3   7  -1    4.80    8.60
   3   7  -1    2.70    2.10
  -3  -7   1    1.90    1.70
  -3  -7   1    0.50    7.20
  -3  -7   1    6.20    2.40
  -3  -7   1    3.00    2.00
  -3  -7   1    1.50    1.00
  -3  -7   1    0.30    1.70
  -3  -7   1    0.70    1.90
  -3  -7   1  -11.40    8.80
   2   7  -1    8.20    3.10
   2   7  -1   17.20    4.10
   2   7  -1   18.80   10.10
   2   7  -1   15.50    4.30
   2   7  -1   20.10   11.60
   2   7  -1   20.80    4.10
  -2  -7   1   13.70    9.80
  -2  -7   1   17.60    4.00
  -2  -7   1   22.60    9.70
  -2  -7   1   18.70    4.10
  -2  -7   1   14.80    2.60
  -2  -7   1   25.70    4.60
  -2  -7   1   13.20    3.90
  -2  -7   1   18.90    4.40
   1   7  -1   60.09   13.60
   1   7  -1   66.49   18.10
   1   7  -1   73.59    8.50
   1   7  -1   72.69    8.70
   1   7  -1   70.59    8.80
   1   7  -1   76.89    9.00
  -1  -7   1   70.39    9.00
  -1  -7   1   69.39   14.20
  -1  -7   1   74.69   17.30
  -1  -7   1   85.99    9.40
  -1  -7   1   66.19    8.40
   0   7  -1   21.90    8.90
   0   7  -1   12.80    3.40
   0   7  -1   28.10    4.90
   0   7  -1   24.30    4.10
   0   7  -1   20.00    8.60
   0   7  -1    9.70    3.10
   0  -7   1   10.40    3.30
   0  -7   1    8.80    2.90
   0  -7   1    7.50    6.70
   0  -7   1   15.40    3.50
   0  -7   1   23.80    8.60
  -1   7  -1   27.10   10.00
  -1   7  -1    8.80    2.60
  -1   7  -1   12.20    3.30
  -1   7  -1   18.70    3.90
  -1   7  -1   14.70    2.80
  -1   7  -1    9.40    2.80
  -1   7  -1   23.20    8.70
   1  -7   1   10.40    3.10
   1  -7   1   25.40    8.50
   1  -7   1   11.80    3.20
   1  -7   1   24.40   10.20
   1  -7   1    6.10    2.30
  -2   7  -1   78.89    9.10
  -2   7  -1   75.89    7.70
  -2   7  -1   74.29    8.90
  -2   7  -1   58.59   13.20
  -2   7  -1   74.09    6.80
  -2   7  -1   76.39   15.30
   2  -7   1   64.59    8.40
   2  -7   1   70.29   14.30
   2  -7   1   75.89    9.00
   2  -7   1   82.79    9.30
   2  -7   1   70.19   14.90
  -3   7  -1  194.18   15.00
  -3   7  -1  192.08   16.60
  -3   7  -1  195.08   16.80
  -3   7  -1  216.08   26.70
  -3   7  -1  200.58   27.60
   3  -7   1  209.88   16.90
   3  -7   1  185.78   16.50
   3  -7   1  189.18   15.50
   3  -7   1  187.58   26.30
   3  -7   1  221.28   26.90
   3  -7   1  197.58   16.60
   3  -7   1  170.78   15.60
  -4   7  -1  261.47   20.80
  -4   7  -1  257.07   33.50
  -4   7  -1  238.58   20.20
   4  -7   1  232.78   30.60
   4  -7   1  237.58   18.40
   4  -7   1  263.67   20.70
   4  -7   1  245.18   20.20
   4  -7   1  245.18   20.30
   4  -7   1  212.98   19.30
  -5   7  -1   46.90    7.30
  -5   7  -1   53.69   13.80
  -5   7  -1   38.60    7.10
  -5   7  -1   49.00   15.20
   5  -7   1   30.00    6.10
   5  -7   1   55.49   15.90
   5  -7   1   45.10    7.30
   5  -7   1   47.10    6.90
   5  -7   1   45.10   15.60
   5  -7   1   46.00    7.50
   5  -7   1   40.80    5.40
  -6   7  -1   21.50    5.20
  -6   7  -1   -0.30    9.20
  -6   7  -1   27.00   14.50
  -6   7  -1   22.70    5.70
   6  -7   1   30.30   13.30
   6  -7   1   36.40   16.00
   6  -7   1   25.80    5.70
   6  -7   1   19.00    4.90
   6  -7   1   26.30    4.20
   6  -7   1   22.00    4.80
  -7   7  -1  -10.10    9.90
  -7   7  -1   -7.30   13.90
  -7   7  -1    4.00    2.80
  -7   7  -1    2.90    3.00
  -7   7  -1    0.30    1.70
   7  -7   1    4.30    3.60
   7  -7   1   -8.50   14.60
   7  -7   1    0.40    1.40
   7  -7   1    0.50    2.30
   7  -7   1   -0.90    2.00
   7  -7   1    8.10   15.10
  -8   7  -1   24.00    6.80
  -8   7  -1   21.90   14.80
  -8   7  -1   24.10    5.90
  -8   7  -1   31.00    5.30
  -8   7  -1   57.79   28.20
   8  -7   1   33.70    5.50
   8  -7   1   30.70    7.10
   8  -7   1   29.70    6.90
   8  -7   1   45.80   24.20
   8  -7   1   33.50    6.90
  -9   7  -1    4.60    3.40
  -9   7  -1    4.10   17.30
  -9   7  -1   69.49   29.60
  -9   7  -1    4.20    3.50
  -9   7  -1    3.40    3.90
  -9   7  -1   11.30    3.20
  -9   7  -1   11.80    5.00
   9  -7   1    1.20    3.70
   9  -7   1   13.90    3.70
   9  -7   1   24.20   25.30
   9  -7   1   22.80   20.60
   9  -7   1    5.80    3.40
   9  -7   1   12.90    4.80
  10   6  -1    1.20    3.20
  10   6  -1   -5.00    2.10
  10   6  -1   56.39   30.50
  10   6  -1    2.80    3.70
  10   6  -1   -1.30    2.20
  10   6  -1    0.30    3.20
  10   6  -1    1.90    2.00
  10   6  -1   -5.20   24.70
 -10  -6   1    2.90    4.00
 -10  -6   1   22.80   24.50
 -10  -6   1    1.20    2.50
 -10  -6   1   39.60   28.30
 -10  -6   1    0.10    3.90
   9   6  -1   -1.40    1.50
   9   6  -1    4.90    3.30
   9   6  -1    5.10    4.30
   9   6  -1    0.10    2.40
   9   6  -1  -18.40   19.30
   9   6  -1   -1.50    1.80
   9   6  -1   -3.20    2.60
   9   6  -1    1.10    1.50
  -9  -6   1    1.20    2.90
  -9  -6   1   -0.40   17.20
  -9  -6   1    1.20    2.30
  -9  -6   1    0.10    3.10
  -9  -6   1   -2.00    2.70
   8   6  -1   -2.10    2.70
   8   6  -1   -0.20    1.30
   8   6  -1   -1.50    1.30
   8   6  -1    0.60    2.50
   8   6  -1   -3.40   15.80
   8   6  -1   -3.60   20.60
   8   6  -1   -3.60    1.80
   8   6  -1    0.60    2.50
   8   6  -1   -0.30    1.90
  -8  -6   1   -1.10    1.90
  -8  -6   1    1.70    3.20
  -8  -6   1   -3.60   19.00
  -8  -6   1    0.70    2.70
  -8  -6   1    2.10   17.80
  -8  -6   1   -0.20    2.10
   7   6  -1    1.50    1.80
   7   6  -1    3.60    2.80
   7   6  -1    0.30    2.40
   7   6  -1   -0.20   16.70
   7   6  -1    6.10    3.60
   7   6  -1    3.00    1.60
   7   6  -1    2.10    3.10
   7   6  -1    5.30   15.70
   7   6  -1    4.90    2.80
  -7  -6   1    6.50    3.70
  -7  -6   1    0.70    2.90
  -7  -6   1   11.20    3.90
  -7  -6   1   10.90   15.50
  -7  -6   1    7.20   13.40
  -7  -6   1    0.30    2.10
   6   6  -1    2.70    1.30
   6   6  -1    1.30    2.20
   6   6  -1    0.10    1.50
   6   6  -1   -1.70   14.00
   6   6  -1    2.20    2.60
   6   6  -1   -0.40    2.10
   6   6  -1    0.50    2.00
   6   6  -1    3.80    2.50
  -6  -6   1    0.60    2.00
  -6  -6   1    6.10    3.00
  -6  -6   1    1.50    1.70
  -6  -6   1   11.80   11.40
  -6  -6   1    1.40    2.70
   5   6  -1  103.59    8.30
   5   6  -1  122.29   13.50
   5   6  -1  126.99   24.50
   5   6  -1   90.69   11.50
   5   6  -1  101.39    9.50
   5   6  -1  112.59   13.10
   5   6  -1   92.19   11.20
  -5  -6   1   93.19   19.90
  -5  -6   1  148.39   24.90
  -5  -6   1   97.29   12.40
  -5  -6   1  103.59   11.90
  -5  -6   1   86.29   11.10
  -5  -6   1  129.39   13.90
  -5  -6   1  100.79   10.60
   4   6  -1   11.60    3.50
   4   6  -1   10.30    3.80
   4   6  -1   -3.80    7.60
   4   6  -1    9.80    3.00
   4   6  -1   12.70    3.80
  -4  -6   1   29.10   11.50
  -4  -6   1   12.30    3.30
  -4  -6   1    9.50    3.50
  -4  -6   1   14.10    8.50
  -4  -6   1   10.10    3.10
  -4  -6   1    9.20    3.50
  -4  -6   1    7.80    3.10
   3   6  -1   33.80    5.40
   3   6  -1   30.00   12.10
   3   6  -1   39.00   12.70
   3   6  -1   29.30    4.90
   3   6  -1   28.70    5.50
   3   6  -1   31.20    5.60
  -3  -6   1   33.40    5.90
  -3  -6   1   37.30   10.40
  -3  -6   1   26.30    3.20
  -3  -6   1   25.40    5.40
  -3  -6   1   24.70    4.80
  -3  -6   1   36.00   11.50
  -3  -6   1   38.20    5.70
  -3  -6   1   29.50    5.20
   2   6  -1  154.48   13.90
   2   6  -1  147.99   14.20
   2   6  -1  154.48   13.50
   2   6  -1  139.09   13.80
   2   6  -1  207.48   22.90
  -2  -6   1  165.68   13.80
  -2  -6   1  164.58   27.80
  -2  -6   1  147.49   22.70
  -2  -6   1  164.38   13.90
  -2  -6   1  165.48   14.20
  -2  -6   1  181.58   14.10
  -2  -6   1  184.88   14.90
  -2  -6   1  157.48   12.30
   1   6  -1  155.68   13.30
   1   6  -1  135.19   12.50
   1   6  -1  130.29   13.00
   1   6  -1  160.88   13.50
   1   6  -1  180.08   20.60
   1   6  -1  183.78   23.10
  -1  -6   1  154.28   13.00
  -1  -6   1  155.08   13.00
  -1  -6   1  161.78   13.40
  -1  -6   1  155.98   20.80
  -1  -6   1  152.38   13.60
   0   6  -1  721.13   60.29
   0   6  -1  692.23   60.19
   0   6  -1  828.82   53.69
   0  -6   1  722.43   59.69
   0  -6   1  721.43   61.39
   0  -6   1  758.52   53.39
  -1   6  -1  132.29   11.80
  -1   6  -1  132.19   12.20
  -1   6  -1  164.48   20.70
  -1   6  -1  150.08   12.30
  -1   6  -1  162.88   20.40
  -1   6  -1  140.99   11.20
  -1   6  -1  126.19   11.70
   1  -6   1  146.99   12.20
   1  -6   1  135.19   12.00
   1  -6   1  182.88   19.80
   1  -6   1  160.68   19.60
   1  -6   1  120.39   12.90
  -2   6  -1  649.93   46.30
  -2   6  -1  649.64   53.59
  -2   6  -1  624.74   46.80
  -2   6  -1  644.04   46.80
  -2   6  -1  719.93   55.19
   2  -6   1  650.73   47.00
   2  -6   1  657.13   46.80
   2  -6   1  619.14   54.49
   2  -6   1  635.84   46.80
   2  -6   1  685.53   53.99
  -3   6  -1   79.29   15.60
  -3   6  -1   79.89    9.20
  -3   6  -1   68.19    8.30
  -3   6  -1   74.39    6.70
  -3   6  -1   60.79   13.30
   3  -6   1   74.49    7.40
   3  -6   1   69.79    8.50
   3  -6   1   76.29    8.90
   3  -6   1   57.89   14.30
   3  -6   1   74.09    8.70
   3  -6   1   69.79    6.60
   3  -6   1   75.89   15.00
  -4   6  -1 1525.45  120.39
  -4   6  -1 1731.13  112.89
  -4   6  -1 1569.64  122.89
   4  -6   1 1600.94  121.89
   4  -6   1 1601.74  122.09
  -5   6  -1    0.60    1.80
  -5   6  -1   -0.90   11.40
  -5   6  -1   -0.60    1.90
   5  -6   1    0.70    1.70
   5  -6   1   -0.90    1.80
   5  -6   1   -0.40    0.90
   5  -6   1    0.40    2.00
   5  -6   1  -18.70    7.10
  -6   6  -1  168.18   16.00
  -6   6  -1  164.58   25.70
  -6   6  -1  187.68   31.00
  -6   6  -1  159.38   16.30
  -6   6  -1  167.08   15.40
   6  -6   1  178.28   28.20
   6  -6   1  181.08   16.20
   6  -6   1  290.07   34.70
   6  -6   1  174.08   16.70
   6  -6   1  168.98   15.50
   6  -6   1  166.58   14.30
  -7   6  -1    9.90   16.50
  -7   6  -1   11.10    3.90
  -7   6  -1    7.20    2.40
  -7   6  -1    8.20    4.10
  -7   6  -1   25.50   13.90
   7  -6   1   18.80   16.90
   7  -6   1   14.90   12.50
   7  -6   1    5.70    3.20
   7  -6   1   13.50    4.70
   7  -6   1    7.10    2.50
   7  -6   1    3.90    3.20
  -8   6  -1    1.60    2.80
  -8   6  -1   -0.50    1.60
  -8   6  -1    2.90    3.40
  -8   6  -1  -13.00   15.10
  -8   6  -1    3.70    3.00
  -8   6  -1    6.10    3.10
  -8   6  -1   -1.80   14.60
   8  -6   1    2.80    2.90
   8  -6   1    2.80    2.90
   8  -6   1   -3.30   16.20
   8  -6   1    5.30   16.50
   8  -6   1    1.90    2.30
  -9   6  -1   17.80    3.90
  -9   6  -1   24.80    7.10
  -9   6  -1   27.60    6.60
  -9   6  -1   18.00    5.70
  -9   6  -1   26.90   26.50
  -9   6  -1   15.80    5.30
   9  -6   1   21.80    6.40
   9  -6   1   33.90   21.70
   9  -6   1   47.00   22.80
   9  -6   1   21.50    5.30
   9  -6   1   25.90    6.30
   9  -6   1   32.50    6.60
 -10   6  -1    3.70    3.60
 -10   6  -1  -36.30   23.80
 -10   6  -1    7.80   24.40
 -10   6  -1   -1.00    2.20
 -10   6  -1    0.00    1.80
 -10   6  -1   -3.20    2.30
 -10   6  -1    7.30    4.00
  10  -6   1    2.60    3.90
  10  -6   1    3.40    3.00
  10  -6   1   23.60   25.60
  10  -6   1   27.70   24.40
  10  -6   1    3.40    3.40
  10   5  -1   19.50    6.40
  10   5  -1   21.90    4.50
  10   5  -1   13.10    5.60
  10   5  -1   25.00    6.50
  10   5  -1   22.50    5.50
  10   5  -1   32.90   25.30
  10   5  -1   -3.20   23.30
  10   5  -1   19.30    7.20
 -10  -5   1   16.90    6.60
 -10  -5   1   -1.60   29.20
 -10  -5   1   16.40    5.70
 -10  -5   1   23.80    7.20
 -10  -5   1   18.50   24.50
 -10  -5   1   28.80    6.20
   9   5  -1   18.00    6.50
   9   5  -1   27.00    7.30
   9   5  -1   28.40    5.00
   9   5  -1   24.30    6.30
   9   5  -1   32.70   23.60
   9   5  -1   27.30   26.60
   9   5  -1   27.50    6.80
  -9  -5   1   34.80    7.80
  -9  -5   1   27.60    6.10
  -9  -5   1   36.90   27.70
  -9  -5   1    8.30   22.00
  -9  -5   1   29.50    7.90
  -9  -5   1   30.10    7.40
   8   5  -1  -10.50   14.70
   8   5  -1   12.40    3.20
   8   5  -1   23.00    6.00
   8   5  -1   12.30    3.10
   8   5  -1   -8.40   14.60
   8   5  -1   12.80    5.10
   8   5  -1   12.20    5.20
   8   5  -1   11.00    4.00
   8   5  -1   10.70    4.10
  -8  -5   1   10.00    4.40
  -8  -5   1   15.60    5.50
  -8  -5   1   24.70   16.90
  -8  -5   1   12.70    4.70
  -8  -5   1   12.10    4.00
  -8  -5   1   17.40   16.10
   7   5  -1   43.30    5.70
   7   5  -1   89.29   22.20
   7   5  -1   39.90    8.00
   7   5  -1   43.50    8.30
   7   5  -1   43.30    5.60
   7   5  -1   49.80   18.50
   7   5  -1   42.20    7.10
   7   5  -1   34.60    8.00
   7   5  -1   37.60    6.90
  -7  -5   1   57.09    8.00
  -7  -5   1   48.30    8.80
  -7  -5   1   50.99    8.90
  -7  -5   1   54.69   19.80
  -7  -5   1   43.60    7.30
  -7  -5   1   64.49   19.70
   6   5  -1   30.10    4.70
   6   5  -1   30.30    4.30
   6   5  -1   47.60    8.10
   6   5  -1   39.80    6.40
   6   5  -1   22.20    5.60
   6   5  -1   41.60   15.40
   6   5  -1   34.60    6.80
   6   5  -1   33.50    5.90
  -6  -5   1   39.20    6.70
  -6  -5   1   49.30    8.20
  -6  -5   1   39.30   15.30
  -6  -5   1   36.70    7.00
  -6  -5   1   56.19   15.90
  -6  -5   1   27.60    5.60
   5   5  -1  221.48   19.70
   5   5  -1  264.77   18.70
   5   5  -1  235.98   20.80
   5   5  -1  247.38   20.30
   5   5  -1  264.57   34.40
   5   5  -1  253.67   21.10
   5   5  -1  230.08   19.60
   5   5  -1  244.08   17.80
  -5  -5   1  232.68   20.80
  -5  -5   1  238.88   19.80
  -5  -5   1  208.58   32.40
  -5  -5   1  236.78   20.80
  -5  -5   1  212.28   19.50
  -5  -5   1  238.68   32.30
  -5  -5   1  246.48   20.20
   4   5  -1  336.37   25.50
   4   5  -1  299.37   24.30
   4   5  -1  317.17   34.40
   4   5  -1  311.47   25.00
   4   5  -1  303.27   22.10
   4   5  -1  346.37   24.40
  -4  -5   1  297.67   24.20
  -4  -5   1  274.27   24.70
  -4  -5   1  285.97   24.60
  -4  -5   1  302.07   24.10
  -4  -5   1  335.17   35.50
  -4  -5   1  336.07   24.50
   3   5  -1  118.89   11.20
   3   5  -1  105.59   10.50
   3   5  -1  119.89   20.00
   3   5  -1  120.69   11.40
   3   5  -1   96.89   10.00
   3   5  -1  119.29    8.90
  -3  -5   1  103.49   10.30
  -3  -5   1  142.69   20.30
  -3  -5   1  124.89   10.80
  -3  -5   1  116.69   10.50
  -3  -5   1  104.09   11.00
  -3  -5   1  138.09   11.70
  -3  -5   1  142.19   20.10
   2   5  -1   -0.40    0.60
   2   5  -1    2.50    1.80
   2   5  -1    1.50    4.60
   2   5  -1    0.10    1.10
  -2  -5   1   -1.40    0.60
  -2  -5   1    0.70    1.30
  -2  -5   1   -0.60    0.80
  -2  -5   1   -0.10    1.00
  -2  -5   1   -1.20    4.10
  -2  -5   1   -0.80    0.70
  -2  -5   1   -0.30    0.50
   1   5  -1   39.40    5.80
   1   5  -1   54.99    6.40
   1   5  -1   40.40    5.40
   1   5  -1   53.69    5.20
   1   5  -1   33.90    9.20
   1   5  -1   32.80   10.50
  -1  -5   1   38.00    5.70
  -1  -5   1   43.90    6.00
  -1  -5   1   70.79   12.50
  -1  -5   1   43.90    5.70
  -1  -5   1   78.39   13.00
  -1  -5   1   58.79    6.30
   0   5  -1  116.19   10.30
   0   5  -1  175.38   20.80
   0   5  -1  119.99   17.20
   0   5  -1  114.69   10.40
   0   5  -1  122.69   10.30
   0   5  -1  118.79   10.10
   0  -5   1  124.69   16.10
   0  -5   1  111.19   10.10
   0  -5   1  119.09   17.20
   0  -5   1  123.99   10.60
   0  -5   1  114.99   10.10
  -1   5  -1   16.20    2.90
  -1   5  -1   16.00    3.30
  -1   5  -1   19.10    2.80
  -1   5  -1   19.70    3.40
  -1   5  -1   36.50    8.90
  -1   5  -1   19.30    6.30
   1  -5   1   30.50    7.40
   1  -5   1   19.80    3.50
   1  -5   1   21.20    3.50
  -2   5  -1  512.05   42.60
  -2   5  -1  502.65   41.60
  -2   5  -1  520.25   36.20
  -2   5  -1  470.95   34.90
  -2   5  -1  487.15   36.00
   2  -5   1  486.05   42.20
   2  -5   1  436.46   40.90
   2  -5   1  521.25   35.80
   2  -5   1  497.45   36.00
   2  -5   1  507.05   36.10
   2  -5   1  510.05   36.20
  -3   5  -1  678.73   56.19
  -3   5  -1  686.13   48.60
  -3   5  -1  652.23   54.49
  -3   5  -1  681.13   48.30
   3  -5   1  668.53   48.50
   3  -5   1  672.83   47.10
   3  -5   1  680.53   48.50
   3  -5   1  658.23   47.90
   3  -5   1  661.63   55.49
   3  -5   1  689.83   55.49
  -4   5  -1   13.30    3.40
  -4   5  -1   -1.40    7.10
  -4   5  -1   18.20    3.90
  -4   5  -1   23.60    9.30
   4  -5   1   13.30    2.70
   4  -5   1   16.60    3.90
   4  -5   1   11.10    7.10
   4  -5   1   15.60    3.80
   4  -5   1   25.50    8.20
   4  -5   1   14.70    3.40
  -5   5  -1   81.29    9.30
  -5   5  -1   93.79   10.80
  -5   5  -1   98.19   10.60
  -5   5  -1   94.29   19.70
   5  -5   1  133.99   21.20
   5  -5   1   76.49    7.70
   5  -5   1   57.89   16.90
   5  -5   1   82.29    9.50
   5  -5   1   74.59   10.00
   5  -5   1   71.89    9.60
  -6   5  -1   11.30    3.60
  -6   5  -1   -3.00   11.70
  -6   5  -1   11.60    2.70
  -6   5  -1    6.40    2.90
  -6   5  -1    6.70    3.70
  -6   5  -1    4.30    8.70
   6  -5   1    7.90    3.10
   6  -5   1   20.50   12.40
   6  -5   1   14.30    4.00
   6  -5   1    5.30   12.10
   6  -5   1    4.00    2.50
   6  -5   1   12.40    2.90
  -7   5  -1    1.40    2.50
  -7   5  -1    0.90    1.30
  -7   5  -1   -1.20    1.20
  -7   5  -1   -3.20   14.00
  -7   5  -1   -6.50   11.00
  -7   5  -1   -0.30    1.80
   7  -5   1    0.40    1.60
   7  -5   1    1.50    2.10
   7  -5   1   15.40   12.50
   7  -5   1   -0.10   17.20
   7  -5   1    1.30    1.60
   7  -5   1   -1.20    1.60
  -8   5  -1   39.80   20.40
  -8   5  -1   -1.30    2.10
  -8   5  -1    0.80    2.30
  -8   5  -1    1.50    2.50
  -8   5  -1    2.60    1.70
  -8   5  -1    2.50   14.40
  -8   5  -1   -0.70    2.00
   8  -5   1  -10.80   15.70
   8  -5   1    3.00    2.60
   8  -5   1    9.10   15.50
   8  -5   1    1.10    1.80
   8  -5   1    1.10    1.90
  -9   5  -1   36.00    7.00
  -9   5  -1   24.20    6.50
  -9   5  -1  -13.40   18.10
  -9   5  -1   16.10    5.30
  -9   5  -1   18.40    3.80
  -9   5  -1   11.30    5.20
   9  -5   1   11.60    5.60
   9  -5   1    3.90   16.60
   9  -5   1   16.10    4.80
   9  -5   1   16.20    5.10
   9  -5   1   26.60   15.80
 -10   5  -1    3.00    2.20
 -10   5  -1    7.00    3.90
 -10   5  -1   13.50    5.40
 -10   5  -1   -3.10    3.00
 -10   5  -1   12.10   23.20
 -10   5  -1    0.20   17.70
 -10   5  -1    9.30    4.20
  10  -5   1   13.50   23.10
  10  -5   1  -10.40   21.90
  10  -5   1    0.90    2.90
  10  -5   1    3.30    4.00
  10  -5   1    4.80    3.50
  10   4  -1    5.90    3.40
  10   4  -1    1.30    3.10
  10   4  -1    9.60    5.00
  10   4  -1   13.60   26.80
  10   4  -1    4.50    4.00
  10   4  -1    5.30    4.80
  10   4  -1   -2.20   20.70
 -10  -4   1    5.80    4.00
 -10  -4   1   -0.60    1.40
 -10  -4   1   -3.80   34.90
 -10  -4   1    0.30    2.50
 -10  -4   1    7.10    4.70
 -10  -4   1   27.20   20.90
   9   4  -1   65.99    9.90
   9   4  -1   57.39   24.00
   9   4  -1   87.49   23.20
   9   4  -1   39.00    8.90
   9   4  -1   26.30    6.30
  -9  -4   1   -1.10   16.00
  -9  -4   1   45.80    9.30
  -9  -4   1  114.29   30.30
  -9  -4   1   49.40    7.80
  -9  -4   1   29.10    7.60
  -9  -4   1   35.80    7.40
   8   4  -1   34.10    6.80
   8   4  -1   23.60    6.40
   8   4  -1   29.80    5.90
   8   4  -1   33.90    7.70
   8   4  -1   37.60   18.40
   8   4  -1   14.50   16.90
   8   4  -1   29.60    4.60
   8   4  -1   44.70    7.90
  -8  -4   1   29.00    6.00
  -8  -4   1   45.70   16.40
  -8  -4   1   34.70    6.20
  -8  -4   1   26.00    6.70
  -8  -4   1    6.20   17.60
  -8  -4   1   30.60    7.10
   7   4  -1    2.30    3.00
   7   4  -1    2.00    2.10
   7   4  -1    4.30    3.10
   7   4  -1   -5.70   10.60
   7   4  -1    0.00   10.50
   7   4  -1    5.10    2.80
   7   4  -1    3.70    1.60
   7   4  -1    2.60    2.10
  -7  -4   1    2.10    2.70
  -7  -4   1   -0.80    1.20
  -7  -4   1    4.10   10.90
  -7  -4   1    2.80    2.30
  -7  -4   1    3.80    3.00
  -7  -4   1   13.70   15.90
   6   4  -1   45.20    7.50
   6   4  -1   52.29    8.70
   6   4  -1   64.19   18.20
   6   4  -1   67.49    9.30
   6   4  -1   46.90    7.30
   6   4  -1   62.69    8.00
  -6  -4   1   48.40   15.80
  -6  -4   1   60.19    9.10
  -6  -4   1   38.60   14.30
  -6  -4   1   65.29    8.20
  -6  -4   1   33.80    7.40
  -6  -4   1   56.19    7.80
   5   4  -1  121.19   12.00
   5   4  -1  115.59   10.80
   5   4  -1  109.39   10.80
   5   4  -1  120.39    9.70
   5   4  -1  101.19   10.70
   5   4  -1  107.69   11.60
   5   4  -1  101.49   20.60
   5   4  -1  113.89    9.50
  -5  -4   1  117.19   10.80
  -5  -4   1  124.39   11.10
  -5  -4   1  100.09   10.70
  -5  -4   1  116.29   13.30
  -5  -4   1  129.19   23.70
  -5  -4   1  101.09   12.50
  -5  -4   1  101.79   18.30
   4   4  -1  378.96   37.50
   4   4  -1  358.46   26.30
   4   4  -1  360.46   28.60
   4   4  -1  371.56   28.70
   4   4  -1  359.76   26.60
   4   4  -1  359.76   27.90
   4   4  -1  365.06   36.30
   4   4  -1  362.26   28.00
   4   4  -1  387.36   27.80
  -4  -4   1  421.56   29.20
  -4  -4   1  350.16   36.40
  -4  -4   1  371.06   27.90
  -4  -4   1  370.36   28.00
  -4  -4   1  332.37   28.40
  -4  -4   1  378.56   27.90
   3   4  -1   91.29   16.00
   3   4  -1   95.09    9.10
   3   4  -1   84.99    8.40
   3   4  -1   85.39    8.80
   3   4  -1   85.09    8.80
   3   4  -1   94.19    7.10
  -3  -4   1   82.39    8.10
  -3  -4   1   69.19   13.70
  -3  -4   1   95.29    8.60
  -3  -4   1   81.59    8.20
  -3  -4   1   89.49    8.80
   2   4  -1  103.39   10.90
   2   4  -1   77.19    7.40
   2   4  -1   78.09   13.80
   2   4  -1   70.39    6.90
   2   4  -1   80.59    7.60
   2   4  -1   72.09   13.20
  -2  -4   1   83.79   14.40
  -2  -4   1   47.20   10.60
  -2  -4   1   80.09    6.30
  -2  -4   1   73.39    7.00
  -2  -4   1   77.99    7.70
  -2  -4   1   90.49    7.60
  -2  -4   1   83.59    7.40
  -2  -4   1   61.49    7.20
   1   4  -1  168.58   13.70
   1   4  -1  176.08   18.60
   1   4  -1  149.49   13.40
   1   4  -1  149.99   17.50
   1   4  -1  171.68   13.50
   1   4  -1  176.78   13.20
  -1  -4   1  180.88   13.50
  -1  -4   1  181.88   14.20
  -1  -4   1  168.18   12.60
  -1  -4   1  164.98   13.50
  -1  -4   1  165.88   13.70
  -1  -4   1  150.08   18.20
  -1  -4   1  202.78   19.10
   0   4  -1 1910.21  129.69
   0   4  -1 1806.32  129.59
   0  -4   1 1831.72  128.99
   0  -4   1 1716.53  129.59
  -1   4  -1  611.54   48.40
  -1   4  -1  652.93   49.10
   1  -4   1  585.24   48.80
   1  -4   1  642.74   44.00
   1  -4   1  619.84   48.30
  -2   4  -1  938.31   73.89
  -2   4  -1  992.60   73.29
   2  -4   1  998.70   73.59
   2  -4   1  996.60   77.39
  -3   4  -1  779.62   63.49
  -3   4  -1  742.53   61.79
  -3   4  -1  809.02   56.49
  -3   4  -1  805.92   56.79
   3  -4   1  776.22   62.79
   3  -4   1  873.71   63.59
   3  -4   1  808.72   56.59
  -4   4  -1  132.99   11.60
  -4   4  -1  132.39   12.00
  -4   4  -1  191.28   24.70
  -4   4  -1  137.19   12.40
  -4   4  -1  110.39   18.30
   4  -4   1  135.29   12.30
   4  -4   1  142.19   11.20
   4  -4   1  161.78   21.80
   4  -4   1  120.19   11.90
   4  -4   1  132.89   11.80
  -5   4  -1   61.79    7.70
  -5   4  -1   50.79   14.60
  -5   4  -1   91.89   15.50
  -5   4  -1   49.50    6.90
  -5   4  -1   54.89    7.90
  -5   4  -1   52.29    5.40
   5  -4   1   49.00    6.20
   5  -4   1   49.20    6.90
   5  -4   1   50.79   14.30
   5  -4   1   62.69    7.90
   5  -4   1   42.70    7.20
   5  -4   1   54.59   13.90
  -6   4  -1   32.20    5.60
  -6   4  -1   42.70    6.60
  -6   4  -1   30.80    4.50
  -6   4  -1   19.50    5.00
  -6   4  -1   42.00   16.20
   6  -4   1   21.10    4.10
   6  -4   1   28.20    5.40
   6  -4   1   13.60   12.70
   6  -4   1   31.90    6.30
   6  -4   1   35.90   12.90
   6  -4   1   36.50    6.20
  -7   4  -1   27.30   14.10
  -7   4  -1    2.20    1.40
  -7   4  -1    0.00    1.70
  -7   4  -1    4.30    2.70
  -7   4  -1    3.00    3.00
  -7   4  -1    5.00    2.80
   7  -4   1    6.20    3.30
   7  -4   1    3.70    1.80
   7  -4   1   12.30   10.40
   7  -4   1    3.60    2.50
   7  -4   1   12.30   11.30
   7  -4   1    2.40    1.80
  -8   4  -1    8.50    4.00
  -8   4  -1   10.80    4.10
  -8   4  -1   14.50    4.30
  -8   4  -1   11.90    2.80
  -8   4  -1    9.30    3.60
  -8   4  -1   45.40   20.10
  -8   4  -1    2.60   13.90
   8  -4   1    9.20    3.10
   8  -4   1    3.80    3.50
   8  -4   1   12.50    4.60
   8  -4   1   10.40   18.00
   8  -4   1    6.50    4.10
   8  -4   1    9.10   16.30
  -9   4  -1    3.10    3.20
  -9   4  -1    2.40    3.50
  -9   4  -1  -29.80   22.40
  -9   4  -1    5.40    3.70
  -9   4  -1   -0.90    0.90
  -9   4  -1    2.80    2.70
   9  -4   1   -0.40    2.10
   9  -4   1    6.40    3.70
   9  -4   1  -13.80   17.20
   9  -4   1   -1.80    2.40
   9  -4   1  -14.40   17.30
 -10   4  -1    2.00    3.50
 -10   4  -1    2.80    3.20
 -10   4  -1   -1.90    2.00
 -10   4  -1   22.90   28.20
 -10   4  -1   -1.80    1.00
 -10   4  -1   -1.90    1.90
 -10   4  -1  -10.40   17.10
  10  -4   1    2.00    3.70
  10  -4   1    2.40   21.70
  10  -4   1   -6.40   19.00
  10  -4   1   -2.70    2.20
  10  -4   1   -4.20    1.40
  11   3  -1   25.50    7.90
  11   3  -1   23.70    6.70
  11   3  -1   34.90   36.30
  11   3  -1   -7.40   26.40
  11   3  -1   21.20    5.50
  11   3  -1   29.90    7.50
 -11  -3   1   14.40   32.10
 -11  -3   1   36.30    8.90
 -11  -3   1   28.90   31.00
 -11  -3   1   23.00    6.20
 -11  -3   1   27.00    8.10
 -11  -3   1   31.60    7.80
  10   3  -1   45.90    8.60
  10   3  -1   43.30    9.40
  10   3  -1   26.40   22.20
  10   3  -1   36.80    8.70
  10   3  -1   46.10    7.80
  10   3  -1   17.30   28.20
  10   3  -1   37.70    8.30
 -10  -3   1   96.39   33.10
 -10  -3   1   45.40    9.50
 -10  -3   1   54.89   10.70
 -10  -3   1   61.39   23.50
 -10  -3   1   44.70    8.60
 -10  -3   1   60.69    8.70
   9   3  -1   32.10    7.20
   9   3  -1   47.20    8.70
   9   3  -1   44.60   21.30
   9   3  -1   42.80    8.60
   9   3  -1   53.49   22.00
   9   3  -1   48.60    7.70
  -9  -3   1   49.20    9.20
  -9  -3   1   39.30    8.20
  -9  -3   1   77.69   22.80
  -9  -3   1   54.29    8.00
  -9  -3   1   41.40    7.90
  -9  -3   1   34.00   21.80
   8   3  -1  135.19   17.00
   8   3  -1  154.38   17.70
   8   3  -1  166.18   14.60
   8   3  -1  185.98   33.10
   8   3  -1  139.89   26.90
   8   3  -1  161.88   15.00
  -8  -3   1  119.99   16.00
  -8  -3   1  144.79   17.30
  -8  -3   1  134.99   13.60
  -8  -3   1  160.48   14.90
  -8  -3   1  109.79   28.50
  -8  -3   1  193.38   31.70
   7   3  -1   20.80    5.00
   7   3  -1   26.10    5.10
   7   3  -1   13.90   11.30
   7   3  -1   30.60    6.40
   7   3  -1   20.80    4.90
   7   3  -1   18.10   12.10
   7   3  -1   22.60    6.00
   7   3  -1   25.80    3.90
  -7  -3   1   28.60    6.10
  -7  -3   1   30.50    6.50
  -7  -3   1   27.20    5.30
  -7  -3   1   25.60   14.80
  -7  -3   1   27.60    5.60
  -7  -3   1   41.60   17.30
   6   3  -1   75.69    9.10
   6   3  -1   74.89    8.80
   6   3  -1   64.99   20.50
   6   3  -1   91.99   10.70
   6   3  -1   58.79    6.20
   6   3  -1   71.59    9.10
   6   3  -1   82.19   10.50
  -6  -3   1   82.79   10.40
  -6  -3   1   54.49    7.80
  -6  -3   1   59.39   17.20
  -6  -3   1   49.90    7.70
  -6  -3   1   98.39   18.50
  -6  -3   1   74.99   10.00
   5   3  -1  120.99   10.70
   5   3  -1  122.99   21.00
   5   3  -1  109.79   11.40
   5   3  -1  112.99    9.30
   5   3  -1  115.39   11.60
   5   3  -1  114.79   10.60
   5   3  -1  119.89   11.10
   5   3  -1  183.58   24.70
  -5  -3   1  106.39   12.30
  -5  -3   1  101.69   11.20
  -5  -3   1  102.89   10.60
  -5  -3   1  123.09   10.70
  -5  -3   1   89.09   19.60
  -5  -3   1   90.59   20.40
   4   3  -1    2.00    1.70
   4   3  -1    2.70    1.60
   4   3  -1    3.30    1.20
   4   3  -1    0.90    1.10
   4   3  -1    0.80    1.60
   4   3  -1    0.50    1.20
   4   3  -1    5.50    6.20
  -4  -3   1    2.40    1.40
  -4  -3   1    2.80    5.60
  -4  -3   1    3.10    1.80
  -4  -3   1    0.20    1.00
  -4  -3   1    0.70    1.50
  -4  -3   1    1.60    1.60
  -4  -3   1   -6.50    6.60
   3   3  -1 1675.63  119.19
   3   3  -1 1507.35  117.39
  -3  -3   1 1595.24  117.69
  -3  -3   1 1643.34  118.89
   2   3  -1    1.90    1.10
   2   3  -1   -0.60    3.00
   2   3  -1    2.30    1.10
   2   3  -1    1.80    1.20
   2   3  -1    1.90    0.70
   2   3  -1    3.10    1.50
   2   3  -1    9.10    5.40
  -2  -3   1    1.00    3.10
  -2  -3   1    3.00    1.20
  -2  -3   1   -0.10    3.20
  -2  -3   1    1.20    1.00
  -2  -3   1    2.10    0.70
  -2  -3   1    2.10    1.30
  -2  -3   1    0.70    0.80
  -2  -3   1    1.80    1.20
   1   3  -1   59.59    9.50
   1   3  -1   52.89    5.30
   1   3  -1   52.79    5.10
   1   3  -1   79.29   10.80
   1   3  -1   43.80    5.00
   1   3  -1   49.99    4.80
  -1  -3   1   41.80    4.70
  -1  -3   1   85.59   10.90
  -1  -3   1   54.09    5.20
  -1  -3   1   63.59    5.50
  -1  -3   1   60.29    5.20
  -1  -3   1   40.40    8.50
  -1  -3   1   56.19    4.60
   0   3  -1   41.00    4.40
   0   3  -1   31.40    6.40
   0   3  -1   33.30    4.20
   0   3  -1   38.50    3.90
   0   3  -1   40.90    3.90
   0  -3   1   48.70    8.00
   0  -3   1   42.60    4.00
   0  -3   1   36.90    3.80
   0  -3   1   52.09    8.80
   0  -3   1   35.50    3.80
   0  -3   1   46.80    4.30
  -1   3  -1 2927.01  208.28
  -1   3  -1 3074.29  207.98
   1  -3   1 3009.30  207.88
   1  -3   1 3029.60  208.58
  -2   3  -1    9.90    4.50
  -2   3  -1    6.40    1.40
  -2   3  -1   14.70    5.50
  -2   3  -1    5.40    1.90
   2  -3   1    6.60    1.80
   2  -3   1    5.90    1.50
   2  -3   1    8.40    2.00
   2  -3   1   11.60    2.20
   2  -3   1    3.20    4.00
   2  -3   1    7.10    4.20
  -3   3  -1   14.70    3.00
  -3   3  -1    7.40    2.10
  -3   3  -1   19.70    7.20
  -3   3  -1   10.90    2.40
  -3   3  -1   11.90    4.60
   3  -3   1   16.30    2.50
   3  -3   1    4.60    4.20
   3  -3   1   16.10    6.30
   3  -3   1   11.10    2.70
   3  -3   1   11.80    2.70
   3  -3   1   13.30    2.70
  -4   3  -1    9.80    7.60
  -4   3  -1    8.10    2.30
  -4   3  -1    8.80    2.60
  -4   3  -1    7.70    2.60
  -4   3  -1   16.00    6.60
   4  -3   1    8.30    7.30
   4  -3   1    5.90    1.90
   4  -3   1   -2.80    5.50
   4  -3   1    8.80    2.50
   4  -3   1    7.20    2.60
   4  -3   1   10.40    2.70
  -5   3  -1   19.60    9.80
  -5   3  -1   21.50    4.30
  -5   3  -1   21.50    4.60
  -5   3  -1    8.40    7.60
  -5   3  -1   16.30    3.70
  -5   3  -1   19.60    3.20
   5  -3   1   24.10    4.60
   5  -3   1   18.10    3.90
   5  -3   1   26.80   10.50
   5  -3   1   22.40   10.20
   5  -3   1   20.60    3.60
   5  -3   1   18.90    4.30
  -6   3  -1   47.40    7.40
  -6   3  -1   47.90    7.30
  -6   3  -1   56.09   16.60
  -6   3  -1   52.69    5.80
  -6   3  -1   35.20    7.00
  -6   3  -1   47.90    7.10
   6  -3   1   61.59   15.60
   6  -3   1   42.60   13.60
   6  -3   1   42.20    7.20
   6  -3   1   36.70    6.70
   6  -3   1   46.90    7.00
  -7   3  -1   40.90    7.00
  -7   3  -1   76.69   20.20
  -7   3  -1   61.99    8.60
  -7   3  -1   45.50    5.80
  -7   3  -1   32.20   13.20
  -7   3  -1   38.40    6.70
  -7   3  -1   43.30    7.90
   7  -3   1   45.10    7.80
   7  -3   1   36.50    6.70
   7  -3   1   69.89    9.70
   7  -3   1   40.40   15.80
   7  -3   1   56.09   16.90
  -8   3  -1   36.70    6.80
  -8   3  -1   44.50   18.00
  -8   3  -1   42.10    7.40
  -8   3  -1   26.40   16.90
  -8   3  -1   44.00    5.60
  -8   3  -1   33.90    7.50
  -8   3  -1   36.60    7.20
   8  -3   1   35.40    7.80
   8  -3   1   27.10   17.20
   8  -3   1   42.70    7.80
   8  -3   1  114.69   29.00
  -9   3  -1    7.60    2.40
  -9   3  -1    2.20    2.90
  -9   3  -1   -2.80   14.50
  -9   3  -1    1.30    2.80
  -9   3  -1    1.30    3.20
  -9   3  -1   -0.90    2.10
   9  -3   1    8.50    3.90
   9  -3   1   -1.80   15.00
   9  -3   1  -13.90   16.20
   9  -3   1    7.20    3.50
   9  -3   1   18.10    6.00
 -10   3  -1   12.50   26.90
 -10   3  -1    1.90    2.90
 -10   3  -1  -19.00   18.20
 -10   3  -1    2.20    2.70
 -10   3  -1    4.20    3.60
 -10   3  -1    4.00    2.10
 -10   3  -1   10.00    5.00
  10  -3   1   -3.10   18.30
  10  -3   1    7.70    3.90
  10  -3   1    1.40    3.70
  10  -3   1    7.90   26.60
  10  -3   1    5.20    4.00
  11   2  -1  -13.70   28.80
  11   2  -1  -25.40   24.70
  11   2  -1    3.80    3.30
  11   2  -1   11.10    5.10
  11   2  -1    2.10    3.20
  11   2  -1   10.10    4.40
  11   2  -1    3.90    4.20
 -11  -2   1    2.70    3.80
 -11  -2   1   10.00    4.30
 -11  -2   1    0.10    2.60
 -11  -2   1   14.50   27.10
 -11  -2   1   11.60   23.20
 -11  -2   1   11.50    5.90
  10   2  -1   17.30    6.20
  10   2  -1   19.80    5.40
  10   2  -1    7.20    3.30
  10   2  -1    1.80   21.30
  10   2  -1   11.80    4.50
  10   2  -1   11.50    5.50
 -10  -2   1    8.10    4.30
 -10  -2   1   13.90    4.10
 -10  -2   1   10.30    4.50
 -10  -2   1    6.80   20.10
 -10  -2   1    1.90    4.00
   9   2  -1   18.90    4.70
   9   2  -1   25.00    6.20
   9   2  -1   19.30    5.90
   9   2  -1   29.10    6.40
   9   2  -1   27.30   23.00
   9   2  -1   46.40   20.20
   9   2  -1   41.20    8.40
  -9  -2   1   15.20    4.70
  -9  -2   1    5.00   15.80
  -9  -2   1   15.30    3.60
  -9  -2   1   15.70    4.10
  -9  -2   1   15.60    5.50
  -9  -2   1   40.80   22.50
   8   2  -1   32.50   15.20
   8   2  -1    7.80    3.50
   8   2  -1    6.50    2.80
   8   2  -1    8.50    4.10
   8   2  -1    6.10   16.10
   8   2  -1   11.80    4.40
  -8  -2   1    8.00   14.20
  -8  -2   1    9.00    3.00
  -8  -2   1   15.80   16.40
  -8  -2   1    9.00    2.70
  -8  -2   1    2.20    2.70
  -8  -2   1    8.00    3.60
  -8  -2   1    8.30    3.70
   7   2  -1  189.48   29.60
   7   2  -1  144.39   15.20
   7   2  -1  143.59   14.60
   7   2  -1  182.28   15.20
   7   2  -1  163.38   27.70
   7   2  -1  142.79   16.80
   7   2  -1  169.88   14.50
  -7  -2   1  147.59   14.50
  -7  -2   1  158.78   13.00
  -7  -2   1  156.48   15.30
  -7  -2   1  201.58   31.40
  -7  -2   1   96.09   21.90
  -7  -2   1  173.28   14.40
  -7  -2   1  154.68   15.80
   6   2  -1   -0.30    1.90
   6   2  -1    0.40    1.50
   6   2  -1    1.80    2.20
   6   2  -1    2.40    1.70
   6   2  -1    0.90    1.70
  -6  -2   1    8.60   11.00
  -6  -2   1    3.50    2.10
  -6  -2   1    0.40    2.00
  -6  -2   1    3.00    2.10
  -6  -2   1    0.30    1.10
  -6  -2   1  -11.30    6.90
  -6  -2   1    1.40    1.40
   5   2  -1   33.60    5.60
   5   2  -1   28.00    3.60
   5   2  -1   26.60   10.10
   5   2  -1   29.30    5.10
   5   2  -1   21.50    4.60
   5   2  -1   24.80    9.50
   5   2  -1   25.50    4.40
   5   2  -1   34.90    5.10
  -5  -2   1   23.20    4.20
  -5  -2   1   56.49   14.20
  -5  -2   1   28.20    4.70
  -5  -2   1   32.90    5.90
  -5  -2   1   27.90    5.20
  -5  -2   1   22.00    8.80
  -5  -2   1   30.80    3.90
   4   2  -1  386.26   26.90
   4   2  -1  369.56   26.80
   4   2  -1  310.87   33.00
   4   2  -1  378.46   35.10
   4   2  -1  383.06   28.00
   4   2  -1  380.06   27.20
   4   2  -1  354.26   27.50
   4   2  -1  369.06   25.60
  -4  -2   1  307.67   32.60
  -4  -2   1  359.66   27.00
  -4  -2   1  355.96   35.10
  -4  -2   1  362.46   27.70
  -4  -2   1  328.77   27.30
  -4  -2   1  366.16   26.80
   3   2  -1  944.41   71.59
   3   2  -1  924.51   71.89
  -3  -2   1  925.91   72.29
  -3  -2   1  939.11   70.99
   2   2  -1  192.38   13.70
   2   2  -1  184.68   14.00
   2   2  -1  189.58   14.40
   2   2  -1  184.98   18.60
   2   2  -1  186.48   14.00
   2   2  -1  187.28   13.40
   2   2  -1  187.38   18.10
   2   2  -1  183.48   14.30
  -2  -2   1  186.58   14.30
  -2  -2   1  160.58   17.40
  -2  -2   1  174.38   18.30
  -2  -2   1  176.48   14.00
  -2  -2   1  190.68   13.70
  -2  -2   1  190.98   14.40
  -2  -2   1  170.18   13.90
   1   2  -1  506.25   38.90
  -1  -2   1  505.75   38.50
   0   2  -1 1144.69   83.09
   0   2  -1 1201.48   83.49
   0  -2   1 1183.58   83.49
   0  -2   1 1201.58   83.09
  -1   2  -1 7525.25  510.05
  -1   2  -1 7190.48  509.65
   1  -2   1 7409.06  509.85
   1  -2   1 7379.16  510.35
  -2   2  -1 1295.87   96.19
  -2   2  -1 1338.27   97.09
   2  -2   1 1414.06   96.99
   2  -2   1 1351.76   96.99
  -3   2  -1   57.69    4.90
  -3   2  -1   61.69    5.80
  -3   2  -1   46.40    6.00
  -3   2  -1   72.79   11.30
  -3   2  -1   80.19   15.50
  -3   2  -1   55.19    6.70
   3  -2   1   57.69   10.70
   3  -2   1   56.09    5.80
   3  -2   1   79.69   12.50
   3  -2   1   59.19    6.60
   3  -2   1   57.39    6.70
  -4   2  -1  128.89   20.00
  -4   2  -1  146.19   11.90
  -4   2  -1  104.39   16.90
  -4   2  -1  120.89    9.90
  -4   2  -1  131.59   11.40
  -4   2  -1  127.29   11.10
  -4   2  -1  127.49   11.30
   4  -2   1  131.29   11.20
   4  -2   1  132.09   18.70
   4  -2   1  133.79   11.60
   4  -2   1  123.29   11.30
   4  -2   1  121.89   19.00
  -5   2  -1    3.30    6.90
  -5   2  -1    2.30    2.00
  -5   2  -1    1.80    1.90
  -5   2  -1   -3.30    7.90
  -5   2  -1    2.20    1.50
  -5   2  -1    5.70    2.20
  -5   2  -1    2.40    1.10
   5  -2   1    2.00    1.50
   5  -2   1    4.50    2.30
   5  -2   1    4.20    6.40
   5  -2   1    8.10    8.60
   5  -2   1    6.00    2.50
  -6   2  -1    7.70    2.90
  -6   2  -1    1.30    7.50
  -6   2  -1    7.40    3.00
  -6   2  -1    5.50    1.80
  -6   2  -1   -0.20    2.10
  -6   2  -1    6.30    2.60
  -6   2  -1   20.60   11.10
   6  -2   1    6.20    2.80
   6  -2   1   10.30    3.40
   6  -2   1    7.70    3.00
   6  -2   1    1.60    9.10
   6  -2   1    5.30    8.40
  -7   2  -1   14.30   12.90
  -7   2  -1   23.30    5.40
  -7   2  -1   23.30    5.80
  -7   2  -1   21.50    5.00
  -7   2  -1   26.20   14.10
  -7   2  -1   25.40    3.90
  -7   2  -1   20.90    4.90
   7  -2   1   26.20    5.70
   7  -2   1   27.00   15.50
   7  -2   1   24.30    5.90
   7  -2   1   23.90    5.10
   7  -2   1   24.20   12.50
  -8   2  -1  -16.40   15.10
  -8   2  -1   14.80    4.20
  -8   2  -1    6.10    2.10
  -8   2  -1    4.60    3.50
  -8   2  -1   -6.10   11.90
  -8   2  -1    7.80    3.50
  -8   2  -1   13.50    5.20
   8  -2   1   12.40   16.40
   8  -2   1    6.60    4.00
   8  -2   1    7.90    3.70
   8  -2   1   16.60   15.50
  -9   2  -1    5.70   14.40
  -9   2  -1    5.90    3.40
  -9   2  -1    2.80    2.70
  -9   2  -1    2.30    1.70
  -9   2  -1    4.20    3.00
  -9   2  -1   14.90    5.00
   9  -2   1    1.20    3.20
   9  -2   1  -19.70   15.60
   9  -2   1    1.20    2.60
   9  -2   1   11.10   18.60
   9  -2   1    2.80    3.10
 -10   2  -1    4.60    3.10
 -10   2  -1    7.30    2.60
 -10   2  -1    7.10    3.80
 -10   2  -1    9.10    4.70
 -10   2  -1    6.00    4.20
 -10   2  -1   -2.30   18.10
 -10   2  -1   -9.10   22.70
  10  -2   1    6.60   24.30
  10  -2   1   10.40   21.20
  10  -2   1    4.60    4.30
  10  -2   1    2.10    3.10
  10  -2   1    5.70    4.50
  11   1  -1  -21.50   24.50
  11   1  -1    7.00    4.90
  11   1  -1   64.49   29.50
  11   1  -1    6.00    4.10
  11   1  -1    6.10    3.80
  11   1  -1    5.10    4.30
 -11  -1   1   12.70    5.00
 -11  -1   1  -15.40   24.50
 -11  -1   1   24.60   27.70
 -11  -1   1    3.20    2.40
 -11  -1   1    8.30    3.00
 -11  -1   1   -3.40    2.90
 -11  -1   1   -1.60    3.20
  10   1  -1   -4.90   18.80
  10   1  -1    3.00    3.60
  10   1  -1   -1.60    2.20
  10   1  -1   -0.30    2.90
  10   1  -1   -7.50   17.70
  10   1  -1    5.40    3.80
  10   1  -1    1.40    1.90
 -10  -1   1    0.40    2.60
 -10  -1   1   -3.20    2.70
 -10  -1   1  -17.40   15.40
 -10  -1   1    5.60   20.30
 -10  -1   1   -1.00    1.90
 -10  -1   1   -2.10    1.00
 -10  -1   1    0.70    2.30
   9   1  -1    2.90    3.40
   9   1  -1   22.90   19.90
   9   1  -1   23.60   16.70
   9   1  -1    3.80    2.70
   9   1  -1    1.10    2.20
   9   1  -1    1.70    2.50
   9   1  -1    5.20    3.50
  -9  -1   1    6.80    4.10
  -9  -1   1   -1.60    2.80
  -9  -1   1   -2.80   12.80
  -9  -1   1  -15.80   19.70
  -9  -1   1    1.70    1.90
  -9  -1   1    0.60    2.50
  -9  -1   1    2.00    1.90
   8   1  -1  166.08   29.50
   8   1  -1  171.98   16.90
   8   1  -1  174.98   15.90
   8   1  -1  169.38   14.80
   8   1  -1  188.38   32.10
   8   1  -1  147.29   15.30
   8   1  -1  143.59   17.20
  -8  -1   1  202.58   33.90
  -8  -1   1  158.08   16.20
  -8  -1   1  169.08   13.80
  -8  -1   1  148.89   14.20
  -8  -1   1   92.89   22.80
  -8  -1   1  179.48   17.10
   7   1  -1   -0.60    2.00
   7   1  -1    0.90    1.70
   7   1  -1    0.30    1.40
   7   1  -1   -1.60    1.40
   7   1  -1   -1.40    1.90
   7   1  -1   -1.50   10.70
  -7  -1   1    0.80    1.40
  -7  -1   1    3.60    2.10
  -7  -1   1    2.60    2.40
  -7  -1   1   -1.00    1.50
  -7  -1   1    8.90   12.90
  -7  -1   1   -9.60    8.10
  -7  -1   1   -0.80    1.40
   6   1  -1    3.90    1.90
   6   1  -1    1.70    1.60
   6   1  -1    2.10    2.00
   6   1  -1    7.80    9.50
   6   1  -1   -1.50    1.60
   6   1  -1    5.50    2.40
  -6  -1   1   -0.30    1.60
  -6  -1   1    2.50    1.60
  -6  -1   1   -0.40    0.80
  -6  -1   1   16.00   11.20
  -6  -1   1   -0.10    7.40
  -6  -1   1    2.40    1.80
  -6  -1   1    1.90    2.40
   5   1  -1  140.29   13.60
   5   1  -1  166.18   13.90
   5   1  -1  149.59   22.30
   5   1  -1  161.28   13.50
   5   1  -1  181.38   14.90
   5   1  -1  146.09   14.30
   5   1  -1  165.18   24.50
  -5  -1   1  157.58   12.60
  -5  -1   1  220.38   27.40
  -5  -1   1  164.88   13.80
  -5  -1   1  182.68   16.40
  -5  -1   1  173.18   13.60
  -5  -1   1  167.08   14.60
  -5  -1   1  138.69   22.70
   4   1  -1  296.97   22.70
   4   1  -1  317.07   22.70
   4   1  -1  296.77   23.40
   4   1  -1  281.17   28.90
   4   1  -1  276.37   29.40
   4   1  -1  318.87   23.00
  -4  -1   1  271.97   29.50
  -4  -1   1  298.47   23.30
  -4  -1   1  308.57   22.60
  -4  -1   1  300.77   29.10
  -4  -1   1  307.77   23.50
  -4  -1   1  314.57   22.90
   3   1  -1   40.80    4.80
   3   1  -1   44.70    9.60
   3   1  -1   33.70    8.10
   3   1  -1   46.10    3.50
   3   1  -1   40.50    5.10
   3   1  -1   37.60    4.40
   3   1  -1   40.70    5.20
   3   1  -1   34.40    4.40
  -3  -1   1   27.70    7.00
  -3  -1   1   38.60    3.50
  -3  -1   1   35.90    4.60
  -3  -1   1   47.90    5.80
  -3  -1   1   50.99    5.40
  -3  -1   1   41.30    5.30
  -3  -1   1   45.00    9.40
   2   1  -1  347.87   27.70
   2   1  -1  330.77   24.00
   2   1  -1  320.87   27.80
   2   1  -1  327.57   23.70
  -2  -1   1  338.17   27.40
  -2  -1   1  333.57   23.70
  -2  -1   1  332.37   27.90
   1   1  -1 2167.58  144.59
   1   1  -1 2048.20  144.79
  -1  -1   1 2059.39  144.49
  -1  -1   1 2119.09  144.89
   0   1  -1    0.70    0.40
   0   1  -1    1.20    0.40
   0   1  -1    1.00    0.60
   0  -1   1    1.40    0.50
   0  -1   1    2.80    1.20
   0  -1   1    0.90    0.60
   0  -1   1    1.00    0.50
   0  -1   1    0.50    1.00
  -1   1  -1 2060.39  145.59
   1  -1   1 2124.59  145.59
   1  -1   1 2156.38  145.49
  -2   1  -1 1092.39   77.59
  -2   1  -1 1028.20   77.99
   2  -1   1 1057.99   77.79
   2  -1   1 1120.69   77.89
  -3   1  -1   88.79    8.50
  -3   1  -1   99.99    8.80
  -3   1  -1   99.59    7.50
  -3   1  -1  111.29    8.70
  -3   1  -1   94.39   14.30
  -3   1  -1   98.69   13.40
  -3   1  -1   98.39    8.70
   3  -1   1  107.49   14.70
   3  -1   1   92.19    8.40
   3  -1   1   92.39   14.10
   3  -1   1   92.49    8.60
  -4   1  -1    7.10    1.60
  -4   1  -1    5.70    2.00
  -4   1  -1    7.90    2.50
  -4   1  -1    5.50    1.90
  -4   1  -1    9.60    2.70
  -4   1  -1    4.20    6.00
  -4   1  -1    4.20    5.60
   4  -1   1    2.30    1.50
   4  -1   1    8.80    2.60
   4  -1   1    4.80    2.10
   4  -1   1    3.10    5.50
   4  -1   1    9.50    6.20
  -5   1  -1 1183.58   93.59
  -5   1  -1 1200.68   84.09
  -5   1  -1 1199.18   91.89
  -5   1  -1 1157.48   83.59
   5  -1   1 1255.17   93.49
   5  -1   1 1167.68   92.79
   5  -1   1 1171.08   83.89
  -6   1  -1  179.88   16.00
  -6   1  -1  200.88   27.30
  -6   1  -1  188.88   16.60
  -6   1  -1  262.07   32.30
  -6   1  -1  197.18   16.00
  -6   1  -1  171.68   16.70
  -6   1  -1  186.58   14.50
   6  -1   1  190.38   16.70
   6  -1   1  209.58   17.30
   6  -1   1  142.39   26.00
   6  -1   1  121.09   23.60
   6  -1   1  170.88   16.00
  -7   1  -1   19.50    4.30
  -7   1  -1   22.60    4.80
  -7   1  -1   13.40    4.20
  -7   1  -1   11.70    4.30
  -7   1  -1   22.50    3.60
  -7   1  -1   27.90   14.90
  -7   1  -1   25.90   14.90
   7  -1   1   10.40   11.00
   7  -1   1   22.80    5.20
   7  -1   1   26.00   13.90
   7  -1   1   12.50    4.20
   7  -1   1   14.70    4.10
  -8   1  -1   25.40    5.60
  -8   1  -1   25.60    4.30
  -8   1  -1   22.90   18.60
  -8   1  -1   39.70    7.70
  -8   1  -1   30.50    7.50
  -8   1  -1   36.30    6.60
   8  -1   1   27.70    6.80
   8  -1   1   39.20   17.50
   8  -1   1   26.10   14.50
   8  -1   1   26.60    6.30
  -9   1  -1    0.00    2.50
  -9   1  -1    4.20    3.20
  -9   1  -1    0.40    1.10
  -9   1  -1   -0.40    1.90
  -9   1  -1   -0.20    2.80
  -9   1  -1   23.70   14.50
   9  -1   1   -7.90   19.00
   9  -1   1  -19.80   14.00
   9  -1   1    0.60    2.30
   9  -1   1    3.70    3.50
   9  -1   1    7.90    3.60
 -10   1  -1    1.80    3.30
 -10   1  -1    7.50    2.60
 -10   1  -1    6.90    4.40
 -10   1  -1    4.60    3.10
 -10   1  -1    0.10    2.90
 -10   1  -1   14.20   27.00
 -10   1  -1   20.80   23.70
  10  -1   1    7.10    4.50
  10  -1   1    8.60   23.00
  10  -1   1    3.70    3.70
  10  -1   1    6.60    4.40
  10  -1   1    5.80   29.60
  11   0  -1   -0.10    3.70
  11   0  -1    2.30   23.60
  11   0  -1   -0.70   26.70
  11   0  -1   -0.30    2.20
  11   0  -1   -3.00    2.70
  11   0  -1   -3.70    1.70
 -11   0   1   13.40   21.40
 -11   0   1   -0.40    2.80
 -11   0   1    0.00    1.70
 -11   0   1    3.30   25.10
 -11   0   1    2.10    2.10
 -11   0   1   -0.90    3.20
 -11   0   1   -1.00    2.20
  10   0  -1    4.20    3.70
  10   0  -1   -2.30    1.80
  10   0  -1    4.40    4.00
  10   0  -1    0.00    2.50
  10   0  -1   24.70   21.30
  10   0  -1   30.40   19.10
 -10   0   1    2.00    2.00
 -10   0   1   -1.50    2.90
 -10   0   1    6.30   15.80
 -10   0   1    1.70    2.50
 -10   0   1   28.50   20.60
 -10   0   1   -0.50    1.40
 -10   0   1    5.60    3.60
   9   0  -1    3.80    3.50
   9   0  -1   19.90   14.20
   9   0  -1    0.10    2.20
   9   0  -1   19.10   15.70
   9   0  -1   -0.90    2.30
   9   0  -1   -0.90    2.10
  -9   0   1   -3.20    1.80
  -9   0   1    3.10    2.70
  -9   0   1   -9.60   18.10
  -9   0   1   -0.90    1.50
  -9   0   1    2.00    2.70
  -9   0   1    7.30   15.00
  -9   0   1    3.30    2.30
   8   0  -1  160.38   17.80
   8   0  -1  176.08   17.20
   8   0  -1  154.48   31.40
   8   0  -1  322.77   40.60
   8   0  -1  203.18   16.50
   8   0  -1  208.78   18.60
  -8   0   1  182.28   15.80
  -8   0   1  252.87   40.00
  -8   0   1  212.78   18.60
  -8   0   1  212.58   17.60
  -8   0   1  144.69   28.30
  -8   0   1  161.48   15.90
  -8   0   1  194.48   18.60
   7   0  -1   31.00   14.00
   7   0  -1   11.60    4.20
   7   0  -1   13.20    3.80
   7   0  -1   10.70    3.10
   7   0  -1   12.60    4.40
  -7   0   1    5.10   10.50
  -7   0   1   13.50    3.50
  -7   0   1   17.00    4.50
  -7   0   1   16.70    4.60
  -7   0   1   16.40    3.50
  -7   0   1   -1.30    9.80
  -7   0   1    8.70    2.50
   6   0  -1    1.60    1.90
   6   0  -1    2.20    1.80
   6   0  -1   -3.00    7.60
   6   0  -1    0.80    1.50
   6   0  -1   -1.10    1.80
  -6   0   1    0.40    1.40
  -6   0   1   -7.30    7.60
  -6   0   1    0.60    1.70
  -6   0   1   -0.20    1.10
  -6   0   1   -0.20    0.90
  -6   0   1   -1.10    0.90
  -6   0   1   -0.70    7.30
   5   0  -1  393.76   38.40
   5   0  -1  438.16   30.50
   5   0  -1  441.36   31.80
   5   0  -1  426.76   30.90
   5   0  -1  433.16   31.60
   5   0  -1  356.86   38.30
  -5   0   1  391.36   30.50
  -5   0   1  411.36   31.40
  -5   0   1  358.46   37.40
  -5   0   1  424.96   29.70
  -5   0   1  409.36   30.30
   4   0  -1   17.00    6.90
   4   0  -1   10.40    2.80
   4   0  -1   11.70    2.40
   4   0  -1   15.10    6.40
   4   0  -1    7.20    2.10
  -4   0   1   20.90    7.30
  -4   0   1    7.60    2.50
  -4   0   1   13.90    5.30
  -4   0   1    7.10    1.60
  -4   0   1   10.90    2.80
  -4   0   1    8.00    2.10
  -4   0   1   10.30    2.40
   3   0  -1  184.48   19.40
   3   0  -1  193.68   14.90
   3   0  -1  188.38   14.80
   3   0  -1  183.38   14.30
   3   0  -1  189.68   14.40
   3   0  -1  162.08   18.40
  -3   0   1  193.48   14.80
  -3   0   1  162.18   18.20
  -3   0   1  186.68   13.60
  -3   0   1  187.38   14.30
  -3   0   1  236.78   20.70
  -3   0   1  197.98   14.90
  -3   0   1  187.08   14.40
   2   0  -1   34.10    4.10
   2   0  -1   40.40    3.70
   2   0  -1   44.30    7.10
   2   0  -1   39.50    3.80
   2   0  -1   53.89    8.00
   2   0  -1   33.20    4.10
  -2   0   1   46.10    7.00
  -2   0   1   40.70    4.00
  -2   0   1   41.70    3.80
  -2   0   1   38.50    3.90
  -2   0   1   44.40    7.80
  -1   0   1 1430.56   99.19
  -1   0   1 1438.56   98.89
  -1   0  -1 1141.09   80.49
   1   0   1 1104.19   80.29
   1   0   1 1202.78   80.39
  -2   0  -1   16.20    1.70
  -2   0  -1   33.10    7.00
  -2   0  -1   14.70    2.60
  -2   0  -1   25.10    3.40
  -2   0  -1   15.20    3.40
  -2   0  -1   20.20    2.90
  -2   0  -1   21.00    4.80
   2   0   1   18.30    4.90
   2   0   1   18.00    2.60
   2   0   1   21.20    2.80
   2   0   1   24.70    3.40
   2   0   1   12.90    4.10
   2   0   1   15.20    2.50
   2   0   1   18.80    1.90
  -3   0  -1   11.40    1.70
  -3   0  -1   18.30    5.70
  -3   0  -1    5.50    2.00
  -3   0  -1   10.30    2.40
  -3   0  -1    6.70    4.40
  -3   0  -1   12.50    2.70
  -3   0  -1    6.60    1.90
   3   0   1    8.70    5.00
   3   0   1    8.50    1.60
   3   0   1    7.40    1.80
   3   0   1    5.90    4.70
   3   0   1    7.40    2.10
   3   0   1    5.80    2.00
  -4   0  -1  138.19   10.30
  -4   0  -1  155.88   21.90
  -4   0  -1  123.49   11.50
  -4   0  -1  128.79   11.80
  -4   0  -1  119.99   17.10
  -4   0  -1  127.39   11.10
  -4   0  -1  132.69   11.40
   4   0   1  106.39   17.80
   4   0   1  144.89   12.00
   4   0   1  126.69   10.20
   4   0   1  125.89   11.60
   4   0   1  130.49   11.40
   4   0   1  150.48   19.50
  -5   0  -1   91.69    9.00
  -5   0  -1   86.49   17.90
  -5   0  -1   72.79   15.20
  -5   0  -1   79.69    8.40
  -5   0  -1   91.19    9.30
  -5   0  -1   95.79    9.70
  -5   0  -1   84.99    7.60
   5   0   1  132.89   21.10
   5   0   1   87.69    8.30
   5   0   1   87.29    9.80
   5   0   1   87.49   10.60
   5   0   1   85.69   10.00
   5   0   1   60.89   15.50
  -6   0  -1   35.60    6.30
  -6   0  -1   23.50   12.30
  -6   0  -1   35.30    5.90
  -6   0  -1   43.30    6.40
  -6   0  -1   34.50    6.40
  -6   0  -1   26.60   13.30
   6   0   1   30.60   12.50
   6   0   1   29.60    4.50
   6   0   1   31.50    5.60
   6   0   1   44.80   15.10
   6   0   1   41.10    6.80
   6   0   1   26.90    5.80
  -7   0  -1   12.60    4.20
  -7   0  -1    6.70   13.70
  -7   0  -1   23.00    5.50
  -7   0  -1   19.70    3.50
  -7   0  -1   15.80    4.10
  -7   0  -1    7.10    9.70
  -7   0  -1   16.10    5.10
   7   0   1   19.10    5.30
   7   0   1   27.70   11.50
   7   0   1   10.70   11.90
   7   0   1   19.00    4.70
   7   0   1   19.20    3.60
   7   0   1   26.10    5.70
  -8   0  -1   -6.30   12.40
  -8   0  -1   10.80    4.60
  -8   0  -1    6.70    4.30
  -8   0  -1    3.50    2.80
  -8   0  -1    1.60    2.00
  -8   0  -1    6.60    2.30
   8   0   1    5.70    3.50
   8   0   1   12.60   15.00
   8   0   1   11.80   14.30
   8   0   1    8.80    3.90
   8   0   1    3.10    2.90
  -9   0  -1   56.69   10.40
  -9   0  -1   43.70    8.30
  -9   0  -1   55.29    7.00
  -9   0  -1   53.89    8.50
  -9   0  -1   47.50    9.00
  -9   0  -1   75.39   20.40
   9   0   1   68.79   10.60
   9   0   1   58.29    9.50
   9   0   1   32.30   18.70
   9   0   1   62.89   10.40
   9   0   1   89.19   22.50
   9   0   1   55.39   10.20
 -10   0  -1    3.00   25.10
 -10   0  -1    2.10    2.50
 -10   0  -1    3.70    3.40
 -10   0  -1    3.50    2.30
 -10   0  -1   25.80   28.00
 -10   0  -1    1.70    1.80
 -10   0  -1   -0.50    3.10
  10   0   1    3.60    3.70
  10   0   1    1.50    3.40
  10   0   1   -1.20    2.60
  10   0   1    0.10    2.90
  10   0   1   20.90   23.70
  11  -1  -1   -4.50    2.20
  11  -1  -1  -16.30   21.80
  11  -1  -1    0.60    3.10
  11  -1  -1    0.00    2.90
  11  -1  -1    3.30    3.10
  11  -1  -1   25.80   25.40
 -11   1   1  -42.40   23.10
 -11   1   1    0.70    2.40
 -11   1   1   -2.00    2.30
 -11   1   1   -4.70    1.90
 -11   1   1   -0.30    2.30
 -11   1   1  -22.40   20.70
 -11   1   1    0.20    2.00
  10  -1  -1    2.70    2.70
  10  -1  -1   -9.10   18.90
  10  -1  -1    2.00    3.10
  10  -1  -1    6.80   17.70
  10  -1  -1    0.30    2.40
 -10   1   1  -12.70   23.50
 -10   1   1    2.30    2.40
 -10   1   1    0.00    2.20
 -10   1   1    2.00    2.60
 -10   1   1   14.00   18.60
 -10   1   1   -1.60    2.70
 -10   1   1   -0.50    2.50
   9  -1  -1  -10.50   16.80
   9  -1  -1    6.60    3.80
   9  -1  -1    1.80    2.20
   9  -1  -1    6.50   14.00
   9  -1  -1   -0.30    2.40
  -9   1   1    4.10    2.50
  -9   1   1   -7.60   16.80
  -9   1   1   -0.80    1.40
  -9   1   1    9.10   17.70
  -9   1   1    2.70    2.30
  -9   1   1    0.40    2.60
  -9   1   1    1.30    2.70
   8  -1  -1    7.20    3.70
   8  -1  -1   17.00   15.50
   8  -1  -1   13.90   13.80
   8  -1  -1   10.40    4.00
   8  -1  -1   14.10    4.70
  -8   1   1   12.90    4.70
  -8   1   1    3.00    2.00
  -8   1   1    7.70   12.70
  -8   1   1   -6.90   10.60
  -8   1   1    6.80    2.60
  -8   1   1    3.90    3.00
  -8   1   1    7.90    3.20
   7  -1  -1   -1.30    0.50
   7  -1  -1    1.20    2.30
   7  -1  -1   -0.10    8.90
   7  -1  -1   -1.70    1.90
  -7   1   1    0.30    1.80
  -7   1   1   -1.00    1.40
  -7   1   1   -1.40    8.70
  -7   1   1    2.60    1.70
  -7   1   1   -0.70    1.60
  -7   1   1   -0.90    1.10
  -7   1   1   14.30   11.30
   6  -1  -1  140.49   12.90
   6  -1  -1  138.19   13.70
   6  -1  -1  138.09   13.40
   6  -1  -1  193.28   30.80
  -6   1   1  157.68   13.00
  -6   1   1  137.89   13.30
  -6   1   1  158.38   14.30
  -6   1   1  159.28   23.70
  -6   1   1  156.18   24.70
  -6   1   1  138.09   12.30
  -6   1   1  133.89   12.00
   5  -1  -1   99.69   17.30
   5  -1  -1   86.19    9.00
   5  -1  -1   82.69    8.80
   5  -1  -1   76.89    8.10
   5  -1  -1   87.89   15.90
  -5   1   1   75.49   10.70
  -5   1   1   95.19    9.10
  -5   1   1   86.49    7.70
  -5   1   1   82.29    8.00
  -5   1   1   85.09    8.20
  -5   1   1  108.99   18.10
   4  -1  -1  142.39   12.90
   4  -1  -1  132.89   18.60
   4  -1  -1  140.09   11.90
   4  -1  -1  134.09   19.50
   4  -1  -1  135.59   11.20
  -4   1   1  142.99   19.30
  -4   1   1  139.89   18.80
  -4   1   1  135.09   11.00
  -4   1   1  141.89   12.00
  -4   1   1  132.49   11.10
  -4   1   1  119.39   11.40
   3  -1  -1  144.49   17.10
   3  -1  -1   99.79   14.30
   3  -1  -1  126.99   10.00
   3  -1  -1  117.49    9.90
   3  -1  -1  120.29    9.40
  -3   1   1  128.99   14.00
  -3   1   1  113.39    9.80
  -3   1   1  121.79   15.80
  -3   1   1  110.79    9.90
  -3   1   1  109.19    9.30
  -3   1   1  117.69    9.30
   2  -1  -1  132.59   13.40
   2  -1  -1  132.19   10.60
   2  -1  -1  138.59   10.60
   2  -1  -1  131.59   10.10
   2  -1  -1  134.49   13.40
  -2   1   1  138.89   10.60
  -2   1   1  132.69   13.10
  -2   1   1  135.59   10.10
  -2   1   1  145.09   13.90
  -2   1   1  139.39   10.70
  -2   1   1  148.79   10.50
   1  -1  -1  944.31   65.99
  -1   1   1  956.10   66.29
  -1   1   1  934.41   65.99
   0   1   1  386.26   28.20
   0   1   1  395.66   28.10
   1   1   1  629.94   46.80
   1   1   1  646.24   46.60
  -2  -1  -1 1627.94  113.79
  -2  -1  -1 1556.64  112.89
   2   1   1 1594.84  113.49
   2   1   1 1584.74  112.99
  -3  -1  -1  715.43   56.89
  -3  -1  -1  754.82   51.39
  -3  -1  -1  725.53   61.29
   3   1   1  753.22   51.69
   3   1   1  709.83   57.39
   3   1   1  740.93   50.99
   3   1   1  703.83   52.69
   3   1   1  717.83   52.79
   3   1   1  709.23   56.89
  -4  -1  -1  603.64   42.70
  -4  -1  -1  575.74   50.59
  -4  -1  -1  570.54   49.10
  -4  -1  -1  595.74   42.20
  -4  -1  -1  591.94   41.90
  -4  -1  -1  551.94   42.60
   4   1   1  560.64   42.60
   4   1   1  593.04   49.60
   4   1   1  560.34   42.60
   4   1   1  573.94   49.99
   4   1   1  620.54   42.50
   4   1   1  629.34   42.90
   4   1   1  561.34   42.50
  -5  -1  -1   15.40    3.60
  -5  -1  -1   11.20    8.10
  -5  -1  -1    9.20    2.80
  -5  -1  -1   10.70    2.40
  -5  -1  -1   12.20    3.60
  -5  -1  -1   14.00    3.80
  -5  -1  -1   10.80   10.50
   5   1   1    9.80    3.20
   5   1   1   12.30    2.60
   5   1   1   11.70    3.10
   5   1   1    9.10    2.90
   5   1   1   10.40    2.70
   5   1   1   11.60    7.50
   5   1   1    9.20    3.20
   5   1   1   18.00    8.20
  -6  -1  -1   30.80   11.60
  -6  -1  -1   31.00    6.50
  -6  -1  -1   38.20    6.20
  -6  -1  -1   33.20    6.20
  -6  -1  -1   41.30   15.70
  -6  -1  -1   38.50    5.70
  -6  -1  -1   36.00    4.90
   6   1   1   37.40    5.00
   6   1   1   49.20   15.40
   6   1   1   41.30   13.40
   6   1   1   27.10    6.00
   6   1   1   38.20    6.50
   6   1   1   33.80    6.10
   6   1   1   41.00    7.10
  -7  -1  -1   70.09   23.60
  -7  -1  -1   76.49    9.30
  -7  -1  -1   66.99   10.00
  -7  -1  -1   71.99   10.60
  -7  -1  -1   86.39    7.90
  -7  -1  -1  111.79   21.50
  -7  -1  -1   79.79   10.00
   7   1   1   57.99   17.00
   7   1   1   62.39    9.80
   7   1   1   64.59   10.00
   7   1   1   82.99   11.20
   7   1   1   82.19   10.60
   7   1   1  103.99   22.40
   7   1   1   72.39    8.40
  -8  -1  -1    5.20    2.10
  -8  -1  -1   -0.10    2.40
  -8  -1  -1   26.50   14.60
  -8  -1  -1    2.60    2.30
  -8  -1  -1   11.70    4.50
  -8  -1  -1    6.10    3.10
   8   1   1   10.00    4.20
   8   1   1   36.20   16.80
   8   1   1    9.00    5.10
   8   1   1   10.80    4.00
   8   1   1    6.60    3.10
   8   1   1    7.30    2.70
   8   1   1   -9.70   12.00
  -9  -1  -1   10.50    4.60
  -9  -1  -1   11.40    4.50
  -9  -1  -1    7.00    2.70
  -9  -1  -1    7.90   15.70
  -9  -1  -1    6.30    3.40
  -9  -1  -1    8.90    4.50
   9   1   1   -0.30    2.60
   9   1   1   10.90    4.70
   9   1   1   24.30   16.90
   9   1   1    5.50    2.50
   9   1   1    8.60    4.10
   9   1   1   21.60   17.40
 -10  -1  -1   13.50    3.60
 -10  -1  -1   10.00    4.60
 -10  -1  -1   15.20    5.00
 -10  -1  -1   38.00   23.90
 -10  -1  -1   22.20   29.60
 -10  -1  -1   17.00    4.80
 -10  -1  -1   17.50    6.10
  10   1   1   10.20   23.80
  10   1   1   19.90    6.10
  10   1   1   13.60    5.50
  10   1   1   17.20    5.70
  11  -2  -1   -6.50   22.00
  11  -2  -1   -0.30    2.60
  11  -2  -1  -66.39   33.90
  11  -2  -1    4.70    4.70
  11  -2  -1    3.10    3.70
 -11   2   1   -1.10    1.90
 -11   2   1    1.40    2.50
 -11   2   1  -17.30   21.00
 -11   2   1   -4.40    1.90
 -11   2   1    1.90    3.30
 -11   2   1   -0.70    2.90
 -11   2   1   20.10   30.90
  10  -2  -1   23.60    6.10
  10  -2  -1   -3.50   21.80
  10  -2  -1   21.70    6.50
  10  -2  -1   37.50    7.90
  10  -2  -1   40.10   23.90
 -10   2   1   33.80    6.70
 -10   2   1   26.90    5.70
 -10   2   1   25.20    5.30
 -10   2   1   26.60   21.80
 -10   2   1   22.20    6.00
 -10   2   1   43.90   26.90
 -10   2   1   26.40    7.60
   9  -2  -1   86.59   24.50
   9  -2  -1   80.39   11.40
   9  -2  -1   88.09   24.00
   9  -2  -1   70.49   11.30
   9  -2  -1   78.99   12.30
  -9   2   1   96.49    9.60
  -9   2   1   88.79   12.70
  -9   2   1  103.19   12.70
  -9   2   1   82.19   24.00
  -9   2   1   89.59   22.50
  -9   2   1   93.39   10.70
  -9   2   1   88.59   11.40
   8  -2  -1   43.80    7.80
   8  -2  -1   29.00   14.00
   8  -2  -1   49.90    7.60
   8  -2  -1   25.20    6.20
   8  -2  -1   32.80   15.70
  -8   2   1   34.40   15.30
  -8   2   1   37.00    5.90
  -8   2   1   31.30    6.60
  -8   2   1   50.79    6.60
  -8   2   1   25.90    6.40
  -8   2   1   38.50   15.90
  -8   2   1   26.50    5.70
   7  -2  -1   59.49    8.20
   7  -2  -1   67.89    9.40
   7  -2  -1   58.89   16.20
   7  -2  -1   63.39    9.60
  -7   2   1   72.89    9.70
  -7   2   1   71.49    9.90
  -7   2   1   71.49    8.70
  -7   2   1   48.40    7.10
  -7   2   1   93.99   19.30
  -7   2   1   51.79   17.70
  -7   2   1   61.49    7.70
   6  -2  -1  240.88   20.70
   6  -2  -1  235.38   19.50
   6  -2  -1  226.18   20.20
  -6   2   1  227.88   20.10
  -6   2   1  250.17   20.90
  -6   2   1  243.38   19.10
  -6   2   1  250.27   19.60
  -6   2   1  295.77   32.20
  -6   2   1  265.47   28.90
   5  -2  -1  390.96   27.70
   5  -2  -1  363.66   28.30
   5  -2  -1  378.26   28.60
   5  -2  -1  339.67   35.50
   5  -2  -1  292.67   34.30
  -5   2   1  362.16   35.40
  -5   2   1  362.76   28.50
  -5   2   1  378.86   27.40
  -5   2   1  387.36   28.40
  -5   2   1  320.57   39.50
  -5   2   1  393.96   27.70
   4  -2  -1  456.45   31.80
   4  -2  -1  471.55   39.20
   4  -2  -1  437.26   32.40
   4  -2  -1  442.56   38.80
   4  -2  -1  462.15   32.40
  -4   2   1  427.96   32.10
  -4   2   1  444.56   31.50
  -4   2   1  410.36   32.30
  -4   2   1  400.16   38.80
  -4   2   1  440.06   31.60
  -4   2   1  402.66   37.30
   3  -2  -1  908.01   70.89
   3  -2  -1  919.71   70.59
  -3   2   1  936.61   71.39
  -3   2   1 1013.90   70.99
   2  -2  -1  749.73   55.99
  -2   2   1  753.82   56.19
  -2   2   1  752.02   55.49
   1  -2  -1  185.58   16.30
   1  -2  -1  168.78   16.20
   1  -2  -1  209.18   14.30
   1  -2  -1  190.88   14.20
   1  -2  -1  202.38   14.30
  -1   2   1  207.68   14.30
  -1   2   1  195.48   16.40
  -1   2   1  197.38   16.80
   0  -2  -1 1621.44  113.69
   0   2   1 1619.74  113.79
   0   2   1 1668.93  114.09
  -1  -2  -1 1175.48   81.29
   1   2   1 1125.99   81.49
   1   2   1 1099.69   81.59
  -2  -2  -1   87.89   12.60
  -2  -2  -1   72.89    6.90
  -2  -2  -1   69.99    6.10
  -2  -2  -1   97.59   13.00
  -2  -2  -1   73.89    7.10
  -2  -2  -1   67.19    6.60
  -2  -2  -1   68.19    7.30
   2   2   1   83.99   12.20
   2   2   1   71.59    6.70
   2   2   1   65.49    6.60
   2   2   1  102.59   13.90
   2   2   1   69.69    6.10
   2   2   1   72.19    6.50
   2   2   1   67.49    6.30
   2   2   1   68.49    6.60
  -3  -2  -1 1140.69   86.29
  -3  -2  -1 1184.08   88.09
   3   2   1 1119.19   86.59
   3   2   1 1169.48   87.49
  -4  -2  -1   43.70    5.50
  -4  -2  -1   34.80   11.10
  -4  -2  -1   38.00    5.90
  -4  -2  -1   42.00    5.20
  -4  -2  -1   45.50    6.20
  -4  -2  -1   46.10    6.60
  -4  -2  -1   32.30    8.90
   4   2   1   51.29    5.80
   4   2   1   52.39   11.60
   4   2   1   44.70   11.00
   4   2   1   45.00    5.30
   4   2   1   46.60    6.70
   4   2   1   38.50    5.80
   4   2   1   52.19    7.00
   4   2   1   43.30    6.50
  -5  -2  -1   40.60   13.70
  -5  -2  -1   43.40    6.70
  -5  -2  -1   41.70    5.20
  -5  -2  -1   19.60   10.30
  -5  -2  -1   35.10    6.00
  -5  -2  -1   33.50    5.70
  -5  -2  -1   37.60    5.40
   5   2   1   28.80    5.50
   5   2   1   50.79   13.20
   5   2   1   43.00    6.30
   5   2   1   42.50    5.50
   5   2   1   35.10    6.10
   5   2   1   32.10    4.70
   5   2   1   22.40   10.50
   5   2   1   41.80    6.70
  -6  -2  -1   75.79   10.50
  -6  -2  -1   87.89   12.00
  -6  -2  -1   90.49   20.00
  -6  -2  -1  110.89    9.60
  -6  -2  -1   99.19   12.00
  -6  -2  -1  138.69   22.40
  -6  -2  -1   98.29    9.90
   6   2   1  101.09    9.60
   6   2   1  116.89   13.20
   6   2   1  103.49   12.20
   6   2   1  111.89   11.00
   6   2   1  121.99   22.70
   6   2   1  114.59   12.80
   6   2   1   94.89    9.30
   6   2   1   81.19   20.00
  -7  -2  -1   47.00   16.00
  -7  -2  -1   38.40    5.70
  -7  -2  -1   28.90    6.50
  -7  -2  -1   46.70    6.70
  -7  -2  -1   30.60    7.20
  -7  -2  -1   40.80    7.70
  -7  -2  -1   75.99   22.10
   7   2   1   33.00    7.00
   7   2   1   50.59    6.40
   7   2   1   39.80    7.60
   7   2   1   55.49   17.10
   7   2   1   30.30    6.70
   7   2   1   66.19   19.20
   7   2   1   45.10    7.70
  -8  -2  -1  136.39   15.00
  -8  -2  -1  125.29   11.70
  -8  -2  -1  125.99   15.50
  -8  -2  -1  135.49   12.60
  -8  -2  -1  135.19   29.30
  -8  -2  -1  141.09   16.30
   8   2   1  116.39   11.70
   8   2   1  126.49   15.70
   8   2   1  113.19   15.10
   8   2   1  145.09   30.50
   8   2   1  154.18   31.20
   8   2   1  115.39   14.50
  -9  -2  -1    1.50    1.70
  -9  -2  -1    4.70   22.70
  -9  -2  -1  -17.40   19.00
  -9  -2  -1   11.60    4.80
  -9  -2  -1    4.20    3.00
  -9  -2  -1    0.80    2.80
  -9  -2  -1    1.80    3.30
   9   2   1    0.20    1.50
   9   2   1    4.40    3.40
   9   2   1    5.40    3.90
   9   2   1  -25.80   19.60
   9   2   1    3.50    3.60
   9   2   1    5.70   17.20
   9   2   1   -1.00    2.30
 -10  -2  -1    8.20    4.50
 -10  -2  -1   19.10   23.40
 -10  -2  -1   23.50   26.50
 -10  -2  -1    0.70    2.20
 -10  -2  -1    9.00    3.50
  10   2   1   -1.50    2.80
  10   2   1   11.10   25.60
  10   2   1    1.50    3.10
  10   2   1   -0.40    2.50
  10   2   1    1.50    3.70
  10   2   1    5.80    2.70
  11  -3  -1   10.60    6.00
  11  -3  -1   13.30   23.40
  11  -3  -1   13.70    4.90
 -11   3   1    5.30    4.70
 -11   3   1   10.90    5.00
 -11   3   1    9.40    4.00
 -11   3   1    6.20   21.20
 -11   3   1   17.80    4.50
 -11   3   1  -22.30   25.70
 -11   3   1   20.10    5.70
  10  -3  -1   52.99    8.90
  10  -3  -1   61.59   10.20
  10  -3  -1   33.20   25.60
  10  -3  -1   47.80    9.90
  10  -3  -1   10.50   18.60
 -10   3   1   49.20    9.20
 -10   3   1   66.19   11.40
 -10   3   1   49.60    7.90
 -10   3   1   60.99   23.20
 -10   3   1   61.59    9.70
 -10   3   1   59.19    8.10
 -10   3   1   34.10   27.60
   9  -3  -1   19.40    5.80
   9  -3  -1   18.40   15.20
   9  -3  -1   30.60    6.80
   9  -3  -1   55.99   19.40
   9  -3  -1   24.80    6.90
  -9   3   1   13.00    5.50
  -9   3   1   26.80    5.70
  -9   3   1   19.30    6.10
  -9   3   1   11.00   18.90
  -9   3   1   23.20    5.10
  -9   3   1   21.60    4.80
  -9   3   1   17.70   14.40
   8  -3  -1    4.40    3.10
   8  -3  -1    3.80    2.90
   8  -3  -1    5.90   12.90
   8  -3  -1    4.00   12.90
   8  -3  -1    1.10    1.80
  -8   3   1    2.60    2.30
  -8   3   1    1.90    1.90
  -8   3   1   11.60   13.80
  -8   3   1    5.50    3.00
  -8   3   1   13.90   14.10
  -8   3   1   -0.40    2.30
  -8   3   1    2.60    2.10
   7  -3  -1   14.00    4.40
   7  -3  -1    0.10    9.40
   7  -3  -1   18.40    4.60
   7  -3  -1   17.20    4.30
  -7   3   1   16.90   11.00
  -7   3   1   12.80   11.80
  -7   3   1   21.90    4.70
  -7   3   1   14.60    4.40
  -7   3   1   18.70    5.20
  -7   3   1   20.60    4.00
   6  -3  -1    7.60    3.20
   6  -3  -1    2.70    2.10
   6  -3  -1   14.80    4.10
   6  -3  -1   10.70    8.40
  -6   3   1    8.40    2.70
  -6   3   1   24.70   10.80
  -6   3   1    9.50    2.60
  -6   3   1   12.20    7.60
  -6   3   1   11.60    3.40
  -6   3   1    9.80    3.40
   5  -3  -1    1.30    6.40
   5  -3  -1    4.20    2.30
   5  -3  -1    3.70    2.40
   5  -3  -1   -2.20    6.00
   5  -3  -1    1.80    1.30
  -5   3   1    3.50    2.10
  -5   3   1   16.00    8.30
  -5   3   1   12.10    8.10
  -5   3   1    7.60    2.50
  -5   3   1    4.70    2.30
  -5   3   1    6.00    2.10
   4  -3  -1    8.20    6.50
   4  -3  -1    9.90    2.50
   4  -3  -1    9.80    2.80
   4  -3  -1    7.40    1.90
   4  -3  -1    6.00    5.10
  -4   3   1    2.40    1.80
  -4   3   1    8.70    6.20
  -4   3   1    7.50    2.20
  -4   3   1    7.50    5.60
  -4   3   1    5.50    1.70
   3  -3  -1  771.12   64.99
   3  -3  -1  824.52   65.29
  -3   3   1  924.51   65.59
  -3   3   1  921.11   66.69
   2  -3  -1   10.60    2.00
   2  -3  -1    8.50    1.90
   2  -3  -1    7.30    1.40
   2  -3  -1    7.30    4.00
   2  -3  -1    8.30    3.70
   2  -3  -1   11.80    2.20
  -2   3   1   10.60    3.90
  -2   3   1    9.10    1.90
  -2   3   1    4.80    1.70
  -2   3   1    0.40    2.60
   1  -3  -1  909.11   67.09
   1  -3  -1  907.51   67.59
  -1   3   1  930.91   67.29
  -1   3   1  960.20   67.79
   0  -3  -1  637.24   47.40
   0  -3  -1  652.43   48.10
   0   3   1  598.84   47.60
   0   3   1  627.74   47.50
  -1  -3  -1 1191.98   85.99
   1   3   1 1175.78   86.59
  -2  -3  -1  752.92   60.79
  -2  -3  -1  836.02   55.79
   2   3   1  762.52   56.49
  -3  -3  -1   73.39    7.40
  -3  -3  -1   70.19    8.20
  -3  -3  -1   73.49    7.40
  -3  -3  -1   69.89    6.50
  -3  -3  -1   67.09   13.30
  -3  -3  -1   64.19   12.60
  -3  -3  -1   68.09    6.90
   3   3   1   69.49    6.60
   3   3   1   63.69    6.60
   3   3   1   56.59    7.10
   3   3   1  106.59   17.40
   3   3   1   62.09    7.70
   3   3   1   65.99    8.00
   3   3   1   70.09    8.20
   3   3   1   74.59   13.60
  -4  -3  -1    4.30    2.30
  -4  -3  -1   12.00    5.90
  -4  -3  -1    1.70    1.80
  -4  -3  -1    1.40    1.40
  -4  -3  -1    4.40    1.60
  -4  -3  -1   -2.10    6.90
   4   3   1    0.20    1.40
   4   3   1    4.20    1.90
   4   3   1    1.70    5.90
   4   3   1    5.10    1.80
   4   3   1    3.30    2.10
   4   3   1    0.50    1.50
   4   3   1   -1.20    5.20
   4   3   1    1.10    1.10
  -5  -3  -1   23.50   10.10
  -5  -3  -1   12.00    3.50
  -5  -3  -1    4.10    8.10
  -5  -3  -1    9.80    2.60
  -5  -3  -1    7.60    3.00
  -5  -3  -1    7.40    3.10
   5   3   1    8.20    2.50
   5   3   1    8.30    3.00
   5   3   1    9.00    3.10
   5   3   1   -0.60    8.00
   5   3   1    8.20    2.30
   5   3   1    9.10    7.20
   5   3   1    6.60    2.80
  -6  -3  -1   -5.20    9.30
  -6  -3  -1    0.60    1.20
  -6  -3  -1    3.60    3.00
  -6  -3  -1   -1.30    8.60
  -6  -3  -1    0.90    1.70
  -6  -3  -1    5.50    3.00
   6   3   1   -5.40    8.10
   6   3   1   23.80   11.50
   6   3   1    2.10    1.80
   6   3   1   -2.00    0.80
   6   3   1   -1.90    1.50
   6   3   1    0.00    1.50
   6   3   1   -2.00    1.70
   6   3   1    0.50    1.90
  -7  -3  -1   33.00   19.70
  -7  -3  -1   23.90    6.00
  -7  -3  -1   16.70    3.70
  -7  -3  -1   20.10    5.60
  -7  -3  -1   12.40    4.00
  -7  -3  -1   30.90   16.80
   7   3   1   20.10    4.30
   7   3   1   18.90    5.10
   7   3   1   14.70    4.90
   7   3   1   22.20    5.90
   7   3   1   25.00    4.70
   7   3   1   21.10   13.00
   7   3   1   21.30   14.50
   7   3   1   11.80    4.50
  -8  -3  -1   30.70    6.50
  -8  -3  -1   22.80   20.80
  -8  -3  -1   28.60    6.90
  -8  -3  -1   27.80    6.60
  -8  -3  -1   16.40    4.20
  -8  -3  -1   35.20   19.30
   8   3   1   27.60    6.30
   8   3   1    6.30   14.80
   8   3   1   43.10   19.70
   8   3   1   19.90    4.50
   8   3   1   20.30    6.80
  -9  -3  -1    6.40    4.00
  -9  -3  -1   -9.30   19.20
  -9  -3  -1   35.10   25.70
  -9  -3  -1    8.40    4.10
  -9  -3  -1    3.00    2.40
  -9  -3  -1    3.10    3.20
   9   3   1    2.90    3.20
   9   3   1    6.60    3.70
   9   3   1    1.40    2.90
   9   3   1    0.80    2.40
   9   3   1    7.30    3.20
   9   3   1   16.00   22.50
   9   3   1    6.10   21.70
 -10  -3  -1    9.40    4.90
 -10  -3  -1    3.20    2.70
 -10  -3  -1   15.60   30.00
 -10  -3  -1    7.50    5.10
 -10  -3  -1    9.50    4.40
 -10  -3  -1    4.40   21.40
  10   3   1   15.10    5.20
  10   3   1   18.40    6.40
  10   3   1    3.00    3.90
  10   3   1   61.39   32.00
  10   3   1    5.10    3.00
  10   3   1   42.10   22.80
  10   3   1    8.00    5.20
  11  -4  -1   37.80    8.40
  11  -4  -1   45.90    8.70
  11  -4  -1   37.00   27.30
  11  -4  -1   54.09   11.10
 -11   4   1   35.80    6.20
 -11   4   1   34.00    7.20
 -11   4   1   42.70    8.90
 -11   4   1   49.99   13.50
 -11   4   1   67.29   37.20
 -11   4   1   58.89   24.20
  10  -4  -1   22.10    6.30
  10  -4  -1   15.90    5.20
  10  -4  -1   40.80   21.50
  10  -4  -1   15.90    5.40
  10  -4  -1    8.40   23.40
 -10   4   1   14.10    5.10
 -10   4   1   15.90    5.80
 -10   4   1   18.00    4.50
 -10   4   1   17.60    4.90
 -10   4   1   28.00    6.90
 -10   4   1   24.90   31.90
 -10   4   1   -0.70   16.40
   9  -4  -1   22.90   18.60
   9  -4  -1   11.80    4.90
   9  -4  -1   17.50   16.10
   9  -4  -1    6.90    3.70
   9  -4  -1    3.10    3.50
  -9   4   1   -0.20   13.20
  -9   4   1    6.40    2.60
  -9   4   1    4.90    3.50
  -9   4   1    6.90    3.20
  -9   4   1    2.80    2.60
  -9   4   1   16.80   18.20
   8  -4  -1   12.90    4.30
   8  -4  -1   11.00    3.50
   8  -4  -1   17.20    5.30
   8  -4  -1   -0.70   13.50
   8  -4  -1   19.20   13.20
  -8   4   1   11.50    3.30
  -8   4   1   13.30   17.40
  -8   4   1    9.30    4.10
  -8   4   1    6.60   10.90
  -8   4   1   10.50    3.50
  -8   4   1   13.30    4.60
   7  -4  -1    2.60   13.40
   7  -4  -1    0.50    1.90
   7  -4  -1   -2.00    8.80
   7  -4  -1    3.20    2.10
   7  -4  -1   -0.50    2.00
  -7   4   1   -1.70    1.70
  -7   4   1    0.40    1.30
  -7   4   1  -15.00    9.80
  -7   4   1   -0.20    1.50
  -7   4   1    0.60    1.90
  -7   4   1   -7.90    7.60
   6  -4  -1    0.80    1.90
   6  -4  -1   -1.70    8.10
   6  -4  -1   -0.50    1.10
   6  -4  -1   -1.70    1.10
  -6   4   1   -0.70    1.20
  -6   4   1    1.60    8.50
  -6   4   1   -1.20    1.50
  -6   4   1   -0.20    0.90
  -6   4   1   -4.90    6.70
  -6   4   1    0.70    1.60
   5  -4  -1   61.69    8.30
   5  -4  -1   70.29    7.60
   5  -4  -1   42.00   11.80
   5  -4  -1   67.89    8.20
  -5   4   1   67.59    8.30
  -5   4   1   36.40   12.30
  -5   4   1   62.49    8.50
  -5   4   1   63.39   13.50
  -5   4   1   61.79    7.10
   4  -4  -1  300.07   21.30
   4  -4  -1  282.47   30.20
   4  -4  -1  301.47   23.20
   4  -4  -1  310.17   30.20
   4  -4  -1  273.67   22.80
   4  -4  -1  295.97   22.20
  -4   4   1  296.87   23.00
  -4   4   1  312.07   22.20
  -4   4   1  287.67   23.20
  -4   4   1  336.57   31.50
   3  -4  -1  649.14   51.99
   3  -4  -1  643.24   46.40
   3  -4  -1  654.83   46.40
   3  -4  -1  656.53   52.39
  -3   4   1  633.74   51.59
  -3   4   1  667.53   53.09
   2  -4  -1    3.70    1.70
   2  -4  -1    2.50    1.00
   2  -4  -1    4.90    1.60
   2  -4  -1    8.50    4.50
   2  -4  -1    0.30    3.60
   2  -4  -1    4.00    1.50
  -2   4   1    3.90    0.70
  -2   4   1    2.70    1.50
  -2   4   1    1.00    3.20
  -2   4   1    2.60    1.30
  -2   4   1    6.10    4.00
   1  -4  -1  525.15   43.10
   1  -4  -1  542.15   42.30
  -1   4   1  558.04   38.40
  -1   4   1  542.55   42.70
  -1   4   1  515.65   42.70
  -1   4   1  544.35   38.30
   0  -4  -1  218.18   17.30
   0  -4  -1  224.48   21.30
   0  -4  -1  258.97   17.50
   0  -4  -1  233.98   22.10
   0   4   1  223.58   17.30
   0   4   1  220.68   17.20
   0   4   1  220.38   17.20
   0   4   1  210.38   21.20
   0   4   1  223.18   21.60
  -1  -4  -1  384.56   28.20
  -1  -4  -1  389.56   33.10
  -1  -4  -1  400.36   28.10
  -1  -4  -1  396.36   34.00
  -1  -4  -1  382.56   28.20
   1   4   1  357.26   33.10
   1   4   1  391.46   27.90
   1   4   1  347.97   33.20
   1   4   1  388.66   28.10
   1   4   1  364.76   28.00
  -2  -4  -1  667.03   44.70
  -2  -4  -1  677.03   44.90
  -2  -4  -1  622.64   44.00
  -2  -4  -1  574.94   44.30
  -2  -4  -1  631.74   51.19
  -2  -4  -1  629.14   50.99
   2   4   1  575.04   44.20
   2   4   1  594.64   51.19
   2   4   1  642.34   44.80
   2   4   1  558.74   50.99
  -3  -4  -1  160.38   13.90
  -3  -4  -1  147.89   13.20
  -3  -4  -1  150.78   13.70
  -3  -4  -1  197.68   24.10
  -3  -4  -1  160.08   13.10
   3   4   1  164.58   14.00
   3   4   1  171.48   14.20
   3   4   1  143.09   12.90
   3   4   1  163.18   11.00
   3   4   1  166.18   13.80
   3   4   1  153.88   13.20
   3   4   1  154.18   13.40
   3   4   1  167.98   23.70
  -4  -4  -1   61.49    7.80
  -4  -4  -1   61.29    7.30
  -4  -4  -1   58.99   14.00
  -4  -4  -1   65.49    8.40
  -4  -4  -1   55.79    8.00
  -4  -4  -1   54.09    8.00
  -4  -4  -1   67.59   15.00
   4   4   1   60.19    8.10
   4   4   1   64.79   15.10
   4   4   1   47.10   13.40
   4   4   1   63.69    7.50
   4   4   1   62.69    8.50
   4   4   1   79.49    9.30
   4   4   1   77.89    8.70
   4   4   1   63.19    7.40
  -5  -4  -1  478.75   35.50
  -5  -4  -1  475.45   44.60
  -5  -4  -1  487.15   47.80
  -5  -4  -1  458.75   35.40
  -5  -4  -1  451.15   33.70
  -5  -4  -1  448.16   34.50
   5   4   1  449.86   35.30
   5   4   1  440.56   33.90
   5   4   1  503.45   35.90
   5   4   1  428.06   34.70
   5   4   1  445.26   33.70
   5   4   1  436.76   34.60
   5   4   1  476.65   46.10
   5   4   1  432.76   45.10
  -6  -4  -1  266.77   21.30
  -6  -4  -1  280.07   22.40
  -6  -4  -1  165.98   32.80
  -6  -4  -1  308.67   36.70
  -6  -4  -1  244.48   22.50
  -6  -4  -1  254.67   23.00
   6   4   1  302.77   38.60
   6   4   1  267.97   23.20
   6   4   1  247.78   22.30
   6   4   1  289.07   21.70
   6   4   1  280.67   22.90
   6   4   1  256.97   36.70
   6   4   1  261.07   21.10
   6   4   1  289.17   23.50
  -7  -4  -1   10.60    4.50
  -7  -4  -1   12.00   13.30
  -7  -4  -1   -6.80   11.30
  -7  -4  -1    3.80    3.20
  -7  -4  -1    3.80    2.70
  -7  -4  -1    7.50    2.90
   7   4   1   -5.80   11.10
   7   4   1    3.40    2.90
   7   4   1   15.80   13.80
   7   4   1    1.20    2.30
   7   4   1    8.60    3.20
   7   4   1    5.50    3.10
   7   4   1    7.90    2.70
   7   4   1    4.40    3.30
  -8  -4  -1   13.90   17.80
  -8  -4  -1    3.90    3.60
  -8  -4  -1   15.10   18.20
  -8  -4  -1    0.80    1.70
  -8  -4  -1    4.90    4.10
  -8  -4  -1    5.30    3.50
   8   4   1    4.00    2.40
   8   4   1    4.00    3.30
   8   4   1    3.70    2.90
   8   4   1    3.90   16.60
   8   4   1    2.90    3.50
   8   4   1    5.60    2.60
   8   4   1   59.99   21.50
  -9  -4  -1    2.20    3.30
  -9  -4  -1    4.10    2.50
  -9  -4  -1   21.00   23.10
  -9  -4  -1   -2.20    2.30
  -9  -4  -1   29.00   21.30
  -9  -4  -1    2.40    3.20
   9   4   1    3.60    2.80
   9   4   1    0.50    3.00
   9   4   1   -0.20    3.00
   9   4   1    4.00    4.00
   9   4   1  -29.80   16.50
   9   4   1    4.30   18.10
   9   4   1    2.10    3.30
 -10  -4  -1   25.90    7.50
 -10  -4  -1   16.60    4.70
 -10  -4  -1   62.19   34.20
 -10  -4  -1   31.70    8.40
 -10  -4  -1   26.10   30.40
  10   4   1   30.20    7.60
  10   4   1   27.60    6.30
  10   4   1   29.80    8.20
  10   4   1   89.59   30.90
  10   4   1   34.80   31.60
  10   4   1   40.10    9.30
  10   4   1   22.90    7.10
  10  -5  -1    2.10    3.30
  10  -5  -1    3.10    2.70
  10  -5  -1    0.10    1.60
  10  -5  -1   20.20   22.00
 -10   5   1   -2.60    2.10
 -10   5   1   -0.60    2.00
 -10   5   1   10.70   22.90
 -10   5   1    3.90    2.10
 -10   5   1    3.10    3.10
 -10   5   1   -1.30    2.70
   9  -5  -1   -2.00   16.40
   9  -5  -1   28.70   20.30
   9  -5  -1   -0.60    1.90
   9  -5  -1    1.50    2.00
   9  -5  -1   -0.60    2.50
  -9   5   1    2.00    2.50
  -9   5   1   24.60   18.50
  -9   5   1    2.90    2.00
  -9   5   1    0.80    3.00
  -9   5   1   -1.00    1.60
  -9   5   1   11.80   18.60
  -9   5   1   -0.20    2.00
   8  -5  -1    6.20   15.40
   8  -5  -1   -6.70   10.60
   8  -5  -1    4.10    2.00
   8  -5  -1    8.40    4.10
   8  -5  -1    1.70    2.60
   8  -5  -1    3.80    2.80
  -8   5   1    3.10    2.60
  -8   5   1   22.10   17.20
  -8   5   1    1.70    2.40
  -8   5   1    2.80    2.80
  -8   5   1    0.70    1.90
  -8   5   1    4.60   11.70
   7  -5  -1   14.00    4.20
   7  -5  -1   19.20   12.50
   7  -5  -1   10.40    3.10
   7  -5  -1    6.00   10.80
   7  -5  -1    7.00    2.40
   7  -5  -1    9.40    3.90
  -7   5   1    2.20    2.00
  -7   5   1   -6.50    8.80
  -7   5   1    6.60    3.00
  -7   5   1   24.20   12.20
  -7   5   1    6.80    2.60
  -7   5   1   11.20    4.20
   6  -5  -1   12.60   11.80
   6  -5  -1    5.10    2.50
   6  -5  -1   13.50    2.50
   6  -5  -1   10.00    3.80
   6  -5  -1   14.60    4.10
  -6   5   1   16.50    3.60
  -6   5   1    8.40    3.30
  -6   5   1   18.00    9.60
  -6   5   1    7.30    3.20
  -6   5   1   20.10   12.20
   5  -5  -1    6.40    1.60
   5  -5  -1    0.00    7.40
   5  -5  -1    7.50    2.70
   5  -5  -1    2.70    1.70
   5  -5  -1    2.60    2.10
  -5   5   1    0.90    1.90
  -5   5   1    9.70    2.50
  -5   5   1    4.20    2.60
  -5   5   1    0.50    6.40
  -5   5   1   -7.40    8.10
   4  -5  -1   12.60    3.30
   4  -5  -1    6.60    2.00
   4  -5  -1    9.30    3.00
   4  -5  -1    8.10    2.50
   4  -5  -1    9.90    1.70
   4  -5  -1   10.90    6.60
  -4   5   1    4.10    2.20
  -4   5   1   20.00    6.80
  -4   5   1   10.30    2.90
  -4   5   1   17.80    8.20
   3  -5  -1   29.00    3.70
   3  -5  -1   18.10    3.50
   3  -5  -1   34.20    5.00
   3  -5  -1   36.50    9.30
   3  -5  -1   17.00    8.20
   3  -5  -1   26.30    2.40
   3  -5  -1   20.50    3.90
  -3   5   1   31.90    9.60
  -3   5   1   26.10    4.40
  -3   5   1   32.20    4.90
  -3   5   1   18.50    8.70
   2  -5  -1  683.53   57.09
   2  -5  -1  738.23   58.39
  -2   5   1  761.32   52.09
  -2   5   1  679.83   59.79
  -2   5   1  771.42   51.99
  -2   5   1  731.43   58.19
   1  -5  -1  608.84   44.20
   1  -5  -1  596.44   48.90
   1  -5  -1  602.44   50.29
  -1   5   1  612.14   50.09
  -1   5   1  658.13   50.49
  -1   5   1  635.34   44.10
   0  -5  -1  615.74   44.10
   0  -5  -1  609.54   49.20
   0  -5  -1  601.34   50.29
   0   5   1  625.24   43.90
   0   5   1  632.14   50.19
   0   5   1  589.84   52.59
  -1  -5  -1   19.10    7.70
  -1  -5  -1   19.80    3.70
  -1  -5  -1   13.40    3.40
  -1  -5  -1   14.90    2.80
  -1  -5  -1   13.60    6.60
  -1  -5  -1   20.30    3.70
   1   5   1   13.40    2.90
   1   5   1   17.90    3.40
   1   5   1   18.10    5.70
   1   5   1    9.80    6.30
   1   5   1   16.40    3.30
   1   5   1   10.00    2.90
  -2  -5  -1    2.70    5.30
  -2  -5  -1    7.60    2.20
  -2  -5  -1   -6.00    5.30
  -2  -5  -1    2.00    1.60
  -2  -5  -1    2.00    1.70
  -2  -5  -1    2.40    1.70
   2   5   1    3.70    1.80
   2   5   1    2.70    1.80
   2   5   1    4.70    1.70
   2   5   1    9.00    6.70
   2   5   1    7.90    6.70
   2   5   1    2.80    1.80
  -3  -5  -1   86.29    9.80
  -3  -5  -1   91.29   10.10
  -3  -5  -1   72.09    9.30
  -3  -5  -1   76.79    8.80
  -3  -5  -1   84.09    8.00
  -3  -5  -1   97.99   17.30
  -3  -5  -1  100.09   17.70
   3   5   1   75.89    8.80
   3   5   1   74.29    8.80
   3   5   1   86.29   17.70
   3   5   1   82.09    9.90
   3   5   1   66.19    8.70
   3   5   1   59.19   15.30
   3   5   1   86.59   10.00
  -4  -5  -1   91.29   10.60
  -4  -5  -1   84.79    8.20
  -4  -5  -1   66.09    9.10
  -4  -5  -1  120.49   20.00
  -4  -5  -1   93.29    9.90
   4   5   1   73.59    9.40
   4   5   1   87.59   10.40
   4   5   1   59.19   10.30
   4   5   1   77.59    8.80
   4   5   1   71.09    8.80
   4   5   1   44.30   14.80
   4   5   1   65.29    9.20
  -5  -5  -1   14.50   10.10
  -5  -5  -1    2.70    2.00
  -5  -5  -1    5.30    2.80
  -5  -5  -1    5.30   11.40
  -5  -5  -1    2.20    2.10
  -5  -5  -1   -3.60    1.80
   5   5   1    2.20    1.90
   5   5   1    2.20    2.40
   5   5   1   -4.20    8.30
   5   5   1    2.10    1.70
   5   5   1    1.20    1.70
   5   5   1   -0.20    1.80
   5   5   1   11.40   10.30
   5   5   1    4.80    2.70
   5   5   1    2.90    0.90
  -6  -5  -1  247.38   22.20
  -6  -5  -1  250.67   21.60
  -6  -5  -1  273.27   23.00
  -6  -5  -1  286.07   39.70
  -6  -5  -1  233.18   35.20
  -6  -5  -1  265.67   20.90
   6   5   1  277.87   22.40
   6   5   1  270.17   21.40
   6   5   1  239.88   22.30
   6   5   1  205.88   33.90
   6   5   1  240.48   21.70
   6   5   1  222.48   20.20
   6   5   1  267.57   22.80
   6   5   1  253.87   37.20
  -7  -5  -1   41.50   19.20
  -7  -5  -1   -7.70   15.90
  -7  -5  -1    5.30    3.10
  -7  -5  -1    5.10    3.20
  -7  -5  -1    6.40    2.80
   7   5   1   11.20   14.30
   7   5   1    0.60   13.80
   7   5   1    6.90    3.40
   7   5   1    4.90    2.60
   7   5   1    4.10    2.40
   7   5   1    4.40    3.30
   7   5   1    0.70    2.20
   7   5   1    6.90    3.50
  -8  -5  -1   19.30   20.60
  -8  -5  -1    8.40   14.90
  -8  -5  -1   24.60    5.10
  -8  -5  -1    8.40    3.90
  -8  -5  -1   19.90    5.50
  -8  -5  -1   15.70    5.00
   8   5   1   -4.60   15.70
   8   5   1   16.00    5.10
   8   5   1   19.50    4.50
   8   5   1   14.10    4.70
   8   5   1    3.70    3.40
   8   5   1    8.10    4.10
   8   5   1   11.10   20.60
   8   5   1    6.70    3.10
  -9  -5  -1   53.79   10.00
  -9  -5  -1   29.80   25.30
  -9  -5  -1   22.40   28.40
  -9  -5  -1   54.79   10.20
  -9  -5  -1   34.40    6.50
   9   5   1   49.90   26.60
   9   5   1   41.60    8.50
   9   5   1   45.20    8.70
   9   5   1   58.49   25.40
   9   5   1   32.50    7.70
   9   5   1   25.20    7.70
   9   5   1   44.80    7.40
   9   5   1   42.30    9.40
  10  -6  -1   -6.40   18.30
  10  -6  -1    4.60    3.50
  10  -6  -1    0.00    1.90
  10  -6  -1   -1.10    3.20
  10  -6  -1    1.20    2.80
  10  -6  -1   -7.90   20.10
 -10   6   1   -3.20    2.10
 -10   6   1   -2.00    2.30
 -10   6   1    1.00    2.60
 -10   6   1    2.20    2.90
 -10   6   1   15.80   19.60
 -10   6   1    1.30    2.30
   9  -6  -1    3.70   14.90
   9  -6  -1   13.30    4.80
   9  -6  -1   -4.10   16.70
   9  -6  -1    9.80    3.20
   9  -6  -1    6.80    3.20
  -9   6   1   10.60    4.70
  -9   6   1   12.10    3.80
  -9   6   1   15.10    4.20
  -9   6   1   29.00   26.60
  -9   6   1   21.00    5.90
  -9   6   1    6.50   15.50
   8  -6  -1    2.50    2.20
   8  -6  -1    1.20    2.70
   8  -6  -1    0.60    2.80
   8  -6  -1    0.10   14.00
   8  -6  -1   -1.00   11.60
   8  -6  -1    0.10    1.20
  -8   6   1    3.20   19.60
  -8   6   1  -14.90   11.00
  -8   6   1   -1.40    2.30
  -8   6   1   -0.90    2.00
  -8   6   1    0.00    2.20
  -8   6   1   -0.60    2.10
   7  -6  -1    3.10    1.70
   7  -6  -1    4.10    2.70
   7  -6  -1    6.50    2.60
   7  -6  -1    5.70    3.40
   7  -6  -1   20.40   13.50
   7  -6  -1   -1.60   10.60
  -7   6   1    2.40    2.80
  -7   6   1    7.20    2.60
  -7   6   1   18.30   12.40
  -7   6   1    4.40    2.50
  -7   6   1   13.90   11.90
  -7   6   1    5.20    2.90
   6  -6  -1   22.10    4.20
   6  -6  -1   10.50    3.50
   6  -6  -1   17.60    2.90
   6  -6  -1    9.20    3.70
   6  -6  -1   14.60   11.20
   6  -6  -1    8.50    3.30
  -6   6   1   17.70    4.70
  -6   6   1    6.80    9.30
  -6   6   1   25.40   12.90
  -6   6   1    9.70    3.20
  -6   6   1   17.10    3.70
   5  -6  -1   -1.30    0.50
   5  -6  -1   -1.60    1.20
   5  -6  -1   -1.70    6.60
   5  -6  -1    0.10    1.10
   5  -6  -1   -0.50    1.40
   5  -6  -1   -0.50    0.60
  -5   6   1    0.10    9.80
  -5   6   1    1.00    1.50
  -5   6   1   -8.40    7.00
  -5   6   1   -0.70    1.50
   4  -6  -1    6.30    2.50
   4  -6  -1   16.30    8.40
   4  -6  -1    8.10    2.90
   4  -6  -1   10.40    1.60
   4  -6  -1    6.80    2.00
   4  -6  -1    6.00    2.60
   4  -6  -1    3.00    6.50
  -4   6   1    4.60    2.40
  -4   6   1   -2.40    6.80
  -4   6   1    4.20    2.50
  -4   6   1   10.90    8.20
   3  -6  -1   65.89    7.70
   3  -6  -1   63.59    7.60
   3  -6  -1   63.39    7.50
   3  -6  -1   51.39    5.60
   3  -6  -1   60.19   12.70
   3  -6  -1   29.40    9.20
  -3   6   1   60.69    7.40
  -3   6   1   63.59   13.80
  -3   6   1   64.79   12.30
  -3   6   1   67.29    8.00
   2  -6  -1  258.57   25.00
   2  -6  -1  198.48   16.60
   2  -6  -1  193.48   16.40
   2  -6  -1  203.68   16.60
   2  -6  -1  231.38   23.30
  -2   6   1  225.48   23.00
  -2   6   1  203.78   14.60
  -2   6   1  196.88   16.30
  -2   6   1  181.18   21.90
  -2   6   1  201.78   16.60
  -2   6   1  202.98   16.60
   1  -6  -1   50.79   10.60
   1  -6  -1   11.90    2.70
   1  -6  -1   11.30    2.80
   1  -6  -1   10.40    2.90
   1  -6  -1   11.90    6.80
  -1   6   1    8.70    2.40
  -1   6   1   20.30    4.30
  -1   6   1   10.00    6.80
  -1   6   1   16.40    6.50
  -1   6   1   16.70    3.40
   0  -6  -1  257.07   26.90
   0  -6  -1  274.47   21.40
   0  -6  -1  272.27   21.70
   0  -6  -1  268.77   28.60
   0  -6  -1  282.37   21.70
   0   6   1  282.37   21.50
   0   6   1  303.07   29.20
   0   6   1  250.27   21.10
   0   6   1  303.67   21.70
   0   6   1  261.07   27.90
   0   6   1  276.37   21.70
  -1  -6  -1  287.77   24.50
  -1  -6  -1  319.97   31.10
  -1  -6  -1  366.26   34.30
  -1  -6  -1  324.57   25.00
  -1  -6  -1  313.67   24.60
  -1  -6  -1  305.97   23.80
   1   6   1  333.77   25.00
   1   6   1  329.57   24.70
   1   6   1  303.47   31.60
   1   6   1  319.77   32.10
   1   6   1  317.17   24.50
   1   6   1  325.27   24.70
  -2  -6  -1   10.70    6.70
  -2  -6  -1   15.50    3.60
  -2  -6  -1   17.80    3.50
  -2  -6  -1    7.40    2.70
  -2  -6  -1   18.30    8.70
  -2  -6  -1   18.00    4.10
   2   6   1   19.30    9.10
   2   6   1   13.40    3.50
   2   6   1   11.10    3.20
   2   6   1   14.80    3.40
  -3  -6  -1  421.16   33.10
  -3  -6  -1  414.66   33.10
  -3  -6  -1  408.66   41.20
  -3  -6  -1  407.26   33.20
  -3  -6  -1  428.66   32.50
  -3  -6  -1  400.86   41.60
  -3  -6  -1  444.66   32.50
   3   6   1  425.16   33.80
   3   6   1  458.75   32.80
   3   6   1  448.56   32.80
   3   6   1  457.75   33.50
   3   6   1  460.95   43.30
   3   6   1  432.56   43.50
   3   6   1  428.56   33.00
  -4  -6  -1    3.80    2.40
  -4  -6  -1    1.30    1.80
  -4  -6  -1    1.00    1.60
  -4  -6  -1   13.80    9.00
  -4  -6  -1    0.10    9.10
  -4  -6  -1    5.60    2.70
  -4  -6  -1    4.50    2.60
   4   6   1    4.90    2.60
   4   6   1    2.70    1.70
   4   6   1    5.50   11.50
   4   6   1    1.50    1.80
   4   6   1   13.50    8.30
   4   6   1    3.30    2.60
   4   6   1    2.30    2.20
   4   6   1    3.60    2.10
  -5  -6  -1  304.97   27.00
  -5  -6  -1  328.17   41.30
  -5  -6  -1  333.37   25.80
  -5  -6  -1  307.07   40.10
  -5  -6  -1  319.47   26.20
  -5  -6  -1  314.37   26.80
  -5  -6  -1  314.17   26.90
   5   6   1  333.17   27.30
   5   6   1  316.17   26.30
   5   6   1  328.37   25.60
   5   6   1  356.26   26.40
   5   6   1  359.76   39.60
   5   6   1  302.37   26.30
   5   6   1  337.07   27.50
  -6  -6  -1   18.70    4.50
  -6  -6  -1   10.40    4.50
  -6  -6  -1   18.10    5.60
  -6  -6  -1    5.60   12.60
   6   6   1   17.30    2.10
   6   6   1   17.50   13.40
   6   6   1   20.00    5.40
   6   6   1   22.00    5.70
   6   6   1   25.30    4.80
   6   6   1    8.50    4.10
   6   6   1   17.20    4.50
   6   6   1   17.60    5.00
  -7  -6  -1   13.40    5.00
  -7  -6  -1    7.40    3.90
  -7  -6  -1   31.00   18.80
  -7  -6  -1   -6.40   19.70
  -7  -6  -1    4.90    3.30
  -7  -6  -1   17.60    4.50
   7   6   1    9.00    4.60
   7   6   1   36.00   17.70
   7   6   1    9.30    3.20
   7   6   1    9.30    5.00
   7   6   1    6.10    3.20
   7   6   1   16.00    5.10
   7   6   1   -9.60   16.20
   7   6   1    4.20    2.80
  -8  -6  -1  -12.60   22.10
  -8  -6  -1   16.20    4.20
  -8  -6  -1   14.70    4.80
  -8  -6  -1    9.30    4.50
  -8  -6  -1   11.00    4.80
  -8  -6  -1  -28.40   18.20
   8   6   1    6.70   23.10
   8   6   1   17.70    5.60
   8   6   1   11.30    3.60
   8   6   1    9.40    4.90
   8   6   1    0.30   18.30
   8   6   1    6.70    4.20
   8   6   1   12.60    4.90
   8   6   1    6.60    3.20
   8   6   1   10.70    2.50
  -9  -6  -1   22.10    6.70
  -9  -6  -1    9.30   22.80
  -9  -6  -1    0.80   21.30
  -9  -6  -1   21.10    6.00
  -9  -6  -1   22.80    6.50
  -9  -6  -1   25.90    5.60
   9   6   1   22.80    5.10
   9   6   1   25.20    7.30
   9   6   1   15.10   33.10
   9   6   1   21.60   27.00
   9   6   1   18.70    5.80
   9   6   1   31.40    8.10
   9   6   1   16.40    5.80
   9   6   1   20.00    3.60
   9   6   1   23.50    6.90
  10  -7  -1    1.50    3.00
  10  -7  -1   14.30   19.70
  10  -7  -1   -0.60    2.40
  10  -7  -1    6.20    4.20
 -10   7   1    0.20    2.30
 -10   7   1   -3.20    1.10
 -10   7   1    1.60    3.10
 -10   7   1    0.30    3.10
 -10   7   1   -3.40   24.30
 -10   7   1  -14.60   19.50
   9  -7  -1   22.00   24.60
   9  -7  -1    8.40    3.90
   9  -7  -1    7.80   20.00
   9  -7  -1   11.00    3.00
   9  -7  -1    6.60    3.60
   9  -7  -1    5.60    4.00
  -9   7   1  -24.30   25.20
  -9   7   1    8.40    3.90
  -9   7   1    8.10    3.50
  -9   7   1    4.20    3.90
  -9   7   1    7.60    3.40
  -9   7   1  -10.00   15.70
   8  -7  -1   48.30   23.00
   8  -7  -1   23.40    6.00
   8  -7  -1   26.60    5.60
   8  -7  -1   31.80    6.20
   8  -7  -1   28.70    4.60
   8  -7  -1   42.40    8.10
   8  -7  -1   12.90   16.00
  -8   7   1   38.60    7.80
  -8   7   1   49.60   16.70
  -8   7   1   21.90   23.10
  -8   7   1   20.80    6.10
  -8   7   1   30.60    5.90
  -8   7   1   45.30    7.80
   7  -7  -1   -4.20    9.90
   7  -7  -1    3.40    2.20
   7  -7  -1   14.20   12.10
   7  -7  -1    4.60    1.90
   7  -7  -1    6.90    3.40
   7  -7  -1    2.60    2.30
   7  -7  -1   -1.00    2.30
  -7   7   1   24.40   12.50
  -7   7   1    5.10    3.50
  -7   7   1  -14.10   12.00
  -7   7   1    7.30    3.40
   6  -7  -1   40.20   15.60
   6  -7  -1   29.50    5.90
   6  -7  -1   25.80    6.10
   6  -7  -1   31.50    5.70
   6  -7  -1   29.40    5.30
  -6   7   1   40.80    7.30
  -6   7   1   39.70   16.50
  -6   7   1   29.60    5.80
  -6   7   1   32.10   12.00
   5  -7  -1  134.19   12.20
   5  -7  -1  132.29   13.40
   5  -7  -1  134.79   13.10
   5  -7  -1  143.29   13.90
   5  -7  -1  147.39   24.20
   5  -7  -1  151.18   10.90
  -5   7   1  190.28   28.90
  -5   7   1  158.28   25.80
  -5   7   1  115.29   12.90
  -5   7   1  143.49   13.90
   4  -7  -1    7.50    7.40
   4  -7  -1    4.60    2.10
   4  -7  -1    6.00    2.40
   4  -7  -1    4.30    2.30
   4  -7  -1    3.10    2.40
  -4   7   1    3.80    2.40
  -4   7   1    9.40    8.90
  -4   7   1    3.20    2.20
   3  -7  -1   -0.80    0.70
   3  -7  -1    0.00    1.10
   3  -7  -1    0.00    0.90
   3  -7  -1   -1.60    1.40
   3  -7  -1   -7.70    6.90
  -3   7   1    0.20    0.50
  -3   7   1    0.30    1.70
  -3   7   1   -2.40    5.00
  -3   7   1   -0.70    1.20
   2  -7  -1   -2.30    1.30
   2  -7  -1    3.30    4.90
   2  -7  -1    2.20    1.80
   2  -7  -1    3.60    2.00
  -2   7   1    0.90    1.40
  -2   7   1   -0.30    0.60
  -2   7   1   -0.30    1.50
  -2   7   1    2.10    5.30
  -2   7   1   -1.30    1.20
  -2   7   1    0.00    5.40
   1  -7  -1   29.20    9.40
   1  -7  -1   32.70    5.40
   1  -7  -1   39.60    5.90
   1  -7  -1   28.20    5.20
  -1   7   1   38.20   10.60
  -1   7   1   35.90    5.60
  -1   7   1   31.10    5.00
  -1   7   1   34.80    5.60
  -1   7   1   39.30   10.40
   0  -7  -1  127.99   19.40
   0  -7  -1  114.09   11.10
   0  -7  -1  115.19   11.00
   0  -7  -1  123.59   11.40
   0  -7  -1  123.89   31.30
   0   7   1  144.59   20.50
   0   7   1  118.19   11.30
   0   7   1  121.09   11.10
   0   7   1  112.49   10.80
   0   7   1   98.89   10.60
   0   7   1  130.09   19.90
  -1  -7  -1  153.38   14.30
  -1  -7  -1  160.68   13.30
  -1  -7  -1  142.49   13.80
  -1  -7  -1  204.98   25.20
  -1  -7  -1  144.59   13.90
   1   7   1  182.98   24.30
   1   7   1  164.98   14.40
   1   7   1  160.28   23.80
   1   7   1  168.48   14.10
   1   7   1  153.68   13.80
   1   7   1  149.19   13.90
  -2  -7  -1   25.90   10.80
  -2  -7  -1   28.80    5.60
  -2  -7  -1   27.70    5.10
  -2  -7  -1   32.50    5.90
  -2  -7  -1   37.10    2.90
  -2  -7  -1   44.10    6.80
   2   7   1   27.80    5.50
   2   7   1   46.40    7.00
   2   7   1   31.60    5.70
   2   7   1   65.19   16.00
  -3  -7  -1  324.77   24.40
  -3  -7  -1  267.87   24.00
  -3  -7  -1  331.77   35.80
  -3  -7  -1  279.57   23.10
  -3  -7  -1  336.17   33.90
   3   7   1  270.97   23.40
   3   7   1  260.77   23.70
   3   7   1  308.87   24.70
   3   7   1  284.77   34.40
   3   7   1  282.47   33.40
   3   7   1  311.77   24.10
  -4  -7  -1  409.26   30.70
  -4  -7  -1  382.66   31.80
  -4  -7  -1  393.76   30.80
  -4  -7  -1  385.86   31.40
  -4  -7  -1  462.85   44.60
  -4  -7  -1  400.06   31.70
   4   7   1  382.26   31.90
   4   7   1  394.46   31.70
   4   7   1  433.76   47.50
   4   7   1  338.27   41.90
   4   7   1  416.26   30.70
   4   7   1  376.86   30.80
   4   7   1  397.76   31.30
  -5  -7  -1   25.10   13.10
  -5  -7  -1   30.50    6.70
  -5  -7  -1   30.50    6.70
  -5  -7  -1   36.60    6.30
  -5  -7  -1   14.50   13.20
  -5  -7  -1   29.90    6.60
  -5  -7  -1   37.40    6.50
   5   7   1   32.20    5.90
   5   7   1   27.80    6.50
   5   7   1   52.69    7.80
   5   7   1   20.00   14.80
   5   7   1   20.90   14.10
   5   7   1   29.30    6.40
   5   7   1   45.40    7.20
   5   7   1   35.30    6.90
  -6  -7  -1   21.50    5.40
  -6  -7  -1   12.00   19.40
  -6  -7  -1   28.90    5.80
  -6  -7  -1   25.70    6.30
   6   7   1   26.60    6.50
   6   7   1   21.10    6.30
   6   7   1   20.00    4.70
   6   7   1   16.70    5.60
   6   7   1   52.09   21.20
   6   7   1   40.90    7.00
   6   7   1   16.40   19.50
   6   7   1   42.60    7.60
  -7  -7  -1   20.30   21.70
  -7  -7  -1    4.80    3.00
  -7  -7  -1   -0.70    1.90
  -7  -7  -1    8.70    4.40
  -7  -7  -1    7.60   15.50
  -7  -7  -1    2.70    3.30
   7   7   1   -0.40    2.30
   7   7   1    6.60    3.10
   7   7   1    6.00    4.00
   7   7   1    5.20    3.50
   7   7   1    4.50    2.90
   7   7   1   32.80   25.80
   7   7   1    5.20    2.90
  -8  -7  -1   -1.10    2.20
  -8  -7  -1   -0.50    1.80
  -8  -7  -1    2.80    3.80
   8   7   1    5.70    3.60
   8   7   1   -1.00    2.80
   8   7   1    3.40    3.90
   8   7   1    8.80   19.50
   8   7   1   -0.40    2.40
   8   7   1    0.60    2.70
   8   7   1    2.30    2.60
  -9  -7  -1    1.70    2.50
  -9  -7  -1    2.50    4.10
  -9  -7  -1   41.80   28.60
  -9  -7  -1    1.40    3.80
   9   7   1   -3.10   29.00
   9   7   1    4.00    3.00
   9   7   1    3.70    3.50
   9   7   1    4.80    3.90
   9   7   1   -3.30    3.00
   9   7   1   -4.20    2.00
   9   7   1    1.40    2.80
   9  -8  -1   10.70    5.00
   9  -8  -1    7.70    2.60
   9  -8  -1    5.00   17.80
   9  -8  -1   13.90    4.40
   9  -8  -1   29.10   22.10
   9  -8  -1    7.70    3.60
   9  -8  -1   10.20    4.90
  -9   8   1   38.50   25.80
  -9   8   1   10.70   17.80
  -9   8   1    5.70    4.10
  -9   8   1    9.30    3.60
  -9   8   1    3.40    3.80
   8  -8  -1    5.20    3.70
   8  -8  -1   14.30    4.20
   8  -8  -1    8.40    3.70
   8  -8  -1   22.70   19.50
   8  -8  -1    6.50   21.50
   8  -8  -1    5.20    2.00
  -8   8   1   22.50    6.60
  -8   8   1    5.60   21.40
  -8   8   1   10.40    4.30
  -8   8   1   13.30    4.00
  -8   8   1    6.20   16.70
   7  -8  -1    6.80    3.10
   7  -8  -1    9.60    3.40
   7  -8  -1    4.10    3.20
   7  -8  -1    8.40    2.10
   7  -8  -1   41.50   16.70
   7  -8  -1    2.70    2.60
   7  -8  -1  -13.70   13.90
  -7   8   1    3.30    3.60
  -7   8   1   34.60   17.30
  -7   8   1    0.00   12.30
  -7   8   1    4.90    3.00
   6  -8  -1   -7.90    8.80
   6  -8  -1    5.10    2.40
   6  -8  -1    4.60    3.20
   6  -8  -1    8.50   11.90
   6  -8  -1    5.10    2.70
   6  -8  -1    1.30    3.20
   6  -8  -1    3.00    1.30
  -6   8   1    1.60    1.80
  -6   8   1   -8.60   11.20
  -6   8   1   -3.90    9.60
  -6   8   1    5.40    3.20
   5  -8  -1   62.29   16.20
   5  -8  -1   70.19    9.90
   5  -8  -1   84.29   10.60
   5  -8  -1   88.79    8.80
   5  -8  -1   89.89   11.30
  -5   8   1   89.79   11.50
  -5   8   1   93.89   19.30
  -5   8   1   93.59   11.00
  -5   8   1  111.69   22.30
   4  -8  -1  173.98   25.10
   4  -8  -1  107.69   12.40
   4  -8  -1  114.69   10.30
   4  -8  -1   93.39   11.90
   4  -8  -1   99.49   12.40
  -4   8   1  153.18   24.20
  -4   8   1  113.39   11.70
  -4   8   1  121.19   11.80
   3  -8  -1  176.48   14.70
   3  -8  -1  146.79   14.20
   3  -8  -1  152.68   14.40
   3  -8  -1  201.38   26.60
   3  -8  -1  154.68   13.00
  -3   8   1  151.18   11.60
  -3   8   1  144.39   14.10
  -3   8   1  159.28   14.50
  -3   8   1  194.88   26.50
   2  -8  -1   64.39    8.60
   2  -8  -1   58.99    8.50
   2  -8  -1   79.49    9.30
   2  -8  -1   71.29   14.70
  -2   8   1   70.89   17.40
  -2   8   1   71.29   14.70
  -2   8   1   89.79    9.90
  -2   8   1   74.69    9.20
  -2   8   1   69.89    6.10
  -2   8   1   77.99    9.30
   1  -8  -1  357.56   27.20
   1  -8  -1  354.36   27.50
   1  -8  -1  318.77   27.10
   1  -8  -1  346.47   34.70
  -1   8   1  330.17   27.30
  -1   8   1  370.86   27.40
  -1   8   1  313.57   34.90
  -1   8   1  377.76   37.30
  -1   8   1  348.67   27.00
  -1   8   1  356.76   27.10
   0  -8  -1    4.90    6.50
   0  -8  -1    1.60    1.90
   0  -8  -1    3.20    2.10
   0  -8  -1    1.00    2.10
   0   8   1   -2.20    1.10
   0   8   1   -3.30    6.10
   0   8   1    0.50    1.20
   0   8   1    0.60    6.80
   0   8   1   -0.70    0.60
   0   8   1   -1.60    1.60
  -1  -8  -1   35.00    5.60
  -1  -8  -1   47.40    7.30
  -1  -8  -1   41.90    7.20
  -1  -8  -1   33.00    6.40
  -1  -8  -1   49.40   14.00
   1   8   1   52.59    7.80
   1   8   1   50.19    7.30
   1   8   1   30.00   12.00
   1   8   1   45.10    7.20
   1   8   1   60.19   16.90
   1   8   1   47.00    7.00
  -2  -8  -1   20.30    4.90
  -2  -8  -1   31.60    6.20
  -2  -8  -1   16.10   11.70
  -2  -8  -1   24.90    2.50
  -2  -8  -1   31.40    5.90
  -2  -8  -1   32.20    5.40
   2   8   1   25.40    5.40
   2   8   1   19.60    4.80
   2   8   1   26.90    5.30
   2   8   1   33.00   13.40
   2   8   1   24.90    4.90
  -3  -8  -1   12.20    3.60
  -3  -8  -1   15.70    4.60
  -3  -8  -1   13.10    4.00
  -3  -8  -1   19.00    5.00
  -3  -8  -1   28.10   12.50
   3   8   1   43.80   15.00
   3   8   1   24.70    5.00
   3   8   1   18.80    4.80
   3   8   1   11.90    3.90
   3   8   1   14.70    4.70
  -4  -8  -1  123.79   15.40
  -4  -8  -1  111.99   14.50
  -4  -8  -1  170.88   29.20
  -4  -8  -1  135.89   13.60
  -4  -8  -1  136.09   25.40
  -4  -8  -1  134.79   14.20
   4   8   1  141.79   27.20
   4   8   1  157.08   14.30
   4   8   1  152.18   15.20
   4   8   1  144.09   26.50
   4   8   1  140.59   14.10
   4   8   1  151.98   14.70
  -5  -8  -1   41.70    7.70
  -5  -8  -1   37.60   19.50
  -5  -8  -1   31.60    7.00
  -5  -8  -1   36.90    7.40
   5   8   1   34.40   15.90
   5   8   1   27.20    6.60
   5   8   1   28.40    6.10
   5   8   1   35.60    7.40
   5   8   1   19.40    4.70
   5   8   1   55.89   20.50
   5   8   1   32.60    6.70
  -6  -8  -1   15.40    5.30
  -6  -8  -1   29.80   17.70
  -6  -8  -1   14.80    4.40
  -6  -8  -1   28.50   14.90
  -6  -8  -1   12.10    4.70
  -6  -8  -1   12.60    5.10
  -6  -8  -1   13.40    4.60
   6   8   1   10.40    3.90
   6   8   1   30.70   19.50
   6   8   1   14.60    5.80
   6   8   1   18.90    6.00
   6   8   1   10.90    4.10
   6   8   1   14.80    5.60
   6   8   1   52.39   27.20
  -7  -8  -1    2.40    3.00
  -7  -8  -1    5.00    3.70
  -7  -8  -1    7.00   17.40
  -7  -8  -1    2.30    2.90
   7   8   1   -2.30    1.80
   7   8   1   -2.70    1.70
   7   8   1    2.40    3.00
   7   8   1   -0.20    2.30
   7   8   1   -1.20    2.10
   7   8   1    4.40    3.20
   7   8   1    0.80   17.00
   7   8   1  -14.50   16.50
  -8  -8  -1    2.90    4.30
  -8  -8  -1   -3.90    2.10
  -8  -8  -1   -0.80    2.30
  -8  -8  -1  -17.80   23.60
  -8  -8  -1    1.10    2.90
  -8  -8  -1    9.00   20.90
   8   8   1    2.00    3.50
   8   8   1   -2.10    1.50
   8   8   1   -3.70    1.60
   8   8   1    3.30    2.90
   8   8   1    1.60    2.80
   8   8   1   12.10   25.40
   8   8   1   16.20   22.10
   8   8   1   -0.20    2.90
   9  -9  -1   -0.90    1.10
   9  -9  -1   -1.80    1.90
   9  -9  -1    7.40   21.00
   9  -9  -1    8.90   23.40
   9  -9  -1    1.10    3.30
   9  -9  -1   -2.50    2.00
   9  -9  -1   -4.30    1.80
  -9   9   1   -0.40    2.90
  -9   9   1    0.20    1.90
  -9   9   1    1.40   16.80
  -9   9   1    4.00    4.50
   8  -9  -1    7.90   16.00
   8  -9  -1   -1.00    2.30
   8  -9  -1   25.00   18.30
   8  -9  -1   -3.90    1.40
   8  -9  -1    1.10    1.50
   8  -9  -1   -1.20    2.90
   8  -9  -1   -4.20    1.10
  -8   9   1    2.30   19.40
  -8   9   1   -2.10    2.20
  -8   9   1   12.10   16.50
  -8   9   1    3.10    3.40
   7  -9  -1    0.50    1.10
   7  -9  -1   15.20   18.90
   7  -9  -1   22.80   14.80
   7  -9  -1   -4.50    1.70
   7  -9  -1   -0.20    1.60
   7  -9  -1    0.40    2.20
   7  -9  -1   -1.90    0.70
  -7   9   1   -0.30    1.60
  -7   9   1   15.50   20.80
  -7   9   1   -0.80    2.30
  -7   9   1  -16.40   12.40
   6  -9  -1   12.40   12.40
   6  -9  -1   -1.10    1.30
   6  -9  -1   -3.00    1.70
   6  -9  -1   -2.50    1.70
   6  -9  -1   -0.40    1.20
   6  -9  -1    0.50   13.30
  -6   9   1   28.50   18.50
  -6   9   1   -0.80    1.70
  -6   9   1   -0.10   10.90
  -6   9   1   -4.30    1.40
   5  -9  -1   22.60   10.90
   5  -9  -1    5.20   12.40
   5  -9  -1   23.10    5.20
   5  -9  -1   15.00    3.70
   5  -9  -1   20.00    5.30
   5  -9  -1   10.40    4.10
  -5   9   1   39.40   16.80
  -5   9   1   14.30    4.70
  -5   9   1   23.30    5.40
  -5   9   1   50.09   16.80
   4  -9  -1   74.69   10.10
   4  -9  -1   63.39    8.40
   4  -9  -1   93.89   20.20
   4  -9  -1   84.49   10.80
   4  -9  -1   78.39   10.40
  -4   9   1  132.29   21.80
  -4   9   1   92.99   10.90
  -4   9   1   89.69   11.20
  -4   9   1   78.89   19.60
   3  -9  -1    6.60    3.40
   3  -9  -1   24.00   10.10
   3  -9  -1    8.20    3.50
   3  -9  -1   10.50    2.70
   3  -9  -1   15.70    4.20
  -3   9   1   15.20    2.60
  -3   9   1   10.10    3.60
  -3   9   1    7.50    9.80
  -3   9   1   14.70    4.30
   2  -9  -1   23.30    5.10
   2  -9  -1   12.60   10.60
   2  -9  -1   31.50    5.80
   2  -9  -1   27.90    5.40
  -2   9   1   24.10    5.00
  -2   9   1   22.60    4.90
  -2   9   1   20.40    3.00
  -2   9   1   11.40    4.00
  -2   9   1   23.10   11.10
   1  -9  -1    2.10    2.20
   1  -9  -1    1.00    2.10
   1  -9  -1    1.00    1.90
   1  -9  -1    0.70    8.30
  -1   9   1    1.00    1.70
  -1   9   1   -5.50    8.60
  -1   9   1    1.70    2.30
  -1   9   1    2.40    1.70
  -1   9   1    2.90    2.30
   0  -9  -1   48.40    7.50
   0  -9  -1   37.40    7.00
   0  -9  -1   62.19   17.30
   0  -9  -1   39.50    6.90
   0   9   1   45.30    7.10
   0   9   1   45.20    7.20
   0   9   1   52.89    7.60
   0   9   1   37.60   14.70
   0   9   1   54.69   16.30
   0   9   1   58.89    8.30
  -1  -9  -1  210.18   18.80
  -1  -9  -1  219.68   17.80
  -1  -9  -1  174.58   18.40
  -1  -9  -1  212.38   18.60
  -1  -9  -1  191.68   28.50
   1   9   1  182.98   29.80
   1   9   1  226.78   18.60
   1   9   1  311.57   37.20
   1   9   1  222.68   18.80
   1   9   1  228.28   19.40
   1   9   1  185.78   18.10
  -2  -9  -1    7.50    3.30
  -2  -9  -1    6.00    1.30
  -2  -9  -1    7.30    3.40
  -2  -9  -1   10.80    4.10
  -2  -9  -1    1.50    9.50
  -2  -9  -1    9.10    3.20
   2   9   1   21.90   12.00
   2   9   1    0.80    2.40
   2   9   1    6.10    3.10
   2   9   1   14.10   11.10
   2   9   1    8.70    3.60
   2   9   1    6.60    3.30
  -3  -9  -1  260.07   35.60
  -3  -9  -1  218.08   20.60
  -3  -9  -1  210.58   20.90
  -3  -9  -1  224.98   20.70
  -3  -9  -1  266.27   20.50
  -3  -9  -1  210.88   39.70
   3   9   1  239.48   21.70
   3   9   1  228.28   20.90
   3   9   1  214.58   33.90
   3   9   1  243.88   38.00
   3   9   1  265.67   21.30
   3   9   1  230.88   20.50
  -4  -9  -1    6.80    4.50
  -4  -9  -1    1.80    2.60
  -4  -9  -1    5.70    3.50
  -4  -9  -1    7.20   11.80
  -4  -9  -1    2.60    2.90
   4   9   1    6.60    3.10
   4   9   1    9.70   18.90
   4   9   1    2.20    2.70
   4   9   1    7.00    3.20
   4   9   1    0.70    2.90
   4   9   1   12.30   16.50
  -5  -9  -1   15.00    5.30
  -5  -9  -1   25.50    6.40
  -5  -9  -1   16.40    4.70
  -5  -9  -1   34.00   18.00
  -5  -9  -1   46.40   22.10
  -5  -9  -1   16.80    5.60
   5   9   1   19.60    4.90
   5   9   1   67.89   25.40
   5   9   1   24.30    5.80
   5   9   1    9.00    4.40
   5   9   1   24.30    6.80
   5   9   1   34.10   17.50
  -6  -9  -1    8.00    4.30
  -6  -9  -1  -15.10   19.70
  -6  -9  -1   -3.10    1.50
  -6  -9  -1    3.80    2.70
  -6  -9  -1    0.30    2.90
   6   9   1    1.50    2.70
   6   9   1    1.20    2.30
   6   9   1    0.30    2.40
   6   9   1   -7.10   16.30
   6   9   1    2.90    3.30
   6   9   1   -3.10    2.20
  -7  -9  -1    1.10    3.00
  -7  -9  -1   -0.20    3.30
  -7  -9  -1   26.20   22.70
  -7  -9  -1    2.00    3.00
  -7  -9  -1    8.50    4.50
   7   9   1    1.80    3.40
   7   9   1   -1.10   23.50
   7   9   1   -0.70    2.30
   7   9   1  -11.20   23.10
   7   9   1    2.80    3.30
   7   9   1    3.60    3.10
   7   9   1    2.50    2.90
  -8  -9  -1  -38.20   22.90
  -8  -9  -1    2.00    3.60
  -8  -9  -1    5.20    4.50
  -8  -9  -1    5.80   23.90
  -8  -9  -1    2.40    2.80
   8   9   1    0.50    3.60
   8   9   1    0.60    2.40
   8   9   1    3.80    4.20
   8   9   1    1.40    3.70
   8   9   1    0.30    4.10
   8   9   1  -23.30   28.70
   8   9   1   -8.50   22.40
   9 -10  -1   11.10    5.10
   9 -10  -1   17.80    4.80
   9 -10  -1    4.40    3.40
   9 -10  -1  -14.70   19.30
   9 -10  -1    9.70    5.00
  -9  10   1   24.30    7.20
  -9  10   1    8.10    4.10
  -9  10   1   12.60    5.20
   8 -10  -1   27.70    5.90
   8 -10  -1   21.40    3.40
   8 -10  -1   11.80    4.70
   8 -10  -1   45.10   24.30
   8 -10  -1   22.30    6.50
   8 -10  -1   19.20    6.60
   8 -10  -1   31.30   21.60
  -8  10   1   25.30    6.30
  -8  10   1   37.40   22.70
  -8  10   1   32.90   19.40
   7 -10  -1  -21.70   20.10
   7 -10  -1    2.30    2.70
   7 -10  -1   -9.00   18.20
   7 -10  -1    3.70    2.40
   7 -10  -1    1.40    2.40
  -7  10   1  -16.20   16.40
  -7  10   1    4.60    3.80
  -7  10   1    1.40    2.70
  -7  10   1    8.80   22.30
   6 -10  -1    7.70   17.80
   6 -10  -1   13.80   17.00
   6 -10  -1    3.00    2.90
   6 -10  -1    6.80    2.80
   6 -10  -1    7.10    3.70
   6 -10  -1    6.30    3.00
  -6  10   1    8.90   19.10
  -6  10   1    3.10    3.20
  -6  10   1   10.50   16.10
  -6  10   1   18.60    5.30
   5 -10  -1   60.49    9.30
   5 -10  -1   79.09   20.00
   5 -10  -1   41.80   20.50
   5 -10  -1   55.89    8.70
   5 -10  -1   69.19    9.90
   5 -10  -1   51.19    7.40
  -5  10   1   53.59    9.30
  -5  10   1   62.79    9.50
  -5  10   1   80.79   20.70
  -5  10   1   87.89   22.10
   4 -10  -1    1.50   13.60
   4 -10  -1    9.70    4.10
   4 -10  -1   13.90    4.40
   4 -10  -1   12.20    3.10
   4 -10  -1   36.80   15.00
   4 -10  -1    8.40    3.60
  -4  10   1    9.30   11.00
  -4  10   1    9.00    3.80
  -4  10   1   12.10    4.20
  -4  10   1   -1.60   12.40
   3 -10  -1    0.60    1.90
   3 -10  -1    3.40   12.60
   3 -10  -1   -2.30    1.40
   3 -10  -1   17.10   12.80
  -3  10   1   -2.90   11.90
  -3  10   1   -1.00    1.70
  -3  10   1   -0.10    2.10
  -3  10   1   13.40   11.90
  -3  10   1    0.20    0.70
   2 -10  -1   12.00    3.90
   2 -10  -1   29.00   11.70
   2 -10  -1   12.70   10.70
   2 -10  -1    8.70    3.50
   2 -10  -1   12.70    4.00
  -2  10   1    8.80    3.20
  -2  10   1    8.90    3.50
  -2  10   1   22.80   10.40
  -2  10   1   16.50    4.70
  -2  10   1   11.80    2.40
  -2  10   1   14.00   10.40
  -2  10   1    7.40    3.40
   1 -10  -1   11.70   11.30
   1 -10  -1   -0.20    2.30
   1 -10  -1    1.20    2.70
   1 -10  -1   -1.40   12.50
   1 -10  -1    2.60    2.00
  -1  10   1   -1.10    2.50
  -1  10   1    7.00    9.70
  -1  10   1   -0.40    1.70
  -1  10   1    2.80   10.30
  -1  10   1    0.70    1.80
  -1  10   1    0.90    2.10
   0 -10  -1   25.40   13.40
   0 -10  -1   17.00   11.00
   0 -10  -1   11.70    3.90
   0 -10  -1   17.30    4.80
   0 -10  -1   16.10    4.50
   0  10   1   15.70    4.30
   0  10   1    3.10    8.80
   0  10   1    2.60    2.80
   0  10   1   13.10    4.20
   0  10   1   14.90   13.70
   0  10   1   12.80    4.30
  -1 -10  -1   65.89   17.10
  -1 -10  -1   52.59    8.90
  -1 -10  -1   62.99    9.30
  -1 -10  -1   41.80    6.80
  -1 -10  -1   51.99    8.30
  -1 -10  -1   69.19   20.50
   1  10   1   47.50    7.90
   1  10   1   62.59   19.30
   1  10   1   41.60    7.70
   1  10   1   61.99    9.00
   1  10   1   55.69   15.90
   1  10   1   42.50    7.70
  -2 -10  -1  191.58   28.40
  -2 -10  -1  154.48   29.60
  -2 -10  -1  140.39   10.70
  -2 -10  -1  143.59   14.90
  -2 -10  -1  113.29   12.80
  -2 -10  -1  145.99   14.60
  -2 -10  -1  152.38   16.50
   2  10   1  115.09   25.20
   2  10   1  109.19   22.00
   2  10   1  143.89   16.30
   2  10   1  164.58   15.00
   2  10   1  120.19   14.80
  -3 -10  -1   43.50    7.40
  -3 -10  -1   48.50    8.50
  -3 -10  -1   59.39   22.10
  -3 -10  -1   48.20    9.30
  -3 -10  -1   53.69    9.00
   3  10   1   47.30    8.90
   3  10   1   49.90   20.90
   3  10   1   51.09    9.50
   3  10   1   66.39    9.60
   3  10   1   60.89   19.80
   3  10   1   53.29    8.90
  -4 -10  -1    2.50    3.60
  -4 -10  -1    3.20    2.30
  -4 -10  -1    2.10    3.10
  -4 -10  -1    6.80   16.30
  -4 -10  -1    0.20    2.90
  -4 -10  -1    6.40   14.70
   4  10   1   -8.10   15.50
   4  10   1    5.20    3.20
   4  10   1    4.30    3.40
   4  10   1   -1.50   14.10
   4  10   1   -1.10    2.20
   4  10   1    1.10    2.80
  -5 -10  -1    0.20    2.60
  -5 -10  -1  -26.20   19.70
  -5 -10  -1    0.70    2.90
  -5 -10  -1    7.50    4.00
  -5 -10  -1   -1.90   15.70
  -5 -10  -1   -1.40    2.50
   5  10   1    0.00    1.70
   5  10   1   20.80   23.70
   5  10   1   12.70    5.00
   5  10   1    0.80    2.90
   5  10   1   15.80   16.50
   5  10   1    1.30    2.90
   5  10   1   -1.00    2.80
  -6 -10  -1   18.60    6.10
  -6 -10  -1   34.10   23.90
  -6 -10  -1   27.80    7.00
  -6 -10  -1   27.00    7.00
  -6 -10  -1   14.90    5.20
   6  10   1   38.40    8.70
   6  10   1   21.10    6.60
   6  10   1   27.00   21.30
   6  10   1   15.10   20.50
   6  10   1   17.00    5.70
   6  10   1   17.60    5.50
   6  10   1   37.40    8.50
  -7 -10  -1    5.50    3.70
  -7 -10  -1   -8.00   25.10
  -7 -10  -1   -0.30    3.30
  -7 -10  -1    5.80   26.80
  -7 -10  -1   -0.60    3.30
  -7 -10  -1    5.80    3.90
   7  10   1    0.50    3.50
   7  10   1   -1.30    2.50
   7  10   1    1.90    2.40
   7  10   1    4.40    3.60
   7  10   1   23.20   26.90
   7  10   1  -10.70   21.60
   8 -11  -1    0.10    2.70
   8 -11  -1    6.80    4.10
   8 -11  -1   -4.60    2.10
   8 -11  -1   -0.80    2.70
  -8  11   1    0.90    2.50
  -8  11   1  -22.40   19.90
  -8  11   1   -0.40    2.30
   7 -11  -1   21.70   20.90
   7 -11  -1    9.60    5.00
   7 -11  -1   14.80   21.30
   7 -11  -1   10.50    4.70
   7 -11  -1    6.20    3.90
  -7  11   1  -28.10   19.40
  -7  11   1   52.19   25.60
  -7  11   1    8.00    4.10
   6 -11  -1   24.80   20.70
   6 -11  -1   -0.40    2.40
   6 -11  -1   -0.50    1.50
   6 -11  -1   -1.30    2.30
   6 -11  -1   -4.40    1.60
   6 -11  -1   19.20   17.10
  -6  11   1   -1.20   18.20
  -6  11   1   10.30   17.40
  -6  11   1   -0.30    2.80
  -6  11   1    1.20    2.50
   5 -11  -1    5.00    3.50
   5 -11  -1   12.00    4.70
   5 -11  -1    1.30    2.10
   5 -11  -1   24.80   17.80
   5 -11  -1    0.90   14.50
   5 -11  -1    7.60    3.50
  -5  11   1   11.00   18.40
  -5  11   1    7.60    3.90
  -5  11   1   10.70    4.30
  -5  11   1    2.00   16.50
   4 -11  -1    7.80    3.90
   4 -11  -1    1.90    1.80
   4 -11  -1   10.60   13.90
   4 -11  -1    3.80    2.80
   4 -11  -1    2.70   13.10
   4 -11  -1    0.60    2.40
  -4  11   1    8.50   15.10
  -4  11   1    5.40    3.30
  -4  11   1   10.60    3.70
  -4  11   1   13.20   12.90
   3 -11  -1    1.80    2.60
   3 -11  -1   -2.70   10.40
   3 -11  -1   27.40   16.00
   3 -11  -1   11.10    4.20
   3 -11  -1    9.60    3.70
  -3  11   1    5.10    2.90
  -3  11   1   37.40   15.60
  -3  11   1    5.80    1.70
  -3  11   1   14.00    4.50
  -3  11   1    1.10   11.50
  -3  11   1    4.90    3.20
   2 -11  -1   77.29   20.90
   2 -11  -1   43.10    7.90
   2 -11  -1   38.40    7.30
   2 -11  -1   44.80    8.00
   2 -11  -1   14.80   12.40
  -2  11   1   44.50    5.30
  -2  11   1   64.09   17.80
  -2  11   1   45.90    7.70
  -2  11   1   28.80    7.00
  -2  11   1   48.50    7.90
  -2  11   1   53.79   17.00
  -2  11   1   53.69    9.60
   1 -11  -1    5.60   11.00
   1 -11  -1   11.90    4.00
   1 -11  -1    1.60    2.20
   1 -11  -1    0.80    2.50
   1 -11  -1   14.80   12.70
  -1  11   1    5.40    3.00
  -1  11   1   -3.80   10.10
  -1  11   1    3.10    2.20
  -1  11   1    2.20    2.60
  -1  11   1    2.10    2.50
  -1  11   1   13.10   11.70
   0 -11  -1   29.70   15.20
   0 -11  -1   20.00    5.30
   0 -11  -1   23.40    5.60
   0 -11  -1   12.90    4.80
   0 -11  -1   17.10   10.60
   0  11   1   16.00    4.90
   0  11   1   19.70    5.20
   0  11   1   39.20   15.10
   0  11   1   32.40   13.60
   0  11   1   19.90    5.20
  -1 -11  -1   58.69   18.30
  -1 -11  -1   35.90   18.30
  -1 -11  -1   29.50    5.90
  -1 -11  -1   35.60    7.30
  -1 -11  -1   45.70    8.00
  -1 -11  -1   32.40    7.20
   1  11   1   41.00    8.10
   1  11   1   30.00    6.40
   1  11   1   49.90   19.30
   1  11   1   43.00    7.70
   1  11   1   53.69   17.90
   1  11   1   24.90    6.20
  -2 -11  -1   32.80   17.80
  -2 -11  -1   30.70    3.60
  -2 -11  -1   19.90    5.70
  -2 -11  -1   26.30    5.60
  -2 -11  -1   19.90    6.10
  -2 -11  -1   38.00   16.70
  -2 -11  -1   38.30    7.60
   2  11   1   19.70   15.30
   2  11   1   26.80    6.30
   2  11   1   70.99   17.50
   2  11   1   31.00    7.40
   2  11   1   28.50    6.90
  -3 -11  -1    5.40    3.60
  -3 -11  -1   19.00   13.70
  -3 -11  -1    2.70    3.10
  -3 -11  -1    1.50   14.10
  -3 -11  -1    6.00    6.00
  -3 -11  -1   -0.10    1.70
   3  11   1    1.80    2.60
   3  11   1   -3.90   17.20
   3  11   1    0.40    2.60
   3  11   1  -19.60   14.40
   3  11   1    4.90    3.30
  -4 -11  -1   -3.70   15.60
  -4 -11  -1   13.90    5.10
  -4 -11  -1   22.80    5.40
  -4 -11  -1   27.50   18.80
  -4 -11  -1    6.90    4.30
  -4 -11  -1   18.20    5.60
   4  11   1   12.30    4.50
   4  11   1   13.70    4.90
   4  11   1    6.20    3.90
   4  11   1   17.90    5.80
   4  11   1    1.30   15.50
   4  11   1   28.40   19.30
  -5 -11  -1   19.00    5.90
  -5 -11  -1   14.90    5.10
  -5 -11  -1   17.10    5.70
  -5 -11  -1   13.10    5.30
   5  11   1   31.30    7.90
   5  11   1   26.30    6.80
   5  11   1   51.09   23.00
   5  11   1   16.10    5.80
   5  11   1   15.30    5.00
   5  11   1   24.60   26.60
  -6 -11  -1   19.10   26.10
  -6 -11  -1   35.00    8.10
  -6 -11  -1   17.90    6.70
  -6 -11  -1   65.39   25.70
  -6 -11  -1   26.70    6.80
  -6 -11  -1   37.60    8.40
   6  11   1   28.10    7.20
   6  11   1   22.60    7.00
   6  11   1   26.60   27.50
   6  11   1   27.10    6.60
   6  11   1   19.70   21.20
   6  11   1   20.60    6.70
  -7 -11  -1    5.60    4.60
  -7 -11  -1   15.20    5.60
  -7 -11  -1    7.30    5.00
  -7 -11  -1  -20.60   29.40
  -7 -11  -1   11.20    5.20
  -7 -11  -1   -0.20   28.20
   7  11   1    3.90    4.10
   7  11   1   10.00    5.10
   7  11   1  -11.30   31.50
   7  11   1   15.50   33.40
   7  11   1   15.60    5.70
   7  11   1   10.60    5.50
   7 -12  -1    6.50    4.20
   7 -12  -1    3.90    3.20
   7 -12  -1    4.10   20.80
   7 -12  -1    6.60    3.30
   7 -12  -1   19.30   25.20
   7 -12  -1    3.60    3.70
  -7  12   1   12.50    5.60
  -7  12   1   16.80   28.50
  -7  12   1    4.60    3.50
  -7  12   1    2.70   21.10
   6 -12  -1    2.40    3.40
   6 -12  -1    0.00    2.00
   6 -12  -1    1.70   17.50
   6 -12  -1   -0.10    1.60
   6 -12  -1   20.50   18.30
  -6  12   1   -0.80    2.80
  -6  12   1   -2.00    0.80
  -6  12   1   -3.20   20.40
  -6  12   1   19.80   17.40
   5 -12  -1   15.10   17.90
   5 -12  -1   15.70    4.00
   5 -12  -1    8.10    4.40
   5 -12  -1   40.00   19.50
   5 -12  -1    4.10    3.50
  -5  12   1   20.80    6.00
  -5  12   1   24.50   18.60
  -5  12   1    2.60   16.20
  -5  12   1   11.70    4.80
   4 -12  -1    0.00    2.70
   4 -12  -1   -3.00    1.50
   4 -12  -1    3.20   17.20
   4 -12  -1    1.10    1.90
   4 -12  -1   10.70   18.10
   4 -12  -1    3.70    3.00
  -4  12   1    1.50    2.90
  -4  12   1   -9.50   17.60
  -4  12   1    0.10    2.10
  -4  12   1    1.20    2.90
  -4  12   1   -0.40   17.50
   3 -12  -1    2.20    2.20
   3 -12  -1    2.50   14.50
   3 -12  -1    0.10    2.30
   3 -12  -1    0.20    1.90
  -3  12   1  -12.50   12.60
  -3  12   1    0.40    2.00
  -3  12   1    1.20    2.00
  -3  12   1    0.60    1.10
  -3  12   1   -5.10   14.00
  -3  12   1    2.00    2.50
   2 -12  -1   54.19    9.50
   2 -12  -1   55.99    9.30
   2 -12  -1   38.00   18.60
   2 -12  -1   47.70    8.40
  -2  12   1   58.99   22.30
  -2  12   1   53.19    6.30
  -2  12   1   45.40    8.20
  -2  12   1   55.69    9.00
  -2  12   1   62.19    9.90
  -2  12   1   45.00    8.10
  -2  12   1   58.39   22.00
   1 -12  -1   17.40   13.40
   1 -12  -1   16.60    5.10
   1 -12  -1  -11.60   14.70
   1 -12  -1   19.30    5.70
   1 -12  -1   27.00    6.30
  -1  12   1   29.70    6.80
  -1  12   1   17.40   15.40
  -1  12   1   34.00    6.70
  -1  12   1   20.90    5.80
  -1  12   1   16.70    4.80
  -1  12   1   34.80   18.00
   0 -12  -1   40.40   20.30
   0 -12  -1   39.60    8.00
   0 -12  -1   35.90    7.20
   0 -12  -1   36.10    6.70
   0 -12  -1   64.19   10.10
   0  12   1   39.50    8.10
   0  12   1   38.20    7.40
   0  12   1   56.49   20.90
   0  12   1   31.60   20.30
   0  12   1   50.19    8.50
   0  12   1   27.70    6.50
  -1 -12  -1   95.79   25.90
  -1 -12  -1   94.59   11.60
  -1 -12  -1  109.29   13.50
  -1 -12  -1   85.19   21.70
  -1 -12  -1   89.49   12.60
   1  12   1   90.09   26.70
   1  12   1   57.09   22.00
   1  12   1   86.79   12.10
   1  12   1  115.69   14.60
   1  12   1   97.39   12.40
   1  12   1   99.49   13.00
  -2 -12  -1   -2.00   14.60
  -2 -12  -1    9.70   13.60
  -2 -12  -1    9.80    4.40
  -2 -12  -1    4.40    1.50
  -2 -12  -1    2.90    3.10
  -2 -12  -1    8.40    4.50
   2  12   1   -7.60   14.80
   2  12   1    0.40    2.70
   2  12   1   14.60    5.30
   2  12   1    6.60    3.80
   2  12   1    6.70    3.30
   2  12   1    5.80   17.40
  -3 -12  -1    0.90   16.20
  -3 -12  -1    3.50    3.30
  -3 -12  -1    8.50    4.20
  -3 -12  -1   -5.10   16.10
  -3 -12  -1   18.10    5.90
  -3 -12  -1   13.50    5.40
   3  12   1    4.20    3.40
   3  12   1   -2.70   20.00
   3  12   1   28.60   20.80
   3  12   1    9.20    4.20
   3  12   1    4.70    3.40
   3  12   1   17.10    5.80
  -4 -12  -1   30.00    7.90
  -4 -12  -1   17.70   37.10
  -4 -12  -1   15.70    5.40
  -4 -12  -1   11.80    5.30
  -4 -12  -1   25.30    6.60
   4  12   1   29.20    8.00
   4  12   1   55.69   23.70
   4  12   1   18.50    5.90
   4  12   1   27.00   25.70
   4  12   1   14.20    4.90
   4  12   1   23.50    6.40
  -5 -12  -1   53.49   26.30
  -5 -12  -1   32.60    7.80
  -5 -12  -1   36.40    8.90
  -5 -12  -1   12.40   25.30
  -5 -12  -1   56.09   10.20
  -5 -12  -1   25.50    6.90
   5  12   1   24.50   27.00
   5  12   1   36.50    8.20
   5  12   1   35.50    8.90
   5  12   1   33.80    7.80
   5  12   1   38.20    8.00
   5  12   1   26.50   30.50
  -6 -12  -1   14.50   29.60
  -6 -12  -1    5.40    4.10
  -6 -12  -1    1.30   29.60
  -6 -12  -1   -0.10    4.00
  -6 -12  -1   11.00    5.80
  -6 -12  -1   16.10    6.20
   6  12   1   60.29   35.40
   6  12   1   16.80    5.80
   6  12   1  -16.10   27.70
   6  12   1   11.00    5.50
   6  12   1   11.90    5.20
   6  12   1   18.20    6.60
   6 -13  -1   24.70    7.10
   6 -13  -1   24.70    6.80
   6 -13  -1   63.19   23.60
   6 -13  -1   31.40    7.80
   6 -13  -1   19.30   21.40
  -6  13   1   26.00   22.40
  -6  13   1   24.50   25.20
  -6  13   1   25.50    7.20
  -6  13   1   14.90    5.20
  -6  13   1   18.40    5.90
   5 -13  -1   20.90   18.30
   5 -13  -1   21.50    6.40
   5 -13  -1   52.29   26.40
   5 -13  -1   11.70    3.80
   5 -13  -1   13.80    5.20
  -5  13   1   28.00   23.70
  -5  13   1    9.70    4.90
  -5  13   1   15.60    5.20
  -5  13   1   13.00    4.60
  -5  13   1   34.10   23.70
   4 -13  -1   54.69    9.50
   4 -13  -1   46.50    8.90
   4 -13  -1   27.70   24.90
   4 -13  -1   45.00    7.10
   4 -13  -1   69.29   21.20
   4 -13  -1   41.20    8.50
  -4  13   1   53.69    9.80
  -4  13   1   56.19   24.40
  -4  13   1   42.60    8.30
  -4  13   1   88.89   24.30
   3 -13  -1   -4.00   17.10
   3 -13  -1   -7.90   20.80
   3 -13  -1    3.90    3.40
   3 -13  -1    0.70    2.60
   3 -13  -1    4.20    3.50
  -3  13   1    0.80    2.60
  -3  13   1    1.60    1.40
  -3  13   1    2.60    3.40
  -3  13   1   -2.10    1.60
  -3  13   1   51.89   20.70
  -3  13   1   19.90   17.30
   2 -13  -1   13.30   14.90
   2 -13  -1   11.50    4.60
   2 -13  -1   28.10   17.40
   2 -13  -1    6.60    3.90
   2 -13  -1   -0.70    2.10
  -2  13   1    3.10    3.30
  -2  13   1   -8.00   15.60
  -2  13   1    4.40    3.80
  -2  13   1    8.10    2.30
  -2  13   1    1.00   15.20
  -2  13   1    5.90    3.90
  -2  13   1    7.00    3.50
   1 -13  -1  -23.10   26.30
   1 -13  -1    1.90    3.20
   1 -13  -1    3.50    3.60
   1 -13  -1    2.70    3.60
   1 -13  -1  -20.50   12.10
  -1  13   1    3.80    3.20
  -1  13   1    1.10    1.70
  -1  13   1   19.30   17.20
  -1  13   1    6.40    3.50
  -1  13   1    4.40    3.10
  -1  13   1    6.70    4.10
  -1  13   1   13.50   15.40
   0 -13  -1   -3.70   14.10
   0 -13  -1   -1.70    1.20
   0 -13  -1    2.50    3.60
   0 -13  -1    9.20   16.20
   0 -13  -1    3.80    3.70
   0 -13  -1    0.40    2.50
   0  13   1    2.40    3.00
   0  13   1    4.60    4.10
   0  13   1    2.70   17.70
   0  13   1  -13.60   14.50
   0  13   1    2.60    2.90
  -1 -13  -1   33.40   19.90
  -1 -13  -1   22.20    5.60
  -1 -13  -1   17.30    5.90
  -1 -13  -1   27.40    7.10
  -1 -13  -1    2.40   18.60
  -1 -13  -1   43.50    8.20
   1  13   1   50.09   21.00
   1  13   1   30.00    6.80
   1  13   1   36.90    7.70
   1  13   1   24.60    7.00
   1  13   1   57.19   24.40
   1  13   1   31.60    7.40
  -2 -13  -1   -1.70    1.90
  -2 -13  -1    2.80    3.40
  -2 -13  -1   -0.70    2.30
  -2 -13  -1    1.20    1.10
  -2 -13  -1    0.00    2.70
   2  13   1    4.80    3.70
   2  13   1   -1.10    1.60
   2  13   1  -12.80   16.80
   2  13   1    1.30    2.60
   2  13   1    2.60    2.90
  -3 -13  -1   -6.10    1.60
  -3 -13  -1   -2.00    1.90
  -3 -13  -1   -1.90    2.80
  -3 -13  -1    3.20   24.80
  -3 -13  -1   -1.90    2.50
  -3 -13  -1  -15.40   19.80
   3  13   1    0.40    2.00
   3  13   1    1.50    2.40
   3  13   1   13.40   22.30
   3  13   1   10.40    5.00
   3  13   1  -37.30   21.80
   3  13   1   -1.10    2.10
  -4 -13  -1    8.90    4.70
  -4 -13  -1    9.60    5.20
  -4 -13  -1    5.10   25.20
  -4 -13  -1    9.50    4.40
  -4 -13  -1   25.20   25.10
  -4 -13  -1    3.10    3.50
   4  13   1    7.50    4.50
   4  13   1   14.60    5.20
   4  13   1  -16.90   21.00
   4  13   1    5.90   25.70
   4  13   1   12.70    5.40
   4  13   1    6.70    4.30
  -5 -13  -1  -23.10   24.40
  -5 -13  -1   30.10   24.10
  -5 -13  -1   14.60    6.00
  -5 -13  -1    5.40    5.00
  -5 -13  -1    5.70    4.20
  -5 -13  -1    5.80    4.80
   5  13   1  -15.60   24.20
   5  13   1    8.00    4.60
   5  13   1   11.60    5.20
   5  13   1    8.30   26.50
   5  13   1    2.70    3.70
   5  13   1   -1.00    2.80
   5 -14  -1   -0.70    3.10
   5 -14  -1    3.00    2.80
   5 -14  -1  -10.40   26.50
   5 -14  -1    1.00   25.80
   5 -14  -1    6.80    4.40
  -5  14   1   -0.10    3.80
  -5  14   1    1.90    3.20
  -5  14   1   11.60   23.60
  -5  14   1   -0.80    2.70
  -5  14   1   -4.00   25.00
   4 -14  -1   24.90   19.30
   4 -14  -1    2.20    4.00
   4 -14  -1   18.00   26.80
   4 -14  -1    2.90    4.50
   4 -14  -1    7.00    4.40
  -4  14   1    2.00    3.10
  -4  14   1   -1.00    2.90
  -4  14   1   -1.60   24.30
  -4  14   1  -28.50   20.20
  -4  14   1    3.70    3.90
   3 -14  -1   15.60   24.50
   3 -14  -1   14.30    5.50
   3 -14  -1   12.40    4.90
   3 -14  -1    5.20   26.30
   3 -14  -1   11.30    5.80
  -3  14   1   20.90    5.80
  -3  14   1    2.10    3.70
  -3  14   1   33.60   27.70
  -3  14   1   18.30   20.00
  -3  14   1    9.20    2.30
  -3  14   1    2.90    3.50
   2 -14  -1   15.00   18.30
   2 -14  -1   18.20    5.70
   2 -14  -1    4.60    3.20
   2 -14  -1    2.20   23.90
   2 -14  -1    8.10    4.40
  -2  14   1    4.70    3.50
  -2  14   1    1.90    1.60
  -2  14   1   42.60   26.20
  -2  14   1    6.50    4.10
  -2  14   1    5.00    4.10
  -2  14   1   16.00   17.70
  -2  14   1    3.60    3.20
   1 -14  -1    5.10   20.10
   1 -14  -1   31.90   19.80
   1 -14  -1   11.60    5.30
   1 -14  -1   24.50    6.80
   1 -14  -1   20.50    5.90
  -1  14   1   20.40    4.10
  -1  14   1  -11.70   18.30
  -1  14   1   10.50    4.90
  -1  14   1   23.20    6.40
  -1  14   1    6.80   19.00
  -1  14   1   14.80    5.10
  -1  14   1   19.20    5.60
   0 -14  -1   58.29   10.70
   0 -14  -1   54.29    9.50
   0 -14  -1   60.19    8.80
   0 -14  -1   43.00   28.60
   0 -14  -1   42.80    9.40
   0  14   1   41.60    8.20
   0  14   1   38.60    8.30
   0  14   1   39.60    8.50
   0  14   1   37.10    8.80
   0  14   1   86.19   27.60
  -1 -14  -1   -1.40    3.20
  -1 -14  -1   -0.70    2.50
  -1 -14  -1    0.70    1.50
  -1 -14  -1  -28.50   30.70
  -1 -14  -1   -0.50    2.10
  -1 -14  -1    3.60    3.90
   1  14   1    1.70   24.90
   1  14   1    0.00    2.60
   1  14   1   -0.80    3.50
   1  14   1    1.00    2.10
   1  14   1   13.00   23.00
   1  14   1   -2.00    2.30
  -2 -14  -1   -8.20   19.20
  -2 -14  -1    9.80    4.90
  -2 -14  -1    8.70    5.00
  -2 -14  -1    2.10    1.40
  -2 -14  -1    4.00    3.40
  -2 -14  -1    6.60    4.30
   2  14   1    7.80    3.70
   2  14   1    1.00    3.00
   2  14   1   -1.40    1.80
   2  14   1  -23.80   25.40
  -3 -14  -1    5.90    4.70
  -3 -14  -1    7.90    5.00
  -3 -14  -1   31.70   20.30
  -3 -14  -1   33.90   25.60
  -3 -14  -1    0.30    3.00
  -3 -14  -1    0.80    3.10
   3  14   1   13.00   23.00
   3  14   1   -0.30    3.00
   3  14   1    6.50    4.20
   3  14   1   -2.30   29.60
   3  14   1   -0.40    2.60
   3  14   1   -1.40    3.30
   3 -15  -1    1.30    2.80
   3 -15  -1   -9.60   25.70
   3 -15  -1   -1.40    3.20
   3 -15  -1   -1.10    3.00
   3 -15  -1    5.80   24.40
   3 -15  -1   -1.10    2.50
  -3  15   1    3.00   20.70
  -3  15   1   -5.10   21.80
  -3  15   1    2.90    3.40
  -3  15   1    0.80    1.30
  -3  15   1   -1.90    1.20
  -3  15   1    0.20    3.20
   2 -15  -1    0.20   29.80
   2 -15  -1    9.10   20.00
   2 -15  -1   -2.40    2.30
  -2  15   1   -2.80    2.20
  -2  15   1   -7.80   22.80
  -2  15   1    0.90    3.40
  -2  15   1   -6.00   27.00
  -2  15   1   -1.90    1.30
  -2  15   1   -0.10    3.30
  -2  15   1   -0.20    2.60
   1 -15  -1   -0.50    2.30
   1 -15  -1   11.50   26.20
   1 -15  -1   -4.00    1.70
   1 -15  -1    6.40   29.30
   1 -15  -1    4.20    4.40
  -1  15   1    0.40    2.70
  -1  15   1   -9.60   22.00
  -1  15   1    2.30    1.90
  -1  15   1    1.00    3.30
  -1  15   1   -2.00   26.10
  -1  15   1    0.50    3.10
  -1  15   1    0.50    3.30
   0 -15  -1  -15.20   25.60
   0 -15  -1   -0.50    2.80
   0 -15  -1    4.60    4.10
   0 -15  -1    0.70    3.60
   0 -15  -1    2.00    3.70
   0 -15  -1   20.40   24.10
   0  15   1   27.60   26.40
   0  15   1   -2.20    2.00
   0  15   1  -10.00   24.90
   0  15   1    3.80    4.10
   0  15   1   -0.40    2.70
  -1 -15  -1   20.40   27.60
  -1 -15  -1    1.50    1.90
  -1 -15  -1    0.70    3.60
  -1 -15  -1    0.40    2.80
  -1 -15  -1   10.70   31.20
  -1 -15  -1    1.80    3.60
   1  15   1    1.60    3.40
   1  15   1  -15.30   30.70
   1  15   1    4.40    3.60
   1  15   1   -4.00   26.80
   2  15  -2  -18.10   30.60
   2  15  -2   -3.10    2.70
   2  15  -2   -2.30    2.90
   2  15  -2   -1.90    3.70
   2  15  -2   -0.60    2.50
  -2 -15   2   -0.40    2.00
  -2 -15   2    0.20    2.70
  -2 -15   2    2.20    3.80
  -2 -15   2    3.20    3.70
  -2 -15   2   -1.90    2.20
  -2 -15   2   -9.50   35.00
   1  15  -2   -2.10   26.40
   1  15  -2   21.90    6.80
   1  15  -2   18.10    6.20
   1  15  -2   27.70    7.70
   1  15  -2   16.10    5.40
   1  15  -2    6.40    3.30
  -1 -15   2   16.00    5.80
  -1 -15   2   20.90    4.80
  -1 -15   2   65.99   32.00
  -1 -15   2   20.20    6.50
  -1 -15   2   16.60    6.30
   0  15  -2    1.60    3.50
   0  15  -2    6.50   24.80
   0  15  -2   -0.80    2.40
   0  15  -2   -3.70    2.80
   0 -15   2   -1.60    3.00
   0 -15   2   -1.90   25.40
   0 -15   2    0.30    3.40
   0 -15   2    0.00    3.80
  -1  15  -2  -17.60   21.90
  -1  15  -2    0.60    3.50
  -1  15  -2   -3.00    2.40
  -1  15  -2   -0.10    2.40
  -1  15  -2   11.00   26.60
   1 -15   2   -3.70    2.40
   1 -15   2    4.90    3.80
   1 -15   2   -0.90    2.90
   1 -15   2    3.60   26.00
  -2  15  -2    5.00    3.90
  -2  15  -2    5.40    4.60
  -2  15  -2  -14.90   23.60
  -2  15  -2    1.30   21.70
  -2  15  -2   -0.80    2.00
   2 -15   2    2.10    4.90
   2 -15   2    7.50    4.60
   2 -15   2    7.80   26.00
   2 -15   2   -3.80    2.70
   4  14  -2    9.00    5.20
   4  14  -2   -2.40    2.60
   4  14  -2  -15.40   27.00
   4  14  -2  -29.20   22.80
   4  14  -2    2.60    3.30
  -4 -14   2    4.30   23.20
  -4 -14   2   -2.40    2.80
  -4 -14   2   -1.60    3.00
  -4 -14   2   -2.00    2.30
  -4 -14   2   -1.90    2.20
  -4 -14   2   -6.40   26.00
   3  14  -2   -0.80    2.00
   3  14  -2   -3.00    2.10
   3  14  -2    1.90    3.20
   3  14  -2  -38.50   30.10
   3  14  -2   10.30   27.30
  -3 -14   2    0.30    2.90
  -3 -14   2   20.90   23.60
  -3 -14   2    3.50    2.00
  -3 -14   2    4.20    4.20
  -3 -14   2   -1.30    3.00
  -3 -14   2   -1.50    2.90
  -3 -14   2   -3.70   26.30
   2  14  -2   54.79   29.40
   2  14  -2    4.60    3.20
   2  14  -2   12.20    5.10
   2  14  -2   11.60    5.60
   2  14  -2   42.90   22.30
   2  14  -2    8.20    4.40
  -2 -14   2   -1.40   18.90
  -2 -14   2   10.10    4.60
  -2 -14   2   25.60   28.50
  -2 -14   2    1.90    2.10
  -2 -14   2    3.00    4.10
  -2 -14   2    5.70    3.80
  -2 -14   2    5.10    3.70
   1  14  -2    4.80    4.10
   1  14  -2   18.70    6.00
   1  14  -2    6.90    3.70
   1  14  -2   15.10   23.40
   1  14  -2   -1.80   19.70
   1  14  -2    2.50    3.40
  -1 -14   2    9.40    4.10
  -1 -14   2   10.00    4.60
  -1 -14   2   14.20    5.40
  -1 -14   2   -2.80   21.10
  -1 -14   2  -15.70   22.90
   0  14  -2   40.60   20.00
   0  14  -2   40.70    6.90
   0  14  -2   20.40   21.20
   0  14  -2   29.30    7.50
   0  14  -2   32.20    7.80
   0  14  -2   28.10    7.20
   0 -14   2   29.30    7.50
   0 -14   2   63.99   21.60
   0 -14   2   39.30    8.10
   0 -14   2   34.40   24.10
   0 -14   2   29.70    7.60
  -1  14  -2   15.90    5.40
  -1  14  -2   17.00   20.80
  -1  14  -2   14.10   28.10
  -1  14  -2    8.80    3.30
  -1  14  -2    7.30    4.50
  -1  14  -2   12.20    5.20
   1 -14   2   11.10    4.90
   1 -14   2    7.40    4.80
   1 -14   2    8.20    3.80
   1 -14   2   -5.90   23.80
   1 -14   2   13.40   17.40
  -2  14  -2   18.00   18.50
  -2  14  -2    2.00    2.20
  -2  14  -2    1.20    2.80
  -2  14  -2    0.20    2.80
  -2  14  -2    0.80    2.70
   2 -14   2   -1.10    2.70
   2 -14   2    4.20    3.80
   2 -14   2   -6.00   18.90
   2 -14   2   -2.30   21.70
   2 -14   2   -1.10    2.40
  -3  14  -2    2.40    2.00
  -3  14  -2    0.10    2.60
  -3  14  -2   -0.90    2.30
  -3  14  -2    2.00    3.50
  -3  14  -2    1.80   20.70
  -3  14  -2   -5.10   23.80
   3 -14   2   15.80   21.40
   3 -14   2    4.00    3.90
   3 -14   2    3.40    3.80
   3 -14   2   -0.50    2.80
   3 -14   2    2.20    2.90
   3 -14   2  -10.50   22.80
  -4  14  -2   10.50   20.50
  -4  14  -2    4.10    3.60
  -4  14  -2    3.00    3.90
  -4  14  -2   23.10   24.90
  -4  14  -2    1.80    3.30
  -4  14  -2    3.20    2.10
   4 -14   2  -12.50   23.40
   4 -14   2    8.20    4.80
   4 -14   2    9.10    4.00
   4 -14   2    1.50    3.20
   4 -14   2   47.90   22.40
   5  13  -2    2.20    3.30
   5  13  -2    2.00   29.00
   5  13  -2    3.20    4.40
   5  13  -2    0.60    2.70
   5  13  -2    0.80    3.70
   5  13  -2   23.80   29.90
  -5 -13   2  -25.20   28.10
  -5 -13   2    2.80    3.90
  -5 -13   2   -0.70    3.20
  -5 -13   2   -2.50    1.80
  -5 -13   2   -8.70   25.80
  -5 -13   2    1.70    3.40
   4  13  -2    2.00    3.50
   4  13  -2    9.70    3.90
   4  13  -2    2.20   26.80
   4  13  -2   -1.50    2.00
   4  13  -2  -25.10   20.60
  -4 -13   2   22.00   24.50
  -4 -13   2    0.80   21.50
  -4 -13   2   -1.90    1.80
  -4 -13   2    4.40    4.40
  -4 -13   2    1.60    3.30
   3  13  -2    5.60   22.10
   3  13  -2    7.80    3.60
   3  13  -2    5.70    3.90
   3  13  -2   -7.80   16.30
   3  13  -2   -0.10    2.70
  -3 -13   2    0.60    2.90
  -3 -13   2    6.70    3.50
  -3 -13   2   12.30   19.80
  -3 -13   2    6.90    5.40
  -3 -13   2    8.80    2.70
  -3 -13   2   -8.50   15.50
  -3 -13   2   -0.30    3.60
   2  13  -2   32.80    6.70
   2  13  -2   27.80    6.90
   2  13  -2   25.10   21.30
   2  13  -2   18.60    6.40
   2  13  -2   68.49   22.40
   2  13  -2   24.30    6.70
  -2 -13   2   30.60    7.50
  -2 -13   2   45.30    9.30
  -2 -13   2   36.00   25.90
  -2 -13   2   31.90    5.30
  -2 -13   2   31.80    6.90
  -2 -13   2   70.49   21.40
   1  13  -2   14.00    4.70
   1  13  -2   17.90    6.00
   1  13  -2   26.40   21.60
   1  13  -2   12.80    4.60
   1  13  -2   16.70   19.20
   1  13  -2   18.70    6.00
  -1 -13   2   10.80    4.40
  -1 -13   2   15.40    3.90
  -1 -13   2   49.20   26.70
  -1 -13   2   10.00    4.20
  -1 -13   2   15.80   18.10
   0  13  -2   64.29   23.90
   0  13  -2   63.69    9.90
   0  13  -2   69.79    9.30
   0  13  -2   72.29   10.70
   0  13  -2   69.39   11.30
   0  13  -2   50.89    9.40
   0  13  -2  101.59   26.30
   0 -13   2   54.49    9.90
   0 -13   2  109.69   27.50
   0 -13   2  111.19   29.60
   0 -13   2   85.79   12.10
   0 -13   2   81.09   13.50
  -1  13  -2   18.40   16.70
  -1  13  -2    5.40    3.60
  -1  13  -2   10.00    3.20
  -1  13  -2   11.00    4.40
  -1  13  -2    9.90    4.10
  -1  13  -2   29.20   22.30
   1 -13   2   -3.70   16.70
   1 -13   2   21.20   18.40
   1 -13   2   11.30    5.10
   1 -13   2    9.00    4.40
  -2  13  -2    1.70    3.10
  -2  13  -2   -2.40    1.00
  -2  13  -2   -9.50   14.90
  -2  13  -2   -0.80    2.20
  -2  13  -2   15.00   23.10
  -2  13  -2    0.60    1.70
   2 -13   2   24.50   17.60
   2 -13   2    0.60    2.70
   2 -13   2   -2.20   21.00
   2 -13   2   -2.10    0.80
   2 -13   2   -0.30    2.70
  -3  13  -2   17.30    5.30
  -3  13  -2   17.40    3.90
  -3  13  -2   31.00   23.70
  -3  13  -2   23.00    5.90
  -3  13  -2   13.20    5.30
   3 -13   2   11.60    5.40
   3 -13   2   17.30    5.40
   3 -13   2   30.30    6.20
   3 -13   2   32.20   18.00
   3 -13   2   24.10    6.60
  -4  13  -2    3.00    3.70
  -4  13  -2   -1.90   17.30
  -4  13  -2    1.10    1.60
  -4  13  -2    4.30    3.00
  -4  13  -2   17.90   24.40
  -4  13  -2    0.20    3.20
   4 -13   2    4.50    2.80
   4 -13   2    0.60    3.00
   4 -13   2   -0.50   20.60
   4 -13   2   -7.10   20.90
   4 -13   2    0.10    3.20
   4 -13   2   -0.40    2.80
  -5  13  -2    1.90    2.60
  -5  13  -2   -0.20    3.00
  -5  13  -2    3.90   24.90
  -5  13  -2    5.00    4.00
  -5  13  -2   -3.30   19.50
   5 -13   2   -1.30    2.90
   5 -13   2   -1.20    1.60
   5 -13   2   -1.90   24.60
   5 -13   2  -49.30   23.30
   5 -13   2   -2.70    1.80
   5 -13   2    0.80    2.50
   7  12  -2   32.90   27.70
   7  12  -2    4.10    3.70
   7  12  -2   -0.10    3.10
   7  12  -2    3.00    3.80
   7  12  -2    5.90   32.80
   7  12  -2   -2.60    3.20
  -7 -12   2    0.90    3.10
  -7 -12   2   -2.80    3.00
  -7 -12   2   14.80    5.50
  -7 -12   2    2.70    3.90
   6  12  -2   25.40   23.70
   6  12  -2   -0.10   23.50
   6  12  -2   14.00    5.30
   6  12  -2    3.60    3.90
   6  12  -2    8.80    4.60
   6  12  -2    4.30    3.40
  -6 -12   2    4.00    4.00
  -6 -12   2    1.40   21.70
  -6 -12   2  -15.70   23.50
  -6 -12   2    0.10    2.90
  -6 -12   2    9.40    6.00
  -6 -12   2   10.90    4.70
  -6 -12   2   10.30    4.70
   5  12  -2   27.20   24.30
   5  12  -2   -1.40    1.60
   5  12  -2    0.00    2.40
   5  12  -2    1.20    3.70
   5  12  -2   38.00   20.20
   5  12  -2   -3.30    1.30
  -5 -12   2    2.70    2.90
  -5 -12   2    6.70    4.30
  -5 -12   2    4.70    3.60
  -5 -12   2   -6.00   17.90
  -5 -12   2    7.60   20.80
   4  12  -2   17.30   20.10
   4  12  -2    8.40    4.50
   4  12  -2    5.40    3.80
   4  12  -2   47.80   25.70
   4  12  -2    6.70    3.40
   4  12  -2   11.30    4.50
  -4 -12   2    3.60    3.80
  -4 -12   2    9.50    4.80
  -4 -12   2   13.40    4.60
  -4 -12   2    4.80    3.50
  -4 -12   2   18.20   19.90
  -4 -12   2   10.30   20.50
   3  12  -2  -15.70   16.20
   3  12  -2    5.90    3.20
   3  12  -2    0.30    2.80
   3  12  -2    0.40    1.80
  -3 -12   2    2.90    3.00
  -3 -12   2    4.30    2.10
  -3 -12   2    5.50    3.70
  -3 -12   2   -5.90   14.60
  -3 -12   2    1.20    1.90
  -3 -12   2    2.70    2.70
   2  12  -2   28.10   17.70
   2  12  -2   21.00    5.80
   2  12  -2   29.20   23.50
   2  12  -2   24.60    6.70
   2  12  -2   35.30    6.50
   2  12  -2   25.70    6.50
  -2 -12   2   32.10    5.10
  -2 -12   2   24.70    6.30
  -2 -12   2   31.30    7.10
  -2 -12   2   47.30   19.90
  -2 -12   2   26.80    7.10
  -2 -12   2   17.60   15.90
   1  12  -2    1.90   17.40
   1  12  -2    3.50    2.70
   1  12  -2   12.40   18.80
   1  12  -2    2.50    2.60
   1  12  -2    3.80    3.30
   1  12  -2    8.20    4.20
  -1 -12   2    3.30    3.20
  -1 -12   2    1.70    3.00
  -1 -12   2    5.30    2.40
  -1 -12   2   -0.50   12.70
  -1 -12   2    9.60    4.30
  -1 -12   2  -15.20   19.70
   0  12  -2    6.60    2.80
   0  12  -2    4.10    2.70
   0  12  -2   17.30    5.40
   0  12  -2    9.90    3.90
   0  12  -2    7.40   14.00
   0  12  -2    5.00    3.20
   0  12  -2   19.00   14.60
   0 -12   2   -0.20    2.20
   0 -12   2   10.70    4.40
   0 -12   2    5.50    3.90
   0 -12   2   20.20   16.90
   0 -12   2    7.90   14.10
  -1  12  -2   -1.10    2.40
  -1  12  -2   -2.10    1.60
  -1  12  -2    4.30    2.60
  -1  12  -2    3.00   14.20
  -1  12  -2   -8.10   15.20
  -1  12  -2    4.00    3.60
   1 -12   2    9.80    4.10
   1 -12   2   11.60   18.10
   1 -12   2    1.20    3.00
   1 -12   2   26.60   16.30
   1 -12   2    0.70    2.40
  -2  12  -2    0.90    2.60
  -2  12  -2   -7.30   12.80
  -2  12  -2    0.10    1.60
  -2  12  -2   -0.40    2.50
  -2  12  -2    1.90    3.10
  -2  12  -2   10.50   17.10
   2 -12   2    3.80    3.60
   2 -12   2   10.50   15.80
   2 -12   2  -11.80   14.80
   2 -12   2   -2.10    1.50
   2 -12   2    2.10    3.50
  -3  12  -2   -0.60    3.20
  -3  12  -2    1.70    1.80
  -3  12  -2    1.60    3.10
  -3  12  -2    1.60    2.10
  -3  12  -2    6.40   14.60
  -3  12  -2   -9.60   14.10
   3 -12   2   -0.20    1.70
   3 -12   2    6.50   13.70
   3 -12   2   -1.10    2.60
   3 -12   2   -0.50   18.40
   3 -12   2   -1.30    1.80
  -4  12  -2   15.30   20.60
  -4  12  -2    3.90    2.00
  -4  12  -2    1.70    2.80
  -4  12  -2    5.30    3.20
  -4  12  -2   -1.10    1.50
   4 -12   2   -1.10    2.20
   4 -12   2    5.10    3.50
   4 -12   2    2.50    3.20
   4 -12   2   -1.70    1.80
   4 -12   2   -1.80   15.30
  -5  12  -2   -5.00   15.10
  -5  12  -2    8.30    4.50
  -5  12  -2   -2.90    1.30
  -5  12  -2    7.60    4.50
  -5  12  -2  -22.00   16.70
   5 -12   2   -1.00    2.70
   5 -12   2   -3.00    1.80
   5 -12   2  -15.10   16.40
   5 -12   2    6.70   16.20
   5 -12   2   -0.30    3.20
   5 -12   2    1.40    2.10
  -6  12  -2   13.10   22.20
  -6  12  -2    1.60    3.10
  -6  12  -2    0.60    2.10
  -6  12  -2    7.50   24.10
  -6  12  -2    5.90    4.50
   6 -12   2    1.90    3.30
   6 -12   2   -0.30    2.80
   6 -12   2  -19.50   24.20
   6 -12   2   -2.90   19.90
   6 -12   2    6.80    3.90
   6 -12   2   -3.80    2.50
   7  11  -2    1.50    3.70
   7  11  -2    2.80    3.00
   7  11  -2   -1.40    2.30
   7  11  -2  -57.69   25.10
   7  11  -2   -3.90   29.00
   7  11  -2   -2.00    2.00
   7  11  -2   -4.60    2.80
  -7 -11   2    1.00    4.00
  -7 -11   2    2.50    3.20
  -7 -11   2   -1.40   22.70
  -7 -11   2   -2.40    3.00
  -7 -11   2   -1.20    1.70
  -7 -11   2  -17.50   22.20
   6  11  -2   34.10   24.70
   6  11  -2    2.10    4.00
   6  11  -2   14.60    4.50
   6  11  -2    7.30    4.40
   6  11  -2   26.90   21.50
  -6 -11   2    8.50    4.70
  -6 -11   2    4.40    3.40
  -6 -11   2    1.20    2.50
  -6 -11   2    5.80    4.20
  -6 -11   2   26.60   19.00
  -6 -11   2    4.40    3.60
  -6 -11   2    0.90   20.50
   5  11  -2   37.00    8.10
   5  11  -2   28.00    7.70
   5  11  -2   -7.30   18.40
   5  11  -2   37.80    7.70
   5  11  -2   63.09   23.80
   5  11  -2   43.60    9.30
  -5 -11   2   49.99   25.30
  -5 -11   2   41.80    8.40
  -5 -11   2   42.90    8.10
  -5 -11   2   43.50    7.90
  -5 -11   2   46.60    9.30
  -5 -11   2   50.39   23.50
  -5 -11   2   47.10    8.30
   4  11  -2   23.60    6.90
   4  11  -2   13.20    4.90
   4  11  -2   30.00   17.80
   4  11  -2   34.60    7.60
   4  11  -2   29.10   18.10
  -4 -11   2   35.90   20.80
  -4 -11   2   16.20    5.40
  -4 -11   2   26.10    6.10
  -4 -11   2   15.60   16.10
  -4 -11   2   18.80    5.60
  -4 -11   2   20.30    6.20
  -4 -11   2   25.90    6.20
   3  11  -2   71.59   10.60
   3  11  -2   67.19    9.40
   3  11  -2   83.99   11.30
   3  11  -2   69.09   21.30
  -3 -11   2   50.79    8.80
  -3 -11   2   54.49    9.60
  -3 -11   2   45.00    9.90
  -3 -11   2   77.39   11.60
  -3 -11   2   84.49   21.60
  -3 -11   2   71.59    7.00
   2  11  -2  123.89   27.10
   2  11  -2   83.59   11.60
   2  11  -2   66.49   10.80
   2  11  -2   93.39   12.10
   2  11  -2   89.89   10.80
   2  11  -2   78.29   22.10
  -2 -11   2   65.39   23.40
  -2 -11   2   97.99   12.30
  -2 -11   2   74.29   11.50
  -2 -11   2  101.29   22.00
  -2 -11   2   76.19    8.30
   1  11  -2   53.99    8.80
   1  11  -2   68.69   20.40
   1  11  -2   39.90    8.20
   1  11  -2   63.39    9.50
   1  11  -2   54.89    8.30
   1  11  -2   79.69   23.00
  -1 -11   2   77.39   11.00
  -1 -11   2   63.39    7.90
  -1 -11   2   11.40   15.30
  -1 -11   2   67.49    9.70
  -1 -11   2   37.30   14.70
   0  11  -2   -9.80   11.10
   0  11  -2    4.90    2.80
   0  11  -2   18.00   14.50
   0  11  -2    5.60    3.40
   0  11  -2    1.60    3.00
   0  11  -2    5.00    2.30
   0 -11   2   13.00    4.40
   0 -11   2   21.30   11.50
   0 -11   2   24.10   15.90
   0 -11   2    8.90    3.50
   0 -11   2    7.90    3.80
  -1  11  -2   16.20    4.90
  -1  11  -2   22.40   13.40
  -1  11  -2   30.60   17.40
  -1  11  -2   24.90    5.90
  -1  11  -2   17.80    5.00
  -1  11  -2   15.20    3.60
   1 -11   2    3.10   11.10
   1 -11   2   13.30    4.50
   1 -11   2   15.40    4.80
   1 -11   2   10.70   14.90
   1 -11   2   15.60    4.70
  -2  11  -2   20.00   15.10
  -2  11  -2    3.60    2.80
  -2  11  -2    3.00   12.20
  -2  11  -2    3.20    2.60
  -2  11  -2   -2.60    1.20
  -2  11  -2    1.60    1.50
   2 -11   2    5.40    3.40
   2 -11   2    1.10    2.20
   2 -11   2   14.10   13.90
   2 -11   2   -0.30    1.60
   2 -11   2   30.00   14.10
  -3  11  -2  -19.20   13.50
  -3  11  -2   -0.10    1.90
  -3  11  -2    6.80    3.70
  -3  11  -2   -3.30   14.30
  -3  11  -2    3.60    1.70
   3 -11   2    1.50    2.70
   3 -11   2    3.10    2.70
   3 -11   2    3.40    2.40
   3 -11   2    6.90   16.20
   3 -11   2    0.50    2.20
   3 -11   2   18.70   17.40
  -4  11  -2    1.10    1.60
  -4  11  -2    2.90    3.30
  -4  11  -2   -1.00    1.50
  -4  11  -2   20.30   18.30
  -4  11  -2    6.70    3.50
  -4  11  -2  -12.60   12.90
   4 -11   2    2.00   15.40
   4 -11   2   26.90   17.20
   4 -11   2   -2.40    1.10
   4 -11   2    2.10    2.60
   4 -11   2    0.50    2.10
  -5  11  -2    1.30    3.10
  -5  11  -2    1.10   18.50
  -5  11  -2    1.80    2.50
  -5  11  -2    2.70    2.60
   5 -11   2   -1.10    1.20
   5 -11   2    2.70    2.50
   5 -11   2   24.30   15.10
   5 -11   2    5.70    4.10
   5 -11   2   -0.80    2.00
  -6  11  -2  151.58   18.00
  -6  11  -2  139.69   33.70
  -6  11  -2  154.78   13.90
  -6  11  -2  126.89   28.90
  -6  11  -2  127.39   15.90
   6 -11   2  113.29   29.50
   6 -11   2  142.09   16.40
   6 -11   2  135.89   31.70
   6 -11   2  140.09   16.70
   6 -11   2  123.49   15.10
   6 -11   2  130.69   16.60
  -7  11  -2   33.10   25.10
  -7  11  -2   37.10    7.70
  -7  11  -2   38.20    6.50
  -7  11  -2   47.20   22.60
  -7  11  -2   47.10    9.60
   7 -11   2   -0.40   22.60
   7 -11   2   22.70    6.60
   7 -11   2   51.99   23.30
   7 -11   2   34.10    8.30
   7 -11   2   29.20    7.30
   7 -11   2   33.60    5.40
   7 -11   2   21.80    5.90
   8  10  -2    3.00    3.60
   8  10  -2   -0.10    3.50
   8  10  -2    1.90    2.80
   8  10  -2   16.10   25.30
   8  10  -2    4.80    2.90
  -8 -10   2    6.40    4.00
  -8 -10   2    4.60    4.20
  -8 -10   2    2.80    3.60
  -8 -10   2   -6.00   24.00
  -8 -10   2    5.50    3.80
   7  10  -2    1.40    2.10
   7  10  -2   -0.80   23.80
   7  10  -2    0.50    4.10
   7  10  -2   11.20   21.40
   7  10  -2    1.50    2.00
   7  10  -2    2.30    2.30
  -7 -10   2   18.70   21.60
  -7 -10   2   -1.90    2.00
  -7 -10   2   -9.50   22.90
  -7 -10   2   -1.40    2.20
  -7 -10   2    3.10    3.00
  -7 -10   2    0.60    3.00
  -7 -10   2   -1.80    3.00
   6  10  -2    3.10    3.40
   6  10  -2  -33.60   18.10
   6  10  -2    0.80    2.90
   6  10  -2  -28.30   17.70
   6  10  -2   -4.40    2.10
   6  10  -2   -0.90    1.20
  -6 -10   2    4.70    3.40
  -6 -10   2    1.70    3.30
  -6 -10   2    5.80    3.60
  -6 -10   2   -2.50   21.60
  -6 -10   2   12.90   20.40
  -6 -10   2   -1.40    2.90
  -6 -10   2   -0.50    2.30
   5  10  -2   14.30    4.30
   5  10  -2   15.20    5.20
   5  10  -2   27.10    6.80
   5  10  -2   28.30   21.20
   5  10  -2   19.90    5.20
   5  10  -2   35.40   21.10
  -5 -10   2   11.00    4.50
  -5 -10   2   -6.70   17.60
  -5 -10   2    9.20    3.80
  -5 -10   2  -11.80   14.40
  -5 -10   2    7.50    4.30
  -5 -10   2    6.90    4.80
  -5 -10   2   16.30    5.10
   4  10  -2   12.60    4.70
   4  10  -2   13.20   14.40
   4  10  -2    8.80    3.40
   4  10  -2    9.10    4.40
   4  10  -2   17.60   17.60
   4  10  -2   11.00    4.00
  -4 -10   2    8.60    2.40
  -4 -10   2   13.10    5.20
  -4 -10   2    5.60    3.60
  -4 -10   2    7.10   12.00
  -4 -10   2   26.70   15.40
  -4 -10   2    8.80    3.80
  -4 -10   2   21.60    5.90
  -4 -10   2    9.30    3.90
   3  10  -2    0.30    2.20
   3  10  -2    3.90    2.50
   3  10  -2   -3.70   12.60
   3  10  -2   -7.20   10.50
   3  10  -2    7.30    3.60
  -3 -10   2    1.00    2.10
  -3 -10   2    0.10    2.10
  -3 -10   2   -0.60    1.00
  -3 -10   2   13.40   11.90
  -3 -10   2   -0.50    2.10
  -3 -10   2    1.00    2.70
  -3 -10   2    2.70    2.70
  -3 -10   2    0.20   11.50
   2  10  -2    1.60   11.20
   2  10  -2    0.60    1.80
   2  10  -2   -0.80    2.10
   2  10  -2   -2.00    1.70
   2  10  -2   16.70   13.30
   2  10  -2   -0.20    2.10
  -2 -10   2    0.00    2.10
  -2 -10   2   -0.80    1.80
  -2 -10   2   -1.10   11.20
  -2 -10   2    1.90    1.80
  -2 -10   2    0.50    1.60
  -2 -10   2   -0.40   11.00
   1  10  -2   29.50   14.00
   1  10  -2   15.80    4.60
   1  10  -2   39.60   16.00
   1  10  -2   23.10    4.90
   1  10  -2   22.40    5.40
   1  10  -2   21.70    5.80
  -1 -10   2   20.10    4.10
  -1 -10   2   32.90    6.20
  -1 -10   2   18.50    4.80
  -1 -10   2   49.10   15.50
  -1 -10   2   16.00   13.00
  -1 -10   2   15.00    5.00
   0  10  -2    1.10    2.50
   0  10  -2    1.80    1.60
   0  10  -2    1.90    1.90
   0  10  -2   -7.40   11.30
   0  10  -2  -12.40    8.90
   0  10  -2    1.20    1.50
   0  10  -2   -0.90    1.20
   0 -10   2    0.90    1.80
   0 -10   2   -0.40    2.10
   0 -10   2   -6.10   13.60
   0 -10   2   -3.50   10.30
   0 -10   2    2.00    2.40
  -1  10  -2   -4.70   10.80
  -1  10  -2    7.10    3.10
  -1  10  -2    3.60    2.90
  -1  10  -2    4.40    1.90
  -1  10  -2    3.10    2.50
  -1  10  -2    2.10   10.30
   1 -10   2    9.60   10.80
   1 -10   2    4.10    2.90
   1 -10   2   15.50   12.10
   1 -10   2    1.30    2.60
   1 -10   2    7.00    3.10
  -2  10  -2    0.70    2.30
  -2  10  -2    2.30    1.80
  -2  10  -2  -26.30   10.90
  -2  10  -2    2.10    2.50
  -2  10  -2    4.30    3.00
  -2  10  -2  -12.50   11.10
   2 -10   2    8.00    3.70
   2 -10   2   -0.20    2.60
   2 -10   2   11.10   14.30
   2 -10   2    2.00    2.20
   2 -10   2   11.30   12.50
  -3  10  -2   31.00   13.80
  -3  10  -2   52.49    8.30
  -3  10  -2   33.10    6.90
  -3  10  -2   15.40   13.50
  -3  10  -2   33.80    6.30
  -3  10  -2   34.80    5.40
   3 -10   2   60.89   16.80
   3 -10   2   47.70    8.00
   3 -10   2   46.70    7.00
   3 -10   2   62.79    8.90
   3 -10   2   53.79    8.30
   3 -10   2   61.79   17.90
  -4  10  -2   13.60   16.90
  -4  10  -2    8.60   11.40
  -4  10  -2    5.90    3.50
  -4  10  -2    5.50    3.50
  -4  10  -2    4.90    2.90
  -4  10  -2    6.90    2.60
   4 -10   2   11.10    4.10
   4 -10   2   11.10    3.60
   4 -10   2   24.70   16.30
   4 -10   2   10.50    3.70
   4 -10   2   21.90   13.10
   4 -10   2    8.70    3.60
  -5  10  -2   -0.10    3.10
  -5  10  -2   -1.60    2.00
  -5  10  -2    9.50   11.80
  -5  10  -2    2.10    1.90
  -5  10  -2   -7.70   16.20
   5 -10   2    2.50   16.10
   5 -10   2    0.20    2.30
   5 -10   2    6.70    3.40
   5 -10   2   -8.90   16.20
   5 -10   2   -2.70    2.00
  -6  10  -2   -0.70    1.70
  -6  10  -2   -1.20    2.20
  -6  10  -2   -2.20    2.20
   6 -10   2   -0.80    1.90
   6 -10   2    4.80   13.90
   6 -10   2    2.10    3.00
   6 -10   2    1.40    1.80
   6 -10   2    1.60   15.90
   6 -10   2    7.30    4.20
   6 -10   2    0.00    2.30
  -7  10  -2   20.00    4.60
  -7  10  -2   24.10   21.60
  -7  10  -2   32.90   21.20
  -7  10  -2   29.40    6.80
  -7  10  -2   22.40    6.60
   7 -10   2   22.80    4.50
   7 -10   2   43.90   26.60
   7 -10   2   16.60    5.80
   7 -10   2   47.20   24.10
   7 -10   2   19.30    5.20
   7 -10   2   26.90    6.60
   7 -10   2   17.60    6.10
  -8  10  -2    0.70   28.70
  -8  10  -2   -3.60    2.40
  -8  10  -2   -0.10    1.80
  -8  10  -2    0.20    2.80
   8 -10   2  -28.30   27.00
   8 -10   2   -1.60    2.20
   8 -10   2  -22.90   23.90
   8 -10   2    4.10    4.10
   8 -10   2    0.50    2.30
   8 -10   2   -1.90    2.80
   9   9  -2    4.10    4.20
   9   9  -2    0.00    3.60
   9   9  -2   35.20   27.30
   9   9  -2  -23.90   25.00
   9   9  -2   -5.30    2.60
   9   9  -2    2.20    3.30
   9   9  -2    3.20    2.30
  -9  -9   2    1.30    3.50
  -9  -9   2   -2.50    3.10
  -9  -9   2   -0.60    3.40
  -9  -9   2   45.80   28.20
  -9  -9   2   -8.10   24.90
  -9  -9   2    2.70    3.50
   8   9  -2   -0.50    1.80
   8   9  -2   17.80   21.50
   8   9  -2    1.20    3.40
   8   9  -2    0.40    2.50
   8   9  -2  -31.50   20.10
   8   9  -2    0.90    2.00
  -8  -9   2    0.20    2.60
  -8  -9   2   -0.90    1.80
  -8  -9   2   14.10   22.60
  -8  -9   2    0.20    3.10
  -8  -9   2   -3.10    2.00
  -8  -9   2   21.50   22.70
   7   9  -2    4.70    4.00
   7   9  -2   14.90   22.80
   7   9  -2   20.40   24.80
   7   9  -2    7.90    2.90
   7   9  -2    0.80    3.10
   7   9  -2    4.20    4.10
  -7  -9   2   -0.30    2.90
  -7  -9   2   -1.10    2.10
  -7  -9   2    3.10    2.90
  -7  -9   2   29.30   23.70
  -7  -9   2    5.70    3.70
  -7  -9   2   15.30   20.70
   6   9  -2   50.49    9.10
   6   9  -2   24.40   22.30
   6   9  -2   46.20    7.60
   6   9  -2   39.90    8.00
   6   9  -2   51.89    9.90
   6   9  -2   45.90   24.50
  -6  -9   2   33.40    7.10
  -6  -9   2   41.70    8.50
  -6  -9   2   46.40   19.90
  -6  -9   2   42.20    8.00
  -6  -9   2   52.19   24.70
  -6  -9   2   36.90    8.30
  -6  -9   2   46.30    8.00
   5   9  -2   17.90    5.70
   5   9  -2   29.50    6.40
   5   9  -2   -3.60   14.00
   5   9  -2   13.90    4.90
   5   9  -2   33.80   15.90
   5   9  -2   14.60    4.20
  -5  -9   2   23.00    6.00
  -5  -9   2   28.20    6.70
  -5  -9   2   10.80    4.20
  -5  -9   2    5.00   12.50
  -5  -9   2   15.30    5.00
  -5  -9   2   17.10   15.50
  -5  -9   2   20.60    4.90
   4   9  -2  570.84   45.50
   4   9  -2  546.15   57.49
   4   9  -2  617.34   47.60
   4   9  -2  543.95   43.30
   4   9  -2  579.44   60.19
   4   9  -2  602.84   45.20
  -4  -9   2  559.64   44.10
  -4  -9   2  577.14   58.19
  -4  -9   2  598.44   57.39
  -4  -9   2  595.54   45.00
  -4  -9   2  586.84   44.30
  -4  -9   2  606.04   44.20
  -4  -9   2  623.34   45.90
  -4  -9   2  561.84   41.10
   3   9  -2  178.68   15.80
   3   9  -2  177.38   28.70
   3   9  -2  162.48   14.30
   3   9  -2  157.68   15.40
  -3  -9   2  174.08   15.20
  -3  -9   2  155.28   15.80
  -3  -9   2  137.69   12.60
  -3  -9   2  205.48   29.90
  -3  -9   2  186.88   29.80
  -3  -9   2  169.88   15.70
  -3  -9   2  126.39   14.10
  -3  -9   2  136.29   14.30
   2   9  -2   -2.20    1.40
   2   9  -2    0.30    2.00
   2   9  -2   14.00   11.40
   2   9  -2   -2.20    1.80
   2   9  -2   -3.70    8.70
   2   9  -2   -0.80    1.30
  -2  -9   2    1.10    1.80
  -2  -9   2   -2.10    1.40
  -2  -9   2   -1.10    1.30
  -2  -9   2   -1.90    1.10
  -2  -9   2   -6.10    7.90
  -2  -9   2   -0.20    1.10
   1   9  -2   10.50   11.90
   1   9  -2    3.00    2.10
   1   9  -2    6.10    2.90
   1   9  -2    1.90    1.90
   1   9  -2    0.70   10.90
   1   9  -2    2.60    2.30
  -1  -9   2   16.60    4.40
  -1  -9   2    4.30    2.80
  -1  -9   2    5.00    8.20
  -1  -9   2    6.30    2.90
   0   9  -2   46.90    7.40
   0   9  -2   53.29    8.00
   0   9  -2   47.50   14.50
   0   9  -2   49.70    6.50
   0   9  -2   41.20    6.40
   0   9  -2   36.70    6.70
   0  -9   2   44.80    7.20
   0  -9   2   41.30   13.50
   0  -9   2   52.49    7.70
   0  -9   2   37.20    6.70
  -1   9  -2    0.20    1.20
  -1   9  -2   -0.50    1.70
  -1   9  -2   -5.60    6.70
  -1   9  -2    2.50    2.00
  -1   9  -2   -2.00    1.40
   1  -9   2   -0.70    1.30
   1  -9   2    0.80    1.50
   1  -9   2    0.00    1.80
   1  -9   2   11.60    8.90
  -2   9  -2   63.79    6.60
  -2   9  -2   57.89    8.40
  -2   9  -2   33.70   14.90
  -2   9  -2   45.60    8.00
  -2   9  -2   69.49    8.60
   2  -9   2   55.19    8.10
   2  -9   2   68.29    8.80
   2  -9   2   87.59   17.10
   2  -9   2   58.09    8.60
  -3   9  -2   55.59    7.40
  -3   9  -2   48.20    6.30
  -3   9  -2  102.59   20.40
  -3   9  -2   57.39    8.40
  -3   9  -2   53.99    8.20
  -3   9  -2   39.90   16.80
   3  -9   2   38.20    7.00
   3  -9   2   40.40    7.40
   3  -9   2   69.39   16.50
   3  -9   2   64.49    8.90
   3  -9   2   23.20   14.40
   3  -9   2   43.20    6.90
  -4   9  -2   45.60    6.00
  -4   9  -2   29.50    6.30
  -4   9  -2   40.00    6.40
  -4   9  -2   52.49    8.20
  -4   9  -2   66.19   17.70
  -4   9  -2   41.60   14.60
   4  -9   2   36.80    6.80
   4  -9   2   39.40    7.20
   4  -9   2   37.50    6.60
   4  -9   2   64.49   17.30
   4  -9   2   38.60    7.10
   4  -9   2   48.90   15.00
  -5   9  -2  162.78   16.70
  -5   9  -2  155.08   26.60
  -5   9  -2  152.78   30.50
  -5   9  -2  185.48   15.20
   5  -9   2  167.58   29.60
   5  -9   2  159.08   14.00
   5  -9   2  181.08   16.60
   5  -9   2  166.38   15.60
   5  -9   2  177.68   16.80
   5  -9   2  205.28   32.20
   5  -9   2  149.09   15.90
  -6   9  -2   13.70   12.90
  -6   9  -2    4.50    2.30
  -6   9  -2    4.20    3.20
  -6   9  -2    0.20    2.00
  -6   9  -2   16.80   16.10
   6  -9   2    9.10    4.10
   6  -9   2    1.80    1.60
   6  -9   2    8.00    3.80
   6  -9   2    2.50    3.00
   6  -9   2    8.10    3.70
   6  -9   2   -2.30   12.80
   6  -9   2   32.90   16.20
  -7   9  -2   47.40    9.90
  -7   9  -2   88.49   25.00
  -7   9  -2   60.89    9.70
  -7   9  -2   67.19    7.90
   7  -9   2   60.29    7.70
   7  -9   2   59.19   22.10
   7  -9   2   57.89   10.30
   7  -9   2   40.00    8.00
   7  -9   2   56.69    9.30
   7  -9   2   93.49   24.60
   7  -9   2   55.59    9.10
  -8   9  -2    4.50    2.60
  -8   9  -2    2.10    3.00
  -8   9  -2   33.70   25.00
  -8   9  -2    1.10    3.00
  -8   9  -2    0.50    1.60
  -8   9  -2   -2.50   20.10
   8  -9   2   -1.20    2.20
   8  -9   2   25.20   25.90
   8  -9   2    4.90    4.00
   8  -9   2    1.30    3.10
   8  -9   2   -3.40   21.00
   8  -9   2    2.90    3.00
   9   8  -2   -0.50    1.60
   9   8  -2   -1.90    2.00
   9   8  -2    7.10    4.70
   9   8  -2    2.00    1.40
   9   8  -2    1.70    3.00
   9   8  -2   -3.20   30.30
   9   8  -2    1.90    3.60
  -9  -8   2   -3.30    2.30
  -9  -8   2   -2.90   22.00
  -9  -8   2    0.30    2.10
  -9  -8   2   -0.10    2.50
   8   8  -2  -20.20   18.90
   8   8  -2   12.50    2.30
   8   8  -2   15.90    3.60
   8   8  -2   12.40    5.60
   8   8  -2    6.10    4.80
   8   8  -2    9.20    4.40
   8   8  -2   15.20    5.10
   8   8  -2   12.90   19.90
  -8  -8   2   34.60   22.70
  -8  -8   2    9.80    4.40
  -8  -8   2   14.60    5.80
  -8  -8   2    9.70    3.90
  -8  -8   2   21.00    6.80
  -8  -8   2   23.50   20.80
   7   8  -2   15.60    3.50
   7   8  -2   10.80    4.60
   7   8  -2   49.90   24.80
   7   8  -2   16.20    4.30
   7   8  -2    9.00    4.80
   7   8  -2    9.20    4.20
   7   8  -2   30.90   19.30
   7   8  -2    6.70    1.70
  -7  -8   2    7.00    4.60
  -7  -8   2   30.00   19.80
  -7  -8   2   13.90    4.30
  -7  -8   2   17.30    5.00
  -7  -8   2   12.80    4.50
  -7  -8   2   20.80   17.80
  -7  -8   2    7.50    4.40
   6   8  -2   -1.30    2.40
   6   8  -2    8.90   17.60
   6   8  -2    6.30   13.20
   6   8  -2    0.50    2.40
   6   8  -2    3.30    2.90
   6   8  -2    3.30    2.00
   6   8  -2   -1.50    1.20
  -6  -8   2   -1.80    2.00
  -6  -8   2    3.40    3.00
  -6  -8   2    1.00    2.80
  -6  -8   2   -5.10   16.50
  -6  -8   2   -0.50    2.50
  -6  -8   2    2.40   14.60
   5   8  -2   10.20    4.50
   5   8  -2   -6.00   12.00
   5   8  -2    8.80   13.80
   5   8  -2   12.50    3.90
   5   8  -2   16.40    5.10
   5   8  -2    9.40    3.70
  -5  -8   2   13.20    3.80
  -5  -8   2   12.70    4.20
  -5  -8   2   13.40    4.70
  -5  -8   2    6.80    3.80
  -5  -8   2   22.70   14.40
  -5  -8   2   17.30    5.10
  -5  -8   2    7.40   12.40
   4   8  -2   -1.40    1.70
   4   8  -2    3.70    2.50
   4   8  -2    2.10    9.70
   4   8  -2    0.30    1.60
   4   8  -2   -0.30    2.00
  -4  -8   2   -0.80    0.70
  -4  -8   2   -3.70    1.60
  -4  -8   2    1.20    2.30
  -4  -8   2    0.70    2.60
  -4  -8   2    0.20    1.90
  -4  -8   2  -20.80   15.00
  -4  -8   2   -1.40    1.70
  -4  -8   2   -3.30   10.20
   3   8  -2   48.60    8.20
   3   8  -2   51.89    8.70
   3   8  -2   35.60   14.60
   3   8  -2   50.29    7.80
   3   8  -2   49.60    7.30
  -3  -8   2   56.29    8.00
  -3  -8   2   62.39    9.20
  -3  -8   2   65.99   16.20
  -3  -8   2   69.29    6.10
  -3  -8   2   67.69    8.90
  -3  -8   2   63.99    9.10
  -3  -8   2   42.50    7.30
   2   8  -2  -12.90    9.90
   2   8  -2    0.00    1.90
   2   8  -2    1.20    1.70
   2   8  -2    0.70    2.20
   2   8  -2    3.10    2.40
   2   8  -2    5.50    8.10
  -2  -8   2    4.60    2.70
  -2  -8   2    4.60    2.50
  -2  -8   2    3.70    1.60
  -2  -8   2    3.50    2.60
  -2  -8   2    3.60    2.30
   1   8  -2   46.00    6.90
   1   8  -2   40.90   15.30
   1   8  -2   53.69   15.10
   1   8  -2   35.10    6.20
   1   8  -2   30.30    6.10
   1   8  -2   45.70    6.40
  -1  -8   2   31.30    6.20
  -1  -8   2   34.70    6.10
  -1  -8   2   39.00    6.20
  -1  -8   2   56.89   14.50
   0   8  -2   71.29    9.10
   0   8  -2   54.59   15.90
   0   8  -2  101.79   18.40
   0   8  -2   52.89    7.60
   0   8  -2   65.19    7.60
   0   8  -2   76.29    9.10
   0   8  -2   58.09    8.10
   0  -8   2   41.20   14.70
   0  -8   2   67.89    9.10
   0  -8   2   59.69    8.10
   0  -8   2   92.39   17.40
   0  -8   2   74.79    9.00
  -1   8  -2    1.40    1.50
  -1   8  -2   -1.00    0.70
  -1   8  -2   -5.40    5.60
  -1   8  -2    4.10    6.40
  -1   8  -2    0.30    1.60
  -1   8  -2    1.10    1.20
   1  -8   2    3.50    7.60
   1  -8   2   -0.90    0.50
   1  -8   2    0.20    1.80
   1  -8   2    5.90    6.20
   1  -8   2   -2.10    1.20
  -2   8  -2    3.40    1.90
  -2   8  -2   11.80    9.00
  -2   8  -2    1.90    1.40
  -2   8  -2    2.40    2.10
  -2   8  -2    0.60    2.10
   2  -8   2   -0.80    1.40
   2  -8   2    0.80    1.80
   2  -8   2   11.40    8.00
   2  -8   2    3.30    2.10
  -3   8  -2   17.00   10.80
  -3   8  -2   29.00    4.40
  -3   8  -2   32.60    5.90
  -3   8  -2   30.60    5.10
  -3   8  -2   24.00    5.40
   3  -8   2   24.10    5.10
   3  -8   2   27.70    5.40
   3  -8   2   39.30   13.20
   3  -8   2   34.80    5.70
   3  -8   2   23.40    5.40
  -4   8  -2    9.30    2.80
  -4   8  -2   30.50   12.60
  -4   8  -2   25.80    5.50
  -4   8  -2   27.70    5.60
  -4   8  -2   24.80   11.50
   4  -8   2   22.00   11.00
   4  -8   2   13.70   10.10
   4  -8   2   16.60    4.10
   4  -8   2   26.60    5.40
   4  -8   2   11.40    3.00
   4  -8   2   12.40    3.90
   4  -8   2   17.20    4.10
  -5   8  -2  149.39   15.70
  -5   8  -2  161.48   13.90
  -5   8  -2  181.88   30.60
  -5   8  -2  190.98   31.20
  -5   8  -2  155.18   15.30
   5  -8   2  176.98   27.90
   5  -8   2  179.58   28.50
   5  -8   2  170.38   16.10
   5  -8   2  157.98   15.40
   5  -8   2  158.68   13.70
   5  -8   2  155.78   15.30
   5  -8   2  171.28   15.30
  -6   8  -2   28.20   12.20
  -6   8  -2    8.60    3.60
  -6   8  -2   12.30    4.50
  -6   8  -2   -7.30   15.30
   6  -8   2   12.70    3.30
   6  -8   2   16.10   20.00
   6  -8   2    5.70    3.50
   6  -8   2   18.40   13.60
   6  -8   2   19.20    5.00
  -7   8  -2    8.10    3.90
  -7   8  -2    5.20    3.30
  -7   8  -2  -10.70   11.40
   7  -8   2    8.90   14.00
   7  -8   2   24.70   19.60
   7  -8   2    4.60    2.90
   7  -8   2    6.80    3.30
   7  -8   2    5.50    3.70
   7  -8   2    2.60    2.00
  -8   8  -2   -1.90   19.40
  -8   8  -2   -0.20    1.70
  -8   8  -2    9.00   15.90
  -8   8  -2   -0.20    2.70
  -8   8  -2   -2.70    1.90
   8  -8   2   -4.30    1.80
   8  -8   2    0.90    2.00
   8  -8   2    3.70    2.40
   8  -8   2  -22.70   18.00
   8  -8   2   -1.40    2.20
   8  -8   2   20.30   17.20
  -9   8  -2   -2.80    2.80
  -9   8  -2    0.20    1.50
  -9   8  -2   -3.60    2.30
  -9   8  -2   12.40   27.30
  -9   8  -2    2.30    3.20
   9  -8   2    2.80    3.20
   9  -8   2   36.60   24.10
   9  -8   2    9.30    4.90
   9  -8   2   -2.10    2.40
   9  -8   2   22.10   21.00
  10   7  -2    5.00    4.50
  10   7  -2    7.10    4.60
  10   7  -2  -16.80   24.40
  10   7  -2   -2.30    1.80
  10   7  -2    3.30    2.10
  10   7  -2    7.50    4.10
 -10  -7   2   23.60   29.10
 -10  -7   2   -1.20    2.30
 -10  -7   2   -2.10    2.70
 -10  -7   2    5.10    4.00
 -10  -7   2  -50.99   23.40
   9   7  -2   -1.80    0.90
   9   7  -2   -1.80    2.00
   9   7  -2  -15.60   25.80
   9   7  -2    1.10    2.90
   9   7  -2    1.10    3.00
   9   7  -2   -0.30    1.30
   9   7  -2    3.40    3.80
  -9  -7   2   -1.40    2.00
  -9  -7   2    1.10   23.90
  -9  -7   2   -0.10    1.80
  -9  -7   2    3.60    4.00
   8   7  -2    5.40    2.10
   8   7  -2   -4.10   20.20
   8   7  -2    5.70    4.30
   8   7  -2    1.20    3.00
   8   7  -2    4.80    3.10
   8   7  -2   -0.50    3.10
   8   7  -2    2.10    1.80
  -8  -7   2    1.50    3.50
  -8  -7   2   33.50   22.90
  -8  -7   2    4.30    3.30
  -8  -7   2    1.60    2.50
   7   7  -2    1.90    2.60
   7   7  -2    2.40    1.70
   7   7  -2   -1.30    1.90
   7   7  -2    3.10    2.40
   7   7  -2    1.00    1.20
   7   7  -2  -23.30   14.20
   7   7  -2    0.10    1.80
  -7  -7   2   -1.10    2.70
  -7  -7   2    1.40    2.40
  -7  -7   2   -0.80    1.60
  -7  -7   2    4.20    3.30
  -7  -7   2   -8.80   13.10
  -7  -7   2    3.30    2.90
   6   7  -2   42.90    7.40
   6   7  -2   33.20   16.10
   6   7  -2   33.10    5.10
   6   7  -2   33.70    7.50
   6   7  -2   57.49   20.10
   6   7  -2   32.90    7.10
   6   7  -2   41.20    4.70
   6   7  -2   34.80    6.10
  -6  -7   2   45.90    7.50
  -6  -7   2   27.50    5.80
  -6  -7   2   18.50    6.00
  -6  -7   2   31.80    6.90
  -6  -7   2   69.59   19.00
  -6  -7   2   31.70    7.50
  -6  -7   2   10.40   12.70
   5   7  -2   20.00    5.60
   5   7  -2   27.90    3.70
   5   7  -2   18.20    5.00
   5   7  -2   24.80    5.10
   5   7  -2   48.40   14.10
   5   7  -2   28.60    6.20
  -5  -7   2   44.20   13.90
  -5  -7   2   35.10    6.40
  -5  -7   2   23.90    5.30
  -5  -7   2   34.90    6.60
  -5  -7   2   23.40    5.20
  -5  -7   2   29.10    6.50
  -5  -7   2   63.19   17.60
   4   7  -2  172.58   16.00
   4   7  -2  206.28   30.00
   4   7  -2  148.89   14.80
   4   7  -2  175.28   15.80
   4   7  -2  164.88   14.20
  -4  -7   2  174.58   15.50
  -4  -7   2  176.88   15.90
  -4  -7   2  137.49   14.30
  -4  -7   2  178.08   27.70
  -4  -7   2  147.89   14.20
  -4  -7   2  142.79   14.50
   3   7  -2  144.79   13.60
   3   7  -2  126.59   12.60
   3   7  -2  133.19   11.90
   3   7  -2  166.88   25.70
   3   7  -2  120.09   12.80
  -3  -7   2  163.18   24.80
  -3  -7   2  113.89   10.60
  -3  -7   2  129.39   33.20
  -3  -7   2  129.49   13.20
  -3  -7   2  144.19   12.80
  -3  -7   2  150.48   12.70
  -3  -7   2  134.29   13.00
  -3  -7   2  134.39   12.50
   2   7  -2   66.89    9.00
   2   7  -2   79.99    9.90
   2   7  -2   88.19   17.50
   2   7  -2   67.49    8.80
   2   7  -2   78.29   16.30
   2   7  -2   73.49    8.40
  -2  -7   2   40.40   13.30
  -2  -7   2   72.59    9.60
  -2  -7   2   77.89    9.30
  -2  -7   2   71.49    8.70
  -2  -7   2   80.19    9.60
  -2  -7   2   70.79   15.80
  -2  -7   2   84.99    8.00
   1   7  -2   13.30    3.20
   1   7  -2   40.80   11.90
   1   7  -2   15.00    3.70
   1   7  -2   13.60    3.60
   1   7  -2   -0.20    6.50
   1   7  -2   11.40    3.40
  -1  -7   2   14.20    7.40
  -1  -7   2   16.50    8.90
  -1  -7   2   16.60    3.70
  -1  -7   2   16.70    4.20
  -1  -7   2   12.50    3.30
  -1  -7   2   14.50    3.40
   0   7  -2   21.50    4.10
   0   7  -2   32.20    5.10
   0   7  -2   28.10    5.20
   0   7  -2   19.20    9.20
   0   7  -2   34.70   11.40
   0   7  -2   27.00    4.30
   0   7  -2   31.70    5.20
   0  -7   2   29.70   11.30
   0  -7   2   32.50    5.60
   0  -7   2   20.40    4.30
   0  -7   2   49.80   11.70
   0  -7   2   34.50    5.50
  -1   7  -2   49.90    6.70
  -1   7  -2   44.90    6.50
  -1   7  -2   38.40    5.90
  -1   7  -2   44.70    5.70
  -1   7  -2   64.29   13.60
  -1   7  -2   49.60   11.00
   1  -7   2   34.50    9.90
   1  -7   2   41.30    6.30
   1  -7   2   49.80    6.90
   1  -7   2   37.20   12.20
   1  -7   2   45.40    6.60
  -2   7  -2    0.30    1.60
  -2   7  -2    3.00    1.70
  -2   7  -2    2.50    6.10
  -2   7  -2    1.50    1.60
  -2   7  -2    7.70    6.60
  -2   7  -2    2.00    1.10
   2  -7   2   -2.10    5.10
   2  -7   2   -0.90    1.30
   2  -7   2    0.20    1.90
   2  -7   2    4.80    6.50
   2  -7   2   -0.90    1.40
  -3   7  -2  394.06   38.60
  -3   7  -2  403.76   31.20
  -3   7  -2  384.46   30.90
  -3   7  -2  378.56   30.00
  -3   7  -2  425.06   30.00
  -3   7  -2  435.96   41.10
   3  -7   2  411.46   31.20
   3  -7   2  417.66   31.30
   3  -7   2  408.36   30.80
   3  -7   2  430.36   40.60
   3  -7   2  439.46   39.70
   3  -7   2  397.66   29.70
   3  -7   2  392.76   31.00
  -4   7  -2    0.30    7.70
  -4   7  -2    7.70    2.40
  -4   7  -2    4.20    7.80
  -4   7  -2    8.50    3.20
  -4   7  -2    8.70    3.00
   4  -7   2    2.80    1.90
   4  -7   2    6.40    2.60
   4  -7   2   12.50    7.90
   4  -7   2    9.10    3.40
   4  -7   2    3.20    2.20
   4  -7   2    9.00    3.30
   4  -7   2   -1.80    7.20
  -5   7  -2  576.44   42.20
  -5   7  -2  573.64   56.19
  -5   7  -2  578.94   51.89
  -5   7  -2  586.64   42.80
   5  -7   2  549.25   42.50
   5  -7   2  556.64   40.40
   5  -7   2  499.55   52.09
   5  -7   2  534.05   41.70
   5  -7   2  530.45   52.59
   5  -7   2  562.14   42.20
  -6   7  -2   21.40   15.80
  -6   7  -2    6.90    3.50
  -6   7  -2   14.90   10.40
   6  -7   2   -7.90   10.60
   6  -7   2    6.80    2.50
   6  -7   2    3.00    2.50
   6  -7   2    3.90    2.50
   6  -7   2    4.10    2.50
   6  -7   2    7.80   13.50
  -7   7  -2   69.09   10.80
  -7   7  -2   50.79    8.50
  -7   7  -2   48.50   17.70
  -7   7  -2   61.79    7.30
   7  -7   2   55.49    8.90
   7  -7   2   55.89    7.50
   7  -7   2   80.39   24.60
   7  -7   2   60.19    9.80
   7  -7   2   54.99    9.00
  -8   7  -2   39.70    8.20
  -8   7  -2   27.90    7.40
  -8   7  -2   32.60    5.10
  -8   7  -2   35.20   21.30
  -8   7  -2   23.40   16.20
  -8   7  -2   30.10    6.50
   8  -7   2   29.70    7.40
   8  -7   2   49.80   18.00
   8  -7   2   49.00   19.30
   8  -7   2   30.20    5.50
   8  -7   2   33.90    7.00
   8  -7   2   43.70    8.20
  -9   7  -2   49.80   10.20
  -9   7  -2   51.79   28.20
  -9   7  -2   47.90    6.30
  -9   7  -2   48.00    9.10
  -9   7  -2  112.39   25.40
   9  -7   2   66.49   10.00
   9  -7   2   54.99    9.80
   9  -7   2   43.30   23.50
   9  -7   2   58.79   10.40
  10   6  -2    3.90    3.10
  10   6  -2   17.40   23.20
  10   6  -2   -1.80    1.40
  10   6  -2    0.30    2.90
  10   6  -2  -15.50   23.80
  10   6  -2    6.20    4.70
  10   6  -2    2.60    3.90
  10   6  -2   -4.10    1.70
 -10  -6   2   -2.20   24.10
 -10  -6   2   -1.80    2.30
 -10  -6   2   -1.00    1.10
 -10  -6   2    0.80    2.10
 -10  -6   2    3.40    4.00
   9   6  -2    6.90    4.60
   9   6  -2   15.60    3.60
   9   6  -2    8.30    4.40
   9   6  -2  -18.90   23.30
   9   6  -2   12.30   20.60
   9   6  -2   17.80    3.40
   9   6  -2   10.50    4.50
  -9  -6   2    9.60    5.00
  -9  -6   2   12.80    5.40
  -9  -6   2   19.70    5.30
  -9  -6   2   28.50   20.50
  -9  -6   2   19.10    5.10
  -9  -6   2  -11.20   19.40
   8   6  -2  -13.80   14.90
   8   6  -2   -2.20    1.90
   8   6  -2    1.60    2.60
   8   6  -2   -1.50    2.80
   8   6  -2    2.70    2.90
   8   6  -2    0.10    1.40
   8   6  -2    0.10    1.70
   8   6  -2    1.20   19.90
   8   6  -2    2.80    1.60
  -8  -6   2    1.90    2.20
  -8  -6   2   19.60   19.40
  -8  -6   2    3.70    3.40
  -8  -6   2   -4.10    1.80
  -8  -6   2   16.00   20.00
   7   6  -2   18.50   15.20
   7   6  -2   -8.00   12.90
   7   6  -2    0.00    2.20
   7   6  -2    7.70    4.10
   7   6  -2    0.00    1.20
   7   6  -2    2.00    1.60
   7   6  -2    0.80    2.50
   7   6  -2   -1.50    1.40
  -7  -6   2  -14.00   15.00
  -7  -6   2   -2.40    2.00
  -7  -6   2   21.40   12.50
  -7  -6   2    5.40    3.70
  -7  -6   2   -1.10    1.70
  -7  -6   2   -1.50    0.80
   6   6  -2    8.20    3.20
   6   6  -2    6.50    2.00
   6   6  -2    5.00    3.50
   6   6  -2    5.50    3.10
   6   6  -2    3.20    1.60
   6   6  -2    4.70    3.10
  -6  -6   2   11.60   11.20
  -6  -6   2    5.30    2.70
  -6  -6   2    6.70    3.60
  -6  -6   2    6.00    3.00
  -6  -6   2    4.10    2.50
   5   6  -2   -1.00    1.40
   5   6  -2   -2.80    1.70
   5   6  -2    2.00    1.20
   5   6  -2    2.20    1.80
   5   6  -2   -1.50    1.10
   5   6  -2   13.20   11.50
  -5  -6   2   -1.40    1.40
  -5  -6   2   -1.30    9.30
  -5  -6   2    4.10    2.30
  -5  -6   2   -1.90    1.10
  -5  -6   2    1.10    2.00
  -5  -6   2   -1.60    2.00
   4   6  -2  425.46   29.10
   4   6  -2  396.06   41.80
   4   6  -2  358.46   30.90
   4   6  -2  383.96   43.30
   4   6  -2  404.76   30.50
   4   6  -2  375.46   31.60
   4   6  -2  440.56   32.40
  -4  -6   2  434.36   42.10
  -4  -6   2  404.66   31.20
  -4  -6   2  414.76   30.70
  -4  -6   2  391.16   31.10
  -4  -6   2  374.86   40.40
  -4  -6   2  417.96   32.20
  -4  -6   2  425.36   31.90
   3   6  -2  260.97   21.10
   3   6  -2  246.08   29.40
   3   6  -2  281.37   21.20
   3   6  -2  252.47   20.00
   3   6  -2  255.67   21.40
  -3  -6   2  274.87   19.20
  -3  -6   2  232.98   20.00
  -3  -6   2  263.07   20.80
  -3  -6   2  262.87   21.20
  -3  -6   2  226.08   20.90
  -3  -6   2  217.48   20.10
  -3  -6   2  286.07   29.60
  -3  -6   2  311.17   30.30
   2   6  -2   43.00   11.60
   2   6  -2   38.90    5.80
   2   6  -2   39.10    6.20
   2   6  -2   31.80   11.00
   2   6  -2   38.60    5.30
   2   6  -2   43.00    6.20
  -2  -6   2   35.30    5.30
  -2  -6   2   29.50    5.10
  -2  -6   2   29.50    5.50
  -2  -6   2   24.50    9.40
  -2  -6   2   67.59   14.50
  -2  -6   2   42.10    6.10
  -2  -6   2   38.90    4.70
   1   6  -2   98.49    9.80
   1   6  -2   93.49    9.50
   1   6  -2   94.59    9.50
   1   6  -2   97.79    9.00
   1   6  -2  110.59   17.80
   1   6  -2  127.29   18.60
  -1  -6   2  102.69    9.70
  -1  -6   2   98.49    9.40
  -1  -6   2  146.99   21.10
  -1  -6   2   94.29    9.70
  -1  -6   2   98.49    9.20
  -1  -6   2  112.49   17.40
   0   6  -2   13.10    3.20
   0   6  -2   13.20    2.70
   0   6  -2   16.50    3.20
   0   6  -2   16.30    6.60
   0   6  -2   11.60    3.00
   0   6  -2    4.60    2.30
   0   6  -2   22.80    7.70
   0  -6   2   12.50    3.10
   0  -6   2    8.00    2.60
   0  -6   2    6.60    7.40
   0  -6   2    6.00    5.30
   0  -6   2    8.50    2.40
  -1   6  -2   -1.70    4.40
  -1   6  -2    0.40    1.10
  -1   6  -2   -0.10    1.20
  -1   6  -2    2.30    4.80
  -1   6  -2    2.30    1.30
  -1   6  -2    0.10    1.40
   1  -6   2    1.80    1.70
   1  -6   2    2.40    4.50
   1  -6   2   -3.60    6.40
   1  -6   2    0.80    1.40
   1  -6   2    1.50    1.20
  -2   6  -2   32.00    4.30
  -2   6  -2   25.70    4.50
  -2   6  -2   22.70    4.50
  -2   6  -2   32.00    4.40
  -2   6  -2   37.20   10.70
  -2   6  -2   23.10    8.00
   2  -6   2   14.40    7.90
   2  -6   2   31.40    4.10
   2  -6   2   27.90    4.70
   2  -6   2   35.30    5.40
   2  -6   2   14.50    7.80
   2  -6   2   30.40    4.70
   2  -6   2   29.60    4.90
  -3   6  -2  572.24   41.10
  -3   6  -2  567.04   41.30
  -3   6  -2  564.44   49.90
  -3   6  -2  571.54   40.10
  -3   6  -2  590.54   48.40
  -3   6  -2  544.05   40.00
   3  -6   2  555.34   39.90
   3  -6   2  516.95   41.10
   3  -6   2  531.25   41.00
   3  -6   2  561.54   49.10
   3  -6   2  584.14   41.00
   3  -6   2  584.64   49.30
  -4   6  -2    0.70    1.90
  -4   6  -2    4.00    9.80
  -4   6  -2    1.70    1.60
  -4   6  -2    7.20    7.10
   4  -6   2    9.80    7.80
   4  -6   2    0.60    1.20
   4  -6   2    0.80    2.00
   4  -6   2   11.70    9.10
   4  -6   2    1.30    2.10
   4  -6   2   -0.90    1.40
  -5   6  -2   20.10   11.90
  -5   6  -2   37.20    6.70
  -5   6  -2   29.50    5.70
  -5   6  -2   45.50   12.10
   5  -6   2   24.20    5.60
   5  -6   2   31.20    5.70
   5  -6   2   49.99   14.30
   5  -6   2   45.80   14.30
   5  -6   2   40.00    6.60
   5  -6   2   31.00    5.00
  -6   6  -2    3.30   10.70
  -6   6  -2    0.80    2.10
  -6   6  -2   -8.00    8.80
  -6   6  -2    4.20    2.70
  -6   6  -2    3.80    3.20
   6  -6   2    7.00   10.00
   6  -6   2    4.20    2.40
   6  -6   2    3.50   10.50
   6  -6   2    2.90    2.70
   6  -6   2    3.70    2.60
   6  -6   2    5.10    2.90
  -7   6  -2    8.90    4.20
  -7   6  -2    5.30    2.70
  -7   6  -2    6.00    2.10
  -7   6  -2    5.80    3.30
  -7   6  -2    9.80    3.60
  -7   6  -2  -18.80   14.20
   7  -6   2   12.90   14.60
   7  -6   2    5.60    3.40
   7  -6   2   11.00    3.20
   7  -6   2    5.50   12.60
  -8   6  -2   -0.40    1.60
  -8   6  -2   -0.90    1.20
  -8   6  -2    3.20    3.00
  -8   6  -2    4.10    3.20
  -8   6  -2   -1.30    2.40
  -8   6  -2   -3.80   16.00
  -8   6  -2  -14.60   16.60
   8  -6   2    2.30    3.50
   8  -6   2   -1.00    2.30
   8  -6   2   -0.20    1.70
   8  -6   2   -3.30    1.40
   8  -6   2  -15.10   16.50
  -9   6  -2   -0.60    1.30
  -9   6  -2   -0.90    2.50
  -9   6  -2  -35.60   15.40
  -9   6  -2   -1.50    2.10
  -9   6  -2   -4.40    2.40
  -9   6  -2   -5.30   20.00
  -9   6  -2   -2.50    2.00
   9  -6   2   -0.20    2.10
   9  -6   2   -1.00   20.80
   9  -6   2    5.30    3.80
   9  -6   2    0.70    2.50
  10   5  -2   12.00    5.60
  10   5  -2   41.30   31.70
  10   5  -2   18.20    5.70
  10   5  -2   26.50   31.60
  10   5  -2   23.90    6.00
  10   5  -2   17.60    4.60
  10   5  -2   24.40    5.90
 -10  -5   2   20.60    5.90
 -10  -5   2    2.10   32.60
 -10  -5   2    7.80   25.40
 -10  -5   2   19.10    6.80
 -10  -5   2   13.70    6.10
 -10  -5   2   18.30    5.10
   9   5  -2    5.60   18.20
   9   5  -2   11.50    4.20
   9   5  -2   13.10    4.40
   9   5  -2   11.70    5.20
   9   5  -2   14.90    3.90
   9   5  -2   20.20    5.60
   9   5  -2   45.90   25.30
  -9  -5   2   34.80   23.50
  -9  -5   2   15.90    4.90
  -9  -5   2   23.40    6.30
  -9  -5   2   18.80    6.10
  -9  -5   2    6.70   24.90
  -9  -5   2   16.70    6.00
   8   5  -2   21.40   15.30
   8   5  -2    8.40    4.20
   8   5  -2   12.00    4.30
   8   5  -2   16.10    4.50
   8   5  -2    8.80    4.10
   8   5  -2    9.50    2.90
   8   5  -2    8.50   16.30
   8   5  -2   11.70    4.50
  -8  -5   2   16.30   16.40
  -8  -5   2   13.00    5.00
  -8  -5   2   11.40    3.90
  -8  -5   2   20.50   18.40
  -8  -5   2   18.10    5.10
  -8  -5   2   18.60    5.50
   7   5  -2   14.90    4.80
   7   5  -2    4.90    2.10
   7   5  -2    9.40   12.90
   7   5  -2    3.10    2.70
   7   5  -2    7.00    2.50
   7   5  -2    9.00    3.20
   7   5  -2    7.40    3.00
   7   5  -2    6.60    3.30
   7   5  -2   12.00   13.10
  -7  -5   2    4.50    3.10
  -7  -5   2    2.30   13.00
  -7  -5   2   -0.30    1.80
  -7  -5   2    5.40    3.00
  -7  -5   2    7.60   11.60
   6   5  -2   -0.90    1.90
   6   5  -2    0.20    1.10
   6   5  -2    2.40    2.00
   6   5  -2    0.90    2.10
   6   5  -2   -0.10    0.90
   6   5  -2    0.30    1.80
   6   5  -2   -5.10   12.00
   6   5  -2    4.10    2.60
  -6  -5   2    1.00   13.30
  -6  -5   2    2.80   11.00
  -6  -5   2   -1.70    1.90
  -6  -5   2    3.90    2.30
  -6  -5   2    2.10    2.00
  -6  -5   2    1.20    2.00
   5   5  -2   15.90    4.50
   5   5  -2   16.30    3.80
   5   5  -2   18.10    3.10
   5   5  -2   17.10    3.10
   5   5  -2   16.80    4.10
   5   5  -2   24.90    5.30
   5   5  -2    2.70    9.70
  -5  -5   2   15.50    4.50
  -5  -5   2   25.60    4.90
  -5  -5   2   18.90    4.70
  -5  -5   2   18.60    9.50
  -5  -5   2   12.10    9.40
  -5  -5   2   25.00    4.70
  -5  -5   2   21.20    4.60
   4   5  -2   29.80    5.70
   4   5  -2   44.70    6.00
   4   5  -2   48.80    4.70
   4   5  -2   40.50    6.70
   4   5  -2   50.09    7.40
   4   5  -2   34.90   12.80
  -4  -5   2   61.89   14.50
  -4  -5   2   34.70   10.50
  -4  -5   2   50.29    6.90
  -4  -5   2   34.90    5.50
  -4  -5   2   40.70    6.70
  -4  -5   2   54.79    7.50
  -4  -5   2   43.30    6.60
   3   5  -2   58.99    6.10
   3   5  -2   54.69   13.90
   3   5  -2   55.19    7.80
   3   5  -2   47.60    6.90
   3   5  -2   63.89   13.60
   3   5  -2   59.29    5.60
   3   5  -2   64.09    7.90
  -3  -5   2   72.09    8.60
  -3  -5   2   55.19    7.10
  -3  -5   2   48.70   13.00
  -3  -5   2   79.79    8.40
  -3  -5   2   56.29    5.50
  -3  -5   2   75.59   15.00
  -3  -5   2   63.99    7.00
  -3  -5   2   64.69    8.20
   2   5  -2   69.99    6.60
   2   5  -2   68.49    8.00
   2   5  -2   55.89    7.40
   2   5  -2   62.19    7.50
  -2  -5   2   73.99    6.30
  -2  -5   2   60.99    7.70
  -2  -5   2   66.29    6.60
  -2  -5   2   55.89   12.60
  -2  -5   2   70.89    7.10
  -2  -5   2   68.09    7.10
   1   5  -2  123.19   10.80
   1   5  -2  179.98   21.30
   1   5  -2  127.99   11.50
   1   5  -2  133.49   11.50
   1   5  -2  125.29   11.30
  -1  -5   2  130.19   11.40
  -1  -5   2  148.09   19.10
  -1  -5   2  142.69   19.70
  -1  -5   2  129.59   11.60
  -1  -5   2  123.99   10.90
  -1  -5   2  129.99   10.70
  -1  -5   2  143.99   11.50
   0   5  -2  395.06   27.80
   0   5  -2  395.16   27.90
   0   5  -2  355.16   28.00
   0   5  -2  390.46   34.60
   0   5  -2  426.36   34.70
   0   5  -2  385.96   28.40
   0   5  -2  385.36   28.20
   0  -5   2  393.06   28.20
   0  -5   2  389.76   34.90
   0  -5   2  368.66   27.90
   0  -5   2  356.06   27.90
   0  -5   2  393.66   28.50
   0  -5   2  358.36   33.20
  -1   5  -2  115.99   17.40
  -1   5  -2  142.09   11.80
  -1   5  -2  144.09   11.40
  -1   5  -2  128.29   11.40
  -1   5  -2  135.09   18.00
  -1   5  -2  155.38   12.10
   1  -5   2  160.88   18.30
   1  -5   2  142.79   11.80
   1  -5   2  139.49   11.70
   1  -5   2  128.79   17.40
   1  -5   2  141.79   11.90
  -2   5  -2  125.39   11.20
  -2   5  -2  155.28   20.60
  -2   5  -2  157.28   12.30
  -2   5  -2  183.78   21.30
  -2   5  -2  136.79   11.40
  -2   5  -2  142.89   12.10
   2  -5   2  146.29   12.00
   2  -5   2  162.78   19.90
   2  -5   2  141.29   12.10
   2  -5   2  148.39   12.20
   2  -5   2  112.19   17.90
   2  -5   2  132.29   11.30
  -3   5  -2  122.59   11.70
  -3   5  -2  127.19   11.10
  -3   5  -2  134.89   12.10
  -3   5  -2  118.49   18.20
  -3   5  -2  135.49   20.50
   3  -5   2  157.68   20.90
   3  -5   2  140.09   12.20
   3  -5   2  126.69   11.80
   3  -5   2  145.19   12.00
   3  -5   2  140.29   11.30
   3  -5   2  179.88   22.40
  -4   5  -2  303.57   24.00
  -4   5  -2  321.87   24.60
  -4   5  -2  338.97   31.80
  -4   5  -2  331.17   33.10
   4  -5   2  270.27   23.60
   4  -5   2  298.27   24.30
   4  -5   2  300.77   31.60
   4  -5   2  289.97   31.60
   4  -5   2  304.47   24.00
   4  -5   2  322.47   23.20
  -5   5  -2  136.09   21.50
  -5   5  -2  121.79   13.30
  -5   5  -2  128.89   13.00
  -5   5  -2  152.58   13.40
  -5   5  -2  115.29   23.00
   5  -5   2  159.38   13.70
   5  -5   2  154.18   14.00
   5  -5   2  138.69   13.20
   5  -5   2  144.99   12.40
   5  -5   2  179.78   26.10
   5  -5   2  166.28   24.30
  -6   5  -2  472.95   34.10
  -6   5  -2  342.57   43.80
  -6   5  -2  474.65   44.50
  -6   5  -2  430.66   34.70
  -6   5  -2  436.96   34.00
   6  -5   2  472.55   35.00
   6  -5   2  473.95   46.20
   6  -5   2  433.46   32.90
   6  -5   2  429.86   34.00
   6  -5   2  409.16   33.70
  -7   5  -2   10.50    3.50
  -7   5  -2   12.40    4.30
  -7   5  -2   10.40    2.60
  -7   5  -2    6.70    3.20
  -7   5  -2   -3.10   13.70
  -7   5  -2    8.50    4.40
   7  -5   2   10.50    3.80
   7  -5   2   12.00   12.80
   7  -5   2   15.60    5.30
   7  -5   2   27.60   13.20
  -8   5  -2   15.40    5.00
  -8   5  -2   11.70    4.30
  -8   5  -2    4.90    2.80
  -8   5  -2    5.70    4.10
  -8   5  -2   10.90    2.60
   8  -5   2    6.50    4.40
   8  -5   2   43.00   16.80
   8  -5   2   13.30    3.60
   8  -5   2   14.10    4.30
   8  -5   2   20.10   17.50
   8  -5   2   10.60    4.30
  -9   5  -2   -1.20    2.40
  -9   5  -2    0.90    2.50
  -9   5  -2   -0.20    1.30
  -9   5  -2   -1.80    2.00
  -9   5  -2   10.30   20.50
  -9   5  -2   -9.90   23.50
  -9   5  -2   -5.20    1.90
   9  -5   2   11.80    5.30
   9  -5   2    6.90   19.60
   9  -5   2    0.10    2.60
   9  -5   2   -2.50    1.90
  11   4  -2    1.00    2.70
  11   4  -2   33.10   30.90
  11   4  -2    4.20    4.10
  11   4  -2    2.70    4.40
  11   4  -2    5.70    3.30
 -11  -4   2    3.00    4.10
 -11  -4   2    0.50    2.20
 -11  -4   2    6.70    4.60
 -11  -4   2   19.80   31.40
 -11  -4   2  -29.40   27.30
 -11  -4   2    9.60    5.60
  10   4  -2   12.00   21.80
  10   4  -2   10.60    5.40
  10   4  -2   47.40   23.10
  10   4  -2    3.90    4.00
  10   4  -2   12.80    5.80
  10   4  -2    9.70    4.10
 -10  -4   2    9.40    4.00
 -10  -4   2   13.50    5.60
 -10  -4   2   10.20    4.60
 -10  -4   2   10.00   19.60
 -10  -4   2   13.40    5.80
 -10  -4   2   -8.80   21.90
   9   4  -2   50.49   21.40
   9   4  -2   37.90    8.60
   9   4  -2   39.20    7.30
   9   4  -2   41.40    7.80
   9   4  -2   32.00    8.00
   9   4  -2   34.50   19.80
   9   4  -2   35.30    8.20
  -9  -4   2   71.69   22.50
  -9  -4   2   37.80    7.50
  -9  -4   2   32.00    6.30
  -9  -4   2   39.50   21.00
  -9  -4   2   43.70    8.70
  -9  -4   2   33.40    8.10
   8   4  -2   23.00    6.20
   8   4  -2   20.20    6.10
   8   4  -2   16.20    4.80
   8   4  -2   39.00   19.00
   8   4  -2   17.50    6.00
   8   4  -2   28.90   16.20
   8   4  -2   25.10    5.40
  -8  -4   2   10.30   15.80
  -8  -4   2   26.50   19.10
  -8  -4   2   21.30    5.00
  -8  -4   2   23.40    5.60
  -8  -4   2   23.80    6.30
  -8  -4   2   22.20    5.80
   7   4  -2   48.40    8.10
   7   4  -2   55.39    8.20
   7   4  -2   46.30    7.20
   7   4  -2   49.10    5.00
   7   4  -2   59.49   20.00
   7   4  -2   40.40    8.10
   7   4  -2   44.40    6.40
   7   4  -2   49.10    8.60
  -7  -4   2   50.49    8.90
  -7  -4   2   38.20    7.70
  -7  -4   2   37.50   18.70
  -7  -4   2   56.09   15.70
  -7  -4   2   56.39    8.10
  -7  -4   2   58.09    8.10
   6   4  -2   70.79   19.70
   6   4  -2   20.00    4.60
   6   4  -2   24.90    5.80
   6   4  -2   33.50    4.80
   6   4  -2   22.20    4.80
   6   4  -2   28.20    5.00
   6   4  -2   22.90    5.50
   6   4  -2   25.10    3.40
  -6  -4   2   20.50    4.60
  -6  -4   2   18.60    5.50
  -6  -4   2   67.39   17.30
  -6  -4   2   43.70    7.10
  -6  -4   2   24.30    5.00
   5   4  -2   11.60    2.30
   5   4  -2   19.40    3.40
   5   4  -2    9.60    8.70
   5   4  -2   18.60    4.10
   5   4  -2   23.60    5.20
   5   4  -2   12.20    3.10
   5   4  -2   14.90    3.70
   5   4  -2   17.30    4.60
   5   4  -2   18.70   10.10
  -5  -4   2   14.60    4.00
  -5  -4   2   10.90   10.10
  -5  -4   2   18.30    3.70
  -5  -4   2   15.90    4.50
  -5  -4   2   19.00    4.10
  -5  -4   2   20.50    9.50
  -5  -4   2   17.10    3.90
   4   4  -2  139.69   22.20
   4   4  -2  138.39   13.90
   4   4  -2  160.08   13.80
   4   4  -2  164.88   13.00
   4   4  -2  165.78   24.50
   4   4  -2  162.58   12.50
  -4  -4   2  176.98   13.90
  -4  -4   2  154.38   24.20
  -4  -4   2  167.18   23.40
  -4  -4   2  150.58   13.50
  -4  -4   2  154.58   14.20
  -4  -4   2  159.58   13.10
  -4  -4   2  143.69   14.00
   3   4  -2    8.50    2.60
   3   4  -2   16.60    7.70
   3   4  -2    5.40    1.80
   3   4  -2    8.80    2.70
   3   4  -2   10.80    7.50
   3   4  -2    8.10    1.90
   3   4  -2    9.60    2.70
  -3  -4   2    4.20    1.70
  -3  -4   2   15.60    6.30
  -3  -4   2    5.50    1.60
  -3  -4   2    4.90    2.30
  -3  -4   2   14.10    7.10
  -3  -4   2    6.50    2.20
  -3  -4   2    3.70    2.10
   2   4  -2  203.98   20.10
   2   4  -2  164.38   13.40
   2   4  -2  163.48   19.40
   2   4  -2  162.48   12.40
   2   4  -2  174.58   12.40
   2   4  -2  149.69   13.00
  -2  -4   2  147.49   22.10
  -2  -4   2  159.38   13.20
  -2  -4   2  159.48   12.30
  -2  -4   2  150.08   13.30
  -2  -4   2  156.78   13.10
  -2  -4   2  140.19   13.00
  -2  -4   2  146.09   19.80
   1   4  -2  133.09   11.00
   1   4  -2  120.29   10.80
   1   4  -2  126.69   15.30
   1   4  -2  125.29   10.80
   1   4  -2  114.99   10.20
   1   4  -2  135.89   15.40
  -1  -4   2  129.39   14.70
  -1  -4   2  150.68   11.40
  -1  -4   2  136.59   10.50
  -1  -4   2  133.99   15.80
  -1  -4   2  132.99   10.90
  -1  -4   2  132.29   10.90
  -1  -4   2  132.69   11.10
   0   4  -2  367.36   25.20
   0   4  -2  343.37   26.20
   0   4  -2  373.56   25.50
   0   4  -2  374.56   30.50
   0   4  -2  334.37   25.40
   0   4  -2  317.47   29.60
   0  -4   2  354.66   25.60
   0  -4   2  338.77   25.30
   0  -4   2  349.37   25.20
   0  -4   2  298.57   28.80
  -1   4  -2 1492.05  109.39
   1  -4   2 1529.15  109.29
   1  -4   2 1547.35  110.29
  -2   4  -2  302.37   21.80
  -2   4  -2  275.47   21.20
  -2   4  -2  295.27   20.90
  -2   4  -2  279.67   21.50
  -2   4  -2  295.47   26.30
  -2   4  -2  265.17   26.60
   2  -4   2  325.77   27.50
   2  -4   2  289.07   26.50
   2  -4   2  286.37   21.30
   2  -4   2  282.67   21.60
   2  -4   2  300.57   21.80
   2  -4   2  268.97   21.50
  -3   4  -2 1000.10   68.39
  -3   4  -2  970.90   75.79
  -3   4  -2  878.51   73.69
   3  -4   2  971.90   74.99
   3  -4   2 1001.40   67.79
   3  -4   2  970.30   68.29
   3  -4   2  990.80   75.29
  -4   4  -2   60.79    7.90
  -4   4  -2   60.09    7.60
  -4   4  -2   57.19   12.50
  -4   4  -2   41.50    6.40
  -4   4  -2   65.89   15.30
   4  -4   2   55.89    6.00
   4  -4   2   56.39    7.60
   4  -4   2   77.09    8.70
   4  -4   2   49.70   13.10
   4  -4   2   85.99   16.10
   4  -4   2   55.99    7.30
  -5   4  -2   15.30    9.40
  -5   4  -2    6.40    7.00
  -5   4  -2    2.40    1.90
  -5   4  -2    1.60    1.10
  -5   4  -2    1.70    1.90
  -5   4  -2    6.20    2.60
   5  -4   2    3.70    1.70
   5  -4   2   14.80    8.60
   5  -4   2    1.50    2.10
   5  -4   2    1.30    2.00
   5  -4   2    4.00    6.60
   5  -4   2    0.40    1.20
  -6   4  -2    5.20    2.80
  -6   4  -2   11.90    3.40
  -6   4  -2    4.80    9.40
  -6   4  -2    7.80    3.30
  -6   4  -2   11.50   10.20
  -6   4  -2    6.80    1.80
  -6   4  -2   12.40    4.90
   6  -4   2   16.10    4.60
   6  -4   2    5.30    2.70
   6  -4   2    2.30    9.20
   6  -4   2    2.60   10.00
   6  -4   2    6.60    3.10
   6  -4   2   11.20    3.10
  -7   4  -2   48.00   16.90
  -7   4  -2   16.80    4.60
  -7   4  -2   17.90    3.10
  -7   4  -2    9.40    4.00
  -7   4  -2   16.50    5.30
   7  -4   2   26.60   15.40
   7  -4   2   28.60    5.10
   7  -4   2   14.20    4.90
   7  -4   2   21.00    5.70
   7  -4   2   15.00   16.10
   7  -4   2   19.90    5.00
  -8   4  -2   -0.90    2.00
  -8   4  -2    0.20    2.50
  -8   4  -2   -6.20   16.80
  -8   4  -2    0.60    2.60
  -8   4  -2    2.50    2.30
  -8   4  -2   12.90   14.10
   8  -4   2   -0.10    2.50
   8  -4   2   -9.00   12.50
   8  -4   2    4.20    2.90
   8  -4   2   -2.40    1.80
   8  -4   2    6.30    3.60
   8  -4   2   36.50   15.10
  -9   4  -2    2.20    2.90
  -9   4  -2    5.10    3.40
  -9   4  -2   -8.30   15.30
  -9   4  -2    2.60    1.80
  -9   4  -2   24.80   20.00
  -9   4  -2    0.90    2.10
  -9   4  -2    1.50    2.60
   9  -4   2   -8.30   15.10
   9  -4   2    2.60    3.30
   9  -4   2    1.10    2.40
   9  -4   2    6.50    3.90
 -10   4  -2   -1.90    1.80
 -10   4  -2   -0.10    2.70
 -10   4  -2   -3.70    1.80
 -10   4  -2    8.50   24.00
 -10   4  -2    1.70    3.60
  10  -4   2   -1.50    2.30
  10  -4   2   -0.60    3.20
  10  -4   2    7.40   24.40
  10  -4   2    0.20    3.30
  10  -4   2   17.10   23.30
  11   3  -2    1.50    3.20
  11   3  -2    0.00    3.50
  11   3  -2    1.70    4.00
  11   3  -2  -25.90   22.80
  11   3  -2   -1.00    2.30
  11   3  -2    1.80    2.70
 -11  -3   2  -22.30   26.70
 -11  -3   2    3.10    2.70
 -11  -3   2   11.80   34.80
 -11  -3   2   -3.20    2.90
 -11  -3   2   -1.60    1.00
  10   3  -2    2.70    2.80
  10   3  -2    2.50    3.80
  10   3  -2    3.40    4.30
  10   3  -2    1.90    3.70
  10   3  -2   34.10   22.00
  10   3  -2   -1.20    1.20
  10   3  -2  -16.10   21.60
 -10  -3   2   -1.10    2.60
 -10  -3   2   53.99   28.50
 -10  -3   2   -0.20    3.00
 -10  -3   2    1.70    2.80
 -10  -3   2    4.80   17.40
 -10  -3   2   -0.30    2.10
   9   3  -2  207.18   36.30
   9   3  -2  240.28   37.90
   9   3  -2  164.68   15.70
   9   3  -2  134.09   17.70
   9   3  -2  138.59   16.80
   9   3  -2  177.28   15.80
   9   3  -2  132.59   17.80
  -9  -3   2  136.39   18.00
  -9  -3   2  147.49   14.80
  -9  -3   2  221.88   37.80
  -9  -3   2  249.78   36.90
  -9  -3   2  147.39   18.20
  -9  -3   2  149.88   15.30
   8   3  -2   43.60   17.40
   8   3  -2   58.79    9.60
   8   3  -2   61.59   20.10
   8   3  -2   49.10    9.30
   8   3  -2   56.09    8.60
   8   3  -2   55.99    8.50
  -8  -3   2   56.69    8.30
  -8  -3   2   65.29    9.00
  -8  -3   2   62.39   19.10
  -8  -3   2   61.19   10.10
  -8  -3   2   82.59   11.10
  -8  -3   2   24.00   19.60
   7   3  -2  250.97   19.80
   7   3  -2  256.57   21.70
   7   3  -2  236.48   21.20
   7   3  -2  238.58   20.30
   7   3  -2  229.98   19.80
   7   3  -2  171.28   32.20
  -7  -3   2  233.88   21.20
  -7  -3   2  355.46   42.00
  -7  -3   2  211.68   20.60
  -7  -3   2  234.38   19.80
  -7  -3   2  252.77   35.70
  -7  -3   2  212.58   19.70
   6   3  -2   42.60    6.20
   6   3  -2   46.60    4.30
   6   3  -2   39.90    7.30
   6   3  -2   45.60    7.70
   6   3  -2   38.70    6.40
   6   3  -2   46.50    6.90
   6   3  -2   36.30   14.80
  -6  -3   2   42.50    7.30
  -6  -3   2   49.90   15.80
  -6  -3   2   47.70    6.80
  -6  -3   2   33.50    6.00
  -6  -3   2   45.90    7.60
  -6  -3   2   37.10   15.10
   5   3  -2  571.84   50.79
   5   3  -2  530.65   40.90
   5   3  -2  556.14   38.80
   5   3  -2  547.55   41.90
   5   3  -2  544.65   55.79
   5   3  -2  570.44   40.20
   5   3  -2  578.84   41.30
   5   3  -2  576.24   40.40
   5   3  -2  575.94   42.00
  -5  -3   2  514.15   40.80
  -5  -3   2  570.24   41.10
  -5  -3   2  561.44   42.00
  -5  -3   2  493.95   50.59
  -5  -3   2  634.44   51.49
  -5  -3   2  565.44   41.90
   4   3  -2   43.10   11.10
   4   3  -2   29.50    5.00
   4   3  -2   23.60    3.60
   4   3  -2   26.70    2.80
   4   3  -2   32.90    9.80
   4   3  -2   45.00    6.50
   4   3  -2   24.00    4.40
   4   3  -2   36.70    4.60
   4   3  -2   26.70    4.50
  -4  -3   2   24.10    4.80
  -4  -3   2   29.00    4.60
  -4  -3   2   24.60    4.40
  -4  -3   2   28.00    9.30
  -4  -3   2   25.70    4.00
  -4  -3   2   32.20    5.00
  -4  -3   2   28.40   10.10
   3   3  -2  323.27   31.20
   3   3  -2  305.17   24.40
   3   3  -2  319.97   24.20
   3   3  -2  343.57   30.80
   3   3  -2  336.57   23.40
   3   3  -2  342.87   24.70
   3   3  -2  326.17   23.30
  -3  -3   2  342.77   30.50
  -3  -3   2  327.77   24.20
  -3  -3   2  311.17   24.50
  -3  -3   2  277.77   24.10
  -3  -3   2  323.27   31.00
  -3  -3   2  323.07   24.10
  -3  -3   2  319.27   23.40
   2   3  -2  638.44   50.39
   2   3  -2  606.04   49.80
  -2  -3   2  629.44   44.50
  -2  -3   2  640.84   49.60
  -2  -3   2  609.64   49.20
   1   3  -2    4.40    3.20
   1   3  -2    1.30    1.00
   1   3  -2    2.20    0.80
   1   3  -2   -1.20    2.80
   1   3  -2    0.00    0.90
   1   3  -2    1.30    1.00
  -1  -3   2    1.60    0.80
  -1  -3   2    0.60    0.90
  -1  -3   2    2.70    2.60
  -1  -3   2    0.40    0.90
  -1  -3   2    2.20    1.00
  -1  -3   2    2.40    1.10
  -1  -3   2   -0.50    2.40
   0   3  -2   36.60    7.10
   0   3  -2   35.70    3.60
   0   3  -2   26.50    3.70
   0   3  -2   36.20    3.60
   0   3  -2   33.90    3.90
   0  -3   2   34.60    4.00
   0  -3   2   28.10    6.40
   0  -3   2   33.50    3.50
   0  -3   2   36.60    4.10
   0  -3   2   31.20    3.90
   0  -3   2   45.00    7.30
  -1   3  -2 1126.49   82.79
   1  -3   2 1142.39   85.19
   1  -3   2 1166.38   82.49
  -2   3  -2  128.19   14.10
  -2   3  -2  150.68   11.00
  -2   3  -2  139.09   10.10
  -2   3  -2  141.09   11.00
  -2   3  -2  132.79   11.00
  -2   3  -2  124.79   15.20
   2  -3   2  124.39   10.90
   2  -3   2  111.29   14.10
   2  -3   2  130.49   10.70
   2  -3   2  141.59   11.00
   2  -3   2  133.79   11.00
   2  -3   2  137.79   15.10
  -3   3  -2  368.76   26.70
  -3   3  -2  350.46   31.40
  -3   3  -2  357.56   26.40
  -3   3  -2  376.06   33.20
  -3   3  -2  349.17   26.20
   3  -3   2  392.66   32.60
   3  -3   2  336.97   26.20
   3  -3   2  350.66   32.20
   3  -3   2  354.06   26.50
   3  -3   2  333.37   25.80
   3  -3   2  356.76   26.50
  -4   3  -2    2.80    4.20
  -4   3  -2    0.60    0.60
  -4   3  -2    0.90    1.40
  -4   3  -2    3.10    2.10
  -4   3  -2    4.40    6.00
  -4   3  -2    1.40    1.20
  -4   3  -2    0.30    1.20
   4  -3   2    0.70    1.30
   4  -3   2    1.40    1.30
   4  -3   2    4.10    5.40
   4  -3   2    3.80    5.30
   4  -3   2    1.30    1.50
   4  -3   2    1.70    1.90
  -5   3  -2   78.79    9.80
  -5   3  -2   78.99    6.90
  -5   3  -2  110.79   10.10
  -5   3  -2   95.19   10.10
  -5   3  -2   87.39   15.50
  -5   3  -2   66.89   15.90
  -5   3  -2   63.49    8.80
   5  -3   2   85.69    8.30
   5  -3   2   81.69   16.00
   5  -3   2   88.69    8.90
   5  -3   2   66.29   14.80
   5  -3   2   81.39   10.20
   5  -3   2   83.99   10.00
  -6   3  -2   56.39    8.00
  -6   3  -2   64.79   17.60
  -6   3  -2   47.90    7.50
  -6   3  -2   31.10   12.40
  -6   3  -2   60.79    9.10
  -6   3  -2   53.69    8.40
  -6   3  -2   60.49    5.60
   6  -3   2   95.69   20.00
   6  -3   2   62.79    9.00
   6  -3   2   67.59    8.80
   6  -3   2   64.69   15.70
   6  -3   2   70.29    8.80
   6  -3   2   64.39    8.00
  -7   3  -2   13.70   14.90
  -7   3  -2   16.80   10.20
  -7   3  -2   10.20    2.20
  -7   3  -2   10.90    3.50
  -7   3  -2    7.80    3.60
  -7   3  -2    7.80    3.10
  -7   3  -2   15.20    5.00
   7  -3   2    2.70   11.50
   7  -3   2    9.60    3.60
   7  -3   2    8.90    3.00
   7  -3   2    5.30    3.30
   7  -3   2   12.70    3.90
   7  -3   2   37.70   15.10
  -8   3  -2   16.00    4.60
  -8   3  -2   12.80    2.90
  -8   3  -2    6.80    3.70
  -8   3  -2    8.40    3.60
  -8   3  -2    9.40    4.00
   8  -3   2   11.30    4.50
   8  -3   2   10.80    4.00
   8  -3   2    7.90    3.80
   8  -3   2   -8.20   16.90
  -9   3  -2   17.20    5.10
  -9   3  -2   27.10    6.50
  -9   3  -2   13.00    5.00
  -9   3  -2   16.40   21.20
  -9   3  -2   18.60    6.40
  -9   3  -2    0.60   19.10
   9  -3   2   19.90   19.50
   9  -3   2   16.20    5.50
   9  -3   2   14.60   19.90
   9  -3   2   20.90    6.50
   9  -3   2   30.10    6.80
 -10   3  -2    4.30    3.40
 -10   3  -2    3.00    3.80
 -10   3  -2   31.10   30.80
 -10   3  -2   -0.40    2.60
 -10   3  -2   28.70   22.60
 -10   3  -2    8.70    4.70
  10  -3   2    4.70    4.20
  10  -3   2   23.20   23.60
  10  -3   2    5.70    4.10
  11   2  -2  -23.00   22.90
  11   2  -2   -2.90    2.30
  11   2  -2    1.90    2.60
  11   2  -2   -0.20   29.00
  11   2  -2    0.80    2.60
  11   2  -2    0.40    3.40
  11   2  -2    1.70    3.80
 -11  -2   2    3.40    4.30
 -11  -2   2  -31.00   20.30
 -11  -2   2    2.60    3.40
 -11  -2   2   -3.60    2.60
  10   2  -2  -15.70   17.50
  10   2  -2    1.20    2.90
  10   2  -2    6.20    3.80
  10   2  -2    1.50    2.40
  10   2  -2   28.30   24.50
 -10  -2   2   33.70   20.00
 -10  -2   2   -1.40    3.10
 -10  -2   2   -0.70    2.00
 -10  -2   2    3.00    3.30
 -10  -2   2   18.70   20.70
 -10  -2   2    2.50    3.30
   9   2  -2    1.70    2.80
   9   2  -2    1.10    1.90
   9   2  -2  -12.50   14.70
   9   2  -2   -1.30    2.00
   9   2  -2    6.90    4.00
   9   2  -2    2.60    2.60
   9   2  -2    3.30   16.80
  -9  -2   2    2.10    2.20
  -9  -2   2    9.70   18.50
  -9  -2   2   -1.30    2.40
  -9  -2   2   -1.40    2.20
  -9  -2   2    5.80    3.50
  -9  -2   2   25.70   14.80
   8   2  -2   15.50   16.50
   8   2  -2   33.90    6.20
   8   2  -2   28.80    6.00
   8   2  -2   30.30    6.80
   8   2  -2   30.80    6.90
   8   2  -2   30.60    6.40
   8   2  -2   56.99   18.50
  -8  -2   2   37.90    6.40
  -8  -2   2   14.70   16.50
  -8  -2   2   47.00   19.60
  -8  -2   2   39.10    7.60
  -8  -2   2   35.90    7.10
   7   2  -2  169.88   28.30
   7   2  -2  176.88   16.10
   7   2  -2  132.69   13.80
   7   2  -2  156.58   14.80
   7   2  -2  177.28   16.20
   7   2  -2  163.88   14.50
  -7  -2   2  142.19   28.70
  -7  -2   2  225.78   30.30
  -7  -2   2  175.18   15.90
  -7  -2   2  146.89   14.10
  -7  -2   2  149.99   14.40
  -7  -2   2  146.49   15.40
   6   2  -2   18.50   11.00
   6   2  -2    8.00    3.20
   6   2  -2   11.50    3.30
   6   2  -2   29.80   11.60
   6   2  -2   13.20    3.20
   6   2  -2    7.30    2.80
   6   2  -2   10.80    3.60
  -6  -2   2   10.20    3.70
  -6  -2   2    6.10    7.90
  -6  -2   2   -1.00    9.30
  -6  -2   2   13.60    4.10
  -6  -2   2    6.20    2.70
  -6  -2   2   10.10    2.90
   5   2  -2  113.69   18.70
   5   2  -2  123.09   11.30
   5   2  -2  102.99   10.20
   5   2  -2  113.89   11.20
   5   2  -2  114.99   10.60
   5   2  -2  112.79   10.10
   5   2  -2  142.19   21.70
  -5  -2   2  104.69   10.90
  -5  -2   2  109.99   11.00
  -5  -2   2  118.39   20.70
  -5  -2   2   91.29   17.30
  -5  -2   2  110.39   10.30
  -5  -2   2  113.49   10.40
   4   2  -2  111.79   16.70
   4   2  -2   81.59   15.10
   4   2  -2   78.59    8.70
   4   2  -2   87.19    8.40
   4   2  -2   94.99    8.60
   4   2  -2   93.19    6.70
   4   2  -2   86.49    8.90
   4   2  -2   83.39    7.80
  -4  -2   2   95.89    8.60
  -4  -2   2  144.99   19.70
  -4  -2   2   98.99   11.10
  -4  -2   2   82.39    8.30
  -4  -2   2   86.99    8.90
   3   2  -2   25.80    4.00
   3   2  -2   25.70    3.20
   3   2  -2   22.80    7.50
   3   2  -2   20.10    7.10
   3   2  -2   27.80    4.10
   3   2  -2   23.60    3.80
   3   2  -2   28.80    3.70
   3   2  -2   20.90    4.00
  -3  -2   2   35.70    9.20
  -3  -2   2   24.10    3.20
  -3  -2   2   37.50    8.50
  -3  -2   2   30.50    4.00
  -3  -2   2   32.60    4.30
  -3  -2   2   36.70    4.90
  -3  -2   2   29.50    4.50
   2   2  -2  158.28   11.70
   2   2  -2  137.99   11.80
   2   2  -2  149.39   11.00
   2   2  -2  163.68   12.10
   2   2  -2  132.69   15.80
   2   2  -2  147.19   12.00
   2   2  -2  131.99   14.90
  -2  -2   2  151.28   11.90
  -2  -2   2  154.48   11.50
  -2  -2   2  152.98   12.00
  -2  -2   2  146.49   15.90
  -2  -2   2  152.78   15.50
  -2  -2   2  149.19   11.90
  -2  -2   2  157.48   11.10
   1   2  -2   57.69    5.30
   1   2  -2   58.69    5.30
   1   2  -2   68.79    9.20
   1   2  -2   65.69    4.80
   1   2  -2   60.89    5.80
   1   2  -2   58.99    5.30
  -1  -2   2   80.39   10.50
  -1  -2   2   55.19    5.20
  -1  -2   2   53.99    5.20
  -1  -2   2   55.99    4.70
  -1  -2   2   58.09    5.20
  -1  -2   2   59.69    5.30
  -1  -2   2   70.19    8.50
   0   2  -2  577.74   41.60
   0  -2   2  575.24   41.20
   0  -2   2  532.35   41.40
  -1   2  -2  445.96   33.70
   1  -2   2  429.86   33.50
   1  -2   2  424.46   33.10
  -2   2  -2  538.75   43.00
   2  -2   2  437.96   38.60
   2  -2   2  527.25   35.20
   2  -2   2  471.25   39.20
  -3   2  -2   39.90    8.60
  -3   2  -2   33.90    4.30
  -3   2  -2   40.00    9.60
  -3   2  -2   24.10    4.10
  -3   2  -2   32.80    4.50
  -3   2  -2   33.30    4.70
  -3   2  -2   23.10    2.40
   3  -2   2   22.20    7.10
   3  -2   2   25.50    3.80
   3  -2   2   26.50    7.50
   3  -2   2   29.50    4.40
   3  -2   2   21.70    3.80
   3  -2   2   24.40    3.80
  -4   2  -2    9.20    2.80
  -4   2  -2   11.50    2.90
  -4   2  -2    9.50    6.10
  -4   2  -2   16.10    2.00
  -4   2  -2   12.10    3.40
  -4   2  -2   16.30    3.60
  -4   2  -2   25.00   10.00
   4  -2   2   24.90    8.20
   4  -2   2   18.40    3.50
   4  -2   2   14.50    2.90
   4  -2   2   13.30    3.30
   4  -2   2   27.70    9.60
   4  -2   2    7.50    2.70
  -5   2  -2   38.40   11.60
  -5   2  -2   23.10    2.90
  -5   2  -2   20.40    4.40
  -5   2  -2   22.10    7.90
  -5   2  -2   20.10    4.70
  -5   2  -2   24.30    4.70
  -5   2  -2   18.40    4.30
   5  -2   2   16.50    4.00
   5  -2   2   24.00    4.80
   5  -2   2   41.20   11.80
   5  -2   2   34.50   10.80
   5  -2   2   25.60    4.90
  -6   2  -2   58.29    5.70
  -6   2  -2   73.19    9.20
  -6   2  -2   61.09    8.40
  -6   2  -2   68.79    9.70
  -6   2  -2   52.69   16.70
  -6   2  -2   59.49   14.50
  -6   2  -2   69.29    9.00
   6  -2   2   59.49   13.60
   6  -2   2   70.09    9.10
   6  -2   2   73.69    9.80
   6  -2   2   77.69   18.40
  -7   2  -2    4.20   10.40
  -7   2  -2   10.50    3.80
  -7   2  -2   11.40    2.30
  -7   2  -2   18.00    4.70
  -7   2  -2    3.60   14.90
  -7   2  -2    9.70    3.90
   7  -2   2   14.10    4.10
   7  -2   2   13.90   10.40
   7  -2   2   11.90    4.30
   7  -2   2    8.50    3.40
   7  -2   2    7.60   13.70
  -8   2  -2    5.10    2.70
  -8   2  -2   20.40    5.20
  -8   2  -2    9.70    4.50
  -8   2  -2   10.40    2.80
  -8   2  -2    5.90    3.30
   8  -2   2   16.20    4.90
   8  -2   2   18.20    5.30
   8  -2   2   10.60    3.90
   8  -2   2   30.00   14.20
  -9   2  -2  -11.60   16.10
  -9   2  -2  -25.90   21.60
  -9   2  -2    2.10    2.90
  -9   2  -2    7.90    3.80
  -9   2  -2    1.90    2.40
  -9   2  -2   -0.80    0.90
  -9   2  -2    5.60    4.20
   9  -2   2   29.70   21.20
   9  -2   2    2.50    2.70
   9  -2   2   -2.30    2.30
   9  -2   2   12.70   15.70
   9  -2   2   -2.20    2.00
 -10   2  -2   45.80    9.30
 -10   2  -2   50.19   10.10
 -10   2  -2   61.09    6.00
 -10   2  -2   67.29   10.20
 -10   2  -2   49.20    9.20
 -10   2  -2   93.99   35.60
 -10   2  -2   49.20   23.50
  10  -2   2   55.49   10.40
  10  -2   2   38.70   23.80
  10  -2   2   51.19   10.40
  11   1  -2   13.30    4.90
  11   1  -2   21.80    7.20
  11   1  -2    6.20    3.70
  11   1  -2   12.70    5.40
  11   1  -2   -7.80   24.60
  11   1  -2   -7.10   25.50
 -11  -1   2   14.60    5.30
 -11  -1   2   26.80    7.30
 -11  -1   2  -44.90   36.80
 -11  -1   2    8.10   28.80
  10   1  -2   50.69    9.30
  10   1  -2   38.00    7.50
  10   1  -2   23.60   21.00
  10   1  -2   44.30    9.20
  10   1  -2   56.69   23.70
  10   1  -2   70.49   13.60
  10   1  -2   74.09   12.10
 -10  -1   2   78.99    9.80
 -10  -1   2   58.79    6.80
 -10  -1   2   56.99   10.70
 -10  -1   2   38.70    7.80
 -10  -1   2   66.29   10.90
 -10  -1   2  104.29   29.60
 -10  -1   2   99.79   26.80
   9   1  -2    0.10    1.50
   9   1  -2    6.00   14.60
   9   1  -2    4.30    3.10
   9   1  -2    2.90    3.60
   9   1  -2    0.40    1.80
   9   1  -2   12.60   17.70
   9   1  -2    1.40    1.90
  -9  -1   2    1.30    1.30
  -9  -1   2    1.40    2.90
  -9  -1   2  -12.60   14.30
  -9  -1   2   -0.40    1.40
  -9  -1   2   -0.20    1.60
  -9  -1   2   27.10   15.40
  -9  -1   2   -2.50    1.20
   8   1  -2   92.79   12.00
   8   1  -2  158.38   28.70
   8   1  -2  144.69   26.80
   8   1  -2  107.09   14.40
   8   1  -2  121.19   12.10
   8   1  -2  105.89   13.80
   8   1  -2  120.39   13.60
  -8  -1   2  122.39   15.00
  -8  -1   2  146.39   30.70
  -8  -1   2  126.79   13.70
  -8  -1   2  105.99   13.50
  -8  -1   2  132.29   11.90
  -8  -1   2   80.79   21.10
  -8  -1   2  111.99    9.90
   7   1  -2   63.59   18.40
   7   1  -2   26.40    4.60
   7   1  -2   19.20    4.40
   7   1  -2    8.10    3.30
   7   1  -2   15.60    4.50
   7   1  -2   21.10    5.50
  -7  -1   2   23.20    5.20
  -7  -1   2   45.50   17.10
  -7  -1   2   18.90    4.40
  -7  -1   2   -6.60   16.90
  -7  -1   2   23.90    5.60
  -7  -1   2   22.50    4.70
  -7  -1   2   21.30    3.20
   6   1  -2   -0.10    1.50
   6   1  -2   -2.00    1.00
   6   1  -2    3.10    2.20
   6   1  -2    0.50    1.40
   6   1  -2    3.30    7.40
   6   1  -2   -1.10    6.80
   6   1  -2    0.20    1.50
  -6  -1   2   -0.60    1.10
  -6  -1   2    4.40   10.40
  -6  -1   2    1.60    7.20
  -6  -1   2    2.60    1.80
  -6  -1   2   -1.60    0.90
   5   1  -2  301.87   23.10
   5   1  -2  310.17   24.00
   5   1  -2  284.17   31.40
   5   1  -2  308.87   23.20
  -5  -1   2  305.17   23.10
  -5  -1   2  300.97   21.30
  -5  -1   2  298.87   23.90
  -5  -1   2  292.17   22.90
  -5  -1   2  290.77   23.70
  -5  -1   2  286.57   31.40
  -5  -1   2  308.07   31.60
   4   1  -2   26.20    7.90
   4   1  -2   15.10    3.40
   4   1  -2   16.50    2.80
   4   1  -2   12.10    6.30
   4   1  -2   17.70    3.40
   4   1  -2   14.50    3.40
   4   1  -2   16.10    3.20
  -4  -1   2   20.20    1.80
  -4  -1   2   15.80    3.50
  -4  -1   2   27.00    7.40
  -4  -1   2   19.10    3.50
  -4  -1   2   18.30    3.40
  -4  -1   2   26.80    8.40
  -4  -1   2   17.50    3.70
   3   1  -2  194.68   20.40
   3   1  -2  179.88   15.10
   3   1  -2  208.88   15.80
   3   1  -2  207.58   15.70
   3   1  -2  213.08   14.70
   3   1  -2  196.78   19.70
   3   1  -2  211.48   15.90
  -3  -1   2  194.88   20.30
  -3  -1   2  172.78   15.30
  -3  -1   2  219.48   20.30
  -3  -1   2  203.48   15.50
  -3  -1   2  201.38   15.70
   2   1  -2   84.69    7.50
   2   1  -2   84.29    7.40
   2   1  -2   92.89    7.50
   2   1  -2  110.09   11.00
   2   1  -2   94.79    6.30
   2   1  -2   86.49    7.60
   2   1  -2   98.99   10.70
   2   1  -2   84.59    6.50
  -2  -1   2   85.39    9.90
  -2  -1   2   93.99    7.40
  -2  -1   2   87.09   11.60
  -2  -1   2   88.99    7.50
  -2  -1   2   87.29    7.50
   1   1  -2    4.30    1.20
   1   1  -2    3.90    1.00
   1   1  -2    3.70    1.10
   1   1  -2    3.20    0.80
   1   1  -2    5.90    2.60
  -1  -1   2    4.60    2.30
  -1  -1   2    6.90    0.80
  -1  -1   2    5.80    1.40
  -1  -1   2    3.90    1.00
  -1  -1   2    5.80    1.40
   0   1  -2  346.57   25.00
   0   1  -2  325.07   24.90
   0  -1   2  350.86   24.90
   0  -1   2  352.16   25.20
  -1   1  -2  672.93   50.29
  -1   1  -2  671.33   50.79
   1  -1   2  756.92   50.89
   1  -1   2  711.33   50.79
  -2   1  -2   28.60    3.60
  -2   1  -2   27.80    6.40
  -2   1  -2   21.80    3.10
  -2   1  -2   24.70    3.80
   2  -1   2   20.40    3.20
   2  -1   2   22.50    3.20
   2  -1   2   23.40    3.20
   2  -1   2   23.10    5.80
   2  -1   2   20.20    3.10
   2  -1   2   27.90    6.40
  -3   1  -2   -3.00    4.60
  -3   1  -2   -0.10    0.80
  -3   1  -2    0.40    1.00
  -3   1  -2    0.30    1.10
  -3   1  -2   -0.30    0.90
  -3   1  -2    0.40    0.40
   3  -1   2    0.30    0.90
   3  -1   2    4.80    4.30
   3  -1   2    0.50    1.20
   3  -1   2   -0.70    0.80
   3  -1   2    0.30    4.30
  -4   1  -2   44.40    5.80
  -4   1  -2   55.39   12.90
  -4   1  -2   37.60    5.70
  -4   1  -2   31.20    5.10
  -4   1  -2   34.30    5.30
  -4   1  -2   36.90    3.30
  -4   1  -2   35.80    9.70
   4  -1   2   32.70    5.10
   4  -1   2   37.30    5.70
   4  -1   2   46.70   10.90
   4  -1   2   32.50    5.40
   4  -1   2   24.10    9.40
  -5   1  -2   12.60    3.70
  -5   1  -2   12.90    3.40
  -5   1  -2   26.90   10.50
  -5   1  -2   16.40    2.40
  -5   1  -2   15.00    3.80
  -5   1  -2   19.10   10.60
  -5   1  -2   18.10    4.20
   5  -1   2    9.90    3.10
   5  -1   2   26.60   10.80
   5  -1   2   19.50    4.50
   5  -1   2   10.60    3.20
   5  -1   2   28.90   11.10
  -6   1  -2   38.20   13.60
  -6   1  -2   47.70    4.40
  -6   1  -2   39.10    6.70
  -6   1  -2   45.70   12.70
  -6   1  -2   32.90    6.50
  -6   1  -2   32.30    6.20
  -6   1  -2   48.70    7.20
   6  -1   2   51.29   13.90
   6  -1   2   38.50   13.20
   6  -1   2   46.50    7.30
   6  -1   2   28.20    6.10
   6  -1   2   38.40    6.60
  -7   1  -2   27.20    5.80
  -7   1  -2   24.10   11.70
  -7   1  -2   19.90    5.10
  -7   1  -2   26.40    3.50
  -7   1  -2   18.30   13.20
   7  -1   2   29.90   15.30
   7  -1   2   21.40    5.30
   7  -1   2   22.80    5.60
   7  -1   2   -4.80   10.20
   7  -1   2   17.90    5.00
  -8   1  -2   11.70    4.30
  -8   1  -2    4.60    2.70
  -8   1  -2    7.60    3.20
  -8   1  -2    7.30    3.50
   8  -1   2    0.00   12.40
   8  -1   2    5.00    3.00
   8  -1   2    5.80    3.60
   8  -1   2   16.70    5.20
  -9   1  -2   -0.10    1.40
  -9   1  -2    2.10    3.00
  -9   1  -2   -0.80    3.00
  -9   1  -2    2.30    2.80
  -9   1  -2   13.80   16.30
  -9   1  -2    0.20    2.50
  -9   1  -2   10.90   22.70
   9  -1   2    1.30    2.60
   9  -1   2    3.30    3.40
   9  -1   2    0.90    2.30
   9  -1   2   18.00   18.20
   9  -1   2   29.70   21.00
 -10   1  -2    9.70    2.40
 -10   1  -2    8.50   21.60
 -10   1  -2   11.40    4.70
 -10   1  -2    3.30   28.60
 -10   1  -2    9.80    4.60
 -10   1  -2   22.20    5.80
 -10   1  -2    6.10    4.40
  10  -1   2   11.30    4.90
  10  -1   2  -18.20   18.00
  10  -1   2    4.30    3.70
  10  -1   2   20.30    6.70
  10  -1   2   18.20    5.90
  11   0  -2    2.50    4.20
  11   0  -2    2.40    2.70
  11   0  -2    0.70    3.50
  11   0  -2   24.30   24.00
 -11   0   2   -1.00    1.00
 -11   0   2    4.20    3.20
 -11   0   2    6.50   26.70
 -11   0   2    0.70    1.80
 -11   0   2    4.50    3.70
  10   0  -2    0.90    2.80
  10   0  -2    5.80    4.60
  10   0  -2   -1.90   20.10
  10   0  -2    1.90    3.40
  10   0  -2   17.00   18.50
  10   0  -2    2.50    4.60
 -10   0   2   21.50   25.00
 -10   0   2    6.30    3.70
 -10   0   2    1.10    3.40
 -10   0   2   -0.30    2.70
 -10   0   2    3.80    2.10
 -10   0   2    0.60    2.10
 -10   0   2    1.80   15.40
   9   0  -2   27.00    6.70
   9   0  -2   29.00    5.70
   9   0  -2   25.40    6.40
   9   0  -2   26.50   16.00
   9   0  -2   33.90    6.60
   9   0  -2   12.70   15.30
  -9   0   2   15.80    5.20
  -9   0   2   29.20    4.60
  -9   0   2   83.89   21.50
  -9   0   2   29.60    6.10
  -9   0   2   25.00    6.20
  -9   0   2   23.00   17.00
  -9   0   2   29.20    5.80
   8   0  -2  127.19   12.00
   8   0  -2  166.58   28.70
   8   0  -2  161.18   28.10
   8   0  -2  106.49   14.20
   8   0  -2  122.39   14.30
   8   0  -2  114.89   13.40
  -8   0   2  114.09   14.70
  -8   0   2  122.49   11.70
  -8   0   2  110.29   14.10
  -8   0   2  132.59   12.40
  -8   0   2  104.39   10.30
  -8   0   2  126.29   25.60
  -8   0   2  147.99   25.60
   7   0  -2  165.38   27.20
   7   0  -2  183.58   16.70
   7   0  -2  162.18   16.00
   7   0  -2  148.19   15.00
   7   0  -2  186.18   15.30
  -7   0   2  174.58   16.60
  -7   0   2  150.88   14.80
  -7   0   2  183.28   13.80
  -7   0   2  204.78   30.90
  -7   0   2  180.38   15.10
  -7   0   2  164.48   16.00
   6   0  -2  159.68   14.80
   6   0  -2  158.08   14.70
   6   0  -2  192.98   26.90
   6   0  -2  166.28   25.40
   6   0  -2  158.78   13.90
   6   0  -2  147.49   13.60
  -6   0   2  159.58   13.70
  -6   0   2  177.38   24.90
  -6   0   2  144.09   13.50
  -6   0   2  173.88   12.50
  -6   0   2  146.99   14.40
  -6   0   2  205.78   28.30
  -6   0   2  143.99   14.50
   5   0  -2    3.00    1.90
   5   0  -2   -0.80    1.00
   5   0  -2   -0.20    1.30
   5   0  -2    2.80    1.50
   5   0  -2   19.30    7.30
  -5   0   2    1.50    1.70
  -5   0   2    2.60    1.60
  -5   0   2    2.90    2.00
  -5   0   2    1.30    5.70
  -5   0   2    3.70    5.50
  -5   0   2    1.20    0.70
  -5   0   2    0.70    1.20
   4   0  -2  100.69    9.20
   4   0  -2   79.99    8.30
   4   0  -2   94.19    9.00
   4   0  -2  101.29   16.30
   4   0  -2   69.59   13.60
  -4   0   2   94.49    9.00
  -4   0   2   78.49    8.50
  -4   0   2  112.29    8.60
  -4   0   2  106.09    9.70
  -4   0   2   98.69   14.60
  -4   0   2   99.19    7.30
  -4   0   2  130.89   17.50
   3   0  -2  415.76   33.10
   3   0  -2  399.06   28.30
   3   0  -2  373.86   27.70
   3   0  -2  395.26   28.30
   3   0  -2  404.46   33.20
  -3   0   2  372.36   28.00
  -3   0   2  385.06   28.20
  -3   0   2  382.26   27.70
  -3   0   2  381.66   32.40
  -3   0   2  395.66   28.40
  -3   0   2  394.46   33.20
   2   0  -2  673.53   48.40
  -2   0   2  650.43   48.50
  -2   0   2  629.94   48.00
   1   0  -2  112.69    8.90
   1   0  -2  115.59    8.60
   1   0  -2  119.29    8.20
   1   0  -2  120.79    8.40
   1   0  -2  113.39    8.80
   1   0  -2  114.29    8.50
   1   0  -2  116.89    9.60
   1   0  -2  117.29    9.80
  -1   0   2  103.69    9.40
  -1   0   2  124.49    8.90
  -1   0   2  112.29    8.10
  -1   0   2  116.09    8.90
  -1   0   2  110.09    9.70
  -1   0   2  122.59    8.60
   0   0  -2   37.80    3.00
   0   0  -2   32.40    3.10
   0   0  -2   31.40    3.30
   0   0  -2   24.50    3.20
   0   0   2   35.00    3.10
   0   0   2   37.00    3.00
   0   0   2   34.50    3.30
   0   0   2   32.70    3.30
   0   0   2   34.80    2.90
  -1   0  -2 1393.86   99.49
  -1   0  -2 1423.36   99.99
   1   0   2 1488.65   99.89
   1   0   2 1427.06   99.89
  -2   0  -2  355.86   30.50
  -2   0  -2  354.86   26.50
  -2   0  -2  400.06   27.10
  -2   0  -2  365.86   26.70
   2   0   2  377.76   26.60
   2   0   2  351.96   32.60
   2   0   2  343.47   29.90
   2   0   2  384.46   27.00
  -3   0  -2  198.28   18.40
  -3   0  -2  242.98   18.80
  -3   0  -2  251.07   17.10
  -3   0  -2  260.07   18.80
  -3   0  -2  226.18   18.50
  -3   0  -2  223.88   23.60
   3   0   2  267.27   18.90
   3   0   2  253.07   18.90
   3   0   2  255.17   18.80
   3   0   2  207.08   23.10
   3   0   2  247.38   17.10
   3   0   2  251.47   23.90
   3   0   2  243.38   18.70
  -4   0  -2   15.20    3.50
  -4   0  -2   15.60    2.10
  -4   0  -2   13.60    7.70
  -4   0  -2   13.60    7.30
  -4   0  -2   15.90    3.40
  -4   0  -2   11.50    3.10
  -4   0  -2   12.10    3.30
   4   0   2   16.00    2.30
   4   0   2   24.40    9.50
   4   0   2   16.80    3.60
   4   0   2   27.40    8.10
   4   0   2   10.70    2.90
   4   0   2   19.70    3.70
   4   0   2   12.30    2.90
  -5   0  -2   50.39   12.80
  -5   0  -2   29.10    5.30
  -5   0  -2   31.30    5.40
  -5   0  -2   52.89    6.80
  -5   0  -2   32.20   12.00
  -5   0  -2   36.00    6.00
  -5   0  -2   28.80    3.60
   5   0   2   30.50    5.30
   5   0   2   18.50    4.40
   5   0   2   29.40    5.40
   5   0   2   65.89   14.80
   5   0   2   26.50    3.60
   5   0   2   62.59   14.10
  -6   0  -2    3.90    2.00
  -6   0  -2    3.00    2.50
  -6   0  -2    8.40   11.70
  -6   0  -2    3.00    2.30
  -6   0  -2    0.80    2.10
  -6   0  -2    9.40   10.70
  -6   0  -2    3.60    1.40
   6   0   2    9.60    8.40
   6   0   2   -0.30    1.60
   6   0   2    4.60    3.00
   6   0   2    0.40    1.20
   6   0   2   -4.00    9.20
  -7   0  -2  178.98   31.40
  -7   0  -2  150.58   14.80
  -7   0  -2  163.88   15.60
  -7   0  -2  141.39   17.90
  -7   0  -2  118.19   24.20
   7   0   2  167.58   15.40
   7   0   2  150.38   15.70
   7   0   2  147.29   15.20
   7   0   2  233.08   31.90
   7   0   2  208.98   30.20
  -8   0  -2    9.30    2.40
  -8   0  -2   12.70    4.70
  -8   0  -2    8.90    3.80
  -8   0  -2   13.00    4.00
  -8   0  -2    7.50    3.80
   8   0   2   10.20    4.20
   8   0   2    9.30    3.80
   8   0   2   11.50    4.70
   8   0   2   21.10   14.20
   8   0   2    4.90    3.20
  -9   0  -2   82.09   10.90
  -9   0  -2   90.39   23.80
  -9   0  -2   67.19   10.70
  -9   0  -2   72.69    7.50
  -9   0  -2   83.69   29.60
  -9   0  -2   85.39   12.90
  -9   0  -2   66.19   11.10
   9   0   2   78.89   25.40
   9   0   2  138.39   28.80
   9   0   2   88.49   12.50
   9   0   2   77.69   12.00
   9   0   2   61.09   10.50
   9   0   2   96.99   13.40
 -10   0  -2    3.90    3.20
 -10   0  -2    1.20    1.40
 -10   0  -2   10.50   20.70
 -10   0  -2    2.20    3.70
 -10   0  -2   13.30   30.00
 -10   0  -2    6.20    4.30
 -10   0  -2    1.20    2.30
  10   0   2    4.70    4.50
  10   0   2    3.10    3.50
  10   0   2   -5.30   18.40
  10   0   2    5.50    4.40
  10   0   2   -1.10    2.50
  11  -1  -2    3.10    2.60
  11  -1  -2    2.50    3.30
  11  -1  -2   16.40   23.30
  11  -1  -2    3.70    3.70
  11  -1  -2    9.10    5.10
 -11   1   2    5.50    4.30
 -11   1   2   -0.80    2.00
 -11   1   2    2.20   20.80
 -11   1   2    3.50    3.10
 -11   1   2    4.50    2.80
  10  -1  -2   58.69   24.60
  10  -1  -2   42.00    9.00
  10  -1  -2   68.59   22.60
  10  -1  -2   52.69    8.70
 -10   1   2   43.70    8.70
 -10   1   2   43.40    7.30
 -10   1   2   40.90    7.90
 -10   1   2   43.70    6.50
 -10   1   2   70.99   26.00
 -10   1   2   91.09   26.50
 -10   1   2   61.29   10.90
   9  -1  -2   19.90    5.90
   9  -1  -2   14.30    5.20
   9  -1  -2    1.00   18.30
   9  -1  -2    4.40   13.50
   9  -1  -2   10.30    4.30
  -9   1   2   18.20    3.70
  -9   1   2   12.60   19.50
  -9   1   2   43.00   18.10
  -9   1   2   13.00    5.00
  -9   1   2   20.20    5.40
  -9   1   2   10.50    3.50
  -9   1   2   10.20    3.60
   8  -1  -2   -0.80    1.90
   8  -1  -2    0.20    1.70
   8  -1  -2    5.90   11.20
   8  -1  -2   -0.40    1.80
   8  -1  -2   -9.90   10.60
  -8   1   2  -16.10   14.90
  -8   1   2    0.60    1.40
  -8   1   2    6.70    2.90
  -8   1   2    7.20    2.80
  -8   1   2    0.90    2.40
  -8   1   2   -3.00   10.10
  -8   1   2   -0.60    1.40
   7  -1  -2  175.58   27.30
   7  -1  -2  137.09   14.10
   7  -1  -2  196.18   16.50
   7  -1  -2  180.28   15.80
  -7   1   2  159.78   13.20
  -7   1   2  160.18   14.30
  -7   1   2  146.39   15.00
  -7   1   2  163.08   28.00
  -7   1   2  189.28   16.40
  -7   1   2  141.79   13.90
   6  -1  -2   29.50    5.40
   6  -1  -2   27.90    9.90
   6  -1  -2   23.60    4.90
   6  -1  -2   49.00   13.50
   6  -1  -2   19.50    4.10
  -6   1   2   26.20    4.50
  -6   1   2   20.90    3.40
  -6   1   2   15.30   10.30
  -6   1   2   19.70    3.80
  -6   1   2   21.70    5.00
  -6   1   2   20.10    4.40
  -6   1   2    9.80    7.70
   5  -1  -2  272.37   28.80
   5  -1  -2  282.77   21.80
   5  -1  -2  251.97   20.70
   5  -1  -2  284.77   21.10
   5  -1  -2  264.97   21.80
  -5   1   2  265.77   21.00
  -5   1   2  261.87   21.70
  -5   1   2  281.87   21.70
  -5   1   2  298.47   28.70
  -5   1   2  260.97   29.50
  -5   1   2  277.47   20.80
   4  -1  -2   13.50    3.20
   4  -1  -2   13.20    6.50
   4  -1  -2   15.00    2.70
   4  -1  -2   22.60    6.90
   4  -1  -2   15.20    3.20
  -4   1   2   17.70    3.90
  -4   1   2   12.40    5.60
  -4   1   2   16.70    7.00
  -4   1   2   13.00    3.00
  -4   1   2   13.10    2.70
  -4   1   2   20.80    3.90
   3  -1  -2  105.29    8.70
   3  -1  -2  103.09    9.30
   3  -1  -2  122.79    9.70
   3  -1  -2  127.99   13.50
   3  -1  -2  108.29   14.60
  -3   1   2   98.59    9.10
  -3   1   2  131.89   14.20
  -3   1   2  129.19   13.50
  -3   1   2  107.99    8.70
  -3   1   2  119.19    9.60
  -3   1   2  106.79    9.30
   2  -1  -2  188.48   13.20
   2  -1  -2  195.28   13.20
   2  -1  -2  185.88   13.80
   2  -1  -2  158.78   16.00
   2  -1  -2  179.08   13.70
  -2   1   2  182.08   14.00
  -2   1   2  188.68   13.70
  -2   1   2  186.08   16.40
  -2   1   2  176.58   16.70
  -2   1   2  190.18   13.20
   1  -1  -2 3159.98  213.58
   1  -1  -2 3050.89  213.38
  -1   1   2 3194.88  213.68
  -1   1   2 3142.49  213.38
   0  -1  -2  134.89    9.70
   0  -1  -2  132.39    9.70
   0  -1  -2  134.09   10.10
   0  -1  -2  132.09   10.40
   0  -1  -2  128.49   10.70
   0  -1  -2  139.19    9.70
   0  -1  -2  127.99   11.00
   0   1   2  134.39    9.70
   0   1   2  146.29   10.30
   0   1   2  141.99   11.00
   0   1   2  135.69   10.40
   0   1   2  138.99   10.00
   0   1   2  129.69   10.90
   0   1   2  134.59   10.00
  -1  -1  -2 4672.93  321.07
  -1  -1  -2 4756.62  320.57
   1   1   2 4793.42  320.77
   1   1   2 4590.54  320.97
  -2  -1  -2   33.40    4.50
  -2  -1  -2   40.10    4.70
  -2  -1  -2   50.39    9.10
  -2  -1  -2   52.09    5.70
   2   1   2   36.40    4.80
   2   1   2   41.50    5.40
   2   1   2   43.40    5.10
   2   1   2   23.60    6.80
   2   1   2   47.10    8.40
   2   1   2   41.10    3.60
   2   1   2   37.90    4.80
   2   1   2   39.20    4.70
  -3  -1  -2  102.09    8.80
  -3  -1  -2   97.29    8.50
  -3  -1  -2   94.49    7.30
  -3  -1  -2   80.89    8.30
  -3  -1  -2   92.49    8.50
  -3  -1  -2   80.99   14.00
   3   1   2   83.79   13.60
   3   1   2   93.99   14.50
   3   1   2   84.89    8.30
   3   1   2   96.29    7.40
   3   1   2   86.99    8.50
   3   1   2   86.39    8.80
   3   1   2   84.09    8.40
   3   1   2   98.99    8.50
  -4  -1  -2    9.50    2.60
  -4  -1  -2   27.30    9.40
  -4  -1  -2   11.50    1.90
  -4  -1  -2    6.70    2.20
  -4  -1  -2   16.70    7.10
  -4  -1  -2    4.30    1.90
  -4  -1  -2    6.30    2.30
   4   1   2    9.30    2.60
   4   1   2    4.00    2.50
   4   1   2    8.90    2.70
   4   1   2   11.00    2.10
   4   1   2    7.00    7.40
   4   1   2   12.90    7.90
   4   1   2   10.90    3.00
   4   1   2    7.50    2.50
  -5  -1  -2  333.97   24.00
  -5  -1  -2  336.77   36.30
  -5  -1  -2  318.07   26.00
  -5  -1  -2  353.36   26.70
  -5  -1  -2  347.37   25.90
  -5  -1  -2  322.97   33.40
  -5  -1  -2  288.87   25.50
   5   1   2  327.27   25.90
   5   1   2  356.16   26.50
   5   1   2  314.27   25.30
   5   1   2  341.47   26.80
   5   1   2  370.46   35.60
   5   1   2  330.27   34.70
   5   1   2  309.47   26.10
  -6  -1  -2   95.79   12.10
  -6  -1  -2  119.49   11.10
  -6  -1  -2  120.59   22.50
  -6  -1  -2  130.39   20.60
  -6  -1  -2   94.69   12.10
  -6  -1  -2  109.29   12.20
   6   1   2  100.79   12.00
   6   1   2  106.69   10.40
   6   1   2   87.09   12.20
   6   1   2  111.69    9.40
   6   1   2  101.59   21.00
   6   1   2   99.59   12.40
   6   1   2  116.39   13.10
   6   1   2  107.09   21.60
  -7  -1  -2   -2.20    2.20
  -7  -1  -2    3.60    2.30
  -7  -1  -2   -2.80    1.60
  -7  -1  -2   16.80   15.30
  -7  -1  -2    1.60    1.50
  -7  -1  -2   11.00    9.90
   7   1   2   -2.50    1.80
   7   1   2   -0.60    2.00
   7   1   2    3.20    3.00
   7   1   2   11.40   11.70
   7   1   2    1.10    1.10
   7   1   2    1.00    2.20
   7   1   2    9.70   10.70
  -8  -1  -2   21.50    5.80
  -8  -1  -2   20.50    5.80
  -8  -1  -2   25.80    5.60
  -8  -1  -2   27.60    4.20
  -8  -1  -2   22.70    5.50
   8   1   2   16.40    5.30
   8   1   2   42.60   21.70
   8   1   2   20.10    5.90
   8   1   2   27.00    4.30
   8   1   2   20.00    5.60
   8   1   2   16.80    5.70
  -9  -1  -2    4.90    3.80
  -9  -1  -2    6.10    3.50
  -9  -1  -2    4.50    2.10
  -9  -1  -2    3.00   18.40
  -9  -1  -2    4.80    3.20
  -9  -1  -2    4.20    3.10
  -9  -1  -2    0.20   19.40
   9   1   2    6.30    4.20
   9   1   2  -14.70   16.70
   9   1   2    0.80    3.00
   9   1   2    0.80    1.80
   9   1   2    2.80   19.60
   9   1   2    3.10    3.20
 -10  -1  -2    3.90    3.50
 -10  -1  -2    5.80    3.70
 -10  -1  -2   16.90   24.00
 -10  -1  -2    1.10    1.70
 -10  -1  -2   -1.40   19.10
 -10  -1  -2    8.50    4.00
 -10  -1  -2    0.30    3.10
  10   1   2    4.10    3.80
  10   1   2    0.10    2.90
  10   1   2    3.10    4.20
  10   1   2    1.50    3.50
  10   1   2    7.00   21.60
  11  -2  -2   46.80   25.90
  11  -2  -2    9.20    4.90
  11  -2  -2   16.20    5.80
  11  -2  -2   11.10    4.90
 -11   2   2   23.30   21.80
 -11   2   2   26.90    7.30
 -11   2   2    8.90    3.90
 -11   2   2    3.70    5.40
 -11   2   2   22.50    5.20
 -11   2   2   20.20    4.50
  10  -2  -2   48.70    8.40
  10  -2  -2   37.80    8.30
  10  -2  -2   31.80   19.50
  10  -2  -2   18.20   18.20
 -10   2   2   39.40    6.60
 -10   2   2   34.00    6.90
 -10   2   2   43.10    8.90
 -10   2   2   62.69   21.80
 -10   2   2   36.10    7.90
 -10   2   2   58.39   25.30
   9  -2  -2   -2.00   14.80
   9  -2  -2   -1.70   16.60
   9  -2  -2    1.20    2.80
   9  -2  -2    7.30    3.80
  -9   2   2   21.50   17.00
  -9   2   2    3.00    2.20
  -9   2   2   33.50   18.90
  -9   2   2    6.20    3.70
  -9   2   2    7.10    3.70
  -9   2   2    6.80    3.10
  -9   2   2    2.00    2.30
   8  -2  -2  129.39   14.30
   8  -2  -2  137.19   15.30
   8  -2  -2  118.39   26.40
   8  -2  -2  120.59   25.90
   8  -2  -2   84.09   11.50
  -8   2   2  124.49   14.70
  -8   2   2  128.99   24.60
  -8   2   2   94.49   12.60
  -8   2   2  108.59   10.90
  -8   2   2  110.09   11.30
  -8   2   2  110.79   10.50
  -8   2   2  107.89   26.50
   7  -2  -2   39.30    6.10
   7  -2  -2   21.00   12.80
   7  -2  -2   29.90    6.10
   7  -2  -2   27.30    6.10
  -7   2   2   36.00    5.80
  -7   2   2   28.00    6.00
  -7   2   2   40.90    5.40
  -7   2   2   34.70   14.70
  -7   2   2   40.10    6.80
  -7   2   2   29.20    5.30
   6  -2  -2   34.50    5.30
   6  -2  -2   37.40   11.90
   6  -2  -2   28.70    5.40
   6  -2  -2   33.90    6.20
   6  -2  -2   28.70   11.30
  -6   2   2   27.30    5.30
  -6   2   2   49.40   13.80
  -6   2   2   39.20    5.40
  -6   2   2   27.60    5.80
  -6   2   2   25.30    4.80
  -6   2   2   39.70   12.80
   5  -2  -2   74.09    9.80
   5  -2  -2   53.09    6.30
   5  -2  -2   61.99    7.60
   5  -2  -2   26.80    9.60
   5  -2  -2   99.69   16.30
  -5   2   2   57.19    6.40
  -5   2   2   36.50   11.50
  -5   2   2   67.49    8.20
  -5   2   2   52.89    6.80
  -5   2   2   59.39    7.50
  -5   2   2   54.49   12.10
   4  -2  -2  152.88   14.10
   4  -2  -2  171.58   14.20
   4  -2  -2  208.28   20.70
   4  -2  -2  182.98   20.00
   4  -2  -2  174.58   13.40
  -4   2   2  172.78   15.40
  -4   2   2  194.58   15.30
  -4   2   2  160.08   21.60
  -4   2   2  159.28   14.00
  -4   2   2  177.68   13.40
   3  -2  -2  248.48   22.10
   3  -2  -2  213.28   16.70
   3  -2  -2  212.68   20.90
   3  -2  -2  220.58   16.90
   3  -2  -2  220.28   16.00
  -3   2   2  221.58   16.80
  -3   2   2  221.08   16.90
  -3   2   2  198.38   20.20
  -3   2   2  230.88   16.00
  -3   2   2  195.28   20.70
   2  -2  -2  503.95   38.60
   2  -2  -2  499.35   38.30
  -2   2   2  520.35   38.90
  -2   2   2  474.75   38.00
   1  -2  -2  144.89   11.00
   1  -2  -2  161.48   11.40
   1  -2  -2  132.49   12.70
  -1   2   2  154.78   13.50
  -1   2   2  149.69   11.10
  -1   2   2  148.59   13.00
  -1   2   2  154.48   10.60
  -1   2   2  147.19   11.20
   0  -2  -2  776.02   55.59
   0  -2  -2  787.42   56.09
   0   2   2  746.33   55.89
   0   2   2  794.12   55.89
  -1  -2  -2 1959.50  136.29
   1   2   2 1926.21  136.49
  -2  -2  -2    2.80    1.40
  -2  -2  -2    2.80    1.40
  -2  -2  -2    2.40    1.30
  -2  -2  -2    3.70    1.60
  -2  -2  -2    5.00    1.60
  -2  -2  -2    4.60    4.30
   2   2   2    2.10    3.40
   2   2   2    5.20    1.80
   2   2   2    0.70    1.10
   2   2   2    2.20    1.00
   2   2   2    5.20    1.80
   2   2   2    4.50    3.90
   2   2   2    1.70    1.30
   2   2   2    3.50    1.60
  -3  -2  -2   51.39    4.90
  -3  -2  -2   48.80    6.00
  -3  -2  -2   60.79    6.80
  -3  -2  -2   52.69    6.40
  -3  -2  -2   50.19   11.40
  -3  -2  -2   58.69    6.80
   3   2   2   65.19    7.50
   3   2   2   63.89   11.80
   3   2   2   54.39    5.00
   3   2   2   44.20    6.10
   3   2   2   40.30    5.90
   3   2   2   56.39    6.60
   3   2   2   39.30    6.20
   3   2   2   46.60   10.20
  -4  -2  -2  115.89   19.10
  -4  -2  -2   76.29    8.90
  -4  -2  -2  106.69   17.10
  -4  -2  -2   55.99    7.70
  -4  -2  -2   70.39    7.40
  -4  -2  -2   75.89    9.10
  -4  -2  -2   61.39    6.20
   4   2   2   72.79    8.60
   4   2   2   67.09    8.10
   4   2   2   83.59    8.20
   4   2   2   71.89    8.90
   4   2   2   60.19   14.00
   4   2   2   67.59    6.40
   4   2   2   64.49   14.40
   4   2   2   70.29    7.20
  -5  -2  -2   92.09   10.80
  -5  -2  -2  111.99   18.60
  -5  -2  -2   87.29   10.10
  -5  -2  -2  101.29   19.70
  -5  -2  -2   89.59   10.60
  -5  -2  -2  101.09    9.30
   5   2   2   70.59   16.50
   5   2   2   81.69   10.00
   5   2   2   91.39   11.00
   5   2   2   90.59   10.70
   5   2   2   73.69    8.40
   5   2   2   78.99   10.40
   5   2   2   85.39   18.40
   5   2   2   75.09    7.70
  -6  -2  -2  185.88   27.30
  -6  -2  -2  106.99   13.00
  -6  -2  -2  143.69   13.70
  -6  -2  -2  122.49   10.90
  -6  -2  -2  128.49   13.00
  -6  -2  -2  107.99   23.70
  -6  -2  -2  127.79   12.40
   6   2   2  122.39   13.10
   6   2   2  122.29   11.10
   6   2   2  145.49   13.70
   6   2   2  157.48   25.90
   6   2   2  140.79   16.30
   6   2   2  160.48   25.90
   6   2   2  114.89   11.80
   6   2   2  157.48   13.70
  -7  -2  -2   93.89    9.00
  -7  -2  -2   75.99   21.00
  -7  -2  -2  105.29   12.70
  -7  -2  -2  192.58   32.40
  -7  -2  -2  106.49   14.80
  -7  -2  -2  102.79   10.60
  -7  -2  -2   93.29   13.60
   7   2   2  100.09   13.20
   7   2   2   92.09    9.10
   7   2   2  130.19   14.40
   7   2   2   69.69   12.50
   7   2   2   88.49   12.10
   7   2   2  101.59   10.10
   7   2   2   68.29   20.90
   7   2   2   82.49   23.10
  -8  -2  -2    6.70    4.00
  -8  -2  -2    2.60    1.90
  -8  -2  -2   -1.30    1.30
  -8  -2  -2    4.00    3.30
  -8  -2  -2    2.30    2.20
  -8  -2  -2    9.60   24.30
   8   2   2    3.20    3.00
   8   2   2    3.30    3.40
   8   2   2   -1.90   13.20
   8   2   2    0.60    1.60
   8   2   2    1.00    3.00
   8   2   2    2.10    2.30
   8   2   2    9.50   15.70
  -9  -2  -2    7.40    2.30
  -9  -2  -2  -21.00   15.10
  -9  -2  -2   28.90   28.50
  -9  -2  -2    6.80    3.20
  -9  -2  -2   -1.10    2.60
  -9  -2  -2    9.30    4.00
  -9  -2  -2   -0.20    2.50
   9   2   2    5.50    3.90
   9   2   2    2.90    2.90
   9   2   2    4.80    2.40
   9   2   2    6.50    3.80
   9   2   2    1.70   18.40
   9   2   2    7.60    4.00
   9   2   2   27.20   23.00
 -10  -2  -2    0.30    3.00
 -10  -2  -2    2.10    2.80
 -10  -2  -2   -0.30    1.60
 -10  -2  -2   -4.80    1.90
 -10  -2  -2    9.10   27.30
  10   2   2   -1.50    1.20
  10   2   2    4.80    3.50
  10   2   2   -0.60    3.30
  10   2   2   -9.70   26.20
  10   2   2   -0.20    2.50
  10   2   2    2.90    3.30
  11  -3  -2   27.10   25.50
  11  -3  -2    2.00    4.40
  11  -3  -2   -2.40    1.70
  11  -3  -2   -0.80    2.00
 -11   3   2    7.20    3.70
 -11   3   2    2.80    3.30
 -11   3   2   15.60   28.70
 -11   3   2    2.30    2.90
 -11   3   2    3.50    3.10
 -11   3   2   -7.30   18.70
  10  -3  -2    2.90   17.50
  10  -3  -2   29.30    6.80
  10  -3  -2   51.09   11.50
  10  -3  -2   49.20   22.70
  10  -3  -2   49.00    9.30
 -10   3   2   29.00    5.80
 -10   3   2   32.00    6.20
 -10   3   2   86.79   26.80
 -10   3   2   34.90    7.80
 -10   3   2   31.30    7.80
 -10   3   2   43.90    7.60
 -10   3   2   42.90   19.50
   9  -3  -2   67.19   27.50
   9  -3  -2   67.69   11.40
   9  -3  -2   81.39   11.00
   9  -3  -2   90.19   11.90
  -9   3   2   91.29   12.90
  -9   3   2   89.09   10.70
  -9   3   2  132.29   26.70
  -9   3   2   69.99    9.50
  -9   3   2  153.28   33.40
  -9   3   2   74.69   11.20
  -9   3   2   90.29   10.70
   8  -3  -2    3.80    2.70
   8  -3  -2    6.10    3.50
   8  -3  -2   20.60   11.80
   8  -3  -2   16.20   12.90
   8  -3  -2    5.30    3.20
  -8   3   2   10.70    2.90
  -8   3   2    6.50    2.90
  -8   3   2    8.20    3.10
  -8   3   2   11.20    4.20
  -8   3   2   23.40   16.30
  -8   3   2    8.40   11.60
  -8   3   2    3.70    3.00
   7  -3  -2    0.70    1.30
   7  -3  -2    0.70   11.40
   7  -3  -2   -0.90    1.60
   7  -3  -2   -1.50    1.70
  -7   3   2   -0.10    1.90
  -7   3   2    2.20    1.80
  -7   3   2    9.70    9.40
  -7   3   2    1.80    2.10
  -7   3   2   -0.30    1.20
   6  -3  -2  109.99   20.50
   6  -3  -2   96.59   26.60
   6  -3  -2   80.59    8.60
   6  -3  -2  104.89   11.70
   6  -3  -2   94.99   10.90
  -6   3   2   82.89    8.90
  -6   3   2   76.79   16.20
  -6   3   2   98.59    9.90
  -6   3   2  103.29   21.00
  -6   3   2   95.69    8.90
  -6   3   2   97.99   11.70
   5  -3  -2    4.30    2.20
   5  -3  -2    3.70    1.60
   5  -3  -2    2.90    5.50
   5  -3  -2    6.00    2.40
   5  -3  -2   23.90   12.00
  -5   3   2    3.50    1.50
  -5   3   2    9.50    2.70
  -5   3   2    5.40    2.70
  -5   3   2    4.10    6.70
  -5   3   2    3.20    1.90
  -5   3   2   11.60    6.60
   4  -3  -2  548.85   48.90
   4  -3  -2  623.34   41.90
   4  -3  -2  602.04   42.90
  -4   3   2  599.54   50.49
  -4   3   2  578.94   48.40
  -4   3   2  586.94   42.70
   3  -3  -2  122.49   15.70
   3  -3  -2  108.29    8.50
   3  -3  -2  110.99    9.50
   3  -3  -2  100.89    9.40
   3  -3  -2  102.59    9.00
   3  -3  -2  109.49   14.90
  -3   3   2  104.29   16.20
  -3   3   2  105.19    9.30
  -3   3   2  113.39    8.50
  -3   3   2  139.99   15.10
  -3   3   2  116.59    9.70
   2  -3  -2  356.06   28.20
   2  -3  -2  322.87   24.80
   2  -3  -2  339.47   24.20
   2  -3  -2  318.37   27.90
   2  -3  -2  322.87   24.00
  -2   3   2  369.86   29.00
  -2   3   2  330.67   24.10
  -2   3   2  321.77   27.40
  -2   3   2  332.87   24.10
   1  -3  -2  263.67   19.70
   1  -3  -2  285.27   20.00
   1  -3  -2  278.27   19.70
   1  -3  -2  257.77   22.40
  -1   3   2  269.87   23.00
  -1   3   2  272.97   22.90
  -1   3   2  248.78   19.60
  -1   3   2  292.77   20.00
   0  -3  -2 3076.09  211.18
   0   3   2 3007.00  211.58
   0   3   2 3095.69  211.58
  -1  -3  -2    9.50    2.30
  -1  -3  -2    6.90    4.40
  -1  -3  -2    7.60    1.80
  -1  -3  -2    8.60    1.20
  -1  -3  -2    7.50    1.90
  -1  -3  -2   13.50    2.50
   1   3   2   12.90    2.70
   1   3   2   11.60    2.40
   1   3   2    9.60    2.20
   1   3   2    6.70    1.70
   1   3   2    5.90    4.20
   1   3   2    6.30    4.80
   1   3   2   15.10    2.60
   2   3   2 1453.65  107.19
  -3  -3  -2    5.10    1.80
  -3  -3  -2    7.50    2.50
  -3  -3  -2    8.30    5.70
  -3  -3  -2   33.30    9.50
  -3  -3  -2   11.30    3.20
  -3  -3  -2    8.50    2.60
  -3  -3  -2   10.30    2.20
   3   3   2    5.40    2.20
   3   3   2   12.50    3.00
   3   3   2   13.70    7.40
   3   3   2    4.50    5.80
   3   3   2   14.50    3.30
   3   3   2    8.90    2.40
   3   3   2    9.30    2.70
   3   3   2   14.30    2.70
  -4  -3  -2   18.30    9.10
  -4  -3  -2   63.69   16.60
  -4  -3  -2   45.70    6.40
  -4  -3  -2   31.90    5.60
  -4  -3  -2   35.90    4.80
  -4  -3  -2   37.70    6.00
   4   3   2   36.20   11.50
   4   3   2   45.00    5.90
   4   3   2   39.50    6.30
   4   3   2   45.00    6.50
   4   3   2   13.60    9.80
   4   3   2   42.60    6.40
   4   3   2   24.20    4.30
   4   3   2   39.60    5.80
  -5  -3  -2   26.70    5.30
  -5  -3  -2   19.80    4.40
  -5  -3  -2   25.80    3.90
  -5  -3  -2   24.40    9.20
  -5  -3  -2   20.20    4.30
  -5  -3  -2   42.90   13.50
  -5  -3  -2   14.90    4.20
   5   3   2   18.90    3.80
   5   3   2   21.40    5.10
   5   3   2   24.10    5.20
   5   3   2   19.70    4.10
   5   3   2   18.40    4.70
   5   3   2   20.10    4.70
   5   3   2   27.80    9.70
   5   3   2   27.10   11.40
  -6  -3  -2   19.10   10.50
  -6  -3  -2   28.90    6.20
  -6  -3  -2   21.10    5.00
  -6  -3  -2   18.90    4.50
  -6  -3  -2   15.50    3.50
  -6  -3  -2   16.60   14.80
  -6  -3  -2   23.60    5.40
   6   3   2   29.70    6.40
   6   3   2   21.10    5.30
   6   3   2   24.20    4.80
   6   3   2   19.10    5.00
   6   3   2   15.50   14.20
   6   3   2   27.00   13.00
   6   3   2   12.90    3.30
   6   3   2   39.40    7.00
  -7  -3  -2   80.59   11.80
  -7  -3  -2   86.29    8.90
  -7  -3  -2   70.89   11.40
  -7  -3  -2   90.19   11.20
  -7  -3  -2   80.19   10.70
  -7  -3  -2  117.99   28.60
   7   3   2  108.59   13.30
   7   3   2   93.49   12.60
   7   3   2  121.29   26.10
   7   3   2   96.79    9.40
   7   3   2   91.09   12.30
   7   3   2  154.08   29.90
   7   3   2   88.79   10.70
  -8  -3  -2    4.50    3.40
  -8  -3  -2    9.20    3.30
  -8  -3  -2   -0.30    2.40
  -8  -3  -2    5.10    2.30
  -8  -3  -2    1.80    2.40
   8   3   2    1.50    2.80
   8   3   2    7.30    3.60
   8   3   2    4.40    3.40
   8   3   2    6.50    4.00
   8   3   2    7.30    2.90
   8   3   2   25.10   17.70
   8   3   2    6.30    2.80
   8   3   2  -14.70   17.30
  -9  -3  -2   20.30    6.10
  -9  -3  -2   19.10    6.20
  -9  -3  -2   15.80    5.20
  -9  -3  -2    6.30   18.90
  -9  -3  -2   19.50    4.10
  -9  -3  -2   57.09   28.10
   9   3   2   10.20   21.10
   9   3   2   11.00    5.00
   9   3   2   13.60    3.80
   9   3   2   18.50    6.30
   9   3   2   62.99   30.70
   9   3   2   18.40    6.10
   9   3   2    9.60    4.50
 -10  -3  -2    0.10    3.10
 -10  -3  -2   -0.50    2.80
 -10  -3  -2    5.60    3.90
 -10  -3  -2   36.60   32.10
 -10  -3  -2    4.80    2.70
  10   3   2   -4.70    2.20
  10   3   2    4.20   30.60
  10   3   2    2.60    2.60
  10   3   2   -0.50    2.80
  10   3   2    2.80    3.60
  10   3   2    2.10   25.10
  10   3   2    0.60    2.80
  11  -4  -2   38.30    8.50
  11  -4  -2   32.50    7.40
  11  -4  -2   46.90   10.00
  11  -4  -2    6.20   27.40
 -11   4   2   36.10    9.20
 -11   4   2   27.00    7.40
 -11   4   2   42.00    7.40
 -11   4   2   80.59   27.60
 -11   4   2   47.80    8.10
 -11   4   2   61.49    8.50
  10  -4  -2   20.70   21.60
  10  -4  -2    4.20    3.70
  10  -4  -2    5.90    3.60
  10  -4  -2   23.20   20.50
 -10   4   2   13.00   21.30
 -10   4   2   10.80    5.20
 -10   4   2    1.00    3.40
 -10   4   2    6.80    3.40
 -10   4   2    4.90    2.80
 -10   4   2   13.90   16.70
 -10   4   2    3.50    3.00
   9  -4  -2    0.60    1.70
   9  -4  -2   -4.20   14.80
   9  -4  -2    2.90    2.80
   9  -4  -2    4.80    3.50
   9  -4  -2   -4.20   16.40
  -9   4   2    0.50    2.10
  -9   4   2   24.00   16.50
  -9   4   2    2.30    2.50
  -9   4   2   -2.60   13.50
  -9   4   2   -0.40    1.60
  -9   4   2    1.60    2.20
  -9   4   2    3.50    2.70
   8  -4  -2   -0.30    1.90
   8  -4  -2   -1.20   12.80
   8  -4  -2   -3.10    1.00
   8  -4  -2    0.00    1.70
   8  -4  -2    4.50   13.90
  -8   4   2    0.30    1.40
  -8   4   2    7.10    3.40
  -8   4   2   -1.60   12.50
  -8   4   2  -11.90   11.40
  -8   4   2   -1.60    1.50
  -8   4   2   -1.20    2.20
   7  -4  -2   17.90    4.00
   7  -4  -2   21.40    5.20
   7  -4  -2   15.10    4.40
   7  -4  -2   -5.70    8.70
[truncated: 1,435,920 more chars]
