# Supplementary material for: Effects of Nitro-Substitution on the Spectroscopic and Self-Assembly Properties of BODIPY Dyes
Source: ACS Omega. 2025 Apr 7;10(15):14723–37. doi: 10.1021/acsomega.4c08799 (PMC12019473; doi:10.1021/acsomega.4c08799)
Supplement: Supplementary file 1 — ao4c08799_si_001.zip [file ao4c08799_si_001.zip › CIFs/Compound4b.cif]

data_Compound4b
 
_audit_creation_method            'SHELXL-2019/1'
_shelx_SHELXL_version_number      '2019/1'
_chemical_name_systematic         ?
_chemical_name_common             ?
_chemical_melting_point           ?
_chemical_formula_moiety          ?
_chemical_formula_sum       'C19 H18 B F2 N5 O5' 
_chemical_formula_weight          445.19

loop_
 _atom_type_symbol
 _atom_type_description
 _atom_type_scat_dispersion_real
 _atom_type_scat_dispersion_imag
 _atom_type_scat_source
 'C'  'C'   0.0181   0.0091
 'International Tables Vol C Tables 4.2.6.8 and 6.1.1.4'
 'H'  'H'   0.0000   0.0000
 'International Tables Vol C Tables 4.2.6.8 and 6.1.1.4'
 'B'  'B'   0.0090   0.0039
 'International Tables Vol C Tables 4.2.6.8 and 6.1.1.4'
 'F'  'F'   0.0727   0.0534
 'International Tables Vol C Tables 4.2.6.8 and 6.1.1.4'
 'N'  'N'   0.0311   0.0180
 'International Tables Vol C Tables 4.2.6.8 and 6.1.1.4'
 'O'  'O'   0.0492   0.0322
 'International Tables Vol C Tables 4.2.6.8 and 6.1.1.4'
 
_space_group_crystal_system       triclinic
_space_group_IT_number            2
_space_group_name_H-M_alt         'P -1'
_space_group_name_Hall            '-P 1'
 
_shelx_space_group_comment
;
The symmetry employed for this shelxl refinement is uniquely defined
by the following loop, which should always be used as a source of
symmetry information in preference to the above space-group names.
They are only intended as comments.
;
 
loop_
 _space_group_symop_operation_xyz
 'x, y, z'
 '-x, -y, -z'
 
_cell_length_a                    9.4688(12)
_cell_length_b                    10.0523(12)
_cell_length_c                    11.7683(14)
_cell_angle_alpha                 75.281(5)
_cell_angle_beta                  66.444(4)
_cell_angle_gamma                 71.799(4)
_cell_volume                      964.6(2)
_cell_formula_units_Z             2
_cell_measurement_temperature     100.0(5)
_cell_measurement_reflns_used      9773
_cell_measurement_theta_min        4.14
_cell_measurement_theta_max       77.10
_exptl_crystal_description       'lath'
_exptl_crystal_colour            'orange'
_exptl_crystal_density_meas       ?
_exptl_crystal_density_method     ?
_exptl_crystal_density_diffrn     1.533          
_exptl_crystal_F_000              460
_exptl_transmission_factor_min    ?
_exptl_transmission_factor_max    ?
_exptl_crystal_size_max           0.300
_exptl_crystal_size_mid           0.190
_exptl_crystal_size_min           0.070
_exptl_absorpt_coefficient_mu     1.066
_shelx_estimated_absorpt_T_min    0.740
_shelx_estimated_absorpt_T_max    0.929
_exptl_absorpt_correction_type    'multi-scan' 
_exptl_absorpt_correction_T_min   0.755
_exptl_absorpt_correction_T_max   0.929
_exptl_absorpt_process_details   'SADABS (Krause <i>et al.</i>, 2015'
_exptl_absorpt_special_details    ?
_diffrn_ambient_temperature       100.0(5)
_diffrn_radiation_wavelength      1.54184
_diffrn_radiation_type            CuK\a
_diffrn_radiation_source          'I\mS 3.0 microfocus'
_diffrn_measurement_device_type   
'Bruker D8 Venture DUO with Photon III C14'
_diffrn_measurement_method       '\f and \w scans'
_diffrn_detector_area_resol_mean  ?
_diffrn_reflns_number             28195
_diffrn_reflns_av_unetI/netI      0.0305
_diffrn_reflns_av_R_equivalents   0.0516
_diffrn_reflns_limit_h_min        -11
_diffrn_reflns_limit_h_max        11
_diffrn_reflns_limit_k_min        -12
_diffrn_reflns_limit_k_max        12
_diffrn_reflns_limit_l_min        -14
_diffrn_reflns_limit_l_max        14
_diffrn_reflns_theta_min          4.144
_diffrn_reflns_theta_max          78.410
_diffrn_reflns_theta_full         67.684
_diffrn_measured_fraction_theta_max   0.951
_diffrn_measured_fraction_theta_full  0.972
_diffrn_reflns_Laue_measured_fraction_max    0.951
_diffrn_reflns_Laue_measured_fraction_full   0.972
_diffrn_reflns_point_group_measured_fraction_max   0.951
_diffrn_reflns_point_group_measured_fraction_full  0.972
_reflns_number_total              3932
_reflns_number_gt                 3539
_reflns_threshold_expression      'I > 2\s(I)'
_reflns_Friedel_coverage          0.000
_reflns_Friedel_fraction_max      .
_reflns_Friedel_fraction_full     .
 
_reflns_special_details
;
 Reflections were merged by SHELXL according to the crystal
 class for the calculation of statistics and refinement.
 
 _reflns_Friedel_fraction is defined as the number of unique
 Friedel pairs measured divided by the number that would be
 possible theoretically, ignoring centric projections and
 systematic absences.
;
 
_computing_data_collection      'Bruker APEX4'
_computing_cell_refinement      'Bruker SAINT'
_computing_data_reduction       'Bruker SAINT'  
_computing_structure_solution   'SHELXT 2018/2 (Sheldrick, 2018)'
_computing_structure_refinement 'SHELXL-2019/1 (Sheldrick, 2019)'
_computing_molecular_graphics     ?
_computing_publication_material   ?
_refine_special_details           ?
_refine_ls_structure_factor_coef  Fsqd
_refine_ls_matrix_type            full
_refine_ls_weighting_scheme       calc
_refine_ls_weighting_details
'w=1/[\s^2^(Fo^2^)+(0.0686P)^2^+1.0320P] where P=(Fo^2^+2Fc^2^)/3'
_atom_sites_solution_primary      ?
_atom_sites_solution_secondary    ?
_atom_sites_solution_hydrogens    geom
_refine_ls_hydrogen_treatment     constr
_refine_ls_extinction_method      none
_refine_ls_extinction_coef        .
_refine_ls_number_reflns          3932
_refine_ls_number_parameters      294
_refine_ls_number_restraints      0
_refine_ls_R_factor_all           0.0569
_refine_ls_R_factor_gt            0.0505
_refine_ls_wR_factor_ref          0.1523
_refine_ls_wR_factor_gt           0.1441
_refine_ls_goodness_of_fit_ref    1.168
_refine_ls_restrained_S_all       1.168
_refine_ls_shift/su_max           0.000
_refine_ls_shift/su_mean          0.000
 
loop_
 _atom_site_label
 _atom_site_type_symbol
 _atom_site_fract_x
 _atom_site_fract_y
 _atom_site_fract_z
 _atom_site_U_iso_or_equiv
 _atom_site_adp_type
 _atom_site_occupancy
 _atom_site_site_symmetry_order  
 _atom_site_calc_flag
 _atom_site_refinement_flags_posn
 _atom_site_refinement_flags_adp
 _atom_site_refinement_flags_occupancy
 _atom_site_disorder_assembly
 _atom_site_disorder_group
F1 F 0.42616(14) 0.36221(13) 0.58684(11) 0.0210(3) Uani 1 1 d . . . . .
F2 F 0.29815(14) 0.26469(13) 0.51486(11) 0.0207(3) Uani 1 1 d . . . . .
O1 O 0.9574(2) 0.2231(2) 0.19354(17) 0.0351(4) Uani 1 1 d . . . . .
O2 O 0.92527(19) 0.34668(18) 0.02165(15) 0.0270(4) Uani 1 1 d . . . . .
O3 O -0.23461(19) 0.6599(2) 0.74277(15) 0.0296(4) Uani 1 1 d . . . . .
O4 O -0.20418(19) 0.86812(17) 0.64083(16) 0.0274(4) Uani 1 1 d . . . . .
O5 O 0.2970(2) 1.07402(17) -0.09162(15) 0.0270(4) Uani 1 1 d . . . . .
N1 N 0.4849(2) 0.39860(18) 0.36477(16) 0.0164(4) Uani 1 1 d . . . . .
N2 N 0.2231(2) 0.51796(18) 0.50699(15) 0.0163(3) Uani 1 1 d . . . . .
N3 N 0.8750(2) 0.3099(2) 0.13592(17) 0.0222(4) Uani 1 1 d . . . . .
N4 N -0.1575(2) 0.7382(2) 0.65790(17) 0.0217(4) Uani 1 1 d . . . . .
N5 N 0.2945(2) 0.8400(2) -0.00865(17) 0.0221(4) Uani 1 1 d . . . . .
B1 B 0.3580(3) 0.3813(2) 0.4975(2) 0.0177(5) Uani 1 1 d . . . . .
C1 C 0.6283(2) 0.3123(2) 0.32769(19) 0.0188(4) Uani 1 1 d . . . . .
C2 C 0.7139(2) 0.3720(2) 0.20575(19) 0.0186(4) Uani 1 1 d . . . . .
C3 C 0.6212(2) 0.5004(2) 0.16874(18) 0.0171(4) Uani 1 1 d . . . . .
C4 C 0.4737(2) 0.5157(2) 0.27091(18) 0.0165(4) Uani 1 1 d . . . . .
C5 C 0.3388(2) 0.6279(2) 0.29183(18) 0.0153(4) Uani 1 1 d . . . . .
C6 C 0.2139(2) 0.6298(2) 0.40858(18) 0.0160(4) Uani 1 1 d . . . . .
C7 C 0.0677(2) 0.7302(2) 0.45020(19) 0.0181(4) Uani 1 1 d . . . . .
C8 C -0.0054(2) 0.6738(2) 0.57421(19) 0.0189(4) Uani 1 1 d . . . . .
C9 C 0.0902(2) 0.5432(2) 0.60752(19) 0.0192(4) Uani 1 1 d . . . . .
C10 C 0.6787(3) 0.1790(2) 0.4071(2) 0.0233(5) Uani 1 1 d . . . . .
H10A H 0.733046 0.197430 0.454853 0.035 Uiso 1 1 calc R U . . .
H10B H 0.750920 0.107473 0.353471 0.035 Uiso 1 1 calc R U . . .
H10C H 0.585190 0.144224 0.465074 0.035 Uiso 1 1 calc R U . . .
C11 C 0.6738(3) 0.6049(2) 0.0547(2) 0.0222(4) Uani 1 1 d . . . . .
H11A H 0.789745 0.586938 0.023104 0.033 Uiso 1 1 calc R U . . .
H11B H 0.627517 0.701008 0.076145 0.033 Uiso 1 1 calc R U . . .
H11C H 0.638618 0.595318 -0.010038 0.033 Uiso 1 1 calc R U . . .
C12 C 0.3281(2) 0.7492(2) 0.19104(18) 0.0160(4) Uani 1 1 d . . . . .
C13 C 0.3066(2) 0.7333(2) 0.08593(19) 0.0195(4) Uani 1 1 d . . . . .
H13 H 0.300044 0.643032 0.080152 0.023 Uiso 1 1 calc R U . . .
C14 C 0.3036(2) 0.9644(2) 0.00202(19) 0.0208(4) Uani 1 1 d . . . . .
C15 C 0.3214(2) 0.9935(2) 0.10547(19) 0.0200(4) Uani 1 1 d . . . . .
H15 H 0.324124 1.085726 0.109683 0.024 Uiso 1 1 calc R U . . .
C16 C 0.3348(2) 0.8831(2) 0.20039(19) 0.0179(4) Uani 1 1 d . . . . .
H16 H 0.348476 0.897561 0.271703 0.021 Uiso 1 1 calc R U . . .
C17 C -0.0018(2) 0.8641(2) 0.3800(2) 0.0202(4) Uani 1 1 d . . . . .
H17A H -0.117859 0.884004 0.416429 0.030 Uiso 1 1 calc R U . . .
H17B H 0.032502 0.853213 0.291767 0.030 Uiso 1 1 calc R U . . .
H17C H 0.034343 0.942637 0.385719 0.030 Uiso 1 1 calc R U . . .
C18 C 0.0613(3) 0.4458(2) 0.72913(19) 0.0221(4) Uani 1 1 d . . . . .
H18A H 0.003232 0.379646 0.730479 0.033 Uiso 1 1 calc R U . . .
H18B H -0.001337 0.501050 0.798239 0.033 Uiso 1 1 calc R U . . .
H18C H 0.163080 0.392540 0.738587 0.033 Uiso 1 1 calc R U . . .
C19 C 0.2914(4) 1.0412(3) -0.2015(2) 0.0382(6) Uani 1 1 d . . . . .
H19A H 0.380809 0.962119 -0.232060 0.057 Uiso 1 1 calc R U . . .
H19B H 0.297830 1.124336 -0.266791 0.057 Uiso 1 1 calc R U . . .
H19C H 0.191571 1.014892 -0.180498 0.057 Uiso 1 1 calc R U . . .
 
loop_
 _atom_site_aniso_label
 _atom_site_aniso_U_11
 _atom_site_aniso_U_22
 _atom_site_aniso_U_33
 _atom_site_aniso_U_23
 _atom_site_aniso_U_13
 _atom_site_aniso_U_12
F1 0.0227(6) 0.0248(6) 0.0199(6) 0.0005(5) -0.0139(5) -0.0060(5)
F2 0.0229(6) 0.0184(6) 0.0245(6) 0.0014(5) -0.0112(5) -0.0097(5)
O1 0.0234(8) 0.0413(11) 0.0334(9) -0.0049(8) -0.0152(7) 0.0083(7)
O2 0.0223(8) 0.0316(9) 0.0224(8) -0.0037(6) -0.0044(6) -0.0047(7)
O3 0.0217(8) 0.0397(10) 0.0222(8) -0.0008(7) -0.0033(6) -0.0091(7)
O4 0.0252(8) 0.0237(8) 0.0342(9) -0.0129(7) -0.0103(7) -0.0003(6)
O5 0.0388(9) 0.0218(8) 0.0240(8) 0.0068(6) -0.0192(7) -0.0090(7)
N1 0.0171(8) 0.0154(8) 0.0185(8) 0.0010(6) -0.0098(7) -0.0044(6)
N2 0.0171(8) 0.0175(8) 0.0154(8) 0.0005(6) -0.0077(6) -0.0052(7)
N3 0.0179(9) 0.0255(10) 0.0239(9) -0.0049(7) -0.0089(7) -0.0032(7)
N4 0.0184(9) 0.0277(10) 0.0216(9) -0.0063(7) -0.0085(7) -0.0047(7)
N5 0.0273(9) 0.0212(9) 0.0218(9) 0.0024(7) -0.0140(7) -0.0082(7)
B1 0.0187(11) 0.0165(11) 0.0193(10) 0.0010(8) -0.0104(9) -0.0040(9)
C1 0.0191(10) 0.0198(10) 0.0213(10) -0.0024(8) -0.0117(8) -0.0039(8)
C2 0.0153(9) 0.0219(10) 0.0206(10) -0.0037(8) -0.0080(8) -0.0043(8)
C3 0.0177(9) 0.0183(10) 0.0184(9) -0.0022(8) -0.0089(8) -0.0054(8)
C4 0.0181(9) 0.0158(9) 0.0178(9) 0.0009(7) -0.0100(8) -0.0048(8)
C5 0.0168(9) 0.0154(9) 0.0174(9) 0.0003(7) -0.0097(7) -0.0057(7)
C6 0.0181(9) 0.0157(9) 0.0175(9) 0.0006(7) -0.0103(8) -0.0055(8)
C7 0.0178(9) 0.0201(10) 0.0198(9) -0.0012(8) -0.0098(8) -0.0065(8)
C8 0.0143(9) 0.0239(11) 0.0192(9) -0.0048(8) -0.0053(8) -0.0050(8)
C9 0.0192(10) 0.0246(11) 0.0180(9) -0.0021(8) -0.0094(8) -0.0079(8)
C10 0.0244(10) 0.0198(10) 0.0258(11) -0.0001(8) -0.0145(9) -0.0005(8)
C11 0.0201(10) 0.0229(11) 0.0204(10) -0.0006(8) -0.0054(8) -0.0052(8)
C12 0.0143(9) 0.0161(9) 0.0167(9) -0.0002(7) -0.0067(7) -0.0025(7)
C13 0.0227(10) 0.0186(10) 0.0193(9) 0.0003(8) -0.0110(8) -0.0054(8)
C14 0.0214(10) 0.0207(10) 0.0202(10) 0.0040(8) -0.0107(8) -0.0057(8)
C15 0.0221(10) 0.0166(10) 0.0221(10) -0.0003(8) -0.0090(8) -0.0060(8)
C16 0.0174(9) 0.0192(10) 0.0185(9) -0.0028(8) -0.0069(7) -0.0053(8)
C17 0.0171(9) 0.0169(10) 0.0259(10) 0.0001(8) -0.0100(8) -0.0025(8)
C18 0.0245(10) 0.0252(11) 0.0173(9) 0.0017(8) -0.0087(8) -0.0089(9)
C19 0.0645(18) 0.0316(13) 0.0300(13) 0.0094(10) -0.0317(13) -0.0179(13)
 
_geom_special_details
;
 All esds (except the esd in the dihedral angle between two l.s. planes)
 are estimated using the full covariance matrix.  The cell esds are taken
 into account individually in the estimation of esds in distances, angles
 and torsion angles; correlations between esds in cell parameters are only
 used when they are defined by crystal symmetry.  An approximate (isotropic)
 treatment of cell esds is used for estimating esds involving l.s. planes.
;
 
loop_
 _geom_bond_atom_site_label_1
 _geom_bond_atom_site_label_2
 _geom_bond_distance
 _geom_bond_site_symmetry_2
 _geom_bond_publ_flag
F1 B1 1.386(2) . ?
F2 B1 1.392(3) . ?
O1 N3 1.236(2) . ?
O2 N3 1.232(2) . ?
O3 N4 1.235(3) . ?
O4 N4 1.233(3) . ?
O5 C14 1.352(2) . ?
O5 C19 1.437(3) . ?
N1 C1 1.331(3) . ?
N1 C4 1.404(2) . ?
N1 B1 1.551(3) . ?
N2 C9 1.345(3) . ?
N2 C6 1.404(2) . ?
N2 B1 1.549(3) . ?
N3 C2 1.434(3) . ?
N4 C8 1.439(3) . ?
N5 C14 1.320(3) . ?
N5 C13 1.349(3) . ?
C1 C2 1.419(3) . ?
C1 C10 1.489(3) . ?
C2 C3 1.392(3) . ?
C3 C4 1.428(3) . ?
C3 C11 1.493(3) . ?
C4 C5 1.398(3) . ?
C5 C6 1.410(3) . ?
C5 C12 1.479(3) . ?
C6 C7 1.418(3) . ?
C7 C8 1.396(3) . ?
C7 C17 1.498(3) . ?
C8 C9 1.406(3) . ?
C9 C18 1.491(3) . ?
C10 H10A 0.9800 . ?
C10 H10B 0.9800 . ?
C10 H10C 0.9800 . ?
C11 H11A 0.9800 . ?
C11 H11B 0.9800 . ?
C11 H11C 0.9800 . ?
C12 C13 1.385(3) . ?
C12 C16 1.401(3) . ?
C13 H13 0.9500 . ?
C14 C15 1.404(3) . ?
C15 C16 1.375(3) . ?
C15 H15 0.9500 . ?
C16 H16 0.9500 . ?
C17 H17A 0.9800 . ?
C17 H17B 0.9800 . ?
C17 H17C 0.9800 . ?
C18 H18A 0.9800 . ?
C18 H18B 0.9800 . ?
C18 H18C 0.9800 . ?
C19 H19A 0.9800 . ?
C19 H19B 0.9800 . ?
C19 H19C 0.9800 . ?
 
loop_
 _geom_angle_atom_site_label_1
 _geom_angle_atom_site_label_2
 _geom_angle_atom_site_label_3
 _geom_angle
 _geom_angle_site_symmetry_1
 _geom_angle_site_symmetry_3
 _geom_angle_publ_flag
C14 O5 C19 115.58(18) . . ?
C1 N1 C4 109.49(17) . . ?
C1 N1 B1 124.81(17) . . ?
C4 N1 B1 125.29(17) . . ?
C9 N2 C6 109.16(17) . . ?
C9 N2 B1 125.38(17) . . ?
C6 N2 B1 125.26(17) . . ?
O2 N3 O1 123.10(19) . . ?
O2 N3 C2 118.54(18) . . ?
O1 N3 C2 118.36(18) . . ?
O4 N4 O3 123.54(19) . . ?
O4 N4 C8 118.37(19) . . ?
O3 N4 C8 118.09(19) . . ?
C14 N5 C13 117.12(18) . . ?
F1 B1 F2 109.26(17) . . ?
F1 B1 N2 110.86(17) . . ?
F2 B1 N2 109.80(17) . . ?
F1 B1 N1 109.36(17) . . ?
F2 B1 N1 110.26(17) . . ?
N2 B1 N1 107.28(16) . . ?
N1 C1 C2 107.60(18) . . ?
N1 C1 C10 122.76(19) . . ?
C2 C1 C10 129.64(19) . . ?
C3 C2 C1 110.00(18) . . ?
C3 C2 N3 126.17(19) . . ?
C1 C2 N3 123.77(19) . . ?
C2 C3 C4 104.39(17) . . ?
C2 C3 C11 126.76(19) . . ?
C4 C3 C11 128.45(19) . . ?
C5 C4 N1 120.46(18) . . ?
C5 C4 C3 130.75(19) . . ?
N1 C4 C3 108.49(17) . . ?
C4 C5 C6 121.26(18) . . ?
C4 C5 C12 119.65(17) . . ?
C6 C5 C12 119.07(18) . . ?
N2 C6 C5 120.24(18) . . ?
N2 C6 C7 108.76(17) . . ?
C5 C6 C7 131.00(19) . . ?
C8 C7 C6 104.30(18) . . ?
C8 C7 C17 125.88(19) . . ?
C6 C7 C17 129.77(18) . . ?
C7 C8 C9 110.57(18) . . ?
C7 C8 N4 125.56(19) . . ?
C9 C8 N4 123.86(19) . . ?
N2 C9 C8 107.19(18) . . ?
N2 C9 C18 123.28(19) . . ?
C8 C9 C18 129.52(19) . . ?
C1 C10 H10A 109.5 . . ?
C1 C10 H10B 109.5 . . ?
H10A C10 H10B 109.5 . . ?
C1 C10 H10C 109.5 . . ?
H10A C10 H10C 109.5 . . ?
H10B C10 H10C 109.5 . . ?
C3 C11 H11A 109.5 . . ?
C3 C11 H11B 109.5 . . ?
H11A C11 H11B 109.5 . . ?
C3 C11 H11C 109.5 . . ?
H11A C11 H11C 109.5 . . ?
H11B C11 H11C 109.5 . . ?
C13 C12 C16 118.32(18) . . ?
C13 C12 C5 120.26(19) . . ?
C16 C12 C5 121.39(18) . . ?
N5 C13 C12 123.1(2) . . ?
N5 C13 H13 118.4 . . ?
C12 C13 H13 118.4 . . ?
N5 C14 O5 119.67(19) . . ?
N5 C14 C15 124.64(19) . . ?
O5 C14 C15 115.69(19) . . ?
C16 C15 C14 117.4(2) . . ?
C16 C15 H15 121.3 . . ?
C14 C15 H15 121.3 . . ?
C15 C16 C12 119.41(19) . . ?
C15 C16 H16 120.3 . . ?
C12 C16 H16 120.3 . . ?
C7 C17 H17A 109.5 . . ?
C7 C17 H17B 109.5 . . ?
H17A C17 H17B 109.5 . . ?
C7 C17 H17C 109.5 . . ?
H17A C17 H17C 109.5 . . ?
H17B C17 H17C 109.5 . . ?
C9 C18 H18A 109.5 . . ?
C9 C18 H18B 109.5 . . ?
H18A C18 H18B 109.5 . . ?
C9 C18 H18C 109.5 . . ?
H18A C18 H18C 109.5 . . ?
H18B C18 H18C 109.5 . . ?
O5 C19 H19A 109.5 . . ?
O5 C19 H19B 109.5 . . ?
H19A C19 H19B 109.5 . . ?
O5 C19 H19C 109.5 . . ?
H19A C19 H19C 109.5 . . ?
H19B C19 H19C 109.5 . . ?
 
loop_
 _geom_torsion_atom_site_label_1
 _geom_torsion_atom_site_label_2
 _geom_torsion_atom_site_label_3
 _geom_torsion_atom_site_label_4
 _geom_torsion
 _geom_torsion_site_symmetry_1
 _geom_torsion_site_symmetry_2
 _geom_torsion_site_symmetry_3
 _geom_torsion_site_symmetry_4
 _geom_torsion_publ_flag
C9 N2 B1 F1 -61.4(3) . . . . ?
C6 N2 B1 F1 124.3(2) . . . . ?
C9 N2 B1 F2 59.5(3) . . . . ?
C6 N2 B1 F2 -114.9(2) . . . . ?
C9 N2 B1 N1 179.28(18) . . . . ?
C6 N2 B1 N1 4.9(3) . . . . ?
C1 N1 B1 F1 49.7(3) . . . . ?
C4 N1 B1 F1 -122.3(2) . . . . ?
C1 N1 B1 F2 -70.5(2) . . . . ?
C4 N1 B1 F2 117.5(2) . . . . ?
C1 N1 B1 N2 169.96(18) . . . . ?
C4 N1 B1 N2 -2.0(3) . . . . ?
C4 N1 C1 C2 -0.8(2) . . . . ?
B1 N1 C1 C2 -173.86(18) . . . . ?
C4 N1 C1 C10 179.18(19) . . . . ?
B1 N1 C1 C10 6.1(3) . . . . ?
N1 C1 C2 C3 1.6(2) . . . . ?
C10 C1 C2 C3 -178.4(2) . . . . ?
N1 C1 C2 N3 178.71(18) . . . . ?
C10 C1 C2 N3 -1.3(4) . . . . ?
O2 N3 C2 C3 -22.2(3) . . . . ?
O1 N3 C2 C3 157.0(2) . . . . ?
O2 N3 C2 C1 161.1(2) . . . . ?
O1 N3 C2 C1 -19.7(3) . . . . ?
C1 C2 C3 C4 -1.6(2) . . . . ?
N3 C2 C3 C4 -178.66(19) . . . . ?
C1 C2 C3 C11 171.6(2) . . . . ?
N3 C2 C3 C11 -5.4(3) . . . . ?
C1 N1 C4 C5 -174.51(18) . . . . ?
B1 N1 C4 C5 -1.5(3) . . . . ?
C1 N1 C4 C3 -0.2(2) . . . . ?
B1 N1 C4 C3 172.84(18) . . . . ?
C2 C3 C4 C5 174.6(2) . . . . ?
C11 C3 C4 C5 1.6(4) . . . . ?
C2 C3 C4 N1 1.1(2) . . . . ?
C11 C3 C4 N1 -171.99(19) . . . . ?
N1 C4 C5 C6 2.7(3) . . . . ?
C3 C4 C5 C6 -170.2(2) . . . . ?
N1 C4 C5 C12 -178.98(18) . . . . ?
C3 C4 C5 C12 8.1(3) . . . . ?
C9 N2 C6 C5 -179.48(18) . . . . ?
B1 N2 C6 C5 -4.3(3) . . . . ?
C9 N2 C6 C7 0.1(2) . . . . ?
B1 N2 C6 C7 175.25(18) . . . . ?
C4 C5 C6 N2 0.1(3) . . . . ?
C12 C5 C6 N2 -178.21(17) . . . . ?
C4 C5 C6 C7 -179.4(2) . . . . ?
C12 C5 C6 C7 2.3(3) . . . . ?
N2 C6 C7 C8 0.4(2) . . . . ?
C5 C6 C7 C8 180.0(2) . . . . ?
N2 C6 C7 C17 -177.0(2) . . . . ?
C5 C6 C7 C17 2.5(4) . . . . ?
C6 C7 C8 C9 -0.8(2) . . . . ?
C17 C7 C8 C9 176.79(19) . . . . ?
C6 C7 C8 N4 179.32(19) . . . . ?
C17 C7 C8 N4 -3.1(3) . . . . ?
O4 N4 C8 C7 -27.1(3) . . . . ?
O3 N4 C8 C7 152.6(2) . . . . ?
O4 N4 C8 C9 153.1(2) . . . . ?
O3 N4 C8 C9 -27.2(3) . . . . ?
C6 N2 C9 C8 -0.6(2) . . . . ?
B1 N2 C9 C8 -175.74(18) . . . . ?
C6 N2 C9 C18 -179.52(18) . . . . ?
B1 N2 C9 C18 5.3(3) . . . . ?
C7 C8 C9 N2 0.9(2) . . . . ?
N4 C8 C9 N2 -179.23(18) . . . . ?
C7 C8 C9 C18 179.7(2) . . . . ?
N4 C8 C9 C18 -0.4(4) . . . . ?
C4 C5 C12 C13 71.2(3) . . . . ?
C6 C5 C12 C13 -110.4(2) . . . . ?
C4 C5 C12 C16 -110.6(2) . . . . ?
C6 C5 C12 C16 67.7(3) . . . . ?
C14 N5 C13 C12 -0.2(3) . . . . ?
C16 C12 C13 N5 1.1(3) . . . . ?
C5 C12 C13 N5 179.39(19) . . . . ?
C13 N5 C14 O5 178.02(19) . . . . ?
C13 N5 C14 C15 -1.4(3) . . . . ?
C19 O5 C14 N5 -4.2(3) . . . . ?
C19 O5 C14 C15 175.3(2) . . . . ?
N5 C14 C15 C16 2.0(3) . . . . ?
O5 C14 C15 C16 -177.53(19) . . . . ?
C14 C15 C16 C12 -0.8(3) . . . . ?
C13 C12 C16 C15 -0.6(3) . . . . ?
C5 C12 C16 C15 -178.80(18) . . . . ?
 
_refine_diff_density_max    0.298
_refine_diff_density_min   -0.415
_refine_diff_density_rms    0.077

_shelx_res_file
;
TITL Gwaro6 in P-1
    Gwaro6_a.res
    created by SHELXL-2019/1 at 08:45:53 on 27-Mar-2024
CELL  1.54184   9.4688  10.0523  11.7683   75.281   66.444   71.799
ZERR    2.000   0.0012   0.0012   0.0014    0.005    0.004    0.004
LATT 1
SFAC C  H  B  F  N  O
UNIT 38  36  2  4  10  10
L.S. 20
ACTA
BOND $H
CONF
FMAP 2
PLAN 10
SIZE 0.07 0.19 0.30
TEMP -173
WGHT    0.068600    1.032000
FVAR       0.49796
F1    4    0.426164    0.362212    0.586841    11.00000    0.02273    0.02483 =
         0.01986    0.00051   -0.01385   -0.00604
F2    4    0.298150    0.264686    0.514856    11.00000    0.02291    0.01841 =
         0.02454    0.00144   -0.01117   -0.00971
O1    6    0.957403    0.223109    0.193538    11.00000    0.02341    0.04128 =
         0.03339   -0.00489   -0.01524    0.00833
O2    6    0.925274    0.346676    0.021649    11.00000    0.02230    0.03162 =
         0.02236   -0.00366   -0.00437   -0.00471
O3    6   -0.234605    0.659884    0.742774    11.00000    0.02166    0.03972 =
         0.02216   -0.00075   -0.00327   -0.00909
O4    6   -0.204181    0.868118    0.640830    11.00000    0.02520    0.02373 =
         0.03418   -0.01289   -0.01028   -0.00031
O5    6    0.297014    1.074019   -0.091620    11.00000    0.03877    0.02179 =
         0.02398    0.00679   -0.01922   -0.00901
N1    5    0.484866    0.398603    0.364770    11.00000    0.01713    0.01544 =
         0.01847    0.00095   -0.00975   -0.00441
N2    5    0.223076    0.517961    0.506988    11.00000    0.01715    0.01747 =
         0.01545    0.00049   -0.00773   -0.00521
N3    5    0.874997    0.309887    0.135924    11.00000    0.01795    0.02552 =
         0.02390   -0.00486   -0.00890   -0.00317
N4    5   -0.157507    0.738158    0.657904    11.00000    0.01843    0.02769 =
         0.02159   -0.00632   -0.00849   -0.00470
N5    5    0.294484    0.840044   -0.008653    11.00000    0.02732    0.02118 =
         0.02179    0.00240   -0.01401   -0.00822
B1    3    0.357993    0.381339    0.497503    11.00000    0.01868    0.01649 =
         0.01932    0.00099   -0.01039   -0.00397
C1    1    0.628284    0.312265    0.327694    11.00000    0.01911    0.01979 =
         0.02125   -0.00235   -0.01167   -0.00393
C2    1    0.713906    0.371957    0.205755    11.00000    0.01533    0.02193 =
         0.02061   -0.00371   -0.00803   -0.00425
C3    1    0.621197    0.500377    0.168735    11.00000    0.01769    0.01828 =
         0.01843   -0.00221   -0.00891   -0.00543
C4    1    0.473678    0.515663    0.270914    11.00000    0.01807    0.01579 =
         0.01781    0.00086   -0.00996   -0.00476
C5    1    0.338800    0.627947    0.291828    11.00000    0.01675    0.01537 =
         0.01735    0.00034   -0.00973   -0.00569
C6    1    0.213932    0.629834    0.408581    11.00000    0.01809    0.01571 =
         0.01753    0.00058   -0.01029   -0.00552
C7    1    0.067666    0.730162    0.450197    11.00000    0.01783    0.02014 =
         0.01984   -0.00120   -0.00984   -0.00646
C8    1   -0.005434    0.673761    0.574205    11.00000    0.01435    0.02385 =
         0.01920   -0.00478   -0.00528   -0.00501
C9    1    0.090212    0.543195    0.607524    11.00000    0.01918    0.02462 =
         0.01804   -0.00206   -0.00938   -0.00793
C10   1    0.678664    0.178960    0.407052    11.00000    0.02439    0.01984 =
         0.02576   -0.00006   -0.01448   -0.00053
AFIX 137
H10A  2    0.733046    0.197430    0.454853    11.00000   -1.50000
H10B  2    0.750920    0.107473    0.353471    11.00000   -1.50000
H10C  2    0.585190    0.144224    0.465074    11.00000   -1.50000
AFIX   0
C11   1    0.673787    0.604888    0.054690    11.00000    0.02013    0.02288 =
         0.02044   -0.00065   -0.00544   -0.00524
AFIX 137
H11A  2    0.789745    0.586938    0.023104    11.00000   -1.50000
H11B  2    0.627517    0.701008    0.076145    11.00000   -1.50000
H11C  2    0.638618    0.595318   -0.010038    11.00000   -1.50000
AFIX   0
C12   1    0.328092    0.749214    0.191037    11.00000    0.01432    0.01614 =
         0.01666   -0.00023   -0.00669   -0.00248
C13   1    0.306586    0.733345    0.085927    11.00000    0.02267    0.01860 =
         0.01929    0.00030   -0.01095   -0.00542
AFIX  43
H13   2    0.300044    0.643032    0.080152    11.00000   -1.20000
AFIX   0
C14   1    0.303604    0.964377    0.002022    11.00000    0.02136    0.02072 =
         0.02015    0.00403   -0.01069   -0.00569
C15   1    0.321423    0.993464    0.105466    11.00000    0.02210    0.01659 =
         0.02215   -0.00027   -0.00905   -0.00603
AFIX  43
H15   2    0.324124    1.085726    0.109683    11.00000   -1.20000
AFIX   0
C16   1    0.334802    0.883126    0.200395    11.00000    0.01735    0.01916 =
         0.01848   -0.00275   -0.00685   -0.00535
AFIX  43
H16   2    0.348476    0.897561    0.271703    11.00000   -1.20000
AFIX   0
C17   1   -0.001848    0.864085    0.379954    11.00000    0.01708    0.01688 =
         0.02586    0.00014   -0.00998   -0.00250
AFIX 137
H17A  2   -0.117859    0.884004    0.416429    11.00000   -1.50000
H17B  2    0.032502    0.853213    0.291767    11.00000   -1.50000
H17C  2    0.034343    0.942637    0.385719    11.00000   -1.50000
AFIX   0
C18   1    0.061320    0.445754    0.729133    11.00000    0.02455    0.02519 =
         0.01727    0.00168   -0.00874   -0.00891
AFIX 137
H18A  2    0.003232    0.379646    0.730479    11.00000   -1.50000
H18B  2   -0.001337    0.501050    0.798239    11.00000   -1.50000
H18C  2    0.163080    0.392540    0.738587    11.00000   -1.50000
AFIX   0
C19   1    0.291356    1.041233   -0.201482    11.00000    0.06454    0.03162 =
         0.02997    0.00935   -0.03165   -0.01788
AFIX 137
H19A  2    0.380809    0.962119   -0.232060    11.00000   -1.50000
H19B  2    0.297830    1.124336   -0.266791    11.00000   -1.50000
H19C  2    0.191571    1.014892   -0.180498    11.00000   -1.50000
AFIX   0
HKLF 4


REM  Gwaro6 in P-1
REM wR2 = 0.1523, GooF = S = 1.168, Restrained GooF = 1.168 for all data
REM R1 = 0.0505 for 3539 Fo > 4sig(Fo) and 0.0569 for all 3932 data
REM 294 parameters refined using 0 restraints

END

WGHT      0.0686      1.0320

REM Highest difference peak  0.298,  deepest hole -0.415,  1-sigma level  0.077
Q1    1   1.0517  0.1162  0.1686  11.00000  0.05    0.30
Q2    1   0.1721  1.0599 -0.0069  11.00000  0.05    0.30
Q3    1   0.4329  0.2155  0.6124  11.00000  0.05    0.27
Q4    1   0.4739  1.1348 -0.3306  11.00000  0.05    0.27
Q5    1   0.1312  0.6924  0.4092  11.00000  0.05    0.27
Q6    1   0.4068  0.5657  0.2805  11.00000  0.05    0.27
Q7    1   0.4194  0.2214  0.4963  11.00000  0.05    0.26
Q8    1   0.7701  0.1161  0.3717  11.00000  0.05    0.26
Q9    1  -0.3828  0.8594  0.6428  11.00000  0.05    0.26
Q10   1  -0.0650  0.7009  0.6036  11.00000  0.05    0.26
;
_shelx_res_checksum    1110

_shelx_hkl_file
;
  -1   0   0   16.70    1.00
  -1   0   0   15.90    1.00
  -1   0   0   16.10    1.00
  -1   0   0   17.50    1.00
  -1   0   0   16.10    1.00
   1   0   0   21.20    2.80
   1   0   0   17.50    1.00
   1   0   0   16.50    1.00
   1   0   0   16.50    1.10
   1   0   0   16.90    1.00
   1   0   0   17.20    1.00
  -2   0   0  865.31   49.99
  -2   0   0  922.71   50.09
  -2   0   0  830.62   50.09
   2   0   0  929.61   50.09
   2   0   0  905.01   50.09
   2   0   0  839.02   50.09
   2   0   0  876.81   50.09
   2   0   0  980.70   52.19
  -3   0   0 1680.33   92.19
  -3   0   0 1665.13   92.29
  -3   0   0 1701.33   92.39
  -3   0   0 1615.34   92.39
   3   0   0 1547.25   92.29
   3   0   0 1609.74   92.39
   3   0   0 1758.22   92.39
   3   0   0 1597.74   92.19
  -4   0   0   55.09    3.40
  -4   0   0   58.09    3.60
  -4   0   0   59.89    3.50
  -4   0   0   56.99    3.30
  -4   0   0   58.19    3.40
  -4   0   0   54.59    3.70
   4   0   0   60.19    3.60
   4   0   0   53.79    3.60
   4   0   0   56.59    3.40
   4   0   0   59.79    3.60
  -5   0   0  253.67   13.40
  -5   0   0  248.28   13.60
  -5   0   0  240.18   13.40
  -5   0   0  241.88   13.40
   5   0   0  216.28   13.70
   5   0   0  243.88   13.70
   5   0   0  229.08   13.40
   5   0   0  231.28   13.50
   5   0   0  237.68   13.40
   5   0   0  234.58   13.40
   5   0   0  224.68   13.50
  -6   0   0   86.79    5.10
  -6   0   0   96.09    5.00
  -6   0   0  122.89   22.80
  -6   0   0   89.49    5.40
  -6   0   0   87.99    5.00
  -6   0   0   88.09    5.10
  -6   0   0   84.19    5.10
   6   0   0   81.39    5.50
   6   0   0   85.29    5.20
   6   0   0   86.79    5.10
   6   0   0   82.89    5.10
   6   0   0   79.99    5.10
   6   0   0   88.09    5.10
   6   0   0   85.09    5.20
   6   0   0   82.69    5.10
  -7   0   0   10.00    1.00
  -7   0   0   -5.50   29.70
  -7   0   0    9.90    1.00
  -7   0   0   11.20    1.10
   7   0   0    9.60    1.00
   7   0   0    9.50    0.90
   7   0   0    9.80    1.20
   7   0   0    9.70    1.10
   7   0   0    9.50    1.20
  -8   0   0   76.29    4.80
  -8   0   0   80.49    4.70
   8   0   0   76.49    4.80
   8   0   0   77.39    4.70
   8   0   0   76.89    5.20
   8   0   0   80.49    4.90
  -9   0   0   18.60    1.30
  -9   0   0   21.20    1.50
   9   0   0   14.90    1.80
   9   0   0   18.30    1.40
   9   0   0   21.00    1.50
 -10   0   0   21.50    1.40
  10   0   0   22.10    1.40
  10  -1   0    1.70    0.40
   9  -1   0    1.90    0.40
   9  -1   0    1.60    0.70
   9  -1   0    1.50    0.40
   9  -1   0    0.70    0.70
  -9   1   0    1.20    0.40
   8  -1   0    3.40    0.60
   8  -1   0    3.60    0.80
   8  -1   0    3.40    0.60
   8  -1   0    2.10    0.60
   8  -1   0    3.00    0.50
   8  -1   0    3.20    0.70
  -8   1   0    2.90    0.60
  -8   1   0    4.70    0.70
  -8   1   0    4.20    0.80
   7  -1   0   57.99    3.70
   7  -1   0   59.09    3.90
   7  -1   0   57.29    3.80
   7  -1   0   58.99    3.70
   7  -1   0   60.69    3.70
   7  -1   0   58.39    3.80
   7  -1   0   61.99    3.70
  -7   1   0   69.89   28.00
  -7   1   0   61.39    3.60
  -7   1   0   64.59    3.70
  -7   1   0   59.39    3.70
  -7   1   0   58.59    3.70
  -7   1   0   63.29    3.90
   6  -1   0   37.60    2.30
   6  -1   0   35.00    2.30
   6  -1   0   34.80    2.20
   6  -1   0   36.70    3.10
   6  -1   0   30.80    2.20
   6  -1   0   31.40    2.80
   6  -1   0   35.20    2.30
   6  -1   0   36.20    2.40
  -6   1   0   36.60    2.30
  -6   1   0   34.70    2.20
  -6   1   0   44.70   19.40
  -6   1   0   35.40    2.40
  -6   1   0   37.10    2.20
   5  -1   0    7.70    1.20
   5  -1   0    8.10    1.20
   5  -1   0    8.40    0.70
   5  -1   0    8.70    0.90
   5  -1   0    8.60    1.20
   5  -1   0    8.70    0.90
  -5   1   0    8.20    0.80
  -5   1   0    7.70    0.60
  -5   1   0    7.40    0.80
  -5   1   0    8.40    0.80
  -5   1   0    8.00    0.90
  -5   1   0    9.90    0.90
  -5   1   0    8.10   11.80
   4  -1   0  435.76   26.40
   4  -1   0  492.55   26.50
   4  -1   0  496.55   26.70
   4  -1   0  496.35   26.60
   4  -1   0  454.65   26.30
   4  -1   0  423.76   26.30
  -4   1   0  522.55   32.70
  -4   1   0  441.76   26.20
   3  -1   0   13.20    1.10
   3  -1   0   11.10    0.90
   3  -1   0   13.50    1.10
   3  -1   0   11.80    0.80
  -3   1   0   12.40    0.80
  -3   1   0   12.10    0.90
   2  -1   0  417.76   23.10
   2  -1   0  405.56   23.10
   2  -1   0  375.66   23.00
   2  -1   0  361.76   23.00
   2  -1   0  453.15   23.10
  -2   1   0  397.96   23.10
  -2   1   0  453.55   23.10
  -2   1   0  412.46   23.00
   1  -1   0   81.59    4.50
  -1   1   0   70.89    4.50
  -1   1   0   86.99    6.20
  -1   1   0   80.19    4.50
   0  -1   0  695.73   40.40
   0  -1   0  746.73   40.40
  -1  -1   0  160.68    9.40
  -1  -1   0  160.28    9.40
  -1  -1   0  174.68    9.40
  -1  -1   0  162.08    9.40
   1   1   0  179.28   10.30
   1   1   0  175.98    9.40
   1   1   0  163.08    9.40
   1   1   0  170.48    9.40
   1   1   0  149.19    9.40
   1   1   0  164.28    9.30
   1   1   0  177.88    9.40
   1   1   0  159.18    9.30
  -2  -1   0  464.55   27.50
  -2  -1   0  471.45   27.50
  -2  -1   0  490.25   27.40
  -2  -1   0  478.35   27.50
   2   1   0  476.05   27.50
   2   1   0  472.75   27.50
   2   1   0  480.25   27.50
   2   1   0  516.35   27.50
   2   1   0  515.05   27.60
   2   1   0  532.75   29.40
  -3  -1   0  828.42   43.50
  -3  -1   0  797.42   43.30
  -3  -1   0  823.02   43.30
  -3  -1   0  800.52   43.40
   3   1   0  725.43   43.40
   3   1   0  717.23   43.30
   3   1   0  721.73   43.30
   3   1   0  783.22   43.40
   3   1   0  750.22   43.40
  -4  -1   0  853.81   46.60
  -4  -1   0  801.22   46.50
  -4  -1   0  883.41   46.50
  -4  -1   0  824.52   46.70
  -4  -1   0  868.31   46.70
  -4  -1   0  882.81   46.50
   4   1   0  786.22   46.70
   4   1   0  862.61   46.70
   4   1   0  813.52   46.50
   4   1   0  753.82   46.50
   4   1   0  783.32   46.50
  -5  -1   0   54.09    3.70
  -5  -1   0   57.29    3.20
  -5  -1   0   52.99    3.20
  -5  -1   0   57.99    3.60
  -5  -1   0   55.89    3.20
  -5  -1   0   54.49    3.30
  -5  -1   0   57.69    3.20
  -5  -1   0   48.70    3.20
   5   1   0   51.89    3.20
   5   1   0   69.99   15.50
   5   1   0   52.29    3.30
   5   1   0   52.19    3.30
   5   1   0   50.59    3.20
   5   1   0   48.10    3.50
  -6  -1   0  114.79    6.60
  -6  -1   0  119.29    6.50
  -6  -1   0  118.49    6.70
  -6  -1   0  108.79    6.60
  -6  -1   0  108.99    6.50
  -6  -1   0  116.99    6.60
   6   1   0  107.49    6.50
   6   1   0  110.49    6.50
   6   1   0  115.89    6.70
   6   1   0  107.49    6.50
   6   1   0  121.19    6.90
   6   1   0  113.19    6.60
   6   1   0  107.79    7.00
   6   1   0  105.59    6.60
  -7  -1   0  165.68    9.60
  -7  -1   0  177.98    9.80
  -7  -1   0  160.58    9.60
  -7  -1   0  173.48    9.60
   7   1   0  165.98    9.70
   7   1   0  166.38    9.60
   7   1   0  163.38    9.50
   7   1   0  158.38    9.60
   7   1   0  166.28    9.70
  -8  -1   0   55.79   58.89
  -8  -1   0   74.79    4.50
  -8  -1   0   75.19    4.70
  -8  -1   0   74.79    4.50
   8   1   0   77.79    4.70
   8   1   0   71.39    4.50
   8   1   0   73.99    4.50
   8   1   0   74.09    5.30
  -9  -1   0    1.10    0.50
  -9  -1   0    2.20    0.60
  -9  -1   0    1.70    0.40
   9   1   0    2.20    0.50
   9   1   0    1.60    0.70
   9   1   0    2.20    0.50
 -10  -1   0    8.10    0.70
  10   1   0    9.10    0.70
  10   1   0    7.20    0.70
  10  -2   0    1.90    0.20
 -10   2   0    1.60    0.20
   9  -2   0    2.20    0.30
   9  -2   0    3.20    0.50
   9  -2   0    1.20    0.70
   9  -2   0    2.90    0.50
  -9   2   0    2.40    0.50
  -9   2   0    1.80    0.40
   8  -2   0    0.00    0.50
   8  -2   0    0.20    0.40
   8  -2   0    0.30    0.30
   8  -2   0   -0.50    0.70
   8  -2   0   -0.20    0.70
  -8   2   0   -0.30    0.40
  -8   2   0    0.70    0.50
   7  -2   0   87.19    5.20
   7  -2   0   83.89    5.30
   7  -2   0   74.79    5.20
   7  -2   0   86.19    5.50
   7  -2   0   86.49    5.20
  -7   2   0   88.89    5.20
  -7   2   0   87.19    5.20
  -7   2   0   96.29    5.20
  -7   2   0   93.19    5.40
   6  -2   0    0.00    1.50
   6  -2   0    0.90    1.00
   6  -2   0    1.00    0.60
   6  -2   0    0.70    0.50
   6  -2   0    0.80    0.40
   6  -2   0    0.10    1.40
   6  -2   0    1.30    0.50
   6  -2   0    0.80    0.50
   6  -2   0    1.00    0.40
  -6   2   0    0.40    0.50
  -6   2   0    1.30    0.40
  -6   2   0    0.70    0.40
  -6   2   0    0.40    0.60
  -6   2   0    0.80    0.40
  -6   2   0   17.40   18.00
   5  -2   0    0.80    0.50
   5  -2   0    0.80    0.90
   5  -2   0    1.20    0.90
   5  -2   0    1.00    0.30
   5  -2   0    1.30    0.50
   5  -2   0    0.70    0.40
   5  -2   0    1.60    0.40
   5  -2   0    0.90    0.40
  -5   2   0   18.90   12.10
  -5   2   0    2.30    0.40
  -5   2   0    0.70    0.40
  -5   2   0    1.10    0.30
  -5   2   0    1.20    0.40
  -5   2   0    0.50    0.50
  -5   2   0    1.20    0.30
   4  -2   0   16.40    1.10
   4  -2   0   17.00    1.70
   4  -2   0   14.80    1.10
   4  -2   0   17.10    1.50
   4  -2   0   15.20    1.50
   4  -2   0   15.80    1.20
  -4   2   0   17.10    1.30
  -4   2   0   17.00    1.20
  -4   2   0   19.70    8.00
   3  -2   0  135.99    8.20
   3  -2   0  142.79    8.20
   3  -2   0  142.79    8.40
   3  -2   0  136.79    8.10
   3  -2   0  151.88    8.40
  -3   2   0  166.28   13.30
  -3   2   0  142.49    8.20
   2  -2   0  380.36   23.90
   2  -2   0  444.06   24.00
   2  -2   0  411.36   24.10
  -2   2   0  440.96   26.80
  -2   2   0  429.66   24.00
  -2   2   0  452.15   24.00
   1  -2   0  189.18   11.70
   1  -2   0  198.58   11.70
   1  -2   0  218.98   11.70
  -1   2   0  221.38   13.50
  -1   2   0  214.88   11.70
  -1   2   0  200.88   11.60
   0  -2   0  121.29    7.10
   0  -2   0  141.69    7.10
   0  -2   0  119.59    7.10
   0   2   0  137.39    8.30
   0   2   0  122.69    7.10
   0   2   0  117.09    7.20
   0   2   0  124.29    7.30
   0   2   0  133.39    7.10
  -1  -2   0  366.26   20.30
  -1  -2   0  379.46   20.40
  -1  -2   0  379.06   20.40
   1   2   0  319.57   20.40
   1   2   0  351.46   20.40
   1   2   0  377.56   20.50
  -2  -2   0  529.45   27.80
  -2  -2   0  504.05   27.80
  -2  -2   0  477.05   27.80
  -2  -2   0  481.25   27.70
   2   2   0  488.85   27.90
   2   2   0  534.35   29.70
   2   2   0  527.35   27.90
   2   2   0  458.65   27.70
   2   2   0  477.45   27.80
   2   2   0  469.15   27.70
  -3  -2   0    8.60    1.20
  -3  -2   0    9.40    1.00
  -3  -2   0    7.70    0.70
  -3  -2   0    8.30    0.70
   3   2   0    8.70    0.80
   3   2   0   14.70    4.70
   3   2   0    9.10    0.90
   3   2   0    8.50    0.90
   3   2   0    7.90    0.80
  -4  -2   0    6.00    0.90
  -4  -2   0    6.90    0.70
  -4  -2   0    7.00    1.30
  -4  -2   0    7.30    0.60
  -4  -2   0    6.70    0.90
   4   2   0    9.70    6.70
   4   2   0    5.80    0.60
   4   2   0    7.60    1.00
   4   2   0    6.40    0.70
   4   2   0    6.40    0.90
   4   2   0    6.30    0.60
   4   2   0    5.70    0.60
  -5  -2   0    5.50    0.60
  -5  -2   0    6.00    0.80
  -5  -2   0    7.00    0.80
  -5  -2   0    6.90    0.70
  -5  -2   0    6.30    1.10
  -5  -2   0    5.40    0.70
   5   2   0    7.30    1.20
   5   2   0    5.30    0.70
   5   2   0    5.30    0.70
   5   2   0    6.60    0.90
   5   2   0    4.70    0.60
   5   2   0    5.70    0.60
  -6  -2   0   24.00    1.60
  -6  -2   0   21.50    1.60
  -6  -2   0   23.20    1.70
  -6  -2   0   22.50    1.50
  -6  -2   0   22.30    1.70
  -6  -2   0   25.50    2.40
  -6  -2   0   22.30    1.60
  -6  -2   0   22.60    1.50
   6   2   0   21.70    1.60
   6   2   0   21.60    1.70
   6   2   0   22.50    1.60
   6   2   0   21.00    1.60
   6   2   0   22.80    1.60
   6   2   0   57.69   19.20
   6   2   0   21.10    1.50
   6   2   0   24.70    2.20
  -7  -2   0    1.70    0.90
  -7  -2   0    2.00    0.60
  -7  -2   0    2.00    0.60
  -7  -2   0    2.10    0.50
  -7  -2   0    2.70    0.50
  -7  -2   0    3.00    0.80
   7   2   0    1.70    0.60
   7   2   0    1.50    0.50
   7   2   0    2.60    0.70
   7   2   0    2.10    0.40
   7   2   0    2.60    1.00
   7   2   0    2.20    0.50
  -8  -2   0   19.60    1.50
  -8  -2   0   19.40    1.60
  -8  -2   0   22.40    1.50
  -8  -2   0   18.00    1.50
   8   2   0   16.40    1.40
   8   2   0   17.20    1.50
   8   2   0   20.60    1.50
  -9  -2   0   14.80    1.30
  -9  -2   0   14.30    1.20
  -9  -2   0   14.60    1.20
   9   2   0   15.30    1.40
   9   2   0   13.40    1.10
   9   2   0   14.80    1.20
 -10  -2   0   23.20    1.70
  10   2   0   28.40    1.70
  10   2   0   27.80    1.70
   9  -3   0    5.40    0.70
  -9   3   0    6.50    0.50
  -9   3   0    5.10    0.50
   8  -3   0    1.30    0.50
   8  -3   0    1.70    0.50
   8  -3   0    2.00    0.40
  -8   3   0    1.00    0.50
  -8   3   0    1.80    0.60
  -8   3   0    1.10    0.50
   7  -3   0   43.80    2.90
   7  -3   0   42.70    2.80
   7  -3   0   46.30    2.80
   7  -3   0   45.40    3.00
   7  -3   0   40.80    3.00
  -7   3   0   63.59   20.80
  -7   3   0   47.20    3.00
  -7   3   0   46.40    2.80
   6  -3   0    1.50    1.10
   6  -3   0    3.80    1.90
   6  -3   0    3.20    0.60
   6  -3   0    4.00    0.70
   6  -3   0    3.80    0.70
   6  -3   0    3.40    0.60
   6  -3   0    3.90    0.60
   6  -3   0    4.50    0.70
  -6   3   0    3.60    0.60
  -6   3   0    3.20    0.60
  -6   3   0    4.90    0.80
  -6   3   0    4.20    0.70
  -6   3   0    4.90   16.90
   5  -3   0    0.20    0.30
   5  -3   0    0.50    0.40
   5  -3   0    0.60    0.50
   5  -3   0    0.10    0.40
   5  -3   0   -0.30    0.40
   5  -3   0    0.70    0.90
   5  -3   0    0.20    0.40
   5  -3   0    0.50    1.00
  -5   3   0    1.20    0.50
  -5   3   0   -0.10    0.50
  -5   3   0    0.40    0.40
  -5   3   0    0.00    0.50
  -5   3   0    0.70    0.40
   4  -3   0    0.60    0.40
   4  -3   0    0.50    0.40
   4  -3   0    0.30    0.70
   4  -3   0   -0.10    0.70
   4  -3   0    0.80    0.30
   4  -3   0    0.00    0.40
   4  -3   0    0.10    0.30
  -4   3   0    1.20    8.10
  -4   3   0    0.40    0.40
  -4   3   0    1.20    0.50
   3  -3   0  176.28    9.60
   3  -3   0  162.58    9.60
   3  -3   0  154.48    9.90
   3  -3   0  177.08    9.90
   3  -3   0  156.48    9.60
   3  -3   0  158.18    9.60
  -3   3   0  178.98    9.60
  -3   3   0  208.58   15.70
   2  -3   0   85.29    5.20
   2  -3   0   84.39    5.00
   2  -3   0   95.79    5.30
   2  -3   0   77.79    5.10
  -2   3   0   92.29    8.60
  -2   3   0  119.09   17.40
  -2   3   0   93.19    5.10
   1  -3   0    2.60    0.30
   1  -3   0    2.90    0.40
   1  -3   0    3.40    0.50
   1  -3   0    4.40    0.60
  -1   3   0    3.50    2.90
   0  -3   0  395.16   21.90
   0  -3   0  420.06   21.70
   0  -3   0  368.26   21.70
   0  -3   0  363.36   21.70
   0  -3   0  411.26   21.80
   0   3   0  363.46   22.00
  -1  -3   0  166.78    9.70
  -1  -3   0  178.78    9.60
  -1  -3   0  185.58    9.80
   1   3   0  154.38    9.90
   1   3   0  159.28    9.70
   1   3   0  187.08   11.30
  -2  -3   0    6.60    0.50
  -2  -3   0    6.80    0.70
  -2  -3   0    6.50    0.50
   2   3   0    7.80    3.30
   2   3   0    5.60    0.70
   2   3   0    5.40    0.40
   2   3   0    5.30    0.40
   2   3   0    6.20    0.70
  -3  -3   0    8.60    0.70
  -3  -3   0    8.30    0.70
   3   3   0    8.20    0.80
   3   3   0    7.80    0.70
   3   3   0   10.70    1.00
   3   3   0   16.70    4.40
   3   3   0    9.40    0.90
   3   3   0    9.40    0.90
  -4  -3   0  118.39    6.90
  -4  -3   0  117.99    7.00
  -4  -3   0  109.69    7.00
  -4  -3   0  124.99    7.20
   4   3   0  111.19    7.00
   4   3   0  129.39    7.10
   4   3   0  128.59    7.20
   4   3   0  126.19    7.20
   4   3   0  131.49   13.20
  -5  -3   0  109.99    6.10
  -5  -3   0   98.49    6.10
  -5  -3   0  103.29    6.10
  -5  -3   0  108.89    6.20
  -5  -3   0  115.39    6.40
  -5  -3   0   99.89    6.10
  -5  -3   0  105.59    6.10
   5   3   0  114.59    6.50
   5   3   0   90.59    6.10
   5   3   0  101.89    6.10
   5   3   0  109.09    6.10
   5   3   0  128.29   17.30
   5   3   0   97.39    6.30
  -6  -3   0   30.80    2.10
  -6  -3   0   27.10    2.00
  -6  -3   0   30.40    2.10
  -6  -3   0   32.10    2.30
  -6  -3   0   31.20    2.00
  -6  -3   0   31.30    2.00
  -6  -3   0   32.50    2.00
   6   3   0   52.49   17.90
   6   3   0   29.10    2.10
   6   3   0   32.40    2.60
   6   3   0   30.10    2.10
   6   3   0   26.80    2.00
   6   3   0   26.90    2.00
   6   3   0   33.60    2.70
  -7  -3   0    0.60    0.50
  -7  -3   0    0.80    0.70
  -7  -3   0    0.90    0.40
  -7  -3   0    0.40    0.50
  -7  -3   0    0.60    0.50
  -7  -3   0    1.00    0.90
  -7  -3   0   -0.50    0.50
   7   3   0    0.10    0.40
   7   3   0   15.60   37.50
   7   3   0    0.50    0.40
   7   3   0    0.90    0.60
   7   3   0    1.00    1.00
   7   3   0    0.90    0.50
  -8  -3   0    0.20    0.60
  -8  -3   0   -0.50    0.30
  -8  -3   0   -0.30    0.40
  -8  -3   0   -0.20    0.40
  -8  -3   0   -0.80    0.60
   8   3   0    0.10    1.60
   8   3   0    0.00    0.30
   8   3   0   -0.20    0.60
  -9  -3   0    1.20    0.40
  -9  -3   0    0.30    0.50
   9   3   0    0.50    0.40
   9   3   0    1.70    0.70
 -10  -3   0    2.30    0.30
 -10  -3   0    3.50    0.50
  10   3   0    3.10    0.50
  10   3   0    2.70    0.40
   9  -4   0   32.00    1.90
   8  -4   0   -0.40    0.60
   8  -4   0    0.40    0.40
   8  -4   0    0.00    0.30
   8  -4   0   -0.10    0.20
  -8   4   0   -0.50    0.40
  -8   4   0    0.20    0.30
   7  -4   0    7.70    0.90
   7  -4   0    6.70    1.00
   7  -4   0    7.00    0.80
   7  -4   0    7.20    1.00
   7  -4   0    9.10    1.10
   7  -4   0    7.60    0.80
  -7   4   0    6.70    0.80
  -7   4   0    5.80    0.70
  -7   4   0    5.70    0.80
  -7   4   0    5.90    0.80
   6  -4   0    5.80    0.80
   6  -4   0    4.20    0.70
   6  -4   0    5.60    0.90
   6  -4   0    6.20    1.60
   6  -4   0    5.70    0.70
   6  -4   0    5.50    0.80
  -6   4   0    5.80    0.70
  -6   4   0    6.70    0.70
  -6   4   0    6.70    1.10
  -6   4   0    5.90    0.70
  -6   4   0    4.60    0.70
  -6   4   0    4.40    0.80
   5  -4   0    3.40    1.50
   5  -4   0    5.70    0.70
   5  -4   0    5.70    1.30
   5  -4   0    6.40    0.90
   5  -4   0    5.00    0.70
   5  -4   0    3.30    1.50
   5  -4   0    5.00    0.80
   5  -4   0    5.40    0.70
   5  -4   0    4.70    0.70
  -5   4   0    6.50    0.90
  -5   4   0    5.70    0.70
  -5   4   0    4.50    0.70
  -5   4   0   16.00   13.90
  -5   4   0    6.40    0.90
  -5   4   0    5.30    0.70
   4  -4   0   10.70    0.90
   4  -4   0   10.70    0.90
   4  -4   0    9.80    1.00
   4  -4   0   10.40    1.00
   4  -4   0   10.20    1.60
   4  -4   0   10.80    1.00
   4  -4   0    9.50    0.90
   4  -4   0   11.30    1.60
  -4   4   0    8.30    1.00
  -4   4   0    8.40    9.90
  -4   4   0    9.50    0.90
  -4   4   0   10.50    0.90
  -4   4   0   11.00    0.90
  -4   4   0    9.90    0.90
  -4   4   0   10.50    1.10
   3  -4   0   75.09    4.70
   3  -4   0   69.59    4.30
   3  -4   0   73.89    4.40
   3  -4   0   68.79    4.30
   3  -4   0   73.99    4.30
   3  -4   0   75.59    4.70
  -3   4   0   79.09    4.30
  -3   4   0   75.39    4.40
  -3   4   0   80.99    4.40
  -3   4   0   70.99    4.30
  -3   4   0   68.29    4.30
  -3   4   0   77.59   11.60
  -3   4   0   71.19    4.40
   2  -4   0   17.70    1.50
   2  -4   0   18.00    1.20
   2  -4   0   17.10    1.20
  -2   4   0   12.10    5.00
  -2   4   0   23.60   19.40
  -2   4   0   21.00    1.30
   1  -4   0  167.58    9.40
   1  -4   0  142.99    9.20
   1  -4   0  161.78    9.40
   1  -4   0  142.29    9.10
  -1   4   0  170.28    9.20
  -1   4   0  169.68   12.60
  -1   4   0  181.18    9.30
   0  -4   0   91.99    5.50
   0  -4   0   98.59    5.30
   0  -4   0   94.19    5.50
   0  -4   0   89.29    5.30
   0   4   0  100.99    7.90
   0   4   0   87.49    5.90
  -1  -4   0    6.80    0.60
  -1  -4   0    6.70    0.50
  -1  -4   0    8.10    0.90
   1   4   0   13.20    3.20
   1   4   0    5.40    1.00
  -2  -4   0   36.70    2.40
  -2  -4   0   38.70    2.30
  -2  -4   0   41.70    2.60
   2   4   0   41.40    2.90
   2   4   0   41.60    5.60
  -3  -4   0  265.97   14.90
  -3  -4   0  284.17   15.10
  -3  -4   0  238.18   14.80
  -3  -4   0  267.67   14.90
   3   4   0  274.47   15.20
   3   4   0  237.48   15.00
   3   4   0  281.47   19.00
  -4  -4   0   26.10    1.80
  -4  -4   0   30.00    2.10
  -4  -4   0   26.20    1.70
  -4  -4   0   25.90    1.80
   4   4   0   25.30    1.80
   4   4   0   29.50    2.10
   4   4   0   26.20    2.00
   4   4   0   25.80    7.30
  -5  -4   0  258.37   15.30
  -5  -4   0  272.17   15.30
  -5  -4   0  258.37   15.30
  -5  -4   0  275.57   15.40
   5   4   0  287.97   24.10
   5   4   0  266.07   15.50
   5   4   0  243.58   15.20
   5   4   0  282.07   15.40
   5   4   0  301.07   15.80
   5   4   0  263.17   15.40
  -6  -4   0   26.90    2.50
  -6  -4   0   28.50    1.90
  -6  -4   0   28.00    2.10
  -6  -4   0   26.50    2.00
  -6  -4   0   27.40    1.90
  -6  -4   0   32.30    2.70
  -6  -4   0   28.30    2.00
   6   4   0   30.80    2.50
   6   4   0   27.10    1.90
   6   4   0   21.00   15.90
   6   4   0   29.80    2.50
   6   4   0   28.50    2.00
   6   4   0   29.10    2.70
   6   4   0   29.50    2.00
  -7  -4   0    3.10    0.60
  -7  -4   0   -0.10    1.00
  -7  -4   0    3.00    1.60
  -7  -4   0    3.00    0.80
  -7  -4   0    2.60    0.70
  -7  -4   0    2.30    0.60
  -7  -4   0    2.00    0.60
  -7  -4   0    2.50    0.50
   7   4   0    1.80    0.50
   7   4   0    1.90    0.70
   7   4   0    3.00    1.20
   7   4   0  -28.30   24.70
  -8  -4   0   36.50    2.70
  -8  -4   0   37.70    2.50
  -9  -4   0   23.60    1.70
  -9  -4   0   25.00    1.70
   9   4   0   24.60    1.80
   9   4   0   24.60    1.60
 -10  -4   0    9.60    0.80
  10   4   0    9.90    0.80
   8  -5   0    2.70    0.50
   8  -5   0    3.40    0.40
  -8   5   0    2.60    1.80
   7  -5   0    0.30    0.50
   7  -5   0   -0.10    0.50
   7  -5   0    1.00    0.50
   7  -5   0    0.00    0.30
   7  -5   0    0.20    0.30
   7  -5   0    0.70    0.40
  -7   5   0    0.10    0.60
  -7   5   0    0.70    0.40
  -7   5   0   -0.20    0.20
  -7   5   0    0.40    0.30
   6  -5   0   10.10    1.10
   6  -5   0    9.70    1.00
   6  -5   0   10.70    1.20
   6  -5   0   10.50    1.00
   6  -5   0   10.30    1.00
   6  -5   0   10.10    1.00
  -6   5   0    7.80    0.90
  -6   5   0    8.90    1.00
  -6   5   0   18.20   17.70
  -6   5   0    8.40    1.00
  -6   5   0    9.10    0.90
  -6   5   0    8.60    1.00
  -6   5   0    9.90    0.90
   5  -5   0   78.39    4.90
   5  -5   0   81.99    5.00
   5  -5   0   82.59    4.90
   5  -5   0   79.19    6.00
   5  -5   0   83.79    4.90
   5  -5   0   81.69    4.90
   5  -5   0   81.29    4.90
   5  -5   0   77.09    5.70
  -5   5   0   84.89    5.10
  -5   5   0   88.69   16.30
  -5   5   0   73.09    5.00
  -5   5   0   80.29    4.80
  -5   5   0   81.19    4.80
  -5   5   0   87.49    4.90
  -5   5   0   87.09    4.80
  -5   5   0   85.59    4.90
   4  -5   0   99.09    6.00
   4  -5   0  104.89    6.00
   4  -5   0   99.79    6.10
   4  -5   0  101.69    6.00
   4  -5   0  100.79    6.60
   4  -5   0   97.09    6.50
  -4   5   0  107.09    5.90
  -4   5   0  106.39    6.00
  -4   5   0  108.69    6.10
  -4   5   0  106.19    5.90
  -4   5   0   95.19    6.00
  -4   5   0   89.59    5.90
  -4   5   0  106.99    6.10
  -4   5   0   86.39   13.70
   3  -5   0    1.40    0.50
   3  -5   0    0.90    0.90
   3  -5   0    1.10    0.40
   3  -5   0    1.80    0.40
   3  -5   0    1.00    0.40
   3  -5   0    0.80    0.50
   3  -5   0    1.10    0.70
   3  -5   0    1.40    0.40
  -3   5   0    1.10    0.50
  -3   5   0    1.40    0.40
  -3   5   0    1.30    0.40
  -3   5   0   -0.80    6.00
  -3   5   0    1.00    0.40
  -3   5   0    1.40    0.40
  -3   5   0    1.50    0.50
  -3   5   0    2.10    0.40
  -3   5   0    1.10    0.40
   2  -5   0    0.20    0.70
   2  -5   0    0.10    0.70
   2  -5   0    0.20    0.30
   2  -5   0    0.50    0.30
   2  -5   0    0.30    0.30
  -2   5   0    0.60    0.40
  -2   5   0    0.40    0.50
  -2   5   0    0.10    0.30
  -2   5   0    0.90    0.50
  -2   5   0    1.40    0.50
  -2   5   0    0.10    0.30
  -2   5   0   -2.90    5.00
  -2   5   0    0.30    0.30
   1  -5   0    5.40    0.60
   1  -5   0    7.10    1.00
   1  -5   0    5.10    1.00
   1  -5   0    6.70    1.00
   1  -5   0    6.20    0.60
  -1   5   0    6.30    0.80
  -1   5   0    2.70    4.40
  -1   5   0    6.70    0.70
   0  -5   0   54.09    3.50
   0  -5   0   53.39    3.10
   0  -5   0   54.79    3.50
   0  -5   0   53.29    3.20
   0   5   0   53.09    3.70
   0   5   0   59.99    7.60
  -1  -5   0  207.48   11.50
  -1  -5   0  200.78   11.60
  -1  -5   0  214.28   11.80
   1   5   0  225.68   14.60
   1   5   0  182.78   12.00
  -2  -5   0   10.90    1.20
  -2  -5   0   11.50    0.80
  -2  -5   0   10.60    0.90
   2   5   0    9.40    1.30
   2   5   0    8.40    4.40
  -3  -5   0   91.99    5.40
  -3  -5   0   93.39    5.40
  -3  -5   0   96.49    5.30
  -3  -5   0   89.49    5.30
   3   5   0   92.89    5.80
   3   5   0   90.09   10.40
   3   5   0   86.79    5.40
  -4  -5   0  125.89    7.10
  -4  -5   0  118.69    7.00
  -4  -5   0  118.29    7.00
  -4  -5   0  115.99    7.00
   4   5   0  117.59    7.10
   4   5   0  124.09    7.10
   4   5   0  113.49   13.70
   4   5   0  126.29    7.40
  -5  -5   0    2.60    0.60
  -5  -5   0    2.00    1.00
  -5  -5   0    2.40    0.50
  -5  -5   0    3.70    0.60
  -5  -5   0    3.50    0.60
   5   5   0    2.40    0.60
   5   5   0    1.00    1.00
   5   5   0    1.40    9.80
   5   5   0    2.40    0.60
   5   5   0    1.90    5.20
   5   5   0    4.30    1.10
  -6  -5   0  107.29    7.20
  -6  -5   0  112.89    7.10
  -6  -5   0  123.19    7.20
  -6  -5   0  120.79    7.30
  -6  -5   0  129.29    7.20
   6   5   0  126.99    7.20
   6   5   0  150.78   21.30
   6   5   0  127.39    7.70
   6   5   0  125.99    7.10
   6   5   0  123.09    7.70
  -7  -5   0    5.80    0.80
  -7  -5   0    3.60    1.20
  -7  -5   0    5.20    1.00
  -7  -5   0    5.90    0.80
  -7  -5   0    5.90    0.70
  -7  -5   0    6.10    1.00
   7   5   0    4.20    0.60
   7   5   0    7.10    0.90
   7   5   0    5.60    0.90
  -8  -5   0  132.39    8.10
  -8  -5   0  137.59    8.20
  -8  -5   0  141.09    8.00
  -8  -5   0  141.39    8.10
  -8  -5   0  141.39    8.10
  -8  -5   0  135.99    8.00
   8   5   0  138.59    8.10
  -9  -5   0    1.90    0.40
  -9  -5   0    0.90    0.40
  -9  -5   0    1.30    0.30
   9   5   0    0.90    0.60
 -10  -5   0    9.10    0.70
  10   5   0   10.50    0.80
  -8   6   0    1.10    0.90
   7  -6   0   20.70    1.30
   7  -6   0   18.80    1.30
   6  -6   0   38.80    2.60
   6  -6   0   43.50    2.60
   6  -6   0   41.90    2.60
  -6   6   0   42.60    2.50
  -6   6   0   39.50    2.60
   5  -6   0   24.30    1.70
   5  -6   0   24.30    1.80
   5  -6   0   22.50    1.60
   5  -6   0   25.00    1.70
   5  -6   0   23.20    1.60
   5  -6   0   25.00    1.70
  -5   6   0   21.80    1.50
  -5   6   0   24.30    1.70
  -5   6   0   24.20    1.50
  -5   6   0   21.70    1.70
  -5   6   0   23.20    1.60
  -5   6   0   19.90    1.50
  -5   6   0   22.50    1.70
  -5   6   0   23.30    1.70
   4  -6   0    4.30    0.60
   4  -6   0    4.20    0.80
   4  -6   0    4.30    0.70
   4  -6   0    5.20    0.80
   4  -6   0    4.80    0.60
   4  -6   0    4.80    0.70
   4  -6   0    3.30    1.20
   4  -6   0    3.00    2.20
  -4   6   0    3.60    0.60
  -4   6   0    4.30    0.60
  -4   6   0    4.10    0.70
  -4   6   0    5.20    0.60
  -4   6   0    5.70    0.80
  -4   6   0    4.30    0.70
  -4   6   0    3.80    0.50
  -4   6   0   19.20   11.40
  -4   6   0    4.80    0.70
   3  -6   0   25.20    1.80
   3  -6   0   25.50    1.80
   3  -6   0   25.70    2.40
   3  -6   0   24.90    2.60
   3  -6   0   28.70    1.80
  -3   6   0   25.70    8.70
  -3   6   0   27.40    1.80
  -3   6   0   24.70    1.90
  -3   6   0   23.70    1.70
  -3   6   0   27.60    2.00
  -3   6   0   28.40    1.70
  -3   6   0   23.20    1.90
  -3   6   0   27.70    1.90
   2  -6   0   23.70    1.60
   2  -6   0   22.70    1.60
   2  -6   0   23.40    2.20
   2  -6   0   22.70    1.50
   2  -6   0   22.20    1.60
   2  -6   0   23.40    2.10
  -2   6   0   21.00    1.50
  -2   6   0   24.00    1.70
  -2   6   0   24.00    1.60
  -2   6   0   24.80    1.70
  -2   6   0   24.80    1.80
  -2   6   0   22.50    1.70
  -2   6   0   19.90    1.50
  -2   6   0   24.40    1.60
  -2   6   0   23.10    1.50
  -1   6   0   10.10   22.60
   0  -6   0   42.00    2.40
   0  -6   0   40.00    2.40
   0  -6   0   40.30    2.90
   0  -6   0   38.80    2.80
   0   6   0   52.39    7.30
   0   6   0   38.60    2.50
   0   6   0   35.00    2.50
   0   6   0   37.20    3.10
   0   6   0   37.90    2.40
   0   6   0   40.10    2.40
   1   6   0    2.60    4.30
  -2  -6   0   85.59    4.90
  -2  -6   0   90.99    5.20
  -2  -6   0   87.09    4.80
  -2  -6   0   91.09    4.80
   2   6   0   85.49    7.90
   2   6   0   72.29    4.80
   2   6   0   79.39   10.20
   2   6   0   80.79    4.80
   2   6   0   86.69    4.90
   2   6   0   74.99    5.40
   2   6   0   77.29    4.90
  -3  -6   0  120.59    6.60
  -3  -6   0  126.39    6.60
  -3  -6   0  114.99    6.70
   3   6   0  131.49   13.70
   3   6   0  107.99    7.10
   3   6   0  104.59    6.40
   3   6   0  106.19    6.60
   3   6   0  113.59    6.50
  -4  -6   0   35.80    2.30
  -4  -6   0   36.80    2.40
  -4  -6   0   34.00    2.20
  -4  -6   0   32.20    2.30
  -4  -6   0   33.10    2.20
   4   6   0   31.30    3.00
   4   6   0   37.80    2.20
   4   6   0   33.40    2.20
   4   6   0   34.70    2.30
   4   6   0   37.20    2.40
   4   6   0   37.70   10.30
  -5  -6   0  147.29    8.70
  -5  -6   0  153.48    8.80
  -5  -6   0  151.88    8.80
  -5  -6   0  144.29    8.70
  -5  -6   0  149.79    8.80
   5   6   0  161.08    9.20
   5   6   0  157.18   19.80
   5   6   0  152.58    8.80
   5   6   0  148.29    9.30
  -6  -6   0    2.70    0.60
  -6  -6   0    2.60    0.70
  -6  -6   0    2.80    1.30
  -6  -6   0    2.30    0.80
  -6  -6   0    3.10    0.70
  -6  -6   0    4.10    1.60
  -6  -6   0    2.60    0.50
   6   6   0   12.70    7.30
   6   6   0    2.90    0.60
   6   6   0    2.60    0.90
   6   6   0    2.50    1.40
   6   6   0   28.20   16.50
  -7  -6   0    5.60    1.20
  -7  -6   0    7.20    1.00
  -7  -6   0    7.00    0.90
  -7  -6   0    7.60    1.00
   7   6   0    9.30    4.70
   7   6   0    6.20    0.80
   7   6   0    7.10    1.00
   7   6   0    5.70    0.80
  -8  -6   0  108.79    6.80
  -8  -6   0  112.79    6.60
  -8  -6   0  113.79    6.60
   8   6   0  116.89    6.60
  -9  -6   0    5.10    0.50
  -9  -6   0    3.80    0.50
   9   6   0    5.30    0.70
 -10  -6   0    2.20    0.30
  10   6   0    2.40    0.40
  -7   7   0    0.10    1.40
   6  -7   0   74.29    4.30
   5  -7   0    0.30    0.60
   5  -7   0    0.20    0.30
   5  -7   0    0.30    0.40
   5  -7   0    0.50    0.40
  -5   7   0   -0.10    3.20
  -5   7   0    0.00    0.50
  -5   7   0    0.20    0.30
  -5   7   0   -0.10    0.40
  -5   7   0    0.00    0.30
   4  -7   0   -0.10    0.40
   4  -7   0   -0.10    0.40
   4  -7   0    0.40    0.40
   4  -7   0   -1.30    2.20
   4  -7   0    0.50    0.40
  -4   7   0    0.20    0.40
  -4   7   0    0.80    0.30
  -4   7   0   -0.10    0.40
  -4   7   0    0.10    0.50
  -4   7   0    0.30    0.40
  -4   7   0   -1.30    3.80
  -4   7   0    0.10    0.50
   3  -7   0    1.80    1.10
   3  -7   0    3.30    0.60
   3  -7   0    3.10    0.50
   3  -7   0    3.00    0.50
   3  -7   0    3.40    0.60
  -3   7   0    2.90    0.50
  -3   7   0    3.40    0.60
  -3   7   0    2.50    0.50
  -3   7   0    2.60    0.50
  -3   7   0    2.50    0.50
  -3   7   0   -0.90    3.80
  -3   7   0    2.80    0.60
   2  -7   0    0.60    0.50
   2  -7   0    0.60    0.40
   2  -7   0    0.30    0.50
   2  -7   0    0.80    0.90
   2  -7   0    1.60    1.60
  -2   7   0    0.40    2.80
  -2   7   0    0.30    0.40
  -2   7   0    0.10    0.30
  -2   7   0    0.00    0.50
  -2   7   0    0.80    0.40
  -2   7   0    0.00    0.40
  -2   7   0    0.70    0.40
   1  -7   0    6.40    0.90
   1  -7   0    8.00    0.70
   1  -7   0    4.60    1.40
   1  -7   0    8.40    0.80
   1  -7   0    5.10    1.10
   1  -7   0    7.20    0.80
  -1   7   0   15.90    6.50
  -1   7   0    7.60    0.80
  -1   7   0    2.90    3.00
  -1   7   0    7.80    0.90
   0  -7   0   17.80    1.20
   0  -7   0   15.60    1.90
   0  -7   0   18.70    2.20
   0   7   0   18.40    1.30
   0   7   0   16.90    1.20
   0   7   0   17.20    1.40
   0   7   0   10.20    6.20
   0   7   0   16.20    1.20
  -1  -7   0  177.88   11.30
  -1  -7   0  189.08   11.70
   1   7   0  204.38   11.30
   1   7   0  203.88   11.20
   1   7   0  215.58   11.30
   1   7   0  207.48   11.20
   1   7   0  181.28   12.00
  -3  -7   0   17.90    1.30
  -3  -7   0   17.00    1.30
  -3  -7   0   19.80    1.90
  -3  -7   0   16.70    1.40
  -3  -7   0   16.60    1.20
  -3  -7   0   16.40    1.20
  -3  -7   0   14.40    1.20
   3   7   0   16.20    1.40
   3   7   0   18.10    1.20
   3   7   0   13.60    1.30
   3   7   0   15.80    1.20
   3   7   0   14.00    2.00
   3   7   0   11.30    8.60
  -4  -7   0   16.30    1.40
  -4  -7   0   19.90    2.00
  -4  -7   0   16.30    1.50
  -4  -7   0   16.90    1.30
  -4  -7   0   17.60    1.30
  -4  -7   0   17.10    1.50
  -4  -7   0   16.90    1.40
   4   7   0   15.40    2.10
   4   7   0   16.00    1.40
   4   7   0   17.70    1.70
   4   7   0   21.20    9.60
  -5  -7   0   74.59    4.50
  -5  -7   0   75.59    4.60
  -5  -7   0   74.29    4.80
  -5  -7   0   77.19    4.60
  -5  -7   0   76.69    4.50
   5   7   0   94.79   16.10
   5   7   0   65.09    5.20
   5   7   0   79.59    4.50
  -6  -7   0    1.10    0.60
  -6  -7   0    0.90    1.40
   6   7   0    2.80    8.90
   6   7   0  -18.40   29.50
  -7  -7   0    8.60    1.10
  -7  -7   0    7.90    1.10
  -7  -7   0    8.10    0.90
  -7  -7   0    9.40    1.00
   7   7   0    9.00    1.00
   7   7   0    9.20    1.00
   7   7   0    7.70   30.90
  -8  -7   0    8.40    1.00
  -8  -7   0    9.50    1.00
  -8  -7   0    9.30    1.00
  -8  -7   0    8.30    0.80
  -8  -7   0    8.90    0.90
   8   7   0    8.40    1.00
  -9  -7   0    1.20    0.40
  -9  -7   0    0.50    0.30
  -9  -7   0    1.10    0.30
   9   7   0    1.10    0.20
   9   7   0    1.40    0.40
 -10  -7   0    0.10    0.20
  10   7   0    0.30    0.20
  10   7   0    0.00    0.10
   6  -8   0   40.10    2.30
   5  -8   0    2.90    0.60
   5  -8   0    2.00    0.30
  -5   8   0   -0.70    2.90
  -5   8   0    0.70    2.10
  -5   8   0    1.90    0.40
   4  -8   0    0.20    0.30
   4  -8   0    0.00    0.40
   4  -8   0    0.00    0.40
  -4   8   0    0.50    0.40
  -4   8   0   -0.10    0.40
  -4   8   0    1.70    2.40
  -4   8   0    1.00    0.70
  -4   8   0   -0.20    0.40
  -4   8   0   -0.10    0.30
   3  -8   0   25.00    1.60
   3  -8   0   23.80    1.60
   3  -8   0   21.10    1.50
   3  -8   0   22.30    2.80
  -3   8   0   20.70    1.60
  -3   8   0   23.50    1.60
  -3   8   0   23.20    1.60
   2  -8   0    1.30    0.50
   2  -8   0    1.90    0.60
   2  -8   0    0.90    1.20
   2  -8   0    0.70    0.40
   2  -8   0    0.70    0.50
  -2   8   0    2.70    2.90
  -2   8   0    0.70    0.40
  -2   8   0    1.20    0.50
  -2   8   0    1.20    0.50
  -2   8   0    0.90    0.50
   1  -8   0   33.40    2.00
   1  -8   0   33.50    2.00
   1  -8   0   27.30    2.80
   1  -8   0   31.70    2.00
   1  -8   0   32.50    2.00
   1  -8   0   21.90    3.20
  -1   8   0   32.40    2.10
  -1   8   0   30.40    2.00
  -1   8   0   34.60    8.40
  -1   8   0   27.40    2.00
  -1   8   0   25.50    2.00
  -1   8   0    9.70   17.70
   0  -8   0  241.48   14.90
   0  -8   0  256.97   14.20
   0   8   0  246.68   14.30
   0   8   0  269.87   14.20
   0   8   0  228.28   14.00
  -1  -8   0   68.99    4.50
  -1  -8   0   75.79    4.40
  -1  -8   0   70.49    5.20
  -1  -8   0   68.59    5.00
   1   8   0   75.79    4.30
   1   8   0   79.29    4.40
   1   8   0   79.29    4.60
   1   8   0   70.99    4.40
  -2  -8   0   85.89    6.20
  -2  -8   0  103.79    5.60
  -2  -8   0  100.29    5.60
  -2  -8   0   92.19    6.30
   2   8   0   94.69    5.50
   2   8   0  105.39    8.50
   2   8   0   85.19    5.60
   2   8   0   96.29   14.20
   2   8   0   85.69    5.50
   2   8   0   96.99    5.70
   2   8   0   96.39    5.50
   3   8   0   10.80    9.50
  -4  -8   0    7.50    0.90
  -4  -8   0    4.50    0.70
  -4  -8   0    5.60    0.80
  -4  -8   0    2.90    1.80
  -4  -8   0    6.80    0.90
   4   8   0    5.80    0.70
   4   8   0    6.20    2.30
   4   8   0    5.00    0.60
   4   8   0   13.40   12.20
   4   8   0    6.00    0.80
   4   8   0    5.60    1.00
  -5  -8   0    8.60    1.70
  -5  -8   0    5.70    1.00
  -5  -8   0    4.50    0.80
  -5  -8   0    5.40    0.90
  -5  -8   0    7.10    1.00
  -5  -8   0    6.60    0.90
   5   8   0    6.80    0.80
   5   8   0    6.80    0.90
   5   8   0   11.00    5.40
  -6  -8   0   19.50    1.50
  -6  -8   0   18.60    1.60
  -6  -8   0   19.80    1.70
  -6  -8   0   18.00    1.40
   6   8   0   21.40    7.10
   6   8   0   12.60   20.70
   6   8   0   19.80    1.50
   6   8   0   20.20    1.50
   6   8   0   19.50    1.50
  -7  -8   0   21.30    1.60
  -7  -8   0   23.30    1.60
  -7  -8   0   22.80    1.80
  -7  -8   0   22.10    1.60
   7   8   0   21.30    1.60
   7   8   0    0.90   27.20
   7   8   0   22.30    1.70
  -8  -8   0    0.30    0.50
  -8  -8   0    0.20    0.30
  -8  -8   0   -0.70    0.70
   8   8   0    0.10    0.30
   8   8   0    0.70    0.40
  -9  -8   0    0.90    0.20
  -9  -8   0    0.90    0.30
   9   8   0    1.20    0.30
  -5   9   0    3.30    1.50
   4  -9   0   37.60    2.20
   4  -9   0   34.60    2.30
  -4   9   0   41.10    5.10
   3  -9   0    2.00    0.50
   3  -9   0    2.30    0.40
   3  -9   0    2.00    0.40
   3  -9   0    1.50    0.50
  -3   9   0    1.40    0.30
  -3   9   0   -0.20    2.30
  -3   9   0    1.80    0.40
  -3   9   0    1.10    0.30
  -3   9   0    2.00    0.40
  -3   9   0   -3.70    3.80
   2  -9   0   75.29    4.30
   2  -9   0   69.19    4.10
  -2   9   0   66.49    4.20
  -2   9   0   67.49    4.20
   1  -9   0   41.70    2.70
   1  -9   0   43.70    2.70
   1  -9   0   44.10    2.70
   1  -9   0   45.60    2.70
  -1   9   0   43.70    2.70
  -1   9   0   38.80    2.60
  -1   9   0   38.80    2.80
  -1   9   0   44.40    2.70
   0  -9   0   48.90    2.90
   0  -9   0   56.39    4.00
   0  -9   0   45.90    3.00
   0  -9   0   45.50    3.00
   0   9   0   45.70    3.20
   0   9   0   49.80    3.30
   0   9   0   37.80    6.40
   0   9   0   49.10    3.10
  -1  -9   0  158.38    9.40
  -1  -9   0  137.19    8.60
   1   9   0  130.59   12.10
   1   9   0  159.38    8.50
  -2  -9   0   30.30    2.10
  -2  -9   0   31.00    2.00
  -2  -9   0   26.00    2.80
  -2  -9   0   35.00    2.00
   2   9   0   29.40    1.80
   2   9   0   27.50    2.10
   2   9   0   26.20    5.30
  -3  -9   0   36.30    2.50
  -3  -9   0   43.30    2.60
  -3  -9   0   33.90    2.50
  -3  -9   0   37.10    3.40
  -3  -9   0   35.40    2.50
  -3  -9   0   40.20    2.50
   3   9   0   38.90    2.70
   3   9   0   37.60    4.90
   3   9   0   66.89   16.10
  -4  -9   0   52.89    3.30
  -4  -9   0   52.69    3.30
  -4  -9   0   48.50    3.20
  -4  -9   0   47.80    4.10
  -4  -9   0   54.49    3.30
  -4  -9   0   55.69    3.30
   4   9   0   57.49    6.30
   4   9   0   48.10    3.10
   4   9   0   52.09    4.00
  -5  -9   0   83.19    4.90
  -5  -9   0   83.39    4.90
  -5  -9   0   78.69    4.80
  -5  -9   0   82.29    4.90
   5   9   0   78.09    4.70
   5   9   0   78.79    4.90
  -6  -9   0   38.00    2.60
  -6  -9   0   38.60    2.60
  -6  -9   0   36.70    2.50
   6   9   0   40.30    2.50
   6   9   0   43.70    2.60
  -7  -9   0    2.50    0.70
  -7  -9   0    2.60    0.50
  -7  -9   0    3.40    0.50
  -7  -9   0    1.50    0.60
   7   9   0    3.60    0.60
  -8  -9   0    9.90    0.80
  -8  -9   0    8.50    0.70
   8   9   0    9.30    0.80
   8   9   0    9.30    0.70
  -9  -9   0    1.40    0.20
   9   9   0    1.30    0.20
   2 -10   0   28.60    1.70
   2 -10   0   27.00    1.80
  -2  10   0   24.70    1.60
  -2  10   0   22.70    1.60
   1 -10   0   13.90    1.10
   1 -10   0   10.80    0.90
  -1  10   0   13.00    0.90
  -1  10   0   10.30    0.80
  -1  10   0   15.40    3.70
   0 -10   0   23.30    1.50
   0 -10   0   24.60    1.60
   0 -10   0   17.80    2.00
   0  10   0   21.40    1.60
   0  10   0   29.10    4.90
   0  10   0   19.40    1.50
   0  10   0   22.30    1.40
  -1 -10   0   62.99    3.60
  -1 -10   0   58.19    3.60
  -1 -10   0   52.49    3.50
  -1 -10   0   61.59    3.60
  -1 -10   0   60.29    3.80
   1  10   0   58.39    3.70
   1  10   0   55.89    3.60
   1  10   0   53.79    5.90
   1  10   0   60.79    3.50
  -2 -10   0    1.30    0.40
  -2 -10   0    1.50    0.40
  -2 -10   0    1.90    0.60
  -2 -10   0    1.70    1.00
  -2 -10   0    1.70    0.60
   2  10   0    4.00    2.00
   2  10   0    0.90    0.40
   2  10   0    0.80    0.40
   2  10   0   -2.40    2.40
   2  10   0    1.80    0.50
  -3 -10   0    3.10    0.50
  -3 -10   0    2.00    0.50
  -3 -10   0    2.90    0.60
  -3 -10   0    1.10    0.60
  -3 -10   0    1.90    0.70
   3  10   0    1.80    0.40
   3  10   0   -3.30    3.30
   3  10   0    1.00    2.30
   3  10   0    3.40    0.80
   3  10   0    0.50    0.70
  -4 -10   0    2.30    0.60
  -4 -10   0    2.40    0.70
  -4 -10   0    2.10    0.50
  -4 -10   0    2.50    0.60
   4  10   0    1.80    0.60
   4  10   0    2.60    0.50
   4  10   0   -0.50    2.60
   4  10   0   -1.20    2.50
  -7 -10   0   17.40    1.30
  -7 -10   0   19.30    1.20
   7  10   0   15.70    1.30
   7  10   0   21.00    1.30
  -8 -10   0  118.79    6.40
  -8 -10   0  107.79    6.40
   1 -11   0   15.20    1.20
   1 -11   0   17.80    1.20
  -1  11   0   18.00    1.10
   0 -11   0    6.70    0.70
   0 -11   0    4.90    0.60
   0 -11   0    5.90    0.80
   0  11   0    6.70    0.50
  -1 -11   0   10.40    0.80
  -1 -11   0    9.90    1.00
   1  11   0   10.90    2.50
   1  11   0    9.80    0.80
   1  11   0    9.60    0.90
  -2 -11   0    5.90    0.60
   2  11   0    9.20    1.90
  -3 -11   0    0.00    0.40
  -3 -11   0    0.80    0.40
  -3 -11   0   -0.80    0.50
  -3 -11   0    0.00    0.30
   3  11   0    0.00    0.30
   3  11   0   -1.40    0.80
   3  11   0    0.10    0.30
   3  11   0    0.00    2.00
   3  11   0   -1.80    1.70
  -4 -11   0   14.40    1.30
  -4 -11   0   13.20    1.00
  -4 -11   0   13.30    1.00
   4  11   0   13.70    0.90
  -5 -11   0   22.90    1.60
   5  11   0   25.60    1.60
   5  11   0   24.20    1.50
  -6 -11   0   16.70    1.00
   6  11   0   12.90    1.10
   0  12   0    0.10    0.30
  -1 -12   0   -0.10    0.20
   1  12   0    0.90    0.90
   1  12   0   -0.10    0.40
  -3 -12   0    0.00    0.20
   3  12   0    0.00    0.20
   3  12   0   -0.50    0.30
  -4 -12   0    8.90    0.60
   2  12  -1   -0.40    0.40
   1  12  -1    0.00    0.30
  -6 -11   1    4.40    0.40
   5  11  -1   24.50    1.50
   5  11  -1   26.50    1.60
  -5 -11   1   25.30    1.60
   4  11  -1   14.90    2.20
  -4 -11   1   16.90    1.10
  -4 -11   1   17.30    1.30
   3  11  -1    2.40    1.30
  -3 -11   1    1.60    0.30
  -3 -11   1    1.00    0.30
   2  11  -1    0.50    0.40
   2  11  -1    0.40    0.50
  -2 -11   1    0.10    0.20
  -2 -11   1    0.10    0.40
  -2 -11   1    0.10    0.30
  -2 -11   1    0.10    0.40
   1  11  -1    0.70    2.30
   1  11  -1    1.00    0.30
  -1 -11   1    2.40    0.60
  -1 -11   1    1.10    0.30
  -1 -11   1    1.40    0.60
  -1 -11   1    1.90    0.40
   0 -11   1    4.40    0.50
  -1  11  -1    1.60    2.20
  -1  11  -1    1.70    0.30
   1 -11   1    2.00    0.30
   7  10  -1    7.30    0.70
  -7 -10   1    6.80    0.70
  -7 -10   1    4.90    0.50
   6  10  -1    0.40    0.30
   6  10  -1    0.20    0.10
  -6 -10   1   -0.60    0.50
  -6 -10   1    0.10    0.30
  -6 -10   1    0.70    0.30
   5  10  -1   95.79    5.60
  -5 -10   1   87.49    5.80
  -5 -10   1  108.59    6.00
  -5 -10   1  104.49    5.80
   3  10  -1    0.30    0.90
   3  10  -1    0.20    0.30
   3  10  -1    0.40    0.40
   3  10  -1    0.30    0.40
   3  10  -1   -0.60    2.10
  -3 -10   1   -0.20    0.50
  -3 -10   1    0.10    0.50
  -3 -10   1   -0.30    0.60
  -3 -10   1    1.00    0.60
   2  10  -1   27.40    1.70
   2  10  -1   28.60    4.60
   2  10  -1   26.50    1.90
  -2 -10   1   30.40    1.90
  -2 -10   1   31.10    2.00
  -2 -10   1   28.20    1.90
  -2 -10   1   28.20    1.90
  -2 -10   1   26.50    1.90
   1  10  -1   -0.20    0.70
   1  10  -1   -0.10    0.60
   1  10  -1    1.00    0.40
   1  10  -1   -0.50    3.50
   1  10  -1    0.90    0.40
   1  10  -1    0.00    1.60
  -1 -10   1    1.50    0.50
  -1 -10   1    0.60    0.50
  -1 -10   1    0.40    0.60
  -1 -10   1    0.70    0.40
  -1 -10   1    1.00    0.50
   0  10  -1   28.10    4.60
   0  10  -1   33.90    2.10
   0 -10   1   36.30    2.20
   0 -10   1   32.80    2.20
   0 -10   1   33.30    2.50
  -1  10  -1    0.20    0.70
  -1  10  -1    1.60    2.30
  -1  10  -1    0.00    0.30
  -1  10  -1    0.50    0.40
  -1  10  -1    0.70    2.60
   1 -10   1    0.10    0.30
   1 -10   1   -0.10    0.40
   1 -10   1    0.80    0.50
  -2  10  -1    5.20    0.60
  -2  10  -1    5.00    2.00
   2 -10   1    5.70    0.60
   2 -10   1    7.60    1.00
   2 -10   1    6.90    0.60
  -3  10  -1   -0.30    1.80
  -3  10  -1   -0.50    0.70
  -3  10  -1   -0.80    1.80
   3 -10   1    0.40    0.20
  -4  10  -1    1.60    1.00
   8   9  -1    7.90    0.70
  -8  -9   1    6.30    0.60
   7   9  -1    1.40    0.40
   7   9  -1    0.40    0.40
  -7  -9   1    1.30    0.50
  -7  -9   1    1.10    0.30
  -7  -9   1    1.30    0.30
   6   9  -1   92.59    5.40
   6   9  -1   88.49    5.20
  -6  -9   1   90.99    5.30
  -6  -9   1   85.59    5.40
  -6  -9   1   89.59    5.40
  -6  -9   1   95.69    5.40
   5   9  -1   16.90    1.30
   5   9  -1   14.30    1.20
  -5  -9   1   16.30    1.40
  -5  -9   1   17.20    1.40
  -5  -9   1   14.40    1.20
  -5  -9   1   15.80    1.30
   4   9  -1   43.80    2.70
  -4  -9   1   45.80    2.90
  -4  -9   1   43.60    2.90
  -4  -9   1   48.10    2.90
  -4  -9   1   45.20    2.90
  -4  -9   1   41.90    2.90
  -3  -9   1  147.29    8.50
   2   9  -1  249.88   14.40
  -2  -9   1  246.88   14.20
   1   9  -1  175.28   11.80
   1   9  -1  203.78   15.20
   1   9  -1  188.78   11.50
   1   9  -1  177.88   18.70
  -1  -9   1  211.28   11.50
  -1  -9   1  211.28   11.60
  -1  -9   1  215.98   11.50
  -1  -9   1  206.08   11.50
   0   9  -1   17.30    1.20
   0   9  -1   11.50    3.30
   0   9  -1   14.40    1.10
   0   9  -1   17.60    1.30
   0   9  -1   13.30    1.20
   0   9  -1   14.40    1.10
   0  -9   1   16.90    1.20
   0  -9   1   18.50    1.30
   0  -9   1   13.90    1.10
   0  -9   1   18.10    2.90
  -1   9  -1   30.10    2.00
  -1   9  -1   30.20    2.10
  -1   9  -1   25.70    4.70
  -1   9  -1   29.10    1.90
   1  -9   1   30.40    2.00
   1  -9   1   30.10    2.00
  -2   9  -1   96.59    5.80
  -2   9  -1  104.59    5.90
  -2   9  -1   99.29    5.90
   2  -9   1  101.59    5.90
  -3   9  -1    0.10    0.40
  -3   9  -1   -0.20    2.90
  -3   9  -1   -0.30    0.60
  -3   9  -1    1.60    4.00
  -3   9  -1    0.20    0.20
   3  -9   1    0.00    0.40
   3  -9   1   -0.50    0.40
   3  -9   1    0.20    0.40
   3  -9   1    0.60    0.50
  -4   9  -1   17.40    3.20
   4  -9   1   19.60    1.30
   9   8  -1    5.70    0.50
  -9  -8   1    5.80    0.50
   8   8  -1   22.60    1.50
  -8  -8   1   23.20    1.50
  -8  -8   1   26.50    1.60
   7   8  -1   27.20    1.70
  -7  -8   1   26.80    2.20
  -7  -8   1   29.90    1.80
  -7  -8   1   23.20    1.70
  -7  -8   1   23.10    1.60
  -7  -8   1   22.00    1.80
   5   8  -1   74.99    4.70
   5   8  -1   83.49   22.50
  -5  -8   1   76.69    4.60
  -5  -8   1   75.29    5.60
  -5  -8   1   74.39    4.60
  -5  -8   1   77.49    4.60
   3   8  -1   63.59   14.40
   3   8  -1   51.09    3.50
   3   8  -1   60.29    3.50
   3   8  -1   55.09    4.20
   3   8  -1   55.59    3.60
  -3  -8   1   56.99    3.50
  -3  -8   1   60.49    4.60
  -3  -8   1   62.69    3.60
  -3  -8   1   60.99    3.60
  -3  -8   1   60.09    3.60
  -3  -8   1   57.19    3.60
   2   8  -1    0.30   11.10
  -2  -8   1    2.70    0.70
  -2  -8   1    2.40    0.60
  -2  -8   1    1.20    1.30
   1   8  -1   93.39   14.60
   1   8  -1   95.39    5.80
   1   8  -1   93.09    5.80
   1   8  -1  108.59    5.90
   1   8  -1  103.99    6.00
  -1  -8   1   99.49    5.90
  -1  -8   1  100.69    5.90
  -1  -8   1  106.49    7.30
   0   8  -1   57.79   11.80
   0   8  -1   54.59    3.80
   0   8  -1   68.09    3.90
   0   8  -1   60.99    4.00
   0   8  -1   65.09    3.90
   0  -8   1   68.19    3.90
   0  -8   1   64.99    3.90
   0  -8   1   66.89    3.90
   0  -8   1   69.19    3.90
  -1   8  -1  385.16   22.90
  -1   8  -1  414.16   23.10
  -1   8  -1  451.65   23.00
  -1   8  -1  371.46   22.90
   1  -8   1  396.06   23.00
   1  -8   1  447.86   23.00
   1  -8   1  377.46   23.70
  -2   8  -1   46.70    3.00
   2  -8   1   49.80    2.90
   2  -8   1   47.20    2.90
   2  -8   1   41.00    4.10
  -3   8  -1   41.90    2.80
  -3   8  -1   40.40    2.70
  -3   8  -1   41.20    2.60
  -3   8  -1   49.70    2.90
   3  -8   1   49.90    2.80
   3  -8   1   39.50    2.70
   3  -8   1   48.60    2.80
  -4   8  -1   49.70    3.20
  -4   8  -1   54.89    3.30
  -4   8  -1   51.59    3.30
   4  -8   1   61.29    3.30
  -5   8  -1    7.20    0.60
  -5   8  -1    5.90    0.70
   5  -8   1    6.30    0.80
   5  -8   1    7.10    0.70
   5  -8   1    6.10    1.10
   5  -8   1    5.70    0.60
  -6   8  -1   27.70    2.00
  -6   8  -1   28.90    4.20
   9   7  -1   62.69    3.70
  -9  -7   1   63.19    3.70
   8   7  -1   39.90    2.50
  -8  -7   1   39.40    2.50
   7   7  -1   -0.30    0.50
   7   7  -1    0.40    0.30
   7   7  -1    0.00    0.50
  -7  -7   1   -0.10    0.50
  -7  -7   1   -0.20    0.50
  -7  -7   1   -0.10    0.60
  -7  -7   1    0.10    0.50
   6   7  -1    9.50   22.60
   5   7  -1   21.20    1.70
   5   7  -1   32.30   17.20
   5   7  -1   21.50    1.70
  -5  -7   1   24.80    1.70
  -5  -7   1   22.70    1.70
  -5  -7   1   22.60    1.70
  -5  -7   1   22.30    1.90
  -5  -7   1   19.50    2.10
  -5  -7   1   22.50    1.70
   4   7  -1    8.50    0.90
   4   7  -1    8.00    1.40
   4   7  -1    7.90    0.90
   4   7  -1    8.60    1.00
   4   7  -1    9.60   11.90
  -4  -7   1    9.30    1.20
  -4  -7   1    7.70    1.80
  -4  -7   1    6.50    1.10
  -4  -7   1    7.40    1.00
  -4  -7   1    7.80    0.90
  -4  -7   1    7.90    1.00
   3   7  -1   48.30    3.30
   3   7  -1   57.09   13.00
   3   7  -1   47.90    3.90
  -3  -7   1   48.60    3.20
  -3  -7   1   55.19    3.20
  -3  -7   1   55.29    3.20
  -3  -7   1   49.30    3.40
  -3  -7   1   52.59    3.80
  -3  -7   1   55.09    3.90
  -3  -7   1   53.29    3.30
  -3  -7   1   54.09    3.20
   2   7  -1   47.80    2.90
   2   7  -1   49.80    9.50
   2   7  -1   49.60    2.90
   2   7  -1   44.00    3.00
   2   7  -1   48.00    3.10
   2   7  -1   44.40    2.90
   2   7  -1   49.40    3.00
  -2  -7   1   52.39    3.00
  -2  -7   1   46.10    3.00
  -2  -7   1   53.59    3.00
  -2  -7   1   46.70    3.50
  -2  -7   1   42.40    3.10
  -2  -7   1   48.40    3.60
  -2  -7   1   53.69    3.00
   1   7  -1   58.19    3.30
   1   7  -1   53.49    3.20
   1   7  -1   56.29   10.00
   1   7  -1   57.09    3.30
   1   7  -1   54.79    3.20
  -1  -7   1   52.49    3.90
  -1  -7   1   54.29    3.30
  -1  -7   1   58.39    3.30
  -1  -7   1   48.10    3.90
  -1  -7   1   50.09    3.30
   0   7  -1    9.40    0.80
   0   7  -1   12.90    6.20
   0   7  -1    9.20    0.90
   0   7  -1    9.60    0.90
   0   7  -1    8.50    0.80
   0  -7   1    9.90    0.90
   0  -7   1    9.60    1.50
   0  -7   1    8.30    0.90
   0  -7   1    6.60    1.50
   0  -7   1   10.10    0.90
   0  -7   1   10.30    0.90
  -1   7  -1   42.80    2.70
  -1   7  -1   46.40    2.80
  -1   7  -1   30.70    8.70
  -1   7  -1   43.00    2.70
   1  -7   1   49.30    2.80
   1  -7   1   40.60    3.50
   1  -7   1   45.30    2.80
   1  -7   1   47.60    2.80
   1  -7   1   42.60    3.40
  -2   7  -1   64.89    3.90
  -2   7  -1   60.99    3.80
  -2   7  -1   59.79    3.90
  -2   7  -1   67.09    3.80
  -2   7  -1   59.89    3.80
   2  -7   1   63.79    3.80
   2  -7   1   62.39    4.70
   2  -7   1   58.89    4.70
   2  -7   1   66.79    3.80
   2  -7   1   70.39    3.80
  -3   7  -1   20.20    1.40
  -3   7  -1   18.60    1.30
  -3   7  -1   17.30    1.30
  -3   7  -1   19.90    1.50
   3  -7   1   20.40    1.40
   3  -7   1   20.30    1.50
   3  -7   1   19.50    1.40
   3  -7   1   17.80    2.50
   3  -7   1   20.90    1.50
  -4   7  -1   82.29    4.50
  -4   7  -1   74.69    4.40
  -4   7  -1   74.69    4.60
  -4   7  -1   71.39    4.60
  -4   7  -1   69.09    4.50
   4  -7   1   76.79    4.50
   4  -7   1   86.19    4.60
  -5   7  -1    0.60    0.30
  -5   7  -1    0.00    0.50
  -5   7  -1    0.50    2.50
  -5   7  -1    0.20    0.40
   5  -7   1    0.40    0.40
   5  -7   1   -0.30    0.50
   5  -7   1    0.00    0.40
   5  -7   1    0.40    0.40
  -6   7  -1    4.90    0.50
  -6   7  -1    0.90    2.30
  -6   7  -1    5.20    0.50
   6  -7   1    6.10    0.60
   6  -7   1    4.70    0.60
   6  -7   1    4.30    0.60
   6  -7   1    3.70    0.70
  -7   7  -1   -0.20    1.90
   7  -7   1    0.50    0.20
   7  -7   1    0.90    0.20
  10   6  -1    7.30    0.50
  10   6  -1    9.40    0.60
   9   6  -1   81.59    4.60
  -9  -6   1   73.79    4.50
   8   6  -1   15.40    1.30
  -8  -6   1   15.90    1.50
  -8  -6   1   14.50    1.10
  -8  -6   1   15.20    1.30
  -8  -6   1   16.10    1.20
   7   6  -1   11.60    1.50
   7   6  -1   13.50    1.10
   7   6  -1   18.00    1.50
  -7  -6   1   15.90    1.30
  -7  -6   1   15.70    1.40
  -7  -6   1   16.60    1.50
  -7  -6   1   15.90    1.40
  -7  -6   1   17.70    1.40
  -7  -6   1   14.60    1.20
  -7  -6   1   16.30    1.40
   6   6  -1    4.20    0.80
   6   6  -1    4.70    0.80
   6   6  -1   11.50   21.10
  -6  -6   1    2.50    1.10
  -6  -6   1    4.80    0.80
  -6  -6   1    4.80    0.80
  -6  -6   1    3.40    0.70
  -6  -6   1    3.60    0.70
  -6  -6   1    3.60    0.80
   5   6  -1    1.60    0.50
   5   6  -1    1.20    0.70
   5   6  -1   -0.10   14.60
  -5  -6   1    1.20    0.60
  -5  -6   1    2.20    1.40
  -5  -6   1    0.70    0.70
  -5  -6   1    1.30    0.70
  -5  -6   1    0.60    0.40
  -5  -6   1    0.20    0.70
  -5  -6   1    0.80    0.50
   3   6  -1   58.29    9.80
   3   6  -1   32.90    2.30
   3   6  -1   35.80    2.20
   3   6  -1   39.40    2.20
   3   6  -1   32.40    2.80
   3   6  -1   32.50    2.30
  -3  -6   1   36.80    2.30
  -3  -6   1   33.80    2.30
  -3  -6   1   36.40    2.80
  -3  -6   1   35.60    2.30
  -3  -6   1   38.10    2.40
  -3  -6   1   36.60    2.40
   2   6  -1  130.79    8.90
   2   6  -1  137.59    8.50
   2   6  -1  147.69    8.40
   2   6  -1  172.18   15.40
   2   6  -1  137.49    8.40
  -2  -6   1  146.29    8.80
  -2  -6   1  135.99    8.50
  -2  -6   1  148.59    8.60
  -2  -6   1  162.08    8.50
  -2  -6   1  165.88    8.50
  -2  -6   1  157.28    9.00
   1   6  -1   -2.00    5.60
   0   6  -1    2.70    5.50
  -1   6  -1   65.59    3.90
  -1   6  -1   68.19    3.80
  -1   6  -1   70.19    3.90
  -1   6  -1   58.09    3.90
   1  -6   1   64.99    4.40
   1  -6   1   64.79    4.40
   1  -6   1   64.49    3.80
  -2   6  -1   31.20    2.00
  -2   6  -1   34.10    2.00
  -2   6  -1   33.90    2.10
  -2   6  -1   27.80    2.00
  -2   6  -1   29.20    2.10
  -2   6  -1   28.80    2.10
  -2   6  -1   34.20    2.30
   2  -6   1   34.50    2.00
   2  -6   1   33.20    2.10
   2  -6   1   31.10    2.70
   2  -6   1   32.10    2.00
   2  -6   1   30.90    2.00
  -3   6  -1    3.30    0.50
  -3   6  -1    1.20    7.80
  -3   6  -1    4.80    0.60
  -3   6  -1    3.20    0.60
  -3   6  -1    4.00    0.60
  -3   6  -1    3.60    0.70
  -3   6  -1    3.30    0.60
   3  -6   1    4.10    0.60
   3  -6   1    3.20    0.60
   3  -6   1    5.40    0.80
   3  -6   1    3.00    0.50
   3  -6   1    1.90    1.40
   3  -6   1    2.40    1.00
  -4   6  -1    7.40    0.80
  -4   6  -1    9.40    1.20
  -4   6  -1    7.10    0.90
  -4   6  -1    3.70   11.90
  -4   6  -1    8.50    0.80
  -4   6  -1    9.50    0.90
  -4   6  -1    8.70    1.00
  -4   6  -1    8.20    0.80
  -4   6  -1    8.10    1.00
   4  -6   1    8.20    0.80
   4  -6   1    9.50    0.90
   4  -6   1    8.70    0.80
   4  -6   1    8.90    1.00
   4  -6   1   11.20    3.50
   4  -6   1    9.00    0.90
   4  -6   1   10.10    2.30
   4  -6   1    8.00    1.00
  -5   6  -1  354.36   20.00
  -5   6  -1  341.07   20.20
  -5   6  -1  403.26   30.20
  -5   6  -1  336.57   20.30
   5  -6   1  354.76   20.10
   5  -6   1  374.46   20.20
  -6   6  -1   18.40    1.20
  -6   6  -1   17.20    1.40
  -6   6  -1   17.00    1.40
  -6   6  -1   15.10    1.30
   6  -6   1   20.10    1.30
   6  -6   1   18.00    1.30
   6  -6   1   19.30    1.30
   6  -6   1   17.80    1.30
  -7   6  -1    0.60    0.30
   7  -6   1    0.90    0.40
   7  -6   1    0.40    0.30
  -8   6  -1    0.80    1.10
  10   5  -1    0.80    0.20
   9   5  -1   15.00    1.30
   8   5  -1   -0.10    0.30
   8   5  -1    1.30    0.70
  -8  -5   1    0.30    0.30
  -8  -5   1   -0.30    0.30
  -8  -5   1    0.30    0.40
  -8  -5   1    0.60    0.70
   7   5  -1    5.90    0.80
   7   5  -1    5.50    0.90
   7   5  -1    5.10    0.70
  -7  -5   1    5.50    1.20
  -7  -5   1    7.20    0.90
  -7  -5   1    5.60    0.80
  -7  -5   1    6.60    0.80
  -7  -5   1    6.20    0.90
  -7  -5   1    4.60    0.80
  -7  -5   1    1.90    2.80
   6   5  -1  -18.40   20.00
   6   5  -1   -0.20    0.30
   6   5  -1    0.80    0.60
  -6  -5   1    0.40    0.50
  -6  -5   1    0.60    0.50
  -6  -5   1    0.10    0.50
  -6  -5   1   -0.30    0.80
  -6  -5   1   -0.30    0.50
  -6  -5   1    2.20    1.40
   5   5  -1   34.30    3.10
   5   5  -1   47.80   14.50
   5   5  -1   36.20    2.50
   5   5  -1   36.30    2.40
   5   5  -1   35.60    7.30
   5   5  -1   33.90    2.30
   5   5  -1   33.50    2.90
  -5  -5   1   38.00    2.40
  -5  -5   1   38.10    2.40
  -5  -5   1   37.40    2.40
  -5  -5   1   38.30    2.40
  -5  -5   1   39.90    2.50
   4   5  -1    0.20    0.50
   4   5  -1    0.00    0.40
   4   5  -1   -4.50    8.80
   4   5  -1    0.20    0.50
   4   5  -1   -1.10    0.90
   4   5  -1    0.20    0.70
  -4  -5   1    0.20    0.40
  -4  -5   1   -0.10    0.40
  -4  -5   1    0.10    0.50
  -4  -5   1    0.20    0.40
  -4  -5   1    0.00    0.70
  -4  -5   1   -0.40    0.50
   3   5  -1   22.80    1.60
   3   5  -1   22.50    1.80
   3   5  -1   16.80    7.00
   3   5  -1   21.40    1.90
   3   5  -1   21.70    1.50
  -3  -5   1   26.80    2.00
  -3  -5   1   24.30    1.60
  -3  -5   1   22.10    1.50
  -3  -5   1   23.70    1.60
  -3  -5   1   21.90    1.50
   2   5  -1   10.50    6.00
   2   5  -1    6.50    0.70
   2   5  -1    7.40    1.20
  -2  -5   1    7.60    0.80
  -2  -5   1    9.10    1.10
  -2  -5   1    8.60    0.70
  -2  -5   1    6.90    0.60
   1   5  -1   40.60    5.80
   1   5  -1   34.70    2.40
   1   5  -1   33.50    2.70
  -1  -5   1   40.00    2.70
  -1  -5   1   38.70    2.60
  -1  -5   1   38.20    2.30
  -1  -5   1   38.80    2.40
  -1  -5   1   42.40    2.30
   0   5  -1   17.80    1.80
   0   5  -1    9.10    4.40
   0  -5   1   19.20    1.70
   0  -5   1   18.60    1.20
   0  -5   1   18.30    1.30
   0  -5   1   19.10    1.20
   0  -5   1   18.70    1.60
  -1   5  -1  196.48   15.10
  -1   5  -1  202.88   11.00
  -1   5  -1  206.48   10.90
   1  -5   1  191.28   10.90
   1  -5   1  183.68   11.20
   1  -5   1  173.08   10.90
   1  -5   1  190.38   11.20
  -2   5  -1  181.48   10.80
  -2   5  -1  198.58   10.80
  -2   5  -1  183.08   10.70
  -2   5  -1  195.08   15.30
   2  -5   1  189.38   10.80
   2  -5   1  181.68   10.70
   2  -5   1  186.68   11.20
   2  -5   1  190.68   11.10
  -3   5  -1   41.50    2.40
  -3   5  -1   36.50    2.40
  -3   5  -1   43.00    2.60
  -3   5  -1   35.10    2.50
  -3   5  -1   36.30    8.30
  -3   5  -1   40.50    2.40
  -3   5  -1   36.30    2.40
  -3   5  -1   41.30    2.50
   3  -5   1   37.70    2.50
   3  -5   1   39.90    3.00
   3  -5   1   38.50    2.40
   3  -5   1   39.40    2.40
   3  -5   1   41.90    2.40
   3  -5   1   39.10    2.50
   3  -5   1   38.30    3.00
  -4   5  -1    2.50    0.80
  -4   5  -1    3.90    9.20
  -4   5  -1    1.40    0.40
  -4   5  -1    1.40    0.50
  -4   5  -1    2.00    0.40
  -4   5  -1    3.20    0.50
  -4   5  -1    2.00    0.70
  -4   5  -1    2.00    0.50
   4  -5   1    1.70    0.50
   4  -5   1    1.70    0.50
   4  -5   1    2.30    1.50
   4  -5   1    1.30    1.20
   4  -5   1    2.50    0.50
   4  -5   1    1.40    0.40
  -5   5  -1  278.77   15.40
  -5   5  -1  277.77   15.30
  -5   5  -1  284.07   25.60
  -5   5  -1  268.27   15.50
  -5   5  -1  274.47   15.40
  -5   5  -1  261.17   15.30
  -5   5  -1  270.27   15.30
   5  -5   1  259.47   15.50
   5  -5   1  268.67   15.40
   5  -5   1  269.47   15.40
   5  -5   1  271.37   15.40
   5  -5   1  264.27   15.40
   5  -5   1  269.07   15.40
  -6   5  -1   16.30    1.20
  -6   5  -1   15.10    1.50
  -6   5  -1   15.90    1.30
  -6   5  -1   13.80    1.30
  -6   5  -1   16.70    1.20
   6  -5   1   15.00    1.20
   6  -5   1   15.90    1.30
   6  -5   1   13.10    1.40
   6  -5   1   15.20    1.30
   6  -5   1   15.80    1.20
   6  -5   1   14.00    1.20
  -7   5  -1    5.30    0.70
  -7   5  -1    6.90    0.70
  -7   5  -1    3.20    0.80
  -7   5  -1    5.80    0.70
   7  -5   1    4.30    0.80
   7  -5   1    6.10    0.80
   7  -5   1    5.00    0.60
   7  -5   1    5.90    0.70
  -8   5  -1    1.10    0.30
   8  -5   1    1.70    0.40
   8  -5   1    1.70    0.30
 -10  -4   1    1.00    0.40
   9   4  -1   -0.40    0.50
   9   4  -1    0.10    0.30
  -9  -4   1    0.00    0.40
   8   4  -1  107.39    6.00
   8   4  -1   94.29    5.80
  -8  -4   1  108.69    5.90
  -8  -4   1   93.19    6.00
  -8  -4   1  101.49    6.00
  -8  -4   1   97.99    5.80
   7   4  -1    4.10    0.80
   7   4  -1    4.20    0.80
   7   4  -1    2.70    0.50
  -7  -4   1    3.70    0.70
  -7  -4   1    3.80    0.60
  -7  -4   1    3.60    0.70
  -7  -4   1    2.40    0.60
  -7  -4   1    2.90    0.60
  -7  -4   1    3.40    1.20
  -7  -4   1    4.10    0.80
   6   4  -1  109.59    6.70
   6   4  -1  104.39    6.30
  -6  -4   1  106.59    6.40
  -6  -4   1  105.59    6.20
  -6  -4   1  106.49    6.40
  -6  -4   1  120.19    7.00
  -6  -4   1   97.79    6.20
  -6  -4   1  106.39    6.20
  -6  -4   1   99.19    6.30
  -6  -4   1  100.29    6.20
  -6  -4   1  107.99    6.20
   5   4  -1  210.28   12.00
   5   4  -1  194.98   11.80
   5   4  -1  221.98   24.20
   5   4  -1  225.68   12.10
   5   4  -1  189.58   11.60
   5   4  -1  208.58   11.80
   5   4  -1  195.28   11.70
  -5  -4   1  205.48   11.70
  -5  -4   1  207.28   11.80
  -5  -4   1  195.78   11.70
  -5  -4   1  219.18   11.90
  -5  -4   1  196.58   11.70
  -5  -4   1  201.18   11.70
   4   4  -1   -2.90    8.10
   4   4  -1    1.30    0.70
   4   4  -1    0.30    0.40
   4   4  -1    0.30    0.40
   4   4  -1    1.10    0.70
  -4  -4   1    0.30    0.80
  -4  -4   1    0.90    0.40
  -4  -4   1    0.70    0.50
  -4  -4   1    0.00    0.40
   3   4  -1    1.20    0.60
   3   4  -1    0.30    0.40
   3   4  -1   -0.60    5.60
   3   4  -1   -0.10    0.50
  -3  -4   1    0.50    0.40
  -3  -4   1    0.00    0.30
  -3  -4   1    1.00    0.70
  -3  -4   1    0.50    0.30
  -3  -4   1    0.50    0.40
   2   4  -1  126.79    7.60
   2   4  -1  146.29   11.40
  -2  -4   1  131.09    7.40
  -2  -4   1  122.19    7.30
  -2  -4   1  128.59    7.40
   1   4  -1    2.80    0.80
   1   4  -1   -0.80    3.20
  -1  -4   1    2.80    0.40
  -1  -4   1    3.90    0.70
  -1  -4   1    2.80    0.40
   0   4  -1   17.10    1.10
   0   4  -1   17.10    4.10
   0  -4   1   18.80    1.50
   0  -4   1   18.20    1.40
   0  -4   1   18.50    1.20
   0  -4   1   16.70    1.10
  -1   4  -1   59.19    3.30
  -1   4  -1   50.69    3.20
   1  -4   1   53.79    3.50
   1  -4   1   53.19    3.30
   1  -4   1   52.59    3.40
  -2   4  -1   70.09    4.00
  -2   4  -1   77.09    9.40
  -2   4  -1   69.59    3.90
   2  -4   1   60.59    3.80
   2  -4   1   60.39    3.80
   2  -4   1   66.79    4.20
   2  -4   1   63.49    3.80
   2  -4   1   68.29    4.20
  -3   4  -1   54.29    3.30
  -3   4  -1   51.69    3.20
  -3   4  -1   51.09    3.20
  -3   4  -1   58.59    3.30
  -3   4  -1   51.69    3.30
  -3   4  -1   61.29    3.40
  -3   4  -1   55.69    9.40
   3  -4   1   52.59    3.20
   3  -4   1   52.69    3.30
   3  -4   1   52.69    3.30
   3  -4   1   57.99    3.70
   3  -4   1   55.79    3.80
   3  -4   1   53.99    3.20
  -4   4  -1   18.00    1.30
  -4   4  -1   15.20    1.30
  -4   4  -1   12.00   10.40
  -4   4  -1   16.10    1.20
  -4   4  -1   15.40    1.20
  -4   4  -1   17.50    1.20
   4  -4   1   16.20    1.20
   4  -4   1   16.10    1.20
   4  -4   1   18.00    1.90
   4  -4   1   15.00    2.00
   4  -4   1   16.20    1.20
   4  -4   1   16.30    1.30
   4  -4   1   16.80    1.30
  -5   4  -1  241.18   14.40
  -5   4  -1  260.37   14.50
  -5   4  -1  262.57   14.70
  -5   4  -1  240.18   25.10
  -5   4  -1  257.07   14.50
  -5   4  -1  263.97   14.50
   5  -4   1  245.68   15.00
   5  -4   1  250.47   14.60
   5  -4   1  255.47   14.50
   5  -4   1  247.68   15.20
   5  -4   1  248.88   14.50
   5  -4   1  264.27   14.50
   5  -4   1  256.97   14.50
   5  -4   1  259.27   14.60
  -6   4  -1  233.98   12.90
  -6   4  -1  229.88   12.90
  -6   4  -1  223.88   13.10
  -6   4  -1  228.58   12.90
  -6   4  -1  290.67   43.60
  -6   4  -1  200.98   12.80
  -6   4  -1  225.98   12.90
   6  -4   1  232.18   12.90
   6  -4   1  230.88   13.10
   6  -4   1  223.48   12.90
   6  -4   1  235.38   12.90
   6  -4   1  216.08   12.90
   6  -4   1  220.98   13.00
  -7   4  -1    5.50    0.70
  -7   4  -1    4.20    0.70
  -7   4  -1    5.40    0.70
  -7   4  -1    4.00    0.90
  -7   4  -1    6.30    0.80
   7  -4   1    6.20    0.80
   7  -4   1    5.20    0.70
   7  -4   1    5.80    0.80
   7  -4   1    6.50    0.70
   7  -4   1    5.00    0.90
   7  -4   1    4.90    0.80
  -8   4  -1   23.20    1.60
   8  -4   1   25.80    1.60
   8  -4   1   22.90    1.70
   8  -4   1   24.10    1.60
   9  -4   1   36.00    2.20
  10   3  -1    4.40    0.80
   9   3  -1   29.00    2.00
   9   3  -1   26.10    1.80
  -9  -3   1   27.50    1.80
   8   3  -1   36.10    2.40
   8   3  -1   35.30    2.30
  -8  -3   1   34.80    2.30
  -8  -3   1   32.70    2.20
  -8  -3   1   33.00    2.40
  -8  -3   1   35.00    2.50
   7   3  -1   60.79    5.40
   7   3  -1   63.79    3.90
   7   3  -1   63.19    4.00
   7   3  -1   62.99    4.00
  -7  -3   1   69.19    4.00
  -7  -3   1   66.59    3.90
  -7  -3   1   67.29    4.00
  -7  -3   1   62.79    4.00
  -7  -3   1   64.09    4.10
   6   3  -1   73.59    4.30
   6   3  -1   63.69    4.30
   6   3  -1   80.59    4.50
   6   3  -1   67.19   25.20
   6   3  -1   71.69    4.30
   6   3  -1   63.29    4.40
   6   3  -1   72.39    4.40
  -6  -3   1   75.59    4.40
  -6  -3   1   76.79    4.50
  -6  -3   1   72.19    4.50
  -6  -3   1   75.29    4.30
  -6  -3   1   72.79    4.40
  -6  -3   1   77.79    4.40
   5   3  -1   28.40   14.10
   5   3  -1   35.10    2.40
   5   3  -1   36.50    2.30
   5   3  -1   30.90    2.00
   5   3  -1   27.50    2.00
   5   3  -1   33.60    2.40
  -5  -3   1   30.40    2.10
  -5  -3   1   35.70    2.60
  -5  -3   1   32.20    2.10
  -5  -3   1   31.40    2.10
  -5  -3   1   31.70    2.10
  -5  -3   1   31.40    2.20
  -5  -3   1   30.90    2.10
  -5  -3   1   29.30    3.60
   4   3  -1    4.70    0.80
   4   3  -1    3.10    0.40
   4   3  -1    3.90    0.60
   4   3  -1    3.10    0.70
   4   3  -1    0.60    8.10
  -4  -3   1    5.50    0.70
  -4  -3   1    5.30    1.00
  -4  -3   1    4.10    0.60
  -4  -3   1    3.80    0.60
  -4  -3   1    4.00    0.60
   3   3  -1    0.30    0.40
   3   3  -1    0.60    0.60
   3   3  -1    0.00    0.30
   3   3  -1   -0.10    0.40
   3   3  -1    1.30    5.20
   3   3  -1    0.20    0.40
  -3  -3   1    1.30    0.80
  -3  -3   1   -0.10    0.40
  -3  -3   1    0.40    0.30
  -3  -3   1    0.10    0.30
  -3  -3   1    0.30    0.30
   2   3  -1   65.39    4.10
   2   3  -1   69.19    7.80
   2   3  -1   67.09    4.10
   2   3  -1   60.59    4.10
   2   3  -1   70.79    3.90
  -2  -3   1   67.99    4.00
  -2  -3   1   76.09    4.10
  -2  -3   1   66.79    3.90
   1   3  -1   83.19    5.50
   1   3  -1   86.79    5.30
   1   3  -1   93.99    5.60
   1   3  -1  106.89    7.90
  -1  -3   1   98.89    5.40
  -1  -3   1  104.99    5.40
   0   3  -1   49.90    3.30
   0   3  -1   63.79    6.60
   0   3  -1   60.39    3.40
   0   3  -1   53.79    3.50
   0   3  -1   52.99    3.30
   0  -3   1   60.29    3.50
   0  -3   1   59.79    3.50
   0  -3   1   62.59    3.30
   0  -3   1   55.19    3.30
  -1   3  -1  235.78   14.30
  -1   3  -1  221.58   11.80
  -1   3  -1  199.38   11.80
  -1   3  -1  200.98   11.80
   1  -3   1  210.28   12.00
   1  -3   1  189.38   11.70
   1  -3   1  201.58   11.80
   1  -3   1  220.08   12.00
  -2   3  -1  240.88   16.70
  -2   3  -1  237.88   13.30
  -2   3  -1  249.88   13.40
  -2   3  -1  240.58   13.40
   2  -3   1  207.58   13.30
   2  -3   1  254.87   13.50
   2  -3   1  237.88   13.60
   2  -3   1  235.88   13.50
   2  -3   1  216.68   13.30
  -3   3  -1  261.97   14.20
  -3   3  -1  270.37   14.20
  -3   3  -1  257.37   14.10
  -3   3  -1  279.37   19.30
   3  -3   1  243.48   14.00
   3  -3   1  225.78   14.10
   3  -3   1  256.47   14.40
   3  -3   1  227.98   14.10
   3  -3   1  233.78   14.10
  -4   3  -1   21.30    8.80
  -4   3  -1   23.00    1.50
  -4   3  -1   19.70    1.50
  -4   3  -1   25.40    1.70
  -4   3  -1   23.50    1.50
   4  -3   1   22.20    1.50
   4  -3   1   21.50    1.60
   4  -3   1   25.50    2.00
   4  -3   1   23.00    1.50
   4  -3   1   23.20    1.60
   4  -3   1   22.70    1.60
   4  -3   1   23.70    2.10
   4  -3   1   23.10    1.60
  -5   3  -1  216.68   23.00
  -5   3  -1  204.98   11.30
  -5   3  -1  201.38   11.20
  -5   3  -1  199.08   11.30
  -5   3  -1  212.98   11.50
  -5   3  -1  185.88   11.30
  -5   3  -1  203.18   11.30
   5  -3   1  194.18   11.40
   5  -3   1  190.08   11.30
   5  -3   1  198.88   11.80
   5  -3   1  198.58   11.90
   5  -3   1  185.78   11.40
   5  -3   1  183.88   11.30
   5  -3   1  196.58   11.80
   5  -3   1  203.08   11.30
   5  -3   1  206.78   11.30
  -6   3  -1  147.89    8.30
  -6   3  -1  148.69    8.50
  -6   3  -1  139.59    8.30
  -6   3  -1  151.68   22.70
   6  -3   1  142.09    8.40
   6  -3   1  133.69    8.80
   6  -3   1  131.09    9.10
   6  -3   1  145.49    8.30
   6  -3   1  148.79    8.30
   6  -3   1  145.79    8.30
  -7   3  -1    3.50    0.90
  -7   3  -1   -5.00   24.00
  -7   3  -1    4.80    0.70
  -7   3  -1    4.00    0.60
   7  -3   1    4.30    0.70
   7  -3   1    4.30    0.60
   7  -3   1    3.10    0.80
   7  -3   1    5.50    0.80
   7  -3   1    5.20    0.70
   7  -3   1    3.90    0.60
  -8   3  -1    0.60    0.50
  -8   3  -1    0.60    0.50
  -8   3  -1    0.20    0.40
  -8   3  -1    0.50    0.50
   8  -3   1    0.30    0.40
   8  -3   1   -0.60    0.60
   8  -3   1    0.60    0.40
   8  -3   1    0.50    0.40
   8  -3   1    0.30    0.50
  -9   3  -1    0.40    0.30
   9  -3   1    0.70    0.40
   9  -3   1   -0.10    0.30
   9  -3   1    0.80    0.40
  10   2  -1    3.60    0.40
 -10  -2   1    4.10    0.50
   9   2  -1    0.80    0.40
   9   2  -1   -0.10    0.60
   9   2  -1    0.40    0.40
  -9  -2   1    0.20    0.70
  -9  -2   1    0.80    0.40
   8   2  -1  190.88   11.10
   8   2  -1  185.28   11.10
   8   2  -1  185.48   11.00
  -8  -2   1  206.78   11.00
   7   2  -1   25.50    1.90
   7   2  -1   32.60    3.40
   7   2  -1   22.50    1.70
   7   2  -1   25.50    2.00
   7   2  -1   28.90    2.60
   7   2  -1   25.00    1.80
  -7  -2   1   25.70    1.70
  -7  -2   1   27.20    1.90
  -7  -2   1   25.60    2.90
  -7  -2   1   28.70    1.90
  -7  -2   1   27.20    2.00
   6   2  -1   67.29    4.20
   6   2  -1   74.89    4.80
   6   2  -1   70.99    4.30
   6   2  -1   96.49   28.90
   6   2  -1   69.59    4.30
   6   2  -1   73.79    4.80
   6   2  -1   67.59    4.20
   6   2  -1   79.29    4.50
   6   2  -1   73.09    4.30
  -6  -2   1   69.29    4.20
  -6  -2   1   68.29    4.30
  -6  -2   1   68.79    4.20
  -6  -2   1   69.79    4.40
  -6  -2   1   75.19    4.40
  -6  -2   1   73.89    4.30
  -6  -2   1   72.09    4.30
   5   2  -1    4.60    0.70
   5   2  -1    3.70    0.50
   5   2  -1    3.20    0.50
   5   2  -1    3.50    0.60
   5   2  -1    4.20    0.60
   5   2  -1    3.70    0.90
  -5  -2   1    3.50    0.50
  -5  -2   1    4.30    0.60
  -5  -2   1    4.30    0.70
  -5  -2   1    5.70    0.70
  -5  -2   1    4.40    1.00
  -5  -2   1    4.30    0.60
  -5  -2   1    4.10    0.60
  -5  -2   1    5.40    0.70
   4   2  -1   91.59    5.80
   4   2  -1  109.39    6.00
   4   2  -1  106.69    6.00
   4   2  -1   90.39    5.70
   4   2  -1   94.39    5.80
  -4  -2   1  109.39    6.10
  -4  -2   1   94.99    6.20
  -4  -2   1  108.19    5.90
  -4  -2   1   96.19    5.80
  -4  -2   1  102.89    5.80
   3   2  -1    8.20    1.00
   3   2  -1   10.30    1.00
   3   2  -1    7.00    5.80
   3   2  -1   10.60    1.00
   3   2  -1    8.70    0.70
   3   2  -1    9.20    1.00
  -3  -2   1   10.80    1.10
  -3  -2   1    9.40    0.80
  -3  -2   1    7.50    1.00
  -3  -2   1    9.40    0.80
   2   2  -1   15.40    1.10
   2   2  -1   17.40    1.20
   2   2  -1   14.20    1.20
   2   2  -1   16.90    4.20
  -2  -2   1   15.40    1.00
  -2  -2   1   15.50    1.20
  -2  -2   1   14.40    1.30
  -2  -2   1   14.40    1.00
   1   2  -1  453.85   26.10
   1   2  -1  454.05   24.70
   1   2  -1  426.46   24.60
   1   2  -1  424.36   24.60
  -1  -2   1  478.45   24.60
  -1  -2   1  420.56   24.50
  -1  -2   1  399.16   24.60
   0   2  -1   11.40    0.80
   0   2  -1   16.10    3.00
   0   2  -1   11.20    1.00
   0   2  -1   10.50    0.80
   0   2  -1   11.00    0.90
   0   2  -1   10.80    0.70
   0  -2   1   13.40    1.00
   0  -2   1   13.50    0.80
  -1   2  -1    4.30    0.60
  -1   2  -1    3.20    0.40
  -1   2  -1    3.60    0.30
  -1   2  -1    3.80    0.50
  -1   2  -1    5.10    2.80
  -1   2  -1    3.50    0.50
   1  -2   1    3.10    0.30
   1  -2   1    3.80    0.60
   1  -2   1    4.00    0.70
   1  -2   1    3.30    0.40
  -2   2  -1   81.19    4.60
  -2   2  -1   77.49    4.60
  -2   2  -1   83.19    4.50
  -2   2  -1   83.29    8.40
  -2   2  -1   70.09    4.60
  -2   2  -1   81.99    4.60
   2  -2   1   71.19    4.60
   2  -2   1   71.99    4.50
   2  -2   1   86.39    4.70
   2  -2   1   82.49    4.70
  -3   2  -1  269.87   14.30
  -3   2  -1  247.18   14.20
  -3   2  -1  279.37   19.00
  -3   2  -1  238.98   14.30
  -3   2  -1  234.08   14.10
  -3   2  -1  266.47   14.20
   3  -2   1  223.38   14.10
   3  -2   1  276.07   14.40
   3  -2   1  234.58   14.20
   3  -2   1  262.17   14.40
   3  -2   1  250.17   14.40
   3  -2   1  241.38   14.10
  -4   2  -1    5.20    0.60
  -4   2  -1    4.90    0.60
  -4   2  -1   -4.70    8.10
   4  -2   1    4.50    0.60
   4  -2   1    3.90    0.50
   4  -2   1    6.10    1.00
   4  -2   1    3.70    0.50
   4  -2   1    3.80    0.90
   4  -2   1    4.20    0.60
  -5   2  -1   19.20    1.30
  -5   2  -1   18.40    1.30
  -5   2  -1   17.80    1.30
  -5   2  -1   22.80   12.70
  -5   2  -1   19.20    1.40
  -5   2  -1   17.90    1.30
   5  -2   1   17.30    1.40
   5  -2   1   16.80    1.30
   5  -2   1   18.70    1.30
   5  -2   1   17.30    1.30
   5  -2   1   17.30    1.30
   5  -2   1   17.60    1.90
   5  -2   1   17.50    1.90
   5  -2   1   16.90    1.70
   5  -2   1   17.90    1.30
  -6   2  -1    1.30    0.50
  -6   2  -1    1.00    0.40
  -6   2  -1    1.80    0.70
   6  -2   1    0.40    0.50
   6  -2   1    0.90    0.50
   6  -2   1    0.20    0.90
   6  -2   1   -0.30    1.20
   6  -2   1    1.30    0.40
   6  -2   1    0.90    0.40
  -7   2  -1   -4.80   26.10
  -7   2  -1    0.80    0.40
  -7   2  -1    0.50    0.40
  -7   2  -1    1.10    0.50
  -7   2  -1   -0.40    0.70
   7  -2   1    0.80    0.50
   7  -2   1    1.00    0.60
   7  -2   1    0.60    0.50
   7  -2   1    1.60    0.50
   7  -2   1    1.10    0.50
   7  -2   1    0.70    0.40
  -8   2  -1   38.90    2.50
  -8   2  -1   37.70    2.40
  -8   2  -1   38.20    2.60
   8  -2   1   38.00    2.70
   8  -2   1   38.80    2.40
   8  -2   1   38.70    2.50
   8  -2   1   39.00    2.50
   8  -2   1   36.40    2.60
   8  -2   1   39.10    2.80
  -9   2  -1   11.10    1.00
   9  -2   1   12.30    1.20
   9  -2   1   11.60    1.10
   9  -2   1   13.60    1.00
 -10   2  -1    9.50    0.60
  10  -2   1    8.80    0.60
  10  -2   1    7.80    0.60
 -10  -1   1    1.30    0.40
   9   1  -1   46.20    2.90
   9   1  -1   46.90    3.00
   9   1  -1   47.80    3.00
  -9  -1   1   51.79    3.00
   8   1  -1   69.89    4.30
   8   1  -1   70.99    4.20
   8   1  -1   66.09    4.30
   8   1  -1   71.09    4.10
   8   1  -1   70.49    4.30
  -8  -1   1    9.10   75.39
  -8  -1   1   69.59    4.20
   7   1  -1    0.20    0.40
   7   1  -1    0.30    0.50
   7   1  -1    0.50    2.40
   7   1  -1    0.50    0.50
   7   1  -1    0.40    0.60
   7   1  -1    0.70    0.70
   7   1  -1    0.20    0.50
  -7  -1   1    0.30    0.50
  -7  -1   1   -0.20    0.60
  -7  -1   1    0.50    0.40
   6   1  -1   35.40    2.30
   6   1  -1   36.10    2.80
   6   1  -1   35.30    2.40
   6   1  -1   37.30    2.30
   6   1  -1   36.10    2.30
   6   1  -1   33.90    2.40
  -6  -1   1   34.50    2.20
  -6  -1   1   37.00    2.30
  -6  -1   1   32.70    3.50
  -6  -1   1   35.50    2.30
  -6  -1   1   35.10    2.30
  -6  -1   1   36.70    2.30
   5   1  -1   11.60    1.00
   5   1  -1   10.60    0.90
   5   1  -1   11.40    1.00
   5   1  -1   12.60    1.40
   5   1  -1   11.40    1.40
   5   1  -1   11.50    1.00
   5   1  -1   11.30    0.90
   5   1  -1   11.90    1.00
  -5  -1   1   12.30    0.90
  -5  -1   1   10.50    0.90
  -5  -1   1   12.30    1.00
  -5  -1   1   11.50    1.10
  -5  -1   1   13.40    1.10
  -5  -1   1   11.60    0.90
  -5  -1   1   12.10    1.60
  -5  -1   1   11.00    1.10
  -5  -1   1   12.00    1.00
   4   1  -1  285.87   17.10
   4   1  -1  308.97   17.10
   4   1  -1  275.67   16.80
  -4  -1   1  289.87   16.80
  -4  -1   1  292.27   16.80
  -4  -1   1  301.27   17.10
  -4  -1   1  310.57   16.90
  -4  -1   1  274.77   17.00
  -4  -1   1  328.27   17.10
  -4  -1   1  315.17   16.90
   3   1  -1    6.90    0.80
   3   1  -1    8.30    0.90
   3   1  -1    9.30    0.90
   3   1  -1    7.60    0.60
  -3  -1   1    8.10    1.00
  -3  -1   1    8.40    0.70
  -3  -1   1    8.90    1.00
  -3  -1   1    7.30    0.60
   2   1  -1   83.49    4.90
   2   1  -1   80.79    4.90
   2   1  -1   95.29    8.40
   2   1  -1   74.59    4.80
  -2  -1   1   82.29    4.90
  -2  -1   1   91.19    4.90
  -2  -1   1   90.19    4.80
   1   1  -1  515.75   29.90
   1   1  -1  569.54   29.90
   1   1  -1  520.55   29.90
   1   1  -1  541.05   31.20
   1   1  -1  505.05   29.90
  -1  -1   1  541.85   29.90
  -1  -1   1  532.45   29.80
   0   1  -1 1423.66   78.89
   0  -1   1 1392.06   78.09
   0  -1   1 1368.66   78.09
  -1   1  -1  405.86   22.60
  -1   1  -1  422.66   24.30
  -1   1  -1  398.56   22.70
  -1   1  -1  392.96   22.70
  -1   1  -1  373.76   22.70
  -1   1  -1  414.36   22.70
   1  -1   1  440.86   22.70
   1  -1   1  384.56   22.70
  -2   1  -1  107.89    6.30
  -2   1  -1  113.29    6.30
  -2   1  -1  111.99    6.30
   2  -1   1  114.69    6.40
   2  -1   1  104.89    6.10
   2  -1   1  104.49    6.30
   2  -1   1  121.59    6.30
   2  -1   1  106.39    6.30
   2  -1   1   99.49    6.20
  -3   1  -1  535.35   31.80
  -3   1  -1  571.14   31.80
  -3   1  -1  603.34   31.80
  -3   1  -1  589.44   31.80
  -3   1  -1  543.85   31.70
   3  -1   1  524.25   31.70
   3  -1   1  638.34   31.90
   3  -1   1  510.65   31.70
   3  -1   1  543.95   31.80
   3  -1   1  585.04   31.90
  -4   1  -1    4.50    0.60
  -4   1  -1   13.30    8.10
  -4   1  -1    3.70    0.40
  -4   1  -1    4.00    0.60
  -4   1  -1    2.80    0.60
   4  -1   1    3.80    0.80
   4  -1   1    3.70    0.80
   4  -1   1    3.60    0.50
   4  -1   1    4.20    0.80
   4  -1   1    2.90    0.40
   4  -1   1    3.60    0.40
   4  -1   1    4.10    0.50
  -5   1  -1    2.90    0.60
  -5   1  -1    3.60    0.50
  -5   1  -1    2.80    0.50
  -5   1  -1    6.00   11.80
  -5   1  -1    3.60    0.50
  -5   1  -1    3.30    0.50
   5  -1   1    2.90    0.50
   5  -1   1    3.90    0.50
   5  -1   1    3.40    0.50
   5  -1   1    2.20    0.50
   5  -1   1    3.50    0.50
   5  -1   1    4.00    0.60
   5  -1   1    2.60    0.50
   5  -1   1    2.70    0.90
   5  -1   1    3.00    0.80
  -6   1  -1    0.20    0.50
  -6   1  -1    0.90    0.40
  -6   1  -1    0.70    0.30
  -6   1  -1    1.00    0.40
  -6   1  -1  -11.90   17.90
  -6   1  -1    0.90    0.40
   6  -1   1    1.10    0.40
   6  -1   1    0.50    0.40
   6  -1   1    1.90    1.00
   6  -1   1    0.40    0.40
   6  -1   1    1.10    0.40
   6  -1   1    0.50    0.50
   6  -1   1    1.50    0.60
   6  -1   1    0.90    1.20
  -7   1  -1    2.00    0.80
  -7   1  -1  -15.00   27.40
  -7   1  -1    0.80    0.50
   7  -1   1    0.80    0.50
   7  -1   1    1.30    0.70
   7  -1   1    1.10    0.40
   7  -1   1    0.10    0.50
   7  -1   1    1.10    0.70
   7  -1   1    0.60    1.50
  -8   1  -1    9.80    1.10
  -8   1  -1    8.70    1.20
  -8   1  -1    8.30    0.90
   8  -1   1    7.90    0.80
   8  -1   1   10.30    0.90
   8  -1   1    8.10    1.00
   8  -1   1    7.80    1.00
  -9   1  -1    4.40    0.60
  -9   1  -1    6.90    0.70
   9  -1   1    6.80    0.80
   9  -1   1    6.40    1.10
   9  -1   1    4.80    0.70
 -10   1  -1    1.40    0.30
  10  -1   1    0.30    0.20
  10  -1   1    0.90    0.20
  10   0  -1    8.10    0.60
 -10   0   1    6.50    0.80
   9   0  -1    1.10    0.50
   9   0  -1    0.80    0.30
   9   0  -1    1.10    0.50
   9   0  -1   -0.70    0.60
  -9   0   1    0.70    0.50
   8   0  -1  170.08    9.60
   8   0  -1  162.68    9.80
   8   0  -1  161.38    9.80
   8   0  -1  166.78    9.90
   8   0  -1  173.58    9.70
  -8   0   1  175.98    9.70
   7   0  -1   95.49    6.10
   7   0  -1  102.29    6.00
   7   0  -1  102.69    6.20
   7   0  -1  102.49    6.00
   7   0  -1   99.49    6.00
   7   0  -1  100.69    6.10
  -7   0   1  109.59    6.00
  -7   0   1   98.59    6.00
  -7   0   1  102.99    6.10
  -7   0   1  105.29    6.00
   6   0  -1    9.00    0.90
   6   0  -1    9.30    1.00
   6   0  -1    9.30    0.90
   6   0  -1   10.20    1.20
   6   0  -1    9.10    0.90
   6   0  -1    9.80    1.10
   6   0  -1    8.90    1.60
  -6   0   1    9.20    1.00
  -6   0   1    8.00    1.00
  -6   0   1    9.00    0.90
  -6   0   1    9.50    0.90
  -6   0   1    8.60    0.90
  -6   0   1   12.60   20.40
   5   0  -1  434.96   26.80
   5   0  -1  475.55   26.40
   5   0  -1  476.35   26.80
   5   0  -1  466.85   26.60
  -5   0   1  486.45   26.50
  -5   0   1  451.85   26.40
  -5   0   1  463.75   26.80
  -5   0   1  497.95   26.40
  -5   0   1  466.45   26.40
   4   0  -1  358.16   21.70
   4   0  -1  360.56   21.50
   4   0  -1  378.06   21.50
   4   0  -1  393.06   21.70
  -4   0   1  372.26   21.70
  -4   0   1  406.46   21.50
  -4   0   1  414.66   21.70
  -4   0   1  383.46   21.60
  -4   0   1  388.86   21.60
  -4   0   1  356.66   21.50
   3   0  -1    0.40    0.50
   3   0  -1    0.30    0.50
   3   0  -1    0.10    0.20
  -3   0   1   -0.20    0.40
  -3   0   1   -0.20    0.50
  -3   0   1    0.00    0.30
  -3   0   1    0.40    0.20
   2   0  -1  233.68   13.20
   2   0  -1  212.18   13.10
   2   0  -1  207.48   13.10
   2   0  -1  238.18   13.10
   2   0  -1  242.38   16.80
   2   0  -1  218.98   13.00
  -2   0   1  256.37   13.00
  -2   0   1  248.88   13.20
   1   0  -1   24.80    1.60
   1   0  -1   25.90    1.70
   1   0  -1   24.70    1.50
   1   0  -1   28.40    3.70
  -1   0   1   27.60    1.50
  -1   0   1   22.20    1.60
  -1   0   1   23.00    1.50
  -1   0   1   28.00    1.50
  -1   0   1   24.30    1.50
   0   0  -1  231.18   13.50
   0   0  -1  237.18   13.50
   0   0  -1  244.98   13.50
   0   0  -1  237.68   13.50
   0   0   1  242.18   13.50
   0   0   1  253.47   13.50
   0   0   1  240.18   13.50
  -1   0  -1   64.49    5.50
  -1   0  -1   57.79    3.30
  -1   0  -1   58.69    3.30
  -1   0  -1   59.09    3.30
  -1   0  -1   55.69    3.30
   1   0   1   56.59    3.30
   1   0   1   57.19    3.30
   1   0   1   55.39    3.30
   1   0   1   60.69    3.30
   1   0   1   56.79    3.30
   1   0   1   59.79    3.30
  -2   0  -1  237.48   13.90
  -2   0  -1  262.07   14.10
  -2   0  -1  245.48   13.90
   2   0   1  239.98   13.80
   2   0   1  226.28   13.90
   2   0   1  267.27   14.00
  -3   0  -1 1273.77   70.59
  -3   0  -1 1288.87   70.59
  -3   0  -1 1282.77   70.69
  -3   0  -1 1241.28   70.79
   3   0   1 1352.36   70.69
   3   0   1 1335.97   70.79
   3   0   1 1163.18   70.59
   3   0   1 1145.89   70.59
  -4   0  -1   22.50    1.40
  -4   0  -1   20.30    1.30
  -4   0  -1   21.10    1.30
  -4   0  -1   19.70    1.40
  -4   0  -1   20.70    1.70
  -4   0  -1   23.10    1.50
   4   0   1   23.10    1.60
   4   0   1   19.10    1.30
   4   0   1   18.70    1.40
   4   0   1   22.20    1.60
   4   0   1   19.20    1.30
   4   0   1   18.00    1.30
   4   0   1   23.60    1.40
  -5   0  -1  207.68   12.00
  -5   0  -1  214.68   12.00
  -5   0  -1  215.98   12.10
  -5   0  -1  223.98   12.00
  -5   0  -1  214.08   32.10
  -5   0  -1  211.38   12.00
   5   0   1  210.58   12.40
   5   0   1  200.68   12.00
   5   0   1  198.78   12.00
   5   0   1  234.58   12.10
   5   0   1  211.38   12.20
   5   0   1  205.68   12.10
   5   0   1  204.98   12.00
   5   0   1  190.88   12.30
   5   0   1  225.88   12.30
  -6   0  -1    0.90    0.40
  -6   0  -1    0.90    0.40
  -6   0  -1  -20.90   18.50
  -6   0  -1    0.50    0.40
  -6   0  -1    0.30    0.30
  -6   0  -1    0.50    0.50
  -6   0  -1    1.10    0.40
   6   0   1    0.20    0.40
   6   0   1    0.40    0.40
   6   0   1    0.60    0.40
   6   0   1   -0.60    1.90
   6   0   1    0.60    0.40
   6   0   1    0.80    0.80
   6   0   1    0.60    0.60
   6   0   1   -0.10    1.00
   6   0   1   -0.10    0.30
   6   0   1    0.20    0.30
  -7   0  -1    8.90    1.00
  -7   0  -1    9.10    1.20
  -7   0  -1    8.90    0.90
  -7   0  -1    9.50    1.00
   7   0   1    8.70    0.90
   7   0   1    8.00    1.10
   7   0   1    8.10    1.00
   7   0   1    9.40    1.00
   7   0   1   12.40    1.40
   7   0   1    8.70    1.00
  -8   0  -1   34.20    2.30
  -8   0  -1   42.70    3.30
  -8   0  -1   36.10    2.40
  -8   0  -1   34.20    2.20
   8   0   1   32.90    2.40
   8   0   1   34.20    2.20
   8   0   1   39.40    2.70
   8   0   1   32.50    2.30
   8   0   1   32.80    2.40
  -9   0  -1   32.70    2.10
  -9   0  -1   34.80    2.20
  -9   0  -1   36.00    2.30
   9   0   1   33.60    2.30
   9   0   1   35.30    2.40
   9   0   1   35.90    2.40
   9   0   1   34.10    2.20
 -10   0  -1   14.60    1.10
  10   0   1   11.90    1.10
  10   0   1   11.40    0.90
   9  -1  -1   13.70    1.10
   9  -1  -1   12.40    1.10
  -9   1   1   12.00    1.00
   8  -1  -1   81.39    5.00
   8  -1  -1   80.19    4.80
  -8   1   1   82.49    4.90
   7  -1  -1   10.40    1.20
   7  -1  -1   11.10    1.20
   7  -1  -1   11.60    1.10
   7  -1  -1   12.00    1.10
   7  -1  -1   11.70    1.10
   7  -1  -1   11.20    1.30
  -7   1   1   10.70    1.00
  -7   1   1   12.90    1.10
  -7   1   1   12.00    1.10
  -7   1   1   11.90    1.30
   6  -1  -1  159.08    9.10
   6  -1  -1  145.79    9.60
   6  -1  -1  157.08    9.10
   6  -1  -1  152.38    9.70
   6  -1  -1  150.18    9.20
   6  -1  -1  161.28    9.30
  -6   1   1  168.98    9.20
  -6   1   1  158.68    9.10
  -6   1   1  197.68   25.60
  -6   1   1  163.58    9.10
  -6   1   1  158.58    9.20
   5  -1  -1  156.28    9.20
   5  -1  -1  159.88    9.60
   5  -1  -1  156.18    9.20
   5  -1  -1  162.18    9.30
   5  -1  -1  153.78    9.60
   5  -1  -1  162.38    9.20
  -5   1   1  161.38    9.30
  -5   1   1  160.18    9.20
  -5   1   1  157.38    9.20
  -5   1   1  158.58    9.10
  -5   1   1  205.98   22.30
  -5   1   1  166.18    9.10
   4  -1  -1    6.50    0.70
   4  -1  -1    7.10    0.90
   4  -1  -1    8.20    1.30
   4  -1  -1    7.60    1.10
   4  -1  -1    7.50    0.70
   4  -1  -1    6.40    0.70
  -4   1   1    7.70    0.60
   3  -1  -1  553.44   33.30
   3  -1  -1  619.04   33.20
   3  -1  -1  596.64   33.50
   3  -1  -1  605.04   33.60
   3  -1  -1  599.14   33.40
  -3   1   1  560.64   33.40
  -3   1   1  561.84   33.30
  -3   1   1  611.24   33.20
  -3   1   1  627.74   33.20
   2  -1  -1   49.80    3.10
   2  -1  -1   49.99    3.10
   2  -1  -1   48.30    2.90
   2  -1  -1   51.79    3.00
   2  -1  -1   51.29    3.10
  -2   1   1   54.59    2.90
  -2   1   1   46.90    3.00
  -2   1   1   55.29    2.90
  -2   1   1   44.90    3.00
   1  -1  -1 1355.56   79.49
   1  -1  -1 1403.66   79.39
   1  -1  -1 1482.55   79.49
  -1   1   1 1352.66   79.49
  -1   1   1 1484.75   81.39
  -1   1   1 1536.15   79.39
  -1   1   1 1322.97   79.49
   0   1   1  314.57   17.30
   0   1   1  301.37   17.40
   0   1   1  301.57   17.30
   0   1   1  318.87   17.40
  -1  -1  -1  145.59    8.00
  -1  -1  -1  141.09    8.00
  -1  -1  -1  134.49    8.10
  -1  -1  -1  150.48    8.00
   1   1   1  136.59    8.10
   1   1   1  147.09    8.10
   1   1   1  134.79    8.70
   1   1   1  126.49    8.00
   1   1   1  151.68    8.10
   1   1   1  152.08    8.00
   1   1   1  150.58    8.00
  -2  -1  -1  162.78    9.50
  -2  -1  -1  163.58    9.50
  -2  -1  -1  173.18    9.50
  -2  -1  -1  168.98    9.50
   2   1   1  194.18   11.60
   2   1   1  164.68    9.50
   2   1   1  153.58    9.50
   2   1   1  171.88    9.50
  -3  -1  -1   80.79    4.90
  -3  -1  -1   85.09    4.70
  -3  -1  -1   85.89    4.80
  -3  -1  -1   82.59    4.80
  -3  -1  -1   84.39    4.70
   3   1   1   72.29    4.70
   3   1   1   77.69    4.80
   3   1   1   83.59    4.70
   3   1   1   89.59    9.00
  -4  -1  -1   12.10    0.90
  -4  -1  -1   13.00    0.90
  -4  -1  -1   11.90    1.00
  -4  -1  -1   13.50    1.00
  -4  -1  -1   12.50    1.20
   4   1   1   17.50    6.90
   4   1   1   13.60    1.00
   4   1   1   12.20    1.10
   4   1   1   10.10    1.10
   4   1   1   12.20    0.90
   4   1   1   10.70    0.80
  -5  -1  -1    7.40    0.80
  -5  -1  -1    7.50    0.80
  -5  -1  -1    9.20    1.10
  -5  -1  -1    7.10    0.80
  -5  -1  -1    8.00    0.70
  -5  -1  -1    9.20    0.80
   5   1   1    7.00    0.60
   5   1   1    9.40   12.30
   5   1   1    7.50    0.70
   5   1   1    6.90    0.70
   5   1   1    8.30    0.80
   5   1   1    8.30    1.10
   5   1   1    6.60    1.00
   5   1   1    7.30    0.70
  -6  -1  -1  113.69    6.70
  -6  -1  -1  121.59    7.10
  -6  -1  -1  114.79    6.70
  -6  -1  -1  117.49    6.70
  -6  -1  -1  122.29    6.90
  -6  -1  -1  114.39    6.70
  -6  -1  -1  115.89    6.70
   6   1   1  114.39    7.40
   6   1   1  111.19    6.70
   6   1   1  110.99    6.60
   6   1   1  106.29    6.60
   6   1   1  126.09    6.90
   6   1   1  117.89    7.00
   6   1   1  114.19    6.80
   6   1   1  111.09    6.70
   6   1   1  115.69    6.60
  -7  -1  -1   65.19    3.90
  -7  -1  -1   66.09    4.00
  -7  -1  -1   65.69    4.00
   7   1   1   66.99    7.10
   7   1   1   62.89    3.90
   7   1   1   61.89    3.80
   7   1   1   59.19    3.80
   7   1   1   60.79    4.00
  -8  -1  -1   18.20    1.40
  -8  -1  -1   18.30    1.70
  -8  -1  -1   17.10    1.30
  -8  -1  -1   17.90    1.40
   8   1   1   18.10    1.30
   8   1   1   17.10    1.60
   8   1   1   17.90    1.30
   8   1   1   18.20    1.50
   8   1   1   17.90    1.40
  -9  -1  -1   51.99    3.10
  -9  -1  -1   53.89    3.20
  -9  -1  -1   51.89    3.20
  -9  -1  -1   45.60    3.30
   9   1   1   48.80    3.20
   9   1   1   51.59    3.20
   9   1   1   51.99    3.30
 -10  -1  -1    7.70    0.80
 -10  -1  -1    6.40    0.50
  10   1   1    7.00    0.60
  10   1   1    6.50    0.90
  10   1   1    5.50    0.70
 -11  -1  -1    2.00    0.30
   9  -2  -1    0.80    0.30
   9  -2  -1    1.70    0.50
   9  -2  -1    0.40    0.30
  -9   2   1    1.70    0.50
  -9   2   1    1.30    0.50
  -9   2   1    1.00    0.30
   8  -2  -1   31.30    2.10
   8  -2  -1   29.20    2.00
   8  -2  -1   30.80    2.00
  -8   2   1   31.30    2.00
   7  -2  -1   63.69    3.80
   7  -2  -1   61.39    4.00
   7  -2  -1   62.59    3.80
   7  -2  -1   62.49    3.90
   7  -2  -1   64.19    3.80
   7  -2  -1   61.29    3.80
  -7   2   1   61.89    3.80
  -7   2   1   57.69    3.80
  -7   2   1   88.49   27.20
   6  -2  -1    0.90    0.50
   6  -2  -1    0.40    0.50
   6  -2  -1    0.60    0.50
   6  -2  -1    0.70    1.10
   6  -2  -1   -2.30    1.90
   6  -2  -1    0.70    0.50
  -6   2   1    0.80    0.60
  -6   2   1    1.10    0.50
  -6   2   1    0.50    0.50
  -6   2   1   -3.50   18.10
  -6   2   1    0.90    0.40
   5  -2  -1    4.40    0.60
   5  -2  -1    3.40    1.00
   5  -2  -1    2.90    1.20
   5  -2  -1    4.30    0.70
   5  -2  -1    3.50    1.00
   5  -2  -1    3.60    0.50
   5  -2  -1    4.70    0.60
  -5   2   1   -3.00   13.80
  -5   2   1    3.70    0.50
  -5   2   1    5.10    0.70
  -5   2   1    4.50    0.50
  -5   2   1    4.00    0.60
   4  -2  -1    9.10    0.80
   4  -2  -1    9.50    0.90
   4  -2  -1   10.10    1.20
   4  -2  -1    9.40    1.40
   4  -2  -1    9.80    1.40
   4  -2  -1    9.80    0.80
  -4   2   1   15.80    8.00
  -4   2   1    9.90    0.90
  -4   2   1    9.60    0.70
   3  -2  -1 1063.49   60.09
   3  -2  -1 1105.89   59.99
  -3   2   1 1033.40   59.89
   2  -2  -1  191.78   10.90
   2  -2  -1  197.98   10.80
   2  -2  -1  186.78   10.70
   2  -2  -1  178.98   10.90
  -2   2   1  179.58   11.00
  -2   2   1  208.08   14.00
   1  -2  -1  408.96   23.70
   1  -2  -1  392.76   23.70
  -1   2   1  432.36   25.20
  -1   2   1  458.35   25.50
  -1   2   1  421.36   23.60
   0  -2  -1  603.64   31.90
   0  -2  -1  581.74   31.90
   0  -2  -1  540.25   31.90
   0   2   1  560.84   32.00
   0   2   1  584.94   31.90
   0   2   1  541.45   32.10
  -1  -2  -1   68.19    4.30
  -1  -2  -1   79.39    4.30
  -1  -2  -1   73.89    4.30
  -1  -2  -1   70.39    4.30
  -1  -2  -1   78.19    4.20
   1   2   1   70.79    4.30
   1   2   1   79.09    4.30
   1   2   1   74.29    4.40
   1   2   1   79.39    5.10
   1   2   1   81.29    4.40
  -2  -2  -1   15.50    1.00
  -2  -2  -1   16.40    1.00
  -2  -2  -1   16.10    1.10
  -2  -2  -1   14.90    1.10
  -2  -2  -1   15.30    1.00
   2   2   1   17.00    1.10
   2   2   1   16.80    1.10
   2   2   1   16.10    1.00
   2   2   1   18.00    3.00
   2   2   1   15.30    1.10
   2   2   1   14.90    1.00
   2   2   1   18.00    1.20
  -3  -2  -1    0.10    0.30
  -3  -2  -1    0.00    0.40
  -3  -2  -1    0.10    0.30
  -3  -2  -1    0.20    0.60
  -3  -2  -1   -0.10    0.20
   3   2   1    0.10    0.30
   3   2   1    0.60    0.40
   3   2   1    0.40    0.40
   3   2   1    0.20    0.30
   3   2   1    1.90    3.20
  -4  -2  -1   27.80    2.00
  -4  -2  -1   29.20    1.80
  -4  -2  -1   26.50    1.80
  -4  -2  -1   30.00    1.70
   4   2   1   24.70    1.70
   4   2   1   30.70    1.90
   4   2   1   37.60    7.50
   4   2   1   31.30    1.90
   4   2   1   26.50    1.90
   4   2   1   26.80    1.90
  -5  -2  -1  318.57   18.00
  -5  -2  -1  333.17   18.10
  -5  -2  -1  326.57   17.90
  -5  -2  -1  331.07   18.30
   5   2   1  332.47   18.10
   5   2   1  292.67   18.00
   5   2   1  308.37   18.20
   5   2   1  311.37   18.00
   5   2   1  326.67   18.00
   5   2   1  296.27   18.00
  -6  -2  -1  243.68   14.00
  -6  -2  -1  253.37   14.20
  -6  -2  -1  245.48   14.00
  -6  -2  -1  258.37   14.00
  -6  -2  -1  246.78   14.10
  -6  -2  -1  225.68   14.60
  -6  -2  -1  253.17   14.00
  -6  -2  -1  232.88   14.00
  -6  -2  -1  267.27   14.40
   6   2   1  242.78   14.10
   6   2   1  270.27   28.80
   6   2   1  257.87   14.20
   6   2   1  241.48   13.90
   6   2   1  228.58   14.00
   6   2   1  242.48   14.10
   6   2   1  244.38   14.00
  -7  -2  -1   75.59    4.70
  -7  -2  -1   80.29    4.80
  -7  -2  -1   78.99    4.70
  -7  -2  -1   84.89    5.00
  -7  -2  -1   75.99    4.70
   7   2   1   77.39    4.80
   7   2   1   77.49    4.60
   7   2   1   83.79    5.40
   7   2   1   76.49    4.70
  -8  -2  -1    3.80    0.60
  -8  -2  -1    2.90    0.90
  -8  -2  -1    3.20    0.50
  -8  -2  -1    3.40    0.50
   8   2   1    2.80    0.60
   8   2   1    2.30    0.50
   8   2   1    3.40    0.80
   8   2   1    4.10    0.80
   8   2   1    2.00    1.30
  -9  -2  -1   54.39    3.90
  -9  -2  -1   63.79    3.70
  -9  -2  -1   61.59    3.80
   9   2   1   63.09    3.80
   9   2   1   62.49    3.70
   9   2   1   61.59    3.90
 -10  -2  -1   15.70    1.10
 -10  -2  -1   15.00    1.00
  10   2   1   11.80    1.10
  10   2   1   15.30    1.20
 -11  -2  -1    2.40    0.30
  11   2   1    3.10    0.30
   9  -3  -1    1.90    0.30
   8  -3  -1    8.40    0.80
   8  -3  -1    6.50    0.80
   8  -3  -1    7.70    0.70
   8  -3  -1    7.30    0.90
  -8   3   1    8.00    0.80
  -8   3   1    7.30    0.90
   7  -3  -1    1.70    0.50
   7  -3  -1    1.00    0.50
   7  -3  -1    1.50    0.50
   7  -3  -1    0.60    0.70
   7  -3  -1    1.30    0.60
   7  -3  -1    1.60    0.50
  -7   3   1    1.40    0.40
  -7   3   1    0.50    0.50
   6  -3  -1    8.20    1.10
   6  -3  -1    8.20    0.90
   6  -3  -1    6.90    0.90
   6  -3  -1    7.10    1.00
   6  -3  -1    7.90    0.90
   6  -3  -1    7.20    0.90
  -6   3   1    7.40    0.80
  -6   3   1    7.40    0.90
  -6   3   1    7.60    0.90
  -6   3   1    4.80   17.10
  -6   3   1    7.30    0.80
   5  -3  -1   26.40    2.70
   5  -3  -1   26.50    1.80
   5  -3  -1   27.00    1.70
   5  -3  -1   25.70    1.80
   5  -3  -1   26.10    1.90
   5  -3  -1   24.40    1.70
   5  -3  -1   23.20    1.70
  -5   3   1   28.00    1.70
  -5   3   1   24.10    1.70
  -5   3   1   25.30    1.90
  -5   3   1   25.20    1.60
  -5   3   1   20.80    2.10
  -5   3   1   25.00    1.80
  -5   3   1   37.30   13.40
   4  -3  -1   63.19    4.00
   4  -3  -1   62.29    3.70
   4  -3  -1   59.09    3.80
   4  -3  -1   59.39    3.70
   4  -3  -1   62.79    3.70
   4  -3  -1   65.09    4.20
   4  -3  -1   66.29    4.20
   4  -3  -1   58.99    3.70
  -4   3   1   64.49    3.70
  -4   3   1   81.29   11.90
  -4   3   1   62.69    3.60
  -4   3   1   59.09    3.70
  -4   3   1   60.59    3.70
  -4   3   1   56.29    3.60
  -4   3   1   63.09    3.80
   3  -3  -1   43.60    2.90
   3  -3  -1   47.70    3.10
   3  -3  -1   42.20    2.80
   3  -3  -1   46.60    2.80
   3  -3  -1   49.99    3.10
  -3   3   1   48.90    2.90
  -3   3   1   63.39    9.30
  -3   3   1   47.50    2.80
   2  -3  -1   12.40    0.80
   2  -3  -1   11.20    0.90
   2  -3  -1   12.40    1.10
   2  -3  -1   12.80    1.10
  -2   3   1   16.40    4.80
  -2   3   1   14.30    1.00
  -2   3   1   14.90    9.90
   1  -3  -1 1030.10   59.99
   1  -3  -1 1003.10   59.99
   1  -3  -1 1070.19   59.99
   1  -3  -1  972.80   59.89
  -1   3   1 1163.58   61.99
  -1   3   1 1152.08   61.59
  -1   3   1 1106.09   59.99
   0  -3  -1  683.43   34.90
   0  -3  -1  660.83   35.00
   0  -3  -1  619.64   34.90
   0  -3  -1  559.44   34.90
   0  -3  -1  641.14   34.80
   0   3   1  585.84   35.00
   0   3   1  674.83   34.90
   0   3   1  599.74   35.10
   0   3   1  626.84   34.90
   0   3   1  563.44   34.90
  -1  -3  -1    7.20    0.60
  -1  -3  -1    6.70    0.60
  -1  -3  -1    7.20    0.60
   1   3   1    7.70    0.70
   1   3   1    6.90    0.80
   1   3   1    7.90    0.60
   1   3   1    9.60    1.90
   1   3   1    7.70    0.90
  -2  -3  -1   72.09    4.20
  -2  -3  -1   69.89    4.30
   2   3   1   77.19    4.50
   2   3   1   80.69    6.10
   2   3   1   70.69    4.40
  -3  -3  -1  531.75   30.80
  -3  -3  -1  530.05   30.70
  -3  -3  -1  527.05   30.80
   3   3   1  588.04   31.00
   3   3   1  538.95   30.80
   3   3   1  577.94   33.20
   3   3   1  539.95   30.90
  -4  -3  -1  404.36   24.50
  -4  -3  -1  457.95   24.50
  -4  -3  -1  468.95   24.70
   4   3   1  448.06   24.60
   4   3   1  398.76   24.50
   4   3   1  391.26   24.50
   4   3   1  457.55   24.60
   4   3   1  458.05   28.80
  -5  -3  -1   15.80    1.50
  -5  -3  -1   16.50    1.10
  -5  -3  -1   15.30    1.20
  -5  -3  -1   15.60    1.20
   5   3   1   12.80    1.30
   5   3   1   16.20    1.50
   5   3   1   13.00    1.10
   5   3   1   15.90    1.30
   5   3   1   21.60    8.10
   5   3   1   15.90    1.20
  -6  -3  -1    5.30    0.60
  -6  -3  -1    6.20    0.70
  -6  -3  -1    5.90    0.80
  -6  -3  -1    5.10    0.80
  -6  -3  -1    5.80    0.70
  -6  -3  -1    4.10    1.00
  -6  -3  -1    4.60    0.70
   6   3   1    6.00    1.30
   6   3   1    5.30    1.10
   6   3   1    6.10    3.40
   6   3   1    4.10    0.90
   6   3   1    5.40    0.70
   6   3   1    5.80    0.70
   6   3   1    6.40    0.70
   6   3   1    4.80    0.60
   6   3   1    8.90   12.90
   6   3   1    4.40    0.60
  -7  -3  -1   15.30    1.40
  -7  -3  -1   17.20    1.40
  -7  -3  -1   18.20    1.60
  -7  -3  -1   18.80    2.30
  -7  -3  -1   17.60    1.60
  -7  -3  -1   17.40    1.30
  -7  -3  -1   17.10    1.30
  -7  -3  -1   17.10    1.40
   7   3   1   13.20    1.50
   7   3   1   19.00    2.00
   7   3   1   17.50    1.30
   7   3   1   15.50    1.30
  -8  -3  -1   19.80    1.50
  -8  -3  -1   18.60    1.60
  -8  -3  -1   20.60    1.60
  -8  -3  -1   18.80    1.40
  -8  -3  -1   20.00    1.80
  -8  -3  -1   19.00    1.50
   8   3   1   18.60    1.50
   8   3   1   17.70    1.40
   8   3   1   20.80    2.50
   8   3   1   18.60    1.40
   8   3   1   19.40    1.60
  -9  -3  -1   26.60    2.10
  -9  -3  -1   23.80    1.80
  -9  -3  -1   26.00    1.80
  -9  -3  -1   25.40    1.80
   9   3   1   26.60    1.90
   9   3   1   23.00    1.60
 -10  -3  -1   52.39    3.10
 -10  -3  -1   50.49    3.10
  11   3   1    9.70    0.80
   8  -4  -1   10.50    0.80
   8  -4  -1    9.90    0.80
   8  -4  -1   11.10    0.80
   8  -4  -1    8.30    0.80
  -8   4   1    9.30    0.80
   7  -4  -1    9.10    0.90
   7  -4  -1    8.60    1.00
   7  -4  -1    9.50    1.20
   7  -4  -1    8.20    0.90
   7  -4  -1    8.50    0.90
  -7   4   1    8.40    1.10
  -7   4   1    9.00    0.80
  -7   4   1    8.70    0.90
   6  -4  -1    1.50    0.50
   6  -4  -1    2.80    0.60
   6  -4  -1    1.60    1.50
   6  -4  -1    2.50    0.60
   6  -4  -1    2.20    0.80
   6  -4  -1    3.60    0.60
   6  -4  -1    2.30    0.60
  -6   4   1    7.90   15.90
  -6   4   1    1.50    0.60
  -6   4   1    2.90    0.60
  -6   4   1    1.80    0.60
  -6   4   1    2.60    0.70
  -6   4   1    1.80    0.50
  -6   4   1    2.40    0.70
   5  -4  -1   15.50    1.40
   5  -4  -1   12.50    1.70
   5  -4  -1   12.10    2.10
   5  -4  -1   14.60    1.30
   5  -4  -1   11.50    2.00
   5  -4  -1   14.80    1.20
   5  -4  -1   15.50    1.30
  -5   4   1   15.60    1.30
  -5   4   1   16.20    1.20
  -5   4   1   17.90    1.40
  -5   4   1   14.90    1.30
  -5   4   1   16.30    1.30
  -5   4   1   18.30   13.90
  -5   4   1   16.30    1.20
  -5   4   1   17.00    1.20
   4  -4  -1    1.30    0.50
   4  -4  -1    2.80    1.00
   4  -4  -1    1.40    0.40
   4  -4  -1    1.10    0.40
   4  -4  -1    0.80    0.30
   4  -4  -1    1.00    0.50
   4  -4  -1    0.50    0.70
   4  -4  -1    0.80    0.50
  -4   4   1    0.90    0.40
  -4   4   1    1.10    0.40
  -4   4   1    2.00    0.40
  -4   4   1    1.30    0.40
  -4   4   1    1.10    0.50
  -4   4   1    1.40    0.30
  -4   4   1    1.10    0.40
   3  -4  -1    5.00    0.60
   3  -4  -1    5.00    0.90
   3  -4  -1    5.30    0.70
   3  -4  -1    4.50    0.50
   3  -4  -1    5.70    1.10
  -3   4   1    5.30    6.30
  -3   4   1    5.20    0.60
  -3   4   1    5.30    0.70
  -3   4   1    5.20    0.60
  -3   4   1    5.00    0.60
  -3   4   1    5.20    0.60
  -3   4   1    5.00    0.60
   2  -4  -1    2.40    0.60
   2  -4  -1    3.00    0.80
   2  -4  -1    3.10    0.40
  -2   4   1    3.80    4.20
  -2   4   1    3.20    0.40
  -2   4   1    3.60    0.60
   1  -4  -1  542.55   29.60
   1  -4  -1  500.55   29.60
   1  -4  -1  480.45   29.50
   1  -4  -1  481.95   29.40
   1  -4  -1  549.74   29.70
  -1   4   1  590.74   29.50
   0  -4  -1   21.80    1.50
   0  -4  -1   21.30    1.20
   0  -4  -1   18.80    1.30
   0   4   1   26.80    3.70
   0   4   1   18.50    1.40
   0   4   1   18.90    1.80
  -1  -4  -1   29.80    1.80
   1   4   1   31.20    4.00
   1   4   1   27.50    2.30
  -2  -4  -1  157.58    9.30
  -2  -4  -1  168.48    9.20
   2   4   1  154.18    9.30
   2   4   1  178.48   11.30
  -3  -4  -1   63.49    3.60
  -3  -4  -1   65.89    3.80
  -3  -4  -1   61.19    3.70
   3   4   1   63.89    4.00
   3   4   1   54.69    3.80
   3   4   1   65.89    7.50
  -4  -4  -1   14.70    1.10
  -4  -4  -1   15.10    1.20
  -4  -4  -1   15.00    1.10
   4   4   1   14.10    1.30
   4   4   1   16.90    1.50
   4   4   1   14.40    6.10
   4   4   1   13.70    1.30
   4   4   1   14.50    1.10
  -5  -4  -1   37.30    2.50
  -5  -4  -1   42.10    2.50
  -5  -4  -1   41.60    2.60
  -5  -4  -1   44.80    2.90
   5   4   1   37.70    2.50
   5   4   1   48.40   10.60
   5   4   1   45.70    3.00
   5   4   1   39.80    2.50
   5   4   1   35.30    2.70
   5   4   1   38.80    2.60
   5   4   1   35.50    2.80
  -6  -4  -1  302.97   17.00
  -6  -4  -1  291.87   16.90
  -6  -4  -1  300.07   16.90
  -6  -4  -1  286.47   16.90
   6   4   1  301.77   17.10
   6   4   1  260.27   16.80
   6   4   1  351.96   28.40
   6   4   1  306.67   17.00
   6   4   1  291.37   16.90
   6   4   1  319.37   17.40
  -7  -4  -1    1.20    1.20
  -7  -4  -1    1.40    0.70
  -7  -4  -1    1.80    0.70
  -7  -4  -1    2.10    1.00
  -7  -4  -1    2.00    0.60
  -7  -4  -1    0.80    0.50
  -7  -4  -1    1.40    0.50
   7   4   1    2.10    0.70
   7   4   1    0.60   20.80
   7   4   1   -0.40    2.40
   7   4   1    1.50    1.10
  -8  -4  -1  101.29    6.00
  -8  -4  -1   99.59    5.90
  -8  -4  -1   99.49    6.00
  -8  -4  -1   99.69    6.00
  -8  -4  -1   93.59    6.00
  -8  -4  -1  112.09    7.20
  -8  -4  -1  112.89    6.40
   8   4   1  102.49    6.00
   8   4   1   91.09    5.90
   8   4   1  104.69    6.80
  -9  -4  -1   19.20    1.50
  -9  -4  -1   16.30    1.20
  -9  -4  -1   18.90    1.70
   9   4   1   16.40    1.20
   9   4   1   20.20    1.50
 -10  -4  -1   66.49    4.10
 -10  -4  -1   72.29    4.10
  11   4   1    0.30    0.20
  -8   5   1   15.50    2.30
   7  -5  -1   60.59    3.70
   7  -5  -1   69.29    3.70
   7  -5  -1   65.69    3.80
  -7   5   1   55.99    3.60
  -7   5   1   65.59    3.70
  -7   5   1   56.79    3.80
   6  -5  -1    4.10    0.60
   6  -5  -1    4.30    0.80
   6  -5  -1    5.40    0.80
   6  -5  -1    5.40    0.80
  -6   5   1    4.90    0.60
  -6   5   1    1.90    1.20
  -6   5   1    5.40    0.70
  -6   5   1    3.80    0.70
  -6   5   1    4.40    0.60
  -6   5   1    3.80    0.60
   5  -5  -1    2.60    0.60
   5  -5  -1    2.50    0.60
   5  -5  -1    3.80    0.60
   5  -5  -1    3.20    0.60
   5  -5  -1    2.80    0.60
   5  -5  -1    2.50    0.70
  -5   5   1    2.60    0.60
  -5   5   1    1.80    0.40
  -5   5   1    3.10    0.60
  -5   5   1    2.60    0.60
  -5   5   1    1.80    0.70
  -5   5   1    3.50    0.60
  -5   5   1    2.60    0.60
  -5   5   1    2.00    0.50
   4  -5  -1   30.00    2.70
   4  -5  -1   28.30    2.00
   4  -5  -1   28.30    2.10
   4  -5  -1   28.20    2.70
   4  -5  -1   29.60    2.00
   4  -5  -1   28.60    2.00
   4  -5  -1   29.00    3.00
   4  -5  -1   32.80    2.00
  -4   5   1   34.00    2.20
  -4   5   1   26.60    2.10
  -4   5   1   30.20    1.90
  -4   5   1   33.20    2.10
  -4   5   1   29.60    2.10
  -4   5   1   30.60    2.00
  -4   5   1   29.10    2.00
  -4   5   1   27.10    2.00
  -4   5   1   35.40    9.90
   3  -5  -1  222.78   13.30
   3  -5  -1  219.58   12.80
   3  -5  -1  217.38   12.90
   3  -5  -1  225.58   12.90
   3  -5  -1  236.88   12.80
   3  -5  -1  232.58   13.20
   3  -5  -1  212.28   12.80
  -3   5   1  233.08   12.80
  -3   5   1  216.48   12.80
  -3   5   1  223.38   12.90
  -3   5   1  225.98   12.80
  -3   5   1  238.38   12.80
  -3   5   1  208.98   12.90
  -3   5   1  221.98   12.90
  -3   5   1  213.48   19.80
  -3   5   1  246.88   12.80
   2  -5  -1   78.39    4.90
   2  -5  -1   84.89    5.30
   2  -5  -1   85.29    4.90
   2  -5  -1   79.49    4.90
   2  -5  -1   87.99    5.30
   2  -5  -1   82.39    5.00
  -2   5   1   96.79    9.40
  -2   5   1   77.99    4.90
  -2   5   1   92.49    4.90
  -2   5   1   78.99    4.90
  -2   5   1   86.99    4.90
  -2   5   1   88.69    4.90
   1  -5  -1   31.50    2.00
   1  -5  -1   33.30    2.40
   1  -5  -1   32.50    2.30
  -1   5   1   33.80    4.90
  -1   5   1   37.80    2.10
  -1   5   1   20.20    9.80
  -1   5   1   37.00    2.20
   0  -5  -1  186.68   10.60
   0  -5  -1  169.38   10.50
   0  -5  -1  187.58   10.50
   0  -5  -1  193.98   10.80
   0   5   1  212.78   12.90
   0   5   1  179.78   11.10
  -1  -5  -1   15.90    1.40
  -1  -5  -1   17.00    1.10
  -1  -5  -1   17.00    1.30
  -1  -5  -1   15.70    1.00
   1   5   1   15.60    1.70
   1   5   1   16.50    3.40
  -2  -5  -1  465.75   25.00
  -2  -5  -1  456.45   25.10
   2   5   1  411.66   25.10
   2   5   1  485.35   27.50
   2   5   1  412.76   25.40
  -3  -5  -1   23.70    1.40
   3   5   1   25.60    5.20
   3   5   1   20.10    1.90
   3   5   1   19.90    1.40
   3   5   1   19.90    1.70
  -4  -5  -1  264.67   14.80
  -4  -5  -1  253.57   14.70
  -4  -5  -1  272.77   14.70
   4   5   1  235.98   14.90
   4   5   1  232.18   14.90
   4   5   1  285.27   15.20
   4   5   1  254.57   14.70
   4   5   1  289.77   20.10
  -5  -5  -1   79.09    4.70
  -5  -5  -1   76.99    4.60
  -5  -5  -1   73.39    4.80
  -5  -5  -1   75.89    4.60
   5   5   1   86.89    5.20
   5   5   1   91.19   12.50
   5   5   1   79.59    4.70
   5   5   1   74.39    4.60
   5   5   1   75.89    4.90
  -6  -5  -1   24.50    1.80
  -6  -5  -1   25.30    2.00
  -6  -5  -1   23.60    1.70
  -6  -5  -1   26.50    2.30
  -6  -5  -1   26.50    1.80
  -6  -5  -1   24.60    1.90
   6   5   1   28.20    2.30
   6   5   1   25.30    2.80
   6   5   1   23.70    1.80
   6   5   1   25.70    1.90
   6   5   1   24.50    1.80
  -7  -5  -1   92.09    5.90
  -7  -5  -1   98.49    6.00
  -7  -5  -1   99.69    5.70
  -7  -5  -1   90.59    5.70
  -7  -5  -1  102.79    6.40
  -7  -5  -1   96.79    5.70
   7   5   1   90.49    5.70
   7   5   1   98.19   22.90
   7   5   1   98.59    6.30
  -8  -5  -1    1.30    0.50
  -8  -5  -1    0.50    0.50
  -8  -5  -1    1.40    0.80
  -8  -5  -1    0.60    0.60
  -8  -5  -1    0.10    0.50
   8   5   1   -3.70    3.20
   8   5   1    0.30    0.60
   8   5   1    1.70    1.80
  -9  -5  -1    1.40    0.60
  -9  -5  -1    1.80    0.60
  -9  -5  -1    1.30    0.50
  -9  -5  -1    1.40    0.40
  -9  -5  -1    1.20    0.60
   9   5   1    1.60    0.50
 -10  -5  -1   44.20    2.80
 -10  -5  -1   45.20    2.70
  10   5   1   47.00    2.80
  11   5   1    1.50    0.30
   7  -6  -1    2.10    0.30
   7  -6  -1    1.50    0.30
   7  -6  -1    1.60    0.30
  -7   6   1    1.10    0.30
  -7   6   1   -0.70    1.70
   6  -6  -1   15.70    1.20
   6  -6  -1   15.40    1.20
   6  -6  -1   16.70    1.30
   6  -6  -1   13.80    1.20
  -6   6   1   18.20    1.30
  -6   6   1   16.70    1.40
   5  -6  -1    0.00    0.50
   5  -6  -1    0.40    0.40
   5  -6  -1    1.00    0.50
   5  -6  -1    0.00    0.60
   5  -6  -1    0.50    0.30
   5  -6  -1    0.70    0.40
  -5   6   1   -0.20    0.50
  -5   6   1    0.60    0.50
  -5   6   1    0.20    0.40
  -5   6   1    0.80    0.40
  -5   6   1    0.60    0.50
  -5   6   1    0.50    0.30
   4  -6  -1   62.39    3.60
   4  -6  -1   60.89    3.60
   4  -6  -1   57.49    3.60
   4  -6  -1   58.19    3.70
   4  -6  -1   58.79    3.60
   4  -6  -1   56.29    3.60
  -4   6   1   58.79    3.60
  -4   6   1   59.09    3.60
  -4   6   1   59.39    3.60
  -4   6   1   60.09    3.60
  -4   6   1   52.89    3.70
  -4   6   1   63.49    3.70
  -4   6   1   59.59    3.50
   3  -6  -1  346.37   20.70
   3  -6  -1  375.36   20.60
   3  -6  -1  347.37   20.60
   3  -6  -1  341.07   21.10
   3  -6  -1  344.37   21.10
   3  -6  -1  354.56   20.60
  -3   6   1  370.56   20.60
  -3   6   1  363.66   20.60
  -3   6   1  417.76   25.50
  -3   6   1  369.66   20.50
  -3   6   1  345.87   20.60
  -3   6   1  371.76   20.70
  -3   6   1  374.06   20.60
  -3   6   1  387.06   20.70
  -3   6   1  367.26   20.70
   2  -6  -1    0.50    0.60
   2  -6  -1    0.80    0.30
   2  -6  -1    1.50    1.30
   2  -6  -1    1.40    0.40
  -2   6   1    0.80    0.30
  -2   6   1    1.30    0.40
  -2   6   1    1.10    0.30
  -2   6   1    1.30    0.50
  -2   6   1    1.30    0.40
  -2   6   1    0.90    0.40
  -2   6   1    1.30    0.50
  -1   6   1    7.70    4.70
   0  -6  -1    6.50    0.70
   0  -6  -1    7.60    1.10
   0  -6  -1    7.20    0.60
   0  -6  -1    6.20    1.00
   0   6   1    6.60    0.70
   0   6   1    6.30    0.70
   0   6   1    6.10    0.70
   0   6   1    8.60    3.70
   0   6   1    7.50    1.40
   0   6   1    7.20    0.80
  -2  -6  -1  158.58    8.00
   2   6   1  132.99    8.10
   2   6   1  160.08   11.60
   2   6   1  138.29    8.00
   2   6   1  141.49    8.00
   2   6   1  130.79    8.60
   2   6   1  132.19    8.00
   2   6   1  133.39    8.70
  -3  -6  -1  121.79    7.10
  -3  -6  -1  133.09    7.10
  -3  -6  -1  130.09    7.20
   3   6   1  128.09    7.30
   3   6   1  116.69    7.00
   3   6   1  113.39    7.60
   3   6   1  130.59    7.60
   3   6   1  118.89    7.10
   3   6   1  108.29   11.40
   3   6   1  119.79    7.10
  -4  -6  -1  162.08    9.90
  -4  -6  -1  165.08    9.90
  -4  -6  -1  182.88    9.90
  -4  -6  -1  179.18   10.00
   4   6   1  194.48   16.40
   4   6   1  170.68   10.00
   4   6   1  179.48    9.90
   4   6   1  173.88   10.50
   4   6   1  172.78   10.00
   4   6   1  161.68    9.80
   4   6   1  175.48   10.00
  -5  -6  -1   65.09    4.10
  -5  -6  -1   64.69    4.10
  -5  -6  -1   64.99    4.00
  -5  -6  -1   67.89    4.10
   5   6   1   70.49    4.20
   5   6   1   64.59    4.00
   5   6   1   69.49    4.00
   5   6   1   69.69    4.70
   5   6   1   69.39    4.20
  -6  -6  -1    3.40    0.80
  -6  -6  -1    1.60    0.80
  -6  -6  -1    2.90    0.60
  -6  -6  -1    3.90    1.20
  -6  -6  -1    3.30    0.70
  -6  -6  -1    2.80    0.60
   6   6   1    3.50    1.30
   6   6   1    6.70    6.20
   6   6   1    3.10    0.60
   6   6   1    3.60    0.60
   6   6   1   -0.20   12.50
   6   6   1    3.10    0.70
  -7  -6  -1   25.10    1.90
  -7  -6  -1   23.30    1.80
  -7  -6  -1   17.10    2.30
  -7  -6  -1   20.30    2.60
  -7  -6  -1   23.80    1.80
  -7  -6  -1   25.30    1.80
   7   6   1   24.60    1.70
   7   6   1   22.30    1.70
   7   6   1   29.20   20.00
  -8  -6  -1    1.60    0.70
  -8  -6  -1    1.50    0.80
  -8  -6  -1    1.30    0.60
  -8  -6  -1    0.90    0.60
  -8  -6  -1    1.60    0.60
   8   6   1    1.50    3.70
   8   6   1    2.80    0.70
  -9  -6  -1    8.60    0.80
  -9  -6  -1    8.90    0.80
  -9  -6  -1    8.10    0.90
  -9  -6  -1    8.20    0.80
  -9  -6  -1    8.40    1.20
   9   6   1    6.70    0.60
   9   6   1    8.70    1.00
 -10  -6  -1    9.10    0.70
  -7   7   1   11.90    1.70
   6  -7  -1    0.30    0.40
   6  -7  -1   -0.10    0.30
   6  -7  -1    0.60    0.30
  -6   7   1    0.20    0.20
  -6   7   1   -2.40    2.50
  -6   7   1    0.20    0.20
   5  -7  -1    0.70    0.40
   5  -7  -1    0.20    0.50
   5  -7  -1    0.70    0.50
  -5   7   1    0.40    0.30
  -5   7   1    0.30    0.40
  -5   7   1    0.40    0.40
  -5   7   1   -0.50    2.40
  -5   7   1    0.50    0.30
  -5   7   1    0.40    0.30
   4  -7  -1   13.30    3.40
   4  -7  -1   13.00    1.10
   4  -7  -1   15.90    1.20
   4  -7  -1   13.40    1.10
   4  -7  -1   14.40    1.10
  -4   7   1   14.50    1.30
  -4   7   1   12.10    1.10
  -4   7   1   11.00    1.00
  -4   7   1   12.20    1.10
  -4   7   1   11.70    1.00
  -4   7   1   13.10    0.90
   3  -7  -1   78.19    4.60
   3  -7  -1   71.79    5.30
   3  -7  -1   74.59    4.60
   3  -7  -1   77.09    4.60
   3  -7  -1   85.09    4.70
  -3   7   1   79.69    4.80
  -3   7   1   72.99    4.60
  -3   7   1   82.19    4.70
  -3   7   1   82.59    4.80
  -3   7   1   76.29    4.60
  -3   7   1   76.29    4.50
   2  -7  -1   22.60    1.50
   2  -7  -1   21.00    2.70
   2  -7  -1   22.30    1.60
   2  -7  -1   20.00    2.10
  -2   7   1   23.50    1.80
  -2   7   1   21.10    1.50
  -2   7   1   24.40    1.80
  -2   7   1   22.40    1.60
  -2   7   1   21.10    1.40
  -2   7   1   29.50    6.40
  -2   7   1   22.50    1.60
  -2   7   1   22.40    1.70
   1  -7  -1    2.40    1.20
   1  -7  -1    2.00    0.80
   1  -7  -1    2.70    0.40
   1  -7  -1    2.80    0.50
  -1   7   1    1.70    0.50
  -1   7   1   -1.20    6.20
  -1   7   1    1.50    0.40
  -1   7   1    2.30    0.80
  -1   7   1    4.30    5.00
  -1   7   1    3.90    1.00
   0  -7  -1   55.79    3.30
   0  -7  -1   55.59    3.80
   0   7   1   48.80    3.30
   0   7   1   62.59    3.40
   0   7   1   53.69    5.50
   0   7   1   58.09    3.50
   0   7   1   55.29    3.20
   0   7   1   50.09    3.40
  -1  -7  -1  247.68   14.60
  -1  -7  -1  254.57   14.80
   1   7   1  243.98   14.30
   1   7   1  258.57   14.20
   1   7   1  228.28   15.00
   1   7   1  255.67   14.40
   1   7   1  256.97   14.30
   1   7   1  262.47   14.20
  -2  -7  -1   73.19    4.60
  -2  -7  -1   78.99    4.20
  -2  -7  -1   68.99    4.60
   2   7   1   64.09    4.90
   2   7   1   64.49    4.10
   2   7   1   65.79    4.10
   2   7   1   74.09    4.20
   2   7   1   68.69    4.30
   2   7   1   97.39   14.10
  -3  -7  -1  134.49    7.50
  -3  -7  -1  130.29    7.40
  -3  -7  -1  119.29    7.50
  -3  -7  -1  135.09    7.40
   3   7   1  160.38   15.20
   3   7   1  127.89    7.40
   3   7   1  135.69    7.40
   3   7   1  145.29   10.00
   3   7   1  109.69    8.10
   3   7   1  120.89    7.40
   3   7   1  126.09    7.50
  -4  -7  -1   31.00    2.10
  -4  -7  -1   32.30    2.10
  -4  -7  -1   32.50    2.10
  -4  -7  -1   31.70    2.10
  -4  -7  -1   31.90    2.10
   4   7   1   27.80    2.10
   4   7   1   29.80    2.00
   4   7   1   30.00    2.90
   4   7   1   31.90    2.00
   4   7   1   34.10    9.90
   4   7   1   34.90    2.00
   4   7   1   34.70    2.30
  -5  -7  -1   28.10    2.00
  -5  -7  -1   26.80    1.90
  -5  -7  -1   26.60    2.10
  -5  -7  -1   23.70    1.90
  -5  -7  -1   26.50    1.80
  -5  -7  -1   29.70    2.40
   5   7   1   26.60    2.30
   5   7   1   23.10    2.60
   5   7   1   25.20    1.90
   5   7   1   26.30    1.80
   5   7   1   20.30   10.10
   6   7   1    1.70    6.20
   6   7   1  -13.50   13.50
   7   7   1   24.40   10.80
   7   7   1    8.70   19.10
  -8  -7  -1   16.00    1.30
  -8  -7  -1   18.50    1.90
  -8  -7  -1   16.70    1.40
  -8  -7  -1   16.70    1.50
  -8  -7  -1   16.70    1.30
   8   7   1   17.30    1.30
   8   7   1   17.40    1.40
  -9  -7  -1   -0.10    0.40
  -9  -7  -1    0.20    0.40
  -9  -7  -1    0.10    0.30
  -9  -7  -1    1.60    0.80
   9   7   1    1.10    0.80
   9   7   1    0.20    0.20
 -10  -7  -1    0.40    0.30
  10   7   1    0.20    0.20
  10   7   1    0.20    0.30
   6  -8  -1    2.30    0.30
  -6   8   1    3.70    1.40
   5  -8  -1   20.20    1.40
   5  -8  -1   17.20    1.20
   5  -8  -1   18.80    1.40
  -5   8   1   19.00    1.20
  -5   8   1   17.10    1.30
   4  -8  -1    5.90    0.60
   4  -8  -1    5.80    0.70
  -4   8   1    5.40    0.70
  -4   8   1    4.40    0.70
  -4   8   1    5.50    0.70
  -4   8   1    7.10    0.70
  -4   8   1    2.30    3.50
   3  -8  -1  306.67   16.40
   3  -8  -1  297.47   16.40
   3  -8  -1  296.27   16.40
   3  -8  -1  293.27   17.70
   3  -8  -1  280.17   16.40
  -3   8   1  275.07   16.40
  -3   8   1  269.37   16.40
  -3   8   1  287.57   16.40
   2  -8  -1    6.50    0.90
   2  -8  -1    7.30    0.80
   2  -8  -1    8.90    0.80
   2  -8  -1    4.60    1.30
  -2   8   1    6.90    0.90
  -2   8   1    7.30    0.80
  -2   8   1    6.40    0.80
  -2   8   1    6.30    0.90
   1  -8  -1   70.29    4.20
   1  -8  -1   76.59    4.30
   1  -8  -1   67.49    5.30
   1  -8  -1   65.69    4.90
   1  -8  -1   74.59    4.20
  -1   8   1   70.29    4.20
  -1   8   1   72.49    4.30
  -1   8   1   73.89    4.40
  -1   8   1   69.59    4.40
   0  -8  -1   30.80    2.70
   0  -8  -1   32.10    3.10
   0   8   1   34.30    2.20
   0   8   1   34.90    2.20
   0   8   1   35.70    2.30
   0   8   1   33.70    2.30
   0   8   1   32.70    2.20
  -1  -8  -1    8.80    0.80
  -1  -8  -1    6.80    1.30
  -1  -8  -1    8.10    1.70
  -1  -8  -1    9.10    0.80
   1   8   1    5.20    3.70
   1   8   1    5.50    1.70
   1   8   1    7.30    1.10
   1   8   1    8.90    0.90
   1   8   1    4.20    3.20
   1   8   1    7.80    0.80
   1   8   1    8.20    0.80
  -2  -8  -1    5.10    0.60
  -2  -8  -1    2.80    1.50
  -2  -8  -1    2.60    0.90
  -2  -8  -1    4.80    0.60
   2   8   1    4.40    1.50
   2   8   1    4.50    0.60
   2   8   1    3.80    0.60
   2   8   1   11.10    6.50
   2   8   1    2.10    2.90
   2   8   1    4.00    0.70
   2   8   1    5.30    0.90
   2   8   1    3.50    0.50
  -3  -8  -1    4.50    1.20
  -3  -8  -1    0.80    1.30
  -3  -8  -1    2.90    0.60
  -3  -8  -1    4.20    0.60
  -3  -8  -1    3.30    0.50
   3   8   1    4.30    0.70
   3   8   1    2.80    0.50
   3   8   1    3.80    2.70
   3   8   1    4.40    0.50
   3   8   1    2.60    1.40
   3   8   1    3.90    0.50
  -4  -8  -1   21.90    2.10
  -4  -8  -1   17.40    1.40
  -4  -8  -1   20.00    1.50
  -4  -8  -1   17.70    1.40
  -4  -8  -1   18.70    2.40
  -4  -8  -1   14.60    1.80
  -4  -8  -1   17.40    1.40
   4   8   1   19.90    1.30
   4   8   1   16.10    1.20
   4   8   1   13.50    2.40
   4   8   1   19.10    1.30
   4   8   1   15.50    1.50
  -5  -8  -1    3.90    0.70
  -5  -8  -1    2.70    0.70
  -5  -8  -1    3.40    1.20
  -5  -8  -1    3.70    0.70
  -5  -8  -1    3.10    0.60
  -5  -8  -1    5.00    1.30
  -5  -8  -1    2.60    0.60
   5   8   1    3.60    0.50
   5   8   1    2.80    0.50
   5   8   1    4.10    0.80
   5   8   1    6.20    2.60
   5   8   1    1.50    1.60
   5   8   1    5.00    1.00
   5   8   1   11.80   20.10
   5   8   1    4.40    0.80
  -6  -8  -1   28.30    2.00
  -6  -8  -1   23.50    1.90
  -6  -8  -1   26.40    2.00
  -6  -8  -1   28.80    2.90
   6   8   1   27.80    2.00
   6   8   1   26.50    1.60
   6   8   1   28.20   16.30
  -8  -8  -1   54.39    3.30
  -8  -8  -1   53.89    3.30
  -8  -8  -1   47.00    3.40
  -8  -8  -1   57.89    3.30
  -8  -8  -1   58.19    3.30
   8   8   1   48.20    3.40
   8   8   1   53.69    3.20
  -9  -8  -1    0.10    0.30
  -9  -8  -1    0.00    0.30
  -9  -8  -1    0.40    0.20
   9   8   1    0.30    0.20
   9   8   1    0.10    0.30
 -10  -8  -1    3.30    0.40
  10   8   1    2.70    0.30
   5  -9  -1    2.60    0.30
  -5   9   1    3.30    1.30
   4  -9  -1   24.10    1.60
  -4   9   1   23.40    1.60
  -4   9   1   23.20    1.60
  -4   9   1   25.80    1.50
   3  -9  -1    4.30    0.80
   3  -9  -1    3.20    0.40
  -3   9   1    4.30    0.80
  -3   9   1    4.50    0.60
  -3   9   1    0.00    2.60
  -3   9   1    3.30    0.40
  -3   9   1    0.10    3.70
   2  -9  -1   31.90    2.20
   2  -9  -1   37.30    2.30
  -2   9   1   36.50    2.30
  -2   9   1   39.50    2.20
  -2   9   1   34.40    2.30
   1  -9  -1   69.69    3.80
   1  -9  -1   57.19    5.10
   1  -9  -1   60.09    3.80
   1  -9  -1   67.89    3.80
  -1   9   1   63.79    3.80
  -1   9   1   62.89    3.90
  -1   9   1   60.69    4.00
   0  -9  -1   89.99    5.80
   0  -9  -1   95.79    5.80
   0   9   1  107.99    6.10
   0   9   1  109.29    6.20
  -1  -9  -1   -0.10    0.50
  -1  -9  -1    0.00    1.00
  -1  -9  -1   -0.30    0.50
   1   9   1   -0.90    2.70
   1   9   1    0.00    0.30
   1   9   1    0.50    0.40
   1   9   1    0.50    0.40
   1   9   1    0.00    0.40
   1   9   1    0.20    0.40
   1   9   1    1.30    0.80
   1   9   1   -0.70    3.70
  -2  -9  -1    2.60    1.10
   2   9   1   -2.60    4.60
   2   9   1    1.70    3.80
   2   9   1    2.40    0.40
  -3  -9  -1   46.00    3.10
  -3  -9  -1   53.09    3.10
  -3  -9  -1   46.60    3.80
  -3  -9  -1   54.19    3.10
   3   9   1   51.19    3.30
   3   9   1   52.49    3.30
   3   9   1   47.40    5.90
   3   9   1   43.30    4.30
  -4  -9  -1    9.40    1.10
  -4  -9  -1    9.80    1.10
  -4  -9  -1   11.80    1.10
  -4  -9  -1    8.10    1.60
  -4  -9  -1   11.50    1.10
  -4  -9  -1    9.10    1.20
   4   9   1    9.10    1.00
   4   9   1   12.70    3.10
   4   9   1   12.40    1.10
   4   9   1   11.50    1.40
   4   9   1   10.30    0.90
   5   9   1    0.90    3.20
   7   9   1   20.20    6.60
  -8  -9  -1    9.60    0.80
  -8  -9  -1    9.20    0.80
  -8  -9  -1    7.70    0.80
   8   9   1    8.60    0.70
   8   9   1    8.30    0.70
   8   9   1    9.10    0.70
   9   9   1   -0.30    0.20
   9   9   1    0.10    0.10
  -4  10   1    2.70    1.20
   3 -10  -1    9.90    0.80
  -3  10   1    7.90    0.60
  -3  10   1    9.80    0.70
  -3  10   1   10.30    0.70
   2 -10  -1   11.20    0.90
  -2  10   1    8.80    0.70
  -2  10   1   10.10    2.90
  -2  10   1   11.30    0.90
  -2  10   1   11.80    0.90
   1 -10  -1    8.00    0.80
  -1  10   1    7.80    3.60
  -1  10   1    6.80    0.70
  -1  10   1    5.90    0.60
   0 -10  -1    5.80    0.60
   0  10   1    7.60    1.00
   0  10   1    5.00    0.60
   0  10   1    6.10    0.70
   0  10   1    5.40    0.60
   0  10   1    3.20    2.60
  -1 -10  -1   56.59    3.70
  -1 -10  -1   66.29    3.70
   1  10   1   59.99    3.70
   1  10   1   62.99    3.70
   1  10   1   55.49    3.60
   1  10   1   62.89    3.80
   1  10   1   63.49    3.60
   1  10   1   59.39    7.10
  -2 -10  -1   15.40    1.20
  -2 -10  -1   16.00    1.20
   2  10   1   16.40    4.20
   2  10   1   14.60    1.20
   2  10   1   11.70    1.20
   2  10   1   16.40    1.10
   2  10   1   12.00    1.00
  -3 -10  -1    1.40    1.10
  -3 -10  -1    1.40    0.50
  -3 -10  -1    0.80    0.50
  -3 -10  -1    1.90    0.50
  -3 -10  -1    1.90    1.20
   3  10   1   -4.40    3.60
   3  10   1    1.50    0.50
   3  10   1    1.10    0.30
   3  10   1    0.30    0.90
   3  10   1    1.30    0.50
   3  10   1    3.30    2.90
   3  10   1    1.10    0.40
  -4 -10  -1   15.80    1.50
  -4 -10  -1   17.00    1.40
  -4 -10  -1   15.80    1.40
   4  10   1   18.60    1.30
   4  10   1   17.90    3.50
   4  10   1   17.30    1.40
   4  10   1   18.00    1.60
   4  10   1   16.60    1.30
  -5 -10  -1    6.70    1.00
  -5 -10  -1    6.80    0.90
  -5 -10  -1    7.30    0.90
   5  10   1    6.40    0.70
   5  10   1   10.60    4.70
   5  10   1    6.20    0.80
  -6 -10  -1   51.39    3.10
  -6 -10  -1   44.20    3.20
  -6 -10  -1   53.09    3.10
   6  10   1   53.69    3.10
   6  10   1   48.90    3.00
   6  10   1   57.69    3.30
   6  10   1   44.10    8.60
  -7 -10  -1   12.30    1.00
  -7 -10  -1   14.60    1.10
   7  10   1   16.00    1.10
   7  10   1   11.50    1.00
   7  10   1   13.90    0.90
  -8 -10  -1   24.50    1.50
  -8 -10  -1   23.10    1.70
   8  10   1   21.80    1.40
   2 -11  -1    0.20    0.20
  -2  11   1    0.30    0.20
  -2  11   1    1.00    0.90
  -2  11   1   -0.10    1.20
   1 -11  -1   11.50    0.80
   1 -11  -1   11.60    1.10
  -1  11   1   10.70    0.80
  -1  11   1   14.30    2.50
   0 -11  -1    8.20    0.70
   0 -11  -1    9.30    0.70
   0 -11  -1    7.90    0.90
   0  11   1    7.20    0.60
   0  11   1    6.20    2.10
  -1 -11  -1   14.80    1.10
  -1 -11  -1   17.40    1.20
   1  11   1   15.30    3.00
  -2 -11  -1    2.90    0.50
  -2 -11  -1    1.70    0.50
  -2 -11  -1    2.60    0.50
   2  11   1    2.30    1.70
   2  11   1    3.20    0.70
   2  11   1    0.60    2.30
   2  11   1    1.70    0.30
  -3 -11  -1    0.00    0.30
  -3 -11  -1   -0.40    0.50
  -3 -11  -1   -0.20    0.40
   3  11   1    0.80    2.10
   3  11   1   -1.50    1.70
   3  11   1   -0.30    0.70
   3  11   1   -0.20    0.40
   3  11   1    0.10    0.20
   3  11   1    1.20    0.70
   3  11   1   -0.10    0.40
  -4 -11  -1    4.00    0.60
  -4 -11  -1    5.30    0.70
  -4 -11  -1    3.80    0.70
   4  11   1    3.10    1.80
   4  11   1    6.20    0.70
   4  11   1    5.10    0.50
   4  11   1    5.20    0.50
  -5 -11  -1   48.90    3.10
  -5 -11  -1   56.59    3.30
   5  11   1   50.19    3.10
   5  11   1   55.69    3.20
  -7 -11  -1    0.20    0.30
  -7 -11  -1   -0.10    0.40
   7  11   1    0.00    0.20
   7  11   1    0.30    0.20
   1  12   1    0.00    1.20
  -2 -12  -1   10.30    0.70
  -3 -12  -1   -0.60    0.60
  -3 -12  -1   -0.20    0.30
   3  12   1   -0.20    0.80
   3  12   1    0.20    0.20
   3  12   1   -0.30    0.40
  -4 -12  -1    8.00    0.60
   4  12   1    7.30    1.30
   4  12   1    8.60    0.60
  -5 -12  -1    5.90    0.50
   5  12   1    5.60    1.00
   5  11  -2    0.30    0.20
   5  11  -2    0.50    0.20
  -5 -11   2    0.60    0.30
   4  11  -2   -0.10    0.30
  -4 -11   2    0.30    0.30
   3  11  -2    0.10    0.30
   3  11  -2    0.00    0.50
  -3 -11   2   -0.10    0.30
  -3 -11   2    0.70    0.50
  -3 -11   2    0.30    0.30
   2  11  -2    5.80    0.60
  -2 -11   2    6.70    0.60
  -2 -11   2    5.50    0.60
  -2 -11   2    4.70    0.70
   1  11  -2   -0.30    0.50
  -1 -11   2    0.90    0.30
  -1 -11   2    0.10    0.30
  -1 -11   2    0.20    0.20
  -1 -11   2    0.40    0.40
   0 -11   2   16.40    1.10
   0 -11   2   16.80    1.20
  -1  11  -2   -0.60    1.50
   1 -11   2    1.40    0.30
  -2  11  -2   -0.30    0.30
   6  10  -2    0.20    0.30
  -6 -10   2    0.10    0.20
   5  10  -2    9.90    0.70
   5  10  -2    9.70    0.90
  -5 -10   2   10.10    0.90
  -5 -10   2    8.90    0.80
  -5 -10   2    7.60    0.70
   4  10  -2    5.80    1.80
   4  10  -2    1.30    0.60
   4  10  -2    3.40    0.40
  -4 -10   2    2.30    0.50
  -4 -10   2    2.30    0.50
  -4 -10   2    2.50    0.50
  -4 -10   2    1.90    0.50
   3  10  -2   19.30    2.40
   3  10  -2   20.90    1.40
  -3 -10   2   19.70    1.40
  -3 -10   2   20.50    1.50
  -3 -10   2   15.50    1.70
  -3 -10   2   20.00    1.50
   2  10  -2   21.70    2.40
   2  10  -2   28.30    1.60
   2  10  -2   23.00    1.60
  -2 -10   2   21.20    1.90
  -2 -10   2   24.70    1.60
  -2 -10   2   27.60    1.80
   1  10  -2   29.30    1.90
   1  10  -2   26.20    1.70
   1  10  -2   27.80    1.80
  -1 -10   2   25.90    1.80
  -1 -10   2   28.20    2.00
   0  10  -2    7.30    0.60
   0  10  -2    7.40    0.70
   0  10  -2    7.00    0.50
   0 -10   2    6.90    0.70
   0 -10   2    9.40    0.90
  -1  10  -2   -0.80    3.10
  -1  10  -2    0.40    1.20
  -1  10  -2    0.40    0.70
   1 -10   2    0.40    0.40
   1 -10   2    1.60    0.50
   1 -10   2    1.60    0.50
   1 -10   2    1.40    0.60
   1 -10   2    1.50    0.40
  -2  10  -2    3.10    0.40
  -2  10  -2    2.80    1.90
  -2  10  -2   -0.10    2.20
   2 -10   2    2.20    0.40
   2 -10   2    2.80    0.50
   2 -10   2    3.40    0.60
   2 -10   2    2.20    0.50
   3 -10   2   25.80    1.60
   3 -10   2   21.60    1.50
   7   9  -2    0.50    0.30
   7   9  -2    1.40    0.30
  -7  -9   2    0.20    0.30
   6   9  -2    6.10    0.60
   6   9  -2    5.30    0.70
  -6  -9   2    5.90    0.70
  -6  -9   2    6.10    0.70
   5   9  -2   24.70    1.70
   5   9  -2   23.10    1.50
  -5  -9   2   18.70    1.50
  -5  -9   2   20.30    1.50
  -5  -9   2   22.50    1.60
  -5  -9   2   20.00    1.60
   4   9  -2   24.30    1.70
   4   9  -2   26.50   21.50
   4   9  -2   26.00    1.60
  -4  -9   2   22.10    1.80
  -4  -9   2   20.80    1.60
  -4  -9   2   26.40    1.80
  -4  -9   2   26.50    1.80
   3   9  -2   12.00   18.10
   3   9  -2    2.20    0.50
   3   9  -2    0.80    1.00
  -3  -9   2    2.20    0.50
  -3  -9   2    1.50    0.70
  -3  -9   2    1.00    0.60
  -3  -9   2    0.70    0.80
  -3  -9   2    1.80    0.50
   2   9  -2  128.59    7.50
  -2  -9   2  133.59    7.60
  -2  -9   2  124.29    7.60
  -2  -9   2  137.09    7.60
  -2  -9   2  124.69    8.60
  -2  -9   2  131.09    7.60
   1   9  -2   10.80    1.00
   1   9  -2   11.80    1.00
   1   9  -2   12.80    1.20
  -1  -9   2   11.80    1.10
  -1  -9   2   11.70    1.10
  -1  -9   2    8.90    3.20
  -1  -9   2   13.60    1.20
  -1  -9   2   12.10    1.20
  -1  -9   2   12.70    1.10
   0   9  -2    6.80    2.50
   0   9  -2    9.10    0.90
   0   9  -2   12.70    1.00
   0   9  -2   10.20    0.90
   0  -9   2   11.10    0.90
   0  -9   2   11.00    1.00
   0  -9   2   13.20    1.30
  -1   9  -2   92.79    5.00
  -1   9  -2   81.29    7.90
  -1   9  -2   77.79    4.90
   1  -9   2   86.59    5.00
   1  -9   2   85.49    5.00
  -2   9  -2   46.10    5.60
   2  -9   2   42.30    2.70
   2  -9   2   44.30    2.70
  -3   9  -2    1.10    0.20
  -3   9  -2    0.20    2.50
  -3   9  -2    1.00    0.20
   3  -9   2    1.30    0.50
   3  -9   2    0.70    0.40
   3  -9   2    2.20    0.60
   3  -9   2    1.30    0.40
  -4   9  -2   -1.60    3.10
  -4   9  -2    3.10    1.70
   4  -9   2    2.50    0.30
   4  -9   2    1.60    0.30
  -5   9  -2    5.20    1.40
   5  -9   2    6.70    0.50
   8   8  -2   42.30    2.50
  -8  -8   2   41.20    2.50
   7   8  -2   17.40    1.20
   7   8  -2   18.60    1.40
  -7  -8   2   16.40    1.20
   6   8  -2  286.87   18.50
   6   8  -2  340.17   18.50
  -6  -8   2  332.37   18.60
  -6  -8   2  344.87   18.50
   4   8  -2   21.30    1.70
   4   8  -2   33.00   21.30
  -4  -8   2   23.20    1.80
  -4  -8   2   22.20    1.80
  -4  -8   2   18.90    1.50
   3   8  -2    5.40    1.50
   3   8  -2    4.50    0.80
   3   8  -2    3.90    0.70
   3   8  -2    4.80    0.60
  -3  -8   2    4.10    0.70
  -3  -8   2    3.70    0.70
  -3  -8   2    4.40    0.90
  -3  -8   2    1.20    1.70
  -3  -8   2    3.60    0.70
  -3  -8   2    4.50    0.90
   2   8  -2   46.20    2.80
   2   8  -2   61.19   14.30
   2   8  -2   40.90    2.70
   2   8  -2   38.60    2.70
   2   8  -2   45.80    2.90
  -2  -8   2   43.10    2.70
  -2  -8   2   46.30    2.80
  -2  -8   2   40.90    2.70
  -2  -8   2   45.50    2.80
  -2  -8   2   43.10    2.90
  -2  -8   2   39.40    3.60
   1   8  -2   36.10    2.20
   1   8  -2   32.20   12.30
   1   8  -2   30.00    2.10
  -1  -8   2   31.20    3.10
  -1  -8   2   31.80    2.30
  -1  -8   2   35.00    2.20
  -1  -8   2   34.50    2.20
  -1  -8   2   37.70    2.40
  -1  -8   2   30.90    2.20
  -1  -8   2   29.80    3.10
   0   8  -2   19.10    1.30
   0   8  -2   11.40    4.00
   0   8  -2   18.90    1.30
   0   8  -2   20.10   13.80
   0   8  -2   14.70    1.20
   0   8  -2   14.70    1.40
   0  -8   2   15.10    1.30
   0  -8   2   17.50    1.40
   0  -8   2   16.40    1.30
   0  -8   2   13.70    2.40
   0  -8   2   18.30    1.30
  -1   8  -2   43.40    3.00
  -1   8  -2   51.19    3.10
  -1   8  -2   49.40    3.10
  -1   8  -2   53.49    3.10
   1  -8   2   53.29    3.10
   1  -8   2   51.89    3.10
   1  -8   2   44.00    4.10
  -2   8  -2   31.10    2.50
  -2   8  -2   39.70    2.40
   2  -8   2   38.60    2.50
   2  -8   2   38.00    2.40
   2  -8   2   39.80    2.40
   2  -8   2   29.80    3.50
  -3   8  -2   -0.10    0.30
  -3   8  -2   -0.10    0.50
  -3   8  -2    0.00    0.40
  -3   8  -2    0.10    2.20
   3  -8   2    0.60    0.40
   3  -8   2   -0.50    0.50
   3  -8   2   -0.40    0.40
   3  -8   2    0.70    0.50
  -4   8  -2   30.90    1.90
  -4   8  -2   25.90    1.90
   4  -8   2   34.20    2.00
  -5   8  -2    4.00    2.30
  -5   8  -2    7.70    0.60
   5  -8   2    6.30    0.70
  -6   8  -2    4.90    1.60
   6  -8   2    6.40    0.50
   9   7  -2   28.20    1.90
  -9  -7   2   36.00    1.90
   8   7  -2    4.60    0.60
  -8  -7   2    5.30    0.60
   7   7  -2   59.69    3.60
   7   7  -2   61.29    3.70
  -7  -7   2   56.49    3.60
  -7  -7   2   62.09    3.60
  -7  -7   2   53.39    3.50
  -7  -7   2   57.19    3.70
   6   7  -2   40.20   30.70
   6   7  -2   18.60    1.50
   6   7  -2   16.40    1.40
  -6  -7   2   16.70    1.50
  -6  -7   2   18.80    1.60
  -6  -7   2   15.00    1.50
  -6  -7   2   17.30    1.40
  -6  -7   2   17.60    1.40
   5   7  -2  103.69    6.00
   5   7  -2   96.49    5.90
  -5  -7   2  100.89    5.90
  -5  -7   2   97.99    6.00
  -5  -7   2  102.19    5.90
  -5  -7   2   97.49    6.90
  -5  -7   2   98.09    5.90
   4   7  -2  549.35   30.40
   4   7  -2  629.64   41.80
   4   7  -2  524.75   30.10
   4   7  -2  525.75   30.00
  -4  -7   2  522.05   30.00
  -4  -7   2  508.75   30.00
  -4  -7   2  524.45   30.00
  -4  -7   2  521.55   30.00
   3   7  -2  112.49    6.60
   3   7  -2   89.29    7.90
   3   7  -2  119.69   16.70
   3   7  -2  114.79    6.50
  -3  -7   2  119.39    6.60
  -3  -7   2  109.49    7.10
  -3  -7   2  105.19    6.70
  -3  -7   2  118.09    6.60
  -3  -7   2  115.59    7.30
  -3  -7   2  112.19    6.80
   2   7  -2  239.38   22.30
   2   7  -2  237.88   14.40
   2   7  -2  251.37   14.20
   2   7  -2  229.18   14.20
   2   7  -2  248.08   14.20
  -2  -7   2  226.68   14.70
  -2  -7   2  274.97   14.30
  -2  -7   2  245.58   14.80
  -2  -7   2  260.57   14.20
  -2  -7   2  263.17   14.20
  -2  -7   2  255.97   14.20
   1   7  -2  219.78   11.70
   1   7  -2  202.48   11.70
   1   7  -2  177.98   18.60
   1   7  -2  194.48   11.60
  -1  -7   2  193.58   12.20
  -1  -7   2  217.08   11.60
  -1  -7   2  204.68   11.60
  -1  -7   2  218.88   11.80
  -1  -7   2  184.68   12.20
   0   7  -2    8.50    0.90
   0   7  -2    8.60    0.90
   0   7  -2    6.50    1.00
   0   7  -2    6.10    9.50
   0  -7   2    9.00    0.90
   0  -7   2    9.30    1.00
   0  -7   2    6.40    1.50
   0  -7   2    5.20    1.30
  -1   7  -2  614.84   33.60
  -1   7  -2  547.35   33.40
  -1   7  -2  592.04   33.50
  -1   7  -2  586.44   38.50
   1  -7   2  575.74   33.50
   1  -7   2  597.64   33.60
   1  -7   2  619.34   33.50
   1  -7   2  621.54   33.50
  -2   7  -2   79.39    4.50
  -2   7  -2   74.39    4.40
  -2   7  -2   63.29    4.40
   2  -7   2   78.59    4.40
   2  -7   2   78.99    4.50
   2  -7   2   72.89    4.40
   2  -7   2   74.39    4.50
  -3   7  -2   29.20    1.90
  -3   7  -2   30.70    2.00
  -3   7  -2   26.80    1.90
   3  -7   2   30.80    2.00
   3  -7   2   28.10    1.90
   3  -7   2   26.10    3.10
   3  -7   2   30.20    2.00
  -4   7  -2  279.87   15.40
  -4   7  -2  256.27   15.50
   4  -7   2  255.07   15.50
   4  -7   2  289.87   15.50
   4  -7   2  281.17   15.50
  -5   7  -2   28.50    2.00
  -5   7  -2   27.90    1.90
   5  -7   2   33.70    2.00
   5  -7   2   29.10    1.90
  -6   7  -2   33.40    2.20
   6  -7   2   42.30    2.30
   9   6  -2    1.80    0.50
  -9  -6   2    2.90    0.40
   8   6  -2   17.90    1.40
  -8  -6   2   15.80    1.20
  -8  -6   2   18.00    1.30
   7   6  -2    1.00    0.50
   7   6  -2    0.00    0.70
  -7  -6   2    0.80    0.40
  -7  -6   2   -0.50    0.70
  -7  -6   2    0.90    0.40
  -7  -6   2    1.50    1.00
   6   6  -2   87.79    5.40
   6   6  -2   87.09    5.20
  -6  -6   2   89.99    5.30
  -6  -6   2   86.09    5.30
  -6  -6   2   85.59    5.20
  -6  -6   2   85.29    5.30
  -6  -6   2   90.49    6.70
   5   6  -2   57.19   21.60
   5   6  -2   42.10    2.70
   5   6  -2   44.30    2.90
   5   6  -2   38.80    2.60
  -5  -6   2   46.80    2.80
  -5  -6   2   43.50    2.70
  -5  -6   2   36.90    2.80
  -5  -6   2   40.60    2.70
  -5  -6   2   46.70    3.70
   4   6  -2   13.50    2.50
   4   6  -2    5.00   11.60
   4   6  -2   10.80    1.10
   4   6  -2    9.30    1.70
   4   6  -2    9.80    1.00
   4   6  -2   10.10    0.90
  -4  -6   2   12.20    1.30
  -4  -6   2    8.60    0.90
  -4  -6   2    9.60    1.10
  -4  -6   2   10.50    1.10
  -4  -6   2   10.40    1.00
  -4  -6   2    9.20    1.20
   3   6  -2   19.60   12.50
   3   6  -2   19.30    2.30
   3   6  -2   21.90    1.80
   3   6  -2   25.10    1.60
   3   6  -2   23.50    1.70
   3   6  -2   24.80    1.60
  -3  -6   2   25.50    2.40
  -3  -6   2   25.30    1.80
  -3  -6   2   20.80    1.60
  -3  -6   2   24.50    1.70
  -3  -6   2   23.30    1.60
  -3  -6   2   22.90    1.60
  -3  -6   2   23.60    2.20
   2   6  -2   10.30    1.50
   2   6  -2   22.10    8.60
   2   6  -2   10.30    1.00
   2   6  -2   11.40    1.00
  -2  -6   2   11.80    1.60
  -2  -6   2   10.90    1.20
  -2  -6   2   11.60    1.50
  -2  -6   2   11.20    1.10
  -2  -6   2   12.30    1.10
  -2  -6   2   11.80    1.10
  -2  -6   2   12.50    1.10
   1   6  -2   40.80    8.40
   1   6  -2   44.10    2.50
   1   6  -2   41.60    2.40
   1   6  -2   35.40    3.10
   1   6  -2   35.80    2.50
  -1  -6   2   42.30    2.50
  -1  -6   2   41.10    3.00
  -1  -6   2   37.60    2.50
  -1  -6   2   37.00    3.20
   0   6  -2   48.30    2.90
   0   6  -2   44.10    2.80
   0   6  -2   47.20    8.40
   0   6  -2   47.30    2.80
   0  -6   2   47.30    2.80
   0  -6   2   41.50    3.40
   0  -6   2   48.10    2.80
   0  -6   2   43.60    3.30
  -1   6  -2   15.00    7.20
  -1   6  -2   21.40    1.40
  -1   6  -2   17.30    1.40
  -1   6  -2   18.50    1.50
  -1   6  -2   22.60    1.40
   1  -6   2   21.60    1.40
   1  -6   2   18.70    2.00
   1  -6   2   22.00    1.50
   1  -6   2   20.40    1.40
   1  -6   2   17.30    2.20
  -2   6  -2   12.20    1.10
  -2   6  -2    8.80    9.40
  -2   6  -2   14.80    1.20
  -2   6  -2   12.30    1.10
  -2   6  -2   15.10    1.10
  -2   6  -2   11.00    1.00
   2  -6   2   14.90    1.20
   2  -6   2   13.30    1.10
   2  -6   2   15.80    1.10
   2  -6   2   12.00    1.80
   2  -6   2   15.30    1.10
   2  -6   2   12.80    1.90
  -3   6  -2    6.00    0.90
  -3   6  -2    5.50    0.90
  -3   6  -2    5.80    0.70
  -3   6  -2    4.80    0.70
  -3   6  -2    6.30    0.80
  -3   6  -2   13.50   10.00
   3  -6   2    3.10    1.60
   3  -6   2    7.10    0.80
   3  -6   2    7.20    0.80
   3  -6   2    5.60    0.70
   3  -6   2    5.90    0.70
   3  -6   2    5.40    1.40
  -4   6  -2    6.40    1.00
  -4   6  -2    6.20    0.70
  -4   6  -2    6.40    0.90
  -4   6  -2    7.30    0.80
  -4   6  -2    6.80    0.80
  -4   6  -2   19.30   12.50
   4  -6   2    7.20    0.80
   4  -6   2    7.30    0.80
   4  -6   2    7.00    0.90
   4  -6   2    6.80    0.90
   4  -6   2    4.20    1.60
   4  -6   2    1.90    2.10
   4  -6   2    6.60    0.80
   4  -6   2    6.40    1.20
  -5   6  -2   47.30   16.30
  -5   6  -2   56.19    3.50
  -5   6  -2   49.10    3.60
   5  -6   2   60.49    3.50
   5  -6   2   59.29    3.50
   5  -6   2   67.19    6.20
   5  -6   2   57.39    3.50
   5  -6   2   52.39    3.40
  -6   6  -2    4.50    0.70
  -6   6  -2    6.00    0.60
  -6   6  -2    6.70    0.70
  -6   6  -2    5.20    1.00
   6  -6   2    5.90    0.80
   6  -6   2    6.60    0.70
   6  -6   2    6.10    0.60
   6  -6   2    5.60    0.70
  -7   6  -2   25.20    1.70
   7  -6   2   26.40    1.70
   7  -6   2   29.30    1.80
   7  -6   2   29.90    1.70
   9   5  -2    0.10    0.50
  -9  -5   2    0.60    0.20
   8   5  -2   30.30    2.30
   8   5  -2   31.60    2.20
  -8  -5   2   35.40    2.20
  -8  -5   2   33.80    2.20
   7   5  -2   71.79    4.30
   7   5  -2   63.79    4.10
   7   5  -2   75.89    4.40
  -7  -5   2   69.39    4.30
  -7  -5   2   76.89    4.30
  -7  -5   2   65.19    4.10
  -7  -5   2   69.99    4.30
   6   5  -2   13.30    1.30
   6   5  -2   14.60    1.40
   6   5  -2   12.90    1.10
  -6  -5   2   11.80    1.60
  -6  -5   2   12.90    1.40
  -6  -5   2   12.70    1.30
  -6  -5   2   13.50    1.20
  -6  -5   2   13.90    1.20
  -6  -5   2   13.50    1.30
  -6  -5   2   11.70    1.30
  -6  -5   2   13.60    1.30
   5   5  -2    1.00    0.60
   5   5  -2    1.00    0.60
   5   5  -2   -8.40   17.40
   5   5  -2   -0.40    1.50
  -5  -5   2    0.70    0.50
  -5  -5   2    0.40    0.50
  -5  -5   2   -0.80    0.60
  -5  -5   2    0.60    0.70
  -5  -5   2    0.20    0.70
  -5  -5   2    1.10    1.60
  -5  -5   2    0.20    0.50
   4   5  -2   30.60    2.00
   4   5  -2   29.90    2.60
   4   5  -2   32.20    2.20
   4   5  -2   29.70    2.70
   4   5  -2   32.70    2.10
   4   5  -2   42.00   13.40
  -4  -5   2   30.80    2.10
  -4  -5   2   32.30    2.20
  -4  -5   2   31.30    2.10
  -4  -5   2   33.50    2.30
  -4  -5   2   32.50    2.10
  -4  -5   2   34.20    2.30
   3   5  -2   45.50    3.00
   3   5  -2   50.09    2.90
   3   5  -2   44.80   10.40
   3   5  -2   46.00    2.90
   3   5  -2   44.70    2.90
   3   5  -2   44.40    3.30
  -3  -5   2   47.30    3.00
  -3  -5   2   47.00    2.90
  -3  -5   2   49.00    3.10
  -3  -5   2   50.69    3.00
  -3  -5   2   48.40    2.90
  -3  -5   2   54.09    3.50
   2   5  -2    8.80    1.30
   2   5  -2   15.40    6.90
   2   5  -2    9.20    0.80
   2   5  -2    7.70    0.90
   2   5  -2    9.50    0.80
  -2  -5   2    7.90    0.90
  -2  -5   2    9.70    0.80
  -2  -5   2    9.40    0.90
  -2  -5   2   10.60    1.40
  -2  -5   2    8.60    0.80
   1   5  -2   43.50    3.30
   1   5  -2   43.90    2.90
   1   5  -2   46.40    7.30
  -1  -5   2   48.30    2.90
  -1  -5   2   49.60    2.90
  -1  -5   2   48.90    3.20
  -1  -5   2   50.99    3.40
  -1  -5   2   51.39    3.00
   0   5  -2   97.99   10.50
   0  -5   2  100.79    5.50
   0  -5   2   93.59    5.80
   0  -5   2   86.89    5.50
   0  -5   2   88.49    5.90
   0  -5   2  100.89    5.40
  -1   5  -2   68.39    4.10
  -1   5  -2   72.39    4.10
  -1   5  -2   73.29    4.20
  -1   5  -2   69.99    4.10
  -1   5  -2   75.19   10.00
   1  -5   2   69.69    4.50
   1  -5   2   70.19    4.10
   1  -5   2   65.49    4.00
   1  -5   2   67.29    4.50
  -2   5  -2    2.60    0.50
  -2   5  -2    2.80    0.50
  -2   5  -2    2.10    0.40
  -2   5  -2    2.10    0.50
  -2   5  -2   -4.10    6.00
  -2   5  -2    1.90    0.40
   2  -5   2    2.20    0.40
   2  -5   2    1.80    0.90
   2  -5   2    2.50    0.40
   2  -5   2    1.60    0.90
   2  -5   2    2.20    0.40
  -3   5  -2   52.69    3.10
  -3   5  -2   50.99    3.00
  -3   5  -2   54.59    3.20
  -3   5  -2   52.29    3.10
  -3   5  -2   46.70    3.00
  -3   5  -2   48.80    3.00
  -3   5  -2   42.10   10.90
   3  -5   2   48.70    3.10
   3  -5   2   49.70    3.70
   3  -5   2   51.39    3.70
   3  -5   2   49.60    3.10
   3  -5   2   50.39    3.10
   3  -5   2   49.60    3.00
   3  -5   2   50.09    3.00
  -4   5  -2    0.40    0.50
  -4   5  -2    0.20    0.40
  -4   5  -2    0.10    0.40
  -4   5  -2   -0.20    0.40
  -4   5  -2   -0.10    0.50
  -4   5  -2   -4.80   10.60
  -4   5  -2    0.70    0.70
   4  -5   2   -0.60    1.00
   4  -5   2   -0.30    0.40
   4  -5   2    0.40    0.40
   4  -5   2    0.10    0.30
   4  -5   2    0.30    0.40
   4  -5   2    0.30    0.40
   4  -5   2   -0.60    0.40
   4  -5   2   -0.60    1.30
  -5   5  -2   86.69    5.00
  -5   5  -2   80.49    4.90
  -5   5  -2   80.89    4.90
  -5   5  -2   86.59   16.60
  -5   5  -2   80.79    5.10
  -5   5  -2   82.09    4.90
   5  -5   2   79.89    4.90
   5  -5   2   83.99    4.90
   5  -5   2   79.59    5.00
   5  -5   2   85.79    4.90
   5  -5   2   80.19    4.90
   5  -5   2   83.79    4.90
  -6   5  -2   17.40    1.70
  -6   5  -2   18.00    1.40
  -6   5  -2   19.50    1.40
  -6   5  -2   40.60   18.40
  -6   5  -2   20.00    1.50
   6  -5   2   22.00    1.40
   6  -5   2   19.60    1.40
   6  -5   2   19.60    1.50
   6  -5   2   17.70    1.40
   6  -5   2   19.20    1.60
   6  -5   2   17.40    1.30
  -7   5  -2   30.90    2.00
  -7   5  -2   32.40    2.00
   7  -5   2   27.30    2.00
   7  -5   2   34.50    2.10
   7  -5   2   31.30    1.90
   7  -5   2   29.00    2.00
   7  -5   2   27.50    1.90
   7  -5   2   29.90    2.10
  -8   5  -2    0.30    0.20
   8  -5   2    0.20    0.30
   8  -5   2   -0.10    0.20
   8  -5   2    0.50    0.30
  10   4  -2   12.60    0.90
 -10  -4   2   11.80    0.90
   9   4  -2    0.20    0.20
   9   4  -2    0.40    0.50
  -9  -4   2    0.30    0.30
   8   4  -2   83.79    5.10
   8   4  -2   87.39    5.20
  -8  -4   2   90.99    5.10
  -8  -4   2   82.49    5.10
   7   4  -2    4.40    0.80
   7   4  -2    4.10    0.60
   7   4  -2   49.50   54.89
   7   4  -2    3.90    0.80
  -7  -4   2    5.60    1.00
  -7  -4   2    3.10    0.60
  -7  -4   2    2.50    0.70
   6   4  -2   15.70    1.20
   6   4  -2   14.50    1.30
   6   4  -2   18.40    2.40
  -6  -4   2   13.10    1.30
  -6  -4   2   16.00    1.30
  -6  -4   2   13.60    1.60
  -6  -4   2   14.10    1.40
  -6  -4   2   10.90    1.50
  -6  -4   2   15.10    1.20
  -6  -4   2   14.10    1.30
   5   4  -2   35.50    2.30
   5   4  -2   34.40    2.10
   5   4  -2   21.90   16.10
   5   4  -2   32.10    2.20
  -5  -4   2   35.20    2.20
  -5  -4   2   30.10    2.20
  -5  -4   2   34.40    2.20
  -5  -4   2   28.40    2.20
  -5  -4   2   30.70    2.10
  -5  -4   2   30.50    2.10
  -5  -4   2   26.60    2.40
   4   4  -2   50.19    3.10
   4   4  -2   51.29   13.00
   4   4  -2   52.79    3.40
   4   4  -2   47.30    3.00
   4   4  -2   51.79    3.40
   4   4  -2   46.40    3.00
  -4  -4   2   47.60    3.00
  -4  -4   2   49.80    3.10
  -4  -4   2   44.60    3.00
  -4  -4   2   48.30    3.00
  -4  -4   2   51.69    3.00
   3   4  -2  415.26   24.20
   3   4  -2  436.46   24.20
   3   4  -2  465.05   30.10
   3   4  -2  432.36   24.00
  -3  -4   2  414.26   23.90
  -3  -4   2  436.96   24.00
  -3  -4   2  396.36   23.90
  -3  -4   2  419.36   24.00
   2   4  -2   81.09    5.30
   2   4  -2   83.19    5.10
  -2  -4   2   96.49    5.40
  -2  -4   2   89.59    5.10
  -2  -4   2   87.49    5.10
  -2  -4   2   85.99    5.00
   1   4  -2   81.79    8.50
   1   4  -2   65.29    4.00
   1   4  -2   64.69    4.20
   1   4  -2   60.89    3.90
   1   4  -2   60.19    4.20
  -1  -4   2   71.69    4.20
  -1  -4   2   75.89    4.00
  -1  -4   2   72.89    4.30
  -1  -4   2   69.09    4.00
  -1  -4   2   74.29    4.10
   0   4  -2   -1.40    5.00
   0   4  -2    1.40    0.30
   0   4  -2    2.10    0.80
   0  -4   2    0.90    0.60
   0  -4   2    1.50    0.80
   0  -4   2    1.70    0.30
   0  -4   2    1.70    0.40
  -1   4  -2   51.89    3.30
  -1   4  -2   48.60    3.30
  -1   4  -2   56.99    3.30
  -1   4  -2   58.79    3.40
   1  -4   2   54.29    3.20
   1  -4   2   54.49    3.70
   1  -4   2   59.29    3.20
   1  -4   2   58.59    3.60
  -2   4  -2  250.27   18.50
  -2   4  -2  254.57   13.70
  -2   4  -2  256.27   13.80
  -2   4  -2  230.38   13.70
  -2   4  -2  225.18   13.80
   2  -4   2  233.28   13.70
   2  -4   2  253.57   14.00
   2  -4   2  240.18   13.60
   2  -4   2  241.38   14.00
   2  -4   2  230.58   13.60
  -3   4  -2   21.40    1.60
  -3   4  -2   22.30    1.50
  -3   4  -2   24.00    1.60
  -3   4  -2   15.00    7.20
  -3   4  -2   20.10    1.50
   3  -4   2   21.70    1.50
   3  -4   2   22.00    2.10
   3  -4   2   20.70    1.50
   3  -4   2   21.40    1.90
   3  -4   2   20.60    1.40
   3  -4   2   19.30    1.40
   3  -4   2   23.10    1.40
  -4   4  -2   23.40    1.60
  -4   4  -2   26.50    1.90
  -4   4  -2   25.10    1.70
  -4   4  -2   26.30    1.70
  -4   4  -2   23.00    1.60
  -4   4  -2   24.60    1.60
  -4   4  -2   25.00   10.00
   4  -4   2   24.70    2.50
   4  -4   2   23.00    1.70
   4  -4   2   23.60    1.70
   4  -4   2   24.10    1.60
   4  -4   2   27.20    1.60
   4  -4   2   24.10    1.70
   4  -4   2   26.70    2.30
   4  -4   2   24.40    1.70
  -5   4  -2   77.49    4.60
  -5   4  -2   80.19    4.60
  -5   4  -2   81.89   15.90
  -5   4  -2   69.99    4.70
  -5   4  -2   79.69    4.60
  -5   4  -2   78.59    4.80
   5  -4   2   79.99    4.70
   5  -4   2   73.49    4.60
   5  -4   2   73.09    5.30
   5  -4   2   74.89    5.40
   5  -4   2   76.39    4.60
   5  -4   2   79.79    4.60
   5  -4   2   81.09    4.60
   5  -4   2   74.99    4.60
  -6   4  -2   12.60   18.70
  -6   4  -2    6.50    0.80
  -6   4  -2    6.60    1.00
  -6   4  -2    5.80    0.70
  -6   4  -2    6.30    0.80
   6  -4   2    6.90    0.90
   6  -4   2    5.50    0.80
   6  -4   2    7.70    0.80
   6  -4   2    7.50    1.00
   6  -4   2    7.30    2.70
   6  -4   2    3.90    1.70
   6  -4   2    7.60    1.00
   6  -4   2    6.40    0.90
  -7   4  -2   29.60    2.00
  -7   4  -2   29.10    1.90
  -7   4  -2   28.20    2.20
  -7   4  -2    8.40   25.10
   7  -4   2   30.10    1.90
   7  -4   2   28.50    1.90
   7  -4   2   28.40    2.00
   7  -4   2   29.50    2.00
   7  -4   2   28.50    2.10
  -8   4  -2   24.40    1.60
  -8   4  -2   25.20    1.60
  -8   4  -2   19.70    1.60
   8  -4   2   24.50    1.60
   8  -4   2   19.90    1.60
   8  -4   2   22.80    1.60
   8  -4   2   23.50    1.70
  -9   4  -2   35.30    2.00
   9  -4   2   36.40    2.10
   9  -4   2   30.90    2.00
 -10  -3   2    3.00    0.30
   9   3  -2    5.80    0.70
   9   3  -2    6.50    0.70
  -9  -3   2    6.00    0.60
   8   3  -2    0.10    0.60
   8   3  -2    0.10    0.30
  -8  -3   2    0.60    0.40
  -8  -3   2    0.20    0.40
   7   3  -2    7.00    0.80
   7   3  -2    7.00    0.90
   7   3  -2    8.50    1.00
  -7  -3   2    6.80    0.80
  -7  -3   2    8.40    1.10
  -7  -3   2    7.40    1.00
   6   3  -2   61.99    3.80
   6   3  -2   65.79    4.30
   6   3  -2   63.19    3.90
   6   3  -2   70.29    4.50
   6   3  -2   61.89    3.90
  -6  -3   2   65.49    3.90
  -6  -3   2   61.29    4.00
  -6  -3   2   62.49    3.90
  -6  -3   2   60.79    3.90
  -6  -3   2   59.19    3.70
  -6  -3   2   61.39    4.00
   5   3  -2  157.18    8.70
   5   3  -2  185.58   25.10
   5   3  -2  146.59    8.70
   5   3  -2  168.38    9.10
   5   3  -2  163.18    9.10
   5   3  -2  141.59    8.70
   5   3  -2  138.09    8.60
  -5  -3   2  152.38    8.70
  -5  -3   2  152.08    8.70
  -5  -3   2  140.49    8.70
  -5  -3   2  144.29    8.80
  -5  -3   2  141.29    8.60
  -5  -3   2  157.68    8.80
  -5  -3   2  150.58    8.80
  -5  -3   2  150.28    8.60
   4   3  -2  157.38    8.70
   4   3  -2  139.69    8.50
   4   3  -2  132.49    8.60
   4   3  -2  145.69    8.60
  -4  -3   2  152.78    8.60
  -4  -3   2  144.49    8.60
  -4  -3   2  154.18    8.60
  -4  -3   2  152.68    8.60
  -4  -3   2  156.18    8.70
  -4  -3   2  160.28    8.70
   3   3  -2   35.10    8.30
   3   3  -2   25.40    1.70
   3   3  -2   29.70    1.80
   3   3  -2   24.20    1.70
   3   3  -2   32.00    2.00
  -3  -3   2   25.30    1.70
  -3  -3   2   27.00    1.70
  -3  -3   2   28.70    1.80
   2   3  -2  186.08   11.50
   2   3  -2  213.78   11.70
   2   3  -2  213.28   11.70
   2   3  -2  207.58   11.60
   2   3  -2  205.18   15.70
  -2  -3   2  190.38   11.40
  -2  -3   2  199.68   11.50
  -2  -3   2  185.58   11.40
  -2  -3   2  221.18   11.50
   1   3  -2    0.50    0.50
   1   3  -2   -2.80    4.30
   1   3  -2    0.40    0.40
   1   3  -2    0.80    0.30
   1   3  -2    0.40    0.50
   1   3  -2    0.90    0.20
  -1  -3   2    0.70    0.50
  -1  -3   2    0.50    0.20
  -1  -3   2    1.70    0.70
  -1  -3   2    0.80    0.30
   0   3  -2    2.10    0.40
   0   3  -2    2.90    0.70
   0   3  -2    1.50    3.80
   0   3  -2    2.40    0.40
   0  -3   2    3.30    0.80
   0  -3   2    2.50    0.50
   0  -3   2    3.10    0.70
   0  -3   2    2.40    0.30
   0  -3   2    2.90    0.40
  -1   3  -2   11.20    0.90
  -1   3  -2   11.60    1.10
  -1   3  -2   11.40    0.90
  -1   3  -2   13.00    0.90
  -1   3  -2   12.70    4.20
   1  -3   2   12.60    1.10
   1  -3   2   11.30    0.80
   1  -3   2   12.10    1.00
   1  -3   2   12.20    0.80
   1  -3   2   14.10    1.40
  -2   3  -2  557.74   30.40
  -2   3  -2  587.34   30.50
  -2   3  -2  524.65   30.50
  -2   3  -2  584.74   33.90
  -2   3  -2  504.15   30.50
   2  -3   2  514.55   30.40
   2  -3   2  488.65   30.40
   2  -3   2  554.14   30.70
   2  -3   2  587.04   30.70
   2  -3   2  522.15   30.40
  -3   3  -2   46.30    8.30
  -3   3  -2   48.60    2.80
  -3   3  -2   48.80    2.90
  -3   3  -2   47.70    2.90
  -3   3  -2   43.90    3.00
   3  -3   2   44.00    2.80
   3  -3   2   46.70    3.20
   3  -3   2   47.20    2.70
   3  -3   2   50.99    3.20
   3  -3   2   43.40    2.70
   3  -3   2   43.50    2.80
  -4   3  -2   14.90    1.30
  -4   3  -2   15.70    1.30
  -4   3  -2   14.90    1.10
  -4   3  -2   15.30    1.10
  -4   3  -2   22.50    9.30
   4  -3   2   13.10    1.60
   4  -3   2   13.10    1.10
   4  -3   2   14.00    1.60
   4  -3   2   13.80    1.00
   4  -3   2   14.20    1.10
   4  -3   2   13.30    1.00
   4  -3   2   13.10    1.00
  -5   3  -2    3.50    0.60
  -5   3  -2    3.60    0.50
  -5   3  -2    2.60    0.60
  -5   3  -2    4.00    0.50
  -5   3  -2   -0.40   12.80
  -5   3  -2    4.10    0.80
  -5   3  -2    3.30    0.50
   5  -3   2    3.40    0.60
   5  -3   2    4.60    0.60
   5  -3   2    3.30    0.50
   5  -3   2    3.10    1.20
   5  -3   2    4.00    0.60
   5  -3   2    4.10    0.60
   5  -3   2    3.80    0.60
   5  -3   2    4.40    1.40
  -6   3  -2   31.50   19.20
  -6   3  -2    5.90    1.00
  -6   3  -2    5.50    0.70
  -6   3  -2    6.20    0.70
  -6   3  -2    6.20    0.70
  -6   3  -2    6.10    0.70
   6  -3   2    8.20    1.70
   6  -3   2    6.20    0.80
   6  -3   2    4.50    1.60
   6  -3   2    6.20    0.80
   6  -3   2    6.40    0.90
   6  -3   2    4.70    0.80
   6  -3   2    3.50    3.50
   6  -3   2    6.10    0.70
  -7   3  -2    4.30    0.70
  -7   3  -2  -14.00   30.20
  -7   3  -2    5.30    1.00
  -7   3  -2    6.20    0.80
   7  -3   2    5.10    0.70
   7  -3   2    5.40    0.70
   7  -3   2    1.90    3.70
   7  -3   2    5.90    0.80
   7  -3   2    3.90    0.70
   7  -3   2    6.00    0.80
  -8   3  -2   60.09    3.50
  -8   3  -2   56.89    3.50
  -8   3  -2   53.19    3.70
   8  -3   2   56.79    3.60
   8  -3   2   55.39    3.60
   8  -3   2   54.99    3.50
   8  -3   2   57.49    3.40
   8  -3   2   59.79    3.40
  -9   3  -2    2.20    0.40
  -9   3  -2    2.40    0.50
   9  -3   2    2.70    0.60
   9  -3   2    4.00    0.80
 -10   3  -2    0.20    0.20
  10  -3   2    0.10    0.10
 -10  -2   2    0.20    0.30
   9   2  -2    4.50    0.70
   9   2  -2    5.40    0.70
  -9  -2   2    3.90    0.50
   8   2  -2  158.28    8.70
   8   2  -2  132.89    8.70
   8   2  -2  152.28    8.60
  -8  -2   2  148.29    8.70
  -8  -2   2  153.08    8.60
   7   2  -2    0.00    0.40
   7   2  -2    0.00    0.60
   7   2  -2    0.30    0.30
   7   2  -2    0.30    0.60
   7   2  -2   -0.20    0.40
  -7  -2   2    0.20    0.40
  -7  -2   2   -0.20    0.60
   6   2  -2    2.00    0.50
   6   2  -2    1.80    0.50
   6   2  -2    2.90    0.70
   6   2  -2    2.40    0.60
   6   2  -2    1.40    0.50
   6   2  -2    2.90    0.80
   6   2  -2   35.10   50.99
   6   2  -2    2.70    1.00
   6   2  -2    1.90    1.50
  -6  -2   2    2.40    0.50
  -6  -2   2    2.20    1.00
  -6  -2   2    2.60    0.50
  -6  -2   2    2.40    0.60
  -6  -2   2    3.60    0.80
   5   2  -2    1.80    0.40
   5   2  -2    1.70    0.50
   5   2  -2    1.60    1.00
   5   2  -2    2.20    0.50
   5   2  -2    2.20    0.40
   5   2  -2    1.90    0.50
   5   2  -2    1.80    0.70
   5   2  -2  -17.60   33.30
   5   2  -2    3.20    1.00
   5   2  -2    2.10    0.50
   5   2  -2    1.50    0.70
  -5  -2   2    2.20    0.70
  -5  -2   2    2.50    0.40
  -5  -2   2    3.20    0.60
  -5  -2   2    2.50    0.40
  -5  -2   2    2.30    1.50
  -5  -2   2    2.90    0.60
  -5  -2   2    1.80    0.50
  -5  -2   2    2.80    0.50
   4   2  -2   18.00    1.30
   4   2  -2   17.90   12.30
   4   2  -2   21.20    1.70
   4   2  -2   20.00    1.70
   4   2  -2   18.50    1.50
   4   2  -2   17.60    1.20
   4   2  -2   16.30    1.20
  -4  -2   2   17.40    1.40
  -4  -2   2   15.70    1.30
  -4  -2   2   20.50    1.70
  -4  -2   2   20.10    1.30
  -4  -2   2   18.30    2.00
   3   2  -2   14.10    1.30
   3   2  -2   15.80    1.30
   3   2  -2   12.30    1.00
   3   2  -2   12.90    1.00
   3   2  -2   12.30    1.00
   3   2  -2   13.70    1.10
  -3  -2   2   14.50    1.40
  -3  -2   2   14.40    1.00
  -3  -2   2   15.60    1.40
  -3  -2   2   15.10    1.00
  -3  -2   2   13.00    1.10
  -3  -2   2   14.00    1.00
   2   2  -2  174.28   10.90
   2   2  -2  190.18   10.80
   2   2  -2  200.38   10.90
   2   2  -2  173.58   14.60
  -2  -2   2  186.48   10.80
  -2  -2   2  203.48   10.90
   1   2  -2  202.68   12.30
   1   2  -2  209.68   12.30
  -1  -2   2  217.78   12.30
  -1  -2   2  219.38   12.20
  -1  -2   2  230.98   12.40
   0   2  -2  492.35   26.80
   0   2  -2  439.66   24.50
   0   2  -2  411.66   24.60
   0   2  -2  406.16   24.60
   0   2  -2  422.56   24.60
   0  -2   2  459.85   24.60
   0  -2   2  434.96   24.70
   0  -2   2  436.76   24.60
   0  -2   2  423.36   24.50
   0  -2   2  451.95   24.50
  -1   2  -2   40.50    2.40
  -1   2  -2   38.80    2.50
  -1   2  -2   45.10    6.70
  -1   2  -2   39.10    2.70
  -1   2  -2   41.10    2.50
   1  -2   2   40.20    2.60
   1  -2   2   40.40    2.60
   1  -2   2   43.60    2.60
   1  -2   2   44.50    2.50
  -2   2  -2   88.99    5.70
  -2   2  -2  105.99    9.80
  -2   2  -2   99.39    5.60
  -2   2  -2   98.89    5.60
  -2   2  -2   92.79    5.60
   2  -2   2  100.89    5.70
   2  -2   2  105.19    5.70
   2  -2   2   86.99    5.50
   2  -2   2   92.09    5.50
   2  -2   2   97.59    5.70
  -3   2  -2   33.60    2.10
  -3   2  -2   33.10    2.00
  -3   2  -2   28.40    2.20
  -3   2  -2   23.30    7.20
  -3   2  -2   32.10    2.20
  -3   2  -2   35.20    2.10
   3  -2   2   36.80    2.30
   3  -2   2   28.70    2.00
   3  -2   2   35.40    2.10
   3  -2   2   31.70    1.90
   3  -2   2   30.40    2.00
   3  -2   2   34.80    2.40
  -4   2  -2    6.20    1.00
  -4   2  -2    6.50    0.60
  -4   2  -2    6.30    0.80
  -4   2  -2    5.60    0.60
  -4   2  -2    6.90    0.80
   4  -2   2    5.80    0.70
   4  -2   2    6.80    1.20
   4  -2   2    8.20    1.10
   4  -2   2    5.60    0.60
   4  -2   2    6.10    0.60
   4  -2   2    5.90    0.60
  -5   2  -2  180.08   10.10
  -5   2  -2  175.18   10.00
  -5   2  -2  171.48    9.90
  -5   2  -2  187.38   10.20
  -5   2  -2  181.18   10.00
  -5   2  -2  182.98   22.40
   5  -2   2  170.08   10.00
   5  -2   2  161.08    9.90
   5  -2   2  170.68    9.90
   5  -2   2  175.48   10.10
   5  -2   2  178.28   10.40
   5  -2   2  170.18    9.90
   5  -2   2  166.08    9.90
   5  -2   2  174.88   10.50
  -6   2  -2  129.39    7.50
  -6   2  -2  144.79   23.80
  -6   2  -2  127.99    7.30
  -6   2  -2  128.19    7.20
  -6   2  -2  125.39    7.30
   6  -2   2  112.49    7.30
   6  -2   2  122.59    7.30
   6  -2   2  125.99    7.40
   6  -2   2  124.49    8.10
   6  -2   2  128.99    7.40
   6  -2   2  132.09    7.90
   6  -2   2  121.59    7.20
   6  -2   2  124.09    7.20
  -7   2  -2   24.40    1.70
  -7   2  -2   44.20   32.20
  -7   2  -2   23.00    2.00
  -7   2  -2   23.60    1.80
  -7   2  -2   21.60    1.60
   7  -2   2   23.10    1.70
   7  -2   2   25.20    1.90
   7  -2   2   23.90    1.80
   7  -2   2   25.30    1.60
   7  -2   2   23.40    1.60
   7  -2   2   23.20    1.80
   7  -2   2   24.20    1.70
  -8   2  -2   37.00    2.30
  -8   2  -2   35.50    2.60
  -8   2  -2   35.60    2.40
  -8   2  -2   36.80    2.40
   8  -2   2   37.60    2.30
   8  -2   2   35.30    2.40
   8  -2   2   37.70    2.60
   8  -2   2   35.70    2.40
   8  -2   2   39.70    2.30
   8  -2   2   34.30    2.50
  -9   2  -2    4.20    0.50
  -9   2  -2    2.80    0.70
  -9   2  -2    1.60    0.50
   9  -2   2    2.70    0.60
   9  -2   2    3.80    0.70
 -10   2  -2    8.40    0.60
  10  -2   2    7.90    0.60
 -10  -1   2    3.60    0.40
   9   1  -2    4.50    0.50
   9   1  -2    5.60    0.70
   9   1  -2    5.50    0.70
  -9  -1   2    5.20    0.90
   8   1  -2   14.80    1.30
   8   1  -2   11.80    1.20
   8   1  -2   12.40    1.30
   8   1  -2   11.90    1.00
   8   1  -2   12.50    1.20
  -8  -1   2  -16.70   63.89
  -8  -1   2   11.70    0.90
   7   1  -2   15.10    2.80
   7   1  -2   15.20    1.40
   7   1  -2   13.80    1.40
   7   1  -2   11.70    1.20
   7   1  -2   11.80    1.10
   7   1  -2   13.90    1.20
  -7  -1   2   11.80    1.30
  -7  -1   2   14.70    1.10
   6   1  -2   30.70    2.40
   6   1  -2   35.40    2.30
   6   1  -2   29.70    2.30
   6   1  -2   34.10    2.20
   6   1  -2   34.30    2.90
   6   1  -2   35.80    2.30
   6   1  -2   39.40    3.00
   6   1  -2   33.80    2.30
  -6  -1   2   33.80    2.40
  -6  -1   2   38.20    2.50
   5   1  -2    4.30    1.00
   5   1  -2    6.90    1.20
   5   1  -2    4.90    0.60
   5   1  -2    5.10    0.60
   5   1  -2    4.10    0.70
   5   1  -2    6.30    0.80
   5   1  -2    5.60    0.70
   5   1  -2    7.20    0.80
  -5  -1   2    5.40    0.60
  -5  -1   2    5.80    0.70
  -5  -1   2    4.70    0.70
  -5  -1   2    4.80    0.60
  -5  -1   2    4.30    1.30
  -5  -1   2    5.30    0.80
  -5  -1   2    5.40    0.60
  -5  -1   2    6.20    0.70
   4   1  -2    0.10    0.60
   4   1  -2    0.50    0.70
   4   1  -2    0.10    0.30
   4   1  -2    0.00    0.30
   4   1  -2    0.20    0.30
  -4  -1   2    0.70    0.70
  -4  -1   2    0.60    0.40
  -4  -1   2    0.00    0.30
   3   1  -2   22.20    1.70
   3   1  -2   21.00    1.40
   3   1  -2   19.10    1.40
  -3  -1   2   19.70    1.50
  -3  -1   2   20.60    1.70
  -3  -1   2   22.20    1.40
  -3  -1   2   23.50    1.60
   2   1  -2  974.90   55.19
   2   1  -2  888.81   54.99
   2   1  -2  944.61   55.19
  -2  -1   2 1051.39   55.09
  -2  -1   2  968.60   55.19
  -2  -1   2 1065.49   55.19
   1   1  -2   70.89    3.80
   1   1  -2   58.19    3.70
   1   1  -2   60.89    6.90
   1   1  -2   60.69    3.80
   1   1  -2   66.99    3.70
  -1  -1   2   65.19    3.80
  -1  -1   2   65.19    3.70
   0   1  -2   50.49    5.50
   0   1  -2   47.50    2.80
   0   1  -2   45.00    2.80
   0  -1   2   48.30    2.70
   0  -1   2   45.40    2.80
   0  -1   2   48.90    2.80
  -1   1  -2   56.79    3.40
  -1   1  -2   57.39    6.10
  -1   1  -2   54.49    3.50
  -1   1  -2   58.99    3.40
   1  -1   2   62.09    3.40
   1  -1   2   58.39    3.40
   1  -1   2   57.59    3.50
   1  -1   2   62.39    3.50
  -2   1  -2   21.70    1.40
  -2   1  -2   19.80    1.50
  -2   1  -2   21.30    1.40
  -2   1  -2   23.50    5.30
  -2   1  -2   20.10    1.40
   2  -1   2   21.40    1.40
   2  -1   2   22.60    1.30
   2  -1   2   21.90    1.50
   2  -1   2   19.10    1.30
   2  -1   2   21.50    1.50
   2  -1   2   21.50    1.50
   2  -1   2   19.50    1.30
  -3   1  -2   11.80    1.10
  -3   1  -2   11.70    0.90
  -3   1  -2   11.10    1.00
  -3   1  -2   11.90    0.80
  -3   1  -2   11.30    0.90
  -3   1  -2   17.40    6.70
   3  -1   2   12.70    1.20
   3  -1   2   10.20    0.70
   3  -1   2   12.60    1.30
   3  -1   2   12.90    1.10
   3  -1   2   10.50    0.80
   3  -1   2   11.00    0.80
  -4   1  -2   56.29    3.20
  -4   1  -2   52.69    3.30
  -4   1  -2   53.79    3.10
  -4   1  -2   51.89    3.10
  -4   1  -2   53.99    3.20
  -4   1  -2   50.29    3.10
  -4   1  -2   50.39    3.40
   4  -1   2   57.99    3.40
   4  -1   2   48.90    3.10
   4  -1   2   50.49    3.50
   4  -1   2   49.10    3.10
   4  -1   2   49.20    3.00
   4  -1   2   55.09    3.70
  -5   1  -2   28.30    1.80
  -5   1  -2   29.90    1.80
  -5   1  -2   27.00    1.80
  -5   1  -2   29.70    1.90
  -5   1  -2   30.70    2.00
  -5   1  -2   36.60   21.00
  -5   1  -2   30.60    1.80
  -5   1  -2   30.20    2.10
   5  -1   2   27.00    1.80
   5  -1   2   32.00    2.30
   5  -1   2   31.30    2.50
   5  -1   2   28.00    1.80
   5  -1   2   27.70    1.80
   5  -1   2   27.40    1.90
   5  -1   2   29.80    2.20
   5  -1   2   26.60    1.90
   5  -1   2   27.70    1.90
  -6   1  -2   95.59    5.50
  -6   1  -2   91.69    5.50
  -6   1  -2  100.19    5.50
  -6   1  -2   97.89    5.80
  -6   1  -2  130.59   20.20
  -6   1  -2   94.39    5.60
  -6   1  -2   95.49    5.50
   6  -1   2   90.29    5.50
   6  -1   2   97.69    5.60
   6  -1   2   90.69    5.60
   6  -1   2   89.59    6.00
   6  -1   2   97.69    5.70
   6  -1   2   90.09    5.50
   6  -1   2   92.89    5.50
   6  -1   2   97.19    5.50
   6  -1   2   94.09    5.70
   6  -1   2   97.39    6.10
  -7   1  -2   69.19    4.00
  -7   1  -2   60.89    3.80
  -7   1  -2  123.49   32.70
  -7   1  -2   62.59    3.80
  -7   1  -2   65.09    4.00
   7  -1   2   58.49    3.80
   7  -1   2   60.09    3.80
   7  -1   2   62.29    3.90
   7  -1   2   64.69    4.00
  -8   1  -2   37.80    2.70
  -8   1  -2   37.60    2.50
   8  -1   2   37.30    2.60
   8  -1   2   38.20    2.50
   8  -1   2   35.10    2.40
  -9   1  -2   35.60    2.30
  -9   1  -2   35.00    2.30
   9  -1   2   35.70    2.30
   9  -1   2   34.50    2.40
   9  -1   2   36.70    2.30
 -10   1  -2    0.40    0.30
 -10   1  -2    0.40    0.30
  10  -1   2    0.90    0.30
  10  -1   2    0.70    0.30
  10  -1   2    1.20    0.60
   9   0  -2    6.90    0.80
  -9   0   2    5.60    0.60
   8   0  -2   40.40    2.80
   8   0  -2   40.10    2.60
   8   0  -2   37.60    2.50
   8   0  -2   39.40    2.50
  -8   0   2   44.80    2.60
   7   0  -2    8.60    1.10
   7   0  -2    7.70    0.90
   7   0  -2    9.30    1.00
   7   0  -2    9.20    0.90
   7   0  -2    9.90    0.90
   7   0  -2    5.50    2.20
  -7   0   2    8.40    0.90
  -7   0   2   11.00    1.10
  -7   0   2    8.90    0.80
   6   0  -2   45.50    3.30
   6   0  -2   39.20    3.20
   6   0  -2   41.70    2.80
   6   0  -2   39.80    2.60
   6   0  -2   40.10    2.60
   6   0  -2   38.50    2.60
  -6   0   2   41.90    2.60
  -6   0   2   39.80    2.60
  -6   0   2   41.00    2.50
   5   0  -2   79.59    4.60
   5   0  -2   76.09    4.60
   5   0  -2   76.49    4.70
   5   0  -2   75.79    5.10
   5   0  -2   78.69    4.80
   5   0  -2   83.19    5.10
   5   0  -2   78.99    4.70
  -5   0   2   77.49    4.80
  -5   0   2   83.49    4.60
  -5   0   2   77.49    5.20
  -5   0   2   76.49    4.60
  -5   0   2   76.99    4.60
  -5   0   2   80.79    4.70
  -5   0   2   76.79    4.60
   4   0  -2   40.50    2.40
   4   0  -2   37.20    2.80
   4   0  -2   40.80    2.80
   4   0  -2   39.10    2.50
  -4   0   2   40.00    2.60
  -4   0   2   39.60    2.50
  -4   0   2   40.40    2.90
  -4   0   2   43.20    2.50
   3   0  -2  163.48   20.00
   3   0  -2  146.99    8.70
   3   0  -2  157.58    8.50
   3   0  -2  151.58    8.70
   3   0  -2  141.79    8.50
  -3   0   2  145.39    8.50
  -3   0   2  147.89    8.70
   2   0  -2  818.42   51.09
   2   0  -2  884.71   50.99
   2   0  -2  869.31   51.09
  -2   0   2 1001.10   51.09
  -2   0   2  893.91   51.09
  -2   0   2  991.00   50.99
   1   0  -2   94.79    9.80
   1   0  -2  109.09    6.80
  -1   0   2  127.19    6.70
  -1   0   2  116.69    6.80
  -1   0   2  108.29    6.70
  -1   0   2  127.69    6.70
  -1   0   2  128.79    6.80
   0   0  -2   58.59    3.60
   0   0  -2   67.29    3.60
   0   0  -2   58.39    3.50
   0   0   2   62.29    3.50
   0   0   2   55.89    3.50
   0   0   2   66.69    3.50
  -1   0  -2  214.48   12.10
  -1   0  -2  193.98   12.00
  -1   0  -2  221.18   12.10
  -1   0  -2  219.98   13.80
  -1   0  -2  227.08   12.00
  -1   0  -2  226.78   12.10
   1   0   2  193.98   12.10
   1   0   2  210.68   12.00
   1   0   2  218.58   12.00
   1   0   2  212.68   12.00
  -2   0  -2  176.58    9.70
  -2   0  -2  166.28    9.70
  -2   0  -2  165.48    9.70
  -2   0  -2  189.78   13.20
   2   0   2  165.28    9.70
   2   0   2  172.68    9.70
   2   0   2  168.38    9.70
  -3   0  -2   19.60    1.50
  -3   0  -2   19.10    1.40
  -3   0  -2   20.10    1.30
  -3   0  -2   20.40    1.30
  -3   0  -2   27.00    7.10
  -3   0  -2   19.40    1.20
   3   0   2   19.90    1.60
   3   0   2   21.60    1.50
   3   0   2   17.40    1.30
   3   0   2   21.60    1.20
   3   0   2   21.40    1.60
  -4   0  -2   34.40    2.10
  -4   0  -2   31.10    2.30
  -4   0  -2   34.00    2.10
  -4   0  -2   32.80    2.00
  -4   0  -2   34.90    2.10
  -4   0  -2   33.60    2.30
  -4   0  -2   35.80    2.00
  -4   0  -2   32.40    2.00
   4   0   2   33.00    2.20
   4   0   2   37.10    2.30
   4   0   2   31.10    2.00
   4   0   2   35.80    2.40
   4   0   2   29.40    2.00
   4   0   2   30.80    2.00
   4   0   2   33.30    2.40
  -5   0  -2   17.20   13.40
  -5   0  -2   18.60    1.80
  -5   0  -2   20.00    1.50
  -5   0  -2   18.50    1.30
  -5   0  -2   20.20    1.30
  -5   0  -2   18.40    1.30
  -5   0  -2   19.20    1.30
  -5   0  -2   21.00    1.50
   5   0   2   16.60    1.60
   5   0   2   20.00    1.70
   5   0   2   20.50    1.40
   5   0   2   18.40    1.60
   5   0   2   19.40    2.10
   5   0   2   17.50    1.30
   5   0   2   18.10    1.30
   5   0   2   17.40    1.20
  -6   0  -2    0.00    0.50
  -6   0  -2   12.40   20.40
  -6   0  -2    0.50    0.40
  -6   0  -2   -0.30    0.30
  -6   0  -2    0.60    0.40
  -6   0  -2    0.20    0.50
  -6   0  -2    0.20    0.30
  -6   0  -2    0.20    0.30
  -6   0  -2    0.50    0.40
   6   0   2   -0.10    0.40
   6   0   2   -0.20    0.40
   6   0   2    0.10    0.40
   6   0   2   -0.40    1.00
   6   0   2   -0.50    0.60
   6   0   2   -0.30    0.30
   6   0   2   -0.30    0.60
   6   0   2    0.40    0.40
   6   0   2    0.00    0.80
  -7   0  -2   56.29    3.30
  -7   0  -2   52.29    3.30
  -7   0  -2   49.20    3.20
  -7   0  -2   55.09    3.50
  -7   0  -2   62.79   34.00
   7   0   2   53.59    3.30
   7   0   2   51.79    3.30
   7   0   2   51.79    3.20
   7   0   2   56.19    3.40
  -8   0  -2   30.30    2.00
  -8   0  -2   30.60    2.10
  -8   0  -2   30.00    2.10
  -8   0  -2   29.90    2.30
  -8   0  -2   56.59   42.50
   8   0   2   27.50    1.80
   8   0   2   28.80    2.10
   8   0   2   32.20    2.20
   8   0   2   27.10    2.20
   8   0   2   29.30    2.00
  -9   0  -2   47.60    3.00
  -9   0  -2   48.50    3.20
  -9   0  -2   48.90    3.00
   9   0   2   46.70    3.10
   9   0   2   47.90    3.00
   9   0   2   49.20    3.20
 -10   0  -2   11.80    0.90
 -10   0  -2   10.10    0.90
  10   0   2   10.60    0.90
  10   0   2   10.70    1.00
  10   0   2   11.40    1.20
  10   0   2   10.90    0.90
 -11   0  -2   21.30    1.30
   9  -1  -2    2.70    0.40
  -9   1   2    3.00    0.40
   8  -1  -2    1.50    0.50
   8  -1  -2    1.80    0.50
   8  -1  -2    2.40    0.50
  -8   1   2    2.50    0.50
   7  -1  -2   52.69    3.40
   7  -1  -2   51.99    3.20
   7  -1  -2   54.19    3.20
   7  -1  -2   48.90    3.20
   7  -1  -2   48.50    3.20
  -7   1   2   63.39   29.50
  -7   1   2   44.60    3.10
   6  -1  -2   65.99    4.20
   6  -1  -2   71.69    4.20
   6  -1  -2   67.09    4.90
   6  -1  -2   69.79    4.20
   6  -1  -2   69.39    4.40
  -6   1   2   71.39    4.20
  -6   1   2   70.99   22.30
  -6   1   2   74.09    4.10
  -6   1   2   67.59    4.20
   5  -1  -2  390.36   22.20
   5  -1  -2  372.86   22.60
   5  -1  -2  394.46   22.20
   5  -1  -2  401.56   22.20
   5  -1  -2  386.56   22.60
   5  -1  -2  384.76   22.30
  -5   1   2  413.46   22.20
  -5   1   2  387.16   22.20
  -5   1   2  373.76   22.10
  -5   1   2  405.96   22.30
  -5   1   2  390.06   22.10
  -5   1   2  407.36   22.20
   4  -1  -2  105.99    6.20
   4  -1  -2   99.79    5.80
   4  -1  -2  106.49    5.80
   4  -1  -2   95.49    6.10
  -4   1   2  102.59    6.10
  -4   1   2   99.39    5.80
  -4   1   2   90.19    6.20
   3  -1  -2   68.09   19.80
   3  -1  -2   48.60    3.10
   3  -1  -2   48.90    3.10
   3  -1  -2   57.29    3.40
   3  -1  -2   52.49    3.20
   3  -1  -2   49.60    3.30
  -3   1   2   54.19    3.00
  -3   1   2   58.89    3.10
  -3   1   2   50.49    3.10
  -3   1   2   50.59    3.30
   2  -1  -2 1549.94   95.69
   2  -1  -2 1603.84   95.69
   2  -1  -2 1754.32   95.89
   2  -1  -2 1703.03   95.89
  -2   1   2 1737.93   95.69
  -2   1   2 1720.93   95.79
  -2   1   2 1895.81   95.79
   1  -1  -2  231.78   13.90
   1  -1  -2  250.27   14.00
   1  -1  -2  258.67   13.90
   1  -1  -2  239.08   13.90
  -1   1   2  231.58   13.90
  -1   1   2  229.68   13.80
  -1   1   2  276.17   16.00
  -1   1   2  245.88   13.90
  -1   1   2  260.37   13.90
  -1   1   2  248.88   13.80
   0  -1  -2  154.68    8.80
   0  -1  -2  151.58    8.70
   0  -1  -2  146.89    8.70
   0  -1  -2  155.08    8.70
   0   1   2  165.18    8.80
   0   1   2  162.58    8.70
   0   1   2  146.29    8.80
  -1  -1  -2  868.61   47.90
  -1  -1  -2  767.82   47.80
  -1  -1  -2  813.12   47.80
   1   1   2  878.71   47.80
   1   1   2  944.11   47.90
  -2  -1  -2  304.47   16.90
  -2  -1  -2  304.27   16.90
  -2  -1  -2  279.57   16.90
   2   1   2  288.37   16.90
   2   1   2  306.57   16.90
   2   1   2  305.67   16.90
   2   1   2  307.77   16.90
  -3  -1  -2    4.00    0.60
  -3  -1  -2    4.20    0.50
  -3  -1  -2    3.90    0.50
   3   1   2    3.80    0.40
   3   1   2    3.60    0.60
   3   1   2    4.50    0.60
   3   1   2    3.30    0.40
   3   1   2    3.60    0.40
   3   1   2    3.80    0.50
   3   1   2    4.10    0.50
  -4  -1  -2   44.20    3.00
  -4  -1  -2   47.70    2.80
  -4  -1  -2   51.89    2.80
  -4  -1  -2   44.10    2.90
  -4  -1  -2   49.80    2.90
  -4  -1  -2   48.40    2.90
   4   1   2   41.10    2.90
   4   1   2   53.19    2.90
   4   1   2   43.50    2.80
  -5  -1  -2   28.70    1.70
  -5  -1  -2   27.60    1.70
  -5  -1  -2   28.50    1.70
  -5  -1  -2   29.50    1.90
  -5  -1  -2   28.40    1.80
  -5  -1  -2   25.50    2.10
   5   1   2   22.50    1.90
   5   1   2   25.00    1.60
   5   1   2   26.00    1.90
   5   1   2   25.70    1.70
   5   1   2   26.40    1.70
   5   1   2   26.10    2.20
  -6  -1  -2  296.57   16.50
  -6  -1  -2  289.87   16.40
  -6  -1  -2  293.27   16.40
  -6  -1  -2  284.47   16.30
  -6  -1  -2  293.97   16.40
  -6  -1  -2  295.27   16.80
  -6  -1  -2  294.07   16.40
   6   1   2  257.27   16.30
   6   1   2  286.97   16.50
   6   1   2  285.97   16.80
   6   1   2  314.67   16.50
   6   1   2  273.37   16.40
  -7  -1  -2   43.30    3.00
  -7  -1  -2   47.80    3.10
  -7  -1  -2   48.10    3.10
  -7  -1  -2   55.29   30.40
  -7  -1  -2   47.00    3.00
  -7  -1  -2   51.29    3.30
  -7  -1  -2   51.89    3.20
  -7  -1  -2   49.90    3.00
   7   1   2   48.30    3.10
   7   1   2   49.99    3.10
   7   1   2   48.60    2.90
   7   1   2   54.79    3.20
   7   1   2   49.50    3.20
  -8  -1  -2    4.40    0.90
  -8  -1  -2    4.00    0.60
  -8  -1  -2    4.20    0.60
  -8  -1  -2    4.30    0.70
  -8  -1  -2    5.10    0.70
   8   1   2    4.50    0.70
   8   1   2    2.90    0.60
   8   1   2    4.70    0.80
   8   1   2    4.70    0.80
  -9  -1  -2  131.29    7.70
  -9  -1  -2  133.09    7.60
  -9  -1  -2  128.99    7.60
  -9  -1  -2  126.29    7.80
   9   1   2  135.99    7.80
   9   1   2  130.79    7.70
   9   1   2  131.29    7.60
   9   1   2  132.39    7.70
 -10  -1  -2    3.70    0.90
 -10  -1  -2    1.50    0.40
 -10  -1  -2    2.90    0.50
  10   1   2    1.00    0.40
  10   1   2    1.80    0.30
  10   1   2    1.60    0.60
  10   1   2    2.70    0.60
 -11  -1  -2    2.10    0.40
  11   1   2    3.20    0.40
  -9   2   2   25.80    1.60
   8  -2  -2   45.40    2.70
   8  -2  -2   43.90    2.60
   8  -2  -2   40.80    2.80
   8  -2  -2   37.40    2.70
  -8   2   2   45.20    2.60
   7  -2  -2   22.00    1.70
   7  -2  -2   22.10    1.60
   7  -2  -2   23.20    1.70
   7  -2  -2   23.40    1.80
   7  -2  -2   21.20    1.70
  -7   2   2    0.50   25.80
  -7   2   2   22.60    1.60
  -7   2   2   21.10    1.60
   6  -2  -2   18.50    4.80
   6  -2  -2   14.30    1.20
   6  -2  -2   13.00    1.30
   6  -2  -2   13.00    1.20
   6  -2  -2   13.70    1.30
   6  -2  -2   13.70    1.50
  -6   2   2   13.30    1.10
  -6   2   2   14.60    1.20
  -6   2   2   13.40    1.20
  -6   2   2   -3.10   18.80
   5  -2  -2  202.08   11.20
   5  -2  -2  179.68   11.60
   5  -2  -2  194.38   11.30
   5  -2  -2  197.58   11.20
   5  -2  -2  195.28   11.20
  -5   2   2  200.08   11.10
  -5   2   2  191.98   11.10
  -5   2   2  196.48   11.10
   4  -2  -2   52.59    3.60
   4  -2  -2   55.49    3.40
   4  -2  -2   47.00    3.20
   4  -2  -2   52.69    3.10
   4  -2  -2   53.49    3.40
   4  -2  -2   48.00    3.40
  -4   2   2   54.29    3.20
  -4   2   2   48.50    3.10
  -4   2   2   53.19    3.20
  -4   2   2   52.99   11.30
   3  -2  -2    6.30    1.10
   3  -2  -2   10.60    1.20
   3  -2  -2    7.50    0.80
   3  -2  -2    9.40    0.70
   3  -2  -2    9.10    1.00
  -3   2   2   -2.80   19.50
  -3   2   2    8.90    0.80
   2  -2  -2  284.57   16.00
   2  -2  -2  274.87   15.90
   2  -2  -2  284.57   16.10
   2  -2  -2  292.57   16.20
  -2   2   2  293.27   20.80
  -2   2   2  273.37   16.00
   1  -2  -2  173.98    9.50
   1  -2  -2  163.68    9.50
   1  -2  -2  159.78    9.60
  -1   2   2  175.48    9.50
  -1   2   2  168.58   11.60
   0  -2  -2   58.69    3.30
   0   2   2   58.39    3.40
   0   2   2   57.39    3.50
   0   2   2   51.89    4.00
   0   2   2   59.39    3.40
   1   2   2  109.09    6.50
   1   2   2  117.59    6.60
   1   2   2  114.19    6.50
   2   2   2 9999.00  560.34
  -3  -2  -2  644.14   36.60
  -3  -2  -2  620.94   36.70
  -3  -2  -2  650.23   36.60
  -3  -2  -2  629.74   36.60
   3   2   2  656.13   36.60
   3   2   2  716.43   36.70
   3   2   2  630.14   36.60
   3   2   2  664.83   36.50
  -4  -2  -2    8.40    0.80
  -4  -2  -2    8.20    0.90
  -4  -2  -2    8.70    0.70
  -4  -2  -2    8.90    0.70
  -4  -2  -2    7.80    1.00
   4   2   2    8.00    0.60
   4   2   2    8.40    0.70
   4   2   2    7.40    0.80
   4   2   2    6.90    0.90
   4   2   2    8.90    0.90
   4   2   2   13.00    5.50
  -5  -2  -2   11.30    1.20
  -5  -2  -2   12.30    1.10
  -5  -2  -2   12.00    1.00
  -5  -2  -2   11.80    0.90
  -5  -2  -2   10.80    0.90
  -5  -2  -2   12.30    1.00
   5   2   2   11.80    1.00
   5   2   2   12.00    1.10
  -6  -2  -2  363.36   45.80
  -6  -2  -2  299.67   16.90
  -6  -2  -2  326.47   16.90
  -6  -2  -2  293.57   17.20
  -6  -2  -2  302.47   16.80
  -6  -2  -2  294.37   16.90
  -6  -2  -2  306.97   16.80
   6   2   2  282.47   16.80
   6   2   2  268.87   16.80
   6   2   2  277.37   17.10
   6   2   2  300.37   17.00
   6   2   2  300.07   16.80
  -7  -2  -2    6.60    1.00
  -7  -2  -2    4.00    0.80
  -7  -2  -2    6.10    0.80
  -7  -2  -2    5.60    0.70
  -7  -2  -2    5.30    0.70
  -7  -2  -2    4.90    1.40
  -7  -2  -2    5.50    0.70
  -7  -2  -2    4.90    0.80
   7   2   2    4.20    0.70
   7   2   2    4.90    0.60
   7   2   2    6.20    1.60
   7   2   2    7.50    0.90
   7   2   2    5.90    0.70
  -8  -2  -2    5.40    0.70
  -8  -2  -2    4.50    1.00
  -8  -2  -2    6.10    0.80
  -8  -2  -2    6.30    0.80
  -8  -2  -2    6.00    0.80
  -8  -2  -2    3.80    0.70
   8   2   2    7.50    0.90
   8   2   2    7.00    1.00
   8   2   2    5.30    0.70
  -9  -2  -2   31.80    2.40
  -9  -2  -2   30.90    2.20
  -9  -2  -2   31.20    2.10
  -9  -2  -2   31.30    2.10
  -9  -2  -2   31.50    1.90
   9   2   2   30.20    2.10
   9   2   2   31.00    2.20
   9   2   2   32.20    2.20
   9   2   2   31.60    2.10
   9   2   2   26.10    5.80
 -10  -2  -2   11.50    1.20
 -10  -2  -2   13.10    1.20
 -10  -2  -2   14.30    1.00
 -10  -2  -2   12.80    1.50
  10   2   2   15.80    1.30
  10   2   2   16.10    1.30
  10   2   2   14.40    1.00
 -11  -2  -2    0.00    0.20
  11   2   2    0.00    0.60
  -9   3   2    3.40    0.30
   8  -3  -2    4.40    0.60
   8  -3  -2    5.20    0.80
   8  -3  -2    6.50    0.60
   8  -3  -2    5.90    0.60
  -8   3   2    4.70    0.50
  -8   3   2    6.50    0.90
  -8   3   2    7.00    0.60
   7  -3  -2   20.80    1.70
   7  -3  -2   26.80    1.80
   7  -3  -2   21.60    1.90
   7  -3  -2   22.30    1.70
  -7   3   2   23.20    1.60
  -7   3   2   23.30    1.60
   6  -3  -2    9.60    0.90
   6  -3  -2    8.10    1.00
   6  -3  -2    7.80    1.00
   6  -3  -2    7.80    1.00
  -6   3   2    7.90    0.80
  -6   3   2    5.90    0.80
  -6   3   2    8.90    0.90
  -6   3   2    7.10    0.80
   5  -3  -2  122.59    7.30
   5  -3  -2  130.59    7.40
   5  -3  -2  125.49    7.30
   5  -3  -2  122.29    8.00
   5  -3  -2  120.79    7.40
  -5   3   2  123.29    7.20
  -5   3   2  127.19    7.20
  -5   3   2  143.49   19.60
  -5   3   2  117.89    7.30
  -5   3   2  129.39    7.20
   4  -3  -2   74.49    4.70
   4  -3  -2   88.89    5.00
   4  -3  -2   74.59    4.80
   4  -3  -2   83.19    5.30
   4  -3  -2   82.99    5.00
   4  -3  -2   75.89    4.70
  -4   3   2   80.29    4.70
  -4   3   2   95.59   12.80
  -4   3   2   80.89    4.60
  -4   3   2   78.89    4.60
  -4   3   2   77.69    4.60
  -4   3   2   78.69    4.70
  -4   3   2   77.59    4.70
  -4   3   2   74.99    4.70
   3  -3  -2   46.60    3.20
   3  -3  -2   40.70    2.70
   3  -3  -2   48.20    3.10
   3  -3  -2   45.00    2.70
   3  -3  -2   46.00    2.90
  -3   3   2   47.40    2.80
  -3   3   2    3.50   16.80
  -3   3   2   48.90    8.40
   2  -3  -2    8.00    0.90
   2  -3  -2    6.90    0.60
   2  -3  -2    7.00    0.90
  -2   3   2    7.60    0.70
  -2   3   2    9.20    7.60
  -2   3   2    9.60    4.80
   1  -3  -2    1.50    0.60
   1  -3  -2    0.90    0.40
   1  -3  -2    0.80    0.30
  -1   3   2   -2.80    4.50
  -1   3   2    0.90    0.30
  -1   3   2    0.60    2.80
  -1   3   2    0.60    0.60
   0  -3  -2  158.28    8.50
   0  -3  -2  151.28    8.50
   0  -3  -2  152.98    8.60
   0  -3  -2  144.69    8.50
   0   3   2  142.49    8.80
   0   3   2  153.98    8.60
   0   3   2  145.89    8.70
  -1  -3  -2  157.58    9.00
   1   3   2  166.18    9.30
   1   3   2  154.48    9.20
   1   3   2  158.48    9.10
   2   3   2 2139.19  131.29
   2   3   2 2517.55  130.39
  -3  -3  -2   15.90    1.10
  -3  -3  -2   15.30    1.10
  -3  -3  -2   15.80    1.20
  -3  -3  -2   16.40    1.10
  -3  -3  -2   16.70    1.00
   3   3   2   17.00    3.60
   3   3   2   15.80    1.20
   3   3   2   17.70    1.10
   3   3   2   18.80    1.30
  -4  -3  -2  233.38   12.70
  -4  -3  -2  224.48   12.80
  -4  -3  -2  217.48   12.90
  -4  -3  -2  223.88   12.80
   4   3   2  218.88   12.80
   4   3   2  203.38   12.80
   4   3   2  246.98   16.50
   4   3   2  245.58   13.10
  -5  -3  -2   25.80    1.80
  -5  -3  -2   28.20    1.80
  -5  -3  -2   27.90    2.00
  -5  -3  -2   28.10    1.90
   5   3   2   28.40    2.00
   5   3   2   36.90    9.00
   5   3   2   30.40    2.20
   5   3   2   26.00    1.80
   5   3   2   23.80    1.70
   5   3   2   28.30    1.80
  -6  -3  -2   22.40    1.50
  -6  -3  -2   23.00    1.70
  -6  -3  -2   25.70    1.60
  -6  -3  -2   22.90    1.70
  -6  -3  -2   23.20    1.60
  -6  -3  -2   23.40    2.00
  -6  -3  -2   21.00    1.50
   6   3   2   21.10    1.70
   6   3   2   24.80    2.00
   6   3   2   22.20    1.60
   6   3   2   20.50    1.50
   6   3   2   19.70    1.50
   6   3   2   19.30    1.50
  -7  -3  -2   48.40    3.10
  -7  -3  -2   51.39    3.20
  -7  -3  -2   52.79    3.90
  -7  -3  -2   50.79    3.30
  -7  -3  -2   48.30    3.10
  -7  -3  -2   51.49    3.10
   7   3   2   54.89    3.20
   7   3   2   46.70    3.10
   7   3   2   45.70    3.00
   7   3   2   53.29    3.70
   7   3   2   47.60    3.10
  -8  -3  -2   31.90    2.40
  -8  -3  -2   34.00    2.20
  -8  -3  -2   31.20    2.10
  -8  -3  -2   32.70    2.10
  -8  -3  -2   29.60    2.10
  -8  -3  -2   33.10    2.20
   8   3   2   33.10    2.20
   8   3   2   30.10    2.00
   8   3   2   31.30    2.20
   8   3   2   28.20    3.70
   8   3   2   29.10    2.10
  -9  -3  -2   29.40    2.00
  -9  -3  -2   29.00    1.90
  -9  -3  -2   30.90    2.20
  -9  -3  -2   29.90    2.10
  -9  -3  -2   30.80    2.10
   9   3   2   30.00    2.00
   9   3   2   27.70    1.90
   9   3   2   29.50    2.00
 -10  -3  -2   13.20    1.10
 -10  -3  -2   13.30    1.10
 -10  -3  -2   10.40    1.40
  10   3   2   14.10    1.20
  11   3   2   12.20    0.90
   8  -4  -2   15.60    1.10
   8  -4  -2   18.40    1.20
  -8   4   2   16.30    1.10
  -8   4   2   16.80    1.20
   7  -4  -2   29.80    1.90
   7  -4  -2   30.60    2.00
   7  -4  -2   27.30    1.90
  -7   4   2   30.20    1.90
  -7   4   2   31.40    2.00
  -7   4   2   27.90    2.10
  -7   4   2   28.80    1.80
   6  -4  -2   -0.10    0.40
   6  -4  -2    3.00    2.90
   6  -4  -2   -0.20    0.50
   6  -4  -2    0.60    0.50
   6  -4  -2    0.20    0.40
   6  -4  -2    0.30    0.50
   6  -4  -2   -0.10    0.50
  -6   4   2   -0.30    0.50
  -6   4   2    0.10    0.40
  -6   4   2    0.30    0.40
  -6   4   2  -21.30   17.40
  -6   4   2    0.70    0.50
   5  -4  -2    2.30    2.60
   5  -4  -2    6.60    0.80
   5  -4  -2    3.80    0.80
   5  -4  -2    3.30    0.70
   5  -4  -2    4.50    0.60
   5  -4  -2    6.10    0.70
   5  -4  -2    5.50    0.70
  -5   4   2   18.00   12.10
  -5   4   2    5.00    0.70
  -5   4   2    5.30    0.60
  -5   4   2    4.10    0.50
  -5   4   2    5.40    0.70
  -5   4   2    5.20    0.60
  -5   4   2    4.20    0.50
   4  -4  -2  179.18   10.00
   4  -4  -2  174.18   10.60
   4  -4  -2  166.48   10.00
   4  -4  -2  174.48   10.20
   4  -4  -2  172.98   10.40
   4  -4  -2  169.48   10.00
   4  -4  -2  172.48   10.60
  -4   4   2  180.18   10.00
  -4   4   2  166.08    9.90
  -4   4   2  185.08   18.60
  -4   4   2  178.88   10.00
  -4   4   2  180.18   10.10
  -4   4   2  178.18   10.00
  -4   4   2  176.48   10.10
   3  -4  -2    2.50    0.50
   3  -4  -2    5.10    1.30
   3  -4  -2    2.20    0.40
   3  -4  -2    2.70    0.80
   3  -4  -2    2.90    0.40
  -3   4   2    2.10    0.50
  -3   4   2    3.10    0.50
  -3   4   2   -0.80    6.30
  -3   4   2    2.80    0.50
  -3   4   2    2.60    0.40
  -3   4   2   -7.00   17.60
   2  -4  -2  450.55   27.50
   2  -4  -2  469.15   27.60
   2  -4  -2  477.45   27.60
   2  -4  -2  469.65   27.40
  -2   4   2  511.85   30.40
  -2   4   2  536.85   27.50
  -2   4   2  500.85   27.40
   1  -4  -2  122.29    7.70
   1  -4  -2  134.69    7.90
   1  -4  -2  128.19    7.90
  -1   4   2  156.68    9.90
  -1   4   2  150.78   11.20
  -1   4   2  144.59    7.80
   0  -4  -2    1.10    0.40
   0  -4  -2    0.90    0.50
   0  -4  -2    0.80    0.30
   0  -4  -2    0.00    0.40
   0  -4  -2    0.90    0.20
   0   4   2    0.20    2.50
   0   4   2    0.90    0.40
   0   4   2    0.90    0.70
  -1  -4  -2  165.68    9.40
  -1  -4  -2  151.28    9.40
  -1  -4  -2  159.58    9.40
  -1  -4  -2  182.08    9.30
  -1  -4  -2  181.78    9.40
   1   4   2  145.19    9.80
   1   4   2  169.98    9.50
  -2  -4  -2  222.48   12.30
  -2  -4  -2  213.88   12.30
   2   4   2  210.98   13.40
   2   4   2  221.98   12.50
   2   4   2  230.98   12.70
   2   4   2  202.68   12.30
  -3  -4  -2 1066.39   63.39
  -3  -4  -2 1101.59   63.29
  -3  -4  -2 1150.18   63.19
   3   4   2 1179.68   65.29
   3   4   2 1188.38   63.59
   3   4   2 1088.69   63.49
  -4  -4  -2   24.30    1.60
  -4  -4  -2   25.80    1.90
  -4  -4  -2   23.20    1.60
   4   4   2   26.40    1.90
   4   4   2   25.20    1.60
   4   4   2   24.50    1.70
   4   4   2   34.60    5.90
  -5  -4  -2   27.30    1.90
  -5  -4  -2   27.30    2.10
  -5  -4  -2   26.20    1.80
  -5  -4  -2   27.10    1.80
   5   4   2   33.10    7.70
   5   4   2   24.90    2.00
   5   4   2   31.30    2.30
   5   4   2   27.60    1.90
  -6  -4  -2   53.49    3.30
  -6  -4  -2   54.19    3.10
  -6  -4  -2   51.49    3.20
  -6  -4  -2   48.10    3.10
  -6  -4  -2   49.20    3.10
   6   4   2   48.00    3.30
   6   4   2   90.59   15.50
   6   4   2   49.30    3.50
   6   4   2   51.09    3.10
  -7  -4  -2    0.10    1.00
  -7  -4  -2    0.10    0.50
  -7  -4  -2    0.50    0.60
  -7  -4  -2    0.00    0.70
  -7  -4  -2    0.30    0.50
   7   4   2    0.60    0.60
   7   4   2    0.20    0.30
   7   4   2    0.30    0.90
  -8  -4  -2   27.90    2.00
  -8  -4  -2   30.10    2.00
  -8  -4  -2   27.50    1.90
  -8  -4  -2   28.60    2.30
  -8  -4  -2   30.00    2.00
  -8  -4  -2   24.30    2.40
  -8  -4  -2   28.80    2.10
   8   4   2   21.20    3.20
   8   4   2   25.90    1.80
   8   4   2   29.70    2.70
   8   4   2   30.00    2.10
  -9  -4  -2   20.50    1.50
  -9  -4  -2   19.70    1.50
  -9  -4  -2   20.70    1.50
  -9  -4  -2   19.80    1.70
  -9  -4  -2   17.90    1.60
  -9  -4  -2   19.80    1.50
   9   4   2   20.40    1.60
 -10  -4  -2    0.40    0.60
 -10  -4  -2    0.40    0.40
 -10  -4  -2    0.80    0.50
  10   4   2    0.30    0.30
  10   4   2   -0.10    0.40
  11   4   2   30.30    1.90
   8  -5  -2    2.90    0.40
   7  -5  -2    1.40    0.50
   7  -5  -2    1.30    0.30
   7  -5  -2    1.60    0.60
   7  -5  -2    1.60    0.30
   7  -5  -2   -0.10    0.80
  -7   5   2   -0.30    1.60
  -7   5   2    1.10    0.30
  -7   5   2    1.40    0.40
   6  -5  -2   -0.20    0.40
   6  -5  -2   -0.10    0.40
   6  -5  -2   -0.80    0.50
   6  -5  -2   -0.20    0.40
   6  -5  -2    1.00    0.50
  -6   5   2    0.50    0.60
  -6   5   2   -0.50    0.40
  -6   5   2    0.10    0.30
  -6   5   2   -0.60    0.50
  -6   5   2    0.00    0.40
   5  -5  -2    1.90    0.60
   5  -5  -2    4.70    0.70
   5  -5  -2    4.00    0.60
   5  -5  -2    2.40    0.80
   5  -5  -2    4.20    0.70
   5  -5  -2    2.80    1.20
   5  -5  -2    2.60    0.60
  -5   5   2    2.30    0.50
  -5   5   2    7.40   13.70
  -5   5   2    3.10    0.50
  -5   5   2    2.80    0.60
  -5   5   2    3.20    0.60
  -5   5   2    2.70    0.80
  -5   5   2    3.80    0.60
  -5   5   2    2.30    0.50
   4  -5  -2   58.19    3.80
   4  -5  -2   59.69    4.80
   4  -5  -2   58.89    3.60
   4  -5  -2   63.29    3.60
   4  -5  -2   56.19    4.30
   4  -5  -2   59.09    3.70
  -4   5   2   59.29    3.60
  -4   5   2   63.19    3.50
  -4   5   2   64.19   11.60
  -4   5   2   60.19    3.70
  -4   5   2   55.79    3.70
  -4   5   2   55.39    3.80
  -4   5   2   57.49    3.60
  -4   5   2   62.59    3.70
  -4   5   2   53.49    3.60
  -4   5   2   62.89    3.50
   3  -5  -2    3.10    0.50
   3  -5  -2    3.20    0.50
   3  -5  -2    3.90    1.10
   3  -5  -2    2.30    0.80
   3  -5  -2    3.40    0.50
  -3   5   2    3.50    0.60
  -3   5   2    3.50    0.60
  -3   5   2    4.40    6.60
  -3   5   2    2.90    0.40
  -3   5   2    3.40    0.70
  -3   5   2    2.10    0.40
  -3   5   2    3.30    0.50
  -3   5   2    3.60    0.60
  -3   5   2    2.50    0.50
  -3   5   2    3.90    0.50
   2  -5  -2    0.30    0.60
   2  -5  -2    0.10    0.30
   2  -5  -2    0.30    0.20
   2  -5  -2   -0.20    0.70
   2  -5  -2   -0.10    0.30
  -2   5   2    0.20    0.40
  -2   5   2   -0.40    0.40
  -2   5   2   -0.20    0.30
  -2   5   2    0.00    0.40
  -2   5   2    0.10    0.40
  -2   5   2    0.40    0.40
  -2   5   2    0.20    4.30
  -2   5   2   -0.70    0.30
  -2   5   2    0.20    0.40
   1  -5  -2   46.30    2.70
   1  -5  -2   48.80    3.10
   1  -5  -2   47.40    3.00
   1  -5  -2   42.00    2.80
  -1   5   2   56.09    5.90
   0  -5  -2  240.08   12.70
   0  -5  -2  228.78   12.60
   0  -5  -2  210.38   12.60
   0  -5  -2  200.68   12.40
   0   5   2  222.78   13.10
  -1  -5  -2  442.36   22.90
  -1  -5  -2  397.16   22.70
  -1  -5  -2  370.16   22.60
   1   5   2  389.46   23.00
   1   5   2  416.06   23.20
  -2  -5  -2   99.59    5.60
  -2  -5  -2  101.09    5.50
   2   5   2   88.09    5.90
   2   5   2   98.59    6.10
  -3  -5  -2   35.60    2.50
  -3  -5  -2   46.20    2.70
  -3  -5  -2   43.90    2.60
   3   5   2   38.10    2.50
   3   5   2   43.30    6.10
   3   5   2   40.00    2.80
   3   5   2   44.20    3.00
  -4  -5  -2  104.89    6.40
  -4  -5  -2  119.49    6.70
  -4  -5  -2  115.99    6.60
  -4  -5  -2  113.49    6.40
   4   5   2  100.79   11.10
   4   5   2  106.89    6.50
   4   5   2  100.29    6.70
   4   5   2  120.39    7.00
  -5  -5  -2   44.60    2.80
  -5  -5  -2   44.60    2.90
  -5  -5  -2   49.10    3.20
   5   5   2   57.29    9.90
   5   5   2   47.40    3.40
   5   5   2   45.60    3.10
   5   5   2   41.90    3.10
   5   5   2   48.50    2.90
   5   5   2   41.50    2.90
  -6  -5  -2   59.59    3.90
  -6  -5  -2   71.79    4.30
  -6  -5  -2   62.69    3.90
  -6  -5  -2   58.99    3.80
  -6  -5  -2   66.59    3.90
  -6  -5  -2   68.79    4.40
   6   5   2   64.29    4.40
   6   5   2   62.09    3.90
   6   5   2   69.19    4.50
   6   5   2   59.39    3.80
   6   5   2   83.29   13.60
  -7  -5  -2   37.30    2.60
  -7  -5  -2   43.80    3.30
  -7  -5  -2   41.40    2.90
  -7  -5  -2   41.10    2.60
  -7  -5  -2   44.40    2.70
  -7  -5  -2   40.10    2.60
  -7  -5  -2   40.90    2.80
   7   5   2   35.10    3.50
   7   5   2   40.40    3.30
   7   5   2   38.50    2.60
  -8  -5  -2    5.50    0.80
  -8  -5  -2    5.30    0.80
  -8  -5  -2    6.10    1.90
  -8  -5  -2    4.40    0.80
  -8  -5  -2    5.50    0.70
  -8  -5  -2    3.30    1.10
   8   5   2    5.10    1.60
   8   5   2    9.50    3.40
   8   5   2    6.90    0.90
  -9  -5  -2   39.50    2.60
  -9  -5  -2   40.40    2.70
  -9  -5  -2   43.00    2.60
  -9  -5  -2   37.10    2.60
  -9  -5  -2   42.60    2.90
   9   5   2   42.40    2.70
 -10  -5  -2    0.50    0.50
 -10  -5  -2    1.80    0.30
 -10  -5  -2    1.90    0.40
 -10  -5  -2    1.50    0.60
  10   5   2    1.70    0.30
  10   5   2    2.70    0.50
 -11  -5  -2    3.80    0.40
   7  -6  -2   37.60    2.00
   7  -6  -2   35.00    2.10
   7  -6  -2   29.40    2.00
  -7   6   2   33.10    2.10
   6  -6  -2   26.70    1.90
   6  -6  -2   25.80    1.70
   6  -6  -2   24.20    1.70
   6  -6  -2   27.90    1.70
  -6   6   2   21.20    2.00
  -6   6   2   26.40    1.70
  -6   6   2   24.90    1.60
   5  -6  -2    3.80    0.60
   5  -6  -2    4.40    0.60
   5  -6  -2    5.10    0.70
   5  -6  -2    3.40    0.50
   5  -6  -2    2.90    0.60
  -5   6   2    5.10    0.50
  -5   6   2    4.80    0.60
  -5   6   2    5.10    0.60
  -5   6   2    4.20    0.80
  -5   6   2    5.40    0.70
   4  -6  -2    6.30    0.90
   4  -6  -2    6.90    0.90
   4  -6  -2    6.00    0.80
   4  -6  -2    6.00    0.90
  -4   6   2    7.70    0.90
  -4   6   2    6.80    0.90
  -4   6   2    5.60    0.90
  -4   6   2    6.20    0.60
  -4   6   2    7.00    0.90
  -4   6   2    6.70    0.80
  -4   6   2    6.60    0.80
   3  -6  -2   32.80    3.10
   3  -6  -2   29.70    2.70
   3  -6  -2   33.50    2.10
   3  -6  -2   31.60    2.10
   3  -6  -2   32.00    2.20
   3  -6  -2   34.10    2.10
  -3   6   2   36.50    2.30
  -3   6   2   31.40    2.10
  -3   6   2   31.90    2.00
  -3   6   2   28.90    2.10
  -3   6   2   34.90    2.20
  -3   6   2   31.40    2.10
  -3   6   2   31.90    2.30
   2  -6  -2   22.70    1.70
   2  -6  -2   21.90    2.20
   2  -6  -2   22.60    1.60
   2  -6  -2   26.20    1.60
   2  -6  -2   24.20    2.00
  -2   6   2   23.70    1.80
  -2   6   2   25.40    1.80
  -2   6   2   26.10    1.70
  -2   6   2   25.20    1.50
  -2   6   2   24.40    1.70
   1  -6  -2   96.59    5.60
   1  -6  -2   91.89    5.20
   1  -6  -2   91.09    5.10
  -1   6   2   88.69    5.20
  -1   6   2   90.49    5.30
  -1   6   2   86.09    5.30
  -1   6   2   79.89    5.10
  -1   6   2   85.19    5.30
  -1   6   2  102.99    7.50
  -1   6   2   87.59    5.20
   0  -6  -2   48.80    3.10
   0  -6  -2   44.20    2.90
   0  -6  -2   40.20    2.60
   0   6   2   41.10    4.10
   0   6   2   46.70    2.80
   0   6   2   43.60    3.50
  -2  -6  -2   96.69    4.90
  -2  -6  -2   94.49    5.10
   2   6   2   87.49    5.10
   2   6   2   80.49    5.40
   2   6   2   77.79    7.20
   2   6   2   76.89    5.10
   2   6   2   83.69    5.70
   3   6   2   39.60    2.30
  -5  -6  -2  108.99    5.80
  -5  -6  -2   98.09    5.90
  -5  -6  -2   92.79    5.70
  -5  -6  -2  105.49    6.10
   5   6   2   92.79    6.40
   5   6   2   92.19    5.80
   5   6   2  100.39    5.90
   5   6   2   91.79    5.70
   5   6   2   94.99   13.70
   5   6   2   97.49    6.40
   5   6   2  100.89    5.90
  -6  -6  -2    4.20    0.60
  -6  -6  -2    4.80    0.90
  -6  -6  -2    5.30    1.30
  -6  -6  -2    4.90    0.70
  -6  -6  -2    5.20    0.80
  -6  -6  -2    5.00    0.80
   6   6   2    5.60    0.70
   6   6   2    7.00    1.50
   6   6   2    6.70    2.10
   6   6   2   -0.60   10.00
   6   6   2    4.70    5.70
   6   6   2    4.20    1.10
  -7  -6  -2   -0.30    0.50
  -7  -6  -2    0.00    0.60
  -7  -6  -2   -0.10    0.40
  -7  -6  -2    0.70    0.50
  -7  -6  -2    1.20    1.20
   7   6   2    1.40    1.70
   7   6   2    0.40    0.50
   7   6   2    0.40    0.40
   7   6   2    0.00    1.30
   7   6   2   -9.20    8.00
  -8  -6  -2   -0.20    0.40
  -8  -6  -2    0.70    0.80
  -8  -6  -2   -0.20    0.80
  -8  -6  -2    2.00    1.90
   8   6   2    0.50    1.50
   8   6   2    1.20    2.00
   8   6   2    0.40    0.50
  -9  -6  -2    0.30    0.50
  -9  -6  -2    0.30    0.60
  -9  -6  -2    0.40    0.60
  -9  -6  -2    0.10    0.60
  -9  -6  -2    0.40    0.50
   9   6   2    0.70    0.60
   9   6   2    0.20    0.20
 -10  -6  -2    0.20    0.70
 -10  -6  -2    0.20    0.30
 -10  -6  -2    0.00    0.30
  10   6   2   -0.40    0.20
  10   6   2    0.30    0.30
 -11  -6  -2   12.50    0.80
  11   6   2   12.80    0.80
   6  -7  -2    1.10    0.40
   6  -7  -2    0.50    0.20
   6  -7  -2    1.00    0.30
  -6   7   2    0.60    0.40
  -6   7   2   -1.50    1.60
  -6   7   2    0.50    0.20
  -6   7   2    0.40    0.30
   5  -7  -2    1.70    0.50
   5  -7  -2    1.70    0.40
   5  -7  -2    0.10    0.50
   5  -7  -2    1.40    0.50
  -5   7   2    1.40    0.50
  -5   7   2   -1.00    2.30
  -5   7   2    0.80    0.50
  -5   7   2    0.70    0.30
  -5   7   2    0.50    0.40
  -5   7   2    1.00    0.30
   4  -7  -2    7.00    0.80
   4  -7  -2    7.00    0.80
   4  -7  -2    7.60    0.80
  -4   7   2    6.70    0.90
  -4   7   2    7.20    0.80
  -4   7   2    5.40    0.80
  -4   7   2    7.30    0.90
  -4   7   2    6.20    0.70
   3  -7  -2  127.49    8.30
   3  -7  -2  119.19    7.70
   3  -7  -2  138.49    7.80
  -3   7   2  142.19    7.70
  -3   7   2  131.09    7.70
  -3   7   2  141.39    7.80
  -3   7   2  146.99    7.90
  -3   7   2  121.39    7.80
   2  -7  -2   -0.50    0.90
   2  -7  -2    0.30    0.40
  -2   7   2    0.80    0.40
  -2   7   2    1.00    0.50
  -2   7   2    1.10    0.60
  -2   7   2    0.20    0.40
  -2   7   2    1.80    0.40
  -2   7   2    1.00    0.50
  -2   7   2    2.40    4.10
   1  -7  -2   80.89    5.30
   1  -7  -2   85.99    4.70
   1  -7  -2   77.49    4.70
   1  -7  -2   78.19    5.20
  -1   7   2   74.39    4.80
  -1   7   2   82.69    4.90
  -1   7   2   79.89    4.90
  -1   7   2   81.99    4.90
  -1   7   2   85.69    4.90
   0  -7  -2   12.10    1.30
   0  -7  -2   12.00    1.90
   0  -7  -2   10.50    1.00
   0   7   2   11.90    1.10
   0   7   2   13.50    1.10
   0   7   2   11.20    1.10
   0   7   2   11.30    1.00
   0   7   2   12.00    1.00
   0   7   2   10.70    0.90
   0   7   2   10.80    0.90
  -1  -7  -2  114.99    6.10
  -1  -7  -2  105.79    6.50
  -1  -7  -2  111.39    6.70
   1   7   2  113.79    6.40
   1   7   2  106.49    6.20
   1   7   2  105.19    6.30
   1   7   2  103.89    6.30
   1   7   2  102.79    6.20
   1   7   2  108.79    6.20
   1   7   2  105.89    6.30
   1   7   2   97.39    7.00
  -2  -7  -2   16.90    1.80
  -2  -7  -2   20.20    1.20
  -2  -7  -2   18.70    1.60
   2   7   2   16.30    2.10
   2   7   2   16.90    1.40
   2   7   2   17.90    1.20
   2   7   2   15.10    1.30
   2   7   2   19.50    1.30
   2   7   2   18.20    1.30
  -3  -7  -2  118.69    6.10
  -3  -7  -2  107.39    6.20
   3   7   2  107.09    6.00
   3   7   2   97.49    6.90
   3   7   2   86.99    9.90
   3   7   2  108.59    6.10
   3   7   2  106.69    6.20
   3   7   2   93.79    6.10
  -4  -7  -2   46.00    3.00
  -4  -7  -2   44.80    2.80
  -4  -7  -2   48.70    2.90
  -4  -7  -2   52.99    3.30
   4   7   2   48.70    2.90
   4   7   2   48.60    2.80
   4   7   2   48.30    3.00
   4   7   2   41.30    3.60
   4   7   2   43.90    2.90
   4   7   2   44.80    2.80
   4   7   2   42.00    2.80
  -6  -7  -2   24.00    1.80
  -6  -7  -2   23.60    2.20
  -6  -7  -2   28.20    2.60
  -6  -7  -2   26.20    1.80
  -6  -7  -2   22.80    1.80
   6   7   2   21.90    2.70
   6   7   2   23.40    1.80
   6   7   2   40.70   13.30
   6   7   2   27.10    1.90
  -7  -7  -2   28.70    2.00
  -7  -7  -2   32.70    3.10
  -7  -7  -2   25.90    2.20
  -7  -7  -2   27.10    2.00
   7   7   2   28.30    2.00
   7   7   2   27.60    3.10
   7   7   2   26.20    1.90
   7   7   2   27.10    1.90
  -9  -7  -2   25.70    2.10
  -9  -7  -2   27.10    1.80
  -9  -7  -2   25.20    1.80
  -9  -7  -2   22.80    1.70
  -9  -7  -2   28.30    1.80
  -9  -7  -2   25.20    1.70
   9   7   2   27.20    1.90
   9   7   2   28.50    1.80
 -10  -7  -2   51.19    3.10
 -10  -7  -2   55.69    3.20
  10   7   2   55.09    3.20
  -6   8   2   35.60    2.40
   5  -8  -2    0.50    0.20
   5  -8  -2    0.30    0.40
   5  -8  -2    0.60    0.40
  -5   8   2    0.30    0.30
  -5   8   2    0.40    1.60
  -5   8   2    0.50    0.20
  -4   8   2    3.70    3.30
   3  -8  -2   13.50    1.50
   3  -8  -2   15.20    1.20
   3  -8  -2   15.10    1.20
  -3   8   2   14.40    1.40
  -3   8   2   15.30    1.30
  -3   8   2   13.80    1.10
   2  -8  -2    0.30    0.40
   2  -8  -2   -0.50    0.80
   2  -8  -2   -0.40    1.00
  -2   8   2    7.50    6.00
  -2   8   2    0.80    0.70
  -2   8   2    0.20    0.30
  -2   8   2    1.00    0.70
  -2   8   2   -0.40    2.70
  -2   8   2    0.20    0.40
  -2   8   2    0.30    0.30
   1  -8  -2   22.60    2.20
   1  -8  -2   24.60    1.60
   1  -8  -2   24.80    1.60
  -1   8   2   26.50    1.80
  -1   8   2   26.70    1.80
  -1   8   2   23.60    1.60
  -1   8   2   21.40    1.80
  -1   8   2   26.70    1.90
  -1   8   2   25.80    1.70
   0  -8  -2   26.10    2.40
   0  -8  -2   29.40    1.80
   0  -8  -2   27.10    1.90
   0  -8  -2   28.40    3.00
   0   8   2   25.70    1.80
   0   8   2   29.00    1.90
   0   8   2   29.60    2.00
   0   8   2   29.50    2.10
   0   8   2   28.70    2.10
  -1  -8  -2    4.40    1.50
  -1  -8  -2    3.90    0.80
  -1  -8  -2    4.80    0.70
  -1  -8  -2    6.20    0.70
   1   8   2    5.50    0.60
   1   8   2    2.60    4.40
   1   8   2    4.80    0.70
   1   8   2    1.10    3.40
   1   8   2    6.10    0.70
   1   8   2    6.20    1.00
   1   8   2    4.50    0.60
   1   8   2    5.00    0.80
   1   8   2    2.30    1.60
  -2  -8  -2    1.50    1.30
  -2  -8  -2    1.70    0.80
  -2  -8  -2    1.60    0.40
  -2  -8  -2    1.30    0.40
   2   8   2    1.20    0.40
   2   8   2    1.90    1.20
   2   8   2    1.70    0.50
   2   8   2   -0.20    2.70
   2   8   2    2.00    0.50
   2   8   2    1.70    0.40
   2   8   2    1.70    1.50
   2   8   2    6.30    3.40
   2   8   2    1.50    0.40
   3   8   2   13.00    1.60
  -4  -8  -2    5.50    0.80
  -4  -8  -2    6.60    1.00
  -4  -8  -2    5.00    1.00
  -4  -8  -2    9.10    1.60
  -4  -8  -2    7.20    0.90
   4   8   2    6.50    0.60
   4   8   2    7.70    1.10
   4   8   2    5.50    4.00
   4   8   2    7.70    1.70
   4   8   2    7.40    0.70
   4   8   2    6.00    0.80
   4   8   2    6.90    0.80
  -6  -8  -2    0.50    0.60
  -6  -8  -2    0.30    0.60
  -6  -8  -2   -0.70    1.00
  -6  -8  -2    0.40    0.60
  -6  -8  -2    0.90    0.50
   6   8   2   -4.00    3.30
   6   8   2    9.20    6.20
   6   8   2    1.30    1.80
   6   8   2    0.30    0.40
   6   8   2    0.40    0.40
  -9  -8  -2    0.90    0.70
  -9  -8  -2    1.20    0.30
  -9  -8  -2    1.50    0.40
  -9  -8  -2    0.30    0.50
  -9  -8  -2    0.80    0.70
   9   8   2    1.40    0.40
   9   8   2    1.10    0.30
 -10  -8  -2   59.09    3.40
  -5   9   2    3.60    1.10
   4  -9  -2    6.70    0.60
  -4   9   2    5.20    0.60
  -4   9   2    5.50    0.50
  -4   9   2    4.50    0.50
   3  -9  -2   30.80    1.90
   3  -9  -2   28.90    1.80
   3  -9  -2   31.80    1.90
  -3   9   2   28.70    2.00
  -3   9   2   28.30    1.90
   2  -9  -2   24.10    1.70
   2  -9  -2   27.10    1.80
  -2   9   2   27.70    1.90
  -2   9   2   27.80    1.80
  -2   9   2   23.60    1.70
  -2   9   2   26.90    1.90
  -2   9   2   28.90    1.90
   1  -9  -2   30.40    2.00
   1  -9  -2   31.20    2.00
   1  -9  -2   31.80    2.00
  -1   9   2   30.30    2.20
  -1   9   2   30.90    2.00
  -1   9   2   29.90    2.10
   0  -9  -2  104.69    7.40
   0  -9  -2  125.09    6.80
   0   9   2  123.09    7.20
   0   9   2  122.69    6.80
   0   9   2  112.59    7.00
  -1  -9  -2    4.80    0.60
  -1  -9  -2    3.30    1.20
   1   9   2    2.90    0.50
   1   9   2    4.80    0.60
   1   9   2    0.00    3.50
   1   9   2    4.10    3.20
   1   9   2    3.20    0.50
   1   9   2    3.90    0.70
   1   9   2    3.10    0.60
  -2  -9  -2   91.19    6.20
  -2  -9  -2  108.69    5.70
   2   9   2  107.59    5.70
   2   9   2  105.49    5.90
   2   9   2   86.69    5.70
   2   9   2   97.39   10.00
   2   9   2   97.39    5.70
   2   9   2   86.79    5.80
   2   9   2   95.89    5.70
  -3  -9  -2  214.98   11.80
  -3  -9  -2  218.38   11.80
  -3  -9  -2  186.18   12.30
  -3  -9  -2  185.58   11.80
   3   9   2  223.38   11.80
   3   9   2  209.78   11.80
   3   9   2  226.18   11.80
   3   9   2  187.98   11.90
  -4  -9  -2   57.59    3.60
  -4  -9  -2   57.99    3.60
  -4  -9  -2   55.19    3.60
  -4  -9  -2   58.39    4.30
   4   9   2   61.89    3.80
   4   9   2   51.29    3.70
   4   9   2   57.69    3.50
   4   9   2   66.59    3.60
   4   9   2   52.09    4.70
   4   9   2   61.79    3.50
  -5  -9  -2   14.50    1.20
  -5  -9  -2   12.70    2.10
  -5  -9  -2   13.00    1.40
   5   9   2   13.40    2.30
   5   9   2   17.90    4.50
   5   9   2   14.50    1.20
  -6  -9  -2   23.70    1.70
  -6  -9  -2   25.10    1.80
  -6  -9  -2   22.30    1.80
  -6  -9  -2   25.60    1.80
  -6  -9  -2   26.90    2.80
   6   9   2   21.10    1.50
   6   9   2   26.80    1.90
  -8  -9  -2   34.60    2.10
  -8  -9  -2   30.20    2.30
  -8  -9  -2   33.70    2.30
  -8  -9  -2   35.90    2.20
  -8  -9  -2   29.80    2.10
   8   9   2   35.80    2.20
   8   9   2   30.90    2.00
   8   9   2   37.70    2.20
  -9  -9  -2    6.20    0.70
  -9  -9  -2    5.40    0.60
  -9  -9  -2    6.20    0.70
  -9  -9  -2    6.10    0.60
   9   9   2    5.30    0.50
   9   9   2    4.60    0.50
   3 -10  -2    9.30    0.70
   3 -10  -2    9.30    0.60
  -3  10   2    8.80    0.70
  -3  10   2    5.40    2.00
  -3  10   2    7.40    0.60
   2 -10  -2    3.80    0.50
   2 -10  -2    3.20    0.60
  -2  10   2    4.10    0.60
  -2  10   2    1.70    2.20
  -2  10   2    3.40    0.40
  -2  10   2    4.10    0.70
  -2  10   2    2.60    0.30
  -2  10   2    1.90    3.10
   1 -10  -2    7.90    0.80
   1 -10  -2   10.00    0.90
   1 -10  -2    9.60    0.90
  -1  10   2    7.30    3.00
  -1  10   2   10.30    0.90
  -1  10   2    7.70    0.80
  -1  10   2   10.30    1.10
  -1  10   2   10.80    0.80
   0 -10  -2    0.40    0.40
   0 -10  -2    0.40    0.50
   0  10   2   -0.10    0.30
   0  10   2    0.30    0.40
   0  10   2    0.00    0.50
   0  10   2   -0.10    1.10
   0  10   2   -0.30    3.30
   0  10   2    0.20    0.40
  -1 -10  -2    2.00    0.60
  -1 -10  -2    1.10    0.40
  -1 -10  -2    1.20    0.50
   1  10   2    0.90    0.80
   1  10   2   -0.90    3.00
   1  10   2    2.10    0.40
   1  10   2    2.00    0.40
   1  10   2    0.20    3.50
   1  10   2    2.20    0.40
  -2 -10  -2   92.49    5.60
  -2 -10  -2   90.19    5.30
  -2 -10  -2   90.99    5.30
   2  10   2   79.49    5.30
   2  10   2   88.49    5.20
   2  10   2   95.49    5.30
   2  10   2   94.89    5.40
   2  10   2   79.99    8.90
  -3 -10  -2    1.90    0.80
  -3 -10  -2    1.50    0.50
  -3 -10  -2    2.20    0.70
  -3 -10  -2    2.40    0.60
   3  10   2    2.10    0.50
   3  10   2    1.10    2.40
   3  10   2    2.00    0.60
   3  10   2    2.20    0.60
   3  10   2    2.30    0.40
  -4 -10  -2   13.10    1.10
  -4 -10  -2   12.90    1.20
   4  10   2   17.80    3.80
   4  10   2   14.10    1.00
   4  10   2   13.40    1.20
   4  10   2   11.00    1.00
   4  10   2   16.40    1.50
  -5 -10  -2   52.79    3.80
  -5 -10  -2   62.39    3.60
  -5 -10  -2   57.59    3.60
  -5 -10  -2   58.69    3.60
   5  10   2   57.59    3.40
   5  10   2   60.39    3.50
  -6 -10  -2   57.69    3.70
  -6 -10  -2   64.99    3.70
   6  10   2   57.69    3.60
   6  10   2   58.49    3.50
  -7 -10  -2   26.50    1.80
  -7 -10  -2   20.90    1.50
  -7 -10  -2   26.10    1.60
   7  10   2   24.00    1.50
  -8 -10  -2    0.60    0.30
  -8 -10  -2    0.30    0.30
   8  10   2    0.20    0.20
   8  10   2    0.20    0.20
   8  10   2   -0.10    0.30
  -9 -10  -2    7.60    0.60
   9  10   2    9.00    0.60
  -2  11   2   -0.10    1.10
  -2  11   2    0.00    1.00
  -2  11   2    0.20    0.20
  -1  11   2    2.80    2.20
  -1  11   2    3.40    0.40
  -1  11   2    3.60    0.40
  -1  11   2    2.30    0.40
   0 -11  -2    9.70    0.80
   0 -11  -2   11.70    0.90
   0  11   2   11.40    0.80
   0  11   2    9.50    0.70
   0  11   2    8.80    0.70
   0  11   2    8.50    2.40
   0  11   2   10.70    1.00
   1  11   2   39.60    2.50
   1  11   2   43.00    5.50
  -2 -11  -2   24.80    1.60
  -2 -11  -2   21.00    1.60
   2  11   2   26.50    1.60
   2  11   2   18.70    3.60
   2  11   2   22.80    1.50
  -3 -11  -2   24.80    1.70
  -3 -11  -2   24.10    1.60
  -3 -11  -2   24.00    1.70
   3  11   2   22.80    1.70
   3  11   2   33.90    5.10
   3  11   2   25.40    1.60
   3  11   2   24.10    1.90
  -4 -11  -2   21.70    1.50
  -4 -11  -2   17.70    1.40
   4  11   2   20.70    3.80
   4  11   2   22.20    1.40
   4  11   2   21.00    1.40
   6  11   2   11.60    4.80
  -7 -11  -2   36.70    2.30
   7  11   2   39.20    2.30
  -8 -11  -2    0.90    0.20
   0  12   2    0.60    1.20
   0  12   2    0.20    0.30
   0  12   2    0.40    0.10
   0  12   2    0.20    0.50
   1  12   2    3.10    1.00
  -2 -12  -2    0.00    0.20
   2  12   2    0.00    0.50
   2  12   2   -0.40    0.80
   2  12   2    0.10    1.80
   2  12   2    0.10    0.20
  -3 -12  -2  123.19    7.30
  -3 -12  -2  131.99    7.50
   3  12   2  133.89    7.40
   3  12   2  127.09    7.50
  -4 -12  -2    2.70    0.60
   4  12   2    4.40    0.50
   4  12   2    1.30    2.20
   5  12   2   11.20    0.80
  -6 -12  -2   15.30    1.20
   6  12   2   18.10    1.10
   4  11  -3    2.00    0.30
  -3 -11   3    6.50    0.50
  -3 -11   3    4.80    0.50
   2  11  -3    0.40    0.20
  -2 -11   3    0.50    0.30
  -2 -11   3    0.50    0.20
  -1 -11   3    1.50    0.30
  -1 -11   3    0.90    0.20
   0  11  -3    0.10    0.30
   0 -11   3    0.20    0.30
   0 -11   3    0.10    0.20
  -1  11  -3   -0.50    0.30
   6  10  -3    0.10    0.10
  -6 -10   3   -0.10    0.20
   5  10  -3    0.10    0.20
   5  10  -3    0.20    0.20
  -5 -10   3    0.40    0.30
  -5 -10   3    0.20    0.30
   4  10  -3   -0.20    0.40
   4  10  -3    0.00    0.20
  -4 -10   3   -0.20    0.40
  -4 -10   3    0.10    0.30
  -4 -10   3   -0.10    0.20
  -4 -10   3    0.30    0.60
   3  10  -3    4.80    0.50
  -3 -10   3    3.50    0.50
  -3 -10   3    2.30    0.90
   2  10  -3    0.70    0.30
  -2 -10   3    1.20    0.60
  -2 -10   3    1.00    0.50
  -2 -10   3    1.20    0.40
  -2 -10   3    0.90    0.60
  -2 -10   3    0.90    0.40
   1  10  -3   21.70    1.30
  -1 -10   3   22.20    1.60
  -1 -10   3   21.50    1.40
  -1 -10   3   17.50    1.40
   0  10  -3    0.00    0.60
   0  10  -3   -0.30    2.20
   0  10  -3    0.60    0.20
   0  10  -3    0.30    0.40
   0 -10   3    0.20    1.10
   0 -10   3    0.10    0.40
   0 -10   3    0.80    0.40
   0 -10   3    0.70    0.50
   0 -10   3    0.70    0.30
  -1  10  -3   -1.50    1.70
   2 -10   3    6.30    0.60
   2 -10   3    7.10    0.80
   2 -10   3    4.40    0.50
   2 -10   3    5.30    0.60
  -3  10  -3   -0.30    0.40
  -3  10  -3    0.30    1.40
   3 -10   3    0.30    0.20
   3 -10   3    0.20    0.20
   7   9  -3    1.10    0.20
  -7  -9   3    0.90    0.20
   6   9  -3   81.39    4.80
  -6  -9   3   85.49    4.80
   5   9  -3    1.70    0.70
  -5  -9   3    3.20    1.10
  -5  -9   3    1.80    0.50
   4   9  -3    8.10    0.70
   4   9  -3    7.80    0.90
  -4  -9   3    8.60    1.00
  -4  -9   3    5.50    0.70
  -4  -9   3    6.50    0.70
  -4  -9   3    7.80    1.00
   3   9  -3    6.80    0.90
   3   9  -3   11.40    2.30
   3   9  -3    7.70    0.80
  -3  -9   3    7.10    0.90
  -3  -9   3    8.40    0.90
  -3  -9   3    5.10    0.80
  -3  -9   3    7.50    1.00
   2   9  -3   36.70    3.90
   2   9  -3   38.80    2.40
  -2  -9   3   40.40    2.60
   1   9  -3    0.70    0.40
   1   9  -3    1.70    0.70
   1   9  -3    1.50    0.50
   1   9  -3   -1.40    2.10
  -1  -9   3    1.10    0.50
  -1  -9   3   -0.10    0.60
  -1  -9   3    0.10    0.60
  -1  -9   3   -0.10    1.00
  -1  -9   3    0.70    0.60
   0   9  -3   -0.20    1.00
   0   9  -3    1.10    0.40
   0   9  -3    1.30    0.40
   0   9  -3   -1.30    2.30
   0  -9   3    0.90    0.60
   0  -9   3    1.30    0.60
   0  -9   3    0.60    0.70
   0  -9   3    1.40    0.90
   0  -9   3    1.00    0.40
  -1   9  -3    0.80    0.40
  -1   9  -3    1.00    0.40
  -1   9  -3    5.50    2.90
  -1   9  -3   -0.10    3.90
   1  -9   3    0.20    0.60
   1  -9   3    1.20    0.50
   1  -9   3    0.50    0.50
   1  -9   3    0.20    0.50
   1  -9   3    0.70    0.60
  -2   9  -3    1.30    1.50
  -2   9  -3    1.80    0.40
   2  -9   3    1.50    0.60
   2  -9   3    1.30    0.50
   2  -9   3    0.60    0.60
   2  -9   3    1.70    0.50
   2  -9   3    1.30    0.50
  -3   9  -3    0.10    0.30
  -3   9  -3   -0.10    1.90
   3  -9   3    0.90    0.40
   3  -9   3    0.20    0.40
   3  -9   3    0.50    0.30
   3  -9   3    0.20    0.70
   3  -9   3    0.50    0.50
  -4   9  -3   57.49    4.70
   4  -9   3   63.69    3.50
   4  -9   3   66.69    3.50
   4  -9   3   58.29    3.50
   4  -9   3   52.09    3.50
  -5   9  -3   -0.80    1.40
   5  -9   3    0.60    0.30
   8   8  -3   29.20    1.70
  -8  -8   3   28.00    1.70
  -7  -8   3    7.30    0.70
   6   8  -3   12.90    1.20
   6   8  -3   12.70    1.10
   6   8  -3   15.50    1.30
  -6  -8   3   14.70    1.20
  -6  -8   3   16.80    1.20
   5   8  -3   21.80    1.60
   5   8  -3   18.20    1.40
  -5  -8   3   15.80    1.40
  -5  -8   3   17.70    1.40
  -5  -8   3   19.30    1.40
  -5  -8   3   19.50    1.60
   4   8  -3   85.09    5.40
   4   8  -3   83.09    5.00
   4   8  -3   90.19    4.90
  -4  -8   3   71.89    4.90
   3   8  -3  516.65   40.40
   3   8  -3  526.45   27.80
  -3  -8   3  419.16   27.70
  -3  -8   3  518.85   27.80
   2   8  -3    2.10    0.60
   2   8  -3    2.10    0.60
   2   8  -3    5.50   16.50
   2   8  -3    2.30    0.40
   2   8  -3    2.60    1.70
  -2  -8   3    1.20    0.60
  -2  -8   3    1.90    0.60
  -2  -8   3    3.20    2.00
  -2  -8   3    2.30    0.50
  -2  -8   3    0.70    0.60
  -2  -8   3    2.30    0.60
   1   8  -3  110.69   35.40
   1   8  -3   89.99    5.20
   1   8  -3   81.49    5.00
  -1  -8   3   75.79    6.10
  -1  -8   3   87.69    5.10
  -1  -8   3   94.59    5.20
  -1  -8   3   74.99    5.10
  -1  -8   3   83.99    5.10
  -1  -8   3   87.79    5.00
   0   8  -3   26.70   14.50
   0   8  -3   30.20    2.00
   0   8  -3   32.10    2.00
   0  -8   3   24.60    3.30
   0  -8   3   26.10    2.00
   0  -8   3   31.90    2.00
   0  -8   3   27.20    2.10
   0  -8   3   30.90    2.10
   0  -8   3   33.90    2.20
  -1   8  -3   39.20   13.80
  -1   8  -3   47.40    3.10
   1  -8   3   50.49    2.90
   1  -8   3   40.30    4.20
   1  -8   3   46.40    3.00
  -2   8  -3    1.70    0.50
  -2   8  -3    5.80   13.00
  -2   8  -3    2.60    0.50
   2  -8   3    2.20    0.60
   2  -8   3    2.50    0.50
   2  -8   3    3.40    0.50
   2  -8   3    3.40    0.60
  -3   8  -3    1.60    0.40
  -3   8  -3    1.20    0.40
  -3   8  -3   -1.00    1.90
   3  -8   3    0.90    0.40
   3  -8   3    1.30    0.50
   3  -8   3    1.30    0.60
  -4   8  -3    1.20    0.40
  -4   8  -3    0.50    2.50
   4  -8   3    0.70    0.60
   4  -8   3    1.20    0.50
   4  -8   3    0.40    0.50
   4  -8   3    0.70    0.40
  -5   8  -3   10.50    0.80
  -5   8  -3    7.80    2.20
   5  -8   3   11.50    0.90
   5  -8   3   13.20    0.90
   5  -8   3   11.80    0.90
  -6   8  -3    0.60    0.90
  -6   8  -3   -1.40    1.50
   6  -8   3    0.60    0.20
   6  -8   3    1.20    0.30
   8   7  -3    0.20    0.40
  -8  -7   3    0.50    0.20
   7   7  -3   89.59    5.80
   7   7  -3  101.39    5.90
  -7  -7   3  106.79    6.10
   6   7  -3   12.20    1.10
   6   7  -3   13.40    1.00
  -6  -7   3   13.40    1.20
  -6  -7   3   10.90    0.90
  -6  -7   3   11.10    1.20
   5   7  -3   17.20    1.40
   5   7  -3   19.60    1.60
  -5  -7   3   16.30    1.40
  -5  -7   3   16.70    1.30
  -5  -7   3   17.50    1.50
  -5  -7   3   17.00    1.50
  -5  -7   3   17.00    1.50
  -5  -7   3   16.80    1.60
  -5  -7   3    8.90    5.70
   4   7  -3   67.09    4.80
   4   7  -3   65.39    4.00
   4   7  -3   67.89    4.20
  -4  -7   3   63.09    4.10
  -4  -7   3   69.49    4.20
  -4  -7   3   64.19    4.00
  -4  -7   3   68.79    4.10
   3   7  -3   65.59    4.10
   3   7  -3   60.29    5.00
   3   7  -3   40.40   18.00
   3   7  -3   64.39    4.00
  -3  -7   3   67.99    4.00
  -3  -7   3   65.79    4.10
  -3  -7   3   67.09    4.00
  -3  -7   3   66.99    4.10
   2   7  -3   34.90   14.30
   2   7  -3   35.20    2.10
   2   7  -3   39.10    2.20
   2   7  -3   34.10    2.20
   2   7  -3   32.00    2.70
  -2  -7   3   32.40    3.30
  -2  -7   3   38.50    2.30
  -2  -7   3   28.90    2.60
  -2  -7   3   35.10    2.30
  -2  -7   3   32.10    2.40
  -2  -7   3   30.00    2.20
  -2  -7   3   35.70    2.30
  -2  -7   3   36.40    3.30
   1   7  -3  218.08   13.10
   1   7  -3  240.68   13.00
   1   7  -3  248.68   13.10
   1   7  -3  232.98   22.80
   1   7  -3  206.18   13.40
  -1  -7   3  237.68   13.70
  -1  -7   3  216.88   13.80
  -1  -7   3  243.68   13.10
  -1  -7   3  219.28   13.10
   0   7  -3  213.48   10.90
   0   7  -3  188.68   10.90
   0   7  -3  176.58   19.60
   0  -7   3  201.68   11.00
   0  -7   3  171.28   11.70
   0  -7   3  180.08   11.60
  -1   7  -3   38.40    2.40
  -1   7  -3   32.40    2.30
  -1   7  -3   33.70   11.40
   1  -7   3   35.80    2.30
   1  -7   3   35.60    2.30
   1  -7   3   36.90    2.40
  -2   7  -3   43.20    2.60
  -2   7  -3   33.80   13.80
  -2   7  -3   39.30    2.60
  -2   7  -3   41.80    2.70
   2  -7   3   36.50    3.80
   2  -7   3   41.40    2.70
   2  -7   3   46.90    2.70
   2  -7   3   46.00    2.70
   2  -7   3   43.30    2.70
  -3   7  -3    1.40    0.50
  -3   7  -3    1.80    0.40
  -3   7  -3   -6.80   12.80
  -3   7  -3    1.30    0.60
   3  -7   3    1.60    0.40
   3  -7   3    0.90    0.50
   3  -7   3    3.00    2.00
   3  -7   3    1.90    0.50
   3  -7   3    0.80    0.50
  -4   7  -3    0.80    0.40
  -4   7  -3    0.00    0.40
  -4   7  -3   -1.10    3.10
   4  -7   3    0.80    0.50
   4  -7   3    1.40    0.60
   4  -7   3    1.40    0.60
   4  -7   3    1.00    0.50
  -5   7  -3    0.10    3.00
  -5   7  -3   -0.40    0.40
   5  -7   3    0.30    0.50
   5  -7   3    0.20    0.50
   5  -7   3    0.40    0.40
   5  -7   3    0.00    0.40
  -6   7  -3   10.00    0.80
   6  -7   3   12.80    0.90
   6  -7   3   10.00    0.90
   6  -7   3   13.00    0.90
   9   6  -3   13.70    0.90
  -8  -6   3   17.30    1.20
  -8  -6   3   18.00    1.20
   7   6  -3   16.00    1.40
   7   6  -3   13.90    1.30
  -7  -6   3   13.80    1.10
  -7  -6   3   14.30    1.50
  -7  -6   3   12.90    1.30
   6   6  -3   27.70    2.00
   6   6  -3   28.50    2.00
   6   6  -3   25.30    1.80
  -6  -6   3   27.00    1.80
  -6  -6   3   26.30    1.90
  -6  -6   3   28.00    2.00
  -6  -6   3   26.70    1.90
   5   6  -3  244.98   14.00
   5   6  -3  229.08   13.90
   5   6  -3  254.67   14.20
  -5  -6   3  243.68   14.10
  -5  -6   3  230.78   14.90
  -5  -6   3  258.77   14.20
  -5  -6   3  266.87   14.10
  -5  -6   3  236.78   14.00
  -5  -6   3  240.78   14.00
   4   6  -3   26.70   19.80
   4   6  -3   24.60    1.70
   4   6  -3   26.40    1.90
   4   6  -3   25.80    3.70
   4   6  -3   25.80    1.80
  -4  -6   3   24.90    1.80
  -4  -6   3   22.00    1.90
  -4  -6   3   24.00    1.80
  -4  -6   3   24.20    2.20
  -4  -6   3   27.50    2.80
  -4  -6   3   26.60    1.90
  -4  -6   3   30.50    2.10
  -4  -6   3   22.90    2.90
   3   6  -3   54.69    6.00
   3   6  -3   62.29   15.90
   3   6  -3   50.29    3.20
   3   6  -3   52.79    3.30
  -3  -6   3   54.29    3.30
  -3  -6   3   47.50    3.20
  -3  -6   3   52.89    3.30
  -3  -6   3   53.09    3.40
  -3  -6   3   51.19    3.90
  -3  -6   3   55.69    3.30
  -3  -6   3   52.09    4.20
   2   6  -3    6.20    0.80
   2   6  -3    5.30    0.70
   2   6  -3    6.90    0.80
   2   6  -3    7.00    0.80
  -2  -6   3    6.40    0.90
  -2  -6   3    4.60    1.30
  -2  -6   3    4.70    0.70
  -2  -6   3    7.10    0.80
  -2  -6   3    6.80    1.00
  -2  -6   3    6.20    0.90
   1   6  -3   35.60    2.20
   1   6  -3   34.70   10.20
   1   6  -3   29.80    2.00
   1   6  -3   31.10    2.10
   1   6  -3   30.90    2.20
   1   6  -3   33.30    2.20
  -1  -6   3   34.20    2.20
  -1  -6   3   35.80    2.80
  -1  -6   3   33.90    3.00
  -1  -6   3   37.50    2.30
  -1  -6   3   29.90    2.10
  -1  -6   3   35.70    2.10
  -1  -6   3   35.20    2.10
  -1  -6   3   28.80    2.20
   0   6  -3   22.00    1.50
   0   6  -3   21.90    1.50
   0   6  -3   19.90    1.40
   0   6  -3   21.00    1.50
   0   6  -3   18.60    9.90
   0  -6   3   24.10    1.50
   0  -6   3   20.00    1.50
   0  -6   3   27.30    2.50
   0  -6   3   24.60    1.60
   0  -6   3   21.00    2.30
  -1   6  -3   27.90    1.90
  -1   6  -3   29.40    1.90
   1  -6   3   25.00    1.80
   1  -6   3   24.00    2.60
   1  -6   3   28.70    1.90
   1  -6   3   26.60    2.50
   1  -6   3   30.10    1.80
   1  -6   3   27.80    1.80
  -2   6  -3    5.40    9.70
  -3   6  -3  298.37   17.20
  -3   6  -3  311.67   17.10
  -3   6  -3  297.77   25.70
  -3   6  -3  307.87   17.30
   3  -6   3  270.37   17.80
   3  -6   3  329.67   17.20
   3  -6   3  274.07   17.20
   3  -6   3  320.97   17.20
  -4   6  -3    1.00    0.60
  -4   6  -3    1.30    0.50
  -4   6  -3    1.10    0.50
  -4   6  -3   -7.70   25.40
  -4   6  -3    0.90    0.70
   4  -6   3    1.70    1.80
   4  -6   3    0.70    0.50
   4  -6   3    0.50    0.40
   4  -6   3    0.90    0.40
   4  -6   3    0.30    0.50
  -5   6  -3    2.30    0.60
  -5   6  -3    3.30    0.90
  -5   6  -3    3.90    0.70
  -5   6  -3    3.90    0.60
   5  -6   3    4.30    0.60
   5  -6   3    4.10    0.60
   5  -6   3    2.80    0.50
   5  -6   3    4.20    0.50
   5  -6   3    3.00    0.60
  -6   6  -3    2.30    1.20
  -6   6  -3    2.50    0.50
  -6   6  -3    2.30    0.50
   6  -6   3    2.50    0.40
   6  -6   3    2.40    0.50
   6  -6   3    2.50    0.50
   6  -6   3    1.90    0.60
   6  -6   3    2.60    0.50
  -7   6  -3    0.60    0.20
   7  -6   3    0.40    0.30
   7  -6   3   -0.10    0.30
  -8   6  -3   -0.70    1.60
   8  -6   3    0.10    0.20
   9   5  -3    6.10    0.60
  -9  -5   3    6.00    0.50
   8   5  -3    1.90    0.70
  -8  -5   3    3.60    0.50
  -8  -5   3    4.60    0.60
   7   5  -3    3.50    0.90
   7   5  -3    3.00    0.50
   7   5  -3    4.60    0.60
  -7  -5   3    3.20    0.70
  -7  -5   3    4.00    1.30
  -7  -5   3    3.80    0.50
   6   5  -3  178.68   10.00
   6   5  -3  186.48   10.10
   6   5  -3  178.98   10.00
  -6  -5   3  177.58   10.10
  -6  -5   3  168.38   10.00
  -6  -5   3  163.08    9.90
  -6  -5   3  155.98   10.00
   5   5  -3   13.00    1.20
   5   5  -3   11.70    1.10
   5   5  -3   13.10    1.30
   5   5  -3   13.60    2.50
  -5  -5   3   10.70    1.20
  -5  -5   3   11.10    1.10
  -5  -5   3    9.70    1.20
  -5  -5   3   11.30    1.10
  -5  -5   3   10.00    1.40
   4   5  -3    0.00    1.30
   4   5  -3    0.60    0.60
   4   5  -3   -0.80    1.20
  -4  -5   3   -0.30    0.50
  -4  -5   3    1.00    0.50
  -4  -5   3    0.00    0.60
  -4  -5   3    0.00    0.60
  -4  -5   3    1.10    0.50
  -4  -5   3    1.20    0.60
  -4  -5   3    0.30    1.40
   3   5  -3  284.57   26.50
   3   5  -3  264.77   15.60
   3   5  -3  280.67   15.60
   3   5  -3  285.67   15.80
  -3  -5   3  285.57   15.80
  -3  -5   3  256.87   15.60
  -3  -5   3  298.87   15.70
  -3  -5   3  280.67   15.80
  -3  -5   3  270.87   15.70
  -3  -5   3  256.37   15.70
   2   5  -3    8.50    0.80
   2   5  -3    7.80    0.90
   2   5  -3    4.00    9.20
   2   5  -3    8.20    0.80
   2   5  -3    8.80    0.80
   2   5  -3    7.20    1.30
  -2  -5   3    9.20    1.50
  -2  -5   3    8.40    0.80
  -2  -5   3    9.00    1.00
  -2  -5   3    8.30    1.20
  -2  -5   3    7.30    0.80
  -2  -5   3    8.20    0.80
  -2  -5   3    7.90    0.80
  -2  -5   3    7.90    1.00
   1   5  -3    2.10    0.50
   1   5  -3    6.30    7.00
   1   5  -3    1.60    0.50
   1   5  -3    1.50    0.40
   1   5  -3    2.90    0.50
  -1  -5   3    3.20    1.00
  -1  -5   3    2.80    0.50
  -1  -5   3    2.20    0.40
  -1  -5   3    2.00    0.50
  -1  -5   3    2.70    0.60
  -1  -5   3    2.00    0.90
   0   5  -3   59.19    3.90
   0   5  -3   63.99    9.60
   0  -5   3   65.09    4.30
   0  -5   3   70.99    3.90
   0  -5   3   61.29    3.90
   0  -5   3   64.89    4.40
   0  -5   3   73.89    3.90
  -1   5  -3  103.09    6.10
  -1   5  -3  111.39    6.20
  -1   5  -3  110.89    6.20
   1  -5   3  116.29    6.10
   1  -5   3   94.09    6.60
   1  -5   3  104.09    6.10
   1  -5   3  101.39    6.50
  -2   5  -3    1.50    0.40
  -2   5  -3    1.70    0.40
  -2   5  -3    2.70    8.40
  -2   5  -3    0.40    0.50
  -2   5  -3    2.00    0.50
  -2   5  -3    1.10    0.70
   2  -5   3    0.80    0.40
   2  -5   3    1.60    0.50
   2  -5   3    1.10    1.00
   2  -5   3    2.00    0.40
   2  -5   3    1.30    0.40
  -3   5  -3    4.00    1.10
  -3   5  -3    2.80    0.60
  -3   5  -3    2.30    0.40
  -3   5  -3    3.50    0.60
  -3   5  -3    2.80    0.60
  -3   5  -3    2.80    0.50
  -3   5  -3    4.10    0.50
   3  -5   3    1.70    1.40
   3  -5   3    3.10    0.50
   3  -5   3    3.20    0.60
   3  -5   3    2.70    0.50
   3  -5   3    3.90    0.60
   3  -5   3    3.20    0.50
   3  -5   3    2.20    1.30
   3  -5   3    3.80    0.50
  -4   5  -3   12.50    1.40
  -4   5  -3   12.10    1.10
  -4   5  -3   15.00    1.20
  -4   5  -3   12.60    1.20
  -4   5  -3   20.60   12.50
   4  -5   3   13.20    1.10
   4  -5   3   11.90    2.20
   4  -5   3   13.30    1.10
   4  -5   3   13.40    1.20
   4  -5   3   14.80    1.10
   4  -5   3   13.20    1.20
   4  -5   3   14.90    1.10
  -5   5  -3    8.60    0.90
  -5   5  -3   10.00    1.00
  -5   5  -3   38.30   13.80
  -5   5  -3    9.70    0.90
  -5   5  -3    8.90    1.20
   5  -5   3    3.90    2.80
   5  -5   3    8.20    0.80
   5  -5   3    9.10    0.90
   5  -5   3    9.90    0.90
   5  -5   3    8.70    0.90
   5  -5   3    9.40    0.90
   5  -5   3    8.60    1.00
   5  -5   3    7.90    2.20
  -6   5  -3   11.00    1.00
  -6   5  -3   10.30    1.30
  -6   5  -3   11.50    1.00
  -6   5  -3   10.80    1.00
  -6   5  -3   -6.10   20.60
   6  -5   3   10.90    1.00
   6  -5   3   12.40    1.10
   6  -5   3   12.00    1.10
   6  -5   3   10.80    1.10
   6  -5   3   11.90    1.20
   6  -5   3   13.60    1.10
  -7   5  -3    1.50    0.40
  -7   5  -3    2.40    0.50
   7  -5   3    1.00    0.40
   7  -5   3    1.60    0.40
   7  -5   3    1.50    0.30
   7  -5   3    1.60    0.40
   7  -5   3    1.30    0.50
  -8   5  -3    2.90    0.40
  -8   5  -3    2.50    0.40
   8  -5   3    2.50    0.40
   8  -5   3    3.30    0.40
   8  -5   3    2.50    0.40
   9   4  -3   10.00    1.00
   8   4  -3   30.20    2.00
  -8  -4   3   29.10    2.10
   7   4  -3  122.29    6.90
   7   4  -3  118.29    6.80
   7   4  -3  119.29    6.90
  -7  -4   3  116.09    6.90
  -7  -4   3  112.69    7.00
  -7  -4   3  112.79    6.80
   6   4  -3   60.59    3.60
   6   4  -3   60.09    3.50
   6   4  -3   39.70   36.80
   6   4  -3   55.69    3.50
  -6  -4   3   49.60    3.30
  -6  -4   3   53.49    3.50
  -6  -4   3   56.79    3.70
  -6  -4   3   58.79    3.50
   5   4  -3   65.29    3.80
   5   4  -3   62.19    3.70
   5   4  -3   61.89    3.70
   5   4  -3   56.99    4.40
  -5  -4   3   59.69    3.70
  -5  -4   3   64.69    3.90
  -5  -4   3   52.29    3.80
  -5  -4   3   62.59    3.70
  -5  -4   3   65.19    3.90
  -5  -4   3   55.29    3.70
   4   4  -3    9.80    1.00
   4   4  -3   -8.50   16.50
   4   4  -3   10.90    1.10
   4   4  -3   11.80    1.70
   4   4  -3    9.00    0.80
   4   4  -3    8.90    0.90
  -4  -4   3    8.80    0.90
  -4  -4   3    7.80    1.00
  -4  -4   3   11.80    1.20
  -4  -4   3    9.30    0.90
  -4  -4   3   10.60    1.00
  -4  -4   3   12.50    1.20
  -4  -4   3    9.50    1.10
  -4  -4   3   10.40    1.60
   3   4  -3    5.50    0.70
   3   4  -3    3.80    0.60
   3   4  -3    5.50    0.70
   3   4  -3    4.90    1.00
   3   4  -3    3.30   10.90
  -3  -4   3    6.50    1.30
  -3  -4   3    3.70    0.50
  -3  -4   3    5.50    1.10
  -3  -4   3    4.10    1.80
  -3  -4   3    5.20    0.70
  -3  -4   3    5.00    0.60
  -3  -4   3    3.80    0.60
  -3  -4   3    6.50    0.80
  -3  -4   3    5.00    0.70
   2   4  -3    7.00    1.10
   2   4  -3    6.80    0.80
   2   4  -3    6.20    0.90
   2   4  -3    3.70    8.10
  -2  -4   3    5.40    0.70
  -2  -4   3    6.60    1.10
  -2  -4   3    7.00    0.80
  -2  -4   3    6.20    0.80
  -2  -4   3    6.30    0.70
   1   4  -3  302.17   17.40
   1   4  -3  292.17   17.50
   1   4  -3  308.07   17.50
   1   4  -3  255.77   23.40
  -1  -4   3  319.57   17.40
  -1  -4   3  323.57   17.50
  -1  -4   3  327.87   17.80
  -1  -4   3  323.67   17.70
  -1  -4   3  296.97   17.40
   0   4  -3 1216.88   75.19
   0   4  -3 1254.07   75.09
   0   4  -3 1253.87   75.09
   0  -4   3 1334.57   75.49
   0  -4   3 1492.35   75.09
   0  -4   3 1381.86   75.19
   0  -4   3 1291.97   75.49
   0  -4   3 1493.65   75.09
  -1   4  -3   70.59    4.80
  -1   4  -3   99.69   11.30
  -1   4  -3   77.39    4.80
  -1   4  -3   84.69    4.70
  -1   4  -3   82.99    4.80
   1  -4   3   86.49    4.70
   1  -4   3   80.99    5.00
   1  -4   3   78.29    5.10
   1  -4   3   84.29    4.70
   1  -4   3   81.19    4.70
  -2   4  -3  441.56   24.70
  -2   4  -3  409.76   24.80
  -2   4  -3  456.85   24.70
  -2   4  -3  471.45   24.90
  -2   4  -3  455.75   24.80
  -2   4  -3  455.85   29.40
   2  -4   3  441.06   24.60
   2  -4   3  426.26   24.70
   2  -4   3  428.66   24.60
   2  -4   3  407.76   25.10
   2  -4   3  425.46   25.00
  -3   4  -3  170.98   17.40
  -3   4  -3  177.48   10.00
  -3   4  -3  178.58    9.90
  -3   4  -3  176.08   10.00
  -3   4  -3  172.58    9.90
  -3   4  -3  167.38   10.00
  -3   4  -3  167.18    9.80
   3  -4   3  166.28   10.40
   3  -4   3  174.08    9.90
   3  -4   3  180.28    9.90
   3  -4   3  170.28    9.90
   3  -4   3  172.38   10.30
   3  -4   3  173.58    9.90
   3  -4   3  181.88    9.90
   3  -4   3  162.48    9.90
  -4   4  -3  394.76   22.80
  -4   4  -3  399.06   22.80
  -4   4  -3  406.46   22.80
  -4   4  -3  416.96   23.00
  -4   4  -3  409.36   22.90
  -4   4  -3  396.16   23.10
  -4   4  -3  418.96   31.30
   4  -4   3  394.56   22.80
   4  -4   3  425.86   22.80
   4  -4   3  380.86   23.50
   4  -4   3  391.66   22.80
   4  -4   3  393.06   22.90
   4  -4   3  432.26   22.80
  -5   4  -3    7.00    0.90
  -5   4  -3    7.00    0.80
  -5   4  -3   12.40   15.00
  -5   4  -3    6.20    0.80
  -5   4  -3    6.10    0.70
   5  -4   3    7.20    0.80
   5  -4   3    6.70    0.90
   5  -4   3    6.80    0.80
   5  -4   3    6.40    0.80
   5  -4   3    5.50    1.60
   5  -4   3    6.10    0.80
   5  -4   3    7.30    0.80
   5  -4   3    7.50    2.00
  -6   4  -3    3.70   21.70
  -6   4  -3   -0.10    0.40
  -6   4  -3    0.80    0.50
  -6   4  -3    0.40    0.70
  -6   4  -3    0.20    0.40
   6  -4   3    0.00    0.40
   6  -4   3    0.20    0.50
   6  -4   3    0.70    0.40
   6  -4   3    0.60    0.40
   6  -4   3   -0.40    0.50
   6  -4   3    0.30    0.50
  -7   4  -3    5.40    0.70
  -7   4  -3    2.70    0.90
  -7   4  -3    4.80    0.60
   7  -4   3    6.00    0.80
   7  -4   3    3.70    0.50
   7  -4   3    5.30    0.70
   7  -4   3    4.40    0.60
   7  -4   3    3.90    0.60
  -8   4  -3   26.30    1.80
  -8   4  -3   29.20    1.80
  -8   4  -3   22.70    1.80
   8  -4   3   25.60    1.90
   8  -4   3   29.70    1.80
   8  -4   3   23.00    1.70
   8  -4   3   27.50    1.70
  -9   4  -3    2.20    0.50
   9  -4   3    2.70    0.30
   9   3  -3    8.30    0.70
   8   3  -3    1.00    0.50
   8   3  -3    0.50    0.30
  -8  -3   3    1.10    0.60
  -8  -3   3   -0.10    0.60
   7   3  -3   58.09    3.70
   7   3  -3   61.69    3.60
   7   3  -3   57.69    3.60
  -7  -3   3   54.59    3.70
  -7  -3   3   57.89    3.60
  -7  -3   3   60.29    3.70
   6   3  -3   33.50    2.20
   6   3  -3   31.70    2.10
   6   3  -3   31.00    2.20
  -6  -3   3   29.30    2.20
  -6  -3   3   31.10    2.30
  -6  -3   3   32.40    2.10
   5   3  -3   28.50    1.90
   5   3  -3   56.49   29.10
   5   3  -3   25.90    1.90
   5   3  -3   30.60    2.70
   5   3  -3   25.40    1.80
   5   3  -3   24.40    1.80
  -5  -3   3   27.10    2.00
  -5  -3   3   27.50    1.90
  -5  -3   3   30.40    2.00
  -5  -3   3   24.80    1.80
  -5  -3   3   26.30    2.00
   4   3  -3   25.30    1.70
   4   3  -3   23.20    1.70
   4   3  -3   27.30    1.80
   4   3  -3   29.30    2.10
   4   3  -3   26.60    1.80
   4   3  -3   25.90    1.70
   4   3  -3   25.20    2.10
  -4  -3   3   24.50    2.30
  -4  -3   3   26.00    1.80
  -4  -3   3   25.50    1.80
  -4  -3   3   26.10    1.80
  -4  -3   3   27.80    1.90
  -4  -3   3   26.30    1.90
   3   3  -3   23.50    1.60
   3   3  -3   23.40    1.70
   3   3  -3   20.30    1.50
   3   3  -3   21.60    1.50
   3   3  -3   25.40    2.00
   3   3  -3   24.30    1.90
   3   3  -3   21.60    1.60
  -3  -3   3   23.00    1.60
  -3  -3   3   25.20    2.10
  -3  -3   3   19.50    2.40
  -3  -3   3   22.90    1.70
  -3  -3   3   21.20    1.50
  -3  -3   3   20.40    1.50
   2   3  -3  209.88   11.50
   2   3  -3  196.68   11.40
   2   3  -3  191.88   11.30
   2   3  -3  204.48   11.30
   2   3  -3  217.18   11.60
  -2  -3   3  184.48   11.30
  -2  -3   3  186.38   11.30
  -2  -3   3  190.88   11.30
  -2  -3   3  209.18   11.60
   1   3  -3   19.70    1.60
   1   3  -3   21.90    1.50
   1   3  -3   20.70    1.40
   1   3  -3   22.50    1.70
   1   3  -3   24.80    1.50
   1   3  -3   23.70    1.50
   1   3  -3   23.70    6.10
   1   3  -3   24.40    1.80
  -1  -3   3   25.10    1.60
  -1  -3   3   23.60    1.50
  -1  -3   3   21.90    1.40
  -1  -3   3   22.70    1.60
  -1  -3   3   26.90    1.90
   0   3  -3   29.40    2.00
   0   3  -3   31.30    2.30
   0   3  -3   29.50    1.90
   0   3  -3   30.40    2.00
   0   3  -3   25.60    6.00
   0  -3   3   34.90    2.20
   0  -3   3   34.50    2.50
   0  -3   3   31.60    1.90
   0  -3   3   34.50    1.90
   0  -3   3   33.90    2.00
  -1   3  -3    4.80    0.80
  -1   3  -3    4.00    0.50
  -1   3  -3    4.10    0.60
  -1   3  -3   10.70    5.40
   1  -3   3    4.30    0.50
   1  -3   3    4.20    0.50
   1  -3   3    4.00    0.60
   1  -3   3    4.50    0.90
   1  -3   3    5.20    0.80
   1  -3   3    4.70    0.40
  -2   3  -3   82.59    4.70
  -2   3  -3   74.09    4.90
  -2   3  -3   74.19    4.80
  -2   3  -3   81.49    4.80
  -2   3  -3   85.59    4.80
  -2   3  -3   78.39   10.40
   2  -3   3   88.49    4.60
   2  -3   3   83.09    5.00
   2  -3   3   81.19    5.10
   2  -3   3   73.39    4.60
   2  -3   3   83.49    4.70
  -3   3  -3    4.60    0.80
  -3   3  -3    6.00    0.80
  -3   3  -3    4.60    0.60
  -3   3  -3   -3.90    7.20
   3  -3   3    4.20    0.90
   3  -3   3    5.20    0.60
   3  -3   3    5.90    1.10
   3  -3   3    4.60    0.60
   3  -3   3    5.90    0.50
   3  -3   3    5.00    0.60
  -4   3  -3  261.57   14.20
  -4   3  -3  230.98   14.40
  -4   3  -3  226.78   14.10
  -4   3  -3  261.47   14.10
  -4   3  -3  249.88   14.30
  -4   3  -3  248.98   14.10
  -4   3  -3  295.27   23.60
   4  -3   3  231.28   14.10
   4  -3   3  258.17   14.50
   4  -3   3  250.97   14.10
   4  -3   3  246.78   14.10
   4  -3   3  245.38   14.60
   4  -3   3  252.37   14.00
   4  -3   3  245.48   14.10
  -5   3  -3   39.20    2.70
  -5   3  -3   34.30   15.10
  -5   3  -3   41.10    2.60
  -5   3  -3   38.20    2.50
  -5   3  -3   39.70    2.50
  -5   3  -3   42.90    2.50
  -5   3  -3   42.40    3.00
   5  -3   3   40.30    2.50
   5  -3   3   39.70    2.50
   5  -3   3   38.70    3.60
   5  -3   3   39.30    2.50
   5  -3   3   40.10    2.60
   5  -3   3   38.90    2.50
   5  -3   3   39.50    2.50
  -6   3  -3    5.70   20.00
  -6   3  -3    0.20    0.50
  -6   3  -3    0.60    0.50
  -6   3  -3    0.90    0.40
  -6   3  -3    0.60    0.40
   6  -3   3    0.80    0.40
   6  -3   3    1.00    0.50
   6  -3   3    0.90    1.40
   6  -3   3    0.80    0.40
   6  -3   3   -2.20    1.40
   6  -3   3    0.50    0.40
   6  -3   3    0.50    0.40
  -7   3  -3  371.46   20.50
  -7   3  -3  363.36   20.60
  -7   3  -3  365.16   20.40
   7  -3   3  369.56   20.50
   7  -3   3  324.97   21.70
   7  -3   3  367.96   20.60
   7  -3   3  353.86   20.60
   7  -3   3  376.26   20.60
  -8   3  -3    1.30    0.80
  -8   3  -3    0.50    0.50
   8  -3   3   -0.10    0.50
   8  -3   3    0.70    0.50
   8  -3   3    0.70    0.70
   8  -3   3    0.20    0.30
   8  -3   3   -0.70    0.60
  -9   3  -3   31.10    1.90
   9  -3   3   29.00    2.00
   9  -3   3   29.40    1.90
 -10   3  -3    8.10    0.60
   9   2  -3    4.60    0.50
  -9  -2   3    2.90    0.40
   8   2  -3   10.90    1.00
   8   2  -3   13.80    1.00
  -8  -2   3   14.50    1.10
   7   2  -3    1.50    0.80
   7   2  -3    0.80    0.70
   7   2  -3    0.10    0.40
   7   2  -3    0.20    0.40
  -7  -2   3    0.00    0.50
   6   2  -3  154.28    8.70
   6   2  -3  155.18    8.70
   6   2  -3  142.89    8.70
   6   2  -3  152.98    8.60
  -6  -2   3  153.58    8.60
  -6  -2   3  148.09    8.70
  -6  -2   3  134.89    8.80
   5   2  -3   31.80    2.20
   5   2  -3   35.40    2.20
   5   2  -3   36.80    2.50
   5   2  -3   30.50    2.10
   5   2  -3   32.80    2.20
   5   2  -3   32.50    2.10
   5   2  -3   32.90    2.10
  -5  -2   3   31.20    2.00
  -5  -2   3   32.90    2.10
  -5  -2   3   31.40    2.30
  -5  -2   3   30.50    2.20
  -5  -2   3   32.20    2.10
  -5  -2   3   33.10    2.20
  -5  -2   3   31.60    3.60
   4   2  -3   17.40    1.30
   4   2  -3   18.80    1.60
   4   2  -3   19.90    1.80
   4   2  -3   19.10    1.30
   4   2  -3   19.40    1.40
   4   2  -3   16.50    1.40
  -4  -2   3   17.70    1.30
  -4  -2   3   16.30    1.20
  -4  -2   3   16.80    2.10
  -4  -2   3   15.00    1.70
  -4  -2   3   17.80    1.30
  -4  -2   3   21.40    1.60
   3   2  -3   40.10    2.60
   3   2  -3   46.10    2.90
   3   2  -3   47.70    2.70
   3   2  -3   44.50   19.10
   3   2  -3   40.00    2.60
   3   2  -3   40.50    2.60
  -3  -2   3   42.00    2.70
  -3  -2   3   45.30    2.90
  -3  -2   3   38.40    2.60
  -3  -2   3   41.70    3.00
  -3  -2   3   43.70    2.60
   2   2  -3  307.37   18.30
   2   2  -3  306.77   18.30
   2   2  -3  301.17   18.40
   2   2  -3  316.37   18.20
   2   2  -3  348.87   18.50
  -2  -2   3  344.97   18.30
  -2  -2   3  333.97   18.40
  -2  -2   3  358.86   18.50
  -2  -2   3  325.77   18.40
  -2  -2   3  295.97   18.20
   1   2  -3   66.59    3.90
   1   2  -3   58.79    3.60
   1   2  -3   61.59    3.80
  -1  -2   3   64.89    3.70
  -1  -2   3   56.49    3.60
  -1  -2   3   63.89    3.90
  -1  -2   3   67.39    3.80
   0   2  -3  114.69    7.00
   0   2  -3  120.89    6.90
   0   2  -3  118.09    7.00
   0   2  -3  117.09    6.80
   0   2  -3  125.39    6.90
   0  -2   3  118.49    7.10
   0  -2   3  124.09    6.90
  -1   2  -3  254.77   15.10
  -1   2  -3  295.27   18.20
  -1   2  -3  255.87   15.30
  -1   2  -3  260.17   15.20
  -1   2  -3  269.97   15.20
  -1   2  -3  265.57   15.20
   1  -2   3  265.27   15.10
   1  -2   3  271.17   15.40
   1  -2   3  284.97   15.30
   1  -2   3  271.37   15.20
  -2   2  -3   45.00    2.80
  -2   2  -3   43.80    2.70
  -2   2  -3   43.30    7.00
  -2   2  -3   43.00    2.80
  -2   2  -3   46.50    2.60
  -2   2  -3   42.20    2.90
   2  -2   3   48.50    2.90
   2  -2   3   44.70    3.00
   2  -2   3   45.90    2.70
   2  -2   3   43.20    2.60
  -3   2  -3  259.77   14.40
  -3   2  -3  255.37   14.60
  -3   2  -3  238.58   14.70
  -3   2  -3  246.78   14.60
  -3   2  -3  268.57   20.00
   3  -2   3  253.37   14.40
   3  -2   3  285.67   14.70
   3  -2   3  236.88   14.40
   3  -2   3  254.47   14.50
   3  -2   3  257.77   14.40
   3  -2   3  259.77   14.70
  -4   2  -3   19.30    1.40
  -4   2  -3   18.20    1.40
  -4   2  -3   16.40    1.20
  -4   2  -3   17.80    1.20
  -4   2  -3   16.50    1.60
  -4   2  -3   15.90    1.50
   4  -2   3   16.80    1.10
   4  -2   3   15.90    1.20
   4  -2   3   16.20    1.20
   4  -2   3   16.70    1.60
   4  -2   3   18.10    1.90
   4  -2   3   16.70    1.10
  -5   2  -3   37.40    2.60
  -5   2  -3   35.50    2.30
  -5   2  -3   40.30    2.40
  -5   2  -3   38.70    2.30
  -5   2  -3   37.50    2.30
  -5   2  -3   40.10    2.50
  -5   2  -3   40.30   14.80
   5  -2   3   37.40    2.30
   5  -2   3   38.30    2.90
   5  -2   3   37.60    3.10
   5  -2   3   36.50    2.30
   5  -2   3   35.40    2.40
   5  -2   3   35.70    2.40
   5  -2   3   36.00    2.30
   5  -2   3   35.30    2.40
  -6   2  -3   56.49    3.40
  -6   2  -3   57.49    3.50
  -6   2  -3   58.79    3.60
  -6   2  -3   57.09    3.40
   6  -2   3   52.09    4.20
   6  -2   3   55.49    3.50
   6  -2   3   55.99    3.30
   6  -2   3   52.99    3.40
   6  -2   3   56.69    3.50
   6  -2   3   56.09    3.30
   6  -2   3   56.49    3.70
   6  -2   3   56.39    4.10
   6  -2   3   56.09    3.50
   6  -2   3   47.30    4.20
  -7   2  -3    7.50    0.80
  -7   2  -3    6.50    0.80
  -7   2  -3    7.30    1.00
  -7   2  -3    6.60    0.80
   7  -2   3    7.20    0.80
   7  -2   3    8.20    2.40
   7  -2   3    4.80    0.90
   7  -2   3    7.40    1.00
   7  -2   3    6.60    0.90
   7  -2   3    7.30    0.80
   7  -2   3    6.60    0.80
  -8   2  -3  228.68   12.90
  -8   2  -3  228.18   13.00
  -8   2  -3  212.18   13.20
  -8   2  -3  230.38   13.00
   8  -2   3  226.38   13.20
   8  -2   3  224.68   13.10
   8  -2   3  232.08   13.10
   8  -2   3  236.28   13.00
  -9   2  -3   16.90    1.30
  -9   2  -3   14.70    1.50
  -9   2  -3   18.10    1.30
   9  -2   3   15.80    1.40
   9  -2   3   18.10    1.40
   9  -2   3   16.30    1.30
   9  -2   3   15.00    1.20
  10  -2   3    6.80    0.60
   9   1  -3    0.40    0.20
  -9  -1   3    0.40    0.30
   8   1  -3    1.70    0.80
   8   1  -3    1.70    0.40
   8   1  -3   -0.30    0.60
   8   1  -3    1.00    0.50
   7   1  -3    6.80    0.80
   7   1  -3    9.00    1.20
   7   1  -3    7.00    1.00
   7   1  -3    6.10    0.80
  -7  -1   3    5.70    0.70
   6   1  -3    2.80    1.60
   6   1  -3    5.90    0.80
   6   1  -3    6.10    0.90
   6   1  -3    4.60    0.70
   6   1  -3    6.60    0.90
   6   1  -3    4.60    0.80
   6   1  -3    5.10    0.70
   6   1  -3    7.60    1.60
  -6  -1   3    6.20    0.80
  -6  -1   3    7.60    2.10
  -6  -1   3    6.00    0.70
   5   1  -3   28.90    2.30
   5   1  -3   27.90    1.90
   5   1  -3   27.30    1.80
   5   1  -3   26.20    1.90
   5   1  -3   30.40    1.90
   5   1  -3   31.80    2.60
   5   1  -3   27.40    1.90
  -5  -1   3   25.60    3.00
  -5  -1   3   26.60    2.00
  -5  -1   3   27.60    1.80
  -5  -1   3   26.10    2.00
  -5  -1   3   26.00    1.80
  -5  -1   3   26.30    1.90
   4   1  -3    0.30    0.30
   4   1  -3    0.30    0.30
   4   1  -3    1.10    0.80
   4   1  -3    0.70    0.40
   4   1  -3    1.00    0.80
  -4  -1   3    0.10    0.20
  -4  -1   3    0.20    0.40
  -4  -1   3   -0.10    1.00
  -4  -1   3    0.50    0.50
  -4  -1   3   -0.20    0.30
   3   1  -3    0.20    0.30
   3   1  -3    0.30    0.60
   3   1  -3    0.70    0.60
  -3  -1   3   -0.10    0.70
  -3  -1   3    0.20    0.40
  -3  -1   3    0.20    0.70
  -3  -1   3    0.40    0.40
   2   1  -3  446.66   25.90
   2   1  -3  457.35   26.00
   2   1  -3  470.05   25.90
   2   1  -3  427.46   25.80
  -2  -1   3  488.65   25.90
  -2  -1   3  462.95   25.90
  -2  -1   3  441.76   26.00
  -2  -1   3  479.55   26.00
   1   1  -3  114.09    6.70
   1   1  -3  129.39   13.00
   1   1  -3  109.79    6.60
  -1  -1   3  115.59    6.70
  -1  -1   3  120.69    6.60
   0   1  -3   62.79    4.00
   0   1  -3   73.09    4.00
   0   1  -3   65.49    4.00
   0   1  -3   63.79    8.70
   0  -1   3   65.09    3.90
   0  -1   3   70.29    3.90
   0  -1   3   65.39    3.90
  -1   1  -3    8.60    4.40
  -1   1  -3   12.30    0.90
  -1   1  -3   11.60    1.00
  -1   1  -3   11.40    0.80
  -1   1  -3   12.30    0.90
  -1   1  -3   12.40    1.10
   1  -1   3   13.90    1.00
   1  -1   3   12.50    0.80
   1  -1   3   10.90    1.20
   1  -1   3   13.60    0.90
  -2   1  -3  154.98    9.70
  -2   1  -3  169.78    9.60
  -2   1  -3  164.08    9.50
  -2   1  -3  193.88   13.60
  -2   1  -3  160.68    9.60
   2  -1   3  177.48    9.60
   2  -1   3  163.68    9.50
   2  -1   3  162.68    9.50
   2  -1   3  183.28    9.50
   2  -1   3  163.38    9.70
  -3   1  -3    7.20    0.90
  -3   1  -3    8.50    0.80
  -3   1  -3    9.00    0.70
  -3   1  -3    8.00    0.80
  -3   1  -3    8.00    1.00
   3  -1   3    8.30    0.60
   3  -1   3    9.70    1.00
   3  -1   3    7.90    1.10
   3  -1   3    8.10    0.70
   3  -1   3    9.10    1.10
   3  -1   3    7.60    0.60
  -4   1  -3   62.89    4.10
  -4   1  -3   67.79    3.70
  -4   1  -3   62.89    4.00
  -4   1  -3   64.79    3.80
  -4   1  -3   67.99    3.90
  -4   1  -3   66.69    3.90
   4  -1   3   62.09    3.80
   4  -1   3   61.49    4.10
   4  -1   3   63.99    4.10
   4  -1   3   60.49    3.80
   4  -1   3   61.59    3.70
  -5   1  -3   25.20    1.80
  -5   1  -3   25.00    1.70
  -5   1  -3   26.90    1.60
  -5   1  -3   25.40    1.60
  -5   1  -3   24.10    1.60
  -5   1  -3   49.00   20.60
  -5   1  -3   22.20    2.00
  -5   1  -3   25.50    1.60
  -5   1  -3   22.10    2.20
  -5   1  -3   24.70    1.90
  -5   1  -3   23.50    1.60
   5  -1   3   23.00    1.60
   5  -1   3   24.80    2.30
   5  -1   3   23.30    1.60
   5  -1   3   23.90    1.60
   5  -1   3   23.70    1.50
   5  -1   3   26.70    2.40
   5  -1   3   24.70    1.60
   5  -1   3   26.10    2.10
   5  -1   3   22.90    1.70
  -6   1  -3  115.99    6.80
  -6   1  -3  116.19   24.90
  -6   1  -3  110.69    6.40
  -6   1  -3  107.09    6.40
  -6   1  -3  110.69    6.40
  -6   1  -3  112.89    6.50
  -6   1  -3  113.89    6.60
   6  -1   3  107.19    6.50
   6  -1   3  118.19    6.70
   6  -1   3  111.49    7.00
   6  -1   3  106.19    6.40
   6  -1   3  111.09    6.50
   6  -1   3  110.29    6.40
   6  -1   3  110.39    6.50
   6  -1   3  107.39    6.40
   6  -1   3  105.59    6.40
  -7   1  -3   30.30    1.80
  -7   1  -3   29.70    2.20
  -7   1  -3   27.50    1.90
  -7   1  -3   28.00    2.00
  -7   1  -3   27.10    1.90
   7  -1   3   27.00    2.10
   7  -1   3   27.20    1.90
   7  -1   3   28.90    2.00
   7  -1   3   27.80    1.80
   7  -1   3   30.00    1.90
   7  -1   3   25.10    2.00
  -8   1  -3   91.19    5.70
  -8   1  -3   68.99   48.70
  -8   1  -3   89.19    5.50
  -8   1  -3   90.39    5.50
  -8   1  -3   93.29    5.40
   8  -1   3   97.69    5.30
   8  -1   3   94.49    5.50
   8  -1   3   95.59    5.60
   8  -1   3   92.39    5.50
   8  -1   3   85.39    5.70
  -9   1  -3   28.40    1.90
  -9   1  -3   27.80    1.90
  -9   1  -3   27.70    1.80
  -9   1  -3   27.10    2.20
   9  -1   3   28.50    1.90
   9  -1   3   28.50    1.90
   9  -1   3   32.10    2.10
   9  -1   3   27.40    2.00
 -10   1  -3   14.80    1.10
 -10   1  -3   15.00    1.10
  10  -1   3   15.00    1.00
  10  -1   3   14.70    1.10
  10  -1   3   18.70    1.40
   9   0  -3    3.10    0.40
  -9   0   3    2.60    0.40
   8   0  -3    8.90    1.10
   8   0  -3    9.30    1.00
   8   0  -3    8.10    0.80
  -8   0   3    9.80    1.00
   7   0  -3    0.30    0.40
   7   0  -3    0.10    0.40
   7   0  -3   -0.20    0.60
   7   0  -3    0.40    0.50
   7   0  -3    0.10    0.30
   7   0  -3    0.00    0.50
  -7   0   3    0.20    0.40
  -7   0   3   -0.70    0.50
   6   0  -3   50.99    3.10
   6   0  -3   51.49    3.30
   6   0  -3   48.00    3.10
   6   0  -3   50.79    3.20
  -6   0   3   51.39    3.10
  -6   0   3   52.39    3.20
  -6   0   3   44.90    3.10
   5   0  -3   10.50    0.90
   5   0  -3    9.00    1.60
   5   0  -3   10.80    0.90
   5   0  -3    9.90    1.00
   5   0  -3    9.40    0.90
  -5   0   3    9.60    0.90
  -5   0   3    8.60    1.80
  -5   0   3    9.20    1.00
  -5   0   3   10.80    0.90
  -5   0   3    9.30    1.10
   4   0  -3    5.40    0.70
   4   0  -3    3.20    0.50
   4   0  -3    4.00    1.00
   4   0  -3    4.50    0.60
  -4   0   3    4.40    0.60
  -4   0   3    4.00    1.00
   3   0  -3  256.37   14.10
   3   0  -3  248.98   14.40
   3   0  -3  235.08   14.60
   3   0  -3  241.18   14.10
   3   0  -3  253.57   30.90
  -3   0   3  260.07   14.50
  -3   0   3  262.77   14.10
  -3   0   3  242.08   14.20
   2   0  -3  411.16   24.40
   2   0  -3  436.66   24.20
   2   0  -3  420.66   24.40
  -2   0   3  432.86   24.40
  -2   0   3  451.45   24.20
   1   0  -3   93.69    5.50
   1   0  -3   91.49    5.40
   1   0  -3   96.49    5.50
   1   0  -3   81.49   12.50
  -1   0   3   81.29    5.30
  -1   0   3   96.79    5.40
  -1   0   3  103.79    5.40
  -1   0   3   99.39    5.50
   0   0  -3    3.20    0.60
   0   0  -3    3.30    0.50
   0   0   3    2.60    0.60
   0   0   3    3.00    0.30
   0   0   3    3.50    0.40
  -1   0  -3  249.38   12.70
  -1   0  -3  248.68   12.80
  -1   0  -3  202.58   12.70
  -1   0  -3  226.18   12.70
  -1   0  -3  229.88   12.80
   1   0   3  211.88   12.70
   1   0   3  198.18   12.70
   1   0   3  234.28   12.70
  -2   0  -3   29.90    2.00
  -2   0  -3   27.70    1.80
  -2   0  -3   31.20    1.90
  -2   0  -3   30.30    2.00
   2   0   3   33.00    1.90
   2   0   3   29.70    1.80
   2   0   3   32.40    2.00
   2   0   3   32.50    1.90
   2   0   3   31.50    1.90
   2   0   3   31.30    1.90
   2   0   3   28.90    2.00
  -3   0  -3  120.99    7.00
  -3   0  -3  124.89    7.00
  -3   0  -3  123.89    6.90
  -3   0  -3  121.69    7.20
  -3   0  -3  121.59    7.10
   3   0   3  116.19    7.10
   3   0   3  133.59    7.10
   3   0   3  121.39    7.10
   3   0   3  112.89    7.00
   3   0   3  123.79    7.00
  -4   0  -3    2.40    0.50
  -4   0  -3    2.20    0.30
  -4   0  -3    1.40    0.50
  -4   0  -3    2.00    0.30
  -4   0  -3    1.70    0.40
  -4   0  -3    1.90    0.40
   4   0   3    1.70    0.80
   4   0   3    1.70    0.30
   4   0   3    1.60    0.30
   4   0   3    1.60    0.30
   4   0   3    2.20    0.70
   4   0   3    2.00    0.70
   4   0   3    1.50    0.30
  -5   0  -3    1.00    0.80
  -5   0  -3    1.30    0.40
  -5   0  -3    1.60    0.40
  -5   0  -3    0.50    0.50
  -5   0  -3   14.20   15.10
  -5   0  -3    1.00    0.40
  -5   0  -3    1.40    0.50
  -5   0  -3    1.00    0.50
  -5   0  -3    0.90    0.40
   5   0   3    1.10    0.60
   5   0   3    1.00    0.70
   5   0   3    1.20    0.40
   5   0   3    0.30    0.80
   5   0   3    1.20    0.30
   5   0   3    1.20    0.30
   5   0   3    1.30    0.30
   5   0   3    1.60    0.70
  -6   0  -3   40.70    2.60
  -6   0  -3   39.70    2.60
  -6   0  -3   42.50    2.60
  -6   0  -3   46.10    2.90
  -6   0  -3   45.00    2.90
  -6   0  -3   42.90    2.70
  -6   0  -3   42.40    3.20
  -6   0  -3   43.80    2.60
  -6   0  -3   40.80    2.70
   6   0   3   42.10    2.70
   6   0   3   43.00    2.60
   6   0   3   39.40    2.60
   6   0   3   41.50    2.60
   6   0   3   43.00    3.10
   6   0   3   43.50    2.80
   6   0   3   44.80    2.80
   6   0   3   42.10    2.70
   6   0   3   43.70    3.60
  -7   0  -3   46.00    2.80
  -7   0  -3   40.10    2.90
  -7   0  -3   40.70    2.60
  -7   0  -3   39.00    2.60
  -7   0  -3   38.70    2.60
  -7   0  -3   32.40   36.90
   7   0   3   41.40    2.80
   7   0   3   41.30    2.50
   7   0   3   44.40    2.70
   7   0   3   40.70    2.70
   7   0   3   38.60    4.30
  -8   0  -3   28.30    2.00
  -8   0  -3   29.80    2.00
  -8   0  -3   30.30    1.90
  -8   0  -3   27.10    2.30
  -8   0  -3   28.30    2.00
   8   0   3   30.40    2.10
   8   0   3   30.00    2.00
   8   0   3   28.60    2.10
   8   0   3   31.30    2.20
  -9   0  -3    3.40    0.60
  -9   0  -3    2.00    0.90
  -9   0  -3    2.90    0.60
  -9   0  -3    4.40    0.60
   9   0   3    3.30    0.80
   9   0   3    2.80    0.50
   9   0   3    2.50    0.50
   9   0   3    3.80    0.80
 -10   0  -3   38.80    2.20
 -10   0  -3   31.30    2.30
 -10   0  -3   32.60    2.50
 -10   0  -3   35.80    2.10
  10   0   3   37.50    2.30
 -11   0  -3    0.30    0.30
   9  -1  -3    0.00    0.30
   9  -1  -3    0.00    0.30
  -9   1   3    0.20    0.30
   8  -1  -3    9.50    0.80
   8  -1  -3    7.10    0.90
   8  -1  -3   11.00    1.10
   8  -1  -3    8.10    0.90
  -8   1   3    9.50    0.90
   7  -1  -3   49.30    3.00
   7  -1  -3   49.50    3.10
   7  -1  -3   47.10    3.00
   7  -1  -3   49.40    3.20
   7  -1  -3   45.40    3.10
  -7   1   3    8.20   37.50
  -7   1   3   51.29    3.00
  -7   1   3   42.40    2.90
  -7   1   3   50.59    2.90
   6  -1  -3   14.90    5.00
   6  -1  -3   28.00    2.10
   6  -1  -3   29.00    1.90
   6  -1  -3   29.20    1.90
   6  -1  -3   27.10    1.90
  -6   1   3   26.70    1.80
  -6   1   3   28.40    1.80
  -6   1   3   27.20    1.90
  -6   1   3   24.50    1.90
  -6   1   3  -12.20   21.90
   5  -1  -3   84.09    5.50
   5  -1  -3   79.39    5.40
   5  -1  -3   84.09    4.80
   5  -1  -3   79.39    4.80
   5  -1  -3   80.19    5.00
   5  -1  -3   78.19    4.80
   5  -1  -3   80.89    4.80
  -5   1   3   77.19    4.70
  -5   1   3   84.69    4.80
   4  -1  -3    7.50    0.80
   4  -1  -3    7.50    0.70
   4  -1  -3    6.60    0.90
   4  -1  -3    7.30    1.20
   4  -1  -3    8.90    1.30
   4  -1  -3    6.30    0.80
  -4   1   3    7.40    0.70
  -4   1   3    6.70    1.10
  -4   1   3    7.90    0.80
  -4   1   3    6.30    0.80
   3  -1  -3  114.39    7.10
   3  -1  -3  118.99    7.40
   3  -1  -3  123.29    7.50
   3  -1  -3  128.79    7.10
  -3   1   3  140.09    7.20
  -3   1   3  121.29    7.20
  -3   1   3  123.69    7.30
  -3   1   3  124.99    7.10
   2  -1  -3   22.50    1.70
   2  -1  -3   21.50    1.40
   2  -1  -3   20.80    1.60
  -2   1   3   22.90    1.40
  -2   1   3   19.40    1.50
  -2   1   3   24.80    1.50
  -2   1   3   22.40    1.60
  -2   1   3   13.00   11.00
   1  -1  -3   39.10    2.50
   1  -1  -3   40.30    2.30
   1  -1  -3   35.90    2.40
  -1   1   3   39.70    2.40
  -1   1   3   44.30    2.40
  -1   1   3   48.40    7.70
  -1   1   3   40.30    2.30
   0  -1  -3   70.49    4.50
   0  -1  -3   80.19    4.70
   0   1   3   84.49    4.50
   0   1   3   84.49    4.50
   0   1   3   72.39    4.50
   0   1   3   78.29    7.50
  -1  -1  -3   84.89    4.50
  -1  -1  -3   68.59    4.40
  -1  -1  -3   70.39    4.40
  -1  -1  -3   82.99    4.40
   1   1   3   73.09    4.40
   1   1   3   80.89    4.40
   1   1   3   77.09    4.50
   1   1   3   77.49    4.50
   2   1   3 1284.47   77.09
   2   1   3 1469.45   77.19
  -3  -1  -3   85.59   12.00
  -3  -1  -3   59.29    3.70
  -3  -1  -3   61.79    3.70
  -3  -1  -3   60.89    3.60
  -3  -1  -3   61.49    3.50
  -3  -1  -3   64.59    3.60
   3   1   3   61.79    3.70
   3   1   3   59.39    3.60
   3   1   3   59.09    3.60
   3   1   3   62.19    3.60
  -4  -1  -3  758.72   42.10
  -4  -1  -3  773.22   42.10
  -4  -1  -3  723.23   42.10
  -4  -1  -3  805.92   42.00
  -4  -1  -3  728.53   42.20
  -4  -1  -3  836.42   49.30
   4   1   3  730.73   42.00
   4   1   3  774.52   42.20
   4   1   3  725.73   42.10
   4   1   3  694.63   41.90
   4   1   3  706.83   42.00
  -5  -1  -3  126.99    7.20
  -5  -1  -3  125.09    7.10
  -5  -1  -3  126.79    7.10
  -5  -1  -3  125.99    7.50
  -5  -1  -3  128.59    7.30
  -5  -1  -3  122.59    7.40
  -5  -1  -3  136.09    7.10
   5   1   3  123.79    7.20
   5   1   3  110.79    7.10
   5   1   3  118.19    7.10
   5   1   3  123.09    7.50
   5   1   3  137.69    7.30
   5   1   3  109.89    7.30
  -6  -1  -3  176.18   10.90
  -6  -1  -3  187.98   10.50
  -6  -1  -3  282.17   40.60
  -6  -1  -3  185.28   10.50
  -6  -1  -3  180.58   10.50
  -6  -1  -3  177.88   10.60
  -6  -1  -3  182.88   10.60
  -6  -1  -3  198.98   10.60
  -6  -1  -3  184.18   10.50
  -6  -1  -3  182.58   10.70
   6   1   3  171.98   10.90
   6   1   3  188.98   10.70
   6   1   3  178.88   10.60
  -7  -1  -3   20.00    1.80
  -7  -1  -3   20.40    1.40
  -7  -1  -3   18.60    1.50
  -7  -1  -3   19.60    1.40
  -7  -1  -3   19.50    1.50
  -7  -1  -3   19.80    1.50
  -7  -1  -3   18.20    1.50
  -7  -1  -3   20.50    1.60
   7   1   3   19.40    1.80
   7   1   3   22.30    1.30
   7   1   3   18.90    1.40
   7   1   3   20.30    1.60
   7   1   3   20.30    1.60
   7   1   3   21.40    3.20
   7   1   3   20.10    1.50
  -8  -1  -3   12.50    1.00
  -8  -1  -3   12.30    1.00
  -8  -1  -3   13.30    1.10
  -8  -1  -3   13.20    1.20
  -8  -1  -3   11.90    1.20
  -8  -1  -3   11.30    1.50
   8   1   3   11.90    1.00
   8   1   3   14.40    1.20
   8   1   3   12.20    1.30
   8   1   3   13.70    1.30
  -9  -1  -3   14.40    1.20
  -9  -1  -3   16.00    1.30
  -9  -1  -3   15.20    1.30
  -9  -1  -3   17.40    1.60
   9   1   3   17.60    3.40
   9   1   3   15.80    1.40
   9   1   3   16.30    1.40
   9   1   3   13.00    1.20
   9   1   3   15.40    1.20
 -10  -1  -3    5.40    0.70
 -10  -1  -3    3.30    0.90
 -10  -1  -3    3.50    0.60
  10   1   3    3.10    0.70
  10   1   3    4.00    0.70
 -11  -1  -3    8.70    0.80
  11   1   3    9.60    0.70
  -9   2   3    0.90    0.20
  -9   2   3    1.40    0.30
   8  -2  -3   12.00    1.00
   8  -2  -3   14.30    1.10
   8  -2  -3   10.30    1.00
   8  -2  -3   12.40    1.10
  -8   2   3   14.90    1.00
   7  -2  -3    3.30    0.70
   7  -2  -3    3.70    0.70
   7  -2  -3    1.90    0.80
   7  -2  -3    3.50    0.50
   7  -2  -3    3.60    0.60
  -7   2   3    3.50    0.60
  -7   2   3    2.10    0.50
   6  -2  -3  138.59    8.10
   6  -2  -3  135.39    8.80
   6  -2  -3  138.59    8.10
   6  -2  -3  147.49    8.40
  -6   2   3  134.09    8.00
  -6   2   3  142.79    8.00
  -6   2   3  142.09    8.00
  -6   2   3  133.69    8.00
   5  -2  -3  299.37   16.90
   5  -2  -3  290.77   17.30
   5  -2  -3  289.77   17.00
   5  -2  -3  297.17   17.50
   5  -2  -3  305.97   16.90
   5  -2  -3  290.27   16.90
  -5   2   3  294.27   28.80
  -5   2   3  293.97   16.80
  -5   2   3  303.87   16.90
  -5   2   3  297.47   16.80
   4  -2  -3    9.10    1.10
   4  -2  -3    9.80    1.30
   4  -2  -3   10.60    1.50
   4  -2  -3    9.60    0.90
   4  -2  -3    9.70    1.00
  -4   2   3   11.00    1.00
  -4   2   3    9.60    0.90
  -4   2   3   11.80   11.10
  -4   2   3   10.70    0.90
  -4   2   3   10.50    0.90
   3  -2  -3  108.79    6.00
   3  -2  -3   99.59    6.30
   3  -2  -3  115.19    6.50
   3  -2  -3   98.79    6.00
   3  -2  -3  103.49    6.20
   2  -2  -3  484.15   27.90
   2  -2  -3  477.05   28.00
   2  -2  -3  437.36   27.90
   2  -2  -3  509.75   28.20
  -2   2   3  498.65   28.00
  -2   2   3  545.25   32.10
  -2   2   3  541.55   28.10
   1  -2  -3  555.34   30.70
   1  -2  -3  515.95   30.60
   1  -2  -3  552.14   30.60
   1  -2  -3  572.74   30.80
  -1   2   3  567.94   30.70
  -1   2   3  510.65   30.70
   0  -2  -3   33.50    2.20
   0  -2  -3   39.30    2.40
   0  -2  -3   34.90    2.20
   0  -2  -3   41.20    2.20
   0   2   3   44.30    4.40
   0   2   3   38.00    2.30
   0   2   3   38.90    2.30
   0   2   3   35.60    2.40
  -1  -2  -3  439.46   25.10
   1   2   3  465.15   25.10
   1   2   3  450.45   25.20
   1   2   3  428.16   25.10
  -2  -2  -3 1811.22  100.89
   2   2   3 1894.41  100.89
   2   2   3 1699.83  100.89
  -3  -2  -3   17.30    1.30
  -3  -2  -3   17.80    1.20
  -3  -2  -3   17.00    1.30
   3   2   3   17.20    1.10
   3   2   3   17.90    1.30
   3   2   3   20.50    1.40
   3   2   3   19.60    1.30
   3   2   3   16.80    1.20
   3   2   3   19.50    1.30
  -4  -2  -3   34.30    2.30
  -4  -2  -3   31.90    2.20
  -4  -2  -3   33.50    2.10
  -4  -2  -3   36.50    2.00
   4   2   3   34.20    2.20
   4   2   3   33.00    2.10
   4   2   3   34.70    2.20
  -5  -2  -3  152.18    9.00
  -5  -2  -3  151.48    8.90
  -5  -2  -3  149.29    8.70
  -5  -2  -3  159.78    8.70
  -5  -2  -3  214.48   25.80
  -5  -2  -3  144.99    8.90
  -5  -2  -3  156.08    8.90
  -5  -2  -3  156.78    8.80
   5   2   3  163.38    8.90
   5   2   3  144.89    8.70
   5   2   3  144.79    8.90
  -6  -2  -3   37.80    2.40
  -6  -2  -3   36.20    2.50
  -6  -2  -3   36.20    2.40
  -6  -2  -3   38.50    2.20
  -6  -2  -3   35.60    2.80
  -6  -2  -3   32.50    2.30
   6   2   3   36.10    2.40
   6   2   3   35.00    2.80
   6   2   3   35.90    2.30
   6   2   3   31.70    2.20
   6   2   3   36.40    2.20
  -7  -2  -3   23.10    1.70
  -7  -2  -3   22.60    1.60
  -7  -2  -3   22.30    1.70
  -7  -2  -3   24.70    2.40
  -7  -2  -3   22.80    1.70
  -7  -2  -3   23.80    1.90
  -7  -2  -3   24.90    1.70
  -7  -2  -3   23.20    1.90
  -7  -2  -3   24.20    1.70
   7   2   3   23.70    1.70
   7   2   3   24.40    2.00
   7   2   3   21.50    1.60
   7   2   3   23.00    1.60
   7   2   3   24.30    2.60
   7   2   3   25.70    1.80
  -8  -2  -3   43.50    2.90
  -8  -2  -3   46.00    3.20
  -8  -2  -3   44.40    2.90
  -8  -2  -3   49.20    2.90
  -8  -2  -3   44.90    2.80
  -8  -2  -3   43.70    3.30
  -8  -2  -3   42.40    2.80
  -8  -2  -3   45.90    2.90
   8   2   3   46.40    2.90
   8   2   3   43.20    3.60
   8   2   3   51.09    3.00
   8   2   3   41.90    2.80
   8   2   3   47.10    3.00
  -9  -2  -3   10.20    1.40
  -9  -2  -3    9.70    1.10
  -9  -2  -3   10.30    0.90
  -9  -2  -3    9.90    1.20
  -9  -2  -3   11.60    1.00
   9   2   3   10.40    1.10
   9   2   3   14.30    1.30
   9   2   3   10.40    1.00
   9   2   3    7.10    1.90
   9   2   3   10.40    1.00
 -10  -2  -3    0.40    0.40
 -10  -2  -3    0.90    0.80
 -10  -2  -3    0.50    0.40
 -10  -2  -3    0.60    0.30
  10   2   3    0.80    0.40
  10   2   3    0.80    0.40
  10   2   3    1.50    0.50
 -11  -2  -3   43.40    2.70
 -11  -2  -3   49.00    2.80
  11   2   3   45.60    2.70
   8  -3  -3    0.20    0.20
   8  -3  -3    0.40    0.30
   8  -3  -3    0.40    0.30
   8  -3  -3    0.10    0.20
  -8   3   3    0.40    0.40
  -8   3   3   -0.20    0.30
   7  -3  -3    5.00    0.70
   7  -3  -3    4.30    0.60
   7  -3  -3    3.70    0.60
  -7   3   3    3.20    0.50
  -7   3   3    5.30    0.60
   6  -3  -3   20.20    2.60
   6  -3  -3   24.20    1.70
   6  -3  -3   22.50    1.70
   6  -3  -3   23.00    1.80
   6  -3  -3   21.30    1.70
  -6   3   3   37.70   20.70
   5  -3  -3   31.20    2.20
   5  -3  -3   35.00    2.40
   5  -3  -3   31.30    2.70
   5  -3  -3   36.40    2.20
   5  -3  -3   32.50    2.20
   5  -3  -3   27.00    3.20
  -5   3   3   33.40    2.10
  -5   3   3   19.60   14.10
  -5   3   3   33.20    2.20
  -5   3   3   32.00    2.20
  -5   3   3   31.20    2.00
  -5   3   3   31.90    2.10
   4  -3  -3    3.70    0.70
   4  -3  -3    4.00    0.60
   4  -3  -3    4.00    0.60
   4  -3  -3    4.10    0.60
   4  -3  -3    2.10    0.80
   4  -3  -3    2.80    0.60
  -4   3   3    3.30    0.50
  -4   3   3    2.70    0.50
  -4   3   3    3.70    0.60
  -4   3   3    3.70    0.60
  -4   3   3    4.10    0.60
   3  -3  -3   66.59    4.10
   3  -3  -3   67.19    4.30
   3  -3  -3   73.19    4.10
   3  -3  -3   73.79    4.60
  -3   3   3   70.49    4.20
  -3   3   3   67.29    4.10
  -3   3   3   70.19    4.10
  -3   3   3   68.39    4.20
  -3   3   3   71.29    4.20
  -3   3   3   81.99   11.60
   2  -3  -3  179.98   10.50
   2  -3  -3  178.98   10.30
   2  -3  -3  179.88   10.70
   2  -3  -3  181.88   10.60
  -2   3   3  181.58   14.30
  -2   3   3  186.18   10.40
  -2   3   3  202.58   16.10
  -2   3   3  183.18   10.40
   1  -3  -3   62.59    3.90
   1  -3  -3   65.09    3.70
   1  -3  -3   66.29    3.90
  -1   3   3   73.89    6.70
  -1   3   3   68.49    3.90
   0  -3  -3    6.00    0.40
   0  -3  -3    5.80    0.60
   0   3   3    6.20    0.70
   0   3   3    6.00    0.60
   0   3   3    6.70    0.90
   1   3   3  114.89    6.80
   1   3   3  117.39    6.70
   1   3   3  114.59    6.70
  -2  -3  -3  119.59    6.60
  -2  -3  -3  116.59    6.60
  -2  -3  -3  114.59    6.60
   2   3   3  114.19    6.80
   2   3   3  110.09    6.70
   2   3   3  121.19    6.90
  -3  -3  -3  316.07   19.10
  -3  -3  -3  330.77   19.10
  -3  -3  -3  329.97   19.00
  -3  -3  -3  298.27   19.00
  -3  -3  -3  304.37   19.10
   3   3   3  337.77   19.20
   3   3   3  376.06   19.10
   3   3   3  353.36   19.10
   3   3   3  363.86   19.30
   3   3   3  377.06   19.40
  -4  -3  -3   74.29    4.50
  -4  -3  -3   79.39    4.50
  -4  -3  -3   73.09    4.60
  -4  -3  -3   77.49    4.70
  -4  -3  -3   75.09    4.60
   4   3   3   83.69    4.70
   4   3   3   79.09    4.60
   4   3   3   76.19    4.50
  -5  -3  -3  206.28   12.30
  -5  -3  -3  216.68   12.50
  -5  -3  -3  219.08   12.40
  -5  -3  -3  213.88   12.50
  -5  -3  -3  220.18   12.30
  -5  -3  -3  209.78   12.60
   5   3   3  228.28   12.60
   5   3   3  206.28   12.30
   5   3   3  237.28   12.80
  -6  -3  -3   13.70    1.50
  -6  -3  -3   12.70    1.20
  -6  -3  -3   13.10    1.00
  -6  -3  -3   14.20    1.10
  -6  -3  -3   15.10    1.30
  -6  -3  -3   13.80    1.30
  -6  -3  -3   14.70    1.10
   6   3   3   14.00    1.40
   6   3   3   12.90    1.40
   6   3   3   13.70    1.20
   6   3   3   16.40    1.60
   6   3   3    7.50    4.40
   6   3   3   13.20    1.00
   6   3   3   12.50    1.00
  -7  -3  -3   35.50    2.50
  -7  -3  -3   34.30    2.90
  -7  -3  -3   37.50    2.30
  -7  -3  -3   34.30    2.30
  -7  -3  -3   34.20    2.20
  -7  -3  -3   32.70    2.30
   7   3   3   31.10    2.10
   7   3   3   35.40    2.20
   7   3   3   34.90    2.30
   7   3   3   36.70    2.80
   7   3   3   31.50    2.60
  -8  -3  -3   51.19    3.40
  -8  -3  -3   50.69    3.10
  -8  -3  -3   48.70    3.10
  -8  -3  -3   45.80    3.70
  -8  -3  -3   49.90    3.10
  -8  -3  -3   50.79    3.00
  -8  -3  -3   50.49    3.10
   8   3   3   50.09    3.10
   8   3   3   49.70    3.10
   8   3   3   42.90    4.00
   8   3   3   45.10    2.90
   8   3   3   40.50    3.70
  -9  -3  -3   29.40    2.00
  -9  -3  -3   31.60    2.00
  -9  -3  -3   24.30    2.10
  -9  -3  -3   31.10    2.00
  -9  -3  -3   31.90    2.40
  -9  -3  -3   31.80    2.10
   9   3   3   25.50    1.90
   9   3   3   31.80    2.00
   9   3   3   25.40    2.10
 -10  -3  -3    0.00    0.40
 -10  -3  -3    0.00    0.40
 -10  -3  -3    0.90    0.80
 -10  -3  -3   -0.30    0.70
 -10  -3  -3   -0.30    0.40
  10   3   3    0.10    0.50
 -11  -3  -3  107.99    6.20
 -11  -3  -3  106.29    6.10
  11   3   3  105.89    6.10
   8  -4  -3    0.00    0.20
   8  -4  -3   -0.10    0.20
   8  -4  -3    0.20    0.30
  -8   4   3   -0.10    0.30
  -8   4   3   -0.10    0.20
   6  -4  -3   28.00    2.10
   6  -4  -3   30.40    2.10
   6  -4  -3   28.60    2.10
   6  -4  -3   30.10    2.00
   6  -4  -3   29.40    2.00
  -6   4   3   30.20    1.90
  -6   4   3   31.10    1.90
  -6   4   3   31.50    2.00
  -6   4   3   30.40    2.00
   5  -4  -3   57.09    3.70
   5  -4  -3   52.99    3.50
   5  -4  -3   54.39    3.50
   5  -4  -3   56.29    3.40
   5  -4  -3   58.39    3.50
  -5   4   3   59.59    3.40
  -5   4   3   57.19    3.40
  -5   4   3   53.99    3.50
  -5   4   3   55.49    3.40
  -5   4   3   56.49    3.50
  -5   4   3   52.79    3.30
   4  -4  -3    0.10    0.40
   4  -4  -3    0.20    0.50
   4  -4  -3    0.00    0.70
   4  -4  -3   -0.10    1.40
   4  -4  -3   -0.10    0.50
   4  -4  -3    0.10    0.40
  -4   4   3    0.20    0.50
  -4   4   3    0.10    0.20
  -4   4   3    0.30    0.40
  -4   4   3    0.10    0.40
  -4   4   3    5.50    9.50
   3  -4  -3    0.10    0.40
   3  -4  -3    0.30    0.60
   3  -4  -3   -0.10    0.30
   3  -4  -3    0.10    1.00
   3  -4  -3    0.30    0.90
  -3   4   3    0.10    0.30
  -3   4   3   -0.10    0.40
  -3   4   3    0.00    0.20
  -3   4   3    0.10    0.40
  -3   4   3    0.10    0.40
  -3   4   3   -8.70    6.20
  -3   4   3    0.10    0.30
   2  -4  -3   33.50    2.30
   2  -4  -3   33.40    2.20
   2  -4  -3   34.90    2.60
   2  -4  -3   33.70    2.00
  -2   4   3   32.10    5.90
  -2   4   3   31.10    2.10
  -2   4   3   36.00    2.30
  -2   4   3   32.50    2.20
  -2   4   3   31.40    2.00
  -2   4   3   31.60    2.10
  -2   4   3   31.00    2.10
   1  -4  -3   37.80    2.20
   1  -4  -3   38.80    2.40
   1  -4  -3   36.90    2.40
  -1   4   3   39.50    2.40
   0  -4  -3  149.79    8.60
   0  -4  -3  144.19    8.40
   0   4   3  152.18    8.60
   0   4   3  148.29    8.90
  -1  -4  -3  202.08   10.30
  -1  -4  -3  172.98   10.20
   1   4   3  175.68   10.40
   1   4   3  179.28   10.50
   1   4   3  173.18   10.60
  -2  -4  -3    1.50    0.20
  -2  -4  -3    1.50    0.30
  -2  -4  -3    2.00    0.30
  -2  -4  -3    1.70    0.40
   2   4   3    2.10    0.50
   2   4   3    1.90    0.70
   2   4   3    1.50    0.70
  -3  -4  -3  331.97   19.60
  -3  -4  -3  342.77   19.50
  -3  -4  -3  335.27   19.60
  -3  -4  -3  326.37   19.60
   3   4   3  358.96   19.80
   3   4   3  354.06   19.70
   3   4   3  381.46   19.50
  -4  -4  -3  152.88    9.20
  -4  -4  -3  161.68    9.40
  -4  -4  -3  150.28    9.20
   4   4   3  154.28    9.40
   4   4   3  174.78    9.30
   4   4   3  158.28    9.40
   4   4   3  178.08    9.60
   4   4   3  162.38   12.60
  -5  -4  -3    0.70    0.40
  -5  -4  -3    0.70    0.40
  -5  -4  -3    0.30    0.40
  -5  -4  -3    0.70    0.30
  -5  -4  -3    0.70    0.50
   5   4   3    0.50    0.30
   5   4   3    0.50    0.70
   5   4   3    0.60    0.60
  -7  -4  -3    9.20    1.00
  -7  -4  -3    9.90    0.90
  -7  -4  -3    8.40    0.90
  -7  -4  -3    8.10    0.90
  -7  -4  -3   11.80    1.70
  -7  -4  -3    9.30    1.10
  -7  -4  -3    7.10    1.10
   7   4   3    7.90    1.40
   7   4   3    9.00    0.80
   7   4   3    8.80    1.50
   7   4   3    8.50    1.30
   7   4   3    9.10    1.80
  -8  -4  -3   14.70    1.30
  -8  -4  -3   14.50    1.30
  -8  -4  -3   16.90    1.50
  -8  -4  -3   17.30    1.70
  -8  -4  -3   15.30    1.30
  -8  -4  -3   16.30    1.30
   8   4   3   14.30    1.40
   8   4   3   11.10    1.80
  -9  -4  -3    2.20    0.90
  -9  -4  -3    3.60    0.60
  -9  -4  -3    4.00    0.70
  -9  -4  -3    3.40    4.60
  -9  -4  -3    4.60    0.90
  -9  -4  -3    4.60    0.60
  -9  -4  -3    3.40    0.70
   9   4   3    4.80    0.70
   9   4   3    6.70    3.10
 -10  -4  -3  108.89    6.40
 -10  -4  -3  108.09    6.40
 -10  -4  -3  110.79    6.30
  10   4   3  110.39    6.40
  10   4   3  108.09    6.30
 -11  -4  -3   78.59    4.80
 -11  -4  -3   86.29    4.80
   6  -5  -3   58.99    3.70
   6  -5  -3   57.79    3.70
   6  -5  -3   59.59    3.60
  -6   5   3   62.29    3.70
  -6   5   3   56.09    3.70
  -6   5   3   62.59    3.60
  -6   5   3   65.39    3.60
  -6   5   3   61.19    3.80
   5  -5  -3   34.00    2.30
   5  -5  -3   33.90    2.30
   5  -5  -3   33.70    2.50
   5  -5  -3   31.30    2.20
   5  -5  -3   35.20    2.30
  -5   5   3   35.20    2.30
  -5   5   3   35.40    2.10
  -5   5   3   33.60    2.20
  -5   5   3   36.20    2.30
  -5   5   3   35.80    2.30
  -5   5   3   34.30    2.50
  -5   5   3   35.80    2.20
   4  -5  -3   -0.10    0.50
   4  -5  -3    0.50    0.40
   4  -5  -3    0.60    0.40
   4  -5  -3    0.40    0.50
   4  -5  -3    1.30    0.50
   4  -5  -3    1.10    0.60
  -4   5   3    0.50    0.50
  -4   5   3    0.30    0.30
  -4   5   3    0.70    0.60
  -4   5   3    0.30    0.40
  -4   5   3    0.90    0.50
  -4   5   3    0.80    0.40
  -4   5   3    0.60    0.50
  -4   5   3    0.70    0.50
   3  -5  -3  145.79    8.80
   3  -5  -3  136.69    8.30
   3  -5  -3  138.39    8.10
   3  -5  -3  142.29    8.60
   3  -5  -3  145.39    8.10
  -3   5   3  134.59    8.10
  -3   5   3  145.49    8.00
   2  -5  -3    1.40    0.30
   2  -5  -3    0.80    0.40
   2  -5  -3    1.10    0.40
   2  -5  -3    1.00    0.60
   2  -5  -3    1.40    1.00
  -2   5   3    0.80    0.20
  -2   5   3    0.70    0.40
  -2   5   3    4.40    4.30
  -2   5   3    1.10    0.40
  -2   5   3    0.40    0.50
  -2   5   3    0.80    0.40
  -2   5   3    1.00    0.40
  -2   5   3    0.90    0.40
   1  -5  -3    5.10    0.80
   1  -5  -3    5.10    0.50
   1  -5  -3    7.10    1.10
  -1   5   3    5.50    0.80
  -1   5   3    5.50    0.60
  -1   5   3    4.60    0.60
  -1   5   3    5.90    0.70
  -1   5   3    5.40    0.70
  -1   5   3    6.70    0.80
   0  -5  -3   29.20    2.00
   0  -5  -3   26.70    2.00
   0  -5  -3   27.70    1.80
   0   5   3   27.60    2.40
   0   5   3   28.40    1.90
  -1  -5  -3   69.49    4.00
  -1  -5  -3   71.39    3.80
  -1  -5  -3   64.39    3.80
  -1  -5  -3   61.09    3.80
   1   5   3   62.59    4.40
   1   5   3   62.69    3.90
   1   5   3   58.59    4.10
  -2  -5  -3  192.48   11.70
  -2  -5  -3  195.68   11.70
  -2  -5  -3  209.88   11.80
  -2  -5  -3  217.58   11.80
  -2  -5  -3  233.48   11.90
  -2  -5  -3  205.08   11.90
   2   5   3  217.68   12.00
   2   5   3  209.38   12.30
   2   5   3  198.68   12.10
  -3  -5  -3   14.30    1.10
  -3  -5  -3   15.60    0.90
  -3  -5  -3   14.30    1.20
   3   5   3   14.90    1.00
   3   5   3   14.80    1.60
   3   5   3   15.20    1.40
   3   5   3   14.20    1.30
  -4  -5  -3   32.30    2.10
  -4  -5  -3   30.50    1.90
  -4  -5  -3   32.90    2.20
   4   5   3   30.80    2.30
   4   5   3   34.30    2.60
  -5  -5  -3  258.57   14.10
  -5  -5  -3  245.38   13.70
  -5  -5  -3  238.58   13.90
  -5  -5  -3  227.68   13.70
   5   5   3  243.88   13.80
   5   5   3  236.98   14.10
   5   5   3  258.97   19.20
   5   5   3  224.78   14.30
   5   5   3  226.88   13.70
   5   5   3  267.67   13.90
  -6  -5  -3   31.80    2.20
  -6  -5  -3   34.40    2.20
  -6  -5  -3   36.30    2.70
  -6  -5  -3   32.60    2.20
  -6  -5  -3   32.10    2.10
  -6  -5  -3   33.40    2.40
   6   5   3   34.10    2.20
   6   5   3   37.50    2.90
   6   5   3   29.00    3.00
   6   5   3   31.20    2.10
  -7  -5  -3   -0.10    0.60
  -7  -5  -3    0.20    0.70
  -7  -5  -3   -0.20    0.40
  -7  -5  -3    0.70    0.70
  -7  -5  -3    0.30    0.50
  -7  -5  -3   -0.80    1.10
   7   5   3    0.30    0.60
   7   5   3   -1.10    0.90
   7   5   3    0.00    0.40
   7   5   3   -1.10    1.40
   7   5   3   -2.40    1.30
   7   5   3    0.60    1.00
  -8  -5  -3    2.00    1.50
  -8  -5  -3    1.30    0.50
  -8  -5  -3    1.80    0.70
  -8  -5  -3    0.80    0.60
  -8  -5  -3    1.50    0.50
  -8  -5  -3    1.10    0.50
   8   5   3    1.80    1.30
   8   5   3    1.40    0.40
   8   5   3   -0.70    1.40
   8   5   3    0.70    2.90
   8   5   3    1.30    0.60
  -9  -5  -3   31.40    2.30
  -9  -5  -3   31.40    2.10
  -9  -5  -3   30.20    2.10
  -9  -5  -3   31.30    2.10
  -9  -5  -3   31.70    2.20
  -9  -5  -3   30.20    2.10
   9   5   3   30.50    3.00
   9   5   3   28.90    2.10
   9   5   3   28.30    3.70
 -10  -5  -3   30.30    2.00
 -10  -5  -3   32.90    2.10
 -10  -5  -3   29.70    2.30
 -10  -5  -3   33.20    2.00
  10   5   3   35.10    2.10
  10   5   3   28.60    2.10
 -11  -5  -3    3.60    0.50
 -11  -5  -3    4.00    0.50
  11   5   3    4.20    0.50
   7  -6  -3    0.10    0.20
  -7   6   3    0.60    0.20
   6  -6  -3   24.00    1.80
   6  -6  -3   26.60    1.80
   6  -6  -3   29.70    1.80
   6  -6  -3   29.00    1.70
  -6   6   3   29.50    1.70
   5  -6  -3   16.60    1.30
   5  -6  -3   17.90    1.30
   5  -6  -3   15.50    1.30
   5  -6  -3   19.50    1.40
  -5   6   3   18.70    1.30
  -5   6   3   18.00    1.50
  -5   6   3   19.60    1.30
  -5   6   3   17.50    1.20
  -5   6   3   18.60    1.40
   4  -6  -3   19.70    1.70
   4  -6  -3   21.50    1.50
   4  -6  -3   21.00    1.60
   4  -6  -3   22.00    1.50
  -4   6   3   21.10    2.00
  -4   6   3   18.80    2.00
  -4   6   3   20.60    2.10
   3  -6  -3    7.60    0.80
   3  -6  -3    6.80    0.80
   3  -6  -3    7.50    1.00
  -3   6   3    7.00    0.90
  -3   6   3    7.50    0.80
  -3   6   3    5.90    0.70
  -3   6   3    6.40    1.10
  -3   6   3    6.70    0.90
  -3   6   3    7.00    0.80
   2  -6  -3   81.29    4.70
   2  -6  -3   79.29    4.90
   2  -6  -3   82.39    5.20
   2  -6  -3   81.19    4.80
   2  -6  -3   78.59    4.80
  -2   6   3   88.29    5.00
  -2   6   3   75.09    5.10
   1  -6  -3   51.59    3.40
   1  -6  -3   53.89    3.10
   1  -6  -3   56.29    3.60
  -1   6   3   53.39    3.10
  -1   6   3   48.30    3.10
  -1   6   3   49.80    3.10
  -1   6   3   50.19    3.30
  -1   6   3   48.70    3.10
  -1   6   3   54.99    3.20
  -1   6   3   51.19    3.30
  -1   6   3   54.89    3.30
   0  -6  -3  266.87   15.40
   0  -6  -3  266.07   15.60
   0  -6  -3  286.27   15.80
   0   6   3  279.57   16.30
   0   6   3  278.37   15.50
   0   6   3  276.67   15.50
   0   6   3  270.27   15.60
   0   6   3  277.27   15.60
   0   6   3  258.77   15.40
   0   6   3  267.97   15.50
  -1  -6  -3   99.49    5.70
  -1  -6  -3   99.39    5.90
  -1  -6  -3  106.49    5.60
  -1  -6  -3   97.89    5.60
   1   6   3   89.29    5.60
   1   6   3  104.99    7.10
   1   6   3   94.89    5.70
   1   6   3  101.49    6.10
   1   6   3   94.89    6.40
   1   6   3   96.19    5.80
   1   6   3   83.99    5.90
   1   6   3   99.29    5.60
  -2  -6  -3   24.80    1.70
  -2  -6  -3   28.90    1.80
  -2  -6  -3   26.50    1.50
   2   6   3   26.10    1.70
   2   6   3   26.30    1.80
   2   6   3   24.10    1.90
   2   6   3   25.40    2.40
   2   6   3   23.00    2.10
  -3  -6  -3  222.28   12.10
  -3  -6  -3  215.08   12.30
   3   6   3  226.28   12.30
   3   6   3  202.98   12.80
   3   6   3  197.88   12.60
   3   6   3  219.18   14.60
   3   6   3  216.38   12.30
   4   6   3   33.40    2.20
   6   6   3    8.40    4.10
  -7  -6  -3    0.20    0.60
  -7  -6  -3    1.00    1.00
  -7  -6  -3    0.10    0.50
  -7  -6  -3   -0.90    1.20
  -7  -6  -3    0.40    0.50
  -7  -6  -3   -0.30    0.20
   7   6   3    0.10    1.20
   7   6   3    0.60    0.50
   7   6   3    0.60    0.50
   7   6   3   -1.20   11.20
   7   6   3    1.00    2.30
   7   6   3   -1.40    1.40
   7   6   3   -0.90    1.00
  -8  -6  -3  286.57   16.30
  -8  -6  -3  285.27   16.10
  -8  -6  -3  275.17   16.10
  -8  -6  -3  271.27   16.10
   8   6   3  280.07   16.90
   8   6   3  307.97   17.30
   8   6   3  285.27   16.10
   8   6   3  272.37   16.00
   8   6   3  276.77   16.10
  -9  -6  -3    7.50    1.00
  -9  -6  -3    9.10    1.10
  -9  -6  -3    7.70    0.80
  -9  -6  -3    7.30    0.80
  -9  -6  -3    7.70    1.00
   9   6   3    6.10    0.80
   9   6   3    6.60    0.70
 -10  -6  -3   13.20    1.10
 -10  -6  -3   12.20    1.10
 -10  -6  -3   12.20    1.20
  10   6   3   14.50    1.00
  10   6   3   14.20    1.20
 -11  -6  -3   20.20    1.40
   6  -7  -3    2.80    0.40
  -6   7   3    2.00    0.30
  -6   7   3    2.30    0.50
   5  -7  -3   92.29    5.00
   5  -7  -3   89.59    5.00
  -5   7   3   81.19    4.90
  -5   7   3   84.39    5.00
  -5   7   3   80.69    5.00
   4  -7  -3    1.70    0.50
   4  -7  -3    4.30    0.60
  -4   7   3    2.60    0.50
  -4   7   3    2.70    0.60
  -4   7   3    0.20    2.30
  -4   7   3    2.90    0.60
  -4   7   3    2.80    0.50
  -4   7   3    3.40    0.70
   3  -7  -3    7.40    1.60
   3  -7  -3    8.10    0.90
   3  -7  -3    8.10    0.90
  -3   7   3   11.90    1.40
  -3   7   3    9.40    1.30
  -3   7   3    9.20    1.50
  -3   7   3   10.90    1.40
  -3   7   3   10.20    1.10
  -3   7   3    8.90    1.10
   2  -7  -3   22.60    1.50
   2  -7  -3   20.20    1.50
  -2   7   3   23.80    1.80
  -2   7   3   20.40    1.60
  -2   7   3   25.90    3.30
  -2   7   3   20.30    1.60
  -2   7   3   23.90    1.50
  -2   7   3   23.70    1.60
  -2   7   3   22.10    1.70
   1  -7  -3   17.00    2.10
   1  -7  -3   14.70    1.50
   1  -7  -3   16.30    1.10
   1  -7  -3   15.30    1.20
  -1   7   3   15.90    1.20
  -1   7   3   14.00    1.20
  -1   7   3   16.60    1.40
  -1   7   3   17.60    1.30
  -1   7   3   14.90    1.20
   0  -7  -3   10.40    1.20
   0  -7  -3   12.60    1.80
   0   7   3    9.50    0.90
   0   7   3    9.70    0.90
   0   7   3   10.90    1.10
   0   7   3   10.00    1.00
   0   7   3   11.10    1.00
   0   7   3   12.50    1.00
  -1  -7  -3   25.90    1.60
  -1  -7  -3   26.60    1.90
  -1  -7  -3   29.80    2.30
   1   7   3   23.60    1.80
   1   7   3   24.50    2.70
   1   7   3   22.90    1.70
   1   7   3   28.20    1.80
   1   7   3   26.50    1.70
   1   7   3   23.20    1.70
   1   7   3   26.00    1.90
   1   7   3   27.70    1.80
  -2  -7  -3    7.80    0.60
  -2  -7  -3    7.60    1.20
  -2  -7  -3    8.10    0.90
   2   7   3    5.90    0.80
   2   7   3    8.80    0.80
   2   7   3    7.20    0.90
   2   7   3    7.10    1.60
   2   7   3    6.70    0.70
   2   7   3    6.40    0.90
   2   7   3    8.10    0.90
   2   7   3    7.60    0.70
  -3  -7  -3   26.60    2.00
  -3  -7  -3   31.60    1.80
  -3  -7  -3   31.90    2.10
   3   7   3   25.90    2.00
   3   7   3   31.00    2.10
   3   7   3   25.90    2.40
   3   7   3   28.60    1.80
   3   7   3   24.40    2.70
   3   7   3   27.40    1.80
   3   7   3   27.70    2.00
   3   7   3   28.40    1.80
  -4  -7  -3   35.30    2.50
   4   7   3   33.80    2.90
   4   7   3   36.40    2.40
   4   7   3   35.30    2.30
   4   7   3   40.60    2.30
   4   7   3   35.70    3.10
   4   7   3   38.20    2.50
  -5  -7  -3   70.69    4.00
  -5  -7  -3   72.89    4.00
  -5  -7  -3   68.79    4.30
   5   7   3   69.69    4.90
   5   7   3   60.29    4.50
   5   7   3   64.59    3.90
   5   7   3   62.99    3.90
  -6  -7  -3    8.40    1.30
  -6  -7  -3   10.10    0.90
  -6  -7  -3    6.30    1.10
  -6  -7  -3    7.70    0.90
  -6  -7  -3    9.20    0.90
  -6  -7  -3   10.80    1.50
   6   7   3   11.00    1.10
   6   7   3    8.20    0.90
   6   7   3    6.50    1.60
   6   7   3    9.10    1.50
   7   7   3   21.60    1.50
  -8  -7  -3   90.09    5.50
  -8  -7  -3   93.79    5.60
  -8  -7  -3   96.99    5.50
  -8  -7  -3   91.79    5.80
  -8  -7  -3   91.49    5.50
   8   7   3   84.49    5.90
   8   7   3   91.39    5.50
   8   7   3   98.59    5.60
   8   7   3   94.49    5.40
  -9  -7  -3    3.20    0.60
  -9  -7  -3    3.80    0.60
  -9  -7  -3    4.30    1.00
  -9  -7  -3    4.40    0.80
   9   7   3    3.70    0.60
   9   7   3    4.50    4.00
   9   7   3    2.50    0.40
 -10  -7  -3   31.90    2.10
 -10  -7  -3   32.40    2.10
 -10  -7  -3   33.70    2.10
  10   7   3   34.60    2.00
 -11  -7  -3   12.00    0.80
  -5   8   3    0.70    0.30
  -5   8   3    1.40    0.40
  -5   8   3   -1.10    1.40
  -5   8   3    1.10    0.30
   3  -8  -3   21.80    1.50
   3  -8  -3   20.70    1.40
   3  -8  -3   20.40    1.40
  -3   8   3   16.70    1.50
  -3   8   3   21.30    1.50
   2  -8  -3  138.49    8.80
   2  -8  -3  137.79    7.90
  -2   8   3  129.49    7.90
  -2   8   3  136.29    8.20
  -2   8   3  144.29    8.10
   1  -8  -3   97.69    5.20
   1  -8  -3   76.39    5.60
   1  -8  -3   83.79    5.20
  -1   8   3   93.79    5.40
  -1   8   3   90.49    5.20
  -1   8   3   93.39    5.30
  -1   8   3   83.59    5.40
  -1   8   3   92.39    5.40
   0  -8  -3    7.60    1.40
   0  -8  -3    8.20    0.80
   0  -8  -3   10.00    0.90
   0   8   3    9.70    1.00
   0   8   3    9.50    1.20
   0   8   3    9.30    1.00
   0   8   3    7.50    0.80
   0   8   3    8.40    0.80
  -1  -8  -3   62.09    4.10
  -1  -8  -3   71.19    3.80
  -1  -8  -3   60.69    4.50
   1   8   3   58.89    4.90
   1   8   3   57.59    3.90
   1   8   3   61.09    3.90
   1   8   3   65.89    4.00
   1   8   3   66.19    3.90
   1   8   3   68.19    3.80
   1   8   3   63.59    3.90
  -2  -8  -3    5.40    1.50
  -2  -8  -3    3.20    0.50
  -2  -8  -3    3.70    0.90
   2   8   3    3.20    1.30
   2   8   3   -1.10    2.80
   2   8   3    3.50    0.60
   2   8   3    2.80    0.50
   2   8   3    4.00    0.60
   2   8   3    2.80    1.50
   2   8   3    0.30    4.70
   2   8   3    3.50    0.50
   2   8   3    3.20    0.60
  -3  -8  -3   62.09    3.60
  -3  -8  -3   58.79    4.30
  -3  -8  -3   57.59    3.90
  -3  -8  -3   64.79    3.50
   3   8   3   54.59    3.50
   3   8   3   61.59    3.70
   3   8   3   65.69    3.60
   3   8   3   53.79    3.60
   3   8   3   59.79    3.70
   3   8   3   61.49    3.60
   3   8   3   51.69    4.50
  -4  -8  -3    5.80    0.80
  -4  -8  -3    6.30    1.10
  -4  -8  -3    4.20    0.90
  -4  -8  -3    4.50    0.60
   4   8   3    5.50    0.60
   4   8   3    4.50    0.70
   4   8   3    5.40    1.40
   4   8   3    5.70    0.70
   4   8   3    4.40    3.10
   4   8   3    6.40    0.80
   4   8   3    5.50    0.80
  -5  -8  -3    2.00    1.00
  -5  -8  -3    2.40    1.20
  -5  -8  -3    1.30    0.50
   5   8   3    1.40    1.40
   5   8   3    2.00    0.70
   5   8   3    1.10    0.40
   5   8   3    1.90    0.50
   5   8   3    0.50    2.40
  -6  -8  -3   15.70    1.30
  -6  -8  -3   13.50    1.40
  -6  -8  -3   18.80    2.00
  -6  -8  -3   15.90    1.30
  -6  -8  -3   18.00    1.40
   6   8   3   16.20    1.30
   6   8   3   11.70    2.20
   6   8   3   13.90    1.10
   6   8   3   18.30    1.40
   8   8   3   56.79    4.00
  -9  -8  -3   19.90    1.70
  -9  -8  -3   19.60    1.40
  -9  -8  -3   17.70    1.50
  -9  -8  -3   18.70    1.40
   9   8   3   20.00    1.30
   9   8   3   19.50    1.30
 -10  -8  -3   17.20    1.20
 -10  -8  -3   16.80    1.20
  10   8   3   17.90    1.20
   4  -9  -3    0.30    0.20
   4  -9  -3    0.50    0.30
  -4   9   3    0.80    0.20
  -4   9   3   -0.20    2.00
  -4   9   3    1.00    0.20
  -4   9   3    0.80    0.20
  -4   9   3    0.80    0.30
   3  -9  -3    1.00    0.40
   3  -9  -3    0.20    0.30
  -3   9   3    0.20    0.30
  -3   9   3    0.80    4.20
   2  -9  -3    9.00    0.80
  -2   9   3    9.30    0.90
  -2   9   3    9.10    0.90
  -2   9   3    9.70    1.10
  -2   9   3    9.40    0.90
  -1   9   3    1.30    3.00
  -1   9   3    2.00    3.90
  -1   9   3    4.80    0.60
   0  -9  -3   21.50    1.40
   0  -9  -3   15.20    1.90
   0   9   3   16.80    1.60
  -1  -9  -3    0.30    0.90
  -1  -9  -3    0.50    0.30
   1   9   3    1.00    0.40
   1   9   3    1.10    0.60
   1   9   3    0.20    0.40
   1   9   3   -1.80    3.50
   1   9   3    0.70    0.50
   1   9   3   -1.00    2.70
   1   9   3    0.00    0.30
   1   9   3    0.10    0.80
  -2  -9  -3    9.90    1.40
  -2  -9  -3   10.60    0.90
  -2  -9  -3    9.30    0.90
   2   9   3   11.10    1.00
   2   9   3    7.60    3.60
   2   9   3   10.40    2.20
   2   9   3   10.20    0.90
   2   9   3    9.10    0.90
   2   9   3    9.60    1.20
   2   9   3    9.80    0.90
   2   9   3   10.10    1.00
  -3  -9  -3   17.10    1.30
  -3  -9  -3   16.40    1.90
  -3  -9  -3   17.60    1.30
   3   9   3   15.00    4.10
   3   9   3   17.60    1.50
   3   9   3   16.30    1.40
   3   9   3   18.50    1.30
   3   9   3   17.30    1.30
   3   9   3   18.90    1.30
  -4  -9  -3    7.30    1.40
  -4  -9  -3    7.70    1.00
   4   9   3    8.30    0.90
   4   9   3    7.40    1.00
   4   9   3    8.90    3.50
   4   9   3    5.10    2.00
   4   9   3    7.90    0.80
   4   9   3    9.10    0.80
   4   9   3    7.90    0.80
  -5  -9  -3   71.89    5.00
  -5  -9  -3   87.49    5.60
  -5  -9  -3   78.29    5.00
   5   9   3   90.59    5.20
   5   9   3   82.99    5.00
   5   9   3   90.09    5.20
   5   9   3   85.89    4.90
  -6  -9  -3  167.68   10.30
  -6  -9  -3  177.58   10.30
  -6  -9  -3  178.98   10.20
  -6  -9  -3  177.18   10.30
   6   9   3  190.48   10.40
   6   9   3  171.28   10.20
   6   9   3  182.28   10.50
   6   9   3  177.68   10.20
  -9  -9  -3    2.20    0.30
  -9  -9  -3    1.30    0.60
  -9  -9  -3    2.50    0.60
  -9  -9  -3    3.20    0.50
   9   9   3    1.80    0.30
   9   9   3    2.10    0.30
   9   9   3    2.50    0.30
 -10  -9  -3   -0.10    0.20
 -10  -9  -3    0.00    0.20
  10   9   3   -0.20    0.10
   3 -10  -3    0.00    0.50
   3 -10  -3    0.10    0.30
  -3  10   3    0.80    0.30
  -3  10   3    0.40    0.20
  -3  10   3    0.20    0.20
  -3  10   3    0.30    0.20
   2 -10  -3   -0.20    0.50
   2 -10  -3    0.30    0.30
  -2  10   3    0.10    0.20
  -2  10   3    1.20    2.60
  -2  10   3    0.30    1.90
  -2  10   3    0.00    0.30
  -2  10   3    0.00    0.20
  -2  10   3   -0.20    0.20
   1 -10  -3   11.40    0.90
   1 -10  -3   10.50    0.90
   1 -10  -3    9.60    0.80
  -1  10   3    7.20    3.70
  -1  10   3   10.30    1.00
  -1  10   3   10.90    0.80
  -1  10   3   11.80    0.90
  -1  10   3    8.90    0.80
   0 -10  -3   34.10    2.20
   0  10   3   37.20    6.30
  -1 -10  -3   72.19    3.90
  -1 -10  -3   61.89    3.80
   1  10   3   62.79    3.80
   1  10   3   65.79    3.90
   1  10   3   57.99    7.10
   1  10   3   67.79    4.10
   1  10   3   60.69    3.90
  -2 -10  -3   41.80    2.60
   2  10   3   45.40    2.80
   2  10   3   39.80    2.70
   2  10   3   44.30    2.70
   2  10   3   42.50    2.70
  -3 -10  -3    6.50    0.80
  -3 -10  -3    7.00    1.70
   3  10   3    6.50    0.70
   3  10   3    4.60    2.90
   3  10   3    6.70    0.80
   3  10   3    6.40    2.00
   3  10   3    7.00    0.90
   3  10   3    6.30    0.60
   3  10   3    6.00    0.70
  -4 -10  -3    0.20    0.30
  -4 -10  -3    0.60    0.50
   4  10   3    0.10    0.90
   4  10   3   -3.40    3.00
   4  10   3   -0.30    0.50
   4  10   3    0.10    0.60
   4  10   3    0.40    0.40
   4  10   3    0.50    0.40
   4  10   3   -0.20    2.10
   4  10   3    0.50    0.40
  -5 -10  -3    3.70    0.60
  -5 -10  -3    3.00    0.70
  -5 -10  -3    3.20    0.60
   5  10   3    4.60    0.70
   5  10   3    2.90    0.70
   5  10   3    6.40    2.60
   5  10   3    3.10    0.50
   5  10   3    3.20    0.40
   5  10   3    3.70    0.50
  -6 -10  -3   21.40    1.80
  -6 -10  -3   25.10    1.80
   6  10   3   27.20    1.70
   6  10   3   25.60    1.60
   6  10   3   28.20    1.90
  -8 -10  -3   35.70    2.20
  -8 -10  -3   31.00    2.10
   8  10   3   38.80    2.20
   8  10   3   33.50    2.10
  -9 -10  -3    0.70    0.40
  -9 -10  -3    1.20    0.40
  -9 -10  -3    1.20    0.30
   9  10   3    0.80    0.20
   9  10   3    0.60    0.20
  -2  11   3   13.10    1.00
  -2  11   3   15.20    0.90
  -1  11   3   39.70    2.40
  -1  11   3   36.30    2.20
   0 -11  -3    9.10    0.80
   0  11   3    9.90    0.80
   0  11   3   10.90    0.70
   0  11   3   10.50    0.80
   0  11   3    7.20    2.40
  -1 -11  -3    6.80    0.70
  -1 -11  -3    5.00    0.80
   1  11   3    1.80    4.70
   1  11   3    6.80    0.60
   1  11   3    5.30    0.80
   1  11   3    5.30    3.20
   1  11   3    8.50    0.90
  -2 -11  -3    0.80    0.50
   2  11   3   -2.00    2.50
   2  11   3    1.00    1.00
   2  11   3    0.70    0.40
   2  11   3    1.40    0.30
   2  11   3   -0.40    2.80
   2  11   3    0.80    0.30
   2  11   3    1.50    0.60
  -3 -11  -3   11.20    1.00
  -3 -11  -3   11.90    1.00
   3  11   3   15.00    1.00
   3  11   3   12.20    1.10
   3  11   3   14.20    3.00
  -4 -11  -3   62.49    3.70
  -4 -11  -3   55.69    3.70
  -4 -11  -3   60.09    3.70
   4  11   3   65.19    3.60
   4  11   3   63.39    6.00
  -5 -11  -3    0.20    0.30
  -5 -11  -3    0.30    0.40
  -5 -11  -3    0.20    0.30
   5  11   3    0.50    0.40
   5  11   3    0.40    2.10
   5  11   3    0.50    0.30
   5  11   3   -1.10    2.60
   5  11   3    0.30    0.70
  -8 -11  -3    0.90    0.20
   8  11   3    0.80    0.20
   8  11   3    0.70    0.20
   0  12   3   -0.10    1.00
   0  12   3   -0.10    0.60
   1  12   3    2.10    0.40
   1  12   3    2.80    0.30
   1  12   3    1.80    1.10
   2  12   3   16.10    1.00
   2  12   3   14.40    3.00
   2  12   3   17.90    1.20
  -3 -12  -3   56.99    3.60
  -5 -12  -3    4.20    0.70
   5  12   3    5.00    0.70
   5  12   3    4.40    3.20
   5  12   3    5.90    0.60
  -6 -12  -3   11.50    0.90
   6  12   3    9.40    0.80
   6  12   3   10.90    0.70
   5  10  -4    0.00    0.10
   5  10  -4    0.30    0.20
  -5 -10   4   -0.20    0.10
   4  10  -4    0.90    0.20
  -4 -10   4    0.80    0.40
  -3 -10   4    2.40    0.50
  -3 -10   4    2.60    0.40
  -3 -10   4    2.80    0.50
   2  10  -4    5.20    0.50
   2  10  -4    6.40    0.50
  -2 -10   4    5.90    0.60
  -2 -10   4    7.10    0.60
  -2 -10   4    6.90    0.70
   1  10  -4   20.30    1.20
  -1 -10   4   22.10    1.40
  -1 -10   4   18.10    1.30
   0  10  -4    1.20    0.40
   0 -10   4    0.80    0.40
   0 -10   4    1.00    0.30
   0 -10   4    1.40    0.30
   0 -10   4    1.10    0.50
   1 -10   4    1.40    0.30
   2 -10   4    6.80    0.60
   2 -10   4    8.90    0.60
  -3  10  -4   -0.10    0.40
   6   9  -4    0.20    0.20
  -6  -9   4    0.20    0.20
   5   9  -4   14.40    1.00
   4   9  -4    3.20    0.50
   4   9  -4    2.70    0.50
  -4  -9   4    2.00    0.40
  -4  -9   4    3.30    0.50
   3   9  -4    1.00    0.30
  -3  -9   4    0.90    0.30
  -3  -9   4    1.10    0.40
  -3  -9   4    0.10    0.50
  -3  -9   4    0.50    0.50
   2   9  -4   36.30    2.10
  -2  -9   4   28.90    2.10
  -2  -9   4   35.40    2.10
  -2  -9   4   35.50    2.20
  -2  -9   4   27.70    2.20
   1   9  -4    0.30    0.90
  -1  -9   4    1.70    0.50
  -1  -9   4    1.40    0.60
  -1  -9   4    1.50    0.50
  -1  -9   4    2.70    0.60
   0   9  -4    5.00    0.60
   0   9  -4    1.30    3.00
   0  -9   4    3.90    0.60
   0  -9   4    4.50    0.70
   0  -9   4    5.70    0.70
   0  -9   4    5.20    0.70
  -1   9  -4    2.90    0.50
  -1   9  -4   -1.50    3.20
   1  -9   4    1.80    0.50
   1  -9   4    2.00    0.60
   1  -9   4    3.30    0.60
   1  -9   4    2.60    0.40
   1  -9   4    2.50    0.50
  -2   9  -4   10.30    0.80
   2  -9   4   11.40    1.00
   2  -9   4   14.40    1.30
   2  -9   4   11.30    1.00
  -3   9  -4   13.20    0.90
  -4   9  -4    1.30    2.00
   4  -9   4    4.10    0.40
   4  -9   4    3.60    0.60
   7   8  -4    1.40    0.40
  -7  -8   4    2.40    0.30
   6   8  -4    0.10    0.60
   6   8  -4    0.00    0.30
   6   8  -4   -0.20    0.30
  -6  -8   4    0.30    0.50
  -6  -8   4    0.10    0.30
   5   8  -4   17.40    1.20
   5   8  -4   16.90    1.30
  -5  -8   4   17.90    1.30
  -5  -8   4   19.60    1.40
  -5  -8   4   17.30    1.40
   4   8  -4    3.40    0.60
   4   8  -4    3.00    0.60
  -4  -8   4    2.60    0.50
  -4  -8   4    2.40    0.70
  -4  -8   4    3.80    0.60
  -4  -8   4    3.00    0.70
   3   8  -4   13.40    1.10
  -3  -8   4   11.60    1.20
  -3  -8   4   12.70    1.10
  -3  -8   4   13.70    1.80
  -3  -8   4   11.60    1.10
   1   8  -4   17.30    1.30
   1   8  -4   -4.90   19.00
  -1  -8   4   18.20    1.50
  -1  -8   4   16.00    1.40
  -1  -8   4   14.80    1.40
  -1  -8   4   18.30    1.50
   0   8  -4   21.40    1.50
   0  -8   4   21.30    1.70
   0  -8   4   22.70    1.80
   0  -8   4   20.30    1.60
   0  -8   4   21.90    1.70
  -1   8  -4    0.00    0.50
  -1   8  -4    0.20    0.40
   1  -8   4    1.20    0.70
   1  -8   4    0.30    0.50
   1  -8   4   -0.20    0.60
   1  -8   4    0.60    0.50
   1  -8   4    0.40    0.60
  -2   8  -4   -0.10    0.40
  -2   8  -4    0.40    0.50
   2  -8   4    0.60    0.50
   2  -8   4    0.00    0.60
   2  -8   4    0.00    0.70
   2  -8   4   -0.50    0.40
   2  -8   4    0.20    0.40
  -3   8  -4    2.50    0.40
  -3   8  -4    2.30    0.50
  -3   8  -4   -1.80    2.80
   3  -8   4    2.80    0.50
   3  -8   4    2.10    0.50
   3  -8   4    2.60    0.60
   3  -8   4    2.20    0.70
   4  -8   4    6.60    0.70
   4  -8   4    7.90    0.90
  -5   8  -4   44.10    2.60
  -6   8  -4   -1.00    1.30
   6  -8   4    0.40    0.20
   8   7  -4    0.80    0.30
   7   7  -4   34.70    2.10
  -7  -7   4   32.60    2.00
   6   7  -4   50.99    3.10
   6   7  -4   46.00    2.90
   6   7  -4   49.40    3.00
  -6  -7   4   48.20    3.00
  -6  -7   4   48.80    3.00
  -6  -7   4   44.70    2.90
   5   7  -4    6.10    0.80
  -5  -7   4    7.50    0.90
  -5  -7   4    5.70    0.80
  -5  -7   4    7.50    0.70
  -5  -7   4    6.50    0.90
   4   7  -4    0.00    0.60
   4   7  -4   -0.40    0.60
  -4  -7   4    0.80    0.70
  -4  -7   4    0.60    0.40
  -4  -7   4   -0.40    0.60
  -4  -7   4    0.30    0.50
  -4  -7   4    0.30    0.70
   3   7  -4   28.50    2.00
   3   7  -4   61.39   24.40
   3   7  -4   25.50    1.80
   3   7  -4   24.80    2.90
  -3  -7   4   27.80    2.00
  -3  -7   4   24.10    1.80
  -3  -7   4   23.50    1.80
  -3  -7   4   23.60    1.80
  -3  -7   4   27.40    1.90
   2   7  -4   17.10    1.30
   2   7  -4   15.00    1.40
   2   7  -4   12.70    1.90
   2   7  -4   13.90   19.90
  -2  -7   4   17.10    1.30
  -2  -7   4   16.80    1.40
  -2  -7   4   15.30    4.30
  -2  -7   4   16.10    1.50
  -2  -7   4   17.10    1.40
  -2  -7   4   16.60    1.40
   1   7  -4   31.70    2.20
   1   7  -4   32.80    2.10
   1   7  -4   30.70    2.00
   1   7  -4   43.00   16.70
  -1  -7   4   32.10    2.10
  -1  -7   4   40.00    5.40
  -1  -7   4   31.00    2.20
  -1  -7   4   22.30    3.50
  -1  -7   4   35.30    2.30
  -1  -7   4   30.30    2.10
   0   7  -4   72.19    4.40
   0   7  -4   62.39   16.20
   0   7  -4   74.29    4.40
   0  -7   4   63.99    5.40
   0  -7   4   79.49    4.40
   0  -7   4   74.39    4.50
   0  -7   4   76.09    4.50
  -1   7  -4   26.40    2.00
  -1   7  -4   34.30   14.60
  -1   7  -4   32.20    2.00
   1  -7   4   26.70    3.40
   1  -7   4   31.10    2.00
   1  -7   4   26.00    1.90
   1  -7   4   33.00    2.00
   1  -7   4   29.80    2.00
  -2   7  -4    4.10    0.70
  -2   7  -4   -0.90   24.40
  -2   7  -4    5.40    0.60
   2  -7   4    6.20    2.30
   2  -7   4    5.70    0.80
   2  -7   4    5.70    0.80
   2  -7   4    6.40    0.80
   2  -7   4    4.50    0.90
  -3   7  -4  207.78   12.40
  -3   7  -4  176.38   25.00
   3  -7   4  228.98   12.50
   3  -7   4  228.88   12.50
   3  -7   4  218.38   12.50
  -4   7  -4    6.70    0.90
  -4   7  -4    6.80    2.40
   4  -7   4    5.60    0.80
   4  -7   4    8.90    0.80
   4  -7   4    8.80    0.80
  -5   7  -4    1.90    1.90
  -5   7  -4    0.20    0.40
   5  -7   4    0.00    0.40
   5  -7   4   -0.20    0.50
   5  -7   4    0.00    0.40
  -6   7  -4    3.70    0.40
  -6   7  -4    1.40    1.60
   6  -7   4    3.40    0.40
   6  -7   4    3.70    0.50
   7  -7   4    7.60    0.60
  -8  -6   4    1.50    0.30
   7   6  -4    0.40    0.60
   7   6  -4   -0.10    0.40
  -7  -6   4    0.40    0.40
   6   6  -4  187.28   10.60
   6   6  -4  190.08   10.70
   6   6  -4  169.38   10.50
  -6  -6   4  194.48   10.60
  -6  -6   4  186.18   10.60
  -6  -6   4  182.48   10.70
   5   6  -4    0.10    0.40
   5   6  -4    0.10    0.70
   5   6  -4    0.60    0.60
  -5  -6   4    0.40    0.60
  -5  -6   4    0.90    0.60
  -5  -6   4    1.10    0.70
  -5  -6   4    0.70    0.40
   4   6  -4  268.87   15.40
   4   6  -4  268.77   15.30
   4   6  -4  253.97   15.20
  -4  -6   4  259.37   15.30
  -4  -6   4  286.17   15.40
  -4  -6   4  256.97   15.30
  -4  -6   4  268.27   16.80
  -4  -6   4  286.27   15.50
   3   6  -4   53.59    3.50
   3   6  -4   55.49    4.10
   3   6  -4   51.09    3.30
   3   6  -4   55.49    3.40
   3   6  -4   65.29   18.30
  -3  -6   4   57.19    3.50
  -3  -6   4   52.79    4.50
  -3  -6   4   53.29    3.40
  -3  -6   4   54.29    4.40
  -3  -6   4   55.69    3.40
  -3  -6   4   50.89    3.40
  -3  -6   4   59.89    3.40
   2   6  -4   15.10    1.10
   2   6  -4   20.60   15.80
   2   6  -4   14.60    1.30
   2   6  -4   15.40    1.30
  -2  -6   4   14.50    1.60
  -2  -6   4   17.60    1.40
  -2  -6   4   15.30    1.30
  -2  -6   4   16.20    1.40
  -2  -6   4   20.00    3.70
  -2  -6   4   12.90    1.20
  -2  -6   4   15.40    1.40
  -2  -6   4   13.70    2.40
   1   6  -4    2.30   13.00
   1   6  -4   16.90    1.30
   1   6  -4   16.60    1.40
   1   6  -4   18.40    1.30
  -1  -6   4   14.40    2.20
  -1  -6   4   16.80    1.50
  -1  -6   4   17.30    1.30
  -1  -6   4   17.20    1.30
  -1  -6   4   15.80    1.40
  -1  -6   4   19.20    2.20
  -1  -6   4   14.50    1.30
   0   6  -4    2.80   11.20
   0   6  -4    1.10    0.50
   0   6  -4    1.20    0.50
   0   6  -4    0.80    0.30
   0  -6   4    0.70    0.60
   0  -6   4    0.20    1.20
   0  -6   4    1.10    0.50
   0  -6   4    1.40    1.30
   0  -6   4    1.20    0.50
   0  -6   4    1.10    0.70
   0  -6   4    1.10    0.40
  -1   6  -4   44.20   12.40
  -1   6  -4   42.10    2.60
   1  -6   4   38.70    3.50
   1  -6   4   44.60    2.60
   1  -6   4   40.70    2.50
   1  -6   4   37.70    3.30
   1  -6   4   39.10    2.60
  -2   6  -4   71.49    4.40
  -2   6  -4   80.99    4.50
   2  -6   4   78.49    4.50
   2  -6   4   69.29    5.50
   2  -6   4   72.59    5.30
   2  -6   4   79.89    4.50
  -3   6  -4  373.86   21.00
  -3   6  -4  358.86   20.90
  -3   6  -4  344.47   20.90
   3  -6   4  385.46   21.00
   3  -6   4  390.86   21.00
  -4   6  -4    0.60    0.50
  -4   6  -4   10.50   27.80
  -4   6  -4    0.10    0.40
  -4   6  -4    0.70    0.50
   4  -6   4   -0.10    0.50
   4  -6   4   -0.10    0.40
   4  -6   4    0.10    0.60
   4  -6   4    0.90    0.50
  -5   6  -4   -4.80   34.10
  -5   6  -4    0.30    0.50
  -5   6  -4    0.60    0.50
  -5   6  -4   -0.30    0.70
   5  -6   4   -0.10    0.50
   5  -6   4   -0.10    0.50
   5  -6   4    0.10    0.40
   5  -6   4    0.40    0.50
  -6   6  -4    0.70    0.50
   6  -6   4    0.80    0.40
   6  -6   4    0.50    0.40
   6  -6   4    1.30    0.40
  -7   6  -4    0.10    0.40
  -7   6  -4    2.10    2.30
   7  -6   4    0.50    0.50
   7  -6   4    0.60    0.30
   8   5  -4    3.00    0.50
  -8  -5   4    2.30    0.50
  -8  -5   4    3.50    0.40
   7   5  -4   38.60    2.30
  -7  -5   4   30.80    2.10
  -7  -5   4   33.60    2.20
   6   5  -4   68.19    4.10
   6   5  -4   70.79    4.30
   6   5  -4   70.39    4.20
  -6  -5   4   73.59    4.30
  -6  -5   4   63.09    4.10
  -6  -5   4   70.79    4.40
   5   5  -4    7.90    0.90
   5   5  -4   10.70    1.10
   5   5  -4    9.00    1.20
  -5  -5   4    8.70    1.00
  -5  -5   4    9.20    0.80
  -5  -5   4    8.30    1.20
  -5  -5   4    9.20    0.90
   4   5  -4   65.59    5.20
   4   5  -4   67.29    4.20
   4   5  -4   29.10   35.20
   4   5  -4   67.69    4.10
   4   5  -4   75.99    4.30
  -4  -5   4   65.39    4.40
  -4  -5   4   69.79    4.20
  -4  -5   4   72.89    4.20
  -4  -5   4   67.89    4.10
   3   5  -4   25.40    1.80
  -3  -5   4   25.90    3.20
  -3  -5   4   25.60    1.90
  -3  -5   4   24.20    1.80
  -3  -5   4   24.60    3.10
  -3  -5   4   24.20    1.90
  -3  -5   4   23.20    2.00
  -3  -5   4   28.60    1.90
  -3  -5   4   26.70    1.90
   2   5  -4   63.09   15.30
   2   5  -4   66.39    4.10
   2   5  -4   70.09    4.00
   2   5  -4   64.79    4.00
  -2  -5   4   63.29    4.40
  -2  -5   4   74.39    4.10
  -2  -5   4   64.69    4.00
  -2  -5   4   70.39    4.10
  -2  -5   4   66.19    4.00
  -2  -5   4   68.49    4.10
   1   5  -4   55.59   12.00
   1   5  -4   53.59    3.00
   1   5  -4   46.50    3.10
   1   5  -4   48.20    3.00
   1   5  -4   49.80    3.00
  -1  -5   4   47.70    3.20
  -1  -5   4   49.20    3.10
  -1  -5   4   53.19    3.10
  -1  -5   4   51.59    3.80
  -1  -5   4   47.40    3.00
  -1  -5   4   48.90    3.00
  -1  -5   4   48.30    3.00
  -1  -5   4   51.99    3.50
   0   5  -4    4.20    0.60
   0   5  -4    4.50    0.60
   0   5  -4   -5.60    9.10
   0   5  -4    4.70    0.60
   0  -5   4    4.70    1.20
   0  -5   4    5.00    1.40
   0  -5   4    5.70    0.80
   0  -5   4    5.30    0.60
   0  -5   4    4.70    0.60
   0  -5   4    5.40    0.60
   0  -5   4    4.50    0.60
  -1   5  -4   28.00    1.80
  -1   5  -4   25.50    1.70
  -1   5  -4   14.60    9.90
   1  -5   4   27.50    1.80
   1  -5   4   31.60    1.90
   1  -5   4   26.30    2.40
  -2   5  -4    5.50    0.70
  -2   5  -4    7.80    1.00
  -2   5  -4   15.80   10.80
  -2   5  -4    7.10    0.80
  -2   5  -4    6.20    0.70
  -2   5  -4    8.20    0.90
  -2   5  -4    7.10    0.70
   2  -5   4    5.60    1.40
   2  -5   4    6.30    0.70
   2  -5   4    5.10    1.30
   2  -5   4    8.20    0.90
   2  -5   4    8.50    0.70
   2  -5   4    8.00    0.80
  -3   5  -4  109.09    6.70
  -3   5  -4  124.69   17.00
  -3   5  -4  134.09    7.10
  -3   5  -4  110.39    7.00
  -3   5  -4  117.09    6.80
   3  -5   4  105.09    7.60
   3  -5   4  129.09    6.80
   3  -5   4  119.29    6.80
   3  -5   4  126.79    6.80
   3  -5   4  113.79    6.90
   3  -5   4  105.39    7.40
  -4   5  -4   64.09    3.60
  -4   5  -4   53.49    3.40
  -4   5  -4   59.99    3.50
  -4   5  -4   56.49    3.60
  -4   5  -4   49.90   16.70
   4  -5   4   60.69    3.50
   4  -5   4   48.80    4.40
   4  -5   4   59.09    3.50
   4  -5   4   56.79    3.50
   4  -5   4   50.29    4.90
   4  -5   4   55.39    3.40
   4  -5   4   58.59    3.50
  -5   5  -4   -0.10    0.30
  -5   5  -4    0.30    0.50
  -5   5  -4    0.30    0.70
  -5   5  -4   -0.20    0.50
   5  -5   4    0.00    0.50
   5  -5   4   -0.10    0.40
   5  -5   4    0.50    0.50
   5  -5   4   -0.40    0.50
   5  -5   4   -0.30    0.70
   5  -5   4    0.30    0.40
  -6   5  -4   11.00    1.10
  -6   5  -4   10.90    1.10
  -6   5  -4   10.20    1.10
   6  -5   4   10.10    1.00
   6  -5   4   11.30    1.20
   6  -5   4   11.50    1.00
   6  -5   4   13.40    1.00
   6  -5   4    8.10    1.20
   6  -5   4   11.50    1.20
  -7   5  -4   20.80    1.40
  -7   5  -4   17.40    1.90
  -7   5  -4   19.90    1.40
   7  -5   4   21.20    1.40
   7  -5   4   18.50    1.30
  -8   5  -4   13.60    1.00
  -8   5  -4   14.10    1.00
   8  -5   4   12.20    0.90
  -9  -4   4    6.20    0.60
   8   4  -4    7.50    0.70
  -8  -4   4    6.40    0.80
   7   4  -4    0.10    0.60
   7   4  -4    0.40    0.40
   7   4  -4    1.40    0.50
  -7  -4   4    1.30    0.50
  -7  -4   4    1.30    0.40
  -7  -4   4    1.00    0.70
   6   4  -4    0.90    0.80
   6   4  -4    1.80    0.70
  -6  -4   4    2.40    0.80
  -6  -4   4    1.80    0.80
   5   4  -4   -0.10    0.60
   5   4  -4    0.30    2.80
   5   4  -4    0.70    0.60
   5   4  -4    0.60    0.40
   5   4  -4    0.20    0.40
  -5  -4   4    0.10    1.10
  -5  -4   4    0.90    0.60
  -5  -4   4    0.10    0.30
  -5  -4   4    0.40    0.50
  -5  -4   4    0.30    0.70
   4   4  -4  333.27   40.70
   4   4  -4  302.17   17.80
   4   4  -4  298.67   17.40
   4   4  -4  305.97   17.30
  -4  -4   4  309.47   17.30
  -4  -4   4  299.07   17.30
  -4  -4   4  294.27   17.50
  -4  -4   4  317.47   17.40
   3   4  -4    0.20    0.50
   3   4  -4    0.50    0.30
   3   4  -4    0.10    0.40
   3   4  -4   -1.30   16.80
   3   4  -4    2.60    1.30
   3   4  -4    1.40    0.60
   3   4  -4    0.60    0.40
  -3  -4   4    0.40    0.60
  -3  -4   4    0.90    0.40
  -3  -4   4    1.80    1.00
  -3  -4   4    0.70    0.40
  -3  -4   4    0.40    0.60
  -3  -4   4    0.20    0.50
  -3  -4   4   -2.20    1.80
  -3  -4   4    0.70    1.10
  -3  -4   4    0.30    0.60
  -3  -4   4    0.60    0.50
   2   4  -4   32.50    2.20
   2   4  -4   37.30    2.20
   2   4  -4   37.70    2.30
   2   4  -4   36.90    2.80
   2   4  -4   52.19   12.50
   2   4  -4   36.20    2.20
  -2  -4   4   32.90    2.20
  -2  -4   4   37.40    2.30
  -2  -4   4   31.90    2.20
  -2  -4   4   37.40    2.30
  -2  -4   4   36.00    2.80
  -2  -4   4   36.50    2.50
  -2  -4   4   36.30    2.40
  -2  -4   4   31.50    2.30
   1   4  -4    4.90    0.60
   1   4  -4    4.00    0.60
   1   4  -4    6.00    0.70
   1   4  -4    4.80    0.60
   1   4  -4    9.50    8.50
   1   4  -4    4.00    0.50
  -1  -4   4    5.50    0.70
  -1  -4   4    5.00    0.60
  -1  -4   4    5.80    0.60
  -1  -4   4    3.90    0.50
  -1  -4   4    5.30    1.10
  -1  -4   4    5.70    0.70
  -1  -4   4    6.70    1.00
   0   4  -4  193.28   11.80
   0   4  -4  197.08   11.70
   0   4  -4  222.98   18.20
   0   4  -4  215.88   11.80
   0   4  -4  189.48   11.80
   0   4  -4  197.98   11.70
   0  -4   4  201.58   11.70
   0  -4   4  211.48   11.70
   0  -4   4  215.88   12.00
   0  -4   4  202.78   12.20
   0  -4   4  214.08   11.70
   0  -4   4  217.68   11.70
  -1   4  -4   30.00    2.00
  -1   4  -4   31.30    2.00
  -1   4  -4   34.30    2.00
  -1   4  -4   31.70    2.00
  -1   4  -4   31.00    2.10
  -1   4  -4   29.40    2.30
  -1   4  -4   11.70    8.30
   1  -4   4   35.40    2.00
   1  -4   4   32.20    2.00
   1  -4   4   30.40    2.60
   1  -4   4   32.30    2.40
   1  -4   4   34.10    2.00
  -2   4  -4   12.10    1.50
  -2   4  -4    8.70    9.30
  -2   4  -4   13.80    1.10
  -2   4  -4   11.00    1.00
  -2   4  -4   14.90    1.00
  -2   4  -4   13.20    1.10
  -2   4  -4   13.40    1.10
   2  -4   4   12.00    1.70
   2  -4   4   13.20    1.00
   2  -4   4   15.50    1.20
   2  -4   4   12.40    1.50
   2  -4   4   13.90    1.20
   2  -4   4   13.10    1.00
   2  -4   4   13.20    1.10
   2  -4   4   13.70    1.00
  -3   4  -4   73.79    4.40
  -3   4  -4   74.89    4.40
  -3   4  -4   66.89    4.90
  -3   4  -4   72.19    4.40
  -3   4  -4   75.29   12.80
  -3   4  -4   77.79    4.60
  -3   4  -4   83.09    4.50
  -3   4  -4   72.19    4.70
   3  -4   4   75.09    4.90
   3  -4   4   67.69    4.40
   3  -4   4   76.79    4.50
   3  -4   4   79.09    4.40
   3  -4   4   75.09    4.40
   3  -4   4   68.89    5.00
   3  -4   4   81.39    4.40
  -4   4  -4    7.30    0.80
  -4   4  -4    5.70    0.70
  -4   4  -4    6.30    0.70
  -4   4  -4    8.50    0.80
  -4   4  -4    9.20   13.30
  -4   4  -4    7.40    1.00
  -4   4  -4    4.30    1.00
   4  -4   4    7.30    1.60
   4  -4   4    7.70    1.00
   4  -4   4    7.20    0.90
   4  -4   4    7.10    0.80
   4  -4   4    6.40    0.70
   4  -4   4    7.80    0.80
   4  -4   4    8.20    0.80
   4  -4   4    5.40    0.70
   4  -4   4    6.20    1.60
  -5   4  -4   33.40    2.20
  -5   4  -4   26.80   18.20
  -5   4  -4   32.70    2.90
  -5   4  -4   32.20    2.30
  -5   4  -4   33.80    2.10
  -5   4  -4   36.60    2.20
   5  -4   4   34.90    2.20
   5  -4   4   33.50    2.20
   5  -4   4   35.80    2.20
   5  -4   4   29.20    3.50
   5  -4   4   27.50    3.20
   5  -4   4   33.50    2.30
   5  -4   4   32.30    2.20
   5  -4   4   36.20    2.20
  -6   4  -4   19.80    1.50
  -6   4  -4   20.20    1.40
  -6   4  -4   20.40    2.10
  -6   4  -4   22.20    1.60
   6  -4   4   22.10    1.50
   6  -4   4   20.40    1.60
   6  -4   4   22.70    1.50
   6  -4   4   19.00    1.70
   6  -4   4   17.50    3.30
   6  -4   4   23.30    1.50
  -7   4  -4   63.99    3.90
  -7   4  -4   60.09    4.00
  -7   4  -4   66.59    3.90
   7  -4   4   63.89    3.90
   7  -4   4   65.59    3.90
   7  -4   4   68.09    4.00
   7  -4   4   61.69    3.90
   7  -4   4   61.39    3.80
  -8   4  -4   21.70    1.40
  -8   4  -4   19.00    1.70
  -8   4  -4   20.40    1.40
   8  -4   4   20.00    1.60
   8  -4   4   19.80    1.40
   8  -4   4   23.50    1.30
   8  -4   4   18.10    1.60
   8  -4   4   22.20    1.40
  -9   4  -4    8.00    0.60
  -9   4  -4    7.30    0.60
   9  -4   4    8.60    0.70
  -9  -3   4    4.40    0.40
   8   3  -4   21.00    1.40
  -8  -3   4   21.20    1.50
   7   3  -4    2.40    0.60
   7   3  -4    1.50    0.70
   7   3  -4    1.70    0.50
  -7  -3   4    1.40    0.40
  -7  -3   4    1.50    0.70
   6   3  -4  285.17   15.70
   6   3  -4  276.47   15.70
   6   3  -4  268.27   15.60
  -6  -3   4  275.67   15.60
  -6  -3   4  270.57   15.80
  -6  -3   4  267.07   15.60
   5   3  -4   33.90    2.40
   5   3  -4   34.30    2.40
   5   3  -4   43.60    3.30
   5   3  -4   38.60    2.50
   5   3  -4   41.70    2.60
  -5  -3   4   35.00    2.70
  -5  -3   4   40.10    2.50
  -5  -3   4   42.20    2.60
   4   3  -4   33.10    2.10
   4   3  -4   36.10    3.00
   4   3  -4   33.00    2.20
   4   3  -4   31.10    2.10
   4   3  -4   34.10    2.30
   4   3  -4   33.00    2.20
   4   3  -4   32.30    2.20
   4   3  -4   46.00   25.50
  -4  -3   4   33.50    2.20
  -4  -3   4   36.70    2.40
  -4  -3   4   29.50    2.00
  -4  -3   4   33.70    2.20
   3   3  -4   74.69    4.40
   3   3  -4   80.29    4.50
   3   3  -4   77.69    4.40
   3   3  -4   70.49    4.40
   3   3  -4   70.09    4.40
   3   3  -4   81.89    4.90
   3   3  -4   83.29    5.00
  -3  -3   4   76.49    4.50
  -3  -3   4   65.29    4.40
  -3  -3   4   76.49    4.40
  -3  -3   4   71.69    5.00
  -3  -3   4   69.09    4.40
  -3  -3   4   77.09    4.50
   2   3  -4  148.39    8.50
   2   3  -4  142.59    8.50
   2   3  -4  158.68    8.90
   2   3  -4  139.89    8.50
   2   3  -4  156.18    8.60
   2   3  -4  164.08    8.90
   2   3  -4  152.18    8.50
   2   3  -4  153.38   19.40
  -2  -3   4  145.09    8.60
  -2  -3   4  158.18    8.60
  -2  -3   4  149.39    8.90
  -2  -3   4  134.89    8.50
  -2  -3   4  137.19    8.50
  -2  -3   4  148.19    8.50
  -2  -3   4  156.08    8.90
  -2  -3   4  141.99    8.60
   1   3  -4  287.57   22.50
   1   3  -4  310.87   16.80
   1   3  -4  294.17   17.00
   1   3  -4  298.07   16.80
   1   3  -4  276.27   16.70
   1   3  -4  293.17   16.70
   1   3  -4  289.87   17.00
  -1  -3   4  275.47   16.70
  -1  -3   4  321.17   17.00
  -1  -3   4  295.37   16.70
  -1  -3   4  290.17   17.10
  -1  -3   4  308.97   16.80
  -1  -3   4  296.47   16.80
   0   3  -4   28.10    2.00
   0   3  -4   28.50    2.20
   0   3  -4   28.40    1.80
   0   3  -4   27.30    1.80
   0   3  -4   29.70    1.90
   0   3  -4   30.00    1.90
   0  -3   4   28.90    1.90
   0  -3   4   29.10    2.40
   0  -3   4   29.60    2.20
   0  -3   4   30.60    2.00
   0  -3   4   29.50    1.80
  -1   3  -4    4.70    0.50
  -1   3  -4    6.40    0.80
  -1   3  -4    5.80    0.70
  -1   3  -4    5.00    7.80
  -1   3  -4    6.00    0.80
  -1   3  -4    4.70    1.00
  -1   3  -4    4.60    0.70
  -1   3  -4    6.30    0.60
   1  -3   4    5.80    0.60
   1  -3   4    5.00    0.90
   1  -3   4    4.80    1.00
   1  -3   4    5.90    0.60
   1  -3   4    6.40    1.30
   1  -3   4    4.60    0.50
  -2   3  -4  329.77   19.50
  -2   3  -4  325.07   19.60
  -2   3  -4  316.37   19.70
  -2   3  -4  337.67   19.30
  -2   3  -4  358.86   19.50
  -2   3  -4  345.07   19.40
   2  -3   4  345.57   19.30
   2  -3   4  339.87   19.30
   2  -3   4  389.36   19.40
   2  -3   4  344.47   19.80
  -3   3  -4  187.18   10.70
  -3   3  -4  179.98   18.60
  -3   3  -4  184.78   10.70
  -3   3  -4  180.58   10.90
  -3   3  -4  175.08   11.00
  -3   3  -4  190.88   10.80
  -3   3  -4  168.58   10.70
  -3   3  -4  206.68   10.80
   3  -3   4  201.38   10.70
   3  -3   4  191.58   10.80
   3  -3   4  190.38   10.80
   3  -3   4  192.78   10.70
   3  -3   4  199.18   11.10
   3  -3   4  179.08   11.20
   3  -3   4  188.98   10.70
   3  -3   4  194.48   10.70
   3  -3   4  184.08   10.70
  -4   3  -4    2.10    0.50
  -4   3  -4    1.60    0.70
  -4   3  -4    1.80    0.40
  -4   3  -4    1.90    0.50
  -4   3  -4    2.40    1.00
  -4   3  -4    2.30    0.40
  -4   3  -4    2.20    0.40
  -4   3  -4    2.40    0.50
  -4   3  -4   21.50   12.20
   4  -3   4    2.80    0.40
   4  -3   4    2.90    0.50
   4  -3   4    2.10    1.10
   4  -3   4    2.80    0.40
   4  -3   4    2.90    0.50
   4  -3   4    2.90    0.50
   4  -3   4    2.30    0.80
   4  -3   4    3.30    1.10
   4  -3   4    3.30    0.50
  -5   3  -4   53.49    3.40
  -5   3  -4   60.79    3.40
  -5   3  -4   54.99    3.30
  -5   3  -4   54.59    3.60
  -5   3  -4   53.89    3.30
   5  -3   4   58.29    3.30
   5  -3   4   54.09    3.40
   5  -3   4   52.39    3.30
   5  -3   4   49.99    4.20
   5  -3   4   53.29    3.40
   5  -3   4   54.29    3.30
   5  -3   4   55.99    3.30
   5  -3   4   54.99    4.00
   5  -3   4   53.49    3.40
  -6   3  -4  169.98    9.80
  -6   3  -4  169.38   10.00
  -6   3  -4  210.38   38.60
  -6   3  -4  169.08    9.80
  -6   3  -4  169.88    9.70
   6  -3   4  143.49   12.10
   6  -3   4  174.58    9.90
   6  -3   4  184.48    9.70
   6  -3   4  176.68    9.70
   6  -3   4  165.18    9.80
   6  -3   4  173.68    9.90
   6  -3   4  158.98   10.50
  -7   3  -4   50.09    3.20
  -7   3  -4   49.00    3.20
  -7   3  -4   48.80    3.40
   7  -3   4   52.19    3.20
   7  -3   4   51.09    3.10
   7  -3   4   51.79    3.30
   7  -3   4   49.70    3.00
   7  -3   4   51.19    3.20
  -8   3  -4    6.00    1.00
  -8   3  -4    7.90    0.90
  -8   3  -4    7.10    0.70
  -8   3  -4    7.20    0.80
   8  -3   4    7.40    1.00
   8  -3   4    7.30    0.90
   8  -3   4    8.30    0.70
   8  -3   4    7.40    0.90
  -9   3  -4   36.40    2.20
  -9   3  -4   29.50    2.30
  -9   3  -4   41.10    2.60
   9  -3   4   35.30    2.20
   9  -3   4   35.80    2.20
   9  -3   4   36.50    2.50
 -10   3  -4    3.60    0.40
   9   2  -4   16.40    1.00
  -9  -2   4   14.40    1.10
   8   2  -4    7.90    0.90
   8   2  -4    7.80    0.70
   7   2  -4    4.00    0.60
   7   2  -4    4.30    0.60
  -7  -2   4    4.40    0.80
   6   2  -4  182.78   10.70
   6   2  -4  172.98   10.70
   6   2  -4  192.98   10.80
   6   2  -4  178.58   10.70
   6   2  -4  197.28   10.80
  -6  -2   4  190.48   10.90
  -6  -2   4  186.08   10.70
  -6  -2   4  194.28   10.80
   5   2  -4    4.80    0.70
   5   2  -4    4.30    0.70
   5   2  -4    4.30    0.60
   5   2  -4    3.00    0.60
   5   2  -4    4.30    1.30
   5   2  -4    4.90    1.70
   5   2  -4    4.10    0.70
  -5  -2   4    4.50    0.90
  -5  -2   4    2.90    0.80
  -5  -2   4    4.30    1.90
  -5  -2   4    3.60    0.60
  -5  -2   4    3.70    0.90
  -5  -2   4    3.90    0.50
   4   2  -4    2.10    0.50
   4   2  -4    3.00    0.60
   4   2  -4    1.70    0.60
   4   2  -4    1.90    0.50
   4   2  -4    2.00    1.10
   4   2  -4    1.50    1.10
   4   2  -4    2.50    0.60
  -4  -2   4    1.80    0.40
  -4  -2   4    2.10    0.50
  -4  -2   4    2.70    0.60
  -4  -2   4    1.60    0.60
  -4  -2   4    2.80    0.70
  -4  -2   4    4.30    1.40
   3   2  -4   26.30   20.10
   3   2  -4   38.20    2.60
   3   2  -4   32.70    2.10
   3   2  -4   33.60    2.20
  -3  -2   4   35.60    2.20
  -3  -2   4   33.20    2.20
  -3  -2   4   35.30    2.80
  -3  -2   4   32.40    2.20
   2   2  -4   43.10    2.90
   2   2  -4   52.19    3.10
   2   2  -4   52.09    3.20
   2   2  -4   44.90    2.90
   2   2  -4   53.89    3.20
   2   2  -4   45.50    2.90
  -2  -2   4   45.70    3.30
  -2  -2   4   47.00    3.00
  -2  -2   4   49.60    3.00
  -2  -2   4   48.30    3.30
   1   2  -4  429.16   32.50
   1   2  -4  444.46   23.50
   1   2  -4  400.46   23.20
   1   2  -4  389.06   23.20
   1   2  -4  427.36   23.50
  -1  -2   4  406.86   23.30
  -1  -2   4  410.16   23.30
  -1  -2   4  386.76   23.50
  -1  -2   4  397.86   23.30
  -1  -2   4  440.36   23.40
   0   2  -4    8.90    0.90
   0   2  -4    8.20    0.70
   0   2  -4    8.60    0.80
   0   2  -4    7.60    1.10
   0   2  -4    8.10    1.00
   0  -2   4    9.90    1.10
   0  -2   4    8.20    1.10
   0  -2   4    8.40    0.90
   0  -2   4    8.10    0.70
   0  -2   4    7.70    0.70
   0  -2   4    9.30    0.80
  -1   2  -4  166.68    9.50
  -1   2  -4  164.28    9.60
  -1   2  -4  168.88    9.50
  -1   2  -4  159.68    9.60
  -1   2  -4  154.88    9.50
  -1   2  -4  162.38    9.80
   1  -2   4  164.78    9.60
   1  -2   4  161.08    9.80
   1  -2   4  184.88    9.60
   1  -2   4  177.08    9.50
   1  -2   4  172.78    9.50
  -2   2  -4    2.80    0.60
  -2   2  -4    2.50    0.60
  -2   2  -4    3.20    0.50
  -2   2  -4    2.20    0.70
  -2   2  -4    2.70    0.40
   2  -2   4    3.50    0.50
   2  -2   4    3.20    0.40
   2  -2   4    2.20    0.30
   2  -2   4    2.70    0.70
   2  -2   4    2.60    0.40
   2  -2   4    2.70    0.90
   2  -2   4    2.00    0.30
   2  -2   4    2.60    0.70
  -3   2  -4    6.60    9.30
  -3   2  -4   28.20    2.00
  -3   2  -4   25.40    2.00
  -3   2  -4   28.40    1.70
  -3   2  -4   28.90    1.80
  -3   2  -4   26.60    1.80
  -3   2  -4   29.80    1.90
   3  -2   4   28.70    2.20
   3  -2   4   28.20    1.70
   3  -2   4   29.90    1.70
   3  -2   4   28.10    1.80
   3  -2   4   29.60    1.80
   3  -2   4   27.90    1.80
   3  -2   4   31.10    2.20
  -4   2  -4    2.60    0.60
  -4   2  -4    3.10    0.50
  -4   2  -4    3.10    0.50
  -4   2  -4    2.60    0.50
  -4   2  -4    1.60    0.90
  -4   2  -4    2.40    0.40
  -4   2  -4    3.90    0.60
   4  -2   4    3.00    0.40
   4  -2   4    2.90    0.40
   4  -2   4    5.00    1.30
   4  -2   4    3.90    1.20
   4  -2   4    2.70    0.90
   4  -2   4    3.00    0.40
   4  -2   4    3.10    0.50
   4  -2   4    3.10    0.40
   4  -2   4    3.00    0.50
  -5   2  -4   48.50    2.70
  -5   2  -4   45.00    3.10
  -5   2  -4   47.00    2.80
  -5   2  -4   44.60    2.70
  -5   2  -4   45.70    2.80
  -5   2  -4   40.40    3.30
  -5   2  -4   49.80    3.00
  -5   2  -4   17.60   13.70
  -5   2  -4   43.80    2.80
   5  -2   4   46.50    2.70
   5  -2   4   47.60    3.70
   5  -2   4   43.60    2.70
   5  -2   4   46.50    2.70
   5  -2   4   44.20    2.80
   5  -2   4   36.70    4.50
   5  -2   4   46.10    2.90
   5  -2   4   46.00    3.30
   5  -2   4   46.40    2.90
   5  -2   4   42.70    2.80
  -6   2  -4   23.60    1.70
  -6   2  -4   23.20    1.80
  -6   2  -4   52.59   36.50
  -6   2  -4   22.80    1.50
  -6   2  -4   20.80    2.10
   6  -2   4   23.50    2.40
   6  -2   4   23.00    1.60
   6  -2   4   22.70    1.70
   6  -2   4   21.90    1.70
   6  -2   4   21.80    2.00
   6  -2   4   20.60    1.60
   6  -2   4   22.10    1.50
  -7   2  -4   45.90    3.00
  -7   2  -4   46.70    2.90
  -7   2  -4   45.60    3.20
  -7   2  -4   45.50    3.00
   7  -2   4   45.50    3.00
   7  -2   4   49.30    3.10
   7  -2   4   51.49    2.90
   7  -2   4   45.20    3.10
   7  -2   4   47.20    3.00
  -8   2  -4  101.29    5.90
  -8   2  -4  148.19   43.00
  -8   2  -4   99.29    5.90
  -8   2  -4   94.69    6.10
  -8   2  -4   99.39    6.00
   8  -2   4  101.49    5.90
   8  -2   4  100.49    6.00
   8  -2   4  104.09    6.10
   8  -2   4   99.39    6.00
   8  -2   4  106.39    5.80
  -9   2  -4   17.40    1.50
  -9   2  -4   20.10    1.50
  -9   2  -4   16.40    1.20
  -9   2  -4   20.90    1.40
   9  -2   4   21.30    1.40
   9  -2   4   20.20    1.40
   9  -2   4   16.50    1.50
 -10   2  -4   -0.20    0.30
 -10   2  -4    0.30    0.30
  10  -2   4    0.10    0.30
  10  -2   4   -0.10    0.20
  10  -2   4    0.40    0.30
   9   1  -4   28.80    1.70
  -9  -1   4   29.50    1.70
   8   1  -4    0.70    0.30
   8   1  -4    0.20    0.50
   7   1  -4   22.30    1.70
   7   1  -4   24.20    1.60
   7   1  -4   18.60    1.70
   7   1  -4   20.40    2.00
  -7  -1   4   22.90    1.60
  -7  -1   4   25.50    1.70
   6   1  -4    0.70    0.80
   6   1  -4    0.20    0.50
   6   1  -4   -0.20    0.40
   6   1  -4   -0.20    0.60
   6   1  -4   -0.10    0.40
   6   1  -4    0.60    2.10
  -6  -1   4    0.20    0.60
   5   1  -4    4.30    0.70
   5   1  -4    3.60    1.50
   5   1  -4    4.10    0.60
   5   1  -4    4.50    0.70
   5   1  -4    4.90    0.70
   5   1  -4    4.50    0.60
   5   1  -4    4.80    1.30
  -5  -1   4    2.90    0.90
  -5  -1   4    5.40    0.80
  -5  -1   4    4.80    0.60
  -5  -1   4    5.90    1.00
  -5  -1   4    2.80    1.60
   4   1  -4  105.69    6.30
   4   1  -4  117.29    6.80
   4   1  -4  110.09    6.30
   4   1  -4  105.19    6.30
   4   1  -4  113.19    6.30
  -4  -1   4  111.19    6.40
  -4  -1   4  108.59    6.80
  -4  -1   4  109.69    6.30
  -4  -1   4  106.39    6.40
  -4  -1   4   99.29    6.20
  -4  -1   4  102.89    6.30
   3   1  -4   50.49    3.20
   3   1  -4   52.29    3.30
   3   1  -4   57.69    3.60
   3   1  -4   56.09    3.30
   3   1  -4   51.79    3.20
   3   1  -4   52.69    3.20
  -3  -1   4   53.59    3.30
  -3  -1   4   54.19    3.30
  -3  -1   4   54.19    3.60
  -3  -1   4   54.69    3.30
  -3  -1   4   50.89    3.20
   2   1  -4  186.08   10.90
   2   1  -4  189.18   10.90
   2   1  -4  187.58   10.90
  -2  -1   4  210.18   11.20
  -2  -1   4  196.28   10.90
  -2  -1   4  181.18   10.90
   1   1  -4  299.07   16.50
   1   1  -4  273.77   16.50
   1   1  -4  273.37   16.50
   1   1  -4  324.37   16.80
   1   1  -4  294.87   23.60
  -1  -1   4  310.47   16.60
  -1  -1   4  267.27   16.60
  -1  -1   4  277.97   16.50
  -1  -1   4  317.77   16.70
   0   1  -4   57.09    9.60
   0   1  -4   61.09    3.60
   0   1  -4   65.99    3.90
   0   1  -4   64.29    3.80
   0  -1   4   59.19    3.70
   0  -1   4   65.29    3.80
  -1   1  -4   65.19    4.10
  -1   1  -4   70.49    4.00
  -1   1  -4   68.19    4.10
  -1   1  -4   65.79    4.10
  -1   1  -4   66.29    3.90
   1  -1   4   64.29    4.00
   1  -1   4   70.69    4.00
   1  -1   4   73.09    4.00
  -2   1  -4   54.79    3.40
  -2   1  -4   53.89    3.10
  -2   1  -4   49.60    3.40
  -2   1  -4   53.69    3.30
  -2   1  -4   49.00    3.20
   2  -1   4   57.49    3.20
   2  -1   4   54.99    3.30
   2  -1   4   49.30    3.40
   2  -1   4   59.59    3.20
   2  -1   4   55.89    3.30
  -3   1  -4  396.76   22.20
  -3   1  -4  397.66   22.20
  -3   1  -4  395.26   22.30
  -3   1  -4  395.06   22.40
  -3   1  -4  377.66   22.40
   3  -1   4  416.86   22.40
   3  -1   4  390.36   22.20
   3  -1   4  404.36   22.20
   3  -1   4  398.26   22.30
   3  -1   4  395.96   22.40
   3  -1   4  380.16   22.20
   3  -1   4  384.56   22.50
  -4   1  -4  177.28   10.10
  -4   1  -4  178.98   10.20
  -4   1  -4  181.18    9.90
  -4   1  -4  171.88   10.30
  -4   1  -4  178.78    9.90
  -4   1  -4  169.98   10.00
  -4   1  -4  170.28   10.30
   4  -1   4  170.58   10.00
   4  -1   4  178.38   10.20
   4  -1   4  166.88   10.30
   4  -1   4  171.38   10.00
   4  -1   4  175.08   10.00
   4  -1   4  183.58    9.90
  -5   1  -4   23.70    1.50
  -5   1  -4   26.10    1.50
  -5   1  -4   21.70    1.70
  -5   1  -4   21.10    1.60
  -5   1  -4   24.50    1.50
  -5   1  -4   21.90    2.10
  -5   1  -4   21.60    2.10
  -5   1  -4   23.30    1.80
   5  -1   4   22.00    2.40
   5  -1   4   23.50    1.50
   5  -1   4   23.80    1.50
   5  -1   4   28.70    2.80
   5  -1   4   22.20    1.70
   5  -1   4   23.00    1.60
   5  -1   4   20.60    1.60
   5  -1   4   23.40    1.50
   5  -1   4   25.70    2.00
  -6   1  -4  165.88    9.80
  -6   1  -4  153.58    8.70
  -6   1  -4  146.89    8.50
  -6   1  -4  153.18    8.60
  -6   1  -4  150.08    8.40
  -6   1  -4  149.69    8.40
  -6   1  -4  139.39    9.00
  -6   1  -4  144.39    8.50
  -6   1  -4  142.19    8.50
   6  -1   4  145.09    8.50
   6  -1   4  142.79    8.50
   6  -1   4  137.19    8.50
   6  -1   4  134.39    9.20
   6  -1   4  145.79    8.40
   6  -1   4  155.38    8.40
   6  -1   4  148.99    8.60
  -7   1  -4   17.90    1.50
  -7   1  -4   19.70    1.60
  -7   1  -4   19.30    1.30
  -7   1  -4   18.50    1.40
   7  -1   4   16.60    1.40
   7  -1   4   19.00    1.60
   7  -1   4   18.20    1.60
   7  -1   4   21.20    1.30
  -8   1  -4    2.70    0.80
  -8   1  -4    1.00    0.50
  -8   1  -4    0.90    0.50
  -8   1  -4    1.30    0.40
   8  -1   4    0.90    0.70
   8  -1   4    0.80    0.60
   8  -1   4    1.30    0.40
   8  -1   4    0.90    0.50
  -9   1  -4    0.40    0.40
  -9   1  -4    0.30    0.80
  -9   1  -4    0.10    0.40
  -9   1  -4    0.40    0.40
   9  -1   4    0.40    0.40
   9  -1   4    0.80    0.60
   9  -1   4   -0.20    0.50
   9  -1   4    0.10    0.30
 -10   1  -4    8.10    0.80
 -10   1  -4    9.10    1.20
  10  -1   4    5.00    0.70
  10  -1   4    6.70    0.70
  10  -1   4    6.50    0.60
 -11   1  -4    9.90    0.70
   9   0  -4    2.70    0.40
  -9   0   4    2.50    0.30
   8   0  -4    0.50    0.50
   8   0  -4    0.60    0.80
   8   0  -4    0.70    0.30
  -8   0   4    0.90    0.40
   7   0  -4    9.00    1.10
   7   0  -4    6.80    1.20
   7   0  -4   10.60    0.90
   7   0  -4   10.20    1.20
   7   0  -4    7.90    0.90
   7   0  -4    9.80    1.00
  -7   0   4   10.10    0.90
  -7   0   4    9.80    0.90
  -7   0   4    0.20   51.39
   6   0  -4   89.39    5.30
   6   0  -4   91.39    5.40
  -6   0   4   86.29    5.20
  -6   0   4   91.39    5.30
   5   0  -4   18.90    2.40
   5   0  -4   13.40    1.20
   5   0  -4   16.40    1.90
   5   0  -4   15.00    1.30
   5   0  -4   13.30    1.20
   5   0  -4   14.00    1.20
  -5   0   4   14.60    1.40
  -5   0   4   11.20    1.80
  -5   0   4   14.40    1.20
  -5   0   4   12.90    1.10
   4   0  -4    0.20    0.50
   4   0  -4   -0.10    0.40
   4   0  -4    0.70    0.90
   4   0  -4    0.30    0.40
   4   0  -4    0.80    1.00
  -4   0   4    0.70    0.50
  -4   0   4    0.70    0.40
  -4   0   4   -0.30    0.50
  -4   0   4    0.40    0.50
  -4   0   4    0.60    0.40
  -4   0   4    0.30    0.50
  -4   0   4   -0.20    0.90
   3   0  -4  103.69    6.30
   3   0  -4  108.09    6.30
   3   0  -4  116.39    6.60
   3   0  -4  111.19    6.70
   3   0  -4  110.89    6.30
  -3   0   4  102.99    6.30
  -3   0   4  105.89    6.60
  -3   0   4  104.59    6.40
  -3   0   4  117.39    6.40
   2   0  -4  178.68   10.30
   2   0  -4  170.88    9.80
   2   0  -4  171.38   23.10
   2   0  -4  164.18    9.90
   2   0  -4  179.28    9.80
  -2   0   4  165.28    9.90
  -2   0   4  181.88    9.90
   1   0  -4   75.99    4.50
   1   0  -4   61.69   13.00
   1   0  -4   86.79    4.80
   1   0  -4   77.99    4.80
  -1   0   4   76.59    4.60
  -1   0   4   79.29    4.70
   0   0  -4   20.30    1.40
   0   0  -4   16.80    1.40
   0   0  -4   19.60    1.30
   0   0   4   18.10    1.30
  -1   0  -4  202.68   10.50
  -1   0  -4  185.78   10.60
  -1   0  -4  190.08   10.60
  -1   0  -4  185.78   10.50
  -1   0  -4  173.58   10.40
   1   0   4  165.98   10.40
   1   0   4  196.78   10.50
   1   0   4  190.88   10.50
   1   0   4  171.68   10.40
   1   0   4  179.48   10.40
  -2   0  -4   94.59    5.60
  -2   0  -4   99.79    5.60
  -2   0  -4   91.49    5.60
  -2   0  -4   87.89    5.40
   2   0   4  106.09    5.60
   2   0   4   89.99    5.50
   2   0   4   99.79    5.50
   2   0   4   93.09    5.50
   2   0   4   99.19    5.60
  -3   0  -4  195.78   18.30
  -3   0  -4  198.68   11.20
  -3   0  -4  191.38   11.30
  -3   0  -4  200.18   11.10
  -3   0  -4  192.38   11.20
   3   0   4  195.38   11.20
   3   0   4  197.08   11.30
   3   0   4  195.48   11.10
   3   0   4  200.28   11.20
  -4   0  -4  235.88   13.90
  -4   0  -4  232.58   13.90
  -4   0  -4  234.68   13.60
  -4   0  -4  254.37   13.60
  -4   0  -4  248.48   13.80
   4   0   4  231.48   13.60
   4   0   4  240.88   13.60
   4   0   4  238.38   13.80
   4   0   4  257.77   13.90
   4   0   4  232.18   13.60
   4   0   4  237.48   13.90
  -5   0  -4  170.38    9.80
  -5   0  -4  176.38   10.00
  -5   0  -4  172.68    9.70
  -5   0  -4  178.78    9.90
  -5   0  -4  169.68    9.70
  -5   0  -4  162.48   10.10
   5   0   4  161.48    9.80
   5   0   4  164.38    9.80
   5   0   4  177.18   10.10
   5   0   4  166.48    9.80
   5   0   4  183.98   10.10
   6   0   4    0.60    1.10
  -7   0  -4   39.00    3.00
  -7   0  -4   45.60    2.90
  -7   0  -4   44.50    2.90
  -7   0  -4   46.60    2.90
  -7   0  -4   47.00    2.90
  -7   0  -4   46.30    3.30
  -7   0  -4   46.00    3.10
   7   0   4   46.40    2.70
   7   0   4   46.60    2.90
   7   0   4   47.40    3.00
   7   0   4   49.30    3.00
  -8   0  -4  122.89    7.30
  -8   0  -4  122.49    7.00
  -8   0  -4  114.89    7.00
  -8   0  -4  118.59    7.10
  -8   0  -4  118.59    6.90
   8   0   4  125.79    7.20
   8   0   4  120.19    7.10
   8   0   4  120.79    7.10
   8   0   4  116.29    7.00
  -9   0  -4   17.20    1.80
  -9   0  -4   16.90    1.40
  -9   0  -4   18.70    1.50
  -9   0  -4   18.90    1.40
   9   0   4   19.50    1.50
   9   0   4   19.20    1.50
   9   0   4   19.00    1.60
   9   0   4   19.10    1.30
 -10   0  -4   23.90    1.70
 -10   0  -4   24.10    1.80
 -10   0  -4   24.60    1.90
  10   0   4   25.40    1.80
  10   0   4   27.00    1.70
  10   0   4   28.20    1.90
 -11   0  -4   11.10    0.80
  11   0   4   12.10    0.80
   8  -1  -4    0.10    0.20
   8  -1  -4   -0.10    0.30
   8  -1  -4    0.20    0.50
   8  -1  -4    0.40    0.30
  -8   1   4   -0.20    0.30
   7  -1  -4   25.10    1.90
   7  -1  -4   26.00    1.80
   7  -1  -4   24.50    1.80
   7  -1  -4   27.70    1.80
  -7   1   4   24.90    1.70
  -7   1   4   26.70    1.70
   6  -1  -4   19.10    1.50
   6  -1  -4   18.50    1.40
   6  -1  -4   18.80    2.70
   6  -1  -4   20.20    1.70
   6  -1  -4   17.90    1.50
  -6   1   4   20.70    1.60
  -6   1   4   21.00    1.50
  -6   1   4   18.80    1.40
  -6   1   4  -23.10   23.40
   5  -1  -4   48.70    3.00
   5  -1  -4   48.20    3.10
   5  -1  -4   52.69    3.70
   5  -1  -4   47.40    3.20
   5  -1  -4   51.59    4.10
  -5   1   4   44.70    3.00
  -5   1   4   48.30    3.00
  -5   1   4   48.60    3.00
   4  -1  -4   20.20    1.40
   4  -1  -4   19.50    1.50
   4  -1  -4   19.20    1.50
   4  -1  -4   21.00    1.90
   4  -1  -4   18.10    1.40
  -4   1   4   20.30    1.40
  -4   1   4   18.90    1.60
  -4   1   4   20.10    1.40
  -4   1   4   18.80    2.00
  -4   1   4   21.30    1.40
  -4   1   4   19.60    1.30
   3  -1  -4    2.50    0.40
   3  -1  -4    2.00    0.80
   3  -1  -4    2.70    0.40
   3  -1  -4    2.40    0.80
  -3   1   4    3.00    0.40
  -3   1   4    2.60    0.30
  -3   1   4    2.70    0.70
  -3   1   4    3.30    0.70
  -3   1   4    3.20    0.50
  -3   1   4    3.30    0.60
   2  -1  -4  203.18   11.30
   2  -1  -4  191.58   11.50
  -2   1   4  224.38   11.50
  -2   1   4  198.48   11.50
  -2   1   4  182.58   11.40
   1  -1  -4    0.50    0.50
   1  -1  -4    0.60    0.20
   1  -1  -4    0.50    0.50
  -1   1   4    1.10    0.40
  -1   1   4    0.60    0.30
  -1   1   4    0.90    0.30
   0  -1  -4  338.67   18.70
   0  -1  -4  303.47   18.70
   0   1   4  339.97   18.70
   0   1   4  338.97   18.60
   0   1   4  331.37   18.70
   0   1   4  331.87   21.70
  -1  -1  -4   10.80    0.70
  -1  -1  -4   12.60    1.00
  -1  -1  -4   12.40    0.90
  -1  -1  -4   12.10    0.90
   1   1   4   11.80    0.80
   1   1   4    4.50    6.70
   1   1   4   10.40    0.80
   1   1   4   11.50    0.90
   1   1   4   11.80    0.90
  -2  -1  -4   16.10    1.20
  -2  -1  -4   17.00    1.20
  -2  -1  -4   15.60    1.10
  -2  -1  -4   16.60    1.30
   2   1   4   17.90    1.10
   2   1   4   16.20    1.20
   2   1   4    2.50    8.10
   2   1   4   17.60    1.20
   2   1   4   16.10    1.20
   2   1   4   16.40    1.10
  -3  -1  -4  363.16   20.40
  -3  -1  -4  359.16   20.30
  -3  -1  -4  337.77   20.10
  -3  -1  -4  339.87   20.10
  -3  -1  -4  367.76   20.20
   3   1   4  369.56   20.20
   3   1   4  351.96   20.20
   3   1   4  360.16   20.20
   3   1   4  363.86   20.10
  -4  -1  -4   78.29    4.50
  -4  -1  -4   72.49    4.30
  -4  -1  -4   71.39   17.10
  -4  -1  -4   75.69    4.40
  -4  -1  -4   71.19    4.30
  -4  -1  -4   68.29    4.30
  -4  -1  -4   74.79    4.50
  -4  -1  -4   74.39    4.60
   4   1   4   74.99    4.50
   4   1   4   79.39    4.50
   4   1   4   71.09    4.30
   4   1   4   77.19    4.30
   4   1   4   73.19    4.40
  -5  -1  -4   16.50    1.40
  -5  -1  -4   17.20    1.10
  -5  -1  -4   16.20    1.60
  -5  -1  -4   15.30    1.30
  -5  -1  -4   14.80    1.50
  -5  -1  -4   15.20    1.20
  -5  -1  -4   16.50    1.20
   5   1   4   16.40    1.20
   5   1   4   16.40    1.20
   5   1   4   18.40    1.40
   5   1   4   16.30    1.60
  -7  -1  -4  155.18    9.70
  -7  -1  -4  159.58    9.10
  -7  -1  -4  154.88    9.40
  -7  -1  -4  155.38    9.10
  -7  -1  -4  155.58    9.30
  -7  -1  -4  165.58    9.30
  -7  -1  -4  161.68    9.10
  -7  -1  -4  164.58    9.10
  -7  -1  -4  157.08    9.10
  -7  -1  -4  148.59    9.10
   7   1   4  147.09    9.00
   7   1   4  163.28    9.20
   7   1   4  152.28    9.60
   7   1   4  170.98    9.20
   7   1   4  159.58    9.10
   7   1   4  155.68    9.40
  -8  -1  -4   38.30    2.70
  -8  -1  -4   38.70    2.60
  -8  -1  -4   38.40    2.50
  -8  -1  -4   38.70    2.50
  -8  -1  -4   39.70    2.50
  -8  -1  -4   36.30    2.40
   8   1   4   37.40    2.50
   8   1   4   40.90    2.70
   8   1   4   37.60    2.60
   8   1   4   41.60    2.60
  -9  -1  -4   12.20    0.90
  -9  -1  -4   11.80    1.00
  -9  -1  -4   11.10    1.10
  -9  -1  -4   10.50    1.10
  -9  -1  -4   11.50    1.50
   9   1   4   11.20    1.30
   9   1   4   11.80    1.00
   9   1   4   11.70    1.10
   9   1   4   12.30    1.10
   9   1   4   12.90    2.40
 -10  -1  -4    0.30    0.50
 -10  -1  -4    0.40    0.60
 -10  -1  -4    0.30    0.40
 -10  -1  -4   -0.20    0.50
  10   1   4   -0.10    0.40
  10   1   4    0.40    0.60
  10   1   4   -0.10    0.40
  10   1   4    0.50    0.30
 -11  -1  -4    0.80    0.30
 -11  -1  -4    1.10    0.20
  11   1   4    1.00    0.30
   8  -2  -4    3.90    0.40
  -8   2   4    2.70    0.60
   7  -2  -4    2.00    0.60
   7  -2  -4    2.20    0.50
   7  -2  -4    2.60    0.50
   7  -2  -4    2.50    0.50
  -7   2   4    2.80    0.70
  -7   2   4    1.90    0.50
  -7   2   4    2.80    0.50
   6  -2  -4    8.20    3.50
   6  -2  -4   15.20    1.20
   6  -2  -4   14.60    1.30
   6  -2  -4   15.20    1.30
   6  -2  -4   14.30    1.50
  -6   2   4    9.30   23.80
  -6   2   4   15.40    1.20
  -6   2   4   16.40    1.20
  -6   2   4   14.70    1.20
  -6   2   4   15.20    1.20
   5  -2  -4   56.39    3.50
   5  -2  -4   59.39    3.50
   5  -2  -4   57.09    3.50
   5  -2  -4   53.09    3.50
   5  -2  -4   56.79    3.70
  -5   2   4   55.89    3.50
  -5   2   4   57.79    3.40
  -5   2   4   32.20   18.40
  -5   2   4   58.19    3.40
  -5   2   4   54.99    3.40
   4  -2  -4    8.10    0.90
   4  -2  -4    8.20    0.90
   4  -2  -4    8.60    0.90
   4  -2  -4    9.60    1.40
   4  -2  -4    8.80    0.80
  -4   2   4    8.40    0.90
  -4   2   4    9.20    1.00
  -4   2   4    8.40    0.90
  -4   2   4    8.10    0.90
  -4   2   4    8.50    0.90
  -4   2   4    8.40    0.70
   3  -2  -4    2.00    0.70
   3  -2  -4    2.50    0.40
   3  -2  -4    1.90    1.00
   3  -2  -4    3.00    0.50
  -3   2   4    2.90    0.40
  -3   2   4    2.50    0.70
  -3   2   4    2.30    0.50
  -3   2   4    2.40    0.40
  -3   2   4    2.10    0.60
   2  -2  -4    1.00    0.70
   2  -2  -4    0.10    0.20
   2  -2  -4    0.60    0.60
  -2   2   4    0.00    0.40
  -2   2   4    0.20    0.40
  -2   2   4    0.60    0.40
  -2   2   4  -12.00   10.90
   1  -2  -4  323.47   17.40
   1  -2  -4  310.47   17.00
   1  -2  -4  279.77   17.20
  -1   2   4  334.07   17.20
  -1   2   4  268.47   17.10
   0  -2  -4    2.00    0.40
   0   2   4    5.30    4.40
   0   2   4    2.00    0.30
  -1  -2  -4  307.17   17.50
  -1  -2  -4  315.67   17.50
   1   2   4  299.37   17.70
   1   2   4  310.37   17.60
   1   2   4  319.67   17.50
   1   2   4  318.37   17.70
  -2  -2  -4  494.95   27.10
  -2  -2  -4  459.15   27.10
  -2  -2  -4  496.85   27.20
  -2  -2  -4  473.95   27.00
   2   2   4  502.95   27.30
   2   2   4  509.65   27.10
   2   2   4  471.65   27.10
   2   2   4  477.55   27.20
   2   2   4  451.85   27.20
  -3  -2  -4 1564.24   85.69
  -3  -2  -4 1432.46   85.59
   3   2   4 1505.85   85.69
   3   2   4 1613.94   85.69
  -4  -2  -4    4.50    0.60
  -4  -2  -4    3.90    0.60
  -4  -2  -4    4.50    0.60
  -4  -2  -4    4.30    0.40
  -4  -2  -4    3.90    0.70
   4   2   4    4.20    0.50
   4   2   4    5.50    0.80
   4   2   4    4.80    0.80
   4   2   4    5.40    0.80
   4   2   4    1.70    1.30
   4   2   4    5.20    0.60
  -5  -2  -4  115.09    6.50
  -5  -2  -4  109.69    6.40
  -5  -2  -4  106.79    6.70
  -5  -2  -4  115.79    6.40
  -5  -2  -4  111.29    6.70
   5   2   4  108.79    6.50
   5   2   4  107.99    6.40
   5   2   4  123.99    6.70
   5   2   4  107.59    6.60
   5   2   4  110.09    6.40
  -6  -2  -4   40.30    2.80
  -6  -2  -4   50.19    2.80
  -6  -2  -4   45.10    2.80
  -6  -2  -4   47.40    3.00
  -6  -2  -4   48.20    3.00
  -6  -2  -4   47.50    2.80
  -6  -2  -4   44.60    3.20
  -6  -2  -4   45.10    3.00
  -6  -2  -4   42.20    3.20
   6   2   4   44.10    2.80
   6   2   4   51.09    3.00
   6   2   4   42.30    3.30
   6   2   4   46.60    2.80
   6   2   4   43.60    3.20
   6   2   4   48.10    3.10
  -7  -2  -4    5.30    0.80
  -7  -2  -4    5.50    0.90
  -7  -2  -4    6.40    0.70
  -7  -2  -4    5.80    1.40
  -7  -2  -4    5.60    0.80
  -7  -2  -4    6.00    0.90
  -7  -2  -4    6.60    0.80
  -7  -2  -4    6.10    0.70
   7   2   4    6.40    0.80
   7   2   4    5.30    0.70
   7   2   4    5.50    0.80
   7   2   4    7.20    1.30
   7   2   4    4.70    0.70
  -8  -2  -4   37.50    2.50
  -8  -2  -4   38.40    2.50
  -8  -2  -4   37.00    2.50
  -8  -2  -4   38.40    3.60
  -8  -2  -4   40.70    2.60
  -8  -2  -4   35.40    2.50
  -8  -2  -4   38.60    2.70
  -8  -2  -4   35.90    2.90
  -8  -2  -4   37.90    2.50
   8   2   4   44.80    2.70
   8   2   4   40.30    2.60
   8   2   4   36.00    2.40
   8   2   4   39.10    3.30
   8   2   4   39.00    2.60
   8   2   4   38.40    3.60
  -9  -2  -4    7.70    1.20
  -9  -2  -4    5.00    0.80
  -9  -2  -4    7.20    0.90
  -9  -2  -4    4.10    0.70
  -9  -2  -4    5.90    0.80
  -9  -2  -4    4.20    0.70
   9   2   4    3.80    1.50
   9   2   4    6.40    0.90
   9   2   4    6.20    0.80
   9   2   4    5.90    0.70
 -10  -2  -4    8.40    0.90
 -10  -2  -4    7.40    0.90
 -10  -2  -4    7.30    0.80
 -10  -2  -4    3.70    1.40
  10   2   4    6.20    0.80
  10   2   4    8.00    0.80
 -11  -2  -4    0.30    0.20
 -11  -2  -4    0.10    0.20
 -11  -2  -4    0.20    0.30
  11   2   4    0.30    0.30
   8  -3  -4    0.00    0.20
   8  -3  -4    0.00    0.20
   8  -3  -4    0.00    0.20
  -8   3   4    0.00    0.40
  -8   3   4    0.30    0.20
   7  -3  -4   13.30    1.20
   7  -3  -4   13.90    1.10
   7  -3  -4   14.40    1.10
  -7   3   4   16.30    1.00
  -7   3   4   15.50    1.00
   6  -3  -4   -0.30    0.30
   6  -3  -4   -0.40    0.70
   6  -3  -4   -0.20    0.40
   6  -3  -4    0.30    0.50
   6  -3  -4    0.10    0.40
   6  -3  -4   -0.10    0.50
  -6   3   4   -0.10    0.40
  -6   3   4    0.00    0.50
  -6   3   4   -0.30    0.40
   5  -3  -4   26.10    2.00
   5  -3  -4   25.20    2.50
   5  -3  -4   27.50    1.90
   5  -3  -4   25.70    1.90
   5  -3  -4   24.60    1.90
  -5   3   4   29.20    1.80
  -5   3   4   27.60    1.90
  -5   3   4   25.00    1.80
  -5   3   4   27.30    1.80
  -5   3   4   22.90    1.80
  -5   3   4   31.40   16.80
  -5   3   4   27.10    1.80
   4  -3  -4   31.00    2.00
   4  -3  -4   29.50    2.50
   4  -3  -4   30.80    3.20
   4  -3  -4   28.60    2.00
   4  -3  -4   29.40    2.00
  -4   3   4   24.00   11.80
  -4   3   4   29.20    2.00
  -4   3   4   31.60    2.10
  -4   3   4   30.30    2.10
  -4   3   4   31.30    2.10
   3  -3  -4   86.79    5.30
   3  -3  -4   91.49    5.60
   3  -3  -4   80.09    5.30
   3  -3  -4   95.49    5.90
  -3   3   4   87.39    5.30
  -3   3   4   93.09    5.40
  -3   3   4   90.19    5.30
  -3   3   4   86.69    5.20
  -3   3   4   94.09    5.30
  -3   3   4   94.29    5.30
  -3   3   4   91.39   13.10
  -3   3   4   96.79    5.40
   2  -3  -4   17.10    1.10
   2  -3  -4   17.20    1.30
   2  -3  -4   16.60    1.50
   2  -3  -4   17.50    1.60
  -2   3   4   12.90    5.80
  -2   3   4   17.90    1.20
  -2   3   4   17.80    1.30
  -2   3   4   15.30    1.20
  -2   3   4   15.50    1.20
   1  -3  -4   12.10    1.30
   1  -3  -4   11.50    1.00
   1  -3  -4   10.60    0.80
  -1   3   4   12.50    1.00
  -1   3   4    7.70    5.70
   0  -3  -4   36.50    2.30
   0  -3  -4   38.70    2.60
   0  -3  -4   37.30    2.30
   0  -3  -4   42.00    2.30
   0   3   4   37.60    2.70
   0   3   4   39.10    2.50
   0   3   4   38.70    2.40
  -1  -3  -4  357.36   19.70
   1   3   4  353.86   19.70
   1   3   4  340.27   19.70
   1   3   4  337.17   19.80
  -2  -3  -4  440.86   23.60
  -2  -3  -4  370.36   23.60
  -2  -3  -4  439.56   23.70
  -2  -3  -4  415.76   23.50
   2   3   4  427.66   23.80
   2   3   4  421.16   23.80
  -3  -3  -4  192.38   10.60
  -3  -3  -4  177.68   10.60
   3   3   4  168.78   10.50
   3   3   4  203.38   10.80
   3   3   4  194.08   10.50
   3   3   4  181.18   10.70
  -4  -3  -4    4.90    0.70
  -4  -3  -4    5.70    0.80
  -4  -3  -4    6.00    0.50
  -4  -3  -4    5.70    0.70
   4   3   4    7.00    1.00
   4   3   4    5.70    0.70
   4   3   4    5.50    0.50
   4   3   4    6.10    0.70
   4   3   4    6.50    0.90
  -5  -3  -4   21.50    1.30
  -5  -3  -4   19.40    1.40
  -5  -3  -4   21.60    1.50
  -5  -3  -4   17.80    1.60
  -5  -3  -4   20.30    1.50
  -5  -3  -4   19.80    1.50
  -5  -3  -4   20.40    1.70
   5   3   4   23.90    1.80
   5   3   4   20.10    1.60
   5   3   4   20.00    1.50
   5   3   4   19.20    1.60
  -6  -3  -4    4.80    0.60
  -6  -3  -4    5.10    0.80
  -6  -3  -4    4.50    0.60
  -6  -3  -4    4.80    0.70
  -6  -3  -4    6.90    0.80
  -6  -3  -4    6.20    0.90
  -6  -3  -4    4.90    1.00
  -6  -3  -4    6.80    0.80
   6   3   4    0.60    3.50
   6   3   4    6.10    0.90
   6   3   4    7.00    0.70
   6   3   4    6.60    1.10
   6   3   4    5.00    0.90
   6   3   4    5.00    1.30
   6   3   4    5.00    0.60
   6   3   4    5.80    0.70
  -7  -3  -4    4.60    0.60
  -7  -3  -4    3.90    0.80
  -7  -3  -4    3.60    0.60
  -7  -3  -4    4.10    0.70
  -7  -3  -4    4.80    0.60
  -7  -3  -4    4.10    0.60
   7   3   4    3.40    0.50
   7   3   4    3.50    1.10
   7   3   4    2.70    1.40
   7   3   4    5.90    3.00
   7   3   4    4.20    0.50
   7   3   4    5.60    1.00
   7   3   4    5.60    0.70
   7   3   4    4.00    0.70
  -8  -3  -4   29.30    2.10
  -8  -3  -4   27.60    1.90
  -8  -3  -4   25.00    2.80
  -8  -3  -4   28.30    2.40
  -8  -3  -4   26.70    1.90
  -8  -3  -4   30.30    2.30
  -8  -3  -4   28.40    2.00
  -8  -3  -4   28.20    2.00
   8   3   4   28.20    2.00
   8   3   4   28.10    2.00
   8   3   4   27.60    2.70
   8   3   4   26.40    2.90
  -9  -3  -4   10.10    1.10
  -9  -3  -4   14.70    1.70
  -9  -3  -4    9.50    1.30
  -9  -3  -4   10.30    1.10
  -9  -3  -4   12.30    1.10
   9   3   4   10.80    1.10
   9   3   4   10.40    0.80
   9   3   4    8.10    1.90
   9   3   4   10.20    0.90
 -10  -3  -4    3.80    0.90
 -10  -3  -4    4.40    0.60
 -10  -3  -4    3.40    0.60
 -10  -3  -4    4.90    0.80
 -10  -3  -4    5.00    0.80
  10   3   4    4.60    0.60
  10   3   4    3.60    0.70
 -11  -3  -4  169.48   10.30
  11   3   4  193.78   10.30
   7  -4  -4   18.50    1.40
   7  -4  -4   18.60    1.40
  -7   4   4   20.50    1.30
  -7   4   4   21.30    1.50
   6  -4  -4    6.30    0.70
   6  -4  -4    5.30    0.70
   6  -4  -4    4.90    0.70
   6  -4  -4    3.80    1.30
  -6   4   4    5.20    0.60
  -6   4   4    5.40    0.70
  -6   4   4    5.40    0.50
   5  -4  -4    4.50    1.40
   5  -4  -4    5.10    0.70
   5  -4  -4    6.20    0.80
   5  -4  -4    6.00    0.90
  -5   4   4    7.80    1.10
  -5   4   4    6.10    0.90
  -5   4   4    4.70    0.90
   4  -4  -4   99.89    6.30
   4  -4  -4  109.99    6.10
   4  -4  -4   91.19    6.00
  -4   4   4  105.99    6.20
  -4   4   4  105.19    6.10
  -4   4   4  105.29    6.00
  -4   4   4  107.49    6.10
  -4   4   4   98.89    6.00
  -4   4   4  106.59    6.20
   3  -4  -4  176.38   10.90
   3  -4  -4  192.78   10.60
   3  -4  -4  176.78   10.60
  -3   4   4  184.38   10.50
  -3   4   4  178.98   10.70
  -3   4   4  189.58   10.50
  -3   4   4  189.88   10.60
  -3   4   4  191.78   10.70
  -3   4   4  183.08   10.60
   2  -4  -4   11.80    0.80
   2  -4  -4   12.80    1.80
   2  -4  -4    9.80    0.90
   2  -4  -4   11.60    1.30
  -2   4   4   11.80    1.00
  -2   4   4   11.70    1.00
  -2   4   4   10.80    0.90
  -2   4   4    5.00    5.00
  -2   4   4   12.10    1.00
  -2   4   4   10.80    1.00
  -2   4   4   11.50    0.90
   1  -4  -4   29.70    2.00
   1  -4  -4   29.00    2.30
   1  -4  -4   29.20    1.90
   1  -4  -4   28.80    1.80
  -1   4   4   28.10    2.00
   0  -4  -4   16.20    1.10
   0  -4  -4   17.20    1.20
   0   4   4   16.10    1.50
   0   4   4   16.50    1.70
   0   4   4   17.10    1.20
  -1  -4  -4  204.38   11.50
   1   4   4  191.98   11.80
   1   4   4  202.88   11.50
   1   4   4  203.88   11.60
  -2  -4  -4    2.00    0.40
  -2  -4  -4    2.00    0.40
   2   4   4    1.40    0.70
   2   4   4    2.20    0.60
   2   4   4    2.30    0.60
  -3  -4  -4    0.00    0.40
  -3  -4  -4    0.90    0.40
  -3  -4  -4    0.60    0.30
  -3  -4  -4    0.70    0.30
   3   4   4    0.30    0.50
   3   4   4    1.00    0.70
   3   4   4    1.10    0.50
  -4  -4  -4  588.04   33.10
  -4  -4  -4  580.74   33.30
  -4  -4  -4  569.54   33.20
   4   4   4  634.34   33.50
   4   4   4  575.54   33.20
   4   4   4  595.24   33.40
  -5  -4  -4   81.59    5.10
  -5  -4  -4   86.79    5.00
  -5  -4  -4   81.29    4.90
  -5  -4  -4   89.09    4.90
  -5  -4  -4   83.09    5.10
  -5  -4  -4   85.99    5.20
   5   4   4   85.09    5.20
   5   4   4   88.79    5.30
   5   4   4   87.89    4.90
   5   4   4   77.09    5.00
  -6  -4  -4   29.10    2.00
  -6  -4  -4   26.20    1.80
  -6  -4  -4   28.90    1.90
  -6  -4  -4   28.80    1.80
  -6  -4  -4   27.30    2.10
  -6  -4  -4   31.30    2.00
  -6  -4  -4   26.30    2.00
   6   4   4   26.30    1.90
   6   4   4   25.30    2.10
   6   4   4   27.60    1.90
   6   4   4   28.60    2.20
   6   4   4   31.70    2.30
  -7  -4  -4   56.89    3.70
  -7  -4  -4   55.29    4.00
  -7  -4  -4   52.39    3.40
  -7  -4  -4   53.79    3.40
  -7  -4  -4   59.79    3.60
  -7  -4  -4   56.99    3.40
  -7  -4  -4   58.99    3.40
   7   4   4   53.89    4.10
   7   4   4   56.79    4.10
   7   4   4   55.39    3.50
   7   4   4   54.69    3.30
   7   4   4   50.89    3.70
   7   4   4   54.09    3.80
  -8  -4  -4    6.10    0.90
  -8  -4  -4    7.80    0.90
  -8  -4  -4    7.30    1.90
  -8  -4  -4    9.50    2.00
  -8  -4  -4    7.20    0.90
  -8  -4  -4    6.50    0.90
  -8  -4  -4    5.50    0.90
  -8  -4  -4    6.00    0.80
   8   4   4   10.70    4.70
   8   4   4    8.30    1.10
   8   4   4    6.50    0.80
   8   4   4    5.70    1.50
  -9  -4  -4   10.10    1.30
  -9  -4  -4   10.40    1.10
  -9  -4  -4   10.20    1.10
  -9  -4  -4   12.70    1.30
  -9  -4  -4    9.30    1.20
  -9  -4  -4   11.40    1.10
   9   4   4   10.10    1.90
   9   4   4   10.10    0.90
   9   4   4   12.70    1.40
   9   4   4    8.30    2.00
 -10  -4  -4   65.59    3.90
 -10  -4  -4   65.09    3.80
 -10  -4  -4   67.09    3.90
 -10  -4  -4   56.99    4.70
  10   4   4   60.79    3.90
  10   4   4   67.59    3.90
 -11  -4  -4   65.19    4.10
  11   4   4   73.39    4.10
   7  -5  -4    6.60    0.50
  -7   5   4    6.50    0.50
   6  -5  -4   28.40    1.80
   6  -5  -4   25.70    2.00
   6  -5  -4   27.30    1.80
   6  -5  -4   23.80    1.80
  -6   5   4   30.40    1.80
  -6   5   4   28.50    2.00
  -6   5   4   25.40    1.70
  -6   5   4   25.10    1.70
   5  -5  -4   43.70    2.80
   5  -5  -4   42.00    3.00
   5  -5  -4   46.90    2.90
   5  -5  -4   43.30    2.90
  -5   5   4   46.10    2.80
  -5   5   4   48.80    2.90
  -5   5   4   49.00    2.90
  -5   5   4   45.10    2.90
  -5   5   4   43.10    2.70
  -5   5   4   47.80    2.90
   4  -5  -4   30.10    2.10
   4  -5  -4   27.10    2.70
   4  -5  -4   30.00    2.10
  -4   5   4   33.20    2.20
  -4   5   4   32.30    2.10
  -4   5   4   31.30    2.30
  -4   5   4   30.20    2.10
  -4   5   4   29.80    1.90
  -4   5   4   30.70    2.00
  -4   5   4   33.30    2.20
  -4   5   4   29.40    2.00
   3  -5  -4   46.40    3.20
   3  -5  -4   53.29    3.00
   3  -5  -4   44.00    3.90
   3  -5  -4   47.60    3.00
   3  -5  -4   46.10    3.40
  -3   5   4   49.10    3.10
  -3   5   4   52.39    3.20
  -3   5   4   51.09    3.00
  -3   5   4   48.90    2.90
  -3   5   4   48.50    3.00
  -3   5   4   48.90    3.20
   1  -5  -4  107.69    6.60
   1  -5  -4  109.29    6.10
   1  -5  -4   99.49    6.30
   1  -5  -4  105.49    6.30
  -1   5   4  104.19    6.30
  -1   5   4  108.29    6.10
  -1   5   4  113.39    6.30
  -1   5   4  102.79    6.10
  -1   5   4  114.99    6.30
  -1   5   4   95.29    6.10
  -1   5   4  110.89    6.20
  -1   5   4  104.09    6.20
  -1   5   4  106.49    7.40
   0  -5  -4   18.90    1.70
   0  -5  -4   20.60    1.40
   0  -5  -4   22.70    1.60
   0   5   4   19.60    1.40
   0   5   4   20.60    1.40
   0   5   4   23.00    1.50
   0   5   4   21.30    2.10
   0   5   4   23.60    1.60
   0   5   4   20.10    1.80
   0   5   4   21.60    1.50
   0   5   4   21.90    1.50
  -1  -5  -4    1.10    0.30
  -1  -5  -4    1.30    0.50
  -1  -5  -4    1.20    0.30
  -1  -5  -4    1.30    0.20
  -1  -5  -4    1.20    0.50
   1   5   4    0.50    0.40
   1   5   4    0.90    0.80
   1   5   4    1.10    0.90
  -2  -5  -4   62.99    3.90
  -2  -5  -4   69.39    3.90
  -2  -5  -4   74.19    4.10
  -2  -5  -4   71.29    4.00
  -2  -5  -4   67.99    4.10
   2   5   4   68.29    4.40
   2   5   4   68.49    4.60
   2   5   4   68.69    4.20
  -3  -5  -4   62.59    3.90
  -3  -5  -4   62.59    4.00
  -3  -5  -4   70.29    4.00
  -3  -5  -4   65.39    4.00
   3   5   4   69.79    4.30
   3   5   4   67.49    4.20
   3   5   4   72.69    4.50
  -4  -5  -4  805.42   43.90
  -4  -5  -4  742.63   43.70
  -4  -5  -4  754.72   43.90
  -4  -5  -4  799.02   43.70
   4   5   4  773.92   44.10
   4   5   4  762.62   44.00
   4   5   4  733.83   49.40
   4   5   4  767.72   43.70
   4   5   4  859.91   44.30
  -6  -5  -4   16.70    1.40
  -6  -5  -4   17.30    1.30
  -6  -5  -4   18.80    1.70
  -6  -5  -4   19.90    1.40
  -6  -5  -4   18.80    1.60
   6   5   4   15.60    1.50
   6   5   4   17.00    1.30
   6   5   4   16.00    1.30
   6   5   4   18.20    2.00
   6   5   4   17.90    1.40
   6   5   4   17.40    1.70
  -7  -5  -4   22.10    1.70
  -7  -5  -4   23.30    1.60
  -7  -5  -4   22.60    1.80
  -7  -5  -4   23.70    2.30
  -7  -5  -4   28.00    2.10
   7   5   4   19.50    2.00
   7   5   4   21.70    2.60
   7   5   4   23.90    2.20
   7   5   4   21.20    1.60
   7   5   4   23.60    1.60
   7   5   4   23.70    2.40
  -8  -5  -4   13.50    1.20
  -8  -5  -4   10.40    1.90
  -8  -5  -4   11.80    1.10
  -8  -5  -4   11.20    1.50
  -8  -5  -4    9.50    1.60
  -8  -5  -4   11.60    1.20
  -8  -5  -4   12.00    1.20
   8   5   4   13.10    1.60
   8   5   4   10.70    1.00
   8   5   4   11.70    1.90
   8   5   4   12.50    1.10
   8   5   4   15.40    2.10
  -9  -5  -4   58.79    3.70
  -9  -5  -4   58.79    3.70
  -9  -5  -4   60.69    3.80
  -9  -5  -4   65.29    3.80
  -9  -5  -4   60.19    3.70
  -9  -5  -4   60.19    4.00
   9   5   4   61.09    3.70
   9   5   4   67.59    5.50
   9   5   4   56.99    3.60
 -10  -5  -4    9.10    1.00
 -10  -5  -4    9.40    0.90
 -10  -5  -4   10.60    1.10
 -10  -5  -4   11.00    1.10
 -10  -5  -4    9.10    0.80
  10   5   4    9.50    1.00
  10   5   4   10.00    0.80
 -11  -5  -4   19.20    1.30
   6  -6  -4   48.10    2.90
   6  -6  -4   46.30    2.90
  -6   6   4   53.29    3.10
  -6   6   4   53.19    2.90
  -6   6   4   47.30    2.90
   5  -6  -4   35.50    2.20
   5  -6  -4   30.60    2.20
   5  -6  -4   34.40    2.20
  -5   6   4   38.30    2.30
  -5   6   4   32.40    2.10
  -5   6   4   33.60    2.20
  -5   6   4   36.90    2.20
  -5   6   4   34.70    2.40
   4  -6  -4    0.70    0.40
   4  -6  -4    0.20    0.50
   4  -6  -4    0.60    0.50
   4  -6  -4   -0.20    0.60
   4  -6  -4    0.60    0.50
  -4   6   4    0.10    0.50
  -4   6   4    0.80    0.30
  -4   6   4    1.30    0.40
  -4   6   4    0.40    0.50
  -4   6   4    0.70    0.50
  -4   6   4    0.90    0.50
  -4   6   4    1.10    0.50
   3  -6  -4   18.70    1.40
   3  -6  -4   17.90    1.40
   3  -6  -4   16.30    1.80
   3  -6  -4   19.50    1.40
   3  -6  -4   17.70    1.60
  -3   6   4   20.00    1.60
  -3   6   4   18.30    1.70
  -3   6   4   18.20    1.40
  -3   6   4   15.70    3.10
  -3   6   4   19.40    1.40
  -3   6   4   19.10    1.50
  -3   6   4   18.70    1.40
   2  -6  -4  104.79    6.40
   2  -6  -4  103.99    6.30
   2  -6  -4  101.89    6.70
   2  -6  -4  109.99    6.30
   2  -6  -4   99.29    7.00
  -2   6   4  106.29    6.30
  -2   6   4  109.39    6.50
  -2   6   4  108.79    6.80
  -2   6   4  111.99    6.40
  -2   6   4  110.79    6.60
  -2   6   4  116.79    6.40
  -2   6   4  120.79    6.60
  -1   6   4   39.50    3.70
   0  -6  -4   61.09    3.70
   0  -6  -4   54.39    3.50
   0   6   4   57.59    3.50
   0   6   4   64.59    3.50
   0   6   4   54.59    3.40
   0   6   4   56.89    3.60
   0   6   4   59.99    3.60
   0   6   4   55.19    3.40
   0   6   4   55.79    3.60
   0   6   4   58.09    3.50
  -1  -6  -4   40.10    2.50
  -1  -6  -4   41.30    2.60
  -1  -6  -4   46.10    2.90
   1   6   4   44.50    2.70
   1   6   4   40.30    3.10
   1   6   4   41.20    2.80
   1   6   4   43.80    2.60
   1   6   4   41.50    3.40
   1   6   4   42.40    2.60
  -3  -6  -4  116.29    6.30
  -3  -6  -4  112.39    6.40
   3   6   4  114.89    6.30
   3   6   4  103.59    6.30
   3   6   4  111.79    6.40
   3   6   4  106.29    7.00
   3   6   4  100.59    6.20
   3   6   4  106.59    7.20
   3   6   4  112.29    6.60
   3   6   4  101.19    6.70
  -4  -6  -4  183.28   11.00
  -4  -6  -4  197.58   11.10
  -4  -6  -4  187.28   10.80
   4   6   4  195.18   11.00
   4   6   4  181.68   11.40
   4   6   4  201.88   11.00
   4   6   4  203.18   10.90
   4   6   4  176.98   10.90
  -5  -6  -4   16.70    1.50
  -5  -6  -4   13.90    1.10
  -5  -6  -4   12.80    1.30
   5   6   4   14.40    1.20
   5   6   4   13.60    1.10
   5   6   4   15.40    1.30
   5   6   4   17.80    1.30
   5   6   4   15.70    1.10
   5   6   4   16.40    2.00
   5   6   4   14.30    1.60
  -6  -6  -4   17.00    1.70
  -6  -6  -4   18.10    1.50
  -6  -6  -4   18.90    1.90
  -6  -6  -4   18.90    1.60
  -6  -6  -4   18.50    1.30
   6   6   4   20.60    2.20
   6   6   4   19.80    2.00
   6   6   4   19.50    1.50
   6   6   4   16.40    1.90
   6   6   4   15.60    1.60
   6   6   4   17.20    1.30
  -7  -6  -4   65.89    3.80
  -7  -6  -4   59.29    3.80
  -7  -6  -4   63.49    3.80
  -7  -6  -4   67.89    4.40
  -7  -6  -4   63.39    4.20
   7   6   4   62.79    4.70
   7   6   4   53.79    4.30
   7   6   4   59.89    5.20
   7   6   4   61.79    4.10
   7   6   4   61.99    3.80
   7   6   4   68.99    3.90
   7   6   4   60.89    3.80
  -8  -6  -4   73.69    4.60
  -8  -6  -4   85.79    5.40
  -8  -6  -4   68.89    5.20
  -8  -6  -4   75.69    4.60
  -8  -6  -4   75.99    4.60
   8   6   4   79.69    4.60
   8   6   4   76.39    4.50
   8   6   4   70.79    5.50
   8   6   4   74.09    4.50
  -9  -6  -4   26.60    2.00
  -9  -6  -4   26.70    2.00
  -9  -6  -4   28.50    1.90
  -9  -6  -4   27.60    1.90
  -9  -6  -4   28.80    1.90
  -9  -6  -4   27.00    2.10
   9   6   4   21.00    3.00
   9   6   4   27.00    1.80
   9   6   4   27.10    1.80
   9   6   4   28.90    1.90
 -10  -6  -4   55.69    3.40
 -10  -6  -4   54.09    3.30
 -10  -6  -4   56.59    3.40
 -10  -6  -4   61.69    3.40
 -10  -6  -4   48.30    3.50
 -10  -6  -4   60.39    3.40
  10   6   4   52.19    3.50
 -11  -6  -4    1.40    0.30
 -11  -6  -4    1.60    0.20
 -11  -6  -4    1.10    0.30
  -6   7   4    2.40    0.30
   5  -7  -4    4.00    0.50
  -5   7   4    3.70    0.60
  -5   7   4    5.00    0.40
  -5   7   4    5.20    2.10
   4  -7  -4    9.60    0.90
  -4   7   4    9.10    1.00
  -4   7   4    9.90    1.00
  -4   7   4    9.30    1.20
  -4   7   4    9.80    0.90
  -4   7   4    9.30    0.80
  -4   7   4   10.30    1.00
   3  -7  -4    0.50    0.30
   3  -7  -4    0.10    0.40
   3  -7  -4   -0.30    0.50
  -3   7   4    0.40    0.50
  -3   7   4    0.50    0.50
  -3   7   4    1.10    3.30
  -3   7   4    0.00    0.40
  -3   7   4    0.30    0.60
  -3   7   4    0.50    0.50
   2  -7  -4  112.19    6.10
   2  -7  -4  104.59    6.10
   2  -7  -4   96.29    6.50
  -2   7   4  107.09    6.10
  -2   7   4  105.29    6.30
  -2   7   4  101.49    6.10
  -2   7   4  105.69    6.10
  -2   7   4  108.49    6.30
  -2   7   4   96.29    6.20
   0   7   4   19.00    1.30
   0   7   4   16.50    4.60
  -2  -7  -4   94.99    5.50
   2   7   4   83.99    5.10
   2   7   4   81.59    7.80
   2   7   4   95.49    5.20
   2   7   4   77.79    5.00
   2   7   4   86.49    5.00
   2   7   4   79.19    5.00
   2   7   4   80.99    5.60
   2   7   4   92.39    5.10
   2   7   4   81.99    5.90
   3   7   4   17.60    1.40
   4   7   4    9.30    2.90
   4   7   4   14.30    1.20
   5   7   4   12.40    1.30
   5   7   4   11.80    4.00
   6   7   4   10.90    4.40
  -7  -7  -4   41.60    3.10
  -7  -7  -4   35.30    2.40
  -7  -7  -4   37.10    2.50
  -7  -7  -4   38.90    2.40
  -7  -7  -4   36.20    2.60
   7   7   4   35.70    2.40
   7   7   4   42.30    2.60
   7   7   4   35.60    2.30
   7   7   4   34.80    2.60
   7   7   4   40.00    3.50
  -8  -7  -4    6.10    1.60
  -8  -7  -4    6.60    0.80
  -8  -7  -4    7.70    1.00
  -8  -7  -4    6.60    0.90
  -8  -7  -4    7.40    0.90
  -8  -7  -4    6.60    1.00
   8   7   4    7.10    0.80
   8   7   4    9.20    1.60
   8   7   4    4.30    1.60
   8   7   4    7.10    1.80
   8   7   4    6.20    0.80
   8   7   4    3.90    1.20
   8   7   4    6.80    0.80
 -10  -7  -4    0.00    0.40
 -10  -7  -4   -0.10    0.40
 -10  -7  -4    0.30    0.30
 -10  -7  -4    0.50    0.50
  10   7   4    0.00    0.20
  10   7   4    0.10    0.40
 -11  -7  -4    1.00    0.20
  -5   8   4   21.20    1.40
  -5   8   4   24.70    1.50
  -4   8   4   22.40    1.50
  -4   8   4   24.50    1.50
  -4   8   4   25.40    1.70
  -4   8   4   25.20    1.60
  -4   8   4   24.50    1.60
   3  -8  -4   27.60    1.80
  -3   8   4   29.70    1.90
  -3   8   4   28.80    1.80
  -3   8   4   28.70    1.90
  -3   8   4   26.60    1.90
  -3   8   4   29.90    2.10
   2  -8  -4   80.39    4.90
   2  -8  -4   77.89    4.90
  -2   8   4   90.49    5.10
  -2   8   4   84.19    5.10
  -2   8   4   77.49    4.90
  -2   8   4   87.39    5.10
  -2   8   4   87.39    4.90
   1  -8  -4    1.50    0.40
   1  -8  -4    1.50    0.90
   1  -8  -4    1.10    0.50
  -1   8   4    1.50    0.50
  -1   8   4    1.50    0.50
  -1   8   4    1.50    0.60
  -1   8   4    1.30    0.50
  -1   8   4    1.00    0.40
  -1   8   4    2.80    3.00
  -1   8   4   -0.90    3.90
  -1   8   4    1.20    0.50
   0  -8  -4    3.10    0.40
   0   8   4   -0.20    2.90
   0   8   4    2.30    0.60
   0   8   4    2.60    0.60
   0   8   4    2.70    0.50
   0   8   4    2.50    0.80
   0   8   4    0.60    3.30
   0   8   4    2.80    0.50
   0   8   4    3.20    0.70
   0   8   4    2.80    0.60
  -1  -8  -4  129.89    8.20
  -1  -8  -4  129.39    7.40
  -1  -8  -4  124.49    7.70
   1   8   4  124.69    7.50
   1   8   4  133.09    7.50
   1   8   4  131.19    7.60
   1   8   4  133.29    7.70
   1   8   4  138.89    7.60
   1   8   4  120.69    7.50
  -2  -8  -4   22.20    1.30
  -2  -8  -4   18.80    1.60
  -2  -8  -4   23.50    2.40
   2   8   4   18.30    2.70
   2   8   4   19.20    1.40
   2   8   4   19.20    1.50
   2   8   4   19.50    1.50
   2   8   4   22.60    1.70
   2   8   4   19.30    1.50
   2   8   4   19.70    1.40
  -3  -8  -4    2.20    1.40
  -3  -8  -4    1.60    0.30
  -3  -8  -4    1.30    0.70
   3   8   4    1.70    0.40
   3   8   4   -0.10    0.90
   3   8   4    0.90    3.40
   3   8   4    1.40    0.40
   3   8   4    1.50    1.50
   3   8   4    1.80    0.40
   3   8   4    1.40    0.60
   3   8   4   -0.10    2.70
   3   8   4    2.10    0.50
  -4  -8  -4   63.79    3.70
  -4  -8  -4   66.89    4.10
   4   8   4   51.59    7.90
   4   8   4   57.19    4.80
   4   8   4   53.79    4.40
   4   8   4   61.09    3.80
   4   8   4   66.79    3.90
   4   8   4   65.99    3.80
   4   8   4   69.59    4.00
   4   8   4   61.29    3.70
  -5  -8  -4   39.60    2.50
   5   8   4   38.30    2.50
   5   8   4   41.80    2.50
   5   8   4   42.40    2.70
   5   8   4   42.90    2.70
   5   8   4   36.80    2.40
   5   8   4   33.50    3.50
   5   8   4   35.00    2.50
  -6  -8  -4    2.00    0.80
  -6  -8  -4    2.60    0.50
  -6  -8  -4    2.70    1.10
  -6  -8  -4    2.60    0.60
   6   8   4    3.10    0.50
   6   8   4    3.20    0.70
   6   8   4    5.10    3.10
   6   8   4    2.80    0.70
   6   8   4    2.40    0.50
   6   8   4    2.70    5.50
   6   8   4    2.40    1.60
   6   8   4    2.10    1.20
   8   8   4   57.39    4.20
  -9  -8  -4   20.50    1.50
  -9  -8  -4   18.80    1.40
  -9  -8  -4   18.20    1.60
  -9  -8  -4   19.30    1.50
  -9  -8  -4   20.60    1.80
   9   8   4   21.70    1.40
   9   8   4   23.60    1.80
   9   8   4   17.90    1.20
   9   8   4   20.80    1.50
 -10  -8  -4    0.30    0.30
 -10  -8  -4    0.00    0.20
 -10  -8  -4    0.20    0.40
 -10  -8  -4   -0.10    0.40
  10   8   4    0.10    0.20
   4  -9  -4    2.10    0.40
  -4   9   4    1.50    0.30
  -4   9   4    1.50    0.20
  -4   9   4    2.30    1.10
   3  -9  -4   17.10    1.10
   3  -9  -4   16.20    1.30
  -3   9   4   15.80    1.10
  -3   9   4   15.80    1.10
  -3   9   4   15.60    1.10
  -3   9   4   15.50    1.20
  -3   9   4   14.10    1.10
   2  -9  -4   34.40    2.10
   2  -9  -4   33.90    2.10
  -2   9   4   36.50    2.10
  -2   9   4   36.40    2.30
  -2   9   4   31.70    2.10
  -2   9   4   32.20    2.30
  -2   9   4   29.80    2.10
   1  -9  -4   39.70    2.60
   1  -9  -4   42.20    2.60
  -1   9   4   41.20    2.70
  -1   9   4   41.80    2.70
  -1   9   4   36.60    2.50
  -1   9   4   46.10    2.80
  -1   9   4   46.90    2.60
   0  -9  -4   60.59    3.80
   0  -9  -4   67.39    3.70
   0   9   4   65.29    3.80
   0   9   4   64.29    4.00
   0   9   4   59.39    3.80
   0   9   4   60.79    3.90
   0   9   4   63.89    3.80
  -1  -9  -4   38.60    2.30
   1   9   4   36.20    2.30
   1   9   4   38.60    2.60
   1   9   4   35.90    2.40
   1   9   4   35.60    2.50
   1   9   4   33.90    2.40
  -2  -9  -4    4.60    1.00
   2   9   4    5.70    0.70
   2   9   4    4.40    0.60
   2   9   4    5.20    0.60
   2   9   4    7.10    0.90
   2   9   4    2.30    1.90
   2   9   4    0.30    4.20
   2   9   4    4.10    0.70
   2   9   4    6.00    0.80
   2   9   4    5.90    0.90
  -3  -9  -4    1.30    0.40
  -3  -9  -4    1.10    0.80
[truncated: 443,830 more chars]
