# Supplementary material for: Effects of Nitro-Substitution on the Spectroscopic and Self-Assembly Properties of BODIPY Dyes
Source: ACS Omega. 2025 Apr 7;10(15):14723–37. doi: 10.1021/acsomega.4c08799 (PMC12019473; doi:10.1021/acsomega.4c08799)
Supplement: Supplementary file 1 — ao4c08799_si_001.zip [file ao4c08799_si_001.zip › CIFs/Compound5a.cif]

data_Compound5a 
_audit_creation_method            'SHELXL-2017/1'
_shelx_SHELXL_version_number      '2017/1'
_chemical_name_systematic         ?
_chemical_name_common             ?
_chemical_melting_point           ?
_chemical_formula_moiety    'C15 H10 B F2 N3 O2' 
_chemical_formula_sum       'C15 H10 B F2 N3 O2' 
_chemical_formula_weight          313.07

loop_
 _atom_type_symbol
 _atom_type_description
 _atom_type_scat_dispersion_real
 _atom_type_scat_dispersion_imag
 _atom_type_scat_source
 'C'  'C'   0.0033   0.0016
 'International Tables Vol C Tables 4.2.6.8 and 6.1.1.4'
 'H'  'H'   0.0000   0.0000
 'International Tables Vol C Tables 4.2.6.8 and 6.1.1.4'
 'B'  'B'   0.0013   0.0007
 'International Tables Vol C Tables 4.2.6.8 and 6.1.1.4'
 'F'  'F'   0.0171   0.0103
 'International Tables Vol C Tables 4.2.6.8 and 6.1.1.4'
 'N'  'N'   0.0061   0.0033
 'International Tables Vol C Tables 4.2.6.8 and 6.1.1.4'
 'O'  'O'   0.0106   0.0060
 'International Tables Vol C Tables 4.2.6.8 and 6.1.1.4'
 
_space_group_crystal_system       monoclinic
_space_group_IT_number            15
_space_group_name_H-M_alt         'C 2/c'
_space_group_name_Hall            '-C 2yc'
 
_shelx_space_group_comment
;
The symmetry employed for this shelxl refinement is uniquely defined
by the following loop, which should always be used as a source of
symmetry information in preference to the above space-group names.
They are only intended as comments.
;
 
loop_
 _space_group_symop_operation_xyz
 'x, y, z'
 '-x, y, -z+1/2'
 'x+1/2, y+1/2, z'
 '-x+1/2, y+1/2, -z+1/2'
 '-x, -y, -z'
 'x, -y, z-1/2'
 '-x+1/2, -y+1/2, -z'
 'x+1/2, -y+1/2, z-1/2'
 
_cell_length_a                    14.2226(11)
_cell_length_b                    18.1754(15)
_cell_length_c                    10.8976(9)
_cell_angle_alpha                 90
_cell_angle_beta                  105.887(2)
_cell_angle_gamma                 90
_cell_volume                      2709.4(4)
_cell_formula_units_Z             8
_cell_measurement_temperature     100.0(5)
_cell_measurement_reflns_used      2375
_cell_measurement_theta_min        2.38
_cell_measurement_theta_max       27.00
_exptl_crystal_description       'needle'
_exptl_crystal_colour            'orange'
_exptl_crystal_density_meas       ?
_exptl_crystal_density_method     ?
_exptl_crystal_density_diffrn     1.535          
_exptl_crystal_F_000              1280
_exptl_transmission_factor_min    ?
_exptl_transmission_factor_max    ?
_exptl_crystal_size_max           0.570
_exptl_crystal_size_mid           0.050
_exptl_crystal_size_min           0.020
_exptl_absorpt_coefficient_mu     0.122
_shelx_estimated_absorpt_T_min    0.934
_shelx_estimated_absorpt_T_max    0.998
_exptl_absorpt_correction_type    'multi-scan' 
_exptl_absorpt_correction_T_min   0.946
_exptl_absorpt_correction_T_max   0.998
_exptl_absorpt_process_details   'SADABS (Krause <i>et al.</i>, 2015)' 
_exptl_absorpt_special_details    ?
_diffrn_ambient_temperature       100.0(5)
_diffrn_radiation_wavelength      0.71073
_diffrn_radiation_type            MoK\a
_diffrn_radiation_source          'fine-focus sealed tube' 
_diffrn_radiation_monochromator  'TRIUMPH curved graphite'
_diffrn_measurement_device_type  'Bruker Kappa APEX-II DUO'
_diffrn_measurement_method       '\f and \w scans'
_diffrn_detector_area_resol_mean  ?
_diffrn_reflns_number             18728
_diffrn_reflns_av_unetI/netI      0.0608
_diffrn_reflns_av_R_equivalents   0.0714
_diffrn_reflns_limit_h_min        -19
_diffrn_reflns_limit_h_max        19
_diffrn_reflns_limit_k_min        -24
_diffrn_reflns_limit_k_max        24
_diffrn_reflns_limit_l_min        -14
_diffrn_reflns_limit_l_max        14
_diffrn_reflns_theta_min          1.863
_diffrn_reflns_theta_max          28.715
_diffrn_reflns_theta_full         25.242
_diffrn_measured_fraction_theta_max   0.999
_diffrn_measured_fraction_theta_full  1.000
_diffrn_reflns_Laue_measured_fraction_max    0.999
_diffrn_reflns_Laue_measured_fraction_full   1.000
_diffrn_reflns_point_group_measured_fraction_max   0.999
_diffrn_reflns_point_group_measured_fraction_full  1.000
_reflns_number_total              3523
_reflns_number_gt                 2193
_reflns_threshold_expression      'I > 2\s(I)'
_reflns_Friedel_coverage          0.000
_reflns_Friedel_fraction_max      .
_reflns_Friedel_fraction_full     .
 
_reflns_special_details
;
 Reflections were merged by SHELXL according to the crystal
 class for the calculation of statistics and refinement.
 
 _reflns_Friedel_fraction is defined as the number of unique
 Friedel pairs measured divided by the number that would be
 possible theoretically, ignoring centric projections and
 systematic absences.
;
 
_computing_data_collection      'Bruker APEX3'
_computing_cell_refinement      'Bruker SAINT'
_computing_data_reduction       'Bruker SAINT'  
_computing_structure_solution   'SHELXT 2014/5 (Sheldrick, 2014)'
_computing_structure_refinement 'SHELXL-2017/1 (Sheldrick, 2017)'
_computing_molecular_graphics     ?
_computing_publication_material   ?
_refine_special_details           ?
_refine_ls_structure_factor_coef  Fsqd
_refine_ls_matrix_type            full
_refine_ls_weighting_scheme       calc
_refine_ls_weighting_details
'w=1/[\s^2^(Fo^2^)+(0.0465P)^2^+1.4693P] where P=(Fo^2^+2Fc^2^)/3'
_atom_sites_solution_primary      ?
_atom_sites_solution_secondary    ?
_atom_sites_solution_hydrogens    geom
_refine_ls_hydrogen_treatment     constr
_refine_ls_extinction_method      none
_refine_ls_extinction_coef        .
_refine_ls_number_reflns          3523
_refine_ls_number_parameters      208
_refine_ls_number_restraints      0
_refine_ls_R_factor_all           0.0974
_refine_ls_R_factor_gt            0.0475
_refine_ls_wR_factor_ref          0.1119
_refine_ls_wR_factor_gt           0.0946
_refine_ls_goodness_of_fit_ref    1.002
_refine_ls_restrained_S_all       1.002
_refine_ls_shift/su_max           0.000
_refine_ls_shift/su_mean          0.000
 
loop_
 _atom_site_label
 _atom_site_type_symbol
 _atom_site_fract_x
 _atom_site_fract_y
 _atom_site_fract_z
 _atom_site_U_iso_or_equiv
 _atom_site_adp_type
 _atom_site_occupancy
 _atom_site_site_symmetry_order  
 _atom_site_calc_flag
 _atom_site_refinement_flags_posn
 _atom_site_refinement_flags_adp
 _atom_site_refinement_flags_occupancy
 _atom_site_disorder_assembly
 _atom_site_disorder_group
F1 F 0.32617(10) 0.05917(6) 0.53060(11) 0.0322(3) Uani 1 1 d . . . . .
F2 F 0.48943(9) 0.07812(6) 0.56987(10) 0.0303(3) Uani 1 1 d . . . . .
O1 O 0.38364(10) 0.26309(7) 0.92256(12) 0.0244(3) Uani 1 1 d . . . . .
O2 O 0.36555(11) 0.37035(7) 0.83067(13) 0.0285(4) Uani 1 1 d . . . . .
N1 N 0.38668(11) 0.18277(8) 0.57309(13) 0.0149(3) Uani 1 1 d . . . . .
N2 N 0.38392(11) 0.12137(8) 0.36980(14) 0.0165(3) Uani 1 1 d . . . . .
N3 N 0.37378(11) 0.30303(9) 0.82783(14) 0.0187(3) Uani 1 1 d . . . . .
B1 B 0.39693(17) 0.10665(11) 0.5139(2) 0.0190(5) Uani 1 1 d . . . . .
C1 C 0.38493(13) 0.19437(10) 0.69383(17) 0.0157(4) Uani 1 1 d . . . . .
H1A H 0.390385 0.157683 0.757493 0.019 Uiso 1 1 calc R U . . .
C2 C 0.37377(13) 0.26924(10) 0.70969(16) 0.0155(4) Uani 1 1 d . . . . .
C3 C 0.36758(13) 0.30522(9) 0.59489(16) 0.0155(4) Uani 1 1 d . . . . .
H3 H 0.358410 0.356392 0.578081 0.019 Uiso 1 1 calc R U . . .
C4 C 0.37764(13) 0.25059(9) 0.50998(16) 0.0146(4) Uani 1 1 d . . . . .
C5 C 0.37818(13) 0.25477(10) 0.37913(17) 0.0150(4) Uani 1 1 d . . . . .
C6 C 0.38121(13) 0.19070(10) 0.31199(17) 0.0157(4) Uani 1 1 d . . . . .
C7 C 0.38296(13) 0.17813(10) 0.18271(17) 0.0183(4) Uani 1 1 d . . . . .
H7 H 0.382873 0.214839 0.120630 0.022 Uiso 1 1 calc R U . . .
C8 C 0.38476(14) 0.10390(11) 0.16504(18) 0.0205(4) Uani 1 1 d . . . . .
H8 H 0.385251 0.079357 0.088243 0.025 Uiso 1 1 calc R U . . .
C9 C 0.38576(13) 0.07034(10) 0.28235(18) 0.0202(4) Uani 1 1 d . . . . .
H9 H 0.387489 0.018764 0.296938 0.024 Uiso 1 1 calc R U . . .
C10 C 0.37370(13) 0.32826(10) 0.31929(17) 0.0156(4) Uani 1 1 d . . . . .
C11 C 0.43014(14) 0.38657(10) 0.38555(18) 0.0198(4) Uani 1 1 d . . . . .
H11 H 0.476085 0.377801 0.465680 0.024 Uiso 1 1 calc R U . . .
C12 C 0.41905(16) 0.45656(11) 0.33460(19) 0.0264(5) Uani 1 1 d . . . . .
H12 H 0.456208 0.495977 0.381073 0.032 Uiso 1 1 calc R U . . .
C13 C 0.35430(16) 0.46991(11) 0.21641(19) 0.0282(5) Uani 1 1 d . . . . .
H13 H 0.345734 0.518451 0.182882 0.034 Uiso 1 1 calc R U . . .
C14 C 0.30231(15) 0.41226(11) 0.14764(18) 0.0248(5) Uani 1 1 d . . . . .
H14 H 0.260027 0.420880 0.064890 0.030 Uiso 1 1 calc R U . . .
C15 C 0.31129(14) 0.34193(10) 0.19832(17) 0.0190(4) Uani 1 1 d . . . . .
H15 H 0.274721 0.302713 0.150410 0.023 Uiso 1 1 calc R U . . .
 
loop_
 _atom_site_aniso_label
 _atom_site_aniso_U_11
 _atom_site_aniso_U_22
 _atom_site_aniso_U_33
 _atom_site_aniso_U_23
 _atom_site_aniso_U_13
 _atom_site_aniso_U_12
F1 0.0548(8) 0.0190(6) 0.0274(7) -0.0023(5) 0.0188(6) -0.0130(6)
F2 0.0421(7) 0.0253(6) 0.0187(6) -0.0009(5) 0.0004(5) 0.0178(6)
O1 0.0345(8) 0.0258(8) 0.0122(7) 0.0018(6) 0.0053(6) -0.0045(6)
O2 0.0489(9) 0.0157(7) 0.0209(7) -0.0034(6) 0.0096(7) 0.0008(7)
N1 0.0196(8) 0.0129(7) 0.0113(8) 0.0021(6) 0.0025(6) 0.0006(6)
N2 0.0187(8) 0.0136(7) 0.0155(8) -0.0014(6) 0.0017(6) -0.0002(6)
N3 0.0217(8) 0.0199(8) 0.0138(8) -0.0003(7) 0.0033(6) -0.0024(7)
B1 0.0277(12) 0.0134(10) 0.0155(11) 0.0000(8) 0.0050(9) 0.0007(9)
C1 0.0167(9) 0.0172(9) 0.0122(9) 0.0027(7) 0.0021(7) -0.0012(7)
C2 0.0174(9) 0.0162(9) 0.0119(9) -0.0007(7) 0.0024(7) 0.0006(7)
C3 0.0198(9) 0.0113(8) 0.0145(9) 0.0016(7) 0.0031(7) 0.0006(8)
C4 0.0162(9) 0.0124(8) 0.0132(9) 0.0017(7) 0.0008(7) 0.0005(7)
C5 0.0137(9) 0.0157(9) 0.0137(9) 0.0021(7) 0.0007(7) 0.0006(7)
C6 0.0159(9) 0.0164(9) 0.0135(9) 0.0025(7) 0.0017(7) 0.0012(8)
C7 0.0188(10) 0.0223(10) 0.0120(9) 0.0012(8) 0.0013(7) 0.0021(8)
C8 0.0197(10) 0.0257(10) 0.0134(9) -0.0041(8) 0.0002(8) 0.0016(8)
C9 0.0195(10) 0.0174(9) 0.0209(10) -0.0041(8) 0.0010(8) 0.0004(8)
C10 0.0180(9) 0.0154(9) 0.0137(9) 0.0020(7) 0.0047(7) 0.0017(7)
C11 0.0247(10) 0.0189(10) 0.0128(9) 0.0031(7) 0.0003(8) -0.0006(8)
C12 0.0374(12) 0.0184(10) 0.0194(10) 0.0007(8) 0.0013(9) -0.0057(9)
C13 0.0412(13) 0.0188(10) 0.0209(11) 0.0083(9) 0.0026(9) 0.0007(9)
C14 0.0274(11) 0.0253(11) 0.0167(10) 0.0066(8) -0.0024(8) 0.0020(9)
C15 0.0215(10) 0.0197(10) 0.0139(9) 0.0013(7) 0.0020(8) -0.0022(8)
 
_geom_special_details
;
 All esds (except the esd in the dihedral angle between two l.s. planes)
 are estimated using the full covariance matrix.  The cell esds are taken
 into account individually in the estimation of esds in distances, angles
 and torsion angles; correlations between esds in cell parameters are only
 used when they are defined by crystal symmetry.  An approximate (isotropic)
 treatment of cell esds is used for estimating esds involving l.s. planes.
;
 
loop_
 _geom_bond_atom_site_label_1
 _geom_bond_atom_site_label_2
 _geom_bond_distance
 _geom_bond_site_symmetry_2
 _geom_bond_publ_flag
F1 B1 1.375(3) . ?
F2 B1 1.390(2) . ?
O1 N3 1.2382(19) . ?
O2 N3 1.2304(19) . ?
N1 C1 1.339(2) . ?
N1 C4 1.400(2) . ?
N1 B1 1.550(3) . ?
N2 C9 1.335(2) . ?
N2 C6 1.405(2) . ?
N2 B1 1.553(3) . ?
N3 C2 1.426(2) . ?
C1 C2 1.386(2) . ?
C1 H1A 0.9500 . ?
C2 C3 1.393(2) . ?
C3 C4 1.391(2) . ?
C3 H3 0.9500 . ?
C4 C5 1.430(2) . ?
C5 C6 1.382(3) . ?
C5 C10 1.480(2) . ?
C6 C7 1.434(2) . ?
C7 C8 1.364(3) . ?
C7 H7 0.9500 . ?
C8 C9 1.413(3) . ?
C8 H8 0.9500 . ?
C9 H9 0.9500 . ?
C10 C15 1.395(2) . ?
C10 C11 1.404(2) . ?
C11 C12 1.380(3) . ?
C11 H11 0.9500 . ?
C12 C13 1.384(3) . ?
C12 H12 0.9500 . ?
C13 C14 1.379(3) . ?
C13 H13 0.9500 . ?
C14 C15 1.384(3) . ?
C14 H14 0.9500 . ?
C15 H15 0.9500 . ?
 
loop_
 _geom_angle_atom_site_label_1
 _geom_angle_atom_site_label_2
 _geom_angle_atom_site_label_3
 _geom_angle
 _geom_angle_site_symmetry_1
 _geom_angle_site_symmetry_3
 _geom_angle_publ_flag
C1 N1 C4 108.66(14) . . ?
C1 N1 B1 125.35(15) . . ?
C4 N1 B1 125.99(15) . . ?
C9 N2 C6 107.85(15) . . ?
C9 N2 B1 125.57(15) . . ?
C6 N2 B1 126.09(14) . . ?
O2 N3 O1 123.50(16) . . ?
O2 N3 C2 118.32(15) . . ?
O1 N3 C2 118.17(15) . . ?
F1 B1 F2 110.30(16) . . ?
F1 B1 N1 110.45(17) . . ?
F2 B1 N1 109.61(16) . . ?
F1 B1 N2 110.67(16) . . ?
F2 B1 N2 110.14(16) . . ?
N1 B1 N2 105.56(14) . . ?
N1 C1 C2 108.09(16) . . ?
N1 C1 H1A 126.0 . . ?
C2 C1 H1A 126.0 . . ?
C1 C2 C3 109.28(16) . . ?
C1 C2 N3 124.29(16) . . ?
C3 C2 N3 126.36(16) . . ?
C4 C3 C2 105.64(15) . . ?
C4 C3 H3 127.2 . . ?
C2 C3 H3 127.2 . . ?
C3 C4 N1 108.30(15) . . ?
C3 C4 C5 130.91(16) . . ?
N1 C4 C5 120.78(15) . . ?
C6 C5 C4 119.50(15) . . ?
C6 C5 C10 122.06(16) . . ?
C4 C5 C10 118.43(15) . . ?
C5 C6 N2 121.29(16) . . ?
C5 C6 C7 131.74(16) . . ?
N2 C6 C7 106.97(15) . . ?
C8 C7 C6 107.60(16) . . ?
C8 C7 H7 126.2 . . ?
C6 C7 H7 126.2 . . ?
C7 C8 C9 107.16(17) . . ?
C7 C8 H8 126.4 . . ?
C9 C8 H8 126.4 . . ?
N2 C9 C8 110.40(17) . . ?
N2 C9 H9 124.8 . . ?
C8 C9 H9 124.8 . . ?
C15 C10 C11 118.54(16) . . ?
C15 C10 C5 121.10(16) . . ?
C11 C10 C5 120.33(16) . . ?
C12 C11 C10 120.18(17) . . ?
C12 C11 H11 119.9 . . ?
C10 C11 H11 119.9 . . ?
C11 C12 C13 120.64(18) . . ?
C11 C12 H12 119.7 . . ?
C13 C12 H12 119.7 . . ?
C14 C13 C12 119.57(18) . . ?
C14 C13 H13 120.2 . . ?
C12 C13 H13 120.2 . . ?
C13 C14 C15 120.49(17) . . ?
C13 C14 H14 119.8 . . ?
C15 C14 H14 119.8 . . ?
C14 C15 C10 120.44(17) . . ?
C14 C15 H15 119.8 . . ?
C10 C15 H15 119.8 . . ?
 
loop_
 _geom_torsion_atom_site_label_1
 _geom_torsion_atom_site_label_2
 _geom_torsion_atom_site_label_3
 _geom_torsion_atom_site_label_4
 _geom_torsion
 _geom_torsion_site_symmetry_1
 _geom_torsion_site_symmetry_2
 _geom_torsion_site_symmetry_3
 _geom_torsion_site_symmetry_4
 _geom_torsion_publ_flag
C1 N1 B1 F1 54.4(2) . . . . ?
C4 N1 B1 F1 -125.48(18) . . . . ?
C1 N1 B1 F2 -67.3(2) . . . . ?
C4 N1 B1 F2 112.79(19) . . . . ?
C1 N1 B1 N2 174.11(15) . . . . ?
C4 N1 B1 N2 -5.8(2) . . . . ?
C9 N2 B1 F1 -59.3(2) . . . . ?
C6 N2 B1 F1 129.72(18) . . . . ?
C9 N2 B1 F2 63.0(2) . . . . ?
C6 N2 B1 F2 -108.05(19) . . . . ?
C9 N2 B1 N1 -178.80(16) . . . . ?
C6 N2 B1 N1 10.2(2) . . . . ?
C4 N1 C1 C2 0.6(2) . . . . ?
B1 N1 C1 C2 -179.32(17) . . . . ?
N1 C1 C2 C3 0.5(2) . . . . ?
N1 C1 C2 N3 -176.65(16) . . . . ?
O2 N3 C2 C1 178.31(17) . . . . ?
O1 N3 C2 C1 -0.6(3) . . . . ?
O2 N3 C2 C3 1.6(3) . . . . ?
O1 N3 C2 C3 -177.23(17) . . . . ?
C1 C2 C3 C4 -1.4(2) . . . . ?
N3 C2 C3 C4 175.68(17) . . . . ?
C2 C3 C4 N1 1.76(19) . . . . ?
C2 C3 C4 C5 -179.31(18) . . . . ?
C1 N1 C4 C3 -1.5(2) . . . . ?
B1 N1 C4 C3 178.42(17) . . . . ?
C1 N1 C4 C5 179.43(16) . . . . ?
B1 N1 C4 C5 -0.6(3) . . . . ?
C3 C4 C5 C6 -174.55(18) . . . . ?
N1 C4 C5 C6 4.3(3) . . . . ?
C3 C4 C5 C10 4.4(3) . . . . ?
N1 C4 C5 C10 -176.78(15) . . . . ?
C4 C5 C6 N2 -0.1(3) . . . . ?
C10 C5 C6 N2 -179.00(16) . . . . ?
C4 C5 C6 C7 -179.62(18) . . . . ?
C10 C5 C6 C7 1.5(3) . . . . ?
C9 N2 C6 C5 179.55(17) . . . . ?
B1 N2 C6 C5 -8.1(3) . . . . ?
C9 N2 C6 C7 -0.8(2) . . . . ?
B1 N2 C6 C7 171.50(16) . . . . ?
C5 C6 C7 C8 -179.33(19) . . . . ?
N2 C6 C7 C8 1.1(2) . . . . ?
C6 C7 C8 C9 -0.9(2) . . . . ?
C6 N2 C9 C8 0.3(2) . . . . ?
B1 N2 C9 C8 -172.12(16) . . . . ?
C7 C8 C9 N2 0.4(2) . . . . ?
C6 C5 C10 C15 44.2(3) . . . . ?
C4 C5 C10 C15 -134.74(18) . . . . ?
C6 C5 C10 C11 -138.02(19) . . . . ?
C4 C5 C10 C11 43.1(3) . . . . ?
C15 C10 C11 C12 3.9(3) . . . . ?
C5 C10 C11 C12 -173.92(18) . . . . ?
C10 C11 C12 C13 -1.7(3) . . . . ?
C11 C12 C13 C14 -1.7(3) . . . . ?
C12 C13 C14 C15 2.8(3) . . . . ?
C13 C14 C15 C10 -0.5(3) . . . . ?
C11 C10 C15 C14 -2.8(3) . . . . ?
C5 C10 C15 C14 175.01(18) . . . . ?
 
_refine_diff_density_max    0.285
_refine_diff_density_min   -0.278
_refine_diff_density_rms    0.059

_shelx_res_file
;
TITL NDungu28 in C2/c
    NDungu28_a.res
    created by SHELXL-2017/1 at 11:27:37 on 24-Feb-2023
CELL  0.71073  14.2226  18.1754  10.8976   90.000  105.887   90.000
ZERR    8.000   0.0011   0.0015   0.0009    0.000    0.002    0.000
LATT 7
SYMM -X, Y, 1/2-Z
SFAC C  H  B  F  N  O
UNIT 120  80  8  16  24  16
L.S. 20
ACTA
CONF
BOND $H
FMAP 2
PLAN 10
SIZE 0.02 0.05 0.57
TEMP -173
WGHT    0.046500    1.469300
FVAR       0.17040
F1    4    0.326167    0.059169    0.530598    11.00000    0.05476    0.01895 =
         0.02735   -0.00231    0.01878   -0.01300
F2    4    0.489431    0.078125    0.569866    11.00000    0.04214    0.02532 =
         0.01870   -0.00091    0.00039    0.01782
O1    6    0.383637    0.263085    0.922557    11.00000    0.03449    0.02580 =
         0.01220    0.00184    0.00533   -0.00446
O2    6    0.365547    0.370353    0.830673    11.00000    0.04892    0.01567 =
         0.02089   -0.00337    0.00959    0.00080
N1    5    0.386684    0.182766    0.573093    11.00000    0.01959    0.01292 =
         0.01127    0.00205    0.00254    0.00061
N2    5    0.383923    0.121369    0.369799    11.00000    0.01871    0.01355 =
         0.01554   -0.00143    0.00173   -0.00020
N3    5    0.373775    0.303030    0.827833    11.00000    0.02166    0.01985 =
         0.01380   -0.00033    0.00334   -0.00241
B1    3    0.396927    0.106649    0.513885    11.00000    0.02769    0.01339 =
         0.01548    0.00005    0.00503    0.00072
C1    1    0.384932    0.194368    0.693826    11.00000    0.01667    0.01717 =
         0.01220    0.00270    0.00210   -0.00120
AFIX  43
H1A   2    0.390385    0.157683    0.757493    11.00000   -1.20000
AFIX   0
C2    1    0.373773    0.269240    0.709686    11.00000    0.01740    0.01619 =
         0.01191   -0.00067    0.00237    0.00064
C3    1    0.367585    0.305220    0.594886    11.00000    0.01977    0.01133 =
         0.01445    0.00164    0.00312    0.00059
AFIX  43
H3    2    0.358410    0.356392    0.578081    11.00000   -1.20000
AFIX   0
C4    1    0.377644    0.250586    0.509983    11.00000    0.01623    0.01237 =
         0.01315    0.00171    0.00076    0.00052
C5    1    0.378182    0.254773    0.379135    11.00000    0.01369    0.01574 =
         0.01370    0.00213    0.00071    0.00060
C6    1    0.381213    0.190702    0.311986    11.00000    0.01588    0.01637 =
         0.01349    0.00246    0.00173    0.00116
C7    1    0.382957    0.178125    0.182709    11.00000    0.01880    0.02234 =
         0.01203    0.00117    0.00128    0.00211
AFIX  43
H7    2    0.382873    0.214839    0.120630    11.00000   -1.20000
AFIX   0
C8    1    0.384759    0.103896    0.165035    11.00000    0.01968    0.02567 =
         0.01344   -0.00413    0.00015    0.00157
AFIX  43
H8    2    0.385251    0.079357    0.088243    11.00000   -1.20000
AFIX   0
C9    1    0.385758    0.070340    0.282350    11.00000    0.01955    0.01744 =
         0.02088   -0.00413    0.00100    0.00036
AFIX  43
H9    2    0.387489    0.018764    0.296938    11.00000   -1.20000
AFIX   0
C10   1    0.373704    0.328260    0.319294    11.00000    0.01800    0.01536 =
         0.01371    0.00201    0.00474    0.00171
C11   1    0.430140    0.386567    0.385550    11.00000    0.02474    0.01893 =
         0.01275    0.00313    0.00035   -0.00063
AFIX  43
H11   2    0.476085    0.377801    0.465680    11.00000   -1.20000
AFIX   0
C12   1    0.419051    0.456561    0.334599    11.00000    0.03742    0.01840 =
         0.01943    0.00070    0.00132   -0.00574
AFIX  43
H12   2    0.456208    0.495977    0.381073    11.00000   -1.20000
AFIX   0
C13   1    0.354305    0.469905    0.216412    11.00000    0.04122    0.01882 =
         0.02095    0.00831    0.00259    0.00070
AFIX  43
H13   2    0.345734    0.518451    0.182882    11.00000   -1.20000
AFIX   0
C14   1    0.302310    0.412257    0.147639    11.00000    0.02735    0.02534 =
         0.01672    0.00665   -0.00237    0.00197
AFIX  43
H14   2    0.260027    0.420880    0.064890    11.00000   -1.20000
AFIX   0
C15   1    0.311294    0.341929    0.198319    11.00000    0.02155    0.01973 =
         0.01389    0.00134    0.00196   -0.00219
AFIX  43
H15   2    0.274721    0.302713    0.150410    11.00000   -1.20000
AFIX   0
HKLF 4


REM  NDungu28 in C2/c
REM R1 =  0.0475 for    2193 Fo > 4sig(Fo)  and  0.0974 for all    3523 data
REM    208 parameters refined using      0 restraints

END

WGHT      0.0465      1.4693

REM Highest difference peak  0.285,  deepest hole -0.278,  1-sigma level  0.059
Q1    1   0.3979  0.2188  0.5431  11.00000  0.05    0.28
Q2    1   0.3943  0.1488  0.5462  11.00000  0.05    0.28
Q3    1   0.4083  0.2824  0.5595  11.00000  0.05    0.27
Q4    1   0.3545  0.2911  0.3434  11.00000  0.05    0.26
Q5    1   0.4084  0.1816  0.2630  11.00000  0.05    0.26
Q6    1   0.3518  0.1918  0.2362  11.00000  0.05    0.26
Q7    1   0.4094  0.2900  0.6784  11.00000  0.05    0.25
Q8    1   0.3668  0.2224  0.3283  11.00000  0.05    0.25
Q9    1   0.3578  0.0885  0.2113  11.00000  0.05    0.25
Q10   1   0.3596  0.2868  0.6520  11.00000  0.05    0.25
;
_shelx_res_checksum   78573

_shelx_hkl_file
;
   2   0   0   59.89    1.80
   2   0   0   61.69    2.20
  -2   0   0   64.59    1.80
  -2   0   0   61.19    1.80
   4   0   0 9999.00  145.19
   4   0   0 9943.50  146.39
  -4   0   0 9975.70  143.69
  -4   0   0 9671.13  146.69
  -4   0   0 9954.10  146.39
  -6   0   0    0.00    1.20
  -6   0   0    2.00    1.50
   6   0   0    2.40    1.80
   6   0   0    1.90    1.30
   8   0   0 1857.71   30.70
   8   0   0 1863.61   28.40
  -8   0   0 1879.51   29.60
  -8   0   0 1840.72   29.20
  -8   0   0 1881.81   27.40
   8   0   0 1849.61   29.40
  10   0   0  238.78    8.00
 -10   0   0  248.58    6.90
 -10   0   0  247.68    6.80
  10   0   0  249.28    6.80
  12   0   0  402.96   10.00
 -12   0   0  428.26   10.30
  12   0   0  399.36   11.30
 -12   0   0  421.76   10.00
 -14   0   0   51.79    4.00
  14   0   0   42.70    5.40
 -14   0   0   57.39    4.40
  14   0   0   41.40    3.70
  16   0   0  264.77   11.50
 -16   0   0  251.47    9.00
  18   0   0   18.00    5.70
   1  -1   0   98.39    2.30
  -1  -1   0  101.69    1.80
   1  -1   0   98.89    2.10
  -1  -1   0   98.89    2.10
  -1   1   0   99.89    2.00
   1   1   0  101.49    2.20
  -1   1   0   99.89    2.10
   1   1   0  100.79    1.80
  -3  -1   0   33.60    1.30
  -3  -1   0   34.60    1.70
   3  -1   0   30.70    1.90
   3  -1   0   35.30    1.60
   3  -1   0   35.60    2.40
  -3  -1   0   34.40    1.80
   3   1   0   33.40    2.50
  -3   1   0   32.50    1.80
   3   1   0   33.30    1.90
  -3   1   0   35.30    1.90
   3   1   0   33.80    2.10
  -5  -1   0   24.80    2.00
   5  -1   0   20.30    1.60
   5  -1   0   24.10    1.90
   5  -1   0   23.40    2.40
  -5  -1   0   23.60    1.80
  -5  -1   0   19.50    1.60
  -5   1   0   21.90    1.90
   5   1   0   26.20    2.40
   5   1   0   21.60    2.00
  -5   1   0   21.20    1.70
  -7  -1   0   86.89    3.20
   7  -1   0   81.99    4.30
   7  -1   0   84.39    2.90
  -7  -1   0   91.09    3.70
   7  -1   0   92.79    3.60
   7   1   0   81.19    3.40
  -7   1   0   86.59    3.40
   7   1   0   90.09    4.00
   9  -1   0  156.88    6.20
  -9  -1   0  151.08    5.30
   9  -1   0  152.48    5.10
  -9  -1   0  153.08    4.80
  -9   1   0  159.88    5.10
   9   1   0  149.29    6.10
  -9   1   0  158.58    3.40
   9   1   0  143.79    4.90
   9   1   0  152.28    4.00
  -9   1   0  154.18    5.50
 -11  -1   0   38.30    3.30
  11  -1   0   34.20    3.50
 -11  -1   0   40.40    3.10
  11  -1   0   40.70    3.30
 -11   1   0   38.60    3.20
  11   1   0   35.40    3.60
  11   1   0   33.30    3.00
 -11   1   0   33.70    3.20
  13  -1   0   41.20    3.80
  13  -1   0   33.40    4.70
 -13  -1   0   41.80    3.40
 -13  -1   0   44.90    3.80
 -13   1   0   41.40    3.90
  13   1   0   42.90    3.50
 -13   1   0   34.30    3.40
  13   1   0   41.60    5.00
  15  -1   0   32.00    5.20
 -15  -1   0   40.60    4.10
 -15   1   0   40.30    3.90
  15   1   0   36.10    5.40
  17  -1   0   38.10    6.20
  17   1   0   45.40    6.50
   0  -2   0  928.41   14.60
   0  -2   0  980.80   14.10
   0  -2   0  967.00   14.30
   0   2   0  942.21   14.30
   0   2   0  942.71   14.60
   0   2   0  977.30   14.20
  -2  -2   0    5.40    1.20
  -2  -2   0    4.10    1.20
   2  -2   0    4.70    1.30
   2  -2   0    5.10    1.10
  -2  -2   0    4.40    1.00
  -2  -2   0    5.80    0.90
  -2   2   0    4.30    1.10
   2   2   0    4.00    0.90
   2   2   0    4.30    0.80
  -2   2   0    3.70    1.30
   2   2   0    5.10    1.10
  -4  -2   0 1928.01   28.90
   4  -2   0 1881.01   29.40
   4  -2   0 1919.51   29.00
   4  -2   0 1943.61   28.90
  -4  -2   0 1915.51   29.20
  -4  -2   0 1943.71   28.00
   4   2   0 1921.31   28.20
   4   2   0 1967.70   29.30
   4   2   0 1907.91   29.60
  -4   2   0 1905.71   29.40
   4   2   0 1935.51   28.90
  -6  -2   0  119.99    3.10
  -6  -2   0  120.99    4.10
  -6  -2   0  115.89    3.70
   6  -2   0  109.89    4.50
   6  -2   0  116.59    3.90
   6  -2   0  114.39    3.50
   6   2   0  113.99    3.70
   6   2   0  119.29    4.60
   6   2   0  116.49    3.10
   8  -2   0  686.43   13.00
  -8  -2   0  693.63   13.30
   8  -2   0  700.03   14.10
  -8  -2   0  692.53   12.00
   8   2   0  700.73   12.90
  -8   2   0  698.33   13.00
   8   2   0  702.13   14.20
   8   2   0  705.73   11.90
 -10  -2   0   10.00    1.80
 -10  -2   0   10.50    2.30
  10  -2   0    8.90    2.50
  10  -2   0   11.80    3.00
  10   2   0   10.10    3.00
  10   2   0   10.80    1.70
 -10   2   0    9.50    1.90
  10   2   0   10.00    2.10
  10   2   0    9.90    1.30
 -10   2   0   11.10    2.80
  12  -2   0  313.47   10.00
  12  -2   0  291.07    8.50
 -12  -2   0  299.97    8.80
 -12  -2   0  307.37    7.60
  12   2   0  306.97    6.70
  12   2   0  312.07   10.30
 -12   2   0  311.17    8.60
 -12   2   0  292.97    8.60
  12   2   0  285.67    8.00
  14  -2   0   22.10    3.50
  14  -2   0   14.60    4.10
 -14  -2   0   22.80    3.80
 -14   2   0   17.70    3.10
  14   2   0   20.60    4.50
 -14   2   0   14.00    3.10
  14   2   0   18.70    3.00
 -16  -2   0   78.99    6.00
  16  -2   0   73.89    6.90
  16   2   0   72.99    6.40
  18  -2   0    5.70    4.90
  18   2   0    7.10    3.90
   1  -3   0    7.50    0.90
  -1  -3   0    8.10    1.00
   1  -3   0    6.80    1.10
  -1  -3   0    8.90    1.20
  -1  -3   0    8.70    1.10
   1  -3   0    8.10    1.30
  -1   3   0    7.90    1.20
   1   3   0    4.30    1.20
  -1   3   0    7.80    1.00
  -1   3   0    7.10    1.30
  -1   3   0    6.20    1.00
   1   3   0   10.50    1.20
  -3  -3   0   64.99    2.60
   3  -3   0   65.09    2.80
  -3  -3   0   62.19    2.80
  -3  -3   0   63.69    2.10
  -3  -3   0   64.49    2.60
   3  -3   0   61.79    3.00
   3   3   0   63.99    1.30
  -3   3   0   64.39    2.90
   3   3   0   62.59    2.00
   3   3   0   62.89    2.80
  -3   3   0   64.89    2.90
   3   3   0   63.19    3.10
   5  -3   0  288.67    6.90
  -5  -3   0  296.97    6.30
   5  -3   0  312.67    6.40
   5  -3   0  304.27    6.50
  -5  -3   0  298.27    6.80
  -5  -3   0  304.47    5.20
   5   3   0  292.67    6.80
   5   3   0  304.77    5.50
  -7  -3   0   13.00    2.00
   7  -3   0   13.60    2.00
   7  -3   0   16.60    2.50
  -7  -3   0   14.70    1.40
   7   3   0   14.30    1.90
   7   3   0   14.40    1.30
   7   3   0   18.30    2.70
  -9  -3   0   74.79    4.10
   9  -3   0   69.59    3.90
   9  -3   0   67.99    4.60
  -9  -3   0   65.99    2.80
   9   3   0   65.49    4.70
  -9   3   0   71.29    3.80
   9   3   0   72.59    2.70
   9   3   0   68.49    3.60
 -11  -3   0   12.20    1.80
  11  -3   0   10.30    3.10
 -11  -3   0   13.20    2.60
  11  -3   0    7.60    2.30
 -11   3   0   13.00    2.50
  11   3   0   10.70    1.50
  11   3   0    7.40    2.20
 -11   3   0   11.00    2.60
  11   3   0   10.30    3.30
  13  -3   0    7.00    2.90
  13  -3   0    4.30    3.40
 -13  -3   0    8.50    2.70
 -13   3   0    8.10    2.20
  13   3   0    7.00    3.60
 -13   3   0    5.00    2.50
 -15  -3   0   43.20    4.30
  15  -3   0   38.40    4.60
 -15   3   0   32.70    3.90
  15   3   0   36.70    5.40
 -15   3   0   35.20    3.90
 -17  -3   0    2.40    3.00
  17  -3   0    6.30    4.60
  17   3   0    3.30    4.70
   0  -4   0  133.59    3.10
   0  -4   0  125.59    3.50
   0  -4   0  121.09    3.30
   0   4   0  118.99    3.40
   0   4   0  127.49    3.20
   0   4   0  130.19    3.70
  -2  -4   0    5.90    1.20
   2  -4   0    5.80    1.20
  -2  -4   0    6.40    1.20
   2  -4   0    6.40    1.60
   2  -4   0    5.70    1.10
   2  -4   0    4.80    1.20
   2  -4   0    5.90    0.70
  -2   4   0    3.00    1.50
  -2   4   0    3.90    1.20
   2   4   0    7.30    1.60
  -2   4   0    7.00    1.70
   2   4   0    6.20    1.20
  -4  -4   0   74.09    3.00
   4  -4   0   75.09    3.10
  -4  -4   0   74.49    3.40
  -4  -4   0   73.49    2.50
   4   4   0   70.49    2.40
  -4   4   0   67.89    3.30
  -6  -4   0    0.80    0.70
  -6  -4   0    1.80    1.60
   6  -4   0   -1.10    1.80
   6  -4   0   -1.40    1.50
   6   4   0   -1.10    1.90
   6   4   0    0.00    0.90
   8  -4   0   27.80    2.60
   8  -4   0   31.50    3.20
  -8  -4   0   31.80    2.90
  -8  -4   0   27.70    1.70
   8   4   0   31.30    3.40
   8   4   0   31.80    1.90
  10  -4   0   23.90    3.40
  10  -4   0   27.90    2.90
 -10  -4   0   28.80    2.10
 -10  -4   0   26.90    3.00
  10   4   0   29.50    1.90
  10   4   0   27.30    3.20
 -10   4   0   24.50    2.40
  12  -4   0    2.80    2.30
 -12  -4   0    6.20    2.70
  12  -4   0    7.60    3.30
 -12   4   0    9.30    2.90
  12   4   0    4.00    3.40
 -12   4   0    8.30    2.30
  14  -4   0    0.10    2.30
  14  -4   0    1.30    3.30
 -14  -4   0    0.90    2.60
 -14   4   0    1.90    2.30
  14   4   0    2.80    3.70
 -14   4   0    3.10    2.70
  16  -4   0    0.10    4.00
 -16  -4   0    0.90    2.90
  16   4   0   -2.60    2.80
 -16   4   0    0.20    2.80
  18  -4   0   -7.70    4.30
  18   4   0   -5.40    4.10
   1  -5   0  306.67    6.30
  -1  -5   0  303.07    6.30
  -1  -5   0  312.37    6.10
   1  -5   0  304.27    6.30
   1  -5   0  315.27    5.80
  -1  -5   0  318.77    6.60
  -1   5   0  311.77    6.20
   1   5   0  314.47    6.30
  -1   5   0  308.67    5.90
   1   5   0  302.57    6.40
  -1   5   0  313.67    6.80
   3  -5   0   37.30    2.30
  -3  -5   0   42.70    3.00
   3  -5   0   36.10    2.30
  -3  -5   0   35.30    2.10
   3   5   0   36.10    2.10
   3   5   0   34.80    2.80
  -3   5   0   46.80    2.30
  -3   5   0   35.70    2.50
  -3   5   0   40.40    2.80
  -5  -5   0    3.20    1.80
   5  -5   0    6.20    2.00
  -5  -5   0    5.00    1.20
  -5   5   0    4.80    1.20
   5   5   0    6.70    1.20
  -5   5   0    4.10    1.70
   7  -5   0  209.18    6.00
   7  -5   0  214.08    6.60
  -7  -5   0  209.48    6.30
   7   5   0  207.78    4.50
   7   5   0  210.68    6.70
   9  -5   0   34.40    3.60
   9  -5   0   35.70    3.10
  -9  -5   0   43.30    1.80
  -9  -5   0   46.80    3.60
   9   5   0   47.20    4.10
   9   5   0   43.20    2.10
 -11  -5   0    4.70    1.50
  11  -5   0    4.00    2.90
  11  -5   0    5.20    2.40
 -11  -5   0    1.30    2.40
  11   5   0    4.90    3.00
  11   5   0    5.70    1.10
 -11   5   0    0.70    2.60
 -11   5   0    2.00    1.60
  13  -5   0   -0.60    2.40
 -13  -5   0   -1.90    3.10
  13  -5   0    1.70    3.40
 -13   5   0    1.70    1.30
 -13   5   0    2.70    1.80
  13   5   0   -6.80    3.20
 -13   5   0   -5.90    2.40
  15  -5   0    2.60    3.80
 -15  -5   0    5.10    3.00
  15   5   0    3.30    4.20
 -15   5   0    2.70    3.00
  17  -5   0    0.50    4.10
 -17  -5   0    8.40    3.60
  17   5   0    5.60    4.30
   0  -6   0  364.46    7.40
   0  -6   0  373.26    7.00
   0   6   0  369.66    7.30
   0   6   0  370.46    7.90
   0   6   0  364.86    7.70
   2  -6   0   55.89    3.10
  -2  -6   0   60.69    2.90
   2  -6   0   58.29    2.80
  -2  -6   0   55.29    3.20
   2  -6   0   54.29    2.30
  -2   6   0   55.79    2.60
   2   6   0   56.29    3.10
  -2   6   0   58.69    2.60
  -2   6   0   51.79    2.90
  -2   6   0   59.69    3.00
   2   6   0   54.89    2.90
  -4  -6   0   29.50    2.60
   4  -6   0   27.30    2.10
  -4  -6   0   25.50    1.80
   4  -6   0   28.90    2.50
  -4   6   0   25.10    2.50
   4   6   0   27.20    2.60
   4   6   0   25.10    1.20
  -4   6   0   24.70    2.00
   4   6   0   25.40    2.00
   6  -6   0    6.90    1.90
  -6  -6   0    2.20    1.30
  -6  -6   0    2.80    1.40
   6  -6   0    1.00    2.00
  -6   6   0    2.40    1.80
   6   6   0    1.90    1.20
   6   6   0    4.40    1.10
   8  -6   0    7.50    2.20
   8  -6   0    6.60    2.40
  -8  -6   0    8.30    2.30
   8   6   0    5.00    1.10
  10  -6   0   34.00    3.90
 -10  -6   0   40.10    3.80
  10  -6   0   32.90    3.30
  10   6   0   33.30    2.10
 -12  -6   0    0.40    2.60
  12  -6   0    1.10    3.00
  12  -6   0    5.50    2.50
 -12   6   0    2.60    2.80
 -12   6   0    2.30    2.10
  14  -6   0   -1.30    3.40
  14  -6   0    0.70    2.50
 -14  -6   0    2.50    3.00
 -14   6   0   -0.90    1.40
 -14   6   0    0.80    2.60
 -14   6   0    4.50    3.10
 -16  -6   0    3.40    3.90
  16  -6   0   -0.70    4.10
  16   6   0    1.70    4.00
 -16   6   0    0.30    3.00
  -1  -7   0  197.68    5.50
   1  -7   0  202.08    4.70
   1  -7   0  195.88    5.30
   1  -7   0  206.28    5.40
  -1   7   0  198.58    5.80
  -1   7   0  205.68    4.90
   1   7   0  200.58    5.20
   1   7   0  211.48    5.30
  -3  -7   0    0.70    1.70
   3  -7   0   -0.20    1.10
   3  -7   0   -0.30    0.70
   3  -7   0    2.30    1.70
   3  -7   0    0.40    1.40
   3   7   0   -1.30    1.30
   3   7   0   -1.50    1.60
  -3   7   0   -1.10    1.70
  -5  -7   0   92.99    4.50
   5  -7   0   95.79    4.40
  -5  -7   0  108.19    4.00
   5   7   0   96.09    2.00
   5   7   0   98.89    3.40
   5   7   0   95.59    4.50
  -5   7   0  104.89    4.70
   7  -7   0   30.90    3.00
   7  -7   0   31.50    3.20
  -7  -7   0   37.10    3.20
  -7  -7   0   30.60    2.40
   7   7   0   32.40    1.90
   7   7   0   34.50    2.30
   7   7   0   30.10    3.30
   9  -7   0    2.10    2.20
  -9  -7   0    2.40    2.40
   9  -7   0    3.80    2.60
   9   7   0    1.70    1.20
  11  -7   0   23.60    3.80
  11  -7   0   21.90    3.20
 -11  -7   0   28.10    3.70
  13  -7   0   -1.90    3.10
  13  -7   0   -0.70    3.20
 -13  -7   0   -2.30    2.70
 -13   7   0    0.00    2.10
  13   7   0    1.80    3.50
 -13   7   0    2.00    3.10
 -15  -7   0    4.70    3.20
  15  -7   0    8.10    4.10
 -15   7   0   -1.50    3.20
  15   7   0    3.70    3.90
  17  -7   0    1.00    4.20
 -17  -7   0   13.20    4.10
  17   7   0    6.20    4.30
 -17   7   0    5.10    3.70
  17   7   0    0.50    2.00
   0  -8   0  177.48    5.40
   0   8   0  185.28    5.70
   0   8   0  180.08    4.90
   2  -8   0    7.50    1.30
  -2  -8   0    9.90    2.10
   2  -8   0    8.30    1.90
   2  -8   0    6.20    1.70
   2   8   0    5.10    1.80
  -2   8   0    7.40    1.70
  -2   8   0    7.20    1.80
   2   8   0    8.40    1.50
   4  -8   0    2.90    1.90
  -4  -8   0    6.70    2.20
   4   8   0    3.10    1.50
   4   8   0    2.50    1.50
  -4   8   0    1.00    1.40
  -6  -8   0   46.90    3.70
   6  -8   0   54.49    3.90
   6   8   0   48.90    4.00
   6   8   0   47.90    2.90
  -6   8   0   48.30    3.40
   8  -8   0    1.20    2.10
  -8  -8   0    1.30    2.30
   8  -8   0    4.50    2.50
   8   8   0    1.50    1.30
   8   8   0    5.00    2.60
  10  -8   0   11.40    2.90
 -10  -8   0   13.10    3.20
  10  -8   0   14.50    3.40
  10   8   0   15.90    1.60
  10   8   0    9.90    2.60
  10   8   0   12.40    1.70
  12  -8   0   -3.80    3.00
  12  -8   0   -1.80    2.60
 -12  -8   0   -1.20    2.70
  12   8   0    3.20    3.40
  12   8   0    1.70    1.60
 -12   8   0    0.00    3.00
 -14  -8   0    0.10    3.10
  14  -8   0   11.80    3.40
  14  -8   0   -3.00    3.40
 -14   8   0    7.80    3.70
  14   8   0    1.90    3.80
  14   8   0    4.90    1.90
  16  -8   0   -2.50    3.90
 -16  -8   0    2.10    3.50
 -16   8   0   -1.70    3.40
  16   8   0   -2.90    2.70
  16   8   0    3.30    1.90
   1  -9   0  116.89    4.50
  -1  -9   0  112.49    4.70
   1  -9   0  111.09    4.50
  -1   9   0  118.19    5.00
   1   9   0  114.19    4.30
  -1   9   0  108.59    3.90
   1   9   0  118.69    4.80
   3  -9   0   36.70    3.00
  -3  -9   0   38.30    2.90
   3  -9   0   38.40    3.10
  -3   9   0   39.10    3.40
   3   9   0   32.00    2.70
   3   9   0   38.20    3.00
  -3   9   0   36.70    2.90
  -5  -9   0   -0.30    2.00
   5  -9   0    0.20    1.90
  -5   9   0   -0.50    2.00
   5   9   0    0.40    1.40
   5   9   0   -1.80    1.30
   5   9   0   -0.40    0.90
   7  -9   0   25.60    2.80
  -7  -9   0   30.40    3.40
   7   9   0   29.90    2.50
  -7   9   0   21.60    3.10
   7   9   0   26.10    3.30
   9  -9   0   -2.50    2.50
  -9  -9   0    1.10    2.70
   9  -9   0   -1.10    2.40
   9   9   0   -1.70    2.60
   9   9   0   -1.20    1.40
  11  -9   0    7.50    3.40
 -11  -9   0    6.50    3.10
  11  -9   0    4.90    3.20
  11   9   0   11.80    3.70
  13  -9   0    0.20    2.90
 -13  -9   0   -8.80    2.80
  13  -9   0    3.30    3.50
 -13   9   0    0.40    3.30
  13   9   0   -2.40    3.50
 -15  -9   0   -0.40    3.40
  15  -9   0   -2.80    3.70
 -15   9   0   -0.80    1.40
  15   9   0    0.80    4.10
 -15   9   0    0.10    3.50
  17  -9   0   -5.40    4.20
 -17  -9   0   -3.50    3.80
  17   9   0    0.70    4.30
 -17   9   0    6.70    4.90
   0 -10   0    5.60    2.00
   0  10   0    6.30    1.70
   0  10   0    8.00    1.90
   2 -10   0   26.50    2.70
  -2 -10   0   31.60    3.10
   2 -10   0   30.50    2.90
   2  10   0   32.10    2.80
   2  10   0   34.00    3.00
  -2  10   0   32.10    2.50
  -2  10   0   34.20    3.30
  -4 -10   0    1.10    2.10
   4 -10   0   -1.90    1.90
   4 -10   0    3.20    1.80
   4  10   0   -0.20    2.00
  -4  10   0    0.30    2.20
   4  10   0    1.80    1.70
   6 -10   0   41.70    3.70
  -6 -10   0   33.30    3.50
   6  10   0   35.80    1.30
   6  10   0   29.40    3.50
   6  10   0   37.60    1.50
   6  10   0   37.70    3.00
  -6  10   0   36.20    3.70
   8 -10   0   49.40    4.10
   8 -10   0   53.09    4.30
  -8 -10   0   44.30    4.40
   8  10   0   46.70    4.40
   8  10   0   52.79    3.10
 -10 -10   0   14.60    3.60
  10 -10   0   13.00    3.30
  10 -10   0   12.80    3.40
  10  10   0    8.40    3.30
  10  10   0   10.80    1.80
  12 -10   0   14.30    3.50
 -12 -10   0   10.10    3.80
  12 -10   0    8.80    3.70
  12  10   0   17.50    3.50
 -12  10   0   16.40    4.20
 -14 -10   0   -3.90    3.30
  14 -10   0   -0.10    3.60
  14 -10   0   -1.70    3.10
  14  10   0   -1.10    3.70
 -14  10   0   -1.10    3.60
 -16 -10   0   -3.60    3.60
  16 -10   0    0.20    4.20
 -16  10   0   -2.90    1.70
  16  10   0   -1.80    4.20
 -16  10   0   -6.20    3.80
   1 -11   0  330.37    8.60
   1 -11   0  323.27    8.50
  -1 -11   0  336.47    8.80
  -1  11   0  337.07    7.80
   1  11   0  336.37    8.70
   1  11   0  338.77    8.10
  -1  11   0  331.57    9.00
   3 -11   0   10.90    2.20
   3 -11   0   12.10    2.40
  -3 -11   0    7.70    2.00
  -3  11   0   10.80    2.20
  -3  11   0   12.80    2.30
   3  11   0    8.60    2.20
   3  11   0    7.80    2.30
   5 -11   0  240.18    7.50
  -5 -11   0  244.18    8.00
   5  11   0  239.98    7.00
   5  11   0  240.68    7.70
  -5  11   0  248.38    8.20
   7 -11   0   63.69    4.80
  -7 -11   0   45.90    4.40
   7  11   0   49.50    3.40
   7  11   0   50.29    4.40
  -7  11   0   46.70    4.00
   9 -11   0  133.39    6.60
   9 -11   0  134.19    6.80
  -9 -11   0  143.49    7.40
   9  11   0  140.39    4.90
   9  11   0  136.19    7.20
  11 -11   0    2.60    3.20
 -11 -11   0    5.90    3.40
  11 -11   0   -0.90    2.90
  11  11   0   -3.60    3.10
  13 -11   0   14.50    4.40
 -13 -11   0   12.30    4.10
  13 -11   0    6.60    3.80
 -13  11   0   13.90    4.30
  13  11   0    9.40    4.30
  15 -11   0    2.40    4.10
 -15 -11   0   -1.80    3.80
  15  11   0    4.80    3.20
 -15  11   0   -0.80    3.80
   0 -12   0   10.70    2.00
   0 -12   0    6.40    2.60
   0  12   0    9.40    2.20
   0  12   0   11.80    2.70
   2 -12   0   -1.00    1.90
   2 -12   0   -2.00    1.90
  -2 -12   0    1.30    2.30
   2  12   0   -1.20    1.90
   2  12   0   -3.70    2.00
  -2  12   0    0.70    1.60
  -2  12   0   -0.20    2.30
   4 -12   0   36.30    3.50
   4 -12   0   40.90    2.00
  -4 -12   0   42.20    4.00
   4 -12   0   34.60    3.20
   4  12   0   39.50    3.70
  -4  12   0   36.00    3.50
   4  12   0   41.40    3.50
   6 -12   0   17.10    3.00
  -6 -12   0   16.00    3.30
  -6  12   0   11.90    3.30
   6  12   0   19.40    1.60
   6  12   0   16.90    1.40
   6  12   0   19.60    2.60
   6  12   0   15.90    2.60
   8 -12   0   11.30    3.70
  -8 -12   0   10.10    3.30
   8  12   0   13.40    3.40
   8  12   0   13.30    2.30
  10 -12   0   41.20    4.60
 -10 -12   0   48.60    5.30
  10 -12   0   48.10    4.80
  10  12   0   53.99    5.30
  12 -12   0   16.20    3.90
  12 -12   0    8.60    3.80
 -12 -12   0   14.10    4.10
  12  12   0   17.60    4.30
 -12  12   0   13.80    4.30
  14 -12   0    3.00    3.90
  14 -12   0   11.30    5.10
 -14 -12   0   14.10    4.60
  14  12   0    6.70    3.40
 -14  12   0    7.70    4.40
 -16 -12   0   14.50    5.00
  16 -12   0   22.40    5.20
 -16  12   0   11.40    2.10
 -16  12   0   13.30    5.10
  16  12   0   16.90    5.50
   1 -13   0    1.70    2.30
  -1 -13   0   -3.30    2.20
   1 -13   0   -3.10    2.00
  -1  13   0    5.10    2.60
   1  13   0   -3.00    2.10
  -1  13   0   -0.70    1.80
   1  13   0    1.70    2.00
   3 -13   0  118.79    5.50
  -3 -13   0  134.59    6.40
   3 -13   0  120.79    5.40
  -3  13   0  119.69    6.30
   3  13   0  111.79    5.60
  -3  13   0  120.39    5.20
   3  13   0  119.39    5.60
   5 -13   0   66.89    4.90
  -5 -13   0   59.19    4.90
   5 -13   0   67.09    4.70
   5  13   0   74.99    5.20
   5  13   0   70.29    5.20
  -5  13   0   66.29    5.20
  -7 -13   0    0.30    2.90
   7 -13   0    0.30    2.60
   7  13   0   -0.50    2.70
   7  13   0    0.60    1.90
  -7  13   0    2.30    2.90
   9 -13   0   70.79    5.60
  -9 -13   0   61.39    5.70
   9 -13   0   68.69    5.40
   9  13   0   62.19    3.90
   9  13   0   63.39    5.70
  11 -13   0    0.10    3.30
  11 -13   0    1.80    3.20
 -11 -13   0   -3.90    3.40
  11  13   0   -5.20    3.40
  13 -13   0  123.29    8.10
 -13 -13   0  133.09    9.00
  13 -13   0  129.99    8.20
 -13  13   0  129.49    9.00
  13  13   0  111.79    8.70
  15 -13   0    4.40    4.40
 -15 -13   0   18.10    4.90
  15  13   0   12.90    4.90
 -15  13   0    5.80    4.70
   0 -14   0  171.88    7.00
   0 -14   0  170.98    6.90
   0  14   0  164.98    6.10
   0  14   0  156.78    7.00
   2 -14   0    1.60    2.40
   2 -14   0    0.20    2.30
  -2 -14   0    5.90    2.90
  -2  14   0    6.80    3.00
   2  14   0    7.20    2.60
  -2  14   0    4.30    2.50
   2  14   0    4.40    2.60
   4 -14   0  321.77    9.10
  -4 -14   0  337.07   10.40
   4 -14   0  311.77    9.10
   4 -14   0  314.47    6.40
   4  14   0  312.17    9.10
   4  14   0  306.97    9.30
  -4  14   0  332.57   10.50
  -6 -14   0   95.69    6.90
   6 -14   0   88.99    5.60
   6  14   0   90.19    6.00
   6  14   0   88.79    3.20
  -6  14   0   86.79    5.70
   6  14   0   93.59    5.20
  -8 -14   0   83.79    6.40
   8 -14   0   82.69    5.80
   8  14   0   82.29    6.40
   8  14   0   70.39    4.50
 -10 -14   0   10.60    4.10
  10 -14   0    8.00    3.50
  10 -14   0    3.60    3.70
  10  14   0    3.30    3.60
  12 -14   0   35.20    5.10
 -12 -14   0   36.10    4.80
  12 -14   0   45.20    5.30
  12  14   0   40.20    5.70
 -12  14   0   30.90    5.50
  14 -14   0    7.20    4.30
 -14 -14   0   -8.20    4.10
 -14  14   0   -6.20    3.90
  14  14   0   -4.50    4.30
   1 -15   0   58.09    4.70
   1 -15   0   53.79    4.50
  -1 -15   0   58.39    4.80
   1  15   0   58.59    4.50
   1  15   0   57.39    4.50
  -1  15   0   60.79    5.10
  -1  15   0   55.49    4.20
   3 -15   0   27.50    3.50
  -3 -15   0   24.80    3.90
   3 -15   0   36.30    3.80
  -3  15   0   28.80    4.40
   3  15   0   23.70    3.50
  -3  15   0   26.90    3.30
   3  15   0   31.40    3.80
   5 -15   0   -0.40    2.50
  -5 -15   0    0.70    2.30
   5 -15   0    0.40    2.30
   5  15   0   -0.50    2.70
  -5  15   0   -2.30    3.10
   5  15   0    3.30    2.60
  -7 -15   0   -6.30    3.20
   7 -15   0    6.80    3.10
   7  15   0   -2.90    2.20
  -7  15   0    1.80    3.40
   7  15   0    1.40    3.10
  -9 -15   0    1.60    3.80
   9 -15   0    2.40    3.20
   9  15   0    2.60    2.50
   9  15   0    9.30    3.80
  11 -15   0    5.10    4.10
 -11 -15   0    2.40    4.20
  11 -15   0    4.30    3.50
  11  15   0    8.60    4.30
 -13 -15   0    5.50    4.80
  13 -15   0   16.00    4.60
  13 -15   0   11.00    4.50
 -13  15   0   11.70    4.90
  13  15   0   12.60    5.00
   0 -16   0  247.48    8.80
   0 -16   0  236.18    8.80
   0  16   0  220.38    7.60
   0  16   0  223.78    8.80
  -2 -16   0    4.50    3.10
   2 -16   0    4.10    2.70
   2 -16   0    1.40    2.70
  -2  16   0    3.70    2.80
   2  16   0    1.50    3.00
  -2  16   0    5.90    2.60
   2  16   0    4.70    2.70
   4 -16   0  215.78    8.00
  -4 -16   0  202.18    9.10
   4 -16   0  224.58    8.10
   4 -16   0  207.48    5.10
   4  16   0  214.38    8.10
  -4  16   0  222.08    9.30
   4  16   0  218.38    8.30
   6 -16   0    4.60    3.10
  -6 -16   0   -1.00    3.40
   6  16   0    5.90    3.40
  -6  16   0    1.70    3.50
   6  16   0    2.40    2.60
  -8 -16   0  123.79    8.50
   8 -16   0  121.79    7.00
   8  16   0  140.19    6.20
   8  16   0  139.69    7.30
  10 -16   0    4.40    3.50
  10 -16   0   -0.30    3.80
 -10 -16   0    0.10    4.10
  10  16   0   -1.20    3.80
  12 -16   0   50.49    5.80
 -12 -16   0   51.09    6.70
  12 -16   0   59.59    6.40
  12  16   0   58.89    6.80
 -12  16   0   61.19    6.90
 -14 -16   0    6.10    5.30
  14 -16   0   19.20    5.10
  14  16   0   10.00    5.20
 -14  16   0   15.70    5.40
   1 -17   0    2.20    3.40
   1 -17   0   -3.30    2.80
  -1 -17   0    4.20    2.90
  -1 -17   0    0.50    3.10
   1  17   0   -2.00    3.10
  -1  17   0    1.20    2.90
   1  17   0   -1.50    3.00
  -1  17   0   -0.70    3.30
   3 -17   0   67.29    5.60
   3 -17   0   63.79    5.50
  -3 -17   0   60.59    5.60
  -3  17   0   67.69    6.10
   3  17   0   65.99    5.30
  -3  17   0   70.19    5.20
   3  17   0   68.19    5.50
  -5 -17   0    6.90    3.90
   5 -17   0    2.40    2.70
   5 -17   0    3.50    2.80
   5  17   0   -2.00    3.30
   5  17   0    1.90    3.20
  -5  17   0   -1.80    3.40
  -7 -17   0   -4.80    3.60
   7 -17   0    4.10    3.30
   7  17   0   -1.10    3.40
  -7  17   0   -1.00    3.70
   7  17   0   -5.30    2.30
   9 -17   0    1.20    3.30
  -9 -17   0   -1.10    4.00
   9  17   0    9.50    4.10
  11 -17   0    1.30    4.20
 -11 -17   0   -0.80    4.50
  11 -17   0   10.20    3.90
 -11  17   0   -0.90    2.80
  11  17   0    0.80    4.30
  13 -17   0    9.00    4.60
 -13 -17   0    2.50    5.00
  13 -17   0   10.70    5.00
 -13  17   0   16.30    5.50
  13  17   0    8.50    5.10
   0 -18   0   25.00    4.40
   0 -18   0   35.10    4.30
   0  18   0   35.00    4.40
   0  18   0   34.40    4.90
  -2 -18   0    3.60    3.50
   2 -18   0   -1.10    2.80
   2 -18   0   -0.80    2.70
  -2  18   0   -0.10    3.60
  -2  18   0   -0.20    2.30
   2  18   0   -2.10    3.10
   2  18   0   -2.50    3.30
   4 -18   0    7.80    3.20
   4 -18   0   11.90    1.80
  -4 -18   0   17.30    4.30
   4 -18   0   21.10    3.70
   4  18   0   12.70    3.70
  -4  18   0   15.20    4.40
   4  18   0   13.10    3.60
  -6 -18   0    6.40    4.10
   6 -18   0    8.10    4.10
   6  18   0    9.60    3.90
  -6  18   0    7.10    4.10
   6  18   0    3.30    3.00
   8 -18   0   84.39    6.70
  -8 -18   0   98.49    7.80
   8  18   0   84.99    6.90
   8  18   0   81.59    6.30
 -10 -18   0   -2.70    4.40
  10 -18   0   -0.60    4.20
  10 -18   0    4.50    4.20
  10  18   0   -8.30    3.80
  12 -18   0   25.10    5.90
  12 -18   0   16.40    5.10
 -12 -18   0   23.40    6.00
 -12  18   0   16.40    5.50
  12  18   0   18.70    5.50
   1 -19   0   -5.60    2.80
  -1 -19   0    2.80    3.60
   1 -19   0    5.80    3.20
  -1 -19   0   -2.00    2.90
  -1  19   0   -8.20    3.00
   1  19   0    1.70    3.40
  -1  19   0    3.00    3.70
   1  19   0    2.20    2.90
  -3 -19   0   51.29    5.10
   3 -19   0   49.30    5.50
   3 -19   0   53.09    5.50
   3  19   0   46.70    5.20
  -3  19   0   54.29    5.90
   3  19   0   45.00    4.80
  -3  19   0   47.10    4.70
  -5 -19   0    0.40    3.90
   5 -19   0    4.30    3.20
   5 -19   0   10.10    3.50
   5  19   0    8.80    3.80
  -5  19   0    5.90    4.00
   5  19   0    5.30    3.40
  -7 -19   0   14.70    4.80
   7 -19   0   14.80    4.00
   7  19   0    9.30    4.20
   7  19   0    9.10    3.30
  -7  19   0    3.50    4.40
  -9 -19   0   -3.70    4.40
   9 -19   0    7.00    3.80
   9  19   0    1.90    4.20
  11 -19   0   16.70    4.60
 -11 -19   0    6.50    5.20
  11 -19   0   21.30    5.60
 -11  19   0    0.40    4.30
  11  19   0   12.60    5.10
   0 -20   0    4.00    3.20
   0 -20   0    0.50    3.50
   0  20   0    4.20    3.90
   0  20   0    4.40    3.10
   2 -20   0    4.60    3.50
  -2 -20   0    8.30    3.50
   2 -20   0    8.80    3.50
  -2 -20   0    7.20    4.00
   2  20   0    4.20    3.30
   2  20   0    2.30    3.60
  -2  20   0    8.20    4.30
  -4 -20   0    8.50    4.20
   4 -20   0    2.20    3.20
   4 -20   0    2.90    4.10
   4  20   0   -3.80    3.10
   4  20   0   -1.40    3.30
  -4  20   0    8.00    4.30
   6 -20   0   -1.80    3.40
  -6 -20   0    8.60    4.60
  -6  20   0   -2.90    4.10
   6  20   0    0.10    3.20
   6  20   0    0.70    3.90
  -8 -20   0   11.40    5.00
   8 -20   0    3.80    3.80
   8  20   0    4.90    4.40
  10 -20   0    7.40    4.10
 -10 -20   0    0.50    5.00
  10 -20   0    0.80    4.70
 -10  20   0   -1.80    4.20
  10  20   0    4.60    4.60
  -1 -21   0    3.80    3.50
   1 -21   0   -1.70    3.20
  -1 -21   0    3.30    4.00
   1 -21   0    3.60    3.60
   1  21   0    7.10    3.50
  -1  21   0    9.30    4.60
   1  21   0    8.60    4.20
   3 -21   0    1.20    3.30
  -3 -21   0    2.00    3.50
   3 -21   0    2.70    3.30
  -3 -21   0    1.90    4.20
  -3  21   0    1.30    4.30
   3  21   0   -1.00    3.60
   3  21   0   -2.10    3.30
   5 -21   0   -2.80    3.10
  -5 -21   0   -7.40    3.80
   5 -21   0    0.70    3.90
   5  21   0    1.60    3.80
   5  21   0   -3.50    3.30
  -5  21   0    1.80    4.30
  -7 -21   0   -2.10    4.40
   7 -21   0    2.00    3.80
   7  21   0    4.60    4.40
  -9 -21   0    4.90    5.00
   9  21   0    4.30    4.60
  -9  21   0   16.30    5.20
   0 -22   0    9.30    3.90
   0 -22   0    7.70    4.00
   0  22   0    5.60    3.40
   2 -22   0   -1.40    3.40
  -2 -22   0    3.30    4.20
   2 -22   0    3.30    3.70
  -2 -22   0   -3.50    3.30
   2  22   0    0.70    3.50
   2  22   0    1.40    2.80
  -2  22   0  -12.50    3.60
   4 -22   0    2.30    3.50
   4 -22   0   -1.50    4.20
  -4 -22   0   -1.90    4.20
   4  22   0    2.70    3.70
   4  22   0   -3.50    3.60
  -4  22   0    8.10    4.80
  -6 -22   0   -6.00    4.20
   6  22   0    0.70    3.70
   6  22   0   -2.20    4.00
  -6  22   0   -3.30    4.30
  -8 -22   0   -0.30    4.90
   8  22   0    1.70    4.50
  -8  22   0   -0.70    4.10
   1 -23   0   -0.90    3.50
  -1 -23   0   -1.20    4.00
  -1 -23   0   -2.60    3.70
   1 -23   0    0.70    3.70
  -1  23   0    0.20    3.30
   1  23   0   -1.20    4.10
  -1  23   0    0.00    4.50
  -3 -23   0   -2.60    3.60
   3 -23   0    4.10    3.80
  -3 -23   0    4.40    4.40
   3 -23   0    2.70    1.90
   3  23   0    1.80    4.10
  -3  23   0    3.60    3.50
   3  23   0    1.00    3.90
  -3  23   0   -2.20    3.50
  -5 -23   0   -2.40    4.50
  -5  23   0    0.10    3.90
  -5  23   0   -6.50    4.40
   5  23   0    1.70    4.10
   5  23   0    4.90    4.30
   0 -24   0    2.90    4.20
   0  24   0    3.50    4.60
   2 -24   0    8.90    4.40
  -2 -24   0    0.30    3.20
   2  24   0    9.60    4.90
  -2  24   0    0.70    4.40
  -2  24   0    2.50    3.60
  18   0  -1   -1.30    3.20
 -16   0   1    5.70    2.80
  16   0  -1   -2.60    2.70
 -14   0   1   -1.50    2.10
  14   0  -1   -0.70    2.50
 -14   0   1    1.40    2.40
  14   0  -1   -5.30    3.10
  12   0  -1    0.00    2.90
  12   0  -1   -0.60    2.90
 -12   0   1   -1.60    2.00
 -12   0   1    0.00    2.00
 -10   0   1   -2.50    1.60
  10   0  -1    0.80    2.00
  10   0  -1    0.70    1.10
  10   0  -1    0.10    1.70
   8   0  -1    0.10    0.80
  -8   0   1    3.70    1.70
   8   0  -1    2.20    2.00
   8   0  -1   -0.30    1.80
   6   0  -1    1.50    1.70
  -6   0   1   -1.80    1.30
   6   0  -1   -0.80    1.60
   6   0  -1   -0.40    0.70
  -4   0   1    1.10    1.00
   4   0  -1    1.40    1.50
   4   0  -1   -0.20    0.60
   4   0  -1    0.20    1.60
  -4   0   1    1.20    1.50
  -4   0   1   -0.80    0.50
   2   0  -1    0.80    0.50
   2   0  -1   -0.30    0.80
  -2   0   1    0.70    0.80
  -2   0   1    0.20    0.50
   2   0  -1    0.80    0.90
  -2   0   1    0.90    0.80
   2   0  -1    1.10    1.20
   0   0  -1    0.30    0.50
   0   0  -1   -0.10    0.80
   0   0   1   -0.30    0.50
   0   0   1    0.20    0.40
   0   0  -1    0.20    0.50
  -2   0  -1   -0.30    0.60
   2   0   1    1.30    1.10
   2   0   1    0.00    0.60
  -2   0  -1   -0.30    0.40
  -2   0  -1    0.00    1.10
   2   0   1   -0.60    1.30
   2   0   1    0.10    0.40
  -2   0  -1    0.60    1.20
  -4   0  -1    0.30    0.90
  -4   0  -1    0.10    1.00
   4   0   1   -0.90    0.80
   4   0   1    0.70    0.90
   4   0   1   -0.40    1.70
  -4   0  -1    0.40    1.30
   6   0   1    2.90    2.00
  -6   0  -1   -0.30    1.00
   6   0   1    1.10    1.00
  -6   0  -1   -0.30    1.30
  -6   0  -1   -0.40    0.80
  -8   0  -1   -0.60    1.20
   8   0   1    1.20    2.20
  -8   0  -1    2.70    1.90
   8   0   1   -0.60    1.50
  -8   0  -1    0.90    1.40
 -10   0  -1   -1.70    1.90
 -10   0  -1    1.00    1.60
  10   0   1   -1.00    1.70
  10   0   1    0.90    2.60
  12   0   1    0.50    2.00
 -12   0  -1   -0.90    2.10
 -12   0  -1    0.10    1.90
  12   0   1    5.50    2.50
 -14   0  -1    0.80    2.00
  14   0   1    0.10    3.60
 -14   0  -1   -1.30    2.10
  16   0   1   -0.30    4.20
  18   0   1    1.90    5.10
 -17  -1   1   -3.20    2.80
  17  -1  -1   -1.60    4.20
  17   1  -1   -1.00    4.30
 -17   1   1    0.10    3.30
 -15  -1   1   10.80    3.10
  15  -1  -1    7.30    4.00
  15  -1  -1    1.60    2.80
  15   1  -1   -2.80    3.70
 -15   1   1    7.20    2.70
  15   1  -1    1.40    2.60
  13  -1  -1    8.20    2.70
  13  -1  -1    5.50    3.40
 -13  -1   1    3.00    2.10
 -13  -1   1    4.50    2.60
 -13   1   1    5.40    2.30
  13   1  -1    7.10    3.20
 -13   1   1    5.10    2.30
  13   1  -1    2.00    2.40
  11  -1  -1    2.30    2.20
 -11  -1   1    0.50    1.40
  11  -1  -1   -4.10    2.40
 -11  -1   1   -2.40    1.80
  11   1  -1    0.00    0.90
  11   1  -1   -1.80    2.50
 -11   1   1    0.00    1.90
  11   1  -1   -2.70    2.00
   9  -1  -1   17.20    2.80
  -9  -1   1   14.10    2.00
   9  -1  -1   19.00    2.50
   9  -1  -1   19.60    1.70
   9   1  -1   22.30    2.60
   9   1  -1   18.40    1.50
   9   1  -1   18.50    3.00
  -9   1   1   21.20    2.50
   7  -1  -1   11.90    1.30
   7  -1  -1   11.20    2.20
  -7  -1   1   11.90    2.00
   7  -1  -1   14.60    2.20
   7   1  -1   12.40    2.10
   7   1  -1   13.00    2.30
   7   1  -1   11.60    0.90
  -5  -1   1   74.89    3.40
   5  -1  -1   76.89    2.20
   5  -1  -1   70.09    3.40
  -5  -1   1   75.19    3.20
   5  -1  -1   74.49    3.30
  -5   1   1   78.29    3.20
   5   1  -1   78.39    3.40
   5   1  -1   76.49    3.20
  -5   1   1   76.59    2.40
   5   1  -1   76.59    1.60
   3  -1  -1  629.34   10.40
  -3  -1   1  643.94   10.80
   3  -1  -1  637.34   10.70
  -3  -1   1  653.83   10.70
   3  -1  -1  626.54    9.90
  -3  -1   1  654.43   10.80
  -3   1   1  623.84    9.90
   3   1  -1  637.24   10.50
  -3   1   1  636.34   10.40
   3   1  -1  622.24   10.70
  -3   1   1  641.24   10.70
   3   1  -1  652.63   10.80
   1  -1  -1  173.88    3.20
   1  -1  -1  171.38    2.70
  -1  -1   1  176.18    3.40
  -1  -1   1  165.58    3.20
   1  -1  -1  170.78    3.40
   1  -1  -1  171.18    2.70
  -1   1   1  169.88    2.70
   1   1  -1  172.78    3.40
  -1   1   1  171.68    3.30
  -1   1   1  172.58    2.70
   1   1  -1  165.78    3.40
   1   1  -1  166.38    3.20
  -1  -1  -1  311.17    5.60
  -1  -1  -1  313.07    5.30
  -1  -1  -1  319.77    5.40
  -1  -1  -1  327.07    5.80
   1  -1   1  317.37    5.80
   1   1   1  321.17    5.30
   1   1   1  326.87    5.40
  -1   1  -1  315.97    5.70
   1   1   1  323.37    5.80
   1   1   1  319.77    5.60
  -3  -1  -1  297.37    5.70
  -3  -1  -1  309.47    5.10
   3  -1   1  300.87    5.10
   3  -1   1  287.97    6.40
  -3  -1  -1  300.87    6.20
  -3  -1  -1  298.97    5.50
   3   1   1  295.27    6.20
  -3   1  -1  295.17    6.10
   3   1   1  297.87    5.50
   3   1   1  302.77    5.60
  -3   1  -1  297.27    5.10
  -5  -1  -1   13.30    1.50
   5  -1   1   14.10    2.30
   5  -1   1   12.40    1.40
  -5  -1  -1   13.50    1.30
  -5  -1  -1   11.40    1.40
   5   1   1   12.60    1.30
   5   1   1   12.80    1.80
  -5   1  -1   11.70    1.20
  -5   1  -1   13.50    1.80
   5   1   1   12.40    1.40
  -7  -1  -1  223.58    5.10
   7  -1   1  228.88    5.40
  -7  -1  -1  225.38    5.60
  -7  -1  -1  233.68    5.70
   7  -1   1  226.58    6.90
   7   1   1  227.38    6.80
   7   1   1  230.58    5.20
  -7   1  -1  225.68    5.40
  -7   1  -1  222.88    6.10
   9  -1   1   14.50    3.00
  -9  -1  -1   10.60    1.90
   9  -1   1   11.30    1.80
  -9  -1  -1    9.50    1.80
  -9   1  -1   12.10    2.20
   9   1   1    7.80    2.60
   9   1   1   12.80    1.70
  -9   1  -1   11.70    1.80
 -11  -1  -1   58.69    3.90
 -11  -1  -1   54.59    3.60
  11  -1   1   60.19    3.70
  11  -1   1   48.60    4.70
  11   1   1   58.89    3.80
  11   1   1   54.59    3.50
 -11   1  -1   54.39    3.50
 -11   1  -1   55.69    4.00
  11   1   1   51.69    4.70
  13  -1   1   12.70    4.00
 -13  -1  -1    9.40    2.70
 -13  -1  -1   12.90    3.00
  13   1   1    9.00    3.70
 -13   1  -1   11.30    2.70
 -13   1  -1   10.50    2.30
  15  -1   1   10.60    4.40
 -15  -1  -1    6.40    2.70
  15   1   1    3.90    3.00
  17  -1   1    9.00    5.00
  17   1   1    3.90    4.70
  18  -2  -1   15.50    5.40
 -18  -2   1    4.80    3.60
  18   2  -1   12.00    5.30
  18   2  -1    6.80    4.10
  16  -2  -1    7.50    4.40
 -16  -2   1    8.40    3.20
 -16   2   1   24.00    3.60
  16   2  -1   17.30    4.90
  14  -2  -1    0.30    3.30
 -14  -2   1    2.20    3.10
  14  -2  -1    6.40    2.80
 -14   2   1    5.80    2.90
  14   2  -1    4.40    3.70
  14   2  -1    5.70    2.70
 -14   2   1    5.10    2.40
 -12  -2   1  227.58    6.10
  12  -2  -1  215.38    7.90
  12  -2  -1  212.68    8.20
 -12  -2   1  233.98    7.90
  12   2  -1  226.58    7.80
  12   2  -1  227.58    8.70
 -12   2   1  228.48    7.40
 -10  -2   1   40.30    3.50
 -10  -2   1   40.00    2.60
  10  -2  -1   36.80    3.30
  10  -2  -1   38.00    3.70
  10   2  -1   37.00    1.50
 -10   2   1   34.20    3.00
  10   2  -1   47.30    4.10
  10   2  -1   38.00    1.60
  10   2  -1   38.30    3.60
   8  -2  -1  352.06    8.50
  -8  -2   1  355.76    8.30
   8  -2  -1  348.77    8.70
   8  -2  -1  394.36    7.90
   8   2  -1  345.87    5.80
   8   2  -1  346.47    5.70
   8   2  -1  347.67    8.30
   8   2  -1  341.07    8.80
   6  -2  -1   -0.70    1.60
  -6  -2   1   -1.80    1.50
   6  -2  -1    1.20    1.00
   6  -2  -1    0.80    1.70
   6   2  -1    0.30    1.70
   6   2  -1   -0.40    1.80
  -6   2   1    1.00    1.20
   6   2  -1    0.30    0.40
   6   2  -1   -0.60    0.30
   4  -2  -1  267.97    5.30
  -4  -2   1  278.67    6.00
  -4  -2   1  248.38    6.40
   4  -2  -1  263.67    6.00
   4  -2  -1  276.27    5.80
  -4  -2   1  263.37    6.00
  -4   2   1  272.87    5.70
  -4   2   1  270.97    5.40
   4   2  -1  279.57    6.10
  -4   2   1  271.27    5.70
   4   2  -1  276.27    6.10
   4   2  -1  268.07    5.90
   2  -2  -1  325.47    6.10
  -2  -2   1  333.87    6.50
   2  -2  -1  318.17    5.30
   2  -2  -1  312.67    5.70
  -2  -2   1  312.87    5.10
  -2  -2   1  312.07    6.00
  -2  -2   1  317.47    5.10
   2   2  -1  300.27    6.00
  -2   2   1  321.87    5.40
  -2   2   1  326.97    5.80
   2   2  -1  307.37    5.10
   2   2  -1  314.27    5.80
   0  -2   1   19.70    1.50
   0  -2   1   17.80    1.50
   0  -2  -1   19.70    0.80
   0  -2   1   21.80    1.10
   0  -2  -1   18.80    1.30
   0   2  -1   21.20    1.60
   0   2  -1   16.60    1.50
   0   2  -1   21.00    1.00
   0   2   1   21.30    1.60
   0   2   1   18.20    1.50
  -2  -2  -1  466.25    8.10
  -2  -2  -1  453.05    7.80
  -2  -2  -1  453.75    7.90
   2  -2   1  455.75    8.40
  -2  -2  -1  458.55    7.70
   2   2   1  455.25    7.90
  -2   2  -1  450.85    8.20
   2   2   1  463.45    8.00
   2   2   1  456.65    7.80
  -2   2  -1  457.25    6.90
   2   2   1  460.95    7.60
   4  -2   1 1198.48   19.90
  -4  -2  -1 1246.58   18.60
  -4  -2  -1 1228.58   18.80
  -4  -2  -1 1208.68   19.10
   4  -2   1 1218.58   18.60
   4   2   1 1174.58   19.60
  -4   2  -1 1199.48   19.60
   4   2   1 1234.98   18.60
   4   2   1 1223.18   19.20
   4   2   1 1239.58   19.30
  -6  -2  -1   56.79    2.90
  -6  -2  -1   56.09    2.70
   6  -2   1   51.29    2.50
   6  -2   1   55.29    3.20
  -6  -2  -1   53.59    2.30
   6   2   1   56.89    2.80
  -6   2  -1   63.89    3.40
  -6   2  -1   56.69    2.50
   6   2   1   57.69    3.70
  -6   2  -1   53.49    1.80
   8  -2   1  258.67    7.80
  -8  -2  -1  266.37    6.70
   8  -2   1  264.07    6.30
  -8  -2  -1  263.47    6.20
  -8   2  -1  265.07    6.10
  -8   2  -1  264.57    7.20
   8   2   1  270.07    6.50
   8   2   1  267.97    6.10
   8   2   1  262.97    7.80
  10  -2   1    3.20    1.60
  10  -2   1    2.00    2.80
 -10  -2  -1    3.80    1.90
 -10  -2  -1    3.60    1.90
 -10   2  -1    2.80    1.70
  10   2   1    5.30    1.90
 -10   2  -1    2.50    2.00
  10   2   1    4.90    2.80
  10   2   1    6.40    1.60
  12  -2   1    2.00    2.10
 -12  -2  -1    2.60    2.00
 -12  -2  -1   -2.00    1.80
  12  -2   1    0.60    3.30
 -12   2  -1   -1.20    1.50
  12   2   1   -2.00    1.70
 -12   2  -1    3.10    2.80
  12   2   1   -0.60    3.20
  14  -2   1    7.80    3.90
 -14  -2  -1   10.10    2.80
  14   2   1    5.50    4.00
 -14   2  -1    7.30    2.60
 -14   2  -1    8.10    3.30
  16  -2   1    3.60    4.40
  16   2   1    7.30    4.50
  18  -2   1    7.70    5.20
  18   2   1   -2.60    4.70
  17  -3  -1   14.40    4.90
 -17  -3   1    9.80    3.60
  17   3  -1    7.90    4.10
  17   3  -1   16.70    4.30
  15  -3  -1    5.40    3.90
  15  -3  -1    7.70    3.60
 -15  -3   1    5.20    3.50
 -15   3   1   -4.20    2.90
 -15   3   1    2.20    2.20
  15   3  -1   -5.00    3.70
  15   3  -1    0.80    3.20
  13  -3  -1  125.09    6.20
 -13  -3   1  137.29    6.60
  13  -3  -1  149.19    7.40
  13   3  -1  135.49    6.20
  13   3  -1  128.69    7.60
 -13   3   1  138.19    6.10
 -13   3   1  136.69    6.30
  11  -3  -1    2.70    2.40
  11  -3  -1    3.10    2.70
 -11  -3   1   -0.30    1.20
 -11  -3   1    3.80    2.30
  11   3  -1   -0.70    2.60
  11   3  -1    0.60    2.20
 -11   3   1    5.10    2.00
  -9  -3   1  123.99    3.50
   9  -3  -1  124.19    5.00
  -9  -3   1  123.99    5.20
   9  -3  -1  121.99    5.20
   9   3  -1  121.19    5.70
   9   3  -1  126.69    5.10
   9   3  -1  123.69    2.20
   9   3  -1  117.79    2.20
  -7  -3   1   83.09    4.10
   7  -3  -1   88.09    4.10
  -7  -3   1   86.69    2.40
   7  -3  -1   85.19    4.00
   7   3  -1   85.99    1.60
   7   3  -1   86.89    4.00
   7   3  -1   82.19    4.40
  -5  -3   1  605.84   11.40
   5  -3  -1  623.24   11.40
   5  -3  -1  598.94   10.60
   5  -3  -1  602.34   11.10
   5   3  -1  603.54    9.00
  -5   3   1  622.84   10.80
   5   3  -1  624.34   11.30
   3  -3  -1  690.03   11.60
  -3  -3   1  703.03   10.80
  -3  -3   1  718.73   12.10
   3  -3  -1  706.13   11.50
  -3  -3   1  720.83   10.40
  -3  -3   1  710.43   12.10
   3  -3  -1  721.23   12.10
   3   3  -1  706.73   10.50
  -3   3   1  714.53   11.50
   3   3  -1  703.23   10.80
   3   3  -1  695.33   12.00
  -3   3   1  722.23   11.90
  -1  -3   1  397.46    6.60
  -1  -3   1  396.76    6.90
  -1  -3   1  391.66    6.70
   1  -3  -1  381.86    7.10
   1  -3  -1  395.96    6.30
  -1   3   1  390.96    7.20
   1   3  -1  390.06    6.80
   1   3  -1  386.76    7.10
   1   3  -1  391.96    6.60
   1   3  -1  391.76    6.90
  -1   3   1  397.86    6.00
  -1  -3  -1  589.14   10.10
   1  -3   1  592.34   10.40
  -1  -3  -1  611.64   10.10
  -1  -3  -1  596.44    9.50
   1  -3   1  595.24    9.30
   1  -3   1  609.64   10.20
  -1   3  -1  596.64   10.30
   1   3   1  602.94   10.10
   1   3   1  601.74   10.00
  -1   3  -1  619.04    9.30
  -1   3  -1  606.04   10.40
  -1   3  -1  601.84   10.20
   3  -3   1  133.79    4.40
  -3  -3  -1  128.69    3.70
  -3  -3  -1  132.89    3.90
   3  -3   1  136.09    3.70
  -3  -3  -1  139.99    3.30
  -3  -3  -1  129.99    3.80
  -3   3  -1  137.39    2.80
  -3   3  -1  137.19    4.40
   3   3   1  133.09    3.70
  -3   3  -1  136.19    4.30
   3   3   1  134.39    3.20
   3   3   1  132.69    4.00
   3   3   1  135.39    3.80
   5  -3   1  111.69    4.50
   5  -3   1  109.19    3.50
  -5  -3  -1  106.59    3.10
  -5  -3  -1  108.39    3.30
  -5  -3  -1  106.29    3.80
   5   3   1  104.89    4.30
  -5   3  -1  104.59    4.30
   5   3   1  109.79    3.70
   5   3   1  111.09    3.00
   7  -3   1   12.20    1.60
  -7  -3  -1   12.10    1.70
  -7  -3  -1   13.10    2.00
   7  -3   1   11.90    2.60
  -7  -3  -1   12.70    1.60
  -7   3  -1   13.30    2.30
   7   3   1   14.40    1.90
   7   3   1   10.00    2.40
  -7   3  -1   11.10    1.50
  -9  -3  -1    4.40    1.60
   9  -3   1    5.90    2.00
  -9  -3  -1    1.90    1.80
   9  -3   1    2.70    2.60
   9   3   1    3.20    1.60
  -9   3  -1    3.50    1.00
  -9   3  -1    3.90    1.30
  -9   3  -1    3.50    2.10
   9   3   1    6.60    2.70
  11  -3   1   18.80    3.70
 -11  -3  -1   13.20    2.10
  11  -3   1    7.40    2.30
 -11  -3  -1   10.10    2.40
  11   3   1   11.60    3.40
  11   3   1    8.50    1.90
 -11   3  -1    8.50    2.60
 -11   3  -1   11.90    2.10
 -13  -3  -1    0.70    2.30
  13  -3   1   -2.00    3.30
  13   3   1   -3.20    3.30
 -13   3  -1    1.10    1.70
 -13   3  -1    2.20    2.50
 -15  -3  -1   10.10    3.50
  15  -3   1   21.60    4.90
 -15   3  -1   13.50    3.80
  15   3   1   12.40    4.60
  17  -3   1    6.60    4.70
  17   3   1    3.40    3.60
 -18  -4   1   11.30    3.80
  18  -4  -1    4.80    4.60
  18   4  -1    5.40    4.30
 -16  -4   1    9.90    3.40
  16  -4  -1    2.70    2.90
 -16   4   1    6.40    2.60
  16   4  -1    4.10    3.80
 -16   4   1    7.50    3.60
  14  -4  -1   29.50    3.90
  14  -4  -1   48.40    5.20
 -14  -4   1   44.90    4.50
 -14   4   1   42.40    3.90
  14   4  -1   33.70    5.00
 -14   4   1   38.60    4.20
  14   4  -1   33.70    4.60
  12  -4  -1   -3.40    2.30
 -12  -4   1    1.40    2.40
  12  -4  -1    4.70    2.80
  12   4  -1    0.40    2.30
  12   4  -1    1.70    2.40
 -12   4   1   -1.70    1.80
  10  -4  -1   13.10    2.70
 -10  -4   1   18.00    2.80
  10  -4  -1   14.70    2.90
 -10  -4   1   17.20    1.40
  10   4  -1   16.20    2.70
  10   4  -1   17.60    2.70
   8  -4  -1  114.29    4.50
  -8  -4   1  108.99    4.90
   8  -4  -1  116.99    4.90
  -8  -4   1  115.59    2.60
   8   4  -1  115.29    4.70
   8   4  -1  121.19    5.40
   8   4  -1  110.29    2.00
  -6  -4   1  130.29    4.50
   6  -4  -1  137.79    4.60
   6  -4  -1  136.39    4.80
  -6   4   1  136.49    4.30
   6   4  -1  130.69    4.60
   6   4  -1  131.79    2.60
  -4  -4   1  237.28    5.90
   4  -4  -1  231.48    5.80
   4  -4  -1  232.68    5.40
   4  -4  -1  237.08    5.30
  -4  -4   1  238.48    4.30
  -4   4   1  235.98    5.60
  -4   4   1  229.28    5.40
   4   4  -1  228.48    5.80
   4   4  -1  233.68    4.30
  -2  -4   1   56.09    2.50
   2  -4  -1   51.49    1.40
   2  -4  -1   49.70    2.80
   2  -4  -1   48.00    2.80
   2  -4  -1   50.79    2.20
  -2  -4   1   45.70    2.70
  -2   4   1   52.09    3.10
   2   4  -1   48.20    1.80
   2   4  -1   51.89    2.90
   2   4  -1   55.79    2.20
  -2   4   1   54.09    2.70
  -2   4   1   51.29    1.50
   2   4  -1   53.79    2.30
  -2   4   1   51.99    2.20
   0  -4  -1  287.87    6.00
   0  -4  -1  284.97    6.00
   0  -4   1  283.27    5.40
   0  -4   1  284.77    5.70
   0  -4   1  278.37    5.70
   0   4   1  277.67    6.00
   0   4  -1  277.17    5.70
   0   4  -1  285.77    5.30
   0   4  -1  287.27    5.90
   0   4   1  279.47    5.10
  -2  -4  -1    1.70    1.50
  -2  -4  -1   -1.70    1.30
   2  -4   1   -0.70    1.50
   2  -4   1   -0.20    0.70
   2  -4   1    0.20    1.80
  -2  -4  -1   -0.80    1.10
   2   4   1    1.30    1.00
   2   4   1   -1.30    1.30
  -2   4  -1   -0.80    1.70
  -2   4  -1   -0.50    0.80
   2   4   1    1.00    1.40
  -4  -4  -1   83.99    3.50
   4  -4   1   84.19    3.50
  -4  -4  -1   89.09    2.60
  -4  -4  -1   81.39    3.40
   4   4   1   82.39    3.70
   4   4   1   88.89    2.50
   4   4   1   86.29    3.10
  -4   4  -1   82.79    2.40
  -6  -4  -1    3.90    1.50
   6  -4   1    4.10    1.40
   6  -4   1    7.50    2.40
  -6  -4  -1    6.20    1.80
  -6  -4  -1    4.70    1.20
   6   4   1    4.20    2.10
   6   4   1    5.40    1.30
  -6   4  -1    7.60    2.20
   6   4   1    5.10    1.00
  -8  -4  -1   34.50    2.90
  -8  -4  -1   34.90    2.50
   8  -4   1   32.50    3.10
   8  -4   1   37.20    2.80
   8   4   1   30.00    2.30
  -8   4  -1   38.70    3.40
  -8   4  -1   38.40    2.30
   8   4   1   34.80    3.50
  10  -4   1    2.90    2.80
 -10  -4  -1    4.20    2.10
  10  -4   1    2.50    1.80
 -10  -4  -1    4.80    1.50
  10   4   1    4.50    1.60
 -10   4  -1    3.60    1.60
  10   4   1    4.70    2.90
 -10   4  -1    2.00    2.20
 -10   4  -1    2.60    1.20
  12  -4   1   -1.00    3.10
 -12  -4  -1    2.90    2.80
  12  -4   1   -0.10    2.20
 -12   4  -1    1.80    2.40
  12   4   1   -0.80    3.10
 -12   4  -1   -1.00    1.70
  14  -4   1   12.10    4.40
 -14  -4  -1   10.40    3.00
 -14   4  -1   14.90    4.00
  14   4   1    4.30    4.00
 -16  -4  -1    0.50    2.80
  16  -4   1   -1.10    4.10
  16   4   1    4.10    4.40
 -16   4  -1    3.30    3.30
  17  -5  -1   16.00    4.80
 -17  -5   1   27.00    4.60
  17   5  -1   17.30    4.50
 -15  -5   1    1.80    2.90
  15  -5  -1    1.40    3.00
  15  -5  -1    6.80    3.80
  15   5  -1   -0.90    3.30
 -15   5   1    3.00    2.90
 -15   5   1   -7.90    3.40
 -15   5   1    2.20    1.40
  13  -5  -1    7.10    3.20
  13  -5  -1    7.60    3.10
 -13  -5   1    3.00    2.80
 -13   5   1    1.80    2.60
  13   5  -1    8.10    3.40
 -11  -5   1    0.70    2.50
  11  -5  -1   -1.60    2.40
  11  -5  -1   -1.00    2.50
  11   5  -1    0.90    1.90
   9  -5  -1    6.90    2.40
  -9  -5   1    2.60    1.60
   9  -5  -1    7.50    2.40
   9   5  -1    7.30    2.60
   9   5  -1    6.60    0.50
   7  -5  -1   79.09    4.00
   7  -5  -1   92.79    4.40
  -7  -5   1   84.59    3.90
   7   5  -1   82.49    2.10
   7   5  -1   87.89    4.50
  -7   5   1   77.49    3.80
   7   5  -1   88.69    2.70
  -5  -5   1    1.00    1.70
   5  -5  -1   -2.60    1.70
   5  -5  -1    0.60    1.50
  -5  -5   1    1.50    0.80
   5   5  -1   -0.30    1.80
  -5   5   1    1.80    1.60
   5   5  -1    1.50    0.80
  -3  -5   1    2.10    1.60
   3  -5  -1   -0.30    0.90
   3  -5  -1   -1.50    1.10
  -3  -5   1    0.30    0.90
  -3   5   1   -1.30    1.30
  -3   5   1   -0.50    1.10
   3   5  -1    1.10    1.70
   3   5  -1    0.00    0.70
  -3   5   1   -0.10    1.20
   3   5  -1   -1.10    0.80
   1  -5  -1   70.09    2.60
  -1  -5   1   73.19    3.00
   1  -5  -1   71.59    2.10
   1  -5  -1   74.69    2.90
  -1  -5   1   73.39    3.00
  -1  -5   1   72.69    3.10
  -1   5   1   75.59    3.20
   1   5  -1   71.69    2.90
   1   5  -1   71.89    3.20
  -1   5   1   74.89    3.60
  -1   5   1   74.19    2.10
   1   5  -1   72.49    3.00
   1   5  -1   75.09    2.70
   1  -5   1   55.79    2.40
  -1  -5  -1   58.49    3.00
  -1  -5  -1   49.40    3.20
   1  -5   1   56.79    2.80
   1  -5   1   53.99    2.70
  -1   5  -1   51.49    3.00
  -1   5  -1   56.09    2.20
  -1   5  -1   50.99    3.20
   1   5   1   53.79    2.50
   1   5   1   56.69    2.60
  -3  -5  -1    2.10    1.60
   3  -5   1    3.60    1.90
   3  -5   1    4.10    1.50
  -3  -5  -1    1.90    1.40
   3   5   1    2.90    1.40
   3   5   1    6.00    1.20
  -3   5  -1    4.60    0.90
   5  -5   1  100.69    4.70
  -5  -5  -1  103.29    3.80
  -5  -5  -1   96.99    4.10
   5   5   1  103.19    4.30
   5   5   1  103.49    3.40
  -5   5  -1  102.49    3.00
   5   5   1  100.19    2.70
  -7  -5  -1   50.09    3.50
  -7  -5  -1   52.49    2.20
   7  -5   1   44.50    3.00
   7  -5   1   49.90    4.10
   7   5   1   49.99    2.80
   7   5   1   50.09    3.40
  -7   5  -1   52.29    4.00
  -9  -5  -1   -0.60    1.20
   9  -5   1   -1.10    1.70
  -9  -5  -1   -0.50    1.90
   9  -5   1    0.50    2.50
  -9   5  -1   -1.00    2.20
   9   5   1    3.00    1.50
  -9   5  -1    1.20    1.30
   9   5   1   -3.60    2.30
 -11  -5  -1    4.60    1.60
  11  -5   1    2.30    2.00
 -11  -5  -1   -0.20    2.20
  11  -5   1    3.80    3.10
  11   5   1    4.10    1.60
 -11   5  -1    4.60    2.60
 -11   5  -1    3.50    1.70
  11   5   1    3.50    3.20
 -11   5  -1    4.70    1.30
  13  -5   1   24.10    4.50
 -13  -5  -1   21.90    3.50
  13   5   1   20.00    3.80
 -13   5  -1   20.00    3.00
 -13   5  -1   13.10    3.40
 -15  -5  -1    3.10    2.90
  15  -5   1   -7.10    3.60
  15   5   1    1.90    4.20
 -15   5  -1    3.90    3.20
  17  -5   1   -1.60    4.30
  17   5   1    1.90    4.90
 -18  -6   1    4.30    3.80
  18  -6  -1    4.80    4.60
  18   6  -1    2.70    2.10
  18   6  -1    1.80    4.20
  16  -6  -1   11.80    4.40
 -16  -6   1   15.90    4.00
  16   6  -1   18.20    2.40
 -16   6   1   18.60    2.00
 -16   6   1   16.30    4.00
  16   6  -1   15.80    4.30
  14  -6  -1    0.80    3.00
  14  -6  -1   -2.90    3.20
 -14  -6   1    1.80    2.90
 -14   6   1   -1.30    2.90
  14   6  -1   -3.20    3.10
 -14   6   1    0.70    2.20
 -12  -6   1   17.80    3.50
  12  -6  -1   13.30    3.70
  12  -6  -1    9.00    3.20
  12   6  -1   10.70    3.40
  10  -6  -1    8.80    2.60
 -10  -6   1    6.40    2.70
  10  -6  -1   10.60    2.80
  10   6  -1    6.40    1.30
  10   6  -1    7.00    2.80
  -8  -6   1   13.30    2.60
   8  -6  -1   14.80    2.50
   8  -6  -1    9.10    2.40
   8   6  -1   16.20    1.30
   8   6  -1   18.20    1.50
  -8   6   1   20.10    2.40
   8   6  -1   18.60    2.90
  -6  -6   1   22.30    1.80
  -6  -6   1   23.80    2.70
   6  -6  -1   20.30    2.60
   6  -6  -1   27.30    2.50
   6   6  -1   23.10    1.60
  -6   6   1   21.40    2.50
   6   6  -1   18.00    2.70
  -4  -6   1   32.00    2.20
  -4  -6   1   30.30    2.60
   4  -6  -1   32.00    2.50
   4  -6  -1   30.20    1.80
  -4   6   1   40.00    3.30
   4   6  -1   32.40    1.90
   4   6  -1   32.00    1.20
   4   6  -1   35.20    2.80
   2  -6  -1   16.20    1.60
  -2  -6   1   19.60    2.10
  -2  -6   1   19.30    1.80
   2  -6  -1   16.30    2.10
   2  -6  -1   18.10    1.30
  -2   6   1   18.10    1.30
   2   6  -1   21.10    2.20
  -2   6   1   18.20    1.90
   2   6  -1   19.70    1.60
   2   6  -1   16.00    1.70
   0  -6   1   33.70    2.40
   0  -6  -1   37.90    3.00
   0  -6   1   37.90    2.50
   0   6  -1   38.20    2.30
   0   6  -1   38.90    2.90
   0   6   1   34.90    2.50
   0   6   1   34.80    2.10
   0   6  -1   35.90    2.90
  -2  -6  -1   17.20    2.20
  -2  -6  -1   17.90    1.70
   2  -6   1   12.20    1.80
   2  -6   1   13.30    1.70
   2  -6   1   11.60    1.40
  -2   6  -1   14.80    2.20
  -2   6  -1   14.80    1.30
  -2   6  -1   14.70    1.90
   2   6   1   13.70    1.60
   2   6   1   14.70    1.90
   4  -6   1   -1.20    1.90
  -4  -6  -1    2.10    1.30
   4   6   1    0.10    1.30
   4   6   1    2.30    1.10
  -4   6  -1    1.10    1.00
   6  -6   1   10.00    2.50
  -6  -6  -1    6.00    2.10
   6   6   1    8.00    1.00
   6   6   1    3.60    2.10
  -6   6  -1    7.20    1.30
   6   6   1   10.00    1.60
   8  -6   1    3.70    1.80
  -8  -6  -1    1.00    2.00
   8  -6   1    1.80    2.50
  -8   6  -1   -0.50    2.30
   8   6   1    4.20    2.50
   8   6   1    1.00    1.50
  10  -6   1    2.40    3.00
 -10  -6  -1   -0.30    2.20
  10  -6   1   -0.60    2.30
 -10  -6  -1    1.50    1.10
  10   6   1    1.10    1.50
 -10   6  -1   -1.30    1.30
 -10   6  -1   -2.70    2.40
  10   6   1   -0.20    2.90
  12  -6   1    1.20    3.30
 -12  -6  -1   -1.70    2.40
  12  -6   1    5.30    2.30
 -12   6  -1    3.10    1.40
  12   6   1    0.40    3.40
 -12   6  -1    2.80    2.90
 -12   6  -1    3.50    1.80
  14  -6   1    2.80    4.00
 -14  -6  -1   -0.90    2.70
  14   6   1   -2.70    3.90
 -14   6  -1    4.20    3.10
  16  -6   1   14.40    4.70
 -16  -6  -1    3.30    3.30
 -16   6  -1    7.30    4.40
  17  -7  -1   -1.80    4.10
 -17  -7   1    1.10    3.60
  17   7  -1   -0.50    3.90
 -17   7   1   -1.40    3.60
  15  -7  -1    1.40    3.50
 -15  -7   1    2.10    3.10
  15  -7  -1    0.00    3.90
  15   7  -1   -6.50    3.30
 -15   7   1    3.40    3.40
  15   7  -1    3.70    1.90
  13  -7  -1   -5.10    2.60
  13  -7  -1    1.30    3.20
 -13  -7   1    4.20    2.90
  13   7  -1    1.90    1.50
  13   7  -1    2.70    2.50
  11  -7  -1    4.40    2.70
  11  -7  -1   -0.60    2.50
 -11  -7   1    0.20    2.60
  11   7  -1    0.30    2.80
  11   7  -1    2.00    1.40
   9  -7  -1   -2.00    2.10
   9  -7  -1   -0.50    2.30
  -9  -7   1    3.30    2.40
   9   7  -1   -0.60    2.40
   9   7  -1    0.50    0.80
  -7  -7   1   12.90    1.40
   7  -7  -1   10.60    2.50
   7  -7  -1   14.80    2.40
  -7  -7   1    8.90    2.40
   7   7  -1   13.10    2.60
   7   7  -1   11.50    1.30
  -7   7   1   10.70    2.20
  -5  -7   1   30.00    2.20
   5  -7  -1   36.70    2.90
   5  -7  -1   34.00    2.10
  -5  -7   1   33.10    3.00
  -5   7   1   32.60    2.90
   5   7  -1   35.70    3.10
   5   7  -1   36.60    2.10
   3  -7  -1   10.40    1.10
  -3  -7   1   15.00    1.80
   3  -7  -1   12.00    2.00
   3  -7  -1   12.10    1.00
   3  -7  -1    8.50    1.60
  -3  -7   1    7.80    1.60
  -3   7   1    7.90    1.20
  -3   7   1   13.60    2.30
   3   7  -1   13.50    1.30
   3   7  -1   10.60    1.60
   3   7  -1   10.80    2.10
  -3   7   1    9.20    1.60
   1  -7  -1    6.00    1.40
   1  -7  -1    6.40    1.10
  -1  -7   1    4.40    1.60
   1  -7  -1    4.90    1.40
  -1   7   1    7.40    2.10
   1   7  -1    2.80    1.30
  -1   7   1    6.60    1.40
   1   7  -1    9.60    1.80
   1  -7   1   91.99    4.10
  -1  -7  -1   85.09    4.10
   1  -7   1   89.09    3.40
  -1   7  -1   93.39    3.50
  -1   7  -1   87.69    4.10
   1   7   1   93.69    4.00
  -1   7  -1   90.19    3.70
   1   7   1   97.29    3.70
   3  -7   1   12.40    1.50
   3  -7   1   14.90    2.40
  -3  -7  -1   13.50    2.20
   3  -7   1   14.10    1.10
  -3   7  -1   13.20    1.50
  -3   7  -1   16.30    2.40
   3   7   1   14.90    2.00
   3   7   1   12.00    2.10
  -5  -7  -1   19.20    2.50
   5  -7   1   22.40    3.00
   5   7   1   18.40    1.50
   5   7   1   21.50    1.60
  -5   7  -1   22.80    1.80
   5   7   1   19.40    2.00
  -7  -7  -1   19.30    2.80
   7  -7   1   17.00    2.70
   7  -7   1   21.50    3.20
   7   7   1   17.50    1.90
  -9  -7  -1   -0.90    2.20
   9  -7   1    1.70    2.00
   9  -7   1    2.80    2.70
   9   7   1   -1.30    1.50
  -9   7  -1    1.40    2.60
 -11  -7  -1    0.50    2.50
  11  -7   1   -1.10    2.00
  11  -7   1    2.20    3.10
  11   7   1   -0.80    1.30
 -11   7  -1    0.50    1.50
 -11   7  -1   -2.00    2.70
 -13  -7  -1    0.80    2.90
  13  -7   1   11.50    4.00
 -13   7  -1    6.40    3.40
  15  -7   1    2.30    3.10
 -15  -7  -1   -1.50    2.80
 -15   7  -1   -1.70    3.20
 -17  -7  -1    1.20    3.50
  17  -7   1    3.80    4.70
 -17   7  -1   -1.20    3.70
  17   7   1   -1.30    4.30
 -16  -8   1   14.50    4.20
  16  -8  -1   12.10    4.60
 -16   8   1   -1.60    3.60
  16   8  -1   10.90    4.40
  14  -8  -1   -5.00    3.70
 -14  -8   1    7.40    3.50
  14  -8  -1    5.10    3.50
 -14   8   1    3.70    2.70
  14   8  -1   -1.90    3.40
 -12  -8   1   45.50    4.70
  12  -8  -1   47.00    4.70
  12  -8  -1   51.89    4.80
  12   8  -1   35.40    4.70
 -10  -8   1    4.70    2.80
  10  -8  -1    6.60    2.80
  10  -8  -1    4.70    2.70
  10   8  -1   12.40    3.20
  10   8  -1    6.70    0.90
  -8  -8   1   70.79    4.30
   8  -8  -1   79.59    4.50
  -8  -8   1   80.79    3.10
   8  -8  -1   76.89    4.90
  -8   8   1   87.29    5.00
   8   8  -1   76.99    2.80
   8   8  -1   80.89    5.10
   6  -8  -1    1.00    1.20
  -6  -8   1    3.30    2.10
  -6  -8   1    1.30    1.10
   6  -8  -1    2.10    1.80
   6   8  -1    1.80    2.10
  -6   8   1    2.90    2.10
   6   8  -1    0.10    1.20
   4  -8  -1  397.96    7.10
   4  -8  -1  384.86    8.20
  -4  -8   1  393.66    9.10
   4   8  -1  383.56    6.80
   4   8  -1  376.36    8.90
  -4   8   1  373.66    8.90
   4   8  -1  377.16    7.90
   2  -8  -1   19.50    2.30
  -2  -8   1   18.20    2.30
   2  -8  -1   22.90    1.60
   2  -8  -1   22.20    2.00
   2   8  -1   21.20    2.20
  -2   8   1   22.20    1.80
   2   8  -1   18.60    2.30
  -2   8   1   23.50    2.70
   0  -8  -1  285.47    7.20
   0  -8   1  278.07    6.70
   0   8  -1  284.67    6.80
   0   8   1  276.27    6.90
   0   8  -1  276.77    7.10
   0   8   1  283.97    6.10
  -2  -8  -1    3.40    2.00
   2  -8   1    0.40    1.30
   2  -8   1    3.00    2.10
  -2   8  -1    3.40    1.40
  -2   8  -1    1.70    1.60
   2   8   1    2.70    1.80
   2   8   1    0.30    1.50
   4  -8   1  211.28    5.50
  -4  -8  -1  209.18    6.50
   4  -8   1  217.68    6.70
   4   8   1  215.58    4.90
  -4   8  -1  204.28    6.30
   4   8   1  213.38    5.80
   6  -8   1   -1.90    2.20
  -6  -8  -1   -0.10    2.00
   6   8   1    1.50    0.80
   6   8   1    1.00    1.70
   8  -8   1   10.10    2.30
   8  -8   1    7.40    2.30
  -8  -8  -1   14.60    2.90
   8   8   1    8.10    1.90
  10  -8   1    3.70    2.30
 -10  -8  -1    2.70    2.00
  10  -8   1    5.10    3.10
  10   8   1    3.20    1.60
 -10   8  -1    3.00    3.00
  12  -8   1    1.00    3.00
  12  -8   1   -0.30    3.30
 -12  -8  -1   -3.20    2.70
 -12   8  -1    1.80    1.30
 -12   8  -1    0.50    3.00
  14  -8   1   -0.70    3.70
 -14  -8  -1   -3.20    3.00
 -14   8  -1    0.80    3.40
 -16  -8  -1   -6.00    4.20
  16  -8   1   -0.50    4.30
  16   8   1    6.20    4.80
  16   8   1    7.50    2.20
 -16   8  -1    7.70    4.20
  17  -9  -1    1.40    4.20
 -17  -9   1   -1.60    3.80
 -17   9   1    2.00    3.90
 -17   9   1    0.00    1.50
  17   9  -1    6.30    4.60
  15  -9  -1   -2.60    4.10
  15  -9  -1    0.20    3.70
 -15  -9   1   -0.40    3.40
 -15   9   1    2.90    3.80
  15   9  -1    4.50    3.00
  13  -9  -1   20.40    4.00
  13  -9  -1   17.40    3.90
 -13  -9   1   11.90    3.90
  13   9  -1   18.20    4.30
  11  -9  -1    1.10    2.80
 -11  -9   1   -2.20    2.80
  11  -9  -1    2.90    2.90
  11   9  -1    4.80    3.20
  -9  -9   1   -0.40    2.50
   9  -9  -1   -1.10    2.10
   9  -9  -1   -0.30    2.50
   9   9  -1    1.60    1.20
   9   9  -1    2.10    2.70
  -9   9   1   -0.10    2.40
   7  -9  -1    6.70    2.60
  -7  -9   1    8.50    2.60
   7  -9  -1    7.60    2.20
  -7   9   1    7.30    2.50
   7   9  -1   12.80    2.90
   7   9  -1   10.70    1.70
   5  -9  -1    2.10    1.70
   5  -9  -1    1.90    1.20
  -5  -9   1    2.60    1.60
   5   9  -1    3.30    1.70
   5   9  -1    3.00    0.80
   5   9  -1    1.00    2.10
  -5   9   1    1.90    1.60
   3  -9  -1   37.80    2.10
   3  -9  -1   45.30    3.20
  -3  -9   1   37.70    3.00
   3  -9  -1   32.60    2.90
   3   9  -1   42.00    3.20
   3   9  -1   38.80    3.10
  -3   9   1   37.30    3.30
  -3   9   1   36.70    2.40
   1  -9  -1   36.90    3.00
   1  -9  -1   34.00    2.00
  -1  -9   1   34.10    2.80
   1  -9  -1   35.60    3.00
   1   9  -1   35.30    2.90
  -1   9   1   33.70    2.30
   1   9  -1   31.40    2.80
  -1   9   1   34.60    2.80
   1  -9   1    3.90    1.70
   1  -9   1   10.20    2.30
  -1  -9  -1    6.10    2.20
  -1   9  -1    6.40    1.90
   1   9   1    8.50    2.20
   1   9   1    6.20    1.70
  -1   9  -1    4.90    2.20
  -3  -9  -1    4.60    2.10
   3  -9   1    0.20    1.30
   3  -9   1    1.10    2.10
   3   9   1   -0.80    1.70
  -3   9  -1    1.40    2.10
  -3   9  -1    1.60    1.70
   3   9   1   -0.80    1.20
  -5  -9  -1    8.30    2.40
   5  -9   1    5.70    2.50
   5   9   1    4.60    1.70
   5   9   1    6.70    1.30
   5   9   1    6.10    2.30
   7  -9   1    3.60    2.60
  -7  -9  -1    2.20    2.40
   7   9   1    1.40    1.80
   7   9   1    6.50    2.60
   7   9   1    2.60    0.60
   9  -9   1   10.90    3.30
   9  -9   1    7.80    2.60
  -9  -9  -1   14.50    3.20
   9   9   1   10.00    1.80
  -9   9  -1    6.70    3.30
   9   9   1    5.80    1.50
 -11  -9  -1    1.70    2.90
  11  -9   1   -0.50    3.10
  11  -9   1    1.30    2.40
  11   9   1   -0.70    3.20
  11   9   1   -0.10    1.40
 -11   9  -1    0.50    3.10
  13  -9   1    2.20    3.80
 -13  -9  -1    1.40    3.10
 -13   9  -1    3.00    1.40
 -13   9  -1   -3.30    3.20
  13   9   1    2.10    3.70
  13   9   1   -1.50    1.60
 -15  -9  -1    0.60    3.40
  15  -9   1    2.70    4.10
  15   9   1   -0.60    4.20
  15   9   1    2.40    1.90
 -15   9  -1    1.20    3.60
 -16 -10   1   10.20    4.20
  16 -10  -1    9.80    4.50
  16  10  -1   13.30    4.90
 -16  10   1   11.40    4.70
  14 -10  -1   -0.30    3.40
 -14 -10   1    3.00    3.60
  14 -10  -1   -1.30    3.30
  14  10  -1    1.00    3.90
  12 -10  -1    2.30    3.10
  12 -10  -1    2.60    3.10
 -12 -10   1   -4.10    2.80
  12  10  -1    0.20    3.50
  10 -10  -1   -4.60    2.40
 -10 -10   1    2.50    3.00
  10 -10  -1   -0.90    2.80
  10  10  -1    1.00    1.40
  10  10  -1    1.80    3.00
   8 -10  -1   33.70    3.40
   8 -10  -1   33.30    3.80
  -8 -10   1   27.00    3.20
   8  10  -1   34.70    2.40
   8  10  -1   22.00    3.10
  -8  10   1   36.50    3.90
  -6 -10   1  178.28    6.80
   6 -10  -1  182.48    6.10
   6  10  -1  177.08    3.20
   6  10  -1  188.68    6.90
  -6  10   1  188.88    7.10
   6  10  -1  184.68    5.20
   4 -10  -1   13.30    1.50
  -4 -10   1   15.10    2.70
   4 -10  -1   13.90    2.10
   4 -10  -1   12.20    2.40
   4  10  -1   19.10    2.30
   4  10  -1   13.00    2.50
   4  10  -1   11.90    1.50
  -4  10   1   14.90    2.80
   2 -10  -1    3.70    2.00
  -2 -10   1    1.30    1.80
   2 -10  -1    0.80    1.90
  -2  10   1   -0.90    1.20
   2  10  -1   -1.20    1.70
   2  10  -1    1.60    1.90
  -2  10   1   -0.30    2.10
   0 -10   1  124.69    4.50
   0 -10  -1  118.89    5.20
   0 -10   1  126.39    5.20
   0  10  -1  119.69    4.80
   0  10  -1  123.89    4.80
   0  10   1  127.09    4.20
   0  10   1  125.49    5.40
   2 -10   1    8.40    1.90
   2 -10   1    6.70    2.30
  -2 -10  -1    6.00    1.80
   2  10   1    6.30    1.90
  -2  10  -1    6.70    2.00
   2  10   1    7.10    2.20
  -2  10  -1    6.30    2.30
  -4 -10  -1    3.70    2.30
   4 -10   1    4.60    2.40
   4 -10   1    2.80    1.50
  -4  10  -1   10.60    2.60
   4  10   1    5.50    2.00
   4  10   1    1.30    2.00
  -6 -10  -1   16.20    3.00
   6 -10   1   12.70    3.00
   6  10   1   18.20    2.40
   6  10   1   14.40    1.30
   6  10   1   20.60    3.10
  -8 -10  -1   10.10    3.00
   8 -10   1    5.30    3.10
   8  10   1   10.20    3.20
   8  10   1    9.50    2.00
 -10 -10  -1   24.70    4.10
  10 -10   1   28.70    4.10
  10 -10   1   28.80    3.70
  10  10   1   31.80    2.80
 -10  10  -1   19.80    4.10
  10  10   1   28.70    4.30
  12 -10   1   32.30    4.00
 -12 -10  -1   23.30    4.30
  12 -10   1   27.90    4.00
  12  10   1   28.40    4.80
 -12  10  -1   32.00    4.80
  14 -10   1    6.00    4.10
 -14 -10  -1   -3.20    3.30
  14  10   1   -2.10    4.10
 -14  10  -1    4.10    3.90
 -14  10  -1    4.30    1.80
 -16 -10  -1    3.60    3.90
  16 -10   1    0.70    4.50
  16  10   1   -2.00    4.60
 -16  10  -1    3.10    4.00
  15 -11  -1    5.50    4.00
 -15 -11   1    8.10    3.30
  15 -11  -1    4.30    3.90
  15  11  -1    2.90    4.60
 -15  11   1    8.30    4.20
  13 -11  -1   26.50    4.40
 -13 -11   1   18.90    4.60
  13 -11  -1   29.20    5.20
  13  11  -1   20.10    4.60
  11 -11  -1    3.40    3.00
  11 -11  -1    7.90    3.40
 -11 -11   1    6.80    2.70
  11  11  -1   13.20    3.80
   9 -11  -1    1.80    3.00
   9 -11  -1   -0.30    2.30
  -9 -11   1    5.80    3.10
  -9  11   1    2.30    2.80
   9  11  -1    1.40    2.90
   9  11  -1    2.50    1.50
   7 -11  -1    2.10    2.20
  -7 -11   1    5.40    2.80
   7  11  -1    5.80    1.60
   7  11  -1   -0.10    2.60
  -7  11   1    4.10    2.70
   5 -11  -1   11.70    2.20
  -5 -11   1   10.20    2.20
   5  11  -1    5.10    2.60
  -5  11   1   11.50    2.80
   5  11  -1    9.80    2.00
   5  11  -1   10.10    1.30
   3 -11  -1   20.80    2.50
  -3 -11   1   23.90    2.90
   3 -11  -1   17.70    2.30
  -3  11   1   19.60    3.10
   3  11  -1   20.50    2.80
   3  11  -1   28.20    2.80
  -3  11   1   19.60    2.10
   1 -11  -1    4.60    2.10
  -1 -11   1    4.10    2.10
   1 -11  -1    4.50    2.30
   1  11  -1    5.10    1.70
   1  11  -1    2.80    2.00
  -1  11   1    2.70    2.40
  -1  11   1    3.30    1.80
   1 -11   1    3.50    2.00
   1 -11   1    5.90    2.30
  -1 -11  -1    6.10    2.40
   1  11   1    5.20    1.70
   1  11   1    7.30    1.80
  -1  11  -1    4.80    2.30
  -1  11  -1    3.30    2.30
  -3 -11  -1   86.49    5.20
   3 -11   1   88.39    4.10
   3 -11   1   82.69    5.00
   3  11   1   97.69    4.80
  -3  11  -1   92.19    4.40
   3  11   1   95.19    4.60
  -3  11  -1   98.19    5.50
  -5 -11  -1   28.60    3.50
   5 -11   1   23.60    3.30
   5  11   1   31.40    2.30
   5  11   1   31.80    3.40
   5  11   1   34.90    3.10
  -5  11  -1   22.80    3.40
  -7 -11  -1   36.30    4.10
   7 -11   1   42.90    4.30
   7  11   1   34.70    4.00
   7  11   1   42.20    3.20
   9 -11   1   37.70    4.00
   9 -11   1   50.49    4.90
  -9 -11  -1   46.70    4.70
  -9  11  -1   45.70    5.10
   9  11   1   42.40    4.70
   9  11   1   51.59    3.50
 -11 -11  -1    1.10    3.10
  11 -11   1    3.50    2.90
  11 -11   1    0.00    3.30
 -11  11  -1    1.50    3.40
  11  11   1    2.20    3.50
  13 -11   1   22.70    4.80
 -13 -11  -1   17.10    4.40
 -13  11  -1   19.40    2.20
  13  11   1   31.50    5.10
 -13  11  -1   15.90    4.40
  15 -11   1   -2.00    4.20
 -15 -11  -1    5.00    4.00
  15  11   1    2.00    4.60
 -15  11  -1   -3.00    3.70
  16 -12  -1   10.00    4.40
 -16 -12   1    2.70    4.40
  16  12  -1   -0.10    4.70
 -16  12   1    3.20    4.60
  14 -12  -1   -0.40    3.90
  14 -12  -1    0.40    3.40
 -14 -12   1   -4.10    2.50
  14  12  -1   -2.50    4.00
  12 -12  -1    0.10    3.20
  12 -12  -1    1.20    3.50
 -12 -12   1    2.80    3.70
  12  12  -1   -1.80    3.30
  10 -12  -1   -4.30    2.90
  10 -12  -1    0.80    2.60
 -10 -12   1   -1.60    3.30
  10  12  -1   -0.40    3.10
  -8 -12   1   15.20    3.70
   8 -12  -1   12.40    3.20
  -8  12   1   18.50    3.60
   8  12  -1   13.80    2.30
   8  12  -1   17.10    3.50
  -6 -12   1   28.00    3.80
   6 -12  -1   35.00    3.30
   6  12  -1   40.80    3.20
  -6  12   1   33.90    3.60
   6  12  -1   38.40    3.60
   6  12  -1   36.30    1.90
  -4 -12   1    3.10    2.40
   4 -12  -1   -0.80    1.80
   4 -12  -1    0.90    2.10
   4 -12  -1    1.40    1.10
   4  12  -1    1.50    1.40
  -4  12   1    2.40    2.00
   4  12  -1    6.10    2.50
   4  12  -1    0.70    1.90
   2 -12  -1    8.40    2.30
  -2 -12   1    4.60    1.80
   2 -12  -1    4.30    2.30
  -2  12   1    6.10    1.70
   2  12  -1    7.50    2.30
  -2  12   1    8.10    2.70
   2  12  -1    7.10    2.40
   0 -12   1    1.00    2.20
   0 -12  -1    3.30    2.30
   0 -12   1   -1.40    1.90
   0  12   1   -2.40    1.80
   0  12  -1    0.50    2.20
   0  12   1    0.50    1.70
   0  12  -1   -0.40    2.00
   2 -12   1   10.20    2.30
   2 -12   1   12.10    2.70
  -2 -12  -1    8.40    2.10
   2  12   1   14.30    2.30
  -2  12  -1    9.40    2.70
   2  12   1   14.20    2.80
  -2  12  -1   12.90    2.90
   4 -12   1   25.50    2.90
   4 -12   1   29.50    3.50
  -4 -12  -1   25.10    3.50
   4 -12   1   30.70    1.80
  -4  12  -1   21.80    3.50
   4  12   1   24.70    3.10
   4  12   1   29.90    3.30
  -6 -12  -1    3.50    2.90
   6 -12   1    4.20    2.80
   6  12   1    1.10    2.50
   6  12   1    2.10    2.70
   8 -12   1   27.60    4.10
  -8 -12  -1   36.70    4.40
   8  12   1   24.70    4.00
   8  12   1   33.40    3.10
  10 -12   1    8.00    3.70
  10 -12   1   18.60    3.70
 -10 -12  -1   14.20    3.90
 -10  12  -1   11.50    3.90
  10  12   1   16.30    4.10
  10  12   1   17.00    3.10
  12 -12   1   -2.80    3.50
  12 -12   1    4.50    3.20
 -12 -12  -1    3.90    3.70
 -12  12  -1    1.30    3.70
  12  12   1   -0.10    3.70
  14 -12   1    6.30    4.30
 -14 -12  -1   -2.30    3.80
  14  12   1    5.10    4.40
 -14  12  -1    1.90    4.20
 -14  12  -1    3.80    1.70
  15 -13  -1   21.70    4.90
 -15 -13   1   14.40    5.20
  15 -13  -1    9.40    8.40
 -15  13   1    9.50    4.80
  15  13  -1   20.40    5.30
  13 -13  -1   -2.70    3.80
 -13 -13   1   -0.90    3.70
  13 -13  -1   -5.10    3.10
  13  13  -1   -1.50    3.80
  11 -13  -1   26.80    4.80
 -11 -13   1   40.70    5.30
  11 -13  -1   35.80    4.50
  11  13  -1   35.90    5.20
  -9 -13   1    0.20    3.20
   9 -13  -1   -0.80    3.20
   9 -13  -1    1.30    2.60
  -9  13   1    2.00    3.10
   9  13  -1    0.10    3.20
   9  13  -1    1.20    1.80
   7 -13  -1  151.28    6.30
  -7 -13   1  155.48    7.60
   7  13  -1  157.48    5.60
  -7  13   1  160.08    7.70
   7  13  -1  146.19    7.30
   5 -13  -1   -0.40    2.00
  -5 -13   1    4.30    2.80
   5  13  -1    1.90    2.00
   5  13  -1    1.70    1.50
   5  13  -1    0.70    2.60
  -5  13   1    2.30    3.00
  -3 -13   1  205.58    7.60
   3 -13  -1  206.98    7.30
   3 -13  -1  204.78    6.60
  -3  13   1  194.18    5.70
   3  13  -1  216.08    7.20
  -3  13   1  212.98    7.90
   3  13  -1  204.98    7.30
  -1 -13   1   68.29    4.80
   1 -13  -1   67.89    4.90
   1 -13  -1   77.79    4.20
   1  13  -1   71.19    4.50
  -1  13   1   76.79    5.30
  -1  13   1   69.89    3.70
   1  13  -1   73.89    5.10
   1 -13   1   33.00    3.60
   1 -13   1   30.30    3.20
  -1 -13  -1   24.10    3.40
   1  13   1   26.60    3.10
   1  13   1   33.90    3.70
  -1  13  -1   25.60    3.00
  -1  13  -1   29.90    3.20
   3 -13   1   21.20    3.30
  -3 -13  -1   30.40    3.70
   3 -13   1   22.60    2.80
  -3  13  -1   30.60    3.80
   3  13   1   24.10    3.50
  -3  13  -1   28.10    3.10
   3  13   1   29.30    3.40
   5 -13   1   11.30    3.00
   5 -13   1    4.50    2.40
  -5 -13  -1    5.90    3.10
  -5  13  -1   10.30    3.20
   5  13   1    9.70    2.70
   5  13   1   10.60    3.00
  -7 -13  -1    9.40    3.30
   7 -13   1    1.20    2.90
   7  13   1    2.30    2.30
   7  13   1    2.30    3.10
   9 -13   1   24.70    4.20
  -9 -13  -1   26.60    4.50
   9  13   1   25.10    4.50
  -9  13  -1   30.00    4.80
   9  13   1   26.50    3.40
 -11 -13  -1    5.40    3.60
  11 -13   1    5.60    3.70
  11 -13   1    5.80    3.40
 -11  13  -1   -5.10    3.30
  11  13   1    2.00    3.70
  13 -13   1   25.10    5.20
 -13 -13  -1   22.40    5.10
 -13  13  -1   30.70    5.40
  13  13   1   31.20    4.70
 -15 -13  -1   -4.90    4.00
  15 -13   1    3.20    4.60
  15  13   1    5.70    4.70
 -15  13  -1   -1.70    4.00
  14 -14  -1   -5.40    3.50
 -14 -14   1   -2.10    4.30
  14 -14  -1    0.30    4.20
  14  14  -1    0.70    4.50
  12 -14  -1   23.20    4.80
  12 -14  -1   22.30    4.30
 -12 -14   1   25.50    5.30
  12  14  -1   21.60    4.80
 -10 -14   1   -5.20    3.40
  10 -14  -1    2.20    2.90
  10 -14  -1    6.50    4.00
  10  14  -1   -0.80    3.40
  -8 -14   1    3.50    3.30
   8 -14  -1    8.60    3.00
   8  14  -1    5.90    2.30
   8  14  -1    2.80    2.40
  -8  14   1    2.80    3.30
   6 -14  -1   96.29    5.30
  -6 -14   1  112.79    6.90
   6  14  -1  111.29    3.50
   6  14  -1  111.89    5.80
   6  14  -1  104.79    6.50
  -6  14   1  100.09    6.90
   4 -14  -1    1.80    2.50
  -4 -14   1   -0.50    2.70
   4 -14  -1    1.40    1.30
   4 -14  -1    2.10    2.20
   4  14  -1    4.10    2.30
   4  14  -1    0.30    1.70
   4  14  -1    4.00    2.80
  -4  14   1    3.70    3.00
  -4  14   1    0.70    1.90
   2 -14  -1   71.79    5.00
  -2 -14   1   64.79    5.20
   2 -14  -1   71.59    4.30
  -2  14   1   66.09    3.80
   2  14  -1   66.79    4.80
  -2  14   1   70.89    5.70
   2  14  -1   62.09    5.00
   0 -14  -1   62.59    5.00
   0 -14  -1   67.09    4.60
   0 -14   1   64.89    4.80
   0 -14   1   57.89    4.60
   0  14   1   58.79    3.90
   0  14   1   52.79    4.60
   0  14  -1   58.79    4.80
   0  14  -1   62.89    4.60
   2 -14   1    3.30    2.70
  -2 -14  -1    4.90    2.90
   2 -14   1    7.30    2.40
  -2  14  -1    1.10    2.80
   2  14   1    6.10    2.80
   2  14   1    2.40    2.70
  -2  14  -1    7.50    2.90
   4 -14   1   28.70    2.00
  -4 -14  -1   29.00    3.50
   4 -14   1   31.90    3.90
   4 -14   1   34.40    3.40
  -4  14  -1   33.00    4.30
   4  14   1   28.00    3.60
   4  14   1   30.70    3.70
   6 -14   1   -4.80    2.50
  -6 -14  -1    1.60    3.10
   6  14   1    2.90    2.90
   6  14   1    0.10    2.40
   8 -14   1   18.10    3.80
  -8 -14  -1   16.20    4.20
   8  14   1   18.20    4.00
   8  14   1   18.70    3.40
  10 -14   1    6.90    3.80
 -10 -14  -1    5.80    4.00
  10 -14   1   11.50    3.80
 -10  14  -1    7.50    3.90
  10  14   1    8.80    4.10
  12 -14   1    5.40    4.00
  12 -14   1    6.00    4.60
 -12 -14  -1    8.50    4.40
  12  14   1   -0.30    3.90
 -12  14  -1    4.90    4.10
  14 -14   1   -1.40    4.10
 -14 -14  -1   -5.40    3.90
 -14  14  -1    1.60    1.80
 -14  14  -1   -6.70    3.90
  14  14   1   -2.80    4.40
  13 -15  -1    5.60    4.40
 -13 -15   1   -5.60    4.20
  13 -15  -1    6.10    4.50
  13  15  -1   -3.10    4.10
 -11 -15   1   12.10    4.50
  11 -15  -1   10.10    3.50
  11 -15  -1   11.10    4.40
  11  15  -1   17.10    4.70
   9 -15  -1   13.90    4.10
   9 -15  -1   15.70    3.40
  -9 -15   1   11.40    4.10
   9  15  -1    7.50    3.80
  -9  15   1   12.00    4.10
  -7 -15   1   27.00    4.40
   7 -15  -1   28.50    3.60
   7  15  -1   25.60    4.30
  -7  15   1   27.70    3.90
   7  15  -1   23.50    3.10
   5 -15  -1    2.50    2.50
   5 -15  -1   -0.50    2.30
  -5 -15   1    4.70    3.30
   5  15  -1   -2.40    1.70
   5  15  -1    2.80    2.90
  -5  15   1    1.70    3.30
   5  15  -1    1.60    2.90
  -3 -15   1   11.60    2.70
   3 -15  -1   18.40    3.30
   3 -15  -1   11.00    2.60
  -3  15   1   14.90    2.60
   3  15  -1   16.80    3.20
   3  15  -1   13.90    2.60
   3  15  -1   10.40    3.20
  -3  15   1   18.80    3.90
  -1 -15   1   35.80    4.00
   1 -15  -1   35.10    4.00
   1 -15  -1   36.00    3.80
  -1 -15   1   30.40    3.80
  -1  15   1   32.40    3.10
  -1  15   1   41.70    4.50
   1  15  -1   31.20    3.60
   1  15  -1   37.40    4.20
   1 -15   1  175.78    7.40
  -1 -15  -1  158.18    6.90
   1 -15   1  166.98    6.90
  -1  15  -1  173.18    7.70
   1  15   1  180.88    7.70
  -1  15  -1  168.18    6.70
   1  15   1  175.48    6.40
  -3 -15  -1  100.59    6.60
   3 -15   1  102.89    6.10
   3 -15   1  108.79    5.50
  -3  15  -1  107.49    5.40
   3  15   1  110.89    5.70
  -3  15  -1   92.79    7.00
   3  15   1   92.69    6.00
  -5 -15  -1   87.69    6.80
   5 -15   1   90.09    5.50
   5 -15   1   85.09    5.90
   5  15   1   82.99    5.80
   5  15   1   78.39    5.50
  -5  15  -1   96.39    6.90
  -7 -15  -1   11.80    3.90
   7 -15   1    6.50    3.40
   7  15   1   15.70    3.20
   7  15   1   13.50    3.70
   9 -15   1    2.70    3.50
  -9 -15  -1    5.30    4.00
  -9  15  -1    4.20    3.70
   9  15   1    7.40    3.90
   9  15   1   -0.80    2.80
  11 -15   1    6.80    4.60
  11 -15   1    4.60    3.80
 -11 -15  -1    5.20    4.30
 -11  15  -1   -0.10    3.90
  11  15   1    7.50    3.20
 -13 -15  -1   -1.30    4.30
  13 -15   1   -2.00    3.90
 -13  15  -1   -0.60    4.00
  13  15   1    4.60    4.70
  14 -16  -1    6.70    4.10
  14 -16  -1   10.50    5.00
 -14 -16   1   -0.40    4.90
 -14  16   1    8.20    4.90
  14  16  -1   11.50    5.10
 -12 -16   1    2.50    4.40
  12 -16  -1    1.80    3.60
  12 -16  -1   -2.60    4.20
  12  16  -1    4.20    4.40
 -10 -16   1    9.10    4.40
  10 -16  -1   10.10    3.40
  10 -16  -1   14.30    4.60
  10  16  -1    4.70    4.20
   8 -16  -1    2.80    2.80
  -8 -16   1   -1.50    3.50
   8  16  -1    5.50    2.30
  -8  16   1   -0.60    3.60
   8  16  -1   -1.50    3.40
   6 -16  -1   22.10    3.40
  -6 -16   1   16.50    4.10
   6  16  -1   17.50    3.20
   6  16  -1   18.60    4.00
  -6  16   1   17.20    4.30
  -4 -16   1   30.30    4.50
   4 -16  -1   35.00    3.70
   4 -16  -1   24.10    2.00
   4 -16  -1   32.70    4.00
   4  16  -1   35.70    4.30
   4  16  -1   31.40    3.00
  -4  16   1   30.40    4.50
   4  16  -1   31.80    4.20
  -4  16   1   29.90    3.00
   2 -16  -1    2.70    2.80
  -2 -16   1   -3.20    2.70
   2 -16  -1   -3.10    2.10
   2  16  -1    2.80    2.80
  -2  16   1   -0.60    1.80
   2  16  -1   -4.10    2.60
  -2  16   1    0.40    2.20
   2  16  -1   -1.80    2.50
   0 -16  -1    4.40    2.50
   0 -16  -1    8.00    3.40
   0 -16   1    4.00    3.10
   0 -16   1    6.20    3.00
   0  16  -1    3.60    3.30
   0  16   1    5.70    3.30
   0  16  -1    2.70    3.00
   0  16   1    0.40    2.70
   2 -16   1   -2.60    2.70
  -2 -16  -1    0.30    3.00
   2 -16   1   -4.00    2.90
  -2  16  -1    1.20    3.20
  -2  16  -1   -1.40    2.40
   2  16   1   -0.20    2.90
   2  16   1    0.80    2.40
   4 -16   1    1.60    2.40
   4 -16   1   -1.40    2.90
   4 -16   1    2.70    1.40
  -4 -16  -1    6.20    3.60
   4  16   1    3.60    2.90
  -4  16  -1    2.50    3.30
   4  16   1    2.10    2.80
   6 -16   1   -0.40    3.00
  -6 -16  -1    1.90    3.60
   6  16   1   -0.80    3.40
   6  16   1   -4.20    2.90
  -8 -16  -1   -0.10    3.70
   8 -16   1   -3.90    3.10
  -8  16  -1   -4.60    3.30
   8  16   1   -1.80    2.50
   8  16   1    2.30    3.60
 -10 -16  -1   -1.80    4.00
  10 -16   1   -2.10    3.50
  10 -16   1    2.90    3.80
 -10  16  -1   -0.50    3.90
  10  16   1   -1.80    3.80
  12 -16   1   -0.90    4.10
  12 -16   1    4.90    4.00
 -12 -16  -1   -3.80    4.10
  12  16   1    3.20    4.40
 -12  16  -1   -1.40    3.80
  13 -17  -1    0.00    3.70
  13 -17  -1    4.10    4.80
 -13 -17   1   -6.50    4.40
  13  17  -1   -2.60    4.20
 -11 -17   1   32.00    5.90
  11 -17  -1   37.00    4.80
  11 -17  -1   31.50    5.70
  11  17  -1   30.60    5.70
   9 -17  -1    9.60    3.90
  -9 -17   1   17.20    4.60
   9  17  -1    4.30    4.00
  -9  17   1   12.20    4.50
   7 -17  -1   -3.20    2.60
  -7 -17   1    6.70    4.00
   7  17  -1   -3.70    2.70
   7  17  -1   -0.60    3.50
  -7  17   1    3.30    3.90
  -5 -17   1    4.60    3.90
   5 -17  -1    8.10    3.30
   5 -17  -1    6.00    2.70
  -5  17   1    7.20    3.90
   5  17  -1    7.90    3.50
   5  17  -1   10.80    3.10
   3 -17  -1   -2.10    2.30
   3 -17  -1   -0.60    2.70
  -3 -17   1   -0.30    3.10
   3  17  -1   -5.20    2.70
  -3  17   1   -3.30    2.20
   3  17  -1    0.50    2.70
   3  17  -1   -0.20    2.40
  -3  17   1    2.40    2.50
  -1 -17   1   60.49    5.20
   1 -17  -1   60.39    4.70
   1 -17  -1   66.09    5.50
  -1 -17   1   62.29    5.20
   1  17  -1   60.39    5.40
  -1  17   1   68.09    5.00
  -1  17   1   70.89    5.90
   1  17  -1   56.39    4.90
   1 -17   1    4.30    3.30
  -1 -17  -1    2.30    2.60
  -1 -17  -1    6.10    3.50
   1 -17   1   10.80    3.20
   1  17   1    0.30    2.40
  -1  17  -1    7.40    3.50
  -1  17  -1   -3.30    2.50
   1  17   1    3.00    3.40
   3 -17   1   14.70    3.60
  -3 -17  -1   20.90    4.20
   3 -17   1   21.90    3.50
  -3  17  -1   17.10    4.30
   3  17   1   21.60    3.90
  -3  17  -1   20.30    3.20
   3  17   1   25.50    3.70
  -5 -17  -1    9.50    4.10
   5 -17   1    5.40    3.90
   5 -17   1    8.90    3.30
  -5  17  -1    6.60    3.80
   5  17   1    9.10    3.30
   5  17   1    4.10    3.30
  -7 -17  -1    5.50    4.30
   7 -17   1    7.10    3.70
   7  17   1    4.90    3.60
  -7  17  -1    1.70    2.50
   7  17   1    5.10    3.10
   9 -17   1   16.90    4.20
  -9 -17  -1   13.40    4.80
   9  17   1   16.10    4.50
  -9  17  -1   15.10    4.40
 -11 -17  -1   23.70    5.60
  11 -17   1   39.70    5.50
  11 -17   1   23.50    5.00
  11  17   1   18.70    5.10
 -11  17  -1   26.60    5.40
 -12 -18   1   15.50    4.60
  12 -18  -1   16.80    4.40
  12 -18  -1    4.60    5.00
  12  18  -1    9.10    5.10
 -10 -18   1   -6.80    4.20
  10 -18  -1    3.60    3.30
  10 -18  -1   -0.40    4.40
  10  18  -1    3.00    4.40
  -8 -18   1    4.00    4.50
   8 -18  -1    6.20    3.20
  -8  18   1    8.90    4.40
   8  18  -1    6.50    4.10
   8  18  -1    8.20    3.20
  -6 -18   1   -2.30    3.90
   6 -18  -1    6.00    3.00
   6  18  -1    0.00    2.70
   6  18  -1    4.60    3.60
  -6  18   1    9.00    4.20
   4 -18  -1   56.19    5.30
   4 -18  -1   44.10    3.00
  -4 -18   1   42.40    5.20
   4 -18  -1   55.89    5.10
   4  18  -1   46.90    5.00
   4  18  -1   57.69    5.20
  -4  18   1   51.39    5.80
   4  18  -1   55.99    4.10
   2 -18  -1   34.20    4.30
   2 -18  -1   32.80    4.50
  -2 -18   1   39.20    4.90
  -2 -18   1   34.60    4.70
   2  18  -1   39.90    3.90
  -2  18   1   33.60    3.70
  -2  18   1   23.60    4.50
   2  18  -1   33.30    4.60
   2  18  -1   26.50    4.70
   0 -18  -1   59.29    4.90
   0 -18   1   51.59    5.10
   0 -18  -1   54.79    5.30
   0 -18   1   54.89    5.10
   0  18  -1   55.69    4.90
   0  18  -1   65.19    5.80
   0  18   1   61.39    5.70
   0  18   1   57.69    4.80
   0  18  -1   53.49    4.90
  -2 -18  -1   11.30    4.00
   2 -18   1    9.10    3.50
   2 -18   1    8.50    3.20
  -2  18  -1    9.20    4.10
  -2  18  -1   15.20    3.20
   2  18   1   14.10    3.30
   2  18   1    8.90    3.50
  -4 -18  -1   21.20    4.60
   4 -18   1   19.70    1.90
   4 -18   1   15.70    3.30
   4 -18   1   21.80    4.10
   4  18   1   15.10    3.90
   4  18   1   25.00    4.00
  -4  18  -1   24.30    4.60
  -6 -18  -1   14.80    4.60
   6 -18   1    9.00    3.70
   6  18   1   11.60    4.10
   6  18   1   14.80    3.90
  -6  18  -1    9.30    3.20
   8 -18   1    7.90    3.90
  -8 -18  -1    2.80    4.20
   8  18   1    1.40    2.90
   8  18   1    3.00    3.90
  -8  18  -1    4.10    3.90
  10 -18   1   21.70    4.80
 -10 -18  -1   18.90    5.50
  10 -18   1   14.80    4.90
 -10  18  -1   11.30    4.70
  10  18   1   16.70    5.00
  12 -18   1   -4.10    4.30
 -12 -18  -1   -9.40    4.40
  12 -18   1    6.40    4.60
 -12  18  -1   -3.70    4.00
  12  18   1   -4.00    4.50
  11 -19  -1    4.10    4.90
 -11 -19   1   -5.20    4.70
  11  19  -1    7.60    5.10
  -9 -19   1   30.90    5.90
   9 -19  -1   25.80    4.30
   9  19  -1   24.60    4.50
  -9  19   1   22.00    4.40
  -7 -19   1    0.10    3.00
   7 -19  -1    2.50    3.00
   7  19  -1   -2.50    3.60
   7  19  -1    5.00    3.40
  -7  19   1    1.70    4.20
   5 -19  -1   34.90    4.60
   5 -19  -1   29.60    4.40
  -5 -19   1   30.40    5.10
   5  19  -1   33.90    4.50
  -5  19   1   23.60    5.00
   5  19  -1   32.80    4.90
   3 -19  -1    3.20    2.80
   3 -19  -1   -3.20    2.90
  -3 -19   1   -3.70    3.30
  -3  19   1   -0.30    3.90
   3  19  -1   -2.70    2.50
   3  19  -1   -0.10    3.20
   3  19  -1   -1.60    3.10
   1 -19  -1    1.10    2.80
   1 -19  -1    0.60    3.30
  -1 -19   1    4.50    3.60
  -1 -19   1    5.70    3.50
   1  19  -1    0.30    3.30
   1  19  -1    0.60    3.20
  -1  19   1    5.90    2.70
  -1  19   1   -1.40    3.60
   1  19  -1    0.70    2.60
  -1 -19  -1   15.50    3.40
   1 -19   1   11.10    3.40
  -1 -19  -1   23.90    4.60
   1 -19   1   15.00    4.00
   1  19   1   11.00    3.20
  -1  19  -1   14.20    3.50
  -1  19  -1    9.20    3.40
   1  19   1   16.70    3.30
  -3 -19  -1    7.00    4.10
   3 -19   1    2.50    3.40
   3 -19   1    7.80    3.20
   3  19   1    5.00    3.60
  -3  19  -1   13.10    4.40
   3  19   1    3.00    3.10
  -3  19  -1    6.90    3.40
  -3  19  -1    8.50    3.00
   5 -19   1   -0.10    3.40
   5 -19   1    7.40    3.10
  -5 -19  -1   13.20    4.50
   5  19   1   11.60    3.80
  -5  19  -1    2.80    3.50
   5  19   1    1.70    3.30
   7 -19   1   38.10    5.20
  -7 -19  -1   28.40    4.60
  -7  19  -1   25.90    5.10
   7  19   1   38.10    4.70
   7  19   1   30.30    5.10
  -9 -19  -1    0.10    4.40
   9 -19   1   -8.30    3.60
   9  19   1    3.60    4.30
  -9  19  -1   -2.30    3.80
  11 -19   1    4.40    4.70
  11 -19   1   -2.30    4.10
 -11 -19  -1   -2.20    5.00
 -11  19  -1    1.30    4.30
  11  19   1    5.00    4.90
  10 -20  -1    7.90    5.30
 -10 -20   1    3.90    5.10
  10  20  -1    6.40    4.80
  -8 -20   1   -4.20    4.50
  -8  20   1    4.40    4.60
   8  20  -1    4.70    4.30
  -6 -20   1    0.10    4.30
   6 -20  -1    3.10    3.00
   6  20  -1    7.00    3.40
  -6  20   1    9.60    4.50
   6  20  -1    2.10    3.80
  -4 -20   1   17.30    4.60
   4 -20  -1   15.40    4.10
   4 -20  -1   13.60    3.50
  -4  20   1   18.50    4.80
   4  20  -1   12.80    4.00
   4  20  -1   16.20    4.20
   2 -20  -1    0.40    2.80
   2 -20  -1    0.00    3.30
  -2 -20   1    4.10    3.60
  -2 -20   1   -4.90    3.30
   2  20  -1   -1.00    2.40
  -2  20   1   -1.50    3.80
   2  20  -1    4.70    3.40
   2  20  -1    1.60    3.40
   0 -20   1    2.80    3.50
   0 -20  -1    1.80    3.50
   0 -20   1    0.10    3.40
   0 -20  -1    0.90    3.60
   0  20  -1   -1.20    3.50
   0  20  -1    1.70    3.00
   0  20  -1   -3.10    2.90
   0  20   1    7.40    3.50
   0  20   1   -0.60    3.70
  -2 -20  -1    3.90    3.10
   2 -20   1    2.50    3.20
   2 -20   1    0.10    3.30
  -2 -20  -1    0.00    4.00
  -2  20  -1   -4.60    3.40
   2  20   1    6.70    3.70
  -2  20  -1   -3.30    2.90
   2  20   1   -6.70    3.30
  -2  20  -1    0.40    3.70
   4 -20   1    5.40    3.70
  -4 -20  -1   -1.80    3.80
   4 -20   1    3.00    3.60
   4  20   1   -0.40    4.10
  -4  20  -1   -1.80    3.80
   4  20   1   -2.00    3.30
  -4  20  -1   -2.70    3.10
   6 -20   1   -4.10    3.40
  -6 -20  -1   -1.40    4.30
  -6  20  -1   -2.10    3.50
   6  20   1   -1.80    3.50
   6  20   1   -5.30    3.20
   8 -20   1    2.20    4.10
  -8 -20  -1    0.90    4.50
  -8  20  -1   -3.40    3.80
   8  20   1    3.40    4.20
 -10 -20  -1   -9.10    4.50
  10 -20   1   -4.80    3.80
  10  20   1    1.90    4.50
 -10  20  -1   -8.80    3.70
  -9 -21   1   12.60    5.60
   9  21  -1    3.30    4.70
  -7 -21   1   -3.70    4.40
   7  21  -1    7.30    4.40
  -7  21   1    1.80    3.30
  -5 -21   1    4.70    4.40
   5  21  -1   12.30    3.90
   5  21  -1    8.00    4.10
  -5  21   1   17.40    5.10
   3 -21  -1    1.60    3.70
   3 -21  -1   -2.20    3.40
  -3 -21   1   -5.50    3.40
  -3 -21   1   -3.10    3.70
  -3  21   1   -6.30    4.00
   3  21  -1   11.90    4.70
   3  21  -1    3.20    3.80
   1 -21  -1   14.70    4.30
  -1 -21   1   14.00    4.40
   1 -21  -1   15.30    3.70
  -1 -21   1   17.40    4.50
   1  21  -1   21.20    4.30
  -1  21   1   13.50    4.70
   1  21  -1    8.90    3.80
   1  21  -1   21.50    4.00
   1 -21   1   19.60    4.50
   1 -21   1   23.10    4.40
  -1 -21  -1   23.40    5.00
  -1 -21  -1   23.50    4.60
  -1  21  -1   18.70    3.90
  -1  21  -1   20.50    4.10
   1  21   1   26.20    5.00
  -1  21  -1   21.90    5.10
   1  21   1   23.20    4.90
   3 -21   1    5.70    3.50
   3 -21   1    9.90    4.60
  -3 -21  -1    7.80    4.40
   3  21   1    5.80    4.00
  -3  21  -1   -0.20    3.30
  -3  21  -1   14.90    5.10
   3  21   1    0.70    4.00
   5 -21   1   -1.70    3.50
  -5 -21  -1    1.50    4.40
   5 -21   1    1.20    3.80
   5  21   1    3.20    3.80
  -5  21  -1    4.60    3.90
   5  21   1    2.60    4.60
   7 -21   1   -5.30    3.70
  -7 -21  -1   -0.20    4.60
  -7  21  -1   -1.00    3.60
   7  21   1   -4.00    3.90
   7  21   1   -1.00    3.50
  -9 -21  -1   -5.90    4.40
   9 -21   1   -3.30    4.10
   9  21   1   -4.40    4.30
  -9  21  -1   -2.90    4.00
  -8 -22   1   10.90    5.50
   8  22  -1    6.20    4.90
  -8  22   1   11.30    4.30
  -6 -22   1    4.60    4.60
   6  22  -1    2.00    3.40
   6  22  -1    2.20    4.20
  -6  22   1   -1.30    4.40
  -4 -22   1   -2.00    3.90
  -4 -22   1    5.80    4.40
   4 -22  -1    0.60    3.80
   4  22  -1   -3.30    4.60
   4  22  -1    1.30    3.70
  -4  22   1    9.30    4.90
  -2 -22   1    4.00    4.10
  -2 -22   1    4.30    4.10
   2 -22  -1   -1.90    3.70
   2  22  -1   -4.10    3.70
  -2  22   1   -0.90    4.10
   2  22  -1    0.90    3.60
   0 -22   1   10.10    4.40
   0 -22   1    4.70    4.00
   0 -22  -1   11.50    4.40
   0  22  -1   10.20    4.00
   0  22  -1   16.90    4.90
   0  22   1   12.80    4.70
   0  22  -1    5.70    3.40
   2 -22   1   10.00    3.80
   2 -22   1    7.00    4.10
  -2 -22  -1   -3.50    3.20
  -2 -22  -1    6.10    4.50
   2  22   1    4.90    4.30
  -2  22  -1    8.10    4.80
  -2  22  -1    1.90    3.40
   4 -22   1   13.00    4.30
   4 -22   1    0.70    3.50
  -4 -22  -1    0.40    4.60
  -4  22  -1    0.50    3.60
   4  22   1    1.70    4.10
   4  22   1   -2.70    3.50
   6 -22   1    2.00    4.10
  -6 -22  -1   -3.00    4.30
  -6  22  -1   -7.90    3.50
   6  22   1    0.40    3.90
   6  22   1    3.70    3.90
  -5 -23   1    3.00    4.80
   5  23  -1   -1.80    4.20
   5  23  -1    1.40    4.70
  -5  23   1   11.80    4.20
  -3 -23   1   36.20    5.80
   3 -23  -1   35.90    3.10
   3 -23  -1   40.60    5.80
  -3 -23   1   33.40    5.80
   3  23  -1   33.70    5.70
   3  23  -1   40.50    5.70
  -3  23   1   37.90    6.30
   1 -23  -1    9.60    4.30
  -1 -23   1   10.20    4.60
  -1 -23   1   15.50    4.80
   1  23  -1    0.50    4.20
  -1  23   1   12.80    5.10
   1 -23   1   10.50    4.30
   1 -23   1    6.40    4.00
  -1 -23  -1   15.90    5.00
   1  23   1    9.70    4.60
  -1  23  -1    2.50    3.50
  -1  23  -1    9.00    4.80
   3 -23   1    6.50    4.30
   3 -23   1    4.20    4.50
  -3 -23  -1    2.60    4.60
  -3  23  -1    0.20    3.50
   3  23   1   -1.50    4.20
  -5 -23  -1    0.30    4.70
   5 -23   1    2.10    4.10
  -5  23  -1   -4.70    3.70
   5  23   1    3.10    4.20
   5  23   1    3.70    5.00
  -4 -24   1   -5.30    5.30
  -4 -24   1   10.00    5.10
   4 -24  -1    7.80    4.40
   4  24  -1   11.50    4.60
  -4  24   1   12.20    5.40
   4  24  -1    3.10    4.60
  -2 -24   1   -1.80    4.10
   2 -24  -1    1.30    4.40
  -2 -24   1   -6.10    4.10
  -2  24   1   -2.50    4.60
   2  24  -1    3.00    4.40
   0 -24  -1    4.10    4.50
   0 -24   1   -2.00    3.80
   0 -24   1    1.00    5.20
   0  24   1   -0.50    4.50
   0  24  -1    3.50    4.70
   2 -24   1    3.80    4.20
  -2 -24  -1   -0.60    4.30
   2 -24   1   -2.20    3.60
   2  24   1   -1.80    4.40
  -2  24  -1   -4.30    3.30
  18   0  -2   18.10    5.20
 -18   0   2    5.50    3.40
  18   0  -2   12.60    4.00
  16   0  -2   11.90    3.60
  16   0  -2   10.30    4.40
  16   0  -2   17.60    4.40
 -16   0   2   19.90    3.70
 -14   0   2   11.30    3.00
  14   0  -2    6.00    3.10
  14   0  -2   11.20    3.80
 -14   0   2    9.90    2.60
  12   0  -2    5.40    2.70
 -12   0   2   11.90    2.80
  12   0  -2   12.80    3.30
  10   0  -2   14.50    2.90
 -10   0   2   13.90    2.60
  10   0  -2   11.70    2.70
  10   0  -2   14.50    1.20
   8   0  -2  147.89    5.50
  -8   0   2  147.19    5.40
   8   0  -2  152.98    5.50
   8   0  -2  151.88    3.20
   6   0  -2   80.59    4.00
   6   0  -2   78.69    3.20
   6   0  -2   81.09    2.10
   6   0  -2   79.79    3.70
  -6   0   2   79.09    2.10
   4   0  -2 2209.18   33.80
   4   0  -2 2233.78   32.30
  -4   0   2 2201.58   32.20
   4   0  -2 2249.97   33.20
   4   0  -2 2207.78   32.80
  -4   0   2 2170.58   33.10
  -2   0   2  368.16    6.80
   2   0  -2  348.57    6.20
  -2   0   2  357.46    6.20
   2   0  -2  350.36    6.40
   2   0  -2  357.56    6.90
  -2   0   2  343.97    6.60
  -2   0   2  351.66    6.40
   0   0   2  319.67    5.80
   0   0   2  319.37    5.60
   0   0  -2  322.47    5.80
   0   0  -2  330.57    6.50
   0   0   2  334.57    5.00
   0   0  -2  315.27    5.50
  -2   0  -2    5.10    0.80
   2   0   2    5.50    0.80
  -2   0  -2    3.40    1.70
  -2   0  -2    5.20    1.60
   2   0   2    5.80    1.30
   2   0   2    4.30    1.60
  -4   0  -2   16.50    1.30
   4   0   2   18.50    1.50
   4   0   2   16.10    2.20
  -4   0  -2   15.80    2.00
  -6   0  -2  324.67    7.60
  -6   0  -2  329.37    6.50
   6   0   2  327.77    8.30
   6   0   2  332.97    5.80
   8   0   2    6.80    1.30
  -8   0  -2    7.40    1.60
  -8   0  -2    5.10    1.80
   8   0   2    2.70    2.30
 -10   0  -2    1.90    1.40
 -10   0  -2    2.20    2.00
  10   0   2    0.50    2.80
  10   0   2    0.90    1.30
  12   0   2  168.08    8.00
 -12   0  -2  156.78    5.80
 -12   0  -2  142.09    6.10
  14   0   2   -1.10    2.50
 -14   0  -2    7.20    3.80
  16   0   2    8.40    4.70
  19  -1  -2    4.60    4.90
 -19  -1   2    3.30    5.30
 -17  -1   2    9.00    3.50
  17  -1  -2    7.60    4.50
  17  -1  -2    5.90    3.40
  17   1  -2   15.70    4.90
 -17   1   2    5.90    3.10
  17   1  -2    5.40    3.60
 -15  -1   2   -1.40    2.60
  15  -1  -2    2.20    3.60
  15  -1  -2   -1.30    2.90
  15   1  -2    0.20    3.50
  15   1  -2    0.90    2.90
 -15   1   2   -1.30    2.60
  15   1  -2    5.00    3.90
 -15   1   2   -3.00    2.40
  13  -1  -2    6.80    3.10
  13  -1  -2   -1.50    2.70
 -13  -1   2    0.90    1.90
 -13  -1   2    6.10    2.80
  13   1  -2    8.10    3.00
 -13   1   2    3.90    2.60
  13   1  -2    6.60    3.40
  11  -1  -2   21.70    1.70
 -11  -1   2   20.50    2.60
  11  -1  -2   24.00    3.40
  11  -1  -2   20.70    3.20
 -11   1   2   15.70    2.70
  11   1  -2   21.10    3.20
  11   1  -2   24.10    3.50
   9  -1  -2   56.29    4.00
   9  -1  -2   46.20    2.10
  -9  -1   2   44.60    3.50
   9  -1  -2   50.59    4.10
   9   1  -2   46.80    4.00
   9   1  -2   50.19    3.90
   9   1  -2   49.90    1.20
   7  -1  -2   57.29    3.50
   7  -1  -2   55.29    2.20
   7  -1  -2   57.79    3.90
  -7  -1   2   52.09    3.60
   7   1  -2   54.29    3.20
   7   1  -2   57.39    1.30
   7   1  -2   50.89    3.10
   7   1  -2   60.79    3.30
  -7   1   2   54.29    2.20
   5  -1  -2   91.69    3.40
   5  -1  -2   93.19    4.10
  -5  -1   2   94.29    1.90
   5  -1  -2   93.89    2.70
   5  -1  -2   88.99    2.90
   5   1  -2   86.39    3.60
  -5   1   2   96.49    2.70
   5   1  -2   94.09    3.40
  -5   1   2   97.09    3.40
  -3  -1   2 1091.09   16.80
   3  -1  -2 1084.29   16.60
   3  -1  -2 1051.99   17.40
   3  -1  -2 1076.79   16.20
   3  -1  -2 1054.39   16.40
  -3  -1   2 1082.89   16.20
  -3  -1   2 1109.29   16.80
  -3   1   2 1084.19   16.20
  -3   1   2 1068.79   16.40
  -3   1   2 1075.49   16.50
   3   1  -2 1079.99   16.80
   3   1  -2 1063.19   17.40
  -1  -1   2  103.89    3.10
   1  -1  -2  103.79    3.00
  -1  -1   2  106.69    3.20
   1  -1  -2   99.09    3.00
  -1  -1   2   99.69    3.00
   1   1  -2  106.69    3.30
   1   1  -2  102.59    3.10
  -1   1   2  108.89    3.30
   1   1  -2   95.89    3.00
  -1   1   2  103.99    2.70
  -1   1   2  108.79    3.00
  -1  -1  -2  385.66    6.20
  -1  -1  -2  386.46    6.70
   1  -1   2  395.56    6.00
   1  -1   2  396.76    6.30
  -1  -1  -2  400.16    6.90
   1  -1   2  385.76    7.30
  -1  -1  -2  380.36    7.50
   1   1   2  386.66    7.40
  -1   1  -2  400.26    7.40
   1   1   2  393.26    6.70
  -1   1  -2  373.06    7.40
   1   1   2  391.06    6.80
   1   1   2  394.86    7.80
   3  -1   2   70.19    3.10
  -3  -1  -2   65.89    3.10
   3  -1   2   68.99    3.20
   3  -1   2   71.99    1.70
  -3  -1  -2   72.69    2.30
   3  -1   2   70.19    1.50
  -3  -1  -2   69.89    1.40
  -3  -1  -2   68.99    3.20
  -3   1  -2   70.19    1.70
   3   1   2   71.09    2.90
   3   1   2   67.09    2.40
   3   1   2   70.09    3.20
  -3   1  -2   64.19    3.30
  -5  -1  -2  201.08    5.30
  -5  -1  -2  193.98    3.60
  -5  -1  -2  192.68    4.60
   5  -1   2  190.88    5.90
   5  -1   2  194.28    3.70
   5   1   2  190.18    5.40
  -5   1  -2  191.28    4.00
   5   1   2  195.28    4.60
  -5   1  -2  191.88    5.50
   7  -1   2    2.70    2.30
  -7  -1  -2    2.50    1.20
  -7  -1  -2    1.60    0.90
   7  -1   2    2.30    1.10
  -7  -1  -2    1.70    1.50
   7   1   2    1.70    2.10
  -7   1  -2    2.50    1.70
  -7   1  -2    2.70    0.90
  -9  -1  -2    5.10    1.50
   9  -1   2    5.40    2.70
  -9  -1  -2    3.90    1.10
   9  -1   2    3.50    1.30
  -9  -1  -2    5.20    1.90
   9   1   2    4.70    2.60
  -9   1  -2    2.00    1.90
  -9   1  -2    3.80    1.50
  11  -1   2    3.40    2.30
 -11  -1  -2    5.70    2.10
  11  -1   2    3.60    1.50
 -11  -1  -2    5.30    2.20
 -11   1  -2    5.80    2.80
  11   1   2    4.90    3.30
  11   1   2    9.40    2.70
 -11   1  -2    4.50    1.60
 -13  -1  -2    9.70    2.50
  13  -1   2   14.90    3.30
 -13  -1  -2   15.20    2.60
  13   1   2   11.60    3.00
  13   1   2    8.30    3.90
 -13   1  -2   10.00    3.20
 -13   1  -2   13.30    2.50
  15  -1   2    2.50    3.90
  15   1   2    1.30    4.10
  17  -1   2   -2.20    4.50
  17   1   2   -0.70    4.50
 -18  -2   2   -2.10    3.10
  18  -2  -2    3.80    3.40
  18  -2  -2    3.60    4.40
 -18   2   2    0.30    5.50
  18   2  -2    2.90    3.70
  16  -2  -2   -0.10    3.70
  16  -2  -2    8.60    4.20
 -16  -2   2   -1.70    2.80
  16   2  -2    5.10    4.30
  16   2  -2    7.60    3.40
 -16   2   2    6.50    2.90
  16   2  -2   -5.40    3.70
  14  -2  -2   -1.00    3.10
  14  -2  -2   -0.10    3.50
 -14  -2   2    3.10    2.80
  14   2  -2   -2.80    2.60
  14   2  -2    1.20    2.80
  14   2  -2   -1.80    3.20
 -14   2   2    0.90    2.50
  12  -2  -2    0.80    2.60
 -12  -2   2    0.70    1.60
 -12  -2   2    1.70    2.40
  12  -2  -2    0.20    2.70
 -12   2   2    2.30    2.30
  12   2  -2    0.80    2.50
  12   2  -2   -0.20    2.00
  12   2  -2   -3.50    2.50
  10  -2  -2   17.30    2.90
  10  -2  -2    7.90    2.50
 -10  -2   2   11.20    2.50
  10   2  -2   12.70    2.60
  10   2  -2   15.20    2.80
  10   2  -2   12.50    2.40
   8  -2  -2   35.50    3.00
   8  -2  -2   33.80    2.00
  -8  -2   2   30.00    2.90
   8  -2  -2   28.30    3.10
   8   2  -2   33.80    3.10
  -8   2   2   35.00    2.30
   8   2  -2   32.50    2.90
   8   2  -2   36.00    3.20
   6  -2  -2  134.79    3.50
   6  -2  -2  136.99    4.30
  -6  -2   2  131.29    4.80
   6  -2  -2  132.39    5.00
   6   2  -2  142.49    5.00
   6   2  -2  136.59    4.50
  -6   2   2  133.29    3.60
  -4  -2   2  168.68    5.10
  -4  -2   2  188.88    4.00
   4  -2  -2  182.38    4.40
  -4  -2   2  193.08    4.70
   4  -2  -2  189.28    3.70
   4  -2  -2  191.58    5.30
   4  -2  -2  189.68    4.30
  -4  -2   2  186.68    3.40
  -4  -2   2  192.58    5.20
  -4   2   2  193.38    4.30
   4   2  -2  185.08    4.60
  -4   2   2  188.68    4.30
   4   2  -2  189.18    5.30
  -2  -2   2   66.09    2.80
   2  -2  -2   71.39    2.90
  -2  -2   2   70.09    2.80
  -2  -2   2   73.29    2.60
  -2  -2   2   70.19    3.00
   2  -2  -2   70.19    2.70
   2  -2  -2   72.39    1.70
  -2   2   2   72.39    3.00
   2   2  -2   69.99    2.60
  -2   2   2   76.89    3.00
   2   2  -2   69.99    2.90
  -2   2   2   72.59    1.70
   2   2  -2   72.09    3.20
  -2   2   2   71.69    1.70
   0  -2   2   22.40    1.90
   0  -2   2   26.30    1.90
   0  -2   2   21.50    1.80
   0  -2   2   26.60    1.50
   0  -2  -2   24.50    1.70
   0  -2  -2   24.60    1.20
   0  -2  -2   25.80    2.10
   0   2  -2   24.00    2.00
   0   2  -2   26.90    2.10
   0   2   2   20.70    2.00
   0   2   2   27.30    2.10
   0   2   2   26.30    1.20
   0   2  -2   24.60    2.00
   0   2   2   21.50    1.70
  -2  -2  -2   18.50    1.90
   2  -2   2   20.60    2.30
  -2  -2  -2   20.80    1.70
  -2  -2  -2   16.00    1.50
   2   2   2   18.50    1.70
  -2   2  -2   19.40    1.80
   2   2   2   19.00    1.70
   2   2   2   19.20    2.20
   2   2   2   17.00    1.80
  -4  -2  -2   -0.50    1.40
   4  -2   2    1.10    0.80
  -4  -2  -2    2.40    0.80
  -4  -2  -2    2.90    1.10
   4  -2   2    1.50    2.00
  -4   2  -2    1.90    0.50
   4   2   2    1.90    1.30
   4   2   2    2.00    1.60
   4   2   2   -0.10    1.00
  -4   2  -2    0.60    1.60
   4   2   2    1.20    1.70
  -6  -2  -2    7.90    1.70
   6  -2   2    8.50    1.20
   6  -2   2    6.40    2.30
  -6  -2  -2    9.30    1.00
  -6  -2  -2    7.60    1.60
   6   2   2    7.00    2.20
   6   2   2   10.60    2.20
  -6   2  -2   11.30    2.20
  -6   2  -2    8.70    1.10
  -8  -2  -2    3.90    1.70
  -8  -2  -2    6.20    1.20
   8  -2   2    6.90    1.50
   8  -2   2    4.30    2.60
  -8  -2  -2    5.30    1.60
  -8   2  -2    5.70    1.30
  -8   2  -2    7.60    2.20
   8   2   2    6.60    2.50
   8   2   2    4.50    1.80
 -10  -2  -2   29.30    2.80
  10  -2   2   21.30    3.70
 -10  -2  -2   25.40    2.70
  10  -2   2   22.30    2.10
  10   2   2   25.80    2.70
 -10   2  -2   27.60    2.30
  10   2   2   28.20    3.80
 -10   2  -2   24.70    3.10
 -12  -2  -2    4.60    2.40
  12  -2   2    3.30    3.50
 -12  -2  -2    0.10    1.80
 -12   2  -2    2.00    2.40
 -12   2  -2    1.00    1.70
  12   2   2    2.20    3.30
  12   2   2    3.20    2.40
  14  -2   2    6.30    3.00
 -14  -2  -2   12.20    3.10
  14   2   2   14.00    4.40
 -14   2  -2    6.90    3.00
  16  -2   2    1.30    3.40
  16   2   2   12.70    4.90
 -17  -3   2   -2.20    3.00
  17  -3  -2   -0.60    3.90
  17   3  -2   -3.10    3.30
 -17   3   2    4.40    3.00
  15  -3  -2   18.80    4.20
 -15  -3   2   15.50    3.60
  15  -3  -2   16.90    3.70
  15   3  -2   12.00    3.40
  15   3  -2    8.90    3.40
 -15   3   2   14.00    3.70
 -15   3   2   14.50    3.70
 -13  -3   2    4.50    2.70
  13  -3  -2    0.60    2.80
  13  -3  -2   -1.20    2.80
  13   3  -2    2.80    2.50
  13   3  -2    1.70    2.80
  13   3  -2   -0.70    2.60
 -13   3   2   -1.40    2.20
 -11  -3   2   10.00    2.80
 -11  -3   2   16.50    1.80
  11  -3  -2   10.50    2.30
  11  -3  -2   11.40    3.00
  11   3  -2   17.00    3.40
  11   3  -2   19.50    3.10
  11   3  -2   18.10    3.10
  -9  -3   2   14.40    2.50
   9  -3  -2   18.90    2.60
   9  -3  -2   15.70    2.80
   9   3  -2   20.20    2.70
   9   3  -2   22.80    2.90
   7  -3  -2   98.79    4.70
  -7  -3   2   96.49    4.50
   7  -3  -2  106.09    4.00
   7  -3  -2  100.59    4.10
   7   3  -2  104.69    4.30
   7   3  -2   95.09    2.60
  -7   3   2   91.09    3.40
   7   3  -2   91.39    4.50
   5  -3  -2  119.89    3.60
   5  -3  -2  125.19    4.60
  -5  -3   2  116.09    2.00
   5  -3  -2  123.79    3.70
  -5  -3   2  116.79    4.00
  -5  -3   2  123.99    2.90
   5   3  -2  120.49    4.20
   5   3  -2  121.49    4.60
  -5   3   2  115.99    3.60
  -5   3   2  117.69    3.70
  -3  -3   2  249.28    5.70
  -3  -3   2  247.88    5.80
   3  -3  -2  248.78    3.90
   3  -3  -2  238.68    4.50
  -3  -3   2  263.97    4.90
   3  -3  -2  252.97    6.00
   3  -3  -2  258.57    5.60
   3   3  -2  242.28    6.00
   3   3  -2  244.58    5.80
  -3   3   2  254.57    4.70
  -3   3   2  253.17    5.60
   3   3  -2  239.38    4.90
  -1  -3   2  201.68    4.70
  -1  -3   2  192.88    4.20
  -1  -3   2  197.68    4.50
   1  -3  -2  189.48    4.90
   1  -3  -2  201.98    3.60
  -1   3   2  199.98    5.10
  -1   3   2  198.58    5.50
   1   3  -2  193.28    4.60
   1   3  -2  199.38    4.30
   1   3  -2  203.58    5.00
   1  -3   2   20.10    2.30
  -1  -3  -2   16.80    1.80
  -1  -3  -2   18.60    1.40
   1  -3   2   15.70    3.50
  -1  -3  -2   17.40    2.10
   1  -3   2   19.30    1.10
   1   3   2   18.70    1.90
   1   3   2   19.80    2.10
   1   3   2   18.10    1.50
  -1   3  -2   17.90    1.10
  -1   3  -2   20.50    2.10
   1   3   2   19.40    1.50
   3  -3   2  213.28    5.60
  -3  -3  -2  214.58    5.10
  -3  -3  -2  212.88    5.10
  -3  -3  -2  207.98    5.00
  -3   3  -2  206.48    5.40
   3   3   2  213.28    5.00
   3   3   2  215.08    5.20
   3   3   2  220.68    5.60
   3   3   2  219.28    5.00
  -5  -3  -2   42.60    2.90
  -5  -3  -2   42.30    2.70
   5  -3   2   40.00    2.10
  -5  -3  -2   46.70    1.90
   5  -3   2   39.40    3.30
  -5   3  -2   39.50    3.30
   5   3   2   46.00    3.10
   5   3   2   47.50    3.30
  -5   3  -2   40.70    1.50
   5   3   2   42.80    2.30
   7  -3   2  134.09    3.80
   7  -3   2  136.29    5.80
  -7  -3  -2  129.59    3.60
  -7  -3  -2  133.09    4.50
  -7  -3  -2  138.09    4.60
   7   3   2  132.89    5.40
  -7   3  -2  131.79    3.40
  -7   3  -2  131.29    5.30
   7   3   2  131.29    4.70
  -9  -3  -2   37.20    2.90
   9  -3   2   39.80    4.10
   9  -3   2   37.10    2.70
  -9  -3  -2   47.60    3.40
   9   3   2   36.20    3.00
   9   3   2   41.10    4.10
  -9   3  -2   36.40    3.50
  -9   3  -2   36.90    2.30
  11  -3   2   10.90    3.60
 -11  -3  -2    7.90    2.40
  11  -3   2   11.80    2.20
 -11  -3  -2    7.90    2.30
 -11   3  -2   11.70    1.90
  11   3   2   11.00    2.60
 -11   3  -2    6.00    2.60
  11   3   2   13.50    3.50
  13  -3   2   18.70    3.60
 -13  -3  -2   18.30    3.00
 -13   3  -2   11.50    3.20
  13   3   2    6.30    4.00
  15  -3   2    3.10    4.20
 -15   3  -2   -2.20    3.40
  15   3   2   -4.70    3.90
  17  -3   2   -3.50    4.80
  17   3   2   -5.30    4.40
  18  -4  -2    3.40    4.40
 -18  -4   2   -5.60    3.40
  18   4  -2    0.80    3.90
  18   4  -2   -0.40    1.90
  16  -4  -2   -2.00    3.40
  16  -4  -2    1.90    3.30
 -16  -4   2   -0.90    3.10
  16   4  -2    1.60    3.40
 -16   4   2    1.80    3.00
 -16   4   2    0.80    2.70
  14  -4  -2    5.50    3.30
 -14  -4   2    8.40    3.20
  14  -4  -2    5.20    3.20
 -14   4   2    7.70    3.30
  14   4  -2    6.10    3.30
  14   4  -2    9.00    3.20
  12  -4  -2    3.20    2.70
 -12  -4   2   -1.30    2.40
  12  -4  -2    2.60    2.80
  12   4  -2    6.30    3.50
  12   4  -2    7.50    2.90
 -10  -4   2    2.60    2.40
 -10  -4   2    6.10    1.10
  10  -4  -2    2.40    2.60
  10  -4  -2    3.90    2.30
  10   4  -2    1.60    1.70
  10   4  -2    4.00    2.50
   8  -4  -2    7.00    2.40
  -8  -4   2    6.70    1.00
  -8  -4   2    8.00    1.80
   8  -4  -2    9.30    2.00
   8   4  -2   14.70    2.50
   8   4  -2    6.80    2.40
   8   4  -2    9.20    1.30
  -8   4   2    9.00    1.70
  -6  -4   2   11.50    1.00
   6  -4  -2   10.80    1.80
  -6  -4   2   10.90    2.20
   6  -4  -2   11.70    2.30
  -6   4   2   12.60    1.80
   6   4  -2    8.60    2.10
   6   4  -2   11.50    2.40
  -4  -4   2  115.19    2.70
  -4  -4   2  112.39    2.70
  -4  -4   2  113.69    4.20
   4  -4  -2  111.99    3.10
   4  -4  -2  113.49    4.40
  -4   4   2  110.59    3.90
   4   4  -2  111.69    4.20
   4   4  -2  114.69    4.40
   4   4  -2  111.29    2.80
  -4   4   2  119.09    3.20
   2  -4  -2   45.60    2.80
  -2  -4   2   43.70    2.10
   2  -4  -2   45.10    1.40
  -2  -4   2   47.10    2.20
  -2  -4   2   44.90    3.20
  -2  -4   2   45.20    2.60
  -2   4   2   45.20    3.10
   2   4  -2   43.30    2.50
  -2   4   2   44.80    1.50
   2   4  -2   46.20    2.30
   2   4  -2   44.70    3.00
  -2   4   2   45.40    1.00
   0  -4  -2   22.00    1.80
   0  -4  -2   25.80    2.30
   0  -4   2   26.50    2.00
   0  -4   2   28.40    1.70
   0  -4   2   23.70    2.50
   0  -4  -2   28.30    1.20
   0   4   2   29.70    2.10
   0   4  -2   25.40    2.10
   0   4  -2   26.50    1.60
   0   4   2   26.10    2.30
   0   4  -2   26.60    2.50
  -2  -4  -2   33.00    1.90
   2  -4   2   29.60    2.70
  -2  -4  -2   33.90    2.90
   2  -4   2   33.50    1.30
  -2  -4  -2   33.40    2.70
  -2   4  -2   38.00    3.00
   2   4   2   31.50    2.20
  -2   4  -2   30.10    1.40
   2   4   2   29.10    2.30
  -2   4  -2   30.60    1.10
   2   4   2   26.40    2.30
  -4  -4  -2   28.70    2.30
  -4  -4  -2   28.10    2.10
   4  -4   2   27.00    2.90
  -4   4  -2   31.50    2.80
   4   4   2   28.60    2.40
  -4   4  -2   30.40    1.20
   4   4   2   31.10    2.10
  -4   4  -2   31.70    1.50
   4   4   2   31.70    2.50
   6  -4   2    3.90    1.40
  -6  -4  -2    5.80    1.10
  -6  -4  -2    6.30    1.40
  -6  -4  -2    9.00    1.80
   6  -4   2    0.40    2.30
   6   4   2    2.80    2.00
   6   4   2    7.00    1.20
  -6   4  -2    3.50    0.80
   6   4   2    4.00    2.00
  -6   4  -2    7.30    2.10
  -8  -4  -2   25.00    2.40
   8  -4   2   23.50    3.40
  -8  -4  -2   30.50    2.80
   8  -4   2   31.80    2.60
  -8   4  -2   32.10    3.30
   8   4   2   27.80    3.30
  -8   4  -2   28.30    1.80
   8   4   2   31.60    2.70
  10  -4   2    4.80    3.20
 -10  -4  -2   -2.50    1.60
 -10  -4  -2    0.40    1.90
  10  -4   2   -1.10    1.60
 -10   4  -2   -0.30    2.20
  10   4   2   -2.30    1.90
  10   4   2   -1.20    2.80
 -10   4  -2   -0.70    1.10
  12  -4   2   88.99    6.80
 -12  -4  -2   84.59    5.60
  12   4   2   93.89    6.80
  12   4   2   84.29    4.30
 -12   4  -2   71.29    5.60
 -14  -4  -2   -2.30    2.80
  14  -4   2    0.10    3.90
 -14   4  -2    0.60    2.90
  14   4   2    2.90    4.00
  16  -4   2   14.80    4.90
  16   4   2   11.10    5.00
 -17  -5   2    6.50    3.60
  17  -5  -2    0.90    4.10
 -17   5   2   -1.30    4.00
 -17   5   2    1.90    1.50
  17   5  -2    4.30    1.90
  17   5  -2    7.50    4.10
  15  -5  -2   35.50    4.90
  15  -5  -2   34.50    4.50
 -15  -5   2   28.70    4.50
  15   5  -2   33.70    4.90
 -15   5   2   30.70    3.90
  15   5  -2   27.30    2.60
 -13  -5   2    0.60    2.80
  13  -5  -2   -3.40    2.90
  13  -5  -2    0.80    2.80
  13   5  -2   -1.60    1.40
  13   5  -2    6.60    3.00
 -11  -5   2  120.69    6.20
  11  -5  -2  117.79    5.70
  11  -5  -2  120.59    6.20
 -11  -5   2  111.19    3.30
  11   5  -2  112.89    5.90
  11   5  -2  106.69    5.40
  11   5  -2  111.79    3.70
  -9  -5   2   -0.90    2.10
   9  -5  -2    6.10    2.40
   9  -5  -2    4.70    2.10
   9   5  -2    2.00    1.60
   9   5  -2   -2.00    2.10
  -9   5   2   -0.30    1.50
  -7  -5   2   55.39    4.00
   7  -5  -2   47.80    3.50
   7  -5  -2   55.79    4.00
   7   5  -2   60.79    4.00
  -7   5   2   52.69    3.30
   7   5  -2   55.69    4.00
  -5  -5   2    1.80    1.80
   5  -5  -2    0.50    1.40
  -5  -5   2    0.00    0.80
  -5  -5   2    0.40    0.70
   5  -5  -2   -0.60    1.10
   5   5  -2    1.70    1.80
  -5   5   2    2.90    1.40
  -5   5   2   -0.80    1.60
   3  -5  -2   25.90    1.70
  -3  -5   2   27.60    1.80
  -3  -5   2   22.20    2.20
  -3  -5   2   26.20    1.80
   3   5  -2   25.10    2.40
  -3   5   2   27.80    2.40
   3   5  -2   26.80    1.90
  -3   5   2   27.00    1.70
   1  -5  -2  105.29    2.40
  -1  -5   2  110.19    3.50
  -1  -5   2  110.39    3.50
   1  -5  -2  104.09    4.00
  -1  -5   2  103.69    3.30
   1   5  -2  108.49    3.30
  -1   5   2  107.39    4.20
   1   5  -2  104.19    3.50
   1   5  -2  103.19    4.10
  -1  -5  -2   -1.00    0.90
   1  -5   2   -0.90    1.40
  -1  -5  -2    0.00    1.60
   1  -5   2   -0.30    0.80
  -1   5  -2   -0.90    1.60
  -1   5  -2    0.60    0.80
   1   5   2    1.10    1.80
   1   5   2   -0.30    0.60
  -1   5  -2   -0.50    1.90
  -3  -5  -2    1.00    1.20
   3  -5   2   -2.00    1.90
   3   5   2   -0.20    1.40
  -3   5  -2    1.80    0.60
  -3   5  -2   -0.10    1.70
   3   5   2   -0.40    1.60
   3   5   2   -0.80    1.40
   5  -5   2   52.99    4.10
  -5  -5  -2   45.90    2.60
  -5  -5  -2   44.70    3.20
  -5   5  -2   46.00    1.60
   5   5   2   46.60    2.30
   5   5   2   44.50    3.00
  -5   5  -2   45.70    3.70
   5   5   2   48.60    3.40
  -5   5  -2   45.90    1.90
   7  -5   2   59.89    4.60
   7  -5   2   56.29    2.90
  -7  -5  -2   55.59    2.90
  -7  -5  -2   59.09    3.70
  -7   5  -2   55.09    2.10
   7   5   2   60.89    2.70
   7   5   2   63.69    3.40
  -7   5  -2   56.09    2.20
  -7   5  -2   56.79    2.20
   7   5   2   58.69    4.20
  -7   5  -2   59.69    4.30
   9  -5   2   21.20    2.40
  -9  -5  -2   17.20    2.10
  -9  -5  -2   18.40    2.70
   9  -5   2   16.30    3.40
   9   5   2   20.50    3.40
  -9   5  -2   17.50    1.70
  -9   5  -2   16.50    3.10
   9   5   2   14.70    2.10
 -11  -5  -2   12.90    2.40
  11  -5   2    7.50    2.30
  11  -5   2   18.70    3.80
 -11  -5  -2   14.20    2.80
  11   5   2    9.10    3.60
 -11   5  -2   13.50    3.30
 -11   5  -2   11.90    1.70
  11   5   2    7.30    2.20
 -13  -5  -2    4.10    2.60
  13  -5   2   -0.70    3.60
  13   5   2    6.90    3.90
 -13   5  -2   -1.30    2.80
  15  -5   2   13.20    4.80
 -15  -5  -2    7.10    3.80
  15   5   2   11.50    3.60
 -15   5  -2   11.20    3.70
  17  -5   2    2.00    4.90
  17   5   2   -0.70    4.80
 -18  -6   2   -1.00    3.70
  18  -6  -2    4.10    4.50
  18   6  -2    3.80    4.10
  16  -6  -2    0.50    3.60
 -16  -6   2    3.80    3.50
  16  -6  -2    5.30    3.60
 -16   6   2   -1.50    2.50
 -16   6   2    0.10    3.10
  16   6  -2   -1.30    3.20
  14  -6  -2   14.90    3.80
 -14  -6   2   11.70    3.60
  14  -6  -2   13.70    3.60
  14   6  -2    3.30    3.40
 -14   6   2    9.10    2.80
 -12  -6   2    1.20    2.70
  12  -6  -2    1.50    2.60
  12  -6  -2    2.10    2.90
  12   6  -2   -4.70    2.50
  10  -6  -2   12.10    3.00
 -10  -6   2   12.60    2.90
  10  -6  -2   13.50    2.70
  10   6  -2   14.20    3.10
 -10   6   2   12.20    2.40
  -8  -6   2    2.50    2.10
   8  -6  -2    1.00    1.70
   8  -6  -2   -1.40    2.10
  -8   6   2   -2.20    1.60
   8   6  -2   -0.40    2.10
   6  -6  -2    4.20    2.20
   6  -6  -2    7.80    1.70
  -6  -6   2    5.20    1.00
  -6  -6   2    3.20    1.50
   6   6  -2    4.40    1.50
  -6   6   2    1.80    1.80
  -4  -6   2    4.70    1.30
   4  -6  -2    6.20    0.60
  -4  -6   2    6.20    1.50
   4  -6  -2    6.30    1.40
  -4   6   2    5.00    1.90
   4   6  -2    5.20    1.10
  -4   6   2    8.50    1.30
   4   6  -2    4.70    1.50
  -2  -6   2   68.49    3.10
   2  -6  -2   61.49    3.50
   2  -6  -2   65.69    2.20
  -2  -6   2   60.09    3.10
   2   6  -2   64.49    2.70
  -2   6   2   62.69    3.20
   2   6  -2   63.89    3.60
  -2   6   2   61.79    1.80
   0  -6  -2  745.23   13.50
   0  -6   2  739.13   13.80
   0  -6   2  748.93   12.50
   0   6   2  743.53   13.40
   0   6  -2  746.33   12.40
   0   6  -2  736.53   13.10
   0   6  -2  757.32   13.60
  -2  -6  -2   37.90    2.10
   2  -6   2   38.20    3.20
  -2  -6  -2   34.50    2.80
   2  -6   2   39.40    2.00
  -2   6  -2   44.70    3.30
   2   6   2   38.90    3.10
   2   6   2   37.50    1.40
   2   6   2   41.60    2.60
  -2   6  -2   40.90    1.90
  -2   6  -2   42.00    3.30
   4  -6   2  121.59    5.20
  -4  -6  -2  111.39    4.60
  -4   6  -2  117.09    4.60
   4   6   2  116.19    4.30
  -4   6  -2  114.49    2.80
   4   6   2  118.59    4.30
   4   6   2  113.59    3.70
  -6  -6  -2  185.78    6.00
   6  -6   2  200.18    7.00
  -6   6  -2  192.18    4.10
   6   6   2  202.48    6.40
   6   6   2  190.48    5.60
   6   6   2  193.98    4.60
  -6   6  -2  182.18    6.60
  -8  -6  -2   65.19    3.10
  -8  -6  -2   61.89    4.20
   8  -6   2   71.29    5.20
   8   6   2   68.49    3.10
  -8   6  -2   70.99    2.60
   8   6   2   68.09    3.60
  -8   6  -2   69.89    2.60
  -8   6  -2   70.59    2.60
  -8   6  -2   62.49    4.70
   8   6   2   81.39    5.10
 -10  -6  -2    7.80    2.50
 -10  -6  -2    5.60    1.50
  10  -6   2    5.10    3.20
  10  -6   2    7.70    2.20
  10   6   2    6.50    2.10
 -10   6  -2    4.60    2.80
  10   6   2    5.70    2.50
 -10   6  -2    6.40    1.30
 -12  -6  -2   -0.60    2.40
  12  -6   2    2.70    3.50
 -12   6  -2   -6.70    2.60
  12   6   2   -1.80    3.20
  14  -6   2   -1.70    2.60
 -14  -6  -2   -0.60    2.70
 -14   6  -2   -3.30    2.90
  14   6   2   -1.40    2.70
  16  -6   2   28.80    5.70
  16   6   2   32.80    6.00
 -16   6  -2   23.60    4.70
 -17  -7   2    1.10    3.70
  17  -7  -2    2.10    3.90
  17   7  -2   -6.00    3.80
 -17   7   2   -3.00    3.50
 -15  -7   2   -3.40    3.30
  15  -7  -2    3.10    3.40
  15  -7  -2    2.70    3.40
  15   7  -2   -2.40    3.40
 -15   7   2    0.00    2.50
  13  -7  -2   -3.60    2.90
 -13  -7   2    4.40    3.30
  13  -7  -2    2.70    2.90
  13   7  -2    0.20    3.10
  11  -7  -2    2.50    2.50
  11  -7  -2   -2.80    2.70
 -11  -7   2   -2.70    2.60
  11   7  -2    2.70    2.90
   9  -7  -2    7.90    2.20
   9  -7  -2    8.30    2.80
  -9  -7   2    7.90    2.70
   9   7  -2    8.50    2.70
  -9   7   2    9.80    2.40
   7  -7  -2   -0.70    1.50
  -7  -7   2   -0.40    0.70
   7  -7  -2   -1.40    2.20
  -7  -7   2    2.70    2.10
   7   7  -2    1.90    2.10
  -7   7   2    1.70    1.90
   5  -7  -2  127.69    3.90
  -5  -7   2  117.49    4.60
   5  -7  -2  130.99    5.30
   5  -7  -2  131.49    2.80
   5   7  -2  125.99    3.60
   5   7  -2  120.19    4.70
  -5   7   2  122.69    5.00
   5   7  -2  129.09    3.00
  -3  -7   2    1.20    1.60
   3  -7  -2    1.30    1.10
   3  -7  -2    0.40    1.80
  -3   7   2    0.40    0.70
  -3   7   2    1.10    1.20
   3   7  -2   -0.40    1.50
  -3   7   2    1.30    2.00
   3   7  -2    2.70    1.00
   3   7  -2   -2.40    1.80
   1  -7  -2   -0.50    1.00
  -1  -7   2    1.10    1.40
   1  -7  -2   -0.70    1.80
  -1   7   2   -2.10    1.80
   1   7  -2   -1.50    1.30
   1   7  -2   -1.30    1.80
  -1   7   2    0.00    1.00
  -1  -7  -2   14.30    1.50
  -1  -7  -2   12.50    2.20
   1  -7   2   19.40    2.70
   1  -7   2   12.80    1.50
  -1   7  -2   13.20    2.30
  -1   7  -2   14.80    1.60
  -1   7  -2   16.40    2.00
   1   7   2   13.50    2.30
   3  -7   2  121.19    5.20
  -3  -7  -2  110.89    4.80
   3  -7   2  107.59    3.20
  -3   7  -2  116.59    3.10
   3   7   2  115.99    3.90
  -3   7  -2  112.89    4.50
   3   7   2  114.59    2.70
   3   7   2  115.69    4.50
  -5  -7  -2   81.99    4.30
   5  -7   2   73.89    4.80
  -5   7  -2   75.39    4.60
  -5   7  -2   79.09    2.50
   5   7   2   82.49    3.10
   5   7   2   78.09    3.80
   7  -7   2    0.60    1.80
  -7  -7  -2   -0.50    1.90
   7   7   2    2.60    2.30
   7   7   2   -2.20    1.00
   7   7   2   -0.90    1.60
  -7   7  -2   -0.10    2.30
  -7   7  -2   -0.90    0.70
  -9  -7  -2    8.90    2.70
   9  -7   2    9.60    2.10
   9  -7   2   10.10    3.30
  -9   7  -2    9.00    1.30
   9   7   2   10.80    2.30
  -9   7  -2    6.00    2.90
   9   7   2   12.90    3.20
  -9   7  -2    9.30    1.30
 -11  -7  -2   20.30    3.40
  11  -7   2   26.40    4.30
  11  -7   2   25.60    3.10
  11   7   2   18.90    4.00
 -11   7  -2   21.50    3.90
  11   7   2   21.00    2.60
 -13  -7  -2   44.30    5.00
  13  -7   2   42.60    4.80
 -13   7  -2   39.50    5.00
  13   7   2   47.40    5.60
 -15  -7  -2   -3.20    3.70
  15  -7   2   -1.00    4.40
 -15   7  -2   -5.60    3.30
  15   7   2    8.60    4.60
  18  -8  -2   16.10    5.30
 -18  -8   2   18.90    5.00
 -18   8   2    9.00    4.80
 -18   8   2   18.50    2.30
 -16  -8   2    5.90    3.90
  16  -8  -2    2.10    3.70
  16  -8  -2    3.40    4.70
  16   8  -2    1.30    3.90
  14  -8  -2   31.70    4.40
  14  -8  -2   23.40    4.40
 -14  -8   2   29.90    4.60
  14   8  -2   31.30    4.80
  12  -8  -2    7.40    3.40
 -12  -8   2    7.90    3.30
  12  -8  -2   11.50    3.20
  12   8  -2   10.70    3.40
  10  -8  -2  103.09    5.20
 -10  -8   2   95.09    6.10
  10  -8  -2   98.59    6.10
  10   8  -2   95.19    6.10
 -10   8   2   98.29    5.40
   8  -8  -2   58.89    4.20
  -8  -8   2   62.89    2.40
   8  -8  -2   67.59    3.10
  -8  -8   2   64.79    4.80
   8  -8  -2   63.29    4.90
  -8   8   2   74.69    4.60
   8   8  -2   68.59    4.80
   6  -8  -2  344.67    9.20
   6  -8  -2  353.06    6.40
  -6  -8   2  372.66    9.30
   6  -8  -2  355.96    7.80
   6   8  -2  353.46    9.20
  -6   8   2  347.07    9.00
   6   8  -2  353.36    7.10
   4  -8  -2  110.79    2.50
  -4  -8   2  114.89    4.90
   4  -8  -2  110.09    3.60
   4   8  -2  115.79    3.30
  -4   8   2  114.79    3.90
  -4   8   2  121.69    4.70
   4   8  -2  110.39    3.80
   4   8  -2  114.99    5.00
   2  -8  -2  683.43   11.40
  -2  -8   2  663.53   12.60
   2  -8  -2  677.03   13.10
   2   8  -2  657.53   11.90
   2   8  -2  673.73   12.50
   2   8  -2  654.13   13.00
  -2   8   2  669.43   10.90
  -2   8   2  657.53   13.10
   0  -8   2   30.00    2.50
   0  -8  -2   24.60    2.70
   0  -8   2   29.40    3.00
   0   8   2   25.60    2.10
   0   8  -2   28.70    2.80
   0   8  -2   30.20    2.60
   0   8   2   30.60    2.50
  -2  -8  -2  301.37    7.80
   2  -8   2  294.37    8.10
   2  -8   2  293.27    6.50
  -2   8  -2  297.87    6.10
  -2   8  -2  291.77    7.50
   2   8   2  300.97    7.60
  -2   8  -2  290.07    7.70
   4  -8   2  151.08    6.00
  -4  -8  -2  147.69    5.30
   4   8   2  155.98    5.60
   4   8   2  159.68    4.60
  -4   8  -2  154.38    6.00
  -4   8  -2  153.88    3.90
  -6  -8  -2   14.80    2.60
   6  -8   2   12.40    3.10
   6   8   2   13.60    2.20
  -6   8  -2   12.70    1.30
   6   8   2   13.30    1.50
  -6   8  -2   12.00    2.90
   8  -8   2   53.79    4.70
   8  -8   2   54.19    3.70
  -8  -8  -2   49.70    4.20
   8   8   2   56.39    3.30
   8   8   2   48.10    3.90
  -8   8  -2   51.79    4.60
 -10  -8  -2    3.10    2.60
  10  -8   2   -2.90    3.10
  10  -8   2    0.40    1.90
 -10   8  -2    2.50    1.20
  10   8   2    0.50    2.00
 -10   8  -2    3.10    1.10
 -10   8  -2    4.70    3.00
 -12  -8  -2   67.09    5.70
  12  -8   2   59.89    5.90
 -12   8  -2   65.59    5.80
 -14  -8  -2   -2.70    3.10
  14  -8   2   -0.70    2.80
 -14   8  -2   -2.50    3.30
  16  -8   2   11.50    5.20
 -16  -8  -2    2.00    3.50
 -16   8  -2   14.80    4.80
 -17  -9   2   -0.60    3.90
  17  -9  -2   -0.10    3.90
  17   9  -2   -1.80    4.00
 -17   9   2   -1.20    3.90
 -15  -9   2   -6.20    3.30
  15  -9  -2   -0.70    3.60
  15  -9  -2    3.70    3.40
  15   9  -2    2.80    3.70
  13  -9  -2    1.60    2.90
 -13  -9   2    2.90    3.30
  13  -9  -2    5.70    3.60
  13   9  -2   -2.70    3.20
  11  -9  -2    3.10    2.60
 -11  -9   2   -2.20    2.80
  11  -9  -2   -3.80    2.80
  11   9  -2   -3.10    2.80
   9  -9  -2   36.30    3.40
   9  -9  -2   41.10    4.20
  -9  -9   2   50.39    4.30
   9   9  -2   35.50    4.00
  -9   9   2   36.70    3.80
  -7  -9   2    1.40    2.30
   7  -9  -2    0.40    1.00
   7  -9  -2    1.00    1.80
   7  -9  -2   -2.30    1.90
   7   9  -2   -0.70    1.10
  -7   9   2   -0.40    2.10
   7   9  -2    2.50    2.40
   5  -9  -2   87.49    3.60
   5  -9  -2   91.19    2.40
  -5  -9   2   98.89    4.80
  -5   9   2   91.09    4.90
   5   9  -2   93.19    2.80
   5   9  -2   90.39    4.80
   5   9  -2   82.89    3.40
  -3  -9   2   23.10    2.70
   3  -9  -2   19.40    2.70
   3  -9  -2   22.50    1.80
   3  -9  -2   23.40    1.90
   3   9  -2   22.20    2.30
   3   9  -2   22.10    1.90
   3   9  -2   17.20    2.60
  -3   9   2   24.60    1.80
  -3   9   2   21.20    2.90
   1  -9  -2    9.00    2.20
  -1  -9   2    9.50    1.90
   1  -9  -2    6.90    1.50
   1   9  -2    4.70    2.10
   1   9  -2    7.60    2.00
  -1   9   2    3.70    2.20
   1   9  -2    5.60    1.80
  -1   9   2    6.80    1.40
   1  -9   2   39.60    3.50
  -1  -9  -2   33.20    3.10
   1  -9   2   32.50    2.70
   1   9   2   36.60    2.60
  -1   9  -2   27.80    2.90
  -1   9  -2   43.40    3.30
   1   9   2   27.80    2.90
  -3  -9  -2   18.50    2.80
   3  -9   2   16.20    1.70
   3  -9   2    9.40    2.80
   3   9   2   13.70    2.30
  -3   9  -2   15.40    2.80
   3   9   2   13.80    2.40
  -5  -9  -2   25.00    3.20
   5  -9   2   21.80    2.90
  -5   9  -2   24.60    3.40
   5   9   2   26.10    2.10
   5   9   2   25.00    2.70
   7  -9   2   -0.80    2.80
  -7  -9  -2    4.40    2.50
   7   9   2    2.00    1.20
   7   9   2    3.30    1.80
   7   9   2    3.40    1.20
  -7   9  -2    0.80    2.60
   9  -9   2    9.30    2.50
   9  -9   2   11.40    3.60
  -9  -9  -2   13.80    3.20
  -9   9  -2    7.10    2.50
   9   9   2   10.00    2.10
 -11  -9  -2   17.10    3.70
  11  -9   2   15.10    4.10
  11  -9   2   17.10    3.30
 -11   9  -2   17.60    4.00
 -11   9  -2   19.50    1.90
 -13  -9  -2    2.00    3.10
  13  -9   2    2.90    2.90
 -13   9  -2   -3.10    3.20
  15  -9   2   -6.50    3.90
 -15  -9  -2    0.10    4.00
 -15   9  -2   -2.80    3.60
  15   9   2   -2.40    1.90
 -16 -10   2    1.50    4.10
  16 -10  -2    3.30    3.70
  16 -10  -2    3.60    4.10
  16  10  -2   -3.00    4.10
 -14 -10   2   25.90    4.80
  14 -10  -2   20.70    4.70
  14 -10  -2   22.10    4.20
  14  10  -2   16.20    4.50
  12 -10  -2    3.80    2.70
  12 -10  -2    4.90    3.50
 -12 -10   2    1.60    3.40
  12  10  -2    2.20    2.60
 -10 -10   2   27.90    4.10
  10 -10  -2   25.90    3.30
  10 -10  -2   25.20    4.00
 -10  10   2   24.60    3.60
  10  10  -2   23.50    3.30
   8 -10  -2    2.90    1.20
   8 -10  -2    1.40    2.00
  -8 -10   2    0.90    1.90
   8 -10  -2   -2.70    2.60
   8  10  -2    2.90    2.70
   8  10  -2    1.70    1.40
  -8  10   2   -3.90    2.40
   6 -10  -2   36.40    1.70
   6 -10  -2   31.10    2.60
  -6 -10   2   33.50    3.50
   6  10  -2   37.00    3.70
   6  10  -2   37.70    1.70
   6  10  -2   34.90    2.60
  -6  10   2   31.70    3.60
   4 -10  -2   14.60    2.00
  -4 -10   2   14.60    2.60
   4 -10  -2   18.60    1.30
   4 -10  -2   14.10    2.60
   4  10  -2   13.40    2.70
  -4  10   2   16.50    2.90
   4  10  -2   16.70    2.40
   4  10  -2   17.80    1.80
   2 -10  -2   28.70    3.00
   2 -10  -2   31.30    2.30
  -2 -10   2   31.90    2.90
  -2  10   2   29.30    3.30
   2  10  -2   31.20    3.10
  -2  10   2   34.00    2.20
   2  10  -2   31.00    2.70
   2  10  -2   35.20    3.00
   0 -10   2   33.60    3.40
   0 -10   2   29.00    2.60
   0 -10  -2   30.70    3.20
   0  10  -2   39.20    3.10
   0  10  -2   40.60    3.10
   0  10   2   32.70    2.40
   0  10  -2   30.80    3.10
   0  10   2   33.80    3.30
   2 -10   2  120.99    4.50
  -2 -10  -2  118.99    5.40
   2 -10   2  121.89    5.70
  -2  10  -2  119.29    5.40
  -2  10  -2  118.59    5.20
   2  10   2  118.39    4.50
   2  10   2  128.89    5.30
  -4 -10  -2   64.99    4.10
   4 -10   2   71.09    4.30
   4 -10   2   67.19    3.10
   4  10   2   66.49    4.20
   4  10   2   63.69    4.10
  -4  10  -2   64.49    4.70
   6 -10   2   77.79    5.50
  -6 -10  -2   73.89    5.10
  -6  10  -2   72.19    5.30
   6  10   2   82.79    4.40
   6  10   2   82.29    3.80
   8 -10   2   75.19    5.70
  -8 -10  -2   66.69    5.50
  -8  10  -2   75.39    5.80
   8  10   2   71.89    4.20
 -10 -10  -2   30.80    4.10
  10 -10   2   39.40    4.10
  10 -10   2   29.10    4.60
  10  10   2   32.70    3.30
 -10  10  -2   27.30    2.10
 -10  10  -2   39.10    4.90
  10  10   2   27.20    2.40
  12 -10   2   33.10    5.20
 -12 -10  -2   30.10    4.60
 -12  10  -2   33.00    4.90
  12  10   2   27.80    2.50
  14 -10   2   -4.50    3.90
 -14 -10  -2    0.20    3.30
  14  10   2   -0.40    1.90
  14  10   2   -7.70    3.80
 -14  10  -2    0.40    3.70
 -17 -11   2   12.00    4.80
  17 -11  -2    1.80    4.20
  17  11  -2   -7.60    4.10
 -17  11   2   -9.50    3.90
 -15 -11   2    8.10    4.30
  15 -11  -2   10.00    4.50
  15 -11  -2   11.40    3.80
  15  11  -2    2.90    4.20
  13 -11  -2   -0.40    2.90
 -13 -11   2    1.60    3.80
  13 -11  -2   -0.90    3.50
  13  11  -2    1.80    3.70
  11 -11  -2    0.60    3.30
 -11 -11   2    8.80    3.60
  11 -11  -2    7.30    2.90
 -11  11   2    3.30    3.00
  11  11  -2    5.70    3.40
   9 -11  -2    2.00    3.10
   9 -11  -2    2.90    2.70
  -9 -11   2    1.30    2.90
  -9  11   2    1.70    2.80
   9  11  -2    0.30    2.90
  -7 -11   2    5.80    2.80
   7 -11  -2    6.70    2.00
   7 -11  -2    6.00    1.10
   7  11  -2    9.20    1.70
  -7  11   2    7.40    2.90
   7  11  -2    5.50    2.10
   5 -11  -2   19.30    1.50
   5 -11  -2   19.10    2.50
  -5 -11   2   18.00    2.60
  -5  11   2   19.80    3.30
   5  11  -2   14.30    2.90
   5  11  -2   16.90    2.20
   5  11  -2   19.60    1.80
   3 -11  -2   22.10    2.30
  -3 -11   2   24.60    3.00
   3 -11  -2   16.10    2.80
  -3  11   2   17.50    2.60
   3  11  -2   26.10    2.40
   3  11  -2   16.70    2.90
   3  11  -2   23.90    2.70
  -3  11   2   21.70    1.80
   1 -11  -2    1.30    2.20
   1 -11  -2    2.40    1.40
  -1 -11   2    2.70    2.00
  -1  11   2   -0.70    1.60
   1  11  -2   -0.20    1.60
   1  11  -2    2.20    2.20
   1  11  -2    0.10    2.00
  -1  11   2   -0.10    1.20
  -1 -11  -2   22.60    2.70
   1 -11   2   27.30    2.80
   1 -11   2   26.00    3.30
  -1  11  -2   20.00    2.90
  -1  11  -2   28.00    3.10
  -1  11  -2   24.10    3.10
   1  11   2   25.20    3.20
   1  11   2   23.10    2.60
   3 -11   2  121.89    5.50
   3 -11   2  124.89    4.50
  -3 -11  -2  131.79    5.50
  -3  11  -2  121.39    5.40
  -3  11  -2  111.69    5.70
   3  11   2  127.29    5.20
   3  11   2  127.99    5.50
  -5 -11  -2    5.90    2.80
   5 -11   2    9.60    3.00
  -5  11  -2   10.20    3.20
   5  11   2    3.30    2.50
   5  11   2    6.80    2.30
  -7 -11  -2   28.50    4.00
   7 -11   2   42.30    4.50
   7  11   2   36.30    3.30
   7  11   2   30.20    3.90
  -7  11  -2   37.20    4.40
  -9 -11  -2   17.20    3.60
   9 -11   2   26.40    3.40
   9 -11   2   23.00    4.20
   9  11   2   25.50    3.20
   9  11   2   17.30    3.90
  -9  11  -2   19.90    4.00
  11 -11   2   35.20    5.10
  11 -11   2   29.50    3.80
 -11 -11  -2   35.40    4.80
 -11  11  -2   27.60    2.20
  11  11   2   32.30    5.00
 -11  11  -2   32.80    5.00
  13 -11   2   -3.40    3.90
 -13 -11  -2   -3.30    3.20
 -13  11  -2   -1.90    3.60
  13  11   2   -3.30    3.80
 -15 -11  -2    9.10    4.30
  15 -11   2   10.60    4.90
 -15  11  -2    4.00    4.60
  15  11   2    4.20    4.60
  16 -12  -2   -6.00    4.10
 -16 -12   2    2.00    4.50
  16 -12  -2    2.00    4.00
  16  12  -2   -3.50    4.40
  14 -12  -2    1.80    3.20
 -14 -12   2   -3.30    4.00
  14 -12  -2    1.90    4.10
  14  12  -2    6.20    3.30
  12 -12  -2    6.90    3.10
  12 -12  -2   14.60    4.30
 -12 -12   2    5.10    2.80
  12  12  -2    7.10    3.80
  10 -12  -2    1.60    2.50
 -10 -12   2   -0.40    3.20
  10 -12  -2    5.00    3.50
  10  12  -2    0.30    3.10
 -10  12   2   -5.10    2.70
  -8 -12   2   64.59    4.90
   8 -12  -2   59.79    4.10
   8 -12  -2   69.09    5.50
   8  12  -2   55.89    5.00
  -8  12   2   66.89    5.40
   8  12  -2   68.99    3.70
   6 -12  -2   10.40    1.20
   6 -12  -2    9.70    2.10
  -6 -12   2    5.30    2.80
   6  12  -2   10.70    2.30
   6  12  -2    7.70    2.90
  -6  12   2    7.30    3.00
   6  12  -2    8.30    1.40
  -4 -12   2   15.50    2.90
   4 -12  -2    6.50    2.60
   4 -12  -2   14.40    1.50
   4 -12  -2   14.30    2.10
  -4  12   2   11.60    1.50
   4  12  -2   15.50    2.00
   4  12  -2   14.80    2.40
   4  12  -2   13.30    2.40
  -4  12   2   11.80    3.10
   2 -12  -2    6.00    2.50
  -2 -12   2    4.70    2.30
   2 -12  -2    6.60    1.70
   2  12  -2    3.70    2.40
   2  12  -2   10.80    2.50
  -2  12   2    6.80    2.70
   2  12  -2    3.30    2.10
  -2  12   2    5.10    1.70
   0 -12   2   36.80    3.20
   0 -12  -2   39.20    3.80
   0 -12   2   37.10    3.80
   0  12   2   34.70    2.80
   0  12  -2   39.30    3.50
   0  12  -2   42.70    3.80
   0  12   2   37.80    3.80
   0  12  -2   37.80    3.50
   2 -12   2  113.99    5.00
   2 -12   2  117.29    6.10
  -2 -12  -2  111.29    5.30
   2  12   2  112.19    5.10
  -2  12  -2  109.79    5.50
   2  12   2  112.99    5.10
  -2  12  -2  107.39    5.40
  -4 -12  -2   -4.40    2.40
   4 -12   2    1.80    1.60
   4 -12   2    0.50    2.70
   4  12   2   -3.70    2.10
  -4  12  -2    0.60    2.60
   4  12   2    3.10    2.40
   6 -12   2    4.30    3.00
  -6 -12  -2   -0.10    2.90
   6  12   2    1.60    2.70
  -6  12  -2    6.70    3.10
   6  12   2    5.90    2.50
   8 -12   2    9.40    3.70
  -8 -12  -2   12.30    3.50
  -8  12  -2   10.30    3.60
   8  12   2    9.40    2.50
   8  12   2   15.70    3.70
 -10 -12  -2   -1.00    3.20
  10 -12   2    1.60    3.40
  10 -12   2    6.20    3.70
 -10  12  -2    2.40    3.30
  10  12   2   -1.40    2.50
  10  12   2    4.10    2.70
 -12 -12  -2   -3.20    3.30
  12 -12   2    3.00    4.10
  12  12   2    4.40    4.00
 -12  12  -2    1.30    1.60
 -12  12  -2    5.40    3.90
  14 -12   2    3.90    4.60
 -14 -12  -2   -3.30    3.60
  14  12   2   -4.10    4.20
 -14  12  -2   -1.10    3.90
  15 -13  -2    7.20    4.10
  15 -13  -2    6.50    5.50
 -15 -13   2    4.20    4.50
  15  13  -2   -8.90    4.00
  13 -13  -2    3.50    3.20
 -13 -13   2    6.60    4.40
  13 -13  -2    3.20    4.10
  13  13  -2   10.50    4.20
  11 -13  -2   -0.20    3.10
 -11 -13   2   -4.00    3.40
  11 -13  -2   -1.10    3.60
 -11  13   2   -2.70    3.20
  11  13  -2    0.60    3.40
   9 -13  -2   21.30    3.20
   9 -13  -2   29.40    4.50
  -9 -13   2   25.40    4.40
  -9  13   2   31.90    4.40
   9  13  -2   22.40    4.10
   9  13  -2   26.50    2.50
  -7 -13   2    0.50    2.90
   7 -13  -2   -0.60    1.90
  -7  13   2    0.90    3.00
   7  13  -2    2.30    3.00
   7  13  -2   -1.40    1.60
   5 -13  -2   65.29    4.10
  -5 -13   2   66.59    5.40
   5  13  -2   63.59    4.20
   5  13  -2   69.59    5.40
   5  13  -2   64.89    3.40
  -5  13   2   67.29    4.90
   3 -13  -2   17.10    2.50
   3 -13  -2   11.20    2.90
  -3 -13   2   19.70    3.20
   3  13  -2   15.20    2.50
   3  13  -2   17.50    3.10
  -3  13   2   19.60    2.10
  -3  13   2   16.90    3.30
   3  13  -2   16.50    2.80
   1 -13  -2   15.10    3.10
  -1 -13   2   20.50    3.40
  -1 -13   2   16.30    2.90
   1 -13  -2   20.00    2.60
   1  13  -2   21.10    3.20
  -1  13   2   19.40    2.10
  -1  13   2   23.00    3.50
   1  13  -2   24.40    2.90
   1  13  -2   25.50    3.40
   1 -13   2    6.90    2.90
   1 -13   2    5.00    2.20
  -1 -13  -2    3.40    2.70
   1  13   2    8.70    2.90
  -1  13  -2    1.80    2.30
  -1  13  -2    5.00    3.10
   1  13   2    4.00    2.20
  -1  13  -2    5.20    2.60
   3 -13   2    1.30    1.80
  -3 -13  -2    0.40    2.70
   3 -13   2   -2.30    2.60
   3  13   2    0.60    2.50
   3  13   2    1.50    2.10
  -3  13  -2    2.20    2.40
  -3  13  -2   -2.90    2.40
  -5 -13  -2   24.00    3.90
   5 -13   2   23.10    3.90
   5  13   2   20.40    3.40
  -5  13  -2   24.20    4.00
   5  13   2   19.30    3.20
   7 -13   2    1.00    3.10
  -7 -13  -2   -0.20    3.20
   7  13   2   -4.40    2.20
  -7  13  -2    2.90    3.00
   7  13   2    1.00    3.10
  -9 -13  -2   40.10    5.00
   9 -13   2   42.20    5.20
  -9  13  -2   39.60    5.10
   9  13   2   36.00    4.00
   9  13   2   31.50    4.70
  11 -13   2    7.40    3.30
 -11 -13  -2    3.80    3.60
  11 -13   2    2.50    3.80
 -11  13  -2    8.10    4.00
 -11  13  -2    4.10    1.70
  11  13   2    0.90    3.90
  13 -13   2    3.40    4.50
 -13 -13  -2    3.20    4.20
  13  13   2   -1.50    3.00
 -13  13  -2    5.70    4.10
  14 -14  -2    3.20    4.50
  14 -14  -2    2.20    3.50
 -14 -14   2   -0.40    4.30
  14  14  -2    7.90    4.50
  12 -14  -2    2.40    3.00
  12 -14  -2    9.50    4.30
 -12 -14   2   -0.50    4.00
  12  14  -2    7.30    4.20
 -10 -14   2   -2.60    3.60
  10 -14  -2   -2.30    2.50
  10 -14  -2   -3.80    3.30
 -10  14   2    2.30    3.50
  10  14  -2   -6.50    3.20
   8 -14  -2   -0.20    2.70
  -8 -14   2    6.70    3.40
   8  14  -2    3.90    2.20
  -8  14   2    4.60    3.50
   8  14  -2   16.40    3.90
   6 -14  -2    0.80    2.10
  -6 -14   2    2.10    3.00
   6  14  -2   -2.40    2.80
   6  14  -2   -2.00    1.80
   6  14  -2   -0.50    1.10
  -6  14   2   -3.70    2.90
   4 -14  -2    4.90    2.80
   4 -14  -2    1.00    1.70
  -4 -14   2   -1.40    2.60
   4 -14  -2    3.60    1.40
   4  14  -2    5.70    3.10
   4  14  -2    5.00    2.40
  -4  14   2    5.80    2.40
   4  14  -2    3.90    1.90
  -4  14   2    0.00    1.50
   2 -14  -2   -1.90    2.50
   2 -14  -2   -1.10    2.00
  -2 -14   2    2.20    2.50
  -2  14   2    3.10    1.80
   2  14  -2    0.10    1.70
  -2  14   2   -1.10    2.80
   2  14  -2    3.10    2.00
   2  14  -2    4.80    2.80
   0 -14  -2    1.90    2.80
   0 -14  -2    1.60    2.10
   0 -14   2   -2.40    2.60
   0 -14   2    1.60    2.30
   0  14  -2   -2.10    2.40
   0  14   2    1.40    1.70
   0  14  -2   -0.20    2.10
   0  14   2   -1.00    2.70
   0  14  -2   -6.30    2.20
   2 -14   2    3.70    2.30
   2 -14   2    3.00    3.00
  -2 -14  -2   -0.30    2.80
   2  14   2   -2.80    2.60
  -2  14  -2   -2.60    2.50
  -2  14  -2   -1.40    2.40
   2  14   2    0.60    2.00
  -2  14  -2    7.10    2.70
   4 -14   2   30.90    1.80
   4 -14   2   31.70    3.30
   4 -14   2   28.70    4.20
  -4 -14  -2   25.20    5.00
  -4  14  -2   29.90    4.10
   4  14   2   32.80    3.70
   4  14   2   38.20    4.00
  -6 -14  -2   69.99    5.50
   6 -14   2   72.99    5.70
  -6  14  -2   59.89    5.50
   6  14   2   59.09    4.90
   6  14   2   66.19    5.20
   8 -14   2   -1.00    3.50
  -8 -14  -2    1.70    3.50
  -8  14  -2   -2.10    3.20
   8  14   2   -0.40    3.30
   8  14   2   -0.30    3.00
  10 -14   2   19.20    4.40
 -10 -14  -2   21.30    4.50
  10 -14   2   13.40    4.40
 -10  14  -2   10.80    3.30
  10  14   2   11.90    4.30
  12 -14   2   -4.00    4.10
 -12 -14  -2   -6.80    3.50
  12  14   2   -1.20    4.10
 -12  14  -2    2.40    1.60
 -12  14  -2    7.80    4.30
 -14 -14  -2    7.70    4.50
  14 -14   2    5.50    4.90
  14  14   2    9.40    5.10
 -14  14  -2    1.80    4.50
  15 -15  -2   21.40    4.90
 -15 -15   2    6.10    5.30
  15 -15  -2    7.70    5.10
  15  15  -2    3.40    4.60
  13 -15  -2   -1.20    4.20
  13 -15  -2   -0.90    3.10
 -13 -15   2   -9.60    3.90
  13  15  -2    4.10    4.30
  11 -15  -2   11.60    4.50
 -11 -15   2   11.30    4.50
  11 -15  -2   13.90    3.40
  11  15  -2   10.90    4.30
 -11  15   2   20.30    4.60
   9 -15  -2    8.60    4.20
   9 -15  -2   10.80    2.90
  -9 -15   2   15.60    4.30
  -9  15   2   11.60    4.00
   9  15  -2    8.30    4.00
   7 -15  -2   52.49    4.30
  -7 -15   2   60.89    5.10
  -7  15   2   64.59    5.80
   7  15  -2   64.99    4.50
   7  15  -2   72.09    5.90
  -5 -15   2   26.70    4.10
   5 -15  -2   22.10    2.80
   5  15  -2   24.90    4.00
   5  15  -2   26.90    3.40
   5  15  -2   23.40    2.50
  -5  15   2   20.30    4.00
   3 -15  -2   59.09    5.00
  -3 -15   2   59.79    4.90
   3 -15  -2   61.49    4.30
   3  15  -2   61.99    5.10
   3  15  -2   66.19    5.10
   3  15  -2   58.19    4.30
  -3  15   2   70.59    3.70
  -3  15   2   66.69    5.40
   1 -15  -2    1.50    2.80
  -1 -15   2    6.80    2.80
   1 -15  -2    3.10    2.40
  -1 -15   2    1.10    3.00
  -1  15   2   -0.20    3.00
  -1  15   2    1.70    2.10
   1  15  -2    1.40    2.70
   1  15  -2    2.40    2.20
   1  15  -2    5.10    2.80
  -1 -15  -2   10.40    3.40
   1 -15   2   12.60    3.40
   1 -15   2    7.00    2.60
  -1  15  -2    9.00    3.00
  -1  15  -2   14.00    3.40
   1  15   2   10.50    2.50
   1  15   2   11.30    3.30
  -1  15  -2    9.10    3.00
   3 -15   2    0.30    3.00
  -3 -15  -2    3.90    3.30
   3 -15   2    6.10    2.40
  -3  15  -2   13.20    3.00
   3  15   2    6.70    3.10
  -3  15  -2   10.80    3.20
   3  15   2    9.10    2.80
  -5 -15  -2   20.90    4.20
   5 -15   2   17.10    3.90
   5 -15   2   24.80    2.90
  -5  15  -2   26.80    4.20
   5  15   2   18.80    3.60
   5  15   2   23.50    3.70
   7 -15   2   36.20    4.90
  -7 -15  -2   42.20    5.30
  -7  15  -2   32.10    4.20
   7  15   2   43.40    4.60
   7  15   2   27.20    4.30
   9 -15   2    5.90    3.90
  -9 -15  -2   12.70    4.40
  -9  15  -2    7.40    3.90
   9  15   2   12.00    3.10
   9  15   2    5.00    3.90
  11 -15   2   -4.90    3.70
  11 -15   2   -7.60    3.10
 -11 -15  -2    0.20    3.80
 -11  15  -2    1.60    1.60
 -11  15  -2    0.30    2.70
  11  15   2   -0.30    4.10
 -13 -15  -2    4.10    4.40
  13 -15   2    1.80    4.50
  13  15   2    3.50    4.70
 -13  15  -2    5.90    4.50
 -14 -16   2   11.90    5.60
  14 -16  -2   16.20    5.60
  14  16  -2   12.70    5.10
  12 -16  -2    1.20    3.20
  12 -16  -2   -0.60    3.00
 -12 -16   2   -1.60    4.30
  12  16  -2    1.70    4.30
 -10 -16   2    4.40    4.10
  10 -16  -2    7.60    4.30
  10 -16  -2    2.70    2.80
 -10  16   2    2.90    4.10
  10  16  -2   11.40    4.30
  -8 -16   2   14.10    4.30
   8 -16  -2   18.50    3.20
   8  16  -2   28.40    3.20
  -8  16   2   23.50    4.70
   8  16  -2   18.70    4.40
   6 -16  -2    0.00    2.10
  -6 -16   2    4.30    3.50
  -6  16   2   -3.10    2.30
   6  16  -2    4.70    3.40
   6  16  -2    1.00    2.30
   4 -16  -2    3.30    3.10
  -4 -16   2   12.50    3.50
   4 -16  -2    4.50    1.50
   4 -16  -2    6.40    2.70
  -4  16   2    3.10    3.50
   4  16  -2    5.60    3.30
   4  16  -2   10.10    3.50
   4  16  -2    4.90    1.90
  -4  16   2    5.50    2.30
  -2 -16   2   12.00    3.40
   2 -16  -2   12.70    2.90
   2 -16  -2   13.30    3.30
  -2  16   2   12.20    3.00
  -2  16   2   13.90    2.50
   2  16  -2    8.80    3.30
   2  16  -2   12.60    3.40
   2  16  -2   15.00    2.70
   0 -16  -2   27.00    3.40
   0 -16   2   25.40    4.20
   0 -16  -2   25.70    4.10
   0 -16   2   25.00    3.90
   0  16   2   31.50    3.20
   0  16  -2   26.10    3.60
   0  16  -2   26.20    3.90
   0  16   2   25.70    4.20
   0  16  -2   22.00    3.90
   2 -16   2   83.99    5.30
  -2 -16  -2   91.09    5.80
   2 -16   2   79.79    6.20
   2  16   2   89.19    5.70
  -2  16  -2   87.69    6.00
   2  16   2   82.59    6.20
  -2  16  -2   76.49    6.20
   4 -16   2   -3.60    3.00
  -4 -16  -2   -3.10    3.20
   4 -16   2    1.90    2.20
   4 -16   2    2.10    1.10
   4  16   2    3.70    3.10
  -4  16  -2    1.40    3.10
   4  16   2   -1.80    2.50
   6 -16   2   41.10    4.50
  -6 -16  -2   46.10    5.40
  -6  16  -2   42.90    5.20
   6  16   2   40.60    4.60
   6  16   2   51.69    4.80
  -8 -16  -2    4.40    4.00
   8 -16   2   -0.10    3.60
   8  16   2    5.10    3.90
  -8  16  -2    4.50    3.60
   8  16   2   -0.30    3.40
  10 -16   2    1.30    4.10
  10 -16   2    7.50    4.00
 -10 -16  -2    6.50    4.50
 -10  16  -2    9.50    4.20
  10  16   2    0.30    4.20
  12 -16   2   -2.40    4.30
 -12 -16  -2   -3.10    4.20
 -12  16  -2   -0.40    1.50
  12  16   2   -5.20    4.10
 -12  16  -2   -2.10    4.20
 -13 -17   2    3.40    4.90
  13 -17  -2   -1.70    4.60
  13  17  -2    5.00    4.70
  11 -17  -2   -0.90    4.20
 -11 -17   2    2.50    4.60
  11 -17  -2    0.20    3.00
 -11  17   2   -1.50    4.10
  11  17  -2   -5.80    4.00
   9 -17  -2   -1.50    2.50
   9 -17  -2   -0.60    4.10
  -9 -17   2   -0.80    3.90
   9  17  -2   -1.80    2.60
  -9  17   2    0.60    4.00
   7 -17  -2   -0.30    2.90
  -7 -17   2    3.00    3.70
   7  17  -2    4.10    3.80
   7  17  -2    1.70    2.40
  -7  17   2    1.50    3.80
  -5 -17   2    2.80    3.50
   5 -17  -2    5.80    2.40
   5 -17  -2    3.80    3.30
   5  17  -2    3.30    3.50
   5  17  -2    2.60    2.80
  -5  17   2    6.60    3.80
   3 -17  -2   31.90    3.40
  -3 -17   2   24.40    4.30
   3 -17  -2   20.40    3.90
   3  17  -2   31.80    4.20
  -3  17   2   22.20    4.40
   3  17  -2   29.90    4.40
   3  17  -2   31.40    3.30
   1 -17  -2   42.20    4.00
   1 -17  -2   34.60    4.60
  -1 -17   2   35.90    4.20
  -1 -17   2   46.70    5.00
  -1  17   2   37.70    3.60
   1  17  -2   38.40    4.60
   1  17  -2   44.10    4.70
  -1  17   2   44.60    4.50
   1  17  -2   43.20    4.10
   1 -17   2   32.00    4.00
  -1 -17  -2   31.70    4.60
   1 -17   2   38.90    4.80
  -1  17  -2   37.80    4.40
  -1  17  -2   36.20    4.30
   1  17   2   36.40    3.70
  -1  17  -2   37.50    4.70
   1  17   2   41.50    4.30
   3 -17   2    2.70    3.30
   3 -17   2    3.10    2.50
  -3 -17  -2   -3.60    3.20
   3  17   2   -0.20    3.10
  -3  17  -2   -1.60    2.60
   3  17   2    2.70    2.70
  -3  17  -2    4.40    3.00
  -5 -17  -2    8.40    4.00
   5 -17   2   -2.70    2.70
   5 -17   2   -2.50    3.30
   5  17   2    0.10    3.70
  -5  17  -2    9.00    3.60
   5  17   2    3.90    3.40
  -7 -17  -2   -1.40    3.80
   7 -17   2    9.20    4.00
  -7  17  -2   -0.40    3.40
   7  17   2    2.70    3.10
   7  17   2    0.00    3.50
   9 -17   2    3.40    4.00
  -9 -17  -2    7.10    4.50
   9  17   2    1.00    3.80
  -9  17  -2   -0.90    3.60
 -11 -17  -2    0.80    3.20
  11 -17   2    1.00    4.30
  11 -17   2    2.10    4.20
 -11  17  -2   -4.00    3.80
  11  17   2   -5.20    4.10
 -11  17  -2    2.50    1.70
  12 -18  -2    1.90    3.50
 -12 -18   2   -1.50    4.60
  12  18  -2    1.00    4.70
 -10 -18   2    6.60    4.70
  10 -18  -2   -1.50    4.40
  10  18  -2    7.80    4.40
 -10  18   2   -2.50    4.00
   8 -18  -2   10.90    3.60
  -8 -18   2    7.40    4.50
   8  18  -2    8.90    4.20
  -8  18   2    3.50    4.20
  -6 -18   2    6.80    3.90
   6 -18  -2    6.00    2.70
  -6  18   2   -0.30    3.90
   6  18  -2    8.30    3.00
   6  18  -2    6.60    3.90
   4 -18  -2    3.20    3.20
  -4 -18   2    4.00    3.70
   4 -18  -2    2.70    2.40
   4 -18  -2    1.30    1.40
   4  18  -2    2.10    3.00
   4  18  -2   -3.30    3.30
   4  18  -2    3.60    2.40
  -4  18   2    3.40    3.80
  -2 -18   2   -1.20    3.00
  -2 -18   2    6.30    3.60
   2 -18  -2    1.80    3.40
   2 -18  -2    5.60    2.40
  -2  18   2    4.90    3.80
   2  18  -2    6.70    3.40
   2  18  -2    3.00    2.50
   2  18  -2   -1.80    3.90
   0 -18   2   10.80    3.70
   0 -18  -2    5.90    2.50
   0 -18  -2    6.90    3.60
   0 -18   2   -0.30    2.90
   0  18  -2    4.50    3.50
   0  18  -2    3.40    3.20
   0  18  -2    8.50    2.90
   0  18   2    2.30    3.50
   0  18   2    2.20    2.70
   2 -18   2   10.00    2.90
  -2 -18  -2    9.10    3.90
   2 -18   2    7.10    3.70
  -2  18  -2    2.30    3.00
   2  18   2    3.90    3.50
  -2  18  -2    5.90    3.20
   2  18   2    1.40    2.60
   4 -18   2   22.30    4.40
   4 -18   2    8.90    3.40
  -4 -18  -2    7.80    4.10
   4  18   2   17.10    3.70
   4  18   2   16.70    4.00
  -4  18  -2   15.00    3.90
   6 -18   2   11.00    4.70
  -6 -18  -2    5.60    4.10
  -6  18  -2   12.60    4.10
   6  18   2    9.10    3.90
   6  18   2    3.00    3.40
  -8 -18  -2    5.20    4.40
   8 -18   2    3.20    4.00
   8  18   2    4.40    3.40
   8  18   2    7.40    4.10
  -8  18  -2    7.40    4.00
  10 -18   2    0.40    4.10
 -10 -18  -2    0.10    4.60
  10  18   2   -2.90    4.20
 -10  18  -2    4.90    4.10
  11 -19  -2   23.60    5.80
 -11 -19   2   24.00    5.90
  11  19  -2   24.90    5.70
  -9 -19   2    2.00    4.50
   9 -19  -2    0.60    4.40
  -9  19   2   -6.20    4.10
   9  19  -2    5.70    4.80
  -7 -19   2   10.20    4.50
  -7  19   2    9.90    4.70
   7  19  -2   12.30    3.40
   7  19  -2    6.50    4.20
  -5 -19   2    8.30    4.10
   5 -19  -2   13.40    3.20
   5  19  -2    4.00    3.80
  -5  19   2   12.10    4.60
   5  19  -2   10.90    3.40
  -3 -19   2    3.10    3.60
  -3 -19   2    6.50    3.80
   3 -19  -2    5.70    3.50
   3 -19  -2    7.10    2.60
   3  19  -2    5.30    3.50
  -3  19   2   -3.40    3.90
   3  19  -2    6.60    2.50
   3  19  -2    5.90    3.40
  -1 -19   2    8.90    3.40
  -1 -19   2    7.10    3.90
   1 -19  -2    3.40    3.10
   1 -19  -2    3.80    3.60
   1  19  -2    5.50    4.10
   1  19  -2   -3.40    2.40
  -1  19   2    5.70    4.00
   1  19  -2   -1.20    3.20
   1 -19   2    2.00    2.90
  -1 -19  -2   -1.20    3.40
  -1 -19  -2    0.70    3.00
   1 -19   2    0.20    3.60
   1  19   2    2.80    3.70
  -1  19  -2   -2.00    3.00
  -1  19  -2    7.70    3.10
   1  19   2   -1.40    3.00
   3 -19   2   10.40    3.80
  -3 -19  -2    8.30    4.40
   3 -19   2   17.90    3.50
   3  19   2    8.60    3.90
  -3  19  -2   12.20    3.70
  -3  19  -2   12.90    3.80
   3  19   2   11.90    4.00
  -5 -19  -2    1.60    3.90
   5 -19   2    3.30    3.60
   5  19   2    2.80    3.30
  -5  19  -2    0.00    3.30
   5  19   2    3.30    3.60
  -7 -19  -2    0.80    4.30
   7 -19   2   -2.40    3.80
   7  19   2    5.80    4.00
  -7  19  -2    3.20    3.80
   7  19   2    5.80    3.60
   9 -19   2    2.90    4.40
  -9 -19  -2    9.90    5.00
  -9  19  -2   -1.30    4.10
   9  19   2   -0.20    4.10
  10 -20  -2    6.90    5.20
 -10 -20   2    3.00    4.80
  10  20  -2   11.00    5.20
 -10  20   2    5.70    4.60
  -8 -20   2    2.70    4.70
   8  20  -2   11.50    3.80
  -8  20   2   12.40    5.00
  -6 -20   2    8.40    4.50
  -6  20   2    5.30    3.40
   6  20  -2    4.70    4.00
   6  20  -2    3.00    3.20
  -4 -20   2   27.10    5.00
   4 -20  -2   23.20    4.70
   4  20  -2   31.00    4.70
   4  20  -2   37.40    5.90
  -4  20   2   26.40    5.30
  -2 -20   2    9.40    4.00
  -2 -20   2    8.30    4.10
   2 -20  -2    7.60    3.90
  -2  20   2    8.30    4.40
   2  20  -2   15.10    4.20
   2  20  -2   16.50    3.30
   2  20  -2    8.10    4.60
   0 -20  -2   20.80    3.40
   0 -20   2   22.00    4.20
   0 -20  -2   28.70    5.10
   0 -20   2   11.60    4.30
   0  20  -2   23.10    4.80
   0  20   2   14.60    4.70
   0  20  -2   21.60    3.90
  -2 -20  -2   -0.80    3.40
   2 -20   2    4.70    3.10
   2 -20   2   -5.50    3.30
  -2 -20  -2   -3.70    3.70
   2  20   2    7.30    3.10
  -2  20  -2   -4.10    2.70
   2  20   2    4.20    4.00
  -2  20  -2   10.80    4.20
   4 -20   2   70.89    6.60
   4 -20   2   79.09    6.00
  -4 -20  -2   71.29    7.10
   4  20   2   70.19    5.90
   4  20   2   78.99    6.60
  -4  20  -2   64.19    6.30
  -6 -20  -2   -2.40    4.10
   6 -20   2   -4.20    3.80
   6  20   2   -5.00    4.20
  -6  20  -2   -0.60    3.50
   6  20   2    5.80    3.80
  -8 -20  -2    1.40    4.70
   8 -20   2   10.50    4.80
  -8  20  -2    2.80    4.20
   8  20   2    8.50    4.40
   9 -21  -2   -1.30    4.80
  -9 -21   2    2.50    5.00
  -9  21   2    0.20    3.30
   9  21  -2   -7.50    4.20
  -7 -21   2    5.80    4.70
  -7  21   2    7.10    4.90
   7  21  -2    5.20    4.50
  -5 -21   2   -1.40    4.20
   5  21  -2    2.40    4.20
   5  21  -2    3.70    4.30
  -5  21   2    2.40    4.50
  -3 -21   2    3.50    3.80
   3 -21  -2    3.70    1.80
  -3 -21   2    2.40    4.00
   3 -21  -2   -0.50    3.70
  -3  21   2    4.90    4.40
   3  21  -2    0.30    3.60
   3  21  -2    2.30    4.00
  -1 -21   2   14.60    4.30
  -1 -21   2   16.20    4.50
   1 -21  -2   18.90    4.80
   1  21  -2    9.00    3.80
  -1  21   2   13.80    4.70
   1  21  -2   22.70    4.50
   1 -21   2    5.90    4.10
  -1 -21  -2    2.20    4.10
   1 -21   2   -0.30    3.20
  -1  21  -2    1.70    3.50
   1  21   2    4.00    4.20
  -1  21  -2   -4.20    2.80
   3 -21   2   24.60    5.00
  -3 -21  -2   11.20    4.80
   3 -21   2   24.30    4.10
  -3  21  -2   21.90    4.50
   3  21   2   18.00    4.70
   3  21   2   26.00    4.30
  -5 -21  -2    3.70    4.50
   5 -21   2   -0.60    3.80
  -5  21  -2   -5.60    3.30
   5  21   2    8.70    4.30
   5  21   2    8.70    4.00
   7 -21   2   40.10    6.00
  -7 -21  -2   43.30    6.90
  -7  21  -2   38.40    5.90
   7  21   2   25.80    5.50
   7  21   2   38.50    5.80
  -8 -22   2   -1.70    5.00
   8  22  -2    6.50    4.80
  -8  22   2    3.30    5.10
  -6 -22   2   14.40    5.30
  -6  22   2   12.00    5.10
   6  22  -2    4.10    4.60
  -4 -22   2   -0.60    4.10
  -4 -22   2    1.80    4.30
   4 -22  -2    0.90    3.90
  -4  22   2    3.10    4.80
   4  22  -2   -6.00    3.70
   2 -22  -2   15.50    5.00
  -2 -22   2    9.30    4.40
  -2 -22   2   19.10    5.00
  -2  22   2   11.80    5.10
   2  22  -2    2.10    3.90
   0 -22   2   -0.90    3.60
   0 -22  -2    6.10    4.50
   0 -22   2    9.30    4.40
   0  22   2    8.50    4.70
   0  22  -2    0.50    3.10
   0  22  -2    4.80    3.90
  -2 -22  -2    3.40    4.30
   2 -22   2    8.30    4.40
   2 -22   2    3.70    4.10
  -2  22  -2    5.40    3.60
   2  22   2    7.30    4.40
  -4 -22  -2   12.50    5.00
   4 -22   2    7.10    4.40
   4  22   2    8.50    4.40
  -4  22  -2    5.60    3.80
   4  22   2   17.50    7.70
  -6 -22  -2   -1.80    4.70
   6 -22   2    1.00    5.30
  -6  22  -2   -3.20    3.70
   6  22   2   -2.10    3.90
   6  22   2    3.10    4.00
  -5 -23   2    6.90    4.70
  -5 -23   2   -1.40    3.20
  -5  23   2   -6.80    4.70
   5  23  -2    4.70    4.60
   3 -23  -2    0.10    4.10
   3 -23  -2    0.90    2.10
  -3 -23   2   -6.80    3.90
  -3 -23   2    2.10    4.50
   3  23  -2    3.50    4.30
  -3  23   2   -4.10    4.70
   1 -23  -2    2.20    4.30
  -1 -23   2    5.50    4.30
  -1 -23   2    7.10    4.60
  -1  23   2    7.20    5.00
   1  23  -2    2.00    4.90
  -1 -23  -2    1.20    4.30
   1 -23   2   10.70    4.00
   1 -23   2    6.20    4.50
  -1  23  -2    1.70    4.20
   1  23   2   12.10    4.90
  -3 -23  -2    2.90    4.70
   3 -23   2    1.10    4.30
   3  23   2   -9.60    3.90
  -3  23  -2    0.30    3.60
  -5 -23  -2   28.60    6.30
   5 -23   2   31.50    5.80
   5  23   2   35.10    5.70
  -5  23  -2   19.60    5.10
   2 -24  -2   54.79    6.80
  -2 -24   2   61.09    7.10
  -2 -24   2   62.99    7.20
   2  24  -2   65.69    7.10
  -2  24   2   55.99    7.30
   0 -24   2   -3.90    3.70
   0 -24  -2    1.10    4.40
   0 -24   2    3.90    4.50
   0  24   2    0.40    4.60
  -2 -24  -2   20.80    5.70
   2 -24   2   35.90    6.20
   2  24   2   24.00    5.80
  -2  24  -2   22.90    4.90
 -18   0   3    1.60    3.30
  18   0  -3   -4.70    3.10
  16   0  -3   -0.30    3.70
 -16   0   3   -2.30    2.90
  16   0  -3    0.10    2.70
  16   0  -3   -9.80    2.90
  14   0  -3   -2.80    2.90
 -14   0   3    0.50    2.70
  14   0  -3   -2.70    2.30
  14   0  -3   -1.00    3.10
 -12   0   3   -0.70    2.30
  12   0  -3    1.20    2.70
  12   0  -3    0.70    2.80
  12   0  -3   -0.40    2.50
  10   0  -3    0.50    2.50
  10   0  -3    0.60    2.20
 -10   0   3    0.10    2.00
  10   0  -3    0.80    0.80
  10   0  -3   -0.10    1.60
   8   0  -3    1.00    1.70
   8   0  -3   -0.50    1.40
  -8   0   3    0.00    0.70
   8   0  -3   -1.20    1.80
   8   0  -3    0.50    0.90
   6   0  -3    1.60    1.20
   6   0  -3   -0.50    0.60
  -6   0   3    0.00    0.80
   6   0  -3    0.50    1.50
   6   0  -3    0.00    1.10
  -4   0   3    2.20    1.60
   4   0  -3   -0.40    1.10
   4   0  -3   -0.90    2.00
  -4   0   3    0.10    1.00
  -4   0   3    0.20    1.10
   4   0  -3   -0.10    1.10
  -4   0   3    0.30    1.10
  -2   0   3    2.40    1.80
   2   0  -3   -0.50    1.90
  -2   0   3   -0.10    1.10
  -2   0   3    1.90    1.60
  -2   0   3    0.90    1.30
   2   0  -3    3.80    1.70
   2   0  -3   -1.10    1.30
   0   0  -3   -0.90    1.00
   0   0   3    1.30    1.10
   0   0   3    0.10    1.20
   0   0  -3   -3.00    1.90
   0   0  -3    0.00    1.20
  -2   0  -3   -0.20    1.40
   2   0   3   -0.20    0.80
   2   0   3    2.40    1.70
  -2   0  -3    0.20    0.80
  -2   0  -3    0.10    0.50
   2   0   3    0.00    0.50
  -2   0  -3   -2.20    1.80
  -4   0  -3    2.90    1.80
  -4   0  -3    1.30    0.80
   4   0   3    2.00    1.80
   4   0   3    0.20    0.80
  -6   0  -3    0.70    1.70
   6   0   3    0.80    1.00
  -6   0  -3    0.60    0.90
   6   0   3   -0.10    2.10
  -8   0  -3   -2.10    1.10
  -8   0  -3   -0.50    1.80
   8   0   3   -2.60    2.40
 -10   0  -3    1.10    2.20
  10   0   3   -4.00    2.90
 -10   0  -3    0.20    1.50
 -12   0  -3   -1.90    1.60
  12   0   3   -3.40    2.20
 -12   0  -3    2.90    2.50
  14   0   3   -3.20    3.60
  16   0   3    7.50    4.80
 -19  -1   3    0.80    3.30
  19   1  -3    3.70    2.00
 -19   1   3    7.30    3.90
  19   1  -3   -5.70    4.20
 -17  -1   3    1.40    3.30
  17  -1  -3    5.40    3.80
  17  -1  -3   -2.50    3.80
  17  -1  -3   -0.40    2.80
  17   1  -3    4.40    3.30
  17   1  -3    2.30    3.60
 -17   1   3    4.40    3.20
  15  -1  -3   -1.80    3.20
  15  -1  -3   -1.50    2.90
  15  -1  -3    0.70    3.40
 -15  -1   3   -2.20    2.70
  15   1  -3    2.50    3.40
 -15   1   3    1.00    2.70
  15   1  -3    3.40    2.80
  15   1  -3   -0.40    3.40
  13  -1  -3   10.00    3.30
 -13  -1   3    4.30    2.80
  13  -1  -3    4.70    3.10
  13  -1  -3   -1.70    2.00
  13   1  -3    1.70    3.00
  13   1  -3    4.40    2.50
  13   1  -3    0.60    3.00
 -13   1   3    6.10    2.80
 -11  -1   3    8.80    2.70
  11  -1  -3    5.00    2.00
  11  -1  -3    5.20    2.60
  11  -1  -3    7.00    1.20
  11  -1  -3    2.50    2.80
  11   1  -3    4.50    2.60
  11   1  -3    2.90    2.80
 -11   1   3    7.40    2.60
  11   1  -3    8.40    2.30
   9  -1  -3   24.50    3.20
   9  -1  -3   20.60    1.60
  -9  -1   3   17.80    2.70
   9  -1  -3   19.70    2.70
   9  -1  -3   21.90    2.30
   9   1  -3   18.00    2.40
  -9   1   3   20.00    1.70
   9   1  -3   15.80    3.00
   7  -1  -3  208.78    6.70
   7  -1  -3  207.88    5.10
   7  -1  -3  202.78    5.80
   7  -1  -3  207.08    4.60
  -7  -1   3  202.88    3.70
   7   1  -3  212.08    4.20
  -7   1   3  208.48    4.60
   7   1  -3  203.08    5.60
   7   1  -3  212.28    6.80
  -5  -1   3   46.30    2.70
   5  -1  -3   47.80    1.50
   5  -1  -3   46.90    2.40
   5  -1  -3   47.00    2.30
   5  -1  -3   55.59    3.90
  -5  -1   3   45.60    1.90
   5   1  -3   43.80    2.60
   5   1  -3   40.80    3.20
  -5   1   3   46.90    2.40
  -5   1   3   48.20    2.50
   3  -1  -3  202.98    4.30
  -3  -1   3  203.18    4.80
  -3  -1   3  212.88    4.90
  -3  -1   3  225.68    5.30
   3  -1  -3  211.18    5.10
   3  -1  -3  207.18    5.60
   3   1  -3  211.68    5.30
  -3   1   3  205.38    5.00
   3   1  -3  202.88    5.60
   3   1  -3  207.28    5.00
  -3   1   3  209.18    5.40
  -3   1   3  203.58    4.30
   1  -1  -3  534.15   10.00
   1  -1  -3  527.45    9.40
  -1  -1   3  525.65    9.40
  -1  -1   3  521.25    9.90
   1  -1  -3  514.15   10.10
  -1  -1   3  532.95    9.60
  -1  -1   3  539.05    9.40
  -1   1   3  531.75    9.20
  -1   1   3  525.35    8.60
   1   1  -3  532.25    9.40
  -1   1   3  529.25   10.10
   1   1  -3  536.15   10.10
   1   1  -3  525.35    9.70
  -1   1   3  542.85    9.30
   1  -1   3    7.60    1.80
  -1  -1  -3    6.20    1.20
  -1  -1  -3    6.30    2.10
  -1  -1  -3    6.20    1.00
   1  -1   3    6.10    0.90
  -1  -1  -3    6.30    1.40
   1  -1   3    8.60    1.10
   1   1   3    6.20    2.20
  -1   1  -3    5.20    1.00
   1   1   3    6.00    2.10
   1   1   3    9.80    1.40
  -1   1  -3    8.80    1.80
   1   1   3    6.60    1.30
  -1   1  -3    7.40    2.10
  -3  -1  -3    1.80    1.80
  -3  -1  -3    0.60    1.00
   3  -1   3    0.30    1.30
   3  -1   3    2.10    0.60
   3  -1   3    1.90    0.40
  -3   1  -3   -1.00    1.70
  -3   1  -3    1.70    0.60
   3   1   3    1.60    1.00
   3   1   3    2.30    1.60
   5  -1   3   10.30    2.40
  -5  -1  -3   11.50    2.20
  -5  -1  -3   13.30    1.40
  -5   1  -3   13.20    2.30
   5   1   3   10.80    1.40
   5   1   3   13.30    2.40
  -5   1  -3   11.60    1.00
  -7  -1  -3   -0.40    1.70
   7  -1   3    5.00    2.50
  -7  -1  -3    3.30    1.30
  -7   1  -3    2.30    1.00
   7   1   3    0.30    2.20
  -7   1  -3    0.60    1.90
  -9  -1  -3   35.40    3.60
   9  -1   3   32.20    3.50
  -9  -1  -3   40.30    3.00
  -9   1  -3   34.20    3.40
   9   1   3   36.30    4.10
  -9   1  -3   33.70    2.40
  11  -1   3    1.30    3.30
 -11  -1  -3    1.30    1.80
 -11  -1  -3    0.60    2.20
  11   1   3    3.20    2.50
  11   1   3    2.90    3.10
 -11   1  -3   -1.30    2.20
 -11   1  -3   -2.00    1.40
 -13  -1  -3   12.60    2.90
  13  -1   3    5.90    4.00
 -13   1  -3   13.20    3.20
  13   1   3   13.00    3.50
  13   1   3    6.80    4.00
  15  -1   3    4.20    4.30
  15   1   3    1.20    4.10
  17  -1   3   13.60    5.50
  17   1   3    2.70    4.90
  18  -2  -3    0.00    4.50
  18  -2  -3    0.70    3.10
 -18  -2   3    4.70    3.50
  18   2  -3    6.40    3.80
 -18   2   3    1.20    3.90
  18   2  -3   -2.00    1.90
  16  -2  -3   -0.10    3.50
 -16  -2   3   -0.50    3.10
  16  -2  -3    0.60    3.70
  16  -2  -3    0.00    3.10
 -16   2   3   -1.50    3.40
  16   2  -3   -3.00    2.80
  16   2  -3    2.80    3.40
  14  -2  -3   12.20    3.60
  14  -2  -3   15.60    2.90
 -14  -2   3   12.70    3.40
  14  -2  -3   22.70    4.00
  14   2  -3   20.60    4.00
  14   2  -3   11.00    3.20
 -14   2   3   14.50    3.30
  12  -2  -3    8.80    2.60
 -12  -2   3    3.60    2.80
  12  -2  -3    8.50    3.20
  12  -2  -3    9.20    3.00
  12   2  -3    9.60    3.20
 -12   2   3   13.20    3.00
  12   2  -3   12.10    2.80
  10  -2  -3    1.40    2.10
  10  -2  -3    2.80    2.60
  10  -2  -3    0.40    1.50
 -10  -2   3    1.40    1.70
  10  -2  -3    1.50    1.20
  10   2  -3   -1.20    1.80
  10   2  -3    3.90    2.60
   8  -2  -3    1.20    1.70
  -8  -2   3   -1.80    1.90
   8  -2  -3    1.20    2.40
   8  -2  -3   -0.80    1.10
   8  -2  -3    1.30    1.20
   8   2  -3    1.00    0.90
   8   2  -3   -1.70    1.50
  -8   2   3    4.20    1.30
   8   2  -3    0.60    1.70
   6  -2  -3    5.40    2.30
   6  -2  -3    9.20    1.20
  -6  -2   3   10.50    0.80
   6  -2  -3    9.30    1.40
   6  -2  -3   10.40    1.70
  -6  -2   3   10.60    1.50
  -6  -2   3    5.50    2.00
  -6   2   3   11.10    1.40
   6   2  -3   11.60    2.50
   6   2  -3   13.90    1.90
  -4  -2   3  355.66    7.20
   4  -2  -3  345.67    7.80
   4  -2  -3  355.26    7.20
   4  -2  -3  354.96    6.30
  -4   2   3  361.16    7.20
  -4   2   3  361.26    6.20
  -4   2   3  359.66    6.50
   4   2  -3  362.36    8.10
   4   2  -3  366.16    7.50
  -2  -2   3   55.09    3.00
   2  -2  -3   57.49    3.20
  -2  -2   3   57.39    2.60
   2  -2  -3   55.09    3.20
  -2  -2   3   55.99    2.90
   2   2  -3   64.09    3.20
   2   2  -3   53.19    3.20
  -2   2   3   58.59    3.00
   2   2  -3   57.39    2.70
  -2   2   3   55.29    2.00
  -2   2   3   58.79    3.30
   0  -2  -3  213.98    5.00
   0  -2   3  217.58    6.40
   0  -2  -3  204.18    4.60
   0  -2   3  214.38    6.20
   0  -2  -3  206.58    5.70
   0  -2  -3  215.78    4.20
   0  -2   3  216.38    5.40
   0  -2   3  206.28    4.60
   0   2  -3  211.28    5.70
   0   2   3  216.28    6.20
   0   2   3  213.58    4.10
   0   2  -3  207.78    5.30
   0   2   3  205.08    5.50
   0   2  -3  220.38    5.40
   0   2   3  210.88    4.70
   0   2  -3  205.68    4.60
  -2  -2  -3  151.98    4.90
   2  -2   3  155.28    5.00
  -2  -2  -3  163.88    3.30
   2  -2   3  161.38    2.60
   2  -2   3  153.08    3.30
  -2  -2  -3  154.08    4.10
  -2  -2  -3  153.98    4.00
   2   2   3  155.68    5.30
   2   2   3  158.88    4.00
  -2   2  -3  155.08    5.20
   2   2   3  154.48    4.20
  -4  -2  -3   10.10    0.80
  -4  -2  -3   13.00    2.10
  -4  -2  -3    9.80    1.60
   4  -2   3   10.00    2.40
  -4   2  -3    9.00    2.20
  -4   2  -3    7.90    0.60
   4   2   3   10.60    2.20
   4   2   3    5.30    1.40
   4   2   3    8.40    1.90
   6  -2   3   -2.00    2.20
  -6  -2  -3    1.60    1.30
  -6  -2  -3    0.20    1.70
   6  -2   3    2.00    0.70
  -6  -2  -3    1.10    0.50
  -6   2  -3    2.00    1.90
   6   2   3    1.60    2.00
  -6   2  -3    0.30    0.70
   6   2   3   -0.80    1.80
  -8  -2  -3    4.00    2.30
  -8  -2  -3    5.40    0.80
   8  -2   3    4.70    1.00
  -8  -2  -3    5.50    1.50
   8  -2   3    1.60    2.70
   8   2   3    4.20    2.50
   8   2   3    5.20    2.30
  -8   2  -3    7.30    2.30
  -8   2  -3    3.60    1.10
  10  -2   3   48.70    4.30
 -10  -2  -3   44.40    3.30
 -10  -2  -3   44.90    3.70
  10   2   3   40.60    4.40
 -10   2  -3   50.79    2.80
  10   2   3   44.50    3.90
 -10   2  -3   46.10    4.20
 -12  -2  -3    6.30    2.50
  12  -2   3    8.30    3.70
 -12  -2  -3    4.80    2.00
  12   2   3    6.50    3.60
  12   2   3   13.80    3.30
 -12   2  -3   10.70    3.00
  14  -2   3    8.60    3.30
 -14   2  -3    4.00    2.90
  14   2   3    1.00    2.80
  16  -2   3   -3.80    4.00
  16   2   3   -5.60    4.10
  19  -3  -3   -3.90    4.40
 -19  -3   3   -0.80    3.60
  19   3  -3   -4.50    3.60
 -17  -3   3   -5.90    3.00
  17  -3  -3   -1.70    3.60
  17  -3  -3   -6.00    3.50
  17  -3  -3    0.10    2.70
  17   3  -3    1.50    3.40
 -17   3   3    2.10    3.20
  17   3  -3    2.00    3.80
  17   3  -3   -1.00    1.60
  15  -3  -3    4.90    3.40
  15  -3  -3    5.70    2.50
  15  -3  -3   10.40    3.80
 -15  -3   3    3.80    3.30
  15   3  -3    6.60    3.60
  15   3  -3    4.50    3.10
 -15   3   3    3.90    2.90
  15   3  -3    2.50    1.70
  13  -3  -3    1.70    2.80
  13  -3  -3    3.70    3.10
 -13  -3   3    2.00    2.60
  13  -3  -3    5.50    2.20
  13   3  -3    9.10    3.20
 -13   3   3    2.60    2.60
  13   3  -3    6.40    2.90
  13   3  -3    5.70    1.50
  11  -3  -3   48.30    4.00
  11  -3  -3   47.60    4.40
  11  -3  -3   44.10    3.50
 -11  -3   3   35.80    3.80
  11   3  -3   46.90    4.30
  11   3  -3   49.20    4.00
  11   3  -3   47.20    2.50
  -9  -3   3    3.50    1.40
  -9  -3   3    2.20    2.10
   9  -3  -3    7.60    2.60
   9  -3  -3    6.10    2.00
   9  -3  -3    0.80    1.50
   9   3  -3    3.10    2.50
  -9   3   3    4.30    1.30
   9   3  -3    5.20    1.60
   7  -3  -3  198.28    6.70
  -7  -3   3  201.88    4.80
  -7  -3   3  194.98    6.40
   7  -3  -3  202.98    5.60
   7  -3  -3  198.58    4.60
   7   3  -3  197.18    6.60
  -7   3   3  188.38    5.00
   7   3  -3  200.88    5.90
  -5  -3   3    2.30    1.40
   5  -3  -3    1.70    2.10
   5  -3  -3   -0.80    0.90
   5  -3  -3    1.00    0.70
  -5  -3   3    3.50    1.80
   5   3  -3   -1.80    1.50
  -5   3   3    1.30    1.30
  -5   3   3    0.00    1.00
   5   3  -3    1.30    2.10
  -3  -3   3    8.40    1.70
   3  -3  -3    6.30    2.00
  -3  -3   3    6.00    1.50
   3  -3  -3    8.30    1.90
  -3   3   3    7.30    1.80
   3   3  -3    8.90    2.10
   3   3  -3    8.20    1.90
  -3   3   3    8.20    0.80
   3   3  -3    7.40    1.60
  -3   3   3    8.00    0.80
  -1  -3   3  490.65    9.00
  -1  -3   3  462.05    8.70
   1  -3  -3  454.55    8.70
  -1  -3   3  467.65    8.20
   1   3  -3  459.15    9.10
  -1   3   3  451.45    9.00
  -1   3   3  463.35    9.30
   1   3  -3  439.76    9.00
  -1   3   3  461.15    6.90
   1  -3   3  105.09    2.30
  -1  -3  -3  105.29    3.00
   1  -3   3  103.19    4.30
   1  -3   3  104.29    3.20
  -1  -3  -3  109.29    4.20
  -1  -3  -3   97.79    3.50
  -1   3  -3  105.89    3.90
   1   3   3  107.39    3.00
   1   3   3  108.69    3.60
   1   3   3  106.79    4.00
   3  -3   3   31.90    3.00
  -3  -3  -3   30.20    2.50
  -3  -3  -3   31.10    2.30
   3   3   3   37.40    2.60
  -3   3  -3   26.70    2.60
   3   3   3   25.10    2.70
  -5  -3  -3  415.26    9.00
  -5  -3  -3  420.56    6.90
  -5  -3  -3  406.36    8.40
   5  -3   3  404.86    9.60
   5   3   3  416.66    9.60
  -5   3  -3  412.06    9.70
   5   3   3  424.36    9.30
  -7  -3  -3    9.30    2.40
   7  -3   3   16.40    3.00
  -7  -3  -3   14.30    1.20
   7  -3   3   12.40    1.30
  -7  -3  -3   14.60    2.10
   7   3   3   12.50    2.70
  -7   3  -3    9.20    2.50
   7   3   3   13.70    2.40
  -7   3  -3   14.20    1.00
  -9  -3  -3   -2.00    2.00
  -9  -3  -3    1.30    1.90
   9  -3   3    0.70    1.30
   9  -3   3   -1.90    2.80
  -9   3  -3    1.20    2.30
   9   3   3    1.90    2.20
   9   3   3   -0.40    2.60
  -9   3  -3    0.70    0.90
  11  -3   3    8.10    3.50
 -11  -3  -3   -0.30    2.30
 -11  -3  -3    2.80    2.00
  11   3   3    2.30    2.40
 -11   3  -3    1.50    2.60
  11   3   3   -1.00    3.20
  13  -3   3    1.70    2.70
 -13  -3  -3    1.10    2.50
 -13   3  -3   -2.80    2.60
  13   3   3   -6.10    3.40
  15  -3   3    2.80    4.20
 -15   3  -3    2.30    3.10
  15   3   3   -1.50    4.10
  18  -4  -3    3.70    4.30
 -18  -4   3   -4.30    3.50
 -18   4   3   -3.00    2.80
  18   4  -3   -3.50    3.50
  16  -4  -3   -1.50    3.40
  16  -4  -3    3.70    3.00
  16  -4  -3    1.70    3.50
 -16  -4   3    5.20    3.50
  16   4  -3   -0.10    3.40
 -16   4   3   -2.50    2.70
  16   4  -3    0.30    3.30
  14  -4  -3    6.00    3.30
  14  -4  -3    3.20    3.40
 -14  -4   3    0.90    3.00
  14  -4  -3    0.60    2.00
  14   4  -3    7.70    1.70
  14   4  -3    5.00    3.00
 -14   4   3    3.70    2.80
  14   4  -3    0.30    3.20
  12  -4  -3   23.00    3.40
  12  -4  -3   19.00    3.70
 -12  -4   3   17.30    3.40
  12   4  -3   14.00    3.20
  12   4  -3   18.90    3.70
 -10  -4   3    2.70    1.30
  10  -4  -3    1.80    2.00
  10  -4  -3   -0.20    2.60
 -10  -4   3    0.10    2.20
  10   4  -3    1.40    2.60
 -10   4   3    2.00    1.40
  10   4  -3   -1.60    2.00
  -8  -4   3   -1.50    1.10
   8  -4  -3   -0.10    1.40
  -8  -4   3    4.40    2.20
   8  -4  -3    3.10    2.40
   8  -4  -3    0.90    0.90
   8   4  -3    0.10    1.90
  -8   4   3    0.50    1.70
   8   4  -3    0.70    2.30
   6  -4  -3  114.59    3.60
  -6  -4   3  112.99    2.50
   6  -4  -3  122.29    5.20
   6  -4  -3  119.29    2.80
  -6  -4   3  115.49    3.30
  -6  -4   3  126.19    5.00
  -6   4   3  121.59    4.20
   6   4  -3  126.19    5.30
   6   4  -3  113.39    4.70
   4  -4  -3   23.80    1.50
  -4  -4   3   20.10    1.80
  -4  -4   3   23.20    2.30
   4  -4  -3   22.30    2.60
   4   4  -3   22.50    2.20
   4   4  -3   22.80    2.40
   4   4  -3   25.50    1.90
  -4   4   3   25.00    1.60
  -4   4   3   20.70    2.20
   2  -4  -3  205.28    5.50
  -2  -4   3  200.58    5.00
  -2  -4   3  206.88    5.10
   2   4  -3  199.28    5.20
  -2   4   3  208.78    5.80
   2   4  -3  204.48    5.40
   0  -4   3  366.66    6.50
   0  -4   3  358.46    7.10
   0  -4   3  364.46    8.20
   0  -4  -3  363.86    7.70
   0  -4  -3  360.86    6.00
   0   4   3  357.96    8.10
   0   4  -3  357.76    7.90
   0   4  -3  359.26    8.00
   0   4   3  357.66    6.00
   2  -4   3   52.19    1.30
  -2  -4  -3   49.99    3.60
   2  -4   3   51.29    3.70
  -2  -4  -3   51.69    2.40
  -2  -4  -3   50.79    3.00
  -2   4  -3   49.60    3.60
   2   4   3   53.29    3.70
   2   4   3   48.50    2.60
  -4  -4  -3   22.00    2.20
   4  -4   3   19.80    2.90
  -4  -4  -3   17.80    2.10
   4   4   3   20.50    2.60
  -4   4  -3   18.50    2.60
   4   4   3   17.80    2.10
   6  -4   3   28.40    2.90
   6  -4   3   30.90    2.00
  -6  -4  -3   40.20    3.30
  -6  -4  -3   35.60    2.90
  -6  -4  -3   32.40    1.90
   6   4   3   27.50    2.80
   6   4   3   36.00    3.20
  -6   4  -3   32.70    0.90
  -6   4  -3   36.20    3.40
  -6   4  -3   32.00    0.80
  -8  -4  -3   -0.50    1.00
   8  -4   3    2.70    1.40
   8  -4   3    1.60    2.70
  -8  -4  -3    1.50    1.70
  -8  -4  -3   -0.50    1.90
  -8   4  -3    0.70    0.70
  -8   4  -3    0.90    2.20
   8   4   3    1.50    2.40
   8   4   3   -3.10    1.80
 -10  -4  -3   25.50    3.00
  10  -4   3   31.00    4.40
  10  -4   3   31.80    2.70
 -10  -4  -3   35.20    3.30
  10   4   3   43.50    4.60
  10   4   3   28.80    3.10
 -10   4  -3   31.60    1.90
 -10   4  -3   26.80    3.70
  12  -4   3    2.90    3.80
 -12  -4  -3    0.80    2.00
  12   4   3    4.00    2.70
  12   4   3   -0.90    3.40
 -12   4  -3   -2.90    2.60
  14  -4   3    6.60    4.30
  14   4   3   -3.30    3.80
 -14   4  -3    4.30    3.90
  16  -4   3    3.90    4.90
  16   4   3    9.80    5.10
  17  -5  -3    2.00    3.90
  17  -5  -3    0.50    3.80
 -17  -5   3   -2.50    3.40
  17   5  -3   -6.30    3.40
 -17   5   3    4.00    3.20
  15  -5  -3    4.70    3.50
  15  -5  -3    6.20    4.50
  15  -5  -3    3.00    2.20
 -15  -5   3   -0.30    3.10
  15   5  -3    0.00    3.10
 -15   5   3    2.00    2.90
  15   5  -3    5.60    3.60
  13  -5  -3    9.60    3.00
 -13  -5   3   10.30    3.20
  13  -5  -3    2.50    3.20
  13   5  -3    6.30    3.40
  13   5  -3    5.30    3.00
  11  -5  -3    0.80    2.20
 -11  -5   3   -0.20    2.60
  11  -5  -3   -0.60    2.90
  11   5  -3    0.70    2.90
 -11   5   3   -0.50    1.60
  11   5  -3   -2.80    2.30
  -9  -5   3   -0.10    0.90
  -9  -5   3    0.30    2.20
   9  -5  -3    0.80    1.70
   9  -5  -3    4.30    2.70
  -9   5   3    4.30    1.70
   9   5  -3    2.60    2.20
   9   5  -3    3.50    1.90
  -7  -5   3   98.09    2.80
   7  -5  -3  105.89    5.20
   7  -5  -3   95.29    3.70
   7  -5  -3  103.49    2.70
  -7  -5   3   95.39    2.00
  -7  -5   3   94.29    4.80
   7   5  -3   99.99    5.10
  -7   5   3   99.89    4.20
   7   5  -3   95.49    4.60
   5  -5  -3   -0.50    1.00
   5  -5  -3   -1.30    1.40
  -5  -5   3   -0.30    1.80
   5  -5  -3    0.80    0.30
  -5  -5   3    2.20    0.90
  -5  -5   3    0.00    1.00
   5   5  -3    3.00    2.20
  -5   5   3    4.80    1.80
   5   5  -3    1.10    1.80
   5   5  -3   -0.80    1.10
  -5   5   3   -0.60    1.20
  -3  -5   3   14.40    1.90
  -3  -5   3   15.90    1.60
   3  -5  -3   17.20    1.00
   3  -5  -3   17.60    2.40
  -3  -5   3   17.40    1.70
  -3   5   3   18.70    2.40
   3   5  -3   16.00    1.80
   3   5  -3   21.20    2.50
  -3   5   3   16.90    1.00
   1  -5  -3   88.69    4.00
  -1  -5   3   84.09    2.90
   1  -5  -3   82.79    1.50
   1   5  -3   80.39    3.60
   1   5  -3   84.29    3.00
  -1   5   3   81.29    3.60
   1   5  -3   74.39    4.10
   1  -5   3  113.29    4.40
   1  -5   3  114.39    2.80
  -1  -5  -3  117.19    4.30
  -1  -5  -3  120.99    3.10
   1   5   3  110.29    4.20
  -1   5  -3  119.59    2.90
  -1   5  -3  113.49    4.60
  -1   5  -3  115.39    4.80
   1   5   3  116.99    3.10
  -3  -5  -3   69.99    3.60
   3  -5   3   64.49    4.30
   3   5   3   68.29    3.90
   3   5   3   61.79    3.00
  -3   5  -3   66.79    4.00
  -5  -5  -3    8.80    1.90
   5  -5   3    3.80    2.50
  -5  -5  -3    8.30    2.00
   5   5   3    8.20    2.00
   5   5   3    4.60    2.00
  -5   5  -3    6.10    2.30
  -7  -5  -3    4.40    1.80
   7  -5   3    3.20    1.40
  -7  -5  -3    6.00    2.00
   7  -5   3    7.90    2.80
  -7  -5  -3    3.20    1.20
  -7   5  -3    4.40    0.60
  -7   5  -3    3.40    2.40
   7   5   3    5.40    2.40
   7   5   3    1.80    2.00
  -7   5  -3    3.20    0.50
   9  -5   3    2.00    3.10
  -9  -5  -3   -1.30    2.30
   9  -5   3    1.90    1.50
  -9  -5  -3   -1.30    1.50
   9   5   3    2.80    2.80
  -9   5  -3    0.80    0.80
   9   5   3   -1.80    1.90
  -9   5  -3    1.70    2.60
 -11  -5  -3   12.20    2.60
 -11  -5  -3    5.30    2.30
  11  -5   3    6.20    3.70
  11   5   3    1.60    3.40
  11   5   3    7.90    2.40
 -11   5  -3    7.70    3.10
 -13  -5  -3    2.50    2.50
  13  -5   3    8.40    4.20
  13   5   3    8.20    4.10
 -13   5  -3    9.00    3.60
  15  -5   3   -3.70    2.80
  15   5   3    3.70    4.50
 -15   5  -3    3.80    4.20
  18  -6  -3    1.80    4.10
 -18  -6   3    6.90    4.20
  18   6  -3    5.10    4.20
  16  -6  -3    5.80    3.80
  16  -6  -3    6.20    3.90
 -16  -6   3    7.70    3.90
 -16   6   3    4.40    3.10
  16   6  -3    8.70    4.00
 -14  -6   3   11.40    3.70
  14  -6  -3   15.00    4.10
  14  -6  -3    7.30    3.30
  14   6  -3   10.40    3.60
  12  -6  -3    0.10    2.40
 -12  -6   3    6.30    3.00
  12  -6  -3    5.10    3.30
  12   6  -3    1.20    2.80
 -10  -6   3   -2.00    2.40
  10  -6  -3    0.20    2.80
  10  -6  -3    1.60    2.00
  10   6  -3   -2.50    2.50
  10   6  -3    2.80    2.40
 -10   6   3    1.20    1.80
  -8  -6   3   38.50    1.50
   8  -6  -3   36.80    3.70
  -8  -6   3   36.70    3.50
   8  -6  -3   40.40    3.00
   8   6  -3   38.30    3.50
  -8   6   3   34.10    3.20
  -6  -6   3   20.20    1.50
   6  -6  -3   19.70    0.90
   6  -6  -3   19.50    1.90
   6  -6  -3   21.10    3.00
  -6  -6   3   19.90    2.70
  -6  -6   3   18.50    1.40
   6   6  -3   18.10    2.70
  -6   6   3   17.20    2.50
   4  -6  -3   56.99    2.00
  -4  -6   3   53.99    2.50
  -4  -6   3   61.49    2.70
   4  -6  -3   55.19    3.90
  -4  -6   3   54.59    3.60
   4   6  -3   62.09    2.90
  -4   6   3   58.59    3.20
  -4   6   3   55.99    2.10
   4   6  -3   53.39    3.80
   2  -6  -3   15.10    0.80
   2  -6  -3   12.50    2.30
  -2  -6   3   15.40    1.90
   2  -6  -3   17.60    1.50
   2   6  -3   19.50    2.60
   2   6  -3   17.30    2.00
  -2   6   3   16.80    2.50
   0  -6   3    9.80    1.30
   0  -6  -3    9.00    1.60
   0  -6  -3   12.40    1.00
   0  -6   3    9.10    2.40
   0   6  -3   14.30    1.50
   0   6  -3    7.50    2.40
   0   6   3   13.60    2.40
   0   6  -3   10.50    2.00
   2  -6   3   40.20    1.90
  -2  -6  -3   46.30    2.40
   2  -6   3   43.90    3.50
  -2  -6  -3   51.69    3.50
  -2   6  -3   41.80    3.30
   2   6   3   43.50    2.60
  -2   6  -3   45.10    1.70
   2   6   3   40.00    2.90
  -4  -6  -3   18.10    2.40
   4  -6   3   21.00    3.20
   4   6   3   24.60    2.70
  -4   6  -3   22.30    0.80
  -4   6  -3   23.60    2.90
   4   6   3   14.20    2.40
  -6  -6  -3    0.30    1.50
  -6  -6  -3    1.80    1.90
   6  -6   3    3.60    2.70
   6   6   3    1.00    2.00
  -6   6  -3    0.60    2.10
   6   6   3    1.10    1.90
  -8  -6  -3    3.40    1.80
   8  -6   3    2.50    1.70
  -8  -6  -3   -0.30    2.00
   8  -6   3   -1.40    2.90
   8   6   3   -0.30    2.50
  -8   6  -3    2.00    2.50
   8   6   3   -1.60    1.80
  -8   6  -3    2.00    0.60
  -8   6  -3    1.50    0.60
  10  -6   3   39.30    4.80
 -10  -6  -3   43.60    3.90
  10  -6   3   47.70    3.20
 -10  -6  -3   35.30    3.00
 -10   6  -3   39.10    4.50
  10   6   3   34.60    3.50
  10   6   3   36.40    4.40
 -12  -6  -3   -0.10    2.40
  12  -6   3    8.40    4.00
  12   6   3   -3.10    3.40
 -12   6  -3    4.10    3.30
  14  -6   3   11.60    4.80
 -14  -6  -3   28.10    4.40
 -14   6  -3   22.70    4.50
  14   6   3   19.30    4.90
  16  -6   3   -9.20    4.40
  16   6   3   12.80    5.20
 -16   6  -3    0.80    3.80
  17  -7  -3    5.60    4.20
  17  -7  -3    8.20    4.10
 -17  -7   3    9.30    4.10
 -17   7   3   10.70    3.70
  17   7  -3   -2.20    3.90
  15  -7  -3    2.40    4.80
  15  -7  -3   18.30    4.00
 -15  -7   3    4.60    3.60
  15   7  -3    4.60    3.50
  13  -7  -3    3.50    2.90
  13  -7  -3    9.70    3.70
 -13  -7   3   11.90    3.60
  13   7  -3   14.70    3.60
  11  -7  -3   71.59    6.10
 -11  -7   3   72.99    5.80
  11  -7  -3   62.39    4.40
  11   7  -3   62.49    5.00
 -11   7   3   66.09    4.50
   9  -7  -3   -2.70    1.60
   9  -7  -3    1.80    2.10
  -9  -7   3   -2.70    2.30
   9   7  -3    0.40    2.30
  -9   7   3    3.80    2.60
   7  -7  -3  114.59    4.00
  -7  -7   3  114.59    3.10
   7  -7  -3  116.49    2.50
   7  -7  -3  115.59    2.70
   7  -7  -3  109.49    5.10
  -7  -7   3  119.69    5.40
   7   7  -3  118.79    5.40
  -7   7   3  111.79    5.00
  -5  -7   3   71.59    2.90
   5  -7  -3   72.99    2.60
   5  -7  -3   61.59    4.40
  -5  -7   3   58.99    4.00
  -5  -7   3   70.99    2.60
   5   7  -3   67.19    2.70
   5   7  -3   69.49    4.30
  -5   7   3   65.69    4.30
  -5   7   3   67.59    2.70
   3  -7  -3  525.45    8.50
  -3  -7   3  522.95   10.60
  -3   7   3  533.15   11.20
   3   7  -3  540.15   10.00
   3   7  -3  527.15   11.20
  -3   7   3  524.45    7.80
  -1  -7   3  109.09    3.70
   1  -7  -3  109.89    2.40
   1  -7  -3  108.09    4.60
   1   7  -3  106.29    4.90
  -1   7   3   97.29    4.70
   1   7  -3  108.09    4.20
  -1  -7  -3  229.88    4.80
   1  -7   3  228.78    7.10
  -1  -7  -3  234.18    6.70
   1  -7   3  228.18    5.10
  -1   7  -3  229.58    4.90
  -1   7  -3  220.68    6.80
  -1   7  -3  233.58    6.60
   1   7   3  229.18    6.70
   3  -7   3   50.49    2.00
   3  -7   3   50.89    3.90
  -3  -7  -3   45.30    3.70
  -3   7  -3   49.10    1.80
   3   7   3   49.70    3.20
  -3   7  -3   49.60    3.70
   5  -7   3   36.10    3.80
  -5  -7  -3   40.40    3.40
   5   7   3   32.10    3.20
  -5   7  -3   38.00    1.30
  -5   7  -3   40.90    3.40
   5   7   3   38.60    3.20
   7  -7   3    8.80    3.20
  -7  -7  -3   14.20    2.60
  -7   7  -3   10.50    0.70
   7   7   3    8.00    2.60
  -7   7  -3    8.40    2.80
   7   7   3   12.20    2.40
  -7   7  -3    9.60    0.70
  -9  -7  -3   -1.00    2.80
   9  -7   3    1.50    1.90
   9  -7   3   -2.60    2.10
   9   7   3   -4.80    2.60
  -9   7  -3    3.10    2.90
   9   7   3    3.90    2.10
  11  -7   3   -3.90    3.40
 -11  -7  -3   -1.40    2.40
  11   7   3    0.00    2.40
 -11   7  -3    2.50    3.10
  11   7   3    0.10    2.00
 -13  -7  -3    7.70    3.10
  13  -7   3    5.60    4.30
  13   7   3    2.90    3.00
 -13   7  -3    8.70    3.90
  15  -7   3   -0.80    3.30
 -15   7  -3   11.20    4.20
  15   7   3   -1.50    4.20
  18  -8  -3    1.00    4.30
 -18  -8   3    3.60    4.10
  18   8  -3    8.00    4.50
 -18   8   3   -3.90    4.80
  16  -8  -3    0.20    3.90
  16  -8  -3   -8.20    3.00
 -16  -8   3    2.80    3.90
  16   8  -3    0.10    3.70
  14  -8  -3    9.10    3.30
 -14  -8   3   11.80    3.80
  14  -8  -3    8.30    3.90
  14   8  -3    8.20    3.70
  12  -8  -3   -2.80    2.20
 -12  -8   3    5.30    3.30
  12  -8  -3    1.10    3.50
 -12   8   3    5.90    2.50
  12   8  -3    3.90    3.00
  10  -8  -3   -1.20    2.80
 -10  -8   3   -0.30    2.80
  10  -8  -3    2.70    2.00
  10   8  -3    3.40    2.80
 -10   8   3   -0.30    2.20
   8  -8  -3    2.20    0.90
   8  -8  -3   -0.10    2.70
  -8  -8   3    4.00    2.50
  -8  -8   3    2.50    1.00
   8  -8  -3    2.50    1.90
   8   8  -3   -0.10    2.30
  -8   8   3    3.00    2.20
  -6  -8   3   18.00    1.80
   6  -8  -3   17.90    1.90
   6  -8  -3   21.10    3.10
  -6  -8   3   17.50    2.80
   6   8  -3   18.00    1.50
  -6   8   3   15.30    2.20
   6   8  -3   16.90    2.80
   4  -8  -3   14.30    1.40
  -4  -8   3   17.30    2.50
  -4   8   3   15.70    2.60
  -4   8   3   14.60    1.50
   4   8  -3   14.40    2.70
   4   8  -3   17.80    1.90
   2  -8  -3    3.40    2.20
  -2  -8   3    5.40    1.70
   2  -8  -3    6.60    1.00
  -2   8   3    5.40    1.00
   2   8  -3    6.70    2.40
   2   8  -3    3.20    1.50
  -2   8   3    4.70    1.70
   0  -8   3  103.89    5.30
   0  -8   3  104.39    3.60
   0  -8  -3  110.89    4.90
   0  -8  -3   98.89    2.80
   0   8  -3   97.39    4.90
   0   8   3  104.39    5.00
   0   8  -3   97.59    4.40
   2  -8   3    3.20    2.50
   2  -8   3    3.20    1.20
  -2  -8  -3    3.60    2.10
   2   8   3    6.60    2.30
  -2   8  -3    1.90    1.00
  -2   8  -3    1.90    0.90
  -2   8  -3    2.80    2.10
  -2   8  -3    2.60    2.30
   4  -8   3   15.50    2.50
  -4  -8  -3   15.10    2.60
  -4   8  -3   20.10    3.00
  -4   8  -3   16.70    1.40
   4   8   3   20.40    2.70
  -4   8  -3   17.30    1.30
   6  -8   3   31.50    3.90
  -6  -8  -3   28.20    2.90
  -6   8  -3   23.60    3.40
   6   8   3   27.10    3.00
  -6   8  -3   26.70    1.40
  -8  -8  -3    2.20    2.50
   8  -8   3    1.60    1.70
   8  -8   3    3.80    2.50
   8   8   3    2.20    2.10
  -8   8  -3    9.10    3.00
   8   8   3    1.00    2.60
  -8   8  -3    2.10    0.70
  10  -8   3    1.90    2.10
 -10  -8  -3   -4.00    2.30
  10  -8   3   -0.30    3.40
  10   8   3    4.60    2.20
  10   8   3    1.70    2.30
 -10   8  -3    2.70    3.00
 -12  -8  -3    1.20    2.80
  12  -8   3    1.00    2.70
  12   8   3    3.60    3.80
 -12   8  -3   -1.00    3.30
 -14  -8  -3    3.50    3.20
  14  -8   3   -0.90    4.30
 -14   8  -3    6.00    3.90
 -17  -9   3   17.30    4.70
  17  -9  -3   12.40    5.00
  17  -9  -3    9.80    4.10
  17   9  -3    2.70    4.10
  15  -9  -3    4.40    4.00
  15  -9  -3    4.30    4.20
 -15  -9   3    8.70    4.10
  15   9  -3   -1.10    3.70
 -13  -9   3   -5.10    3.30
  13  -9  -3    1.80    2.60
  13  -9  -3   -3.50    3.50
  13   9  -3    5.70    3.60
  11  -9  -3    3.50    2.30
  11  -9  -3   -6.10    2.90
 -11  -9   3   -1.90    2.00
  11   9  -3    5.80    3.10
 -11   9   3    0.10    2.40
  -9  -9   3    0.80    2.70
   9  -9  -3   -3.80    2.70
   9  -9  -3    3.80    1.90
  -9   9   3    1.50    2.40
   9   9  -3    3.10    2.80
  -7  -9   3   58.79    4.80
   7  -9  -3   63.79    5.10
   7  -9  -3   59.79    3.20
   7   9  -3   62.79    4.10
  -7   9   3   55.99    4.00
   5  -9  -3    7.20    1.40
  -5  -9   3    2.90    2.20
   5   9  -3    6.20    1.40
  -5   9   3    4.50    2.40
   5   9  -3    6.70    2.50
  -5   9   3    6.40    1.50
   3  -9  -3    4.00    2.30
   3  -9  -3    2.50    1.00
  -3  -9   3    3.30    1.80
   3  -9  -3    1.60    1.10
  -3   9   3    2.00    2.30
   3   9  -3   -1.40    2.20
   3   9  -3    4.30    1.70
  -3   9   3    4.20    0.80
  -1  -9   3  136.19    4.60
   1  -9  -3  137.99    3.60
   1  -9  -3  142.29    5.60
   1   9  -3  139.19    5.70
   1   9  -3  137.99    5.00
  -1   9   3  134.09    3.80
  -1   9   3  130.99    5.10
  -1  -9  -3   92.89    4.40
  -1  -9  -3  101.39    3.20
   1  -9   3  100.59    3.60
   1  -9   3   93.49    5.40
  -1   9  -3  100.89    2.70
  -1   9  -3   90.99    5.00
   1   9   3   93.19    4.90
  -1   9  -3  104.79    4.80
   3  -9   3   14.00    1.60
  -3  -9  -3   15.10    2.70
   3  -9   3   15.60    3.10
  -3   9  -3   14.60    1.30
  -3   9  -3   13.00    1.40
   3   9   3   14.20    2.60
  -3   9  -3   16.00    2.80
   5  -9   3   38.00    4.20
  -5  -9  -3   51.79    4.10
  -5   9  -3   39.40    4.00
  -5   9  -3   39.20    1.90
   5   9   3   49.00    4.00
  -5   9  -3   42.70    2.10
   5   9   3   44.80    2.10
   7  -9   3   23.30    3.90
  -7  -9  -3   29.40    3.70
  -7   9  -3   24.50    3.30
   7   9   3   23.20    2.90
  -7   9  -3   20.60    1.80
   9  -9   3  113.19    4.90
  -9  -9  -3  106.29    6.30
   9  -9   3   99.19    7.00
  -9   9  -3   97.79    6.60
   9   9   3  108.29    5.30
  11  -9   3   -1.10    3.50
 -11  -9  -3   -5.20    2.60
  11   9   3    1.70    2.10
 -11   9  -3    7.30    3.60
  13  -9   3   -1.10    4.10
 -13  -9  -3    3.40    3.30
 -13   9  -3    3.30    3.80
  15  -9   3   -0.30    4.60
 -15  -9  -3   -5.30    4.00
 -15   9  -3   -0.20    3.80
  16 -10  -3   -1.40    3.50
 -16 -10   3    3.20    4.10
  16 -10  -3    3.90    4.40
  16  10  -3   -2.30    3.90
 -14 -10   3   12.70    4.40
  14 -10  -3    3.50    3.10
  14 -10  -3    5.20    4.20
  14  10  -3    7.20    4.10
  12 -10  -3    7.40    3.90
  12 -10  -3    7.30    2.80
 -12 -10   3    7.00    3.60
  12  10  -3    6.60    3.60
 -12  10   3    3.50    2.90
 -10 -10   3   78.09    6.30
  10 -10  -3   64.29    5.40
  10 -10  -3   72.29    4.40
  10  10  -3   59.79    5.30
 -10  10   3   71.99    5.50
   8 -10  -3  175.38    3.30
   8 -10  -3  178.98    7.70
  -8 -10   3  177.98    7.40
   8 -10  -3  184.88    5.90
  -8  10   3  179.58    7.30
   8  10  -3  173.78    7.40
   6 -10  -3    1.60    2.70
  -6 -10   3    4.30    2.50
   6 -10  -3    2.90    1.40
  -6  10   3    0.00    1.80
   6  10  -3    3.90    2.60
   6  10  -3    4.10    1.30
  -4 -10   3   46.10    3.60
   4 -10  -3   44.20    2.40
  -4  10   3   48.00    3.90
   4  10  -3   45.60    2.70
   4  10  -3   45.80    3.80
   2 -10  -3   62.09    2.60
   2 -10  -3   68.49    4.50
  -2 -10   3   59.39    3.70
   2  10  -3   59.09    3.90
   2  10  -3   58.49    3.80
  -2  10   3   62.99    2.40
  -2  10   3   59.99    4.60
   0 -10   3  217.58    7.60
   0 -10   3  230.38    6.10
   0 -10  -3  223.98    6.90
   0 -10  -3  225.88    5.00
   0  10   3  215.18    5.60
   0  10  -3  221.78    4.40
   0  10   3  219.78    7.20
   0  10  -3  220.58    6.80
   0  10  -3  213.28    7.20
  -2 -10  -3    2.20    2.30
   2 -10   3    0.90    1.50
   2 -10   3    3.70    2.70
   2  10   3    1.60    2.30
  -2  10  -3   -0.30    2.30
   2  10   3    0.00    1.70
  -2  10  -3    0.00    2.00
  -4 -10  -3    2.70    2.40
   4 -10   3    0.60    2.70
   4 -10   3    1.20    1.30
  -4  10  -3   -1.00    2.20
   4  10   3   -0.90    2.10
   6 -10   3   51.89    4.90
  -6 -10  -3   51.69    4.50
   6  10   3   49.90    2.50
  -6  10  -3   45.50    2.50
   6  10   3   54.69    4.30
  -6  10  -3   45.40    4.40
  -8 -10  -3    8.80    3.10
   8 -10   3    5.30    3.50
  -8  10  -3    6.80    3.30
   8  10   3    6.00    1.50
   8  10   3    7.70    2.50
 -10 -10  -3    1.90    3.00
  10 -10   3   -1.60    3.60
  10 -10   3    0.10    2.70
 -10  10  -3   -5.10    3.00
  10  10   3    3.60    2.70
 -12 -10  -3    5.70    4.00
  12 -10   3    8.60    4.50
 -12  10  -3   -2.40    3.40
 -14 -10  -3    9.00    3.90
  14 -10   3   -5.10    4.10
  14  10   3    3.10    2.10
 -14  10  -3    9.80    4.40
  17 -11  -3   16.70    4.80
  17 -11  -3   15.20    5.50
 -17 -11   3   20.30    5.50
  17  11  -3   13.00    5.00
 -15 -11   3   -4.90    3.90
  15 -11  -3   -1.30    3.10
  15 -11  -3   -1.20    4.10
  15  11  -3    7.50    4.40
  13 -11  -3    0.00    3.70
  13 -11  -3    0.80    3.20
 -13 -11   3    3.30    3.80
  13  11  -3   -1.60    2.30
  11 -11  -3    9.80    2.70
  11 -11  -3   10.40    3.90
 -11 -11   3   11.20    3.80
  11  11  -3    7.70    2.70
 -11  11   3   11.60    3.30
   9 -11  -3   12.40    3.70
   9 -11  -3    4.80    2.50
  -9 -11   3   10.30    2.60
   9  11  -3   10.40    2.80
  -9  11   3   10.20    3.30
  -7 -11   3   26.40    3.20
   7 -11  -3   30.70    2.80
   7 -11  -3   35.80    4.20
   7  11  -3   28.10    1.80
   7  11  -3   25.80    3.70
  -7  11   3   36.80    4.10
  -5 -11   3   11.50    2.70
   5 -11  -3   14.80    1.90
  -5  11   3   11.10    3.00
   5  11  -3   10.60    1.70
   5  11  -3   15.20    3.10
  -3 -11   3    1.50    2.10
   3 -11  -3    3.60    1.30
   3 -11  -3    7.00    2.60
   3 -11  -3    3.10    1.20
   3  11  -3    1.20    2.50
  -3  11   3    3.00    1.90
  -3  11   3    3.30    1.10
   3  11  -3    4.00    1.60
   1 -11  -3  131.19    5.40
   1 -11  -3  124.39    3.90
  -1 -11   3  113.19    4.70
  -1 -11   3  119.09    6.00
  -1  11   3  125.19    4.00
   1  11  -3  115.79    5.00
  -1  11   3  113.89    5.20
   1  11  -3  113.29    5.70
   1 -11   3   35.00    4.00
  -1 -11  -3   42.90    3.80
   1 -11   3   37.90    3.00
   1  11   3   34.90    3.60
  -1  11  -3   41.60    3.60
   1  11   3   35.10    2.70
  -1  11  -3   34.50    3.70
   3 -11   3   14.00    3.30
  -3 -11  -3   17.30    3.10
   3 -11   3   12.90    1.80
  -3  11  -3   15.20    3.10
   3  11   3   16.40    2.60
   3  11   3   15.90    3.00
   5 -11   3    0.30    2.90
  -5 -11  -3    0.60    2.60
   5  11   3   -1.50    2.20
  -5  11  -3    5.00    2.80
   7 -11   3   45.50    4.40
  -7 -11  -3   48.60    4.70
  -7  11  -3   43.50    2.40
  -7  11  -3   45.70    4.80
   7  11   3   44.90    3.90
   9 -11   3   29.30    3.80
   9 -11   3   32.80    5.00
  -9 -11  -3   44.50    4.80
   9  11   3   45.10    3.90
  -9  11  -3   40.20    5.00
   9  11   3   35.60    2.70
  11 -11   3   15.70    3.60
 -11 -11  -3   21.80    4.10
  11  11   3   15.40    2.20
 -11  11  -3    8.20    3.20
 -13 -11  -3    6.30    4.40
  13 -11   3    7.10    4.80
 -13  11  -3    9.40    4.40
  13  11   3   11.10    2.20
 -15 -11  -3    1.90    3.80
  15 -11   3    2.40    4.90
  15  11   3   -4.90    4.40
 -15  11  -3    1.60    4.10
  16 -12  -3    3.60    3.60
 -16 -12   3    0.60    4.40
  16 -12  -3   -1.30    4.40
  16  12  -3   -3.30    4.10
  14 -12  -3   -1.70    3.60
 -14 -12   3   -1.00    4.00
  14 -12  -3   -0.60    4.20
  14  12  -3   -2.40    3.80
  12 -12  -3    1.90    2.60
 -12 -12   3    0.80    3.90
  12 -12  -3    0.30    3.80
 -12  12   3    2.80    3.30
  12  12  -3    2.10    3.80
  10 -12  -3    5.20    3.60
 -10 -12   3    8.20    3.60
  10 -12  -3    5.30    2.70
 -10  12   3    7.40    3.50
  10  12  -3    8.80    2.80
   8 -12  -3   33.70    3.20
   8 -12  -3   41.00    4.20
  -8 -12   3   27.40    4.00
  -8  12   3   28.20    4.10
   8  12  -3   26.70    4.10
  -6 -12   3   33.30    3.90
   6 -12  -3   37.80    2.90
   6  12  -3   38.30    2.60
  -6  12   3   38.40    4.20
   6  12  -3   32.60    4.00
   4 -12  -3   16.40    2.00
  -4 -12   3   16.90    2.60
   4 -12  -3   14.90    3.20
   4  12  -3   17.80    3.30
  -4  12   3   15.40    1.30
   4  12  -3   16.30    2.10
  -4  12   3   18.00    3.30
   2 -12  -3    2.50    1.40
  -2 -12   3    1.20    2.00
   2 -12  -3    0.60    1.80
   2  12  -3    3.90    2.60
  -2  12   3    1.20    1.30
   2  12  -3    2.70    0.80
   2  12  -3    4.50    1.90
  -2  12   3    6.20    2.80
   0 -12   3    6.60    2.00
   0 -12   3    0.70    2.70
   0 -12  -3   -0.10    2.40
   0  12  -3    2.30    2.60
   0  12   3    2.00    1.50
   0  12  -3    3.30    2.10
   0  12   3    4.00    2.60
   2 -12   3   10.70    2.00
   2 -12   3   12.90    3.30
  -2 -12  -3   10.20    3.00
  -2  12  -3   15.20    2.90
   2  12   3    9.30    2.80
  -2  12  -3   16.00    3.10
   2  12   3    9.50    2.30
  -4 -12  -3   13.40    3.20
   4 -12   3   13.20    2.10
   4 -12   3   17.40    3.60
   4  12   3   17.00    3.10
   4  12   3   16.70    3.00
  -4  12  -3   13.30    3.20
  -6 -12  -3   28.80    4.00
   6 -12   3   26.50    4.20
   6  12   3   26.20    3.80
  -6  12  -3   30.00    4.20
   6  12   3   30.70    3.60
  -8 -12  -3    6.10    3.20
   8 -12   3    3.60    3.70
   8  12   3   -2.50    2.40
   8  12   3   -0.60    3.20
  -8  12  -3   -0.70    1.20
  -8  12  -3   -0.80    3.10
  10 -12   3    8.90    3.50
 -10 -12  -3   13.70    3.90
  10 -12   3    5.60    4.20
  10  12   3    9.40    3.20
  10  12   3   14.80    4.30
 -10  12  -3   10.10    4.00
  12 -12   3   -1.00    4.20
 -12 -12  -3   -3.60    3.40
 -12  12  -3    7.40    4.10
  12  12   3   -3.00    3.90
 -14 -12  -3    5.10    4.10
  14 -12   3   -2.00    4.40
  14  12   3    0.80    4.50
 -14  12  -3    1.40    4.50
 -15 -13   3    1.80    4.30
  15 -13  -3    2.80    4.70
  15 -13  -3   -0.80    4.10
  15  13  -3    3.50    4.50
  13 -13  -3    4.30    4.30
 -13 -13   3   -0.70    4.00
  13 -13  -3    3.30    3.00
  13  13  -3    2.90    4.10
  11 -13  -3   14.70    3.00
 -11 -13   3    9.30    4.20
  11 -13  -3   15.70    3.60
  11  13  -3   10.00    4.00
 -11  13   3   16.50    4.00
   9 -13  -3    1.90    2.10
  -9 -13   3   -1.30    2.20
   9 -13  -3    5.70    3.70
   9  13  -3    4.50    3.40
  -9  13   3   -2.50    3.20
  -7 -13   3    2.40    3.10
   7 -13  -3   -2.10    3.20
   7 -13  -3    5.50    2.20
  -7  13   3    5.90    2.60
   7  13  -3    3.80    3.20
   7  13  -3    4.80    1.60
  -5 -13   3    9.90    2.90
   5 -13  -3    1.80    1.70
  -5  13   3    7.20    3.30
   5  13  -3   -0.90    1.50
   5  13  -3   -2.30    2.80
  -3 -13   3    4.40    2.50
   3 -13  -3    6.20    2.90
   3 -13  -3    2.40    1.40
  -3  13   3    4.70    1.50
   3  13  -3    6.50    2.90
  -3  13   3    8.20    2.50
   3  13  -3    4.70    0.80
   3  13  -3    4.50    2.20
   1 -13  -3    5.60    2.00
   1 -13  -3    4.90    1.80
  -1 -13   3   10.50    2.40
  -1 -13   3    3.40    3.00
   1  13  -3    8.20    2.80
   1  13  -3    8.70    3.10
  -1  13   3    8.00    1.90
  -1  13   3    5.30    3.00
  -1 -13  -3    7.50    3.00
   1 -13   3   11.80    2.30
   1 -13   3    3.50    3.10
   1  13   3    4.80    2.30
  -1  13  -3    7.50    2.90
   1  13   3   10.00    3.00
  -1  13  -3    5.90    2.60
  -3 -13  -3    6.50    3.10
   3 -13   3    7.60    2.20
   3 -13   3    9.80    3.40
   3  13   3    8.40    2.50
  -3  13  -3    7.20    2.90
   3  13   3   10.10    3.10
  -5 -13  -3   42.80    4.70
   5 -13   3   36.90    4.70
   5  13   3   36.90    3.90
  -5  13  -3   37.80    4.50
   5  13   3   38.10    4.00
   7 -13   3   40.90    5.00
  -7 -13  -3   35.60    4.70
   7  13   3   32.60    3.80
  -7  13  -3   38.30    2.60
  -7  13  -3   36.70    4.80
   7  13   3   49.20    4.80
   9 -13   3   41.50    5.40
  -9 -13  -3   33.50    4.80
   9  13   3   34.90    4.90
   9  13   3   39.90    4.40
  -9  13  -3   27.60    4.70
  -9  13  -3   39.10    2.80
  11 -13   3   13.00    4.70
 -11 -13  -3   14.00    4.40
 -11  13  -3   20.30    4.80
  11  13   3   14.90    4.60
  13 -13   3    0.30    4.60
 -13 -13  -3    2.50    3.80
 -13  13  -3    4.40    4.30
  13  13   3   -2.50    4.20
 -14 -14   3    7.60    5.00
  14 -14  -3   10.60    4.90
  14 -14  -3    8.60    3.60
  14  14  -3   12.80    4.70
 -12 -14   3    0.00    4.10
  12 -14  -3    2.30    2.70
  12 -14  -3    7.10    4.30
 -12  14   3    6.50    3.80
  12  14  -3   -1.30    3.90
 -10 -14   3  193.08    9.40
  10 -14  -3  170.48    7.00
  10 -14  -3  174.78    9.50
  10  14  -3  186.28    9.20
 -10  14   3  163.08    8.80
  -8 -14   3    8.20    3.60
   8 -14  -3   18.40    4.30
   8 -14  -3   11.90    2.40
   8  14  -3    9.50    3.70
  -8  14   3    8.90    3.70
   6 -14  -3  189.88    6.10
  -6 -14   3  208.88    8.50
   6  14  -3  201.48    5.60
  -6  14   3  193.08    8.70
   6  14  -3  200.08    8.50
   4 -14  -3   44.60    3.20
  -4 -14   3   43.60    4.30
   4 -14  -3   38.90    4.40
  -4  14   3   43.50    2.40
  -4  14   3   39.90    4.10
   4  14  -3   42.40    4.10
   4  14  -3   43.60    3.30
   2 -14  -3  105.69    6.40
   2 -14  -3  101.49    4.00
  -2 -14   3  115.29    5.90
  -2  14   3  100.99    4.00
   2  14  -3   94.69    5.40
  -2  14   3  108.89    6.60
   2  14  -3  112.19    5.20
   0 -14   3   -1.10    2.90
   0 -14   3    2.20    2.30
   0 -14  -3    4.50    2.90
   0  14  -3    2.80    2.40
   0  14  -3    4.30    3.00
   0  14   3    3.00    3.00
   0  14   3    1.90    2.10
   2 -14   3   25.40    4.10
   2 -14   3   32.60    3.10
  -2 -14  -3   24.20    3.90
  -2  14  -3   31.60    3.90
   2  14   3   31.20    4.10
   2  14   3   31.90    3.20
  -2  14  -3   31.00    3.90
   4 -14   3    8.70    3.50
  -4 -14  -3    9.50    3.50
   4 -14   3    4.90    2.10
   4  14   3    3.30    2.90
   4  14   3    3.10    2.60
  -4  14  -3    8.30    2.50
  -6 -14  -3  195.78    8.20
   6 -14   3  199.28    8.90
  -6  14  -3  197.48    9.00
   6  14   3  194.48    8.20
   6  14   3  208.88    8.10
  -8 -14  -3   21.70    4.50
   8 -14   3   31.40    5.10
   8  14   3   28.10    4.20
   8  14   3   27.00    4.50
  -8  14  -3   24.50    2.20
  -8  14  -3   11.80    4.10
  10 -14   3   88.59    6.60
  10 -14   3   90.99    7.40
 -10 -14  -3   93.69    7.30
  10  14   3   95.79    7.90
 -10  14  -3   88.39    7.40
 -12 -14  -3    4.90    4.20
  12 -14   3    2.70    4.50
  12  14   3    3.90    4.40
 -12  14  -3    2.20    4.20
  15 -15  -3    2.40    4.90
 -15 -15   3   -3.50    4.80
  15  15  -3    1.50    4.40
 -13 -15   3    6.80    4.70
  13 -15  -3    1.00    4.40
  13  15  -3    0.60    4.40
  11 -15  -3    3.00    4.10
  11 -15  -3    3.40    2.60
 -11 -15   3    0.00    3.80
  11  15  -3   -1.50    3.70
 -11  15   3    4.40    4.00
   9 -15  -3   12.00    2.60
  -9 -15   3   11.70    4.20
   9 -15  -3    8.20    4.40
   9  15  -3   13.60    4.20
  -9  15   3    8.00    4.10
  -7 -15   3    0.10    2.30
   7 -15  -3    0.30    2.20
  -7  15   3    3.50    3.50
   7  15  -3    1.70    3.40
  -5 -15   3   33.90    4.40
   5 -15  -3   38.00    3.20
   5  15  -3   33.20    4.50
   5  15  -3   30.10    2.80
  -5  15   3   27.40    4.50
   3 -15  -3   24.90    3.90
   3 -15  -3   27.60    2.80
  -3 -15   3   28.10    3.70
  -3  15   3   25.90    2.40
  -3  15   3   22.80    4.10
   3  15  -3   30.40    4.10
   3  15  -3   27.90    1.60
   3  15  -3   27.30    3.00
   1 -15  -3   13.20    3.50
   1 -15  -3    8.70    2.00
  -1 -15   3    7.00    3.30
  -1 -15   3    8.20    3.50
  -1  15   3    8.50    1.90
   1  15  -3    5.50    3.20
  -1  15   3    9.40    3.60
   1  15  -3    6.30    2.50
   1 -15   3   -2.80    1.90
   1 -15   3   -3.40    3.00
  -1 -15  -3   -2.80    3.00
   1  15   3   -0.30    1.90
  -1  15  -3    3.80    3.00
   1  15   3    0.50    3.10
  -1  15  -3   -0.60    2.40
   3 -15   3   22.70    3.10
  -3 -15  -3   17.30    3.30
   3 -15   3   28.40    4.40
   3  15   3   19.20    3.80
   3  15   3   21.40    3.30
  -3  15  -3   16.50    3.60
  -3  15  -3   22.10    3.70
  -5 -15  -3   -2.70    3.30
   5 -15   3    1.10    3.40
  -5  15  -3    6.00    3.20
   5  15   3   -1.70    2.70
   5  15   3    3.20    3.10
   7 -15   3    0.60    3.70
  -7 -15  -3    7.20    3.80
   7  15   3   -4.90    2.70
   7  15   3   -1.90    3.20
  -7  15  -3    1.70    3.40
  -9 -15  -3    7.30    4.10
   9 -15   3    2.00    4.00
   9  15   3    5.20    3.90
  -9  15  -3    7.60    3.90
   9  15   3    3.80    2.90
  -9  15  -3    3.50    1.70
 -11 -15  -3   -3.90    3.90
  11 -15   3   -1.60    4.20
 -11  15  -3   -5.00    3.60
  11  15   3   -4.40    4.10
 -13 -15  -3    4.90    4.70
  13 -15   3   14.30    5.40
  13  15   3    6.00    5.10
 -13  15  -3   11.60    5.10
 -14 -16   3   13.80    5.50
  14 -16  -3   14.90    5.60
  14  16  -3   16.60    4.40
  12 -16  -3    2.00    4.40
 -12 -16   3   -7.20    4.10
  12  16  -3   -2.00    3.90
 -12  16   3   -1.70    4.00
 -10 -16   3   -0.60    4.00
  10 -16  -3    6.70    4.40
  10  16  -3    2.50    3.80
 -10  16   3    2.80    4.00
  -8 -16   3   30.30    4.90
   8 -16  -3   36.20    5.40
   8 -16  -3   23.50    3.30
  -8  16   3   29.20    5.00
   8  16  -3   26.60    4.10
   6 -16  -3  134.09    5.60
  -6 -16   3  133.59    7.80
   6  16  -3  134.19    7.90
  -6  16   3  135.39    8.20
   4 -16  -3    3.00    1.70
  -4 -16   3    2.80    3.10
   4 -16  -3    3.00    3.10
   4  16  -3    7.80    3.60
   4  16  -3    2.50    2.30
  -4  16   3    4.40    3.70
   2 -16  -3  157.58    5.50
  -2 -16   3  166.58    8.40
  -2 -16   3  152.28    7.30
   2 -16  -3  155.38    8.00
  -2  16   3  175.28    8.40
   2  16  -3  159.98    6.50
  -2  16   3  167.88    5.50
   2  16  -3  161.58    7.90
   0 -16   3    1.60    2.50
   0 -16   3    1.80    3.40
   0 -16  -3    0.70    2.10
   0 -16  -3    1.00    3.10
   0  16  -3   -0.20    2.30
   0  16   3    4.00    2.50
   0  16   3   -0.40    1.80
   0  16  -3   -2.10    3.00
   2 -16   3  260.67    8.50
   2 -16   3  247.88    9.90
  -2 -16  -3  275.27   10.30
  -2  16  -3  259.67    9.40
  -2  16  -3  242.48    9.20
   2  16   3  261.27    9.80
   2  16   3  252.97    8.10
   4 -16   3   35.60    3.30
  -4 -16  -3   59.29    5.80
   4 -16   3   39.60    5.10
  -4  16  -3   39.80    4.80
   4  16   3   36.60    4.00
   4  16   3   41.30    4.70
   6 -16   3   49.80    5.60
  -6 -16  -3   47.90    5.50
   6  16   3   50.29    5.50
  -6  16  -3   60.19    5.90
   6  16   3   49.60    5.00
  -8 -16  -3    3.70    2.90
   8 -16   3   -2.00    3.80
  -8  16  -3    6.60    1.60
  -8  16  -3    5.10    3.90
   8  16   3    1.00    3.20
   8  16   3    8.70    4.00
 -10 -16  -3   56.39    5.80
  10 -16   3   49.00    5.60
  10  16   3   54.29    6.30
 -10  16  -3   56.49    6.50
 -12 -16  -3    4.00    4.60
  12 -16   3   -2.00    4.70
 -12  16  -3    6.30    4.60
  12  16   3   11.70    5.20
  13 -17  -3   11.50    5.40
 -13 -17   3    2.30    4.90
  13  17  -3   -0.30    4.40
 -11 -17   3   21.20    4.40
  11 -17  -3   10.10    5.10
  11  17  -3   12.50    4.90
 -11  17   3   21.00    5.00
   9 -17  -3   25.20    4.50
  -9 -17   3   18.80    4.90
  -9  17   3   26.00    5.20
   9  17  -3   14.60    4.80
  -7 -17   3   17.80    4.40
   7  17  -3   24.90    4.70
  -7  17   3   19.20    4.80
  -5 -17   3   -0.70    3.30
   5 -17  -3   -2.40    2.10
   5  17  -3    2.30    2.50
   5  17  -3    1.50    3.50
  -5  17   3    0.30    3.70
   3 -17  -3   -0.40    1.70
   3 -17  -3    1.30    3.30
  -3 -17   3    5.60    3.20
  -3  17   3   -0.50    2.50
   3  17  -3    1.30    0.90
   3  17  -3    0.10    3.20
   3  17  -3    2.00    2.10
  -1 -17   3   23.10    4.40
   1 -17  -3   18.80    3.40
  -1 -17   3   15.30    4.00
   1 -17  -3   18.10    2.90
  -1  17   3   13.70    2.40
   1  17  -3   14.90    3.90
   1  17  -3   10.80    3.30
  -1  17   3   17.50    4.30
   1 -17   3   28.20    3.70
  -1 -17  -3   20.20    4.30
   1 -17   3   30.40    4.70
   1  17   3   20.30    3.10
   1  17   3   32.20    4.70
  -1  17  -3   22.80    3.80
  -1  17  -3   16.70    3.90
   3 -17   3    2.00    2.70
   3 -17   3   -5.60    3.40
  -3 -17  -3    4.80    3.80
   3  17   3   -1.80    3.10
  -3  17  -3    1.60    3.00
   3  17   3    3.70    3.60
   5 -17   3    3.00    3.70
  -5 -17  -3    4.30    4.00
  -5  17  -3    2.90    3.40
   5  17   3   -0.10    3.00
   5  17   3    8.10    3.80
  -7 -17  -3   -2.30    3.80
   7 -17   3   -4.10    3.80
  -7  17  -3    0.70    3.40
  -7  17  -3   -2.70    1.50
   7  17   3   -1.40    3.20
   7  17   3    3.50    4.50
   9 -17   3  -10.50    3.90
  -9 -17  -3   -3.20    3.80
   9  17   3    0.20    4.10
  -9  17  -3    0.10    3.60
  -9  17  -3    2.40    1.60
  11 -17   3    0.90    4.50
 -11 -17  -3    9.80    4.80
 -11  17  -3    7.80    4.50
  11  17   3    3.70    4.90
  12 -18  -3    4.60    5.00
 -12 -18   3    9.60    5.10
 -12  18   3    1.80    3.10
  12  18  -3    1.60    4.50
 -10 -18   3   -0.20    4.40
  10 -18  -3    2.40    4.50
  10  18  -3    4.20    4.40
 -10  18   3    1.50    4.30
  -8 -18   3   20.10    4.90
   8 -18  -3   11.50    4.80
   8  18  -3   14.00    4.70
  -8  18   3   17.30    5.10
  -6 -18   3   17.00    4.40
   6  18  -3   12.00    4.40
  -6  18   3    9.60    4.40
  -4 -18   3   29.50    4.60
   4 -18  -3   24.60    4.50
   4  18  -3   32.40    3.60
   4  18  -3   23.00    4.50
  -4  18   3   30.70    5.00
   2 -18  -3   -0.30    3.40
  -2 -18   3    1.40    3.70
  -2 -18   3   -3.30    2.90
   2  18  -3    4.00    3.60
  -2  18   3   -1.70    2.60
   2  18  -3    1.60    2.30
   0 -18   3   31.60    5.00
   0 -18  -3   30.50    4.90
   0 -18   3   24.10    3.70
   0 -18  -3   21.60    3.40
   0  18   3   25.90    3.40
   0  18  -3   24.00    3.80
   0  18   3   26.60    4.80
   0  18  -3   24.10    4.90
   2 -18   3   12.60    3.00
   2 -18   3    5.30    3.90
  -2 -18  -3    9.20    4.00
  -2  18  -3    3.20    3.10
   2  18   3    4.50    2.70
   2  18   3   10.70    3.90
  -2  18  -3    8.90    3.60
   4 -18   3    1.10    3.80
  -4 -18  -3    5.90    4.00
   4  18   3   10.80    4.00
  -4  18  -3    4.90    3.40
   4  18   3    9.60    4.00
   6 -18   3    6.90    4.10
  -6 -18  -3    7.60    4.40
  -6  18  -3    6.10    3.70
   6  18   3    7.60    4.30
   6  18   3   -2.20    3.50
   8 -18   3    1.10    4.20
  -8 -18  -3   -4.20    4.00
   8  18   3   -3.20    3.30
  -8  18  -3    0.60    1.50
  -8  18  -3    0.70    3.70
   8  18   3   -5.00    3.50
  10 -18   3   -6.30    4.30
 -10 -18  -3    0.80    4.30
 -10  18  -3   -3.70    3.80
  10  18   3   -5.40    4.30
 -11 -19   3   -6.10    4.40
  11 -19  -3   -7.80    4.80
 -11  19   3    1.50    4.60
  11  19  -3    1.80    4.50
   9 -19  -3    6.40    4.90
  -9 -19   3    7.20    3.70
   9  19  -3   -3.30    4.20
  -9  19   3    2.70    3.20
  -7 -19   3    4.60    4.10
  -7  19   3    1.00    4.40
   7  19  -3   -1.90    3.90
  -5 -19   3    4.30    2.90
   5  19  -3    5.60    4.20
  -5  19   3   15.10    4.60
  -3 -19   3   -2.40    3.40
  -3 -19   3    4.60    3.90
   3 -19  -3    2.00    1.80
   3 -19  -3   -1.10    3.60
   3  19  -3    0.00    2.70
  -3  19   3    2.10    4.20
   3  19  -3    0.00    1.10
   3  19  -3    5.40    3.90
  -1 -19   3    4.50    3.30
  -1 -19   3    5.80    4.10
   1 -19  -3    6.00    3.90
   1  19  -3    4.80    3.70
  -1  19   3   -3.30    3.80
   1  19  -3    6.10    2.90
   1 -19   3   -0.20    2.70
  -1 -19  -3   -6.10    3.50
   1 -19   3   -0.80    3.90
  -1  19  -3   -0.40    2.60
   1  19   3    5.20    4.00
   1  19   3    3.90    3.20
  -1  19  -3    1.00    3.50
   3 -19   3   -3.70    2.30
   3 -19   3    6.80    4.10
  -3 -19  -3    0.90    3.80
  -3  19  -3   -0.60    3.10
   3  19   3   -2.60    3.60
   3  19   3    3.40    2.90
   5 -19   3    0.70    3.80
  -5 -19  -3   -5.60    3.80
  -5  19  -3   -2.60    3.10
   5  19   3    0.50    3.20
   5  19   3    1.90    3.80
   7 -19   3   10.70    4.70
  -7 -19  -3    6.30    4.70
   7  19   3    6.40    3.80
  -7  19  -3   -1.50    3.40
  -7  19  -3    6.80    1.80
   7  19   3    4.60    4.00
   9 -19   3   21.90    5.30
  -9 -19  -3   14.10    5.20
  -9  19  -3    9.30    4.70
  -9  19  -3    9.80    2.20
   9  19   3    7.40    4.70
 -10 -20   3    5.70    5.00
  10 -20  -3    5.00    5.20
  10  20  -3    9.20    5.20
 -10  20   3    6.80    4.90
  -8 -20   3    3.10    4.60
  -8  20   3    0.50    4.40
   8  20  -3   -1.90    4.30
  -6 -20   3    0.70    4.20
  -6  20   3    2.90    4.50
   6  20  -3    1.90    4.10
   4 -20  -3    2.70    3.00
  -4 -20   3    7.70    3.00
  -4 -20   3    6.20    4.40
   4  20  -3   12.50    4.50
  -4  20   3   12.80    4.70
   2 -20  -3   15.90    4.50
  -2 -20   3   11.40    4.00
  -2 -20   3   16.80    4.80
  -2  20   3   13.50    4.80
   2  20  -3   17.70    3.50
   2  20  -3   13.60    4.40
   2  20  -3   17.90    1.70
   0 -20  -3   -6.40    3.50
   0 -20   3    0.30    3.80
   0 -20   3   -0.50    3.10
   0  20   3    3.90    4.20
   0  20  -3   -2.70    2.60
   0  20  -3   -7.00    3.10
  -2 -20  -3   13.10    4.60
   2 -20   3   15.50    3.50
   2 -20   3    8.90    4.20
   2  20   3    7.30    4.30
  -2  20  -3   13.90    3.80
  -2  20  -3    9.30    3.90
   4 -20   3   -0.80    4.10
  -4 -20  -3    7.70    4.40
   4  20   3    1.90    3.90
  -4  20  -3   -2.60    3.20
   4  20   3   -6.20    3.70
  -6 -20  -3   -1.60    4.50
   6 -20   3    2.60    4.30
   6  20   3    2.90    3.90
  -6  20  -3    0.30    1.60
   6  20   3   -3.50    3.60
  -6  20  -3   -0.50    3.50
   8 -20   3   -0.90    4.30
  -8 -20  -3    0.40    4.80
   8  20   3    3.60    4.20
  -8  20  -3    3.20    4.00
  -8  20  -3   -0.20    1.80
   9 -21  -3   11.00    5.90
  -9 -21   3   13.30    4.30
   9  21  -3    5.00    4.80
  -9  21   3    8.60    5.00
  -7 -21   3    4.90    4.70
  -7  21   3   -2.20    4.50
   7  21  -3    6.20    4.80
  -5 -21   3   -7.40    3.80
  -5  21   3    2.80    4.60
   5  21  -3    1.40    4.20
   3 -21  -3    0.20    1.80
   3 -21  -3    8.00    4.30
  -3 -21   3   -5.10    3.40
  -3 -21   3   -1.20    4.30
   3  21  -3    2.30    5.10
  -3  21   3    1.30    4.40
  -1 -21   3    3.50    3.50
   1 -21  -3  -11.50    3.50
  -1 -21   3   -1.10    4.10
   1  21  -3   -0.10    3.70
   1  21  -3    0.50    2.70
  -1  21   3   -3.50    4.00
   1  21  -3   -0.20    1.20
  -1 -21  -3   35.20    5.80
   1 -21   3   26.30    4.20
   1 -21   3   18.10    5.00
  -1  21  -3   16.60    4.60
   1  21   3   27.80    5.40
  -1  21  -3   15.10    3.80
   3 -21   3   29.00    5.40
  -3 -21  -3   20.40    5.20
  -3  21  -3   17.50    4.20
   3  21   3   15.40    4.70
  -5 -21  -3   15.40    5.10
   5 -21   3   11.70    4.80
  -5  21  -3    9.50    1.90
   5  21   3    9.50    4.50
   5  21   3    9.50    4.00
  -5  21  -3    3.10    3.80
  -7 -21  -3   -3.70    5.00
   7 -21   3   -0.90    4.50
   7  21   3   -0.80    3.90
  -7  21  -3   -0.60    1.60
  -7  21  -3   -5.10    3.40
   7  21   3    5.80    5.10
   8 -22  -3    1.00    5.20
  -8 -22   3    1.70    4.80
  -8  22   3   -9.00    4.40
   8  22  -3    3.20    5.00
  -6 -22   3   -2.90    4.40
  -6  22   3   -4.60    2.90
   6  22  -3    3.60    4.60
  -4 -22   3   10.30    4.50
  -4 -22   3   18.90    5.40
   4 -22  -3   12.10    4.50
   4  22  -3   17.20    5.10
  -4  22   3   14.20    5.20
  -2 -22   3   -2.60    4.30
   2 -22  -3    1.90    4.20
  -2 -22   3    3.50    3.80
  -2  22   3   -7.70    4.40
   2  22  -3    0.90    4.00
   0 -22   3   -6.00    4.00
   0 -22   3   -4.70    4.00
   0 -22  -3   -3.50    4.00
   0  22  -3   -1.80    1.30
   0  22  -3   -3.90    3.70
   0  22   3   -3.40    4.30
   0  22  -3    0.90    3.00
   2 -22   3   15.50    5.20
  -2 -22  -3   18.30    5.00
   2  22   3   12.20    4.80
  -2  22  -3   15.00    5.10
  -2  22  -3   12.10    4.00
   4 -22   3   -6.00    4.10
  -4 -22  -3    1.50    4.60
  -4  22  -3    0.00    1.70
   4  22   3   -1.20    4.10
  -4  22  -3    0.20    3.60
   6 -22   3   -3.60    4.50
  -6 -22  -3    4.70    4.90
   6  22   3   -1.60    4.70
  -6  22  -3    1.80    3.90
   6  22   3    2.30    4.30
  -6  22  -3    0.40    1.80
  -5 -23   3    8.10    5.00
  -5 -23   3    8.00    4.80
   5  23  -3    7.40    5.00
  -5  23   3   14.90    5.60
  -3 -23   3   -1.90    4.00
   3 -23  -3    4.40    3.30
  -3 -23   3    2.20    4.70
   3  23  -3   -2.30    5.40
  -3  23   3    3.20    4.80
   1 -23  -3   -2.10    4.20
  -1 -23   3    4.20    4.60
  -1 -23   3   -1.00    3.80
  -1  23   3   -1.90    4.60
   1  23  -3   -1.80    4.90
  -1 -23  -3   -0.20    4.40
   1 -23   3    2.70    4.70
   1 -23   3    8.00    4.70
  -1  23  -3   -0.50    4.70
   1  23   3    8.50    4.80
  -1  23  -3   -3.20    3.20
  -1  23  -3   -0.50    1.50
  -3 -23  -3    6.60    5.10
   3 -23   3    1.60    4.60
  -3  23  -3   11.50    4.10
  -3  23  -3    9.30    2.00
   3  23   3   11.40    5.00
  -2 -24   3    6.00    4.50
   2 -24  -3    4.20    2.30
   2 -24  -3    5.20    4.80
  -2 -24   3   10.00    5.20
  -2  24   3    2.10    3.60
   0 -24   3    6.60    5.00
   0  24   3   10.10    5.20
  18   0  -4    4.90    4.30
  18   0  -4    2.40    1.80
 -18   0   4    6.20    3.70
  18   0  -4    6.60    3.40
  16   0  -4   25.80    2.40
  16   0  -4   22.50    4.60
 -16   0   4   29.70    4.50
  16   0  -4   24.20    3.80
  14   0  -4   13.10    3.30
  14   0  -4   25.60    4.50
 -14   0   4   19.70    3.80
 -12   0   4   40.40    4.20
  12   0  -4   43.60    3.70
  12   0  -4   42.40    4.70
  10   0  -4   34.40    3.90
 -10   0   4   44.80    1.90
  10   0  -4   41.20    1.90
  10   0  -4   42.50    2.10
  10   0  -4   40.80    3.20
   8   0  -4  142.29    4.80
  -8   0   4  144.49    3.60
   8   0  -4  135.89    6.10
   8   0  -4  137.39    3.80
   6   0  -4  344.57    6.90
   6   0  -4  332.77    7.20
  -6   0   4  346.67    6.80
   6   0  -4  335.87    8.70
  -4   0   4   12.00    1.50
  -4   0   4   12.50    1.70
   4   0  -4    9.20    2.40
   4   0  -4   12.00    1.70
  -2   0   4  451.75    9.40
   2   0  -4  454.95    9.00
   2   0  -4  443.66    9.60
  -2   0   4  459.35    8.70
   2   0  -4  447.46    8.80
   0   0   4  312.37    6.30
   0   0  -4  301.27    6.50
   0   0  -4  315.87    7.50
   0   0  -4  317.27    6.40
   0   0   4  308.47    6.50
   0   0   4  316.27    6.30
   2   0   4   35.80    1.90
  -2   0  -4   33.60    1.40
  -2   0  -4   33.10    3.10
   2   0   4   34.60    1.50
   2   0   4   34.70    2.60
   4   0   4  116.69    4.80
  -4   0  -4  126.99    5.20
  -4   0  -4  114.49    3.10
   4   0   4  117.89    3.10
   6   0   4    0.30    0.90
  -6   0  -4    2.10    2.70
   6   0   4   -0.90    2.10
  -6   0  -4    0.20    1.00
  -8   0  -4    1.30    2.30
  -8   0  -4   -0.10    1.30
   8   0   4   -0.20    2.70
 -10   0  -4    2.40    2.40
  10   0   4   10.10    3.60
 -10   0  -4    3.00    1.50
 -12   0  -4    0.80    2.60
  12   0   4    8.60    3.80
  12   0   4    7.40    3.00
  14   0   4    0.20    4.10
  16   0   4    5.70    3.60
  19  -1  -4    2.10    1.90
 -19  -1   4   -0.40    3.60
 -19   1   4    2.80    3.70
  19   1  -4    1.20    3.80
  17  -1  -4    1.30    2.70
  17  -1  -4    2.50    4.00
 -17  -1   4    3.60    3.30
 -17   1   4    6.80    3.40
  17   1  -4   -1.80    2.80
  17   1  -4   -2.10    3.70
  17   1  -4   -0.10    1.70
  15  -1  -4    1.00    2.40
  15  -1  -4    2.80    3.60
 -15  -1   4    2.50    3.00
  15   1  -4    1.20    1.50
  15   1  -4   -1.20    2.60
  15   1  -4    2.90    3.60
 -15   1   4    4.10    3.20
  13  -1  -4   15.00    3.80
  13  -1  -4   20.60    3.60
 -13  -1   4   12.50    3.40
  13  -1  -4   17.30    2.80
  13   1  -4   14.90    2.90
 -13   1   4   17.10    3.50
  13   1  -4   17.10    1.90
  13   1  -4    7.60    3.70
  11  -1  -4    5.10    2.50
  11  -1  -4    1.30    1.20
  11  -1  -4    2.10    2.10
  11  -1  -4    3.10    3.10
 -11  -1   4   -0.70    2.50
  11   1  -4    0.40    1.00
  11   1  -4    0.60    1.90
  11   1  -4    2.40    3.00
   9  -1  -4   -0.60    2.50
  -9  -1   4    1.50    2.20
   9  -1  -4    0.20    1.70
   9  -1  -4    1.60    1.30
  -9  -1   4    0.60    0.70
  -9   1   4    0.50    1.20
   9   1  -4   -6.10    2.40
   9   1  -4    1.90    1.90
  -7  -1   4  290.77    5.60
   7  -1  -4  286.17    6.20
   7  -1  -4  279.97    8.20
   7  -1  -4  288.27    6.40
   7   1  -4  285.87    6.90
   7   1  -4  295.07    8.40
  -7   1   4  300.07    6.20
   5  -1  -4   -0.90    1.10
   5  -1  -4    3.80    1.70
   5  -1  -4    3.10    2.30
  -5  -1   4    2.30    1.10
  -5   1   4    1.10    1.20
   5   1  -4    2.30    2.30
   5   1  -4    1.70    1.50
  -5   1   4    2.40    1.30
  -5   1   4    2.90    1.10
   3  -1  -4    7.40    1.60
  -3  -1   4    6.20    1.80
   3  -1  -4    8.40    1.70
   3   1  -4    9.30    2.20
  -3   1   4    8.60    1.60
   3   1  -4    9.50    2.20
  -3   1   4    9.50    1.90
   3   1  -4    7.90    1.80
   1  -1  -4    1.30    1.50
   1  -1  -4    2.60    2.20
  -1  -1   4    3.50    1.50
  -1  -1   4    1.50    1.50
  -1   1   4    1.20    1.40
   1   1  -4    2.80    1.80
  -1   1   4    2.70    1.10
  -1   1   4    0.20    2.10
   1   1  -4    1.30    2.10
  -1   1   4    2.00    1.50
   1   1  -4    5.00    1.60
  -1  -1  -4  202.08    5.20
   1  -1   4  205.08    5.50
   1  -1   4  198.18    4.30
  -1  -1  -4  202.78    3.80
   1  -1   4  210.08    4.30
  -1  -1  -4  207.98    6.30
  -1  -1  -4  208.98    4.40
  -1   1  -4  205.68    4.30
   1   1   4  185.98    5.90
   1   1   4  193.78    4.90
  -1   1  -4  194.88    6.10
   1   1   4  203.08    4.30
   1   1   4  203.88    4.80
  -3  -1  -4   95.79    4.10
   3  -1   4   99.29    2.40
   3  -1   4   93.09    4.00
   3  -1   4   95.49    2.00
  -3  -1  -4   97.59    3.10
  -3  -1  -4   94.79    1.80
   3   1   4   97.39    3.00
   3   1   4   92.49    5.00
   3   1   4   93.09    4.00
  -3   1  -4   97.39    4.70
  -5  -1  -4   -0.80    1.90
  -5  -1  -4   -0.40    1.00
   5  -1   4    0.50    0.70
   5  -1   4    1.40    2.20
  -5   1  -4    1.10    0.60
  -5   1  -4   -1.40    2.00
   5   1   4    0.10    1.10
   5   1   4   -1.10    2.00
   7  -1   4   12.70    3.00
  -7  -1  -4    7.70    1.50
  -7  -1  -4    7.40    2.30
  -7   1  -4    9.70    2.60
  -7   1  -4    9.10    1.10
   7   1   4    6.90    2.60
  -9  -1  -4   13.60    3.20
   9  -1   4   10.90    2.70
  -9  -1  -4   16.50    2.00
   9   1   4   15.80    3.60
   9   1   4   13.50    3.20
  -9   1  -4   18.20    1.70
  -9   1  -4   16.70    3.10
 -11  -1  -4    9.90    2.80
  11  -1   4    6.60    3.70
 -11  -1  -4   11.10    2.10
  11   1   4   10.80    3.20
  11   1   4   11.30    3.80
 -11   1  -4    8.20    3.00
  13  -1   4    4.20    3.20
 -13  -1  -4    8.80    3.00
  13   1   4    4.20    3.90
  13   1   4   10.80    3.40
 -13   1  -4    9.80    3.70
  15  -1   4   -3.60    4.20
  15   1   4    0.90    4.50
 -18  -2   4   -2.30    3.50
  18  -2  -4   -0.50    4.00
  18   2  -4    6.60    3.70
 -18   2   4    0.20    3.30
  18   2  -4   -1.00    4.00
  16  -2  -4    3.20    3.90
  16  -2  -4    0.80    2.40
 -16  -2   4    3.70    3.30
  16  -2  -4    2.70    3.50
  16   2  -4    0.30    3.80
  16   2  -4    8.00    3.20
 -16   2   4    1.50    3.00
  14  -2  -4   11.10    2.90
  14  -2  -4    6.80    3.70
  14  -2  -4   11.70    3.50
 -14  -2   4    9.80    3.40
  14   2  -4    8.70    3.70
 -14   2   4   11.60    3.30
  14   2  -4    4.10    2.70
  12  -2  -4   45.00    3.40
  12  -2  -4   42.80    4.10
  12  -2  -4   49.30    4.80
 -12  -2   4   40.90    4.30
  12   2  -4   41.20    3.80
  12   2  -4   35.80    4.40
  10  -2  -4    0.90    1.40
  10  -2  -4    0.50    1.90
  10  -2  -4    1.10    2.70
 -10  -2   4    1.80    2.40
 -10   2   4   -0.60    1.20
  10   2  -4    3.50    2.80
  10   2  -4    0.60    2.30
   8  -2  -4   63.79    4.80
   8  -2  -4   60.29    3.40
  -8  -2   4   62.69    4.40
  -8  -2   4   66.39    1.80
   8  -2  -4   63.59    2.80
   8   2  -4   62.99    3.70
   8   2  -4   64.99    4.80
  -8   2   4   64.29    3.10
  -6  -2   4    2.10    1.00
   6  -2  -4   -1.10    2.30
   6  -2  -4   -1.40    1.10
   6   2  -4    3.20    1.60
  -6   2   4    0.60    1.50
   6   2  -4   -1.40    1.50
   4  -2  -4  204.58    6.20
   4  -2  -4  199.58    4.50
  -4  -2   4  200.88    5.20
  -4   2   4  205.18    5.50
  -4   2   4  210.28    4.40
   4   2  -4  206.28    5.80
   4   2  -4  205.98    5.60
  -4   2   4  203.88    4.40
   4   2  -4  207.48    5.70
   2  -2  -4   97.49    4.00
   2   2  -4   98.99    4.20
  -2   2   4  100.79    2.60
  -2   2   4   99.79    3.20
   2   2  -4   95.29    4.30
  -2   2   4   98.79    4.40
   2   2  -4   92.59    3.90
   0  -2   4   79.99    3.70
   0  -2  -4   82.29    3.20
   0  -2   4   90.59    3.10
   0  -2  -4   90.89    2.90
   0  -2  -4   85.29    4.40
   0   2  -4   82.29    4.30
   0   2  -4   87.09    3.10
   0   2   4   89.39    3.80
   0   2   4   82.29    4.50
   0   2   4   85.49    2.60
   2  -2   4    0.20    0.90
  -2  -2  -4    1.70    2.00
  -2  -2  -4    0.80    1.40
  -2  -2  -4    0.50    0.80
   2  -2   4    0.60    1.90
   2  -2   4   -0.80    0.60
   2   2   4   -1.60    1.30
  -2   2  -4   -0.10    2.00
   2   2   4   -3.90    2.10
   2   2   4   -0.40    1.30
  -4  -2  -4   34.30    3.10
  -4  -2  -4   34.50    2.50
   4  -2   4   32.70    2.80
   4  -2   4   34.40    1.20
   4   2   4   34.70    2.90
  -4   2  -4   31.80    2.80
   4   2   4   34.00    3.30
  -6  -2  -4   32.60    2.40
   6  -2   4   33.20    3.60
  -6  -2  -4   27.70    3.30
  -6   2  -4   31.50    1.20
  -6   2  -4   32.80    3.40
   6   2   4   27.00    2.90
   6   2   4   27.40    3.10
  -8  -2  -4    2.30    1.60
   8  -2   4    1.10    2.90
  -8  -2  -4    1.90    2.20
  -8   2  -4    5.20    2.50
   8   2   4    1.00    2.60
  -8   2  -4    4.60    0.90
   8   2   4    2.90    2.50
  10  -2   4    7.30    3.40
 -10  -2  -4    6.70    2.50
 -10  -2  -4    6.70    2.00
  10   2   4   10.10    3.00
  10   2   4    7.10    3.30
 -10   2  -4    8.50    3.00
  12  -2   4    5.50    3.90
 -12  -2  -4    9.20    3.30
 -12   2  -4    2.80    3.50
  12   2   4    4.00    3.80
  12   2   4    3.60    3.00
  14  -2   4    0.30    4.20
 -14   2  -4   -1.40    3.80
  14   2   4   -7.40    3.80
  16  -2   4    2.20    4.80
  16   2   4   -1.60    4.80
 -19  -3   4    0.90    3.90
 -19   3   4    4.40    3.70
  19   3  -4   -0.70    3.80
 -17  -3   4    4.60    3.70
  17  -3  -4   -1.40    4.00
  17  -3  -4   -0.60    3.50
 -17   3   4    2.90    4.10
  17   3  -4   -2.00    3.10
  17   3  -4    6.00    4.00
  15  -3  -4    5.70    3.40
 -15  -3   4    3.70    3.60
  15  -3  -4    3.30    2.70
  15  -3  -4    0.30    3.80
 -15   3   4    0.90    3.00
  15   3  -4   10.10    3.90
  15   3  -4   -1.90    3.40
  13  -3  -4    6.40    3.00
 -13  -3   4    1.10    2.90
  13  -3  -4    2.00    1.90
  13  -3  -4    6.70    3.60
  13   3  -4    4.30    2.60
  13   3  -4    5.00    3.50
  11  -3  -4    7.40    2.00
  11  -3  -4    8.10    3.30
  11  -3  -4    6.80    2.40
 -11  -3   4    9.70    2.90
  11   3  -4   10.10    3.30
 -11   3   4    7.00    1.70
  11   3  -4    5.60    2.40
   9  -3  -4  135.49    4.10
  -9  -3   4  143.49    6.20
   9  -3  -4  136.89    6.60
   9  -3  -4  133.89    5.00
   9   3  -4  131.79    5.30
  -9   3   4  135.79    4.60
   9   3  -4  138.09    6.40
   7  -3  -4    2.50    1.10
  -7  -3   4    1.00    0.80
  -7  -3   4   -0.60    2.00
   7  -3  -4   -0.70    2.30
   7  -3  -4    3.60    1.30
   7   3  -4    0.00    1.70
  -7   3   4    0.60    1.40
   7   3  -4    2.60    1.80
   5  -3  -4  310.67    5.70
   5  -3  -4  292.57    7.70
  -5  -3   4  305.87    7.80
   5   3  -4  314.37    7.50
  -5   3   4  307.27    7.10
  -5   3   4  300.47    5.50
  -5   3   4  303.67    6.00
   5   3  -4  300.67    8.00
   3  -3  -4   49.50    3.50
  -3   3   4   52.79    3.00
   3   3  -4   57.09    3.50
  -3   3   4   49.50    1.60
   3   3  -4   48.10    2.90
   3   3  -4   55.39    3.60
  -3   3   4   52.49    2.10
   1  -3  -4  133.49    4.20
  -1  -3   4  131.99    4.70
   1   3  -4  127.79    5.00
  -1   3   4  135.79    2.90
   1   3  -4  139.29    4.30
  -1   3   4  135.89    5.20
   1   3  -4  139.89    5.00
  -1  -3  -4   57.39    3.00
   1  -3   4   61.29    1.90
   1  -3   4   52.49    3.70
  -1  -3  -4   54.49    2.40
  -1  -3  -4   60.79    2.40
  -1  -3  -4   55.59    3.30
   1  -3   4   61.09    2.60
   1   3   4   53.29    4.10
  -1   3  -4   61.19    4.00
   1   3   4   60.49    2.40
  -3  -3  -4   86.49    4.30
  -3  -3  -4   83.89    2.30
  -3  -3  -4   88.59    3.40
   3  -3   4   80.99    4.50
   3  -3   4   86.79    2.60
   3   3   4   93.19    3.70
   3   3   4   78.89    4.70
  -3   3  -4   88.59    4.70
  -5  -3  -4   79.39    3.40
  -5  -3  -4   81.99    1.80
   5  -3   4   80.89    2.10
   5  -3   4   81.29    4.90
  -5  -3  -4   80.39    4.30
  -5  -3  -4   81.89    1.80
  -5   3  -4   83.09    4.90
   5   3   4   79.69    4.80
   5   3   4   89.49    4.30
  -7  -3  -4   35.70    2.80
   7  -3   4   33.10    1.20
  -7  -3  -4   32.30    3.20
   7  -3   4   34.20    3.90
   7   3   4   24.10    3.60
  -7   3  -4   35.10    3.70
   7   3   4   33.80    3.50
  -9  -3  -4   86.59    5.00
  -9  -3  -4   91.49    4.40
   9  -3   4   86.19    6.40
   9   3   4   82.19    5.60
   9   3   4   89.79    5.90
  -9   3  -4   94.99    5.80
 -11  -3  -4   15.10    2.80
  11  -3   4   16.10    4.10
 -11  -3  -4   15.40    3.30
 -11   3  -4   16.90    3.70
  11   3   4   25.90    4.50
  11   3   4   19.20    3.40
  13  -3   4   35.00    5.50
 -13   3  -4   25.00    4.20
  13   3   4   24.00    4.80
  15  -3   4    4.60    4.60
  15   3   4    5.40    4.70
  18  -4  -4    4.10    4.40
 -18  -4   4    3.00    3.90
  18  -4  -4    4.50    4.20
 -18   4   4    1.70    3.40
  18   4  -4   -9.80    3.70
  18   4  -4    1.30    3.70
 -16  -4   4    9.50    3.90
  16  -4  -4    7.50    4.30
  16  -4  -4    6.70    3.70
  16   4  -4    9.20    4.30
  16   4  -4    7.40    3.60
 -16   4   4    6.30    3.40
  14  -4  -4    4.40    2.00
  14  -4  -4    0.70    2.90
  14  -4  -4   -3.10    3.40
 -14  -4   4   -6.60    2.60
  14   4  -4   -3.60    2.60
  14   4  -4    3.00    3.70
 -12  -4   4   17.20    3.50
  12  -4  -4   13.10    3.80
  12  -4  -4   15.70    3.00
  12  -4  -4   15.70    2.30
  12   4  -4   23.50    3.50
 -12   4   4   13.90    2.20
  12   4  -4   14.70    3.70
  10  -4  -4   44.50    4.40
  10  -4  -4   32.80    3.10
  10  -4  -4   36.40    2.70
 -10  -4   4   29.70    3.70
  10   4  -4   37.80    4.10
  10   4  -4   37.20    3.60
 -10   4   4   37.30    2.90
   8  -4  -4   27.90    1.90
   8  -4  -4   26.40    3.50
  -8  -4   4   28.40    1.00
  -8  -4   4   32.00    2.80
  -8  -4   4   27.80    0.90
  -8  -4   4   21.30    3.00
   8  -4  -4   27.30    2.60
  -8   4   4   27.30    2.50
   8   4  -4   29.20    3.00
   8   4  -4   28.80    3.50
   6  -4  -4  138.49    3.20
  -6  -4   4  143.59    5.00
   6  -4  -4  143.99    3.90
  -6  -4   4  145.59    5.50
   6  -4  -4  143.49    5.80
  -6   4   4  146.19    4.10
   6   4  -4  149.09    5.90
   6   4  -4  146.09    5.30
  -6   4   4  147.09    4.90
  -4  -4   4   54.19    3.40
   4  -4  -4   49.70    3.80
   4   4  -4   55.39    3.60
  -4   4   4   49.00    3.50
   4   4  -4   52.69    3.90
  -4   4   4   49.30    1.70
   4   4  -4   49.80    3.10
  -4   4   4   54.59    1.70
   2  -4  -4  105.89    4.20
  -2  -4   4  109.49    3.70
  -2   4   4  110.09    4.70
  -2   4   4  107.29    3.10
   2   4  -4  108.39    4.80
   2   4  -4  121.19    4.50
   2   4  -4  115.19    4.00
   0  -4   4  148.39    3.70
   0  -4   4  155.68    5.40
   0  -4  -4  146.59    3.30
   0  -4  -4  146.79    4.50
   0  -4  -4  145.89    4.30
   0   4   4  151.68    3.20
   0   4  -4  156.18    5.50
   0   4   4  147.69    5.50
   0   4  -4  146.29    5.00
  -2  -4  -4  115.19    4.10
  -2  -4  -4  113.19    4.80
   2  -4   4  110.99    2.10
   2  -4   4  108.69    4.50
  -2  -4  -4  113.99    3.60
   2  -4   4  112.79    3.50
   2   4   4  108.29    3.50
   2   4   4  109.49    5.10
  -2   4  -4  106.89    5.00
  -4  -4  -4   43.10    3.00
   4  -4   4   40.60    3.70
  -4  -4  -4   47.00    3.60
   4   4   4   40.70    3.30
   4   4   4   48.20    3.20
  -4   4  -4   44.50    3.70
   6  -4   4  121.49    6.10
  -6  -4  -4  114.29    5.00
  -6  -4  -4  126.09    4.60
  -6  -4  -4  118.39    2.80
   6  -4   4  120.19    3.10
   6   4   4  128.69    5.80
  -6   4  -4  122.39    5.90
   6   4   4  122.29    5.30
   8  -4   4    1.90    1.00
   8  -4   4   -6.10    2.60
  -8  -4  -4    0.40    1.60
  -8  -4  -4    1.50    2.30
   8   4   4    3.90    2.60
   8   4   4    2.80    2.90
  -8   4  -4    0.00    2.40
 -10  -4  -4   45.60    3.50
 -10  -4  -4   51.19    4.10
  10  -4   4   51.69    5.30
  10   4   4   47.50    4.80
 -10   4  -4   42.30    4.60
  10   4   4   42.50    4.40
  12  -4   4   -3.00    2.60
 -12  -4  -4   -0.80    1.90
  12   4   4    1.60    3.10
  12   4   4    3.00    3.60
 -12   4  -4    3.30    3.00
  14  -4   4    6.30    4.40
 -14   4  -4   -1.10    3.20
  14   4   4    5.20    4.30
  16  -4   4    9.80    5.10
  16   4   4    6.60    5.10
 -17  -5   4    4.60    4.00
  17  -5  -4   13.00    4.80
  17  -5  -4   15.30    4.30
  17   5  -4   13.20    4.20
 -17   5   4    7.20    3.70
  15  -5  -4   -3.10    2.80
 -15  -5   4    0.80    3.30
  15  -5  -4    5.40    4.00
  15   5  -4    0.70    3.60
  15   5  -4   -2.30    2.90
  13  -5  -4    9.30    3.80
 -13  -5   4   -1.80    2.90
  13  -5  -4    0.90    2.50
  13  -5  -4    4.80    2.00
  13   5  -4    0.10    3.40
  13   5  -4    1.70    2.80
 -11  -5   4    4.00    2.10
  11  -5  -4   -1.50    1.90
  11  -5  -4    5.00    1.60
  11  -5  -4   -0.70    2.10
  11   5  -4   -2.30    2.40
  11   5  -4    4.20    3.20
 -11   5   4   -0.40    1.70
   9  -5  -4   20.10    1.70
   9  -5  -4   19.00    3.50
  -9  -5   4   20.40    3.10
   9  -5  -4   21.40    2.40
  -9  -5   4   21.00    1.80
   9   5  -4   11.70    3.20
  -9   5   4   18.20    2.40
   9   5  -4   15.90    2.70
  -7  -5   4   98.79    5.00
   7  -5  -4   95.39    5.20
   7  -5  -4   88.79    3.50
   7  -5  -4   88.89    2.30
  -7  -5   4   86.09    3.30
  -7  -5   4   84.29    2.50
   7   5  -4   86.99    5.30
  -7   5   4   92.99    4.30
   7   5  -4   75.09    3.90
   5  -5  -4    2.20    0.80
  -5  -5   4   -0.10    1.30
   5  -5  -4    3.40    1.70
   5   5  -4    2.50    2.00
   5   5  -4    1.20    1.60
   5   5  -4    2.40    1.40
  -5   5   4    2.50    1.10
  -5   5   4    2.40    1.90
   3  -5  -4   16.40    2.40
  -3  -5   4   14.70    2.00
   3   5  -4   17.90    2.60
  -3   5   4   18.10    1.20
  -3   5   4   13.30    2.40
   3   5  -4   19.30    2.20
   1  -5  -4   -1.10    1.30
   1  -5  -4    1.80    1.70
   1  -5  -4   -1.50    1.00
  -1  -5   4    3.00    1.60
  -1  -5   4   -1.50    1.00
   1   5  -4   -2.00    1.80
  -1   5   4    2.10    2.10
   1   5  -4    0.50    2.10
   1  -5   4    2.20    0.90
  -1  -5  -4    2.30    1.10
   1  -5   4    3.50    1.70
  -1  -5  -4    0.90    1.70
  -1   5  -4    4.50    1.60
   1   5   4    2.70    1.10
   1   5   4    3.40    2.20
  -3  -5  -4    3.20    1.60
   3  -5   4   -1.60    2.20
  -3  -5  -4    1.10    1.80
   3   5   4   -0.50    2.10
  -3   5  -4    2.90    2.10
   3   5   4    1.60    1.70
  -5  -5  -4   18.00    2.20
   5  -5   4   14.60    3.10
  -5  -5  -4   17.80    2.50
   5   5   4   13.20    2.70
  -5   5  -4   20.60    3.10
   5   5   4   20.10    2.60
  -7  -5  -4   19.00    2.70
   7  -5   4   17.40    1.70
  -7  -5  -4   15.20    1.40
  -7  -5  -4   16.20    2.50
   7  -5   4   12.30    3.30
   7   5   4   13.20    2.80
   7   5   4   10.90    2.70
  -7   5  -4   17.40    3.10
  -9  -5  -4   11.10    2.80
   9  -5   4   11.10    2.90
  -9  -5  -4   14.80    2.80
   9   5   4    9.50    3.20
  -9   5  -4    9.20    3.10
   9   5   4   17.50    3.50
  11  -5   4   15.00    4.40
 -11  -5  -4   20.20    3.30
  11   5   4   16.70    4.20
 -11   5  -4   17.40    3.80
  11   5   4   24.20    3.40
  13  -5   4    2.90    4.00
 -13   5  -4    1.00    3.20
  13   5   4   -4.40    3.60
  15  -5   4    2.10    4.60
 -15   5  -4    9.60    4.10
  15   5   4    1.80    4.50
  18  -6  -4    2.50    3.90
 -18  -6   4   12.40    4.60
  18  -6  -4    2.70    5.70
 -18   6   4   16.00    4.80
  18   6  -4    2.20    4.00
 -16  -6   4    7.70    4.00
  16  -6  -4    2.00    3.20
  16  -6  -4    0.80    4.00
 -16   6   4    7.50    3.30
  16   6  -4  -11.50    3.00
 -14  -6   4   47.80    5.40
  14  -6  -4   53.49    4.80
  14  -6  -4   34.60    5.10
  14   6  -4   40.00    5.10
  14   6  -4   52.89    5.30
  12  -6  -4   11.30    2.70
 -12  -6   4   11.60    2.70
  12  -6  -4   11.60    1.90
  12  -6  -4   11.20    3.80
  12   6  -4   12.80    3.00
 -12   6   4   12.00    2.30
  12   6  -4    7.80    3.10
  10  -6  -4   28.60    4.10
  10  -6  -4   38.40    3.20
  10  -6  -4   40.20    2.40
 -10  -6   4   26.60    3.70
  10   6  -4   36.70    4.20
 -10   6   4   32.50    3.10
  10   6  -4   31.70    3.80
  -8  -6   4   -0.80    0.70
   8  -6  -4   -4.50    2.50
   8  -6  -4   -0.90    1.50
   8  -6  -4    1.20    0.70
  -8  -6   4   -0.70    1.20
  -8  -6   4    2.50    2.30
   8   6  -4   -3.30    1.80
   8   6  -4    3.30    2.40
  -8   6   4    1.90    1.90
  -6  -6   4  188.68    4.60
  -6  -6   4  205.68    5.10
   6  -6  -4  198.18    7.00
  -6  -6   4  199.18    6.60
   6  -6  -4  198.28    4.60
   6   6  -4  193.58    5.10
   6   6  -4  204.88    7.00
  -6   6   4  198.48    6.30
  -6   6   4  187.58    4.70
   6   6  -4  199.58    6.60
   4  -6  -4    6.20    1.80
  -4  -6   4    6.20    1.90
  -4   6   4    4.60    1.60
  -4   6   4    5.10    0.70
   4   6  -4    6.20    2.30
   4   6  -4    3.40    1.60
  -2  -6   4   82.59    3.40
   2  -6  -4   74.09    4.00
   2   6  -4   87.79    4.70
  -2   6   4   74.39    4.50
   2   6  -4   86.19    4.00
   0  -6   4    1.60    1.00
   0  -6   4    2.20    2.40
   0  -6  -4    1.30    0.80
   0  -6  -4    3.60    1.90
   0   6  -4   -0.30    2.00
   0   6  -4    0.80    2.30
   0   6   4   -0.10    2.10
  -2  -6  -4   78.49    3.70
   2  -6   4   78.29    4.30
  -2  -6  -4   83.39    3.20
   2  -6   4   84.59    2.20
  -2   6  -4   88.99    4.70
   2   6   4   82.19    4.70
   2   6   4   84.89    3.10
   4  -6   4   55.59    4.30
  -4  -6  -4   48.30    3.60
   4   6   4   59.29    3.40
  -4   6  -4   53.49    4.40
   4   6   4   56.79    4.30
  -6  -6  -4  124.99    5.00
  -6  -6  -4  125.59    5.50
   6  -6   4  127.29    6.60
  -6  -6  -4  128.89    4.20
  -6   6  -4  118.09    6.10
   6   6   4  119.89    5.30
   6   6   4  115.69    5.60
   8  -6   4   35.20    3.90
  -8  -6  -4   40.90    3.50
   8  -6   4   41.30    2.70
  -8  -6  -4   39.30    3.40
   8   6   4   36.00    3.60
  -8   6  -4   40.70    4.40
   8   6   4   36.40    3.90
 -10  -6  -4   39.80    3.60
 -10  -6  -4   42.90    3.80
  10  -6   4   36.80    5.00
  10   6   4   38.70    4.70
  10   6   4   43.90    4.40
 -10   6  -4   41.50    4.70
 -12  -6  -4   -0.50    2.40
  12  -6   4    1.40    4.00
  12   6   4   -0.80    3.60
 -12   6  -4   -0.20    3.20
  14  -6   4    0.40    4.40
 -14   6  -4   12.60    4.20
  14   6   4    9.80    4.60
  17  -7  -4    3.90    4.50
  17  -7  -4    1.50    3.80
 -17  -7   4   -0.30    3.90
 -17   7   4   -1.90    3.10
  17   7  -4   -2.00    3.60
  15  -7  -4   -0.90    4.00
  15  -7  -4   -2.00    2.80
 -15  -7   4   -1.20    3.50
  15   7  -4    1.40    2.40
 -13  -7   4   23.00    4.30
  13  -7  -4   20.00    3.30
  13  -7  -4   25.90    4.80
 -13   7   4   17.10    2.80
  13   7  -4   15.60    3.80
  11  -7  -4    3.00    2.10
  11  -7  -4    3.80    3.40
  11  -7  -4    5.00    1.30
 -11  -7   4    1.70    3.00
  11   7  -4    5.60    3.00
 -11   7   4    8.60    2.50
   9  -7  -4    8.20    1.00
   9  -7  -4    5.90    3.10
  -9  -7   4    7.60    1.10
   9  -7  -4    8.50    2.20
  -9  -7   4   -2.50    2.50
   9   7  -4    9.70    2.80
  -9   7   4    8.10    2.80
   7  -7  -4   -1.90    1.10
   7  -7  -4   -2.90    2.40
  -7  -7   4   -0.40    0.90
  -7  -7   4    3.10    2.30
  -7  -7   4    0.30    1.10
   7   7  -4   -2.10    2.10
  -7   7   4   -0.20    2.00
  -5  -7   4   31.10    3.00
   5  -7  -4   30.40    1.60
   5  -7  -4   28.80    3.30
   5   7  -4   24.80    2.30
   5   7  -4   27.60    2.80
  -5   7   4   29.30    1.80
  -5   7   4   26.40    2.90
  -3  -7   4  267.77    6.80
   3  -7  -4  257.97    7.40
   3   7  -4  261.87    6.80
   3   7  -4  258.77    7.60
  -3   7   4  268.97    7.60
  -3   7   4  258.57    4.40
   1  -7  -4    5.60    2.20
  -1  -7   4    5.00    2.50
  -1  -7   4    6.50    1.70
   1  -7  -4    7.10    0.60
   1   7  -4    6.90    2.00
   1   7  -4    4.30    2.50
  -1   7   4    3.70    1.80
   1  -7   4  131.09    5.40
  -1  -7  -4  137.99    3.50
   1  -7   4  134.09    3.60
  -1  -7  -4  139.89    5.30
  -1   7  -4  136.19    5.80
  -1   7  -4  134.89    3.50
   1   7   4  131.09    5.70
  -1   7  -4  143.49    5.20
   3  -7   4   21.10    3.30
  -3  -7  -4   23.60    2.80
   3  -7   4   20.80    1.20
   3   7   4   19.40    2.10
  -3   7  -4   23.30    3.10
   3   7   4   20.90    3.00
  -5  -7  -4   10.70    2.30
   5  -7   4    7.00    3.00
  -5   7  -4   15.90    2.60
   5   7   4    9.30    2.20
   5   7   4   13.00    2.70
   7  -7   4   -3.00    2.80
  -7  -7  -4    0.00    2.10
  -7   7  -4   -3.10    2.40
   7   7   4   -4.00    2.20
   7   7   4    2.10    2.30
  -9  -7  -4   23.30    3.00
   9  -7   4   30.20    4.50
  -9  -7  -4   24.50    3.70
  -9   7  -4   26.70    3.60
   9   7   4   27.30    3.70
   9   7   4   29.40    4.00
  11  -7   4   14.80    4.50
 -11  -7  -4   21.80    3.80
  11   7   4    9.70    2.80
 -11   7  -4    7.90    3.60
  11   7   4   10.10    3.90
  13  -7   4    4.70    4.40
 -13  -7  -4    6.00    3.50
 -13   7  -4    3.50    3.70
  13   7   4    4.40    4.00
  15  -7   4    4.10    4.80
 -15   7  -4   -3.40    3.70
  15   7   4    2.90    4.70
  18  -8  -4    0.20    4.60
  18  -8  -4    3.80    4.10
 -18  -8   4    3.40    4.10
 -18   8   4    1.40    3.70
  18   8  -4    0.70    4.30
 -16  -8   4   -6.60    3.60
  16  -8  -4    2.90    4.20
  16  -8  -4    2.40    3.40
  16   8  -4    8.40    4.10
  14  -8  -4    2.10    4.00
  14  -8  -4   -1.90    3.30
 -14  -8   4   -2.70    3.40
  14   8  -4    5.30    3.50
  12  -8  -4    2.30    2.70
  12  -8  -4    6.50    2.40
 -12  -8   4    5.50    3.40
  12   8  -4    6.00    2.50
 -12   8   4    6.30    2.60
 -10  -8   4   20.40    3.60
  10  -8  -4   25.20    1.70
  10  -8  -4   31.30    4.30
  10  -8  -4   28.50    2.90
 -10   8   4   27.80    3.40
  10   8  -4   24.70    3.80
  -8  -8   4    4.70    1.20
   8  -8  -4   -0.10    2.80
  -8  -8   4    6.50    2.00
   8  -8  -4    4.60    1.70
  -8  -8   4    4.00    1.10
   8   8  -4    0.00    2.40
  -8   8   4    2.10    2.40
   6  -8  -4   49.50    3.90
  -6  -8   4   56.09    4.30
   6  -8  -4   53.09    2.40
  -6  -8   4   53.79    3.10
   6   8  -4   61.49    4.60
  -6   8   4   48.70    3.80
   6   8  -4   60.09    3.00
  -6   8   4   52.49    2.60
   4  -8  -4   60.09    1.70
   4  -8  -4   58.79    4.50
  -4  -8   4   64.19    4.00
  -4   8   4   61.69    4.40
   4   8  -4   59.49    3.30
   4   8  -4   59.79    4.50
  -2  -8   4  342.17    7.80
   2  -8  -4  328.17    8.70
   2  -8  -4  347.97    6.70
   2   8  -4  339.97    9.10
  -2   8   4  343.07    9.00
   2   8  -4  347.37    8.50
   0  -8   4   47.50    2.80
   0  -8  -4   54.09    1.90
   0  -8   4   53.09    4.20
   0  -8  -4   56.89    4.00
   0   8   4   52.09    4.30
   0   8  -4   62.69    4.10
   0   8  -4   52.39    4.10
  -2  -8  -4  233.78    7.20
   2  -8   4  234.28    7.60
   2  -8   4  238.08    5.00
  -2   8  -4  231.08    4.90
   2   8   4  215.48    7.30
  -2   8  -4  233.98    7.50
   4  -8   4    1.70    2.80
  -4  -8  -4    2.30    2.10
   4   8   4    2.20    2.40
  -4   8  -4    6.20    2.50
   6  -8   4   44.40    4.60
  -6  -8  -4   36.00    3.60
   6   8   4   41.70    3.60
  -6   8  -4   39.50    3.90
   6   8   4   35.90    3.60
  -8  -8  -4    1.40    2.30
   8  -8   4   -4.00    3.10
   8  -8   4    1.30    1.50
  -8   8  -4    0.80    2.80
   8   8   4    1.00    2.60
   8   8   4    1.40    2.40
 -10  -8  -4   24.60    4.10
  10  -8   4   37.90    5.20
 -10   8  -4   24.10    4.30
  10   8   4   25.10    3.40
  10   8   4   34.70    4.50
 -12  -8  -4    4.60    3.00
  12  -8   4    2.20    4.40
  12   8   4    8.80    4.10
 -12   8  -4    2.60    3.50
  14  -8   4   23.90    5.60
  14   8   4   21.60    5.30
 -14   8  -4   18.80    4.70
 -17  -9   4    8.50    4.40
  17  -9  -4   15.70    4.30
  17  -9  -4    6.30    4.80
  17   9  -4   -1.40    3.90
  15  -9  -4   -5.50    2.60
 -15  -9   4    0.70    3.80
  15  -9  -4   -0.40    4.30
  15   9  -4    1.30    3.90
  13  -9  -4   29.00    3.70
  13  -9  -4   36.90    5.30
 -13  -9   4   26.90    4.70
 -13   9   4   27.60    3.60
  13   9  -4   20.80    4.30
 -11  -9   4   -3.90    2.90
  11  -9  -4   -6.00    3.10
  11  -9  -4    0.90    1.90
 -11   9   4    4.40    2.70
  11   9  -4   -1.60    2.70
   9  -9  -4    5.10    2.00
  -9  -9   4    3.30    2.80
   9  -9  -4    5.50    2.60
   9   9  -4    3.30    2.90
  -9   9   4    3.90    2.60
  -7  -9   4    7.40    2.70
   7  -9  -4    9.80    1.70
   7  -9  -4   10.70    3.10
   7   9  -4   10.50    1.60
  -7   9   4   13.00    3.00
   7   9  -4    8.10    2.90
  -5  -9   4    7.50    2.40
   5  -9  -4    4.10    2.70
   5  -9  -4    7.10    1.00
   5   9  -4    3.20    2.50
   5   9  -4    6.00    1.60
  -5   9   4    7.20    2.70
   3  -9  -4    0.80    0.50
   3  -9  -4    2.20    2.30
  -3  -9   4    1.10    1.70
   3   9  -4   -2.30    2.30
  -3   9   4    1.70    0.70
   3   9  -4   -0.80    1.60
  -3   9   4   -1.50    1.50
  -1  -9   4    2.00    1.90
   1  -9  -4    3.10    0.80
  -1  -9   4    5.60    1.60
   1  -9  -4    4.80    0.70
   1  -9  -4    7.70    2.50
   1   9  -4   -0.70    2.40
   1   9  -4    5.60    2.00
  -1   9   4    3.60    2.50
   1  -9   4    9.40    1.60
  -1  -9  -4   12.30    2.60
  -1  -9  -4   13.00    1.40
   1  -9   4   17.70    2.70
   1   9   4   14.60    2.90
  -1   9  -4    9.80    2.90
  -1   9  -4   13.70    2.60
   3  -9   4   69.99    2.60
   3  -9   4   66.39    5.30
  -3  -9  -4   67.19    4.70
  -3   9  -4   67.39    4.90
   3   9   4   70.19    2.20
   3   9   4   71.39    4.30
  -3   9  -4   75.79    2.40
   5  -9   4    9.60    3.30
  -5  -9  -4    3.80    2.40
  -5   9  -4    4.60    2.70
   5   9   4    8.50    2.70
  -5   9  -4    6.40    0.60
  -7  -9  -4   69.39    5.20
   7  -9   4   83.09    6.50
   7   9   4   74.39    5.30
  -7   9  -4   69.79    5.80
   9  -9   4   -2.30    3.50
  -9  -9  -4   -2.80    2.40
   9  -9   4    3.30    3.70
   9   9   4    0.40    3.00
   9   9   4    2.60    2.50
  -9   9  -4   -2.00    2.90
 -11  -9  -4   -4.40    2.40
  11  -9   4   -1.20    3.80
 -11   9  -4    0.00    3.40
  11   9   4   -0.40    2.50
  11   9   4    5.40    3.70
 -13  -9  -4   -2.70    2.90
  13  -9   4   -6.10    4.20
 -13   9  -4    6.50    4.00
  15  -9   4   -1.20    4.90
 -15   9  -4   -3.90    4.00
  16 -10  -4   13.90    4.10
 -16 -10   4    7.30    4.50
  16 -10  -4   10.20    4.90
  16  10  -4   11.60    4.60
  14 -10  -4    5.30    4.50
 -14 -10   4    3.40    3.00
  14 -10  -4    7.10    3.60
  14  10  -4    6.60    4.00
 -12 -10   4    3.10    2.50
  12 -10  -4    2.30    2.30
  12 -10  -4    5.40    3.80
 -12  10   4    7.60    2.90
  12  10  -4    4.40    3.40
  10 -10  -4   15.60    2.50
 -10 -10   4   14.80    3.50
  10 -10  -4   21.50    4.30
 -10  10   4    9.80    3.20
  10  10  -4   17.70    3.80
   8 -10  -4    1.50    1.60
  -8 -10   4   -1.10    2.60
   8 -10  -4    1.60    3.00
   8  10  -4    2.40    2.90
  -8  10   4   -2.20    2.50
   6 -10  -4    0.20    1.10
   6 -10  -4    2.80    2.10
  -6 -10   4    1.60    2.40
   6  10  -4   -1.00    2.50
  -6  10   4    0.20    2.60
   6  10  -4    0.00    1.40
  -4 -10   4   17.90    2.70
   4 -10  -4   21.10    1.40
   4  10  -4   17.40    3.20
   4  10  -4   18.40    2.20
  -4  10   4   24.80    3.40
   2 -10  -4    3.60    0.70
   2 -10  -4    3.60    0.90
  -2 -10   4    2.00    1.80
   2 -10  -4    2.30    2.50
  -2  10   4    5.20    1.10
   2  10  -4    3.10    1.90
   2  10  -4    2.20    2.60
  -2  10   4    4.60    2.50
   0 -10   4  103.39    4.20
   0 -10   4   93.09    5.80
   0 -10  -4  100.59    2.80
   0 -10  -4   83.99    5.10
   0  10   4   95.09    4.90
   0  10  -4   93.79    5.00
   0  10  -4  108.79    5.80
  -2 -10  -4   20.10    2.80
   2 -10   4   24.40    3.10
   2 -10   4   19.90    1.90
  -2  10  -4   25.80    3.50
   2  10   4   23.80    2.80
  -2  10  -4   20.30    3.20
   4 -10   4    0.80    3.00
  -4 -10  -4    4.20    2.50
   4 -10   4    3.20    1.10
  -4  10  -4    3.20    0.90
  -4  10  -4    2.80    2.70
   4  10   4    3.10    2.60
   6 -10   4   50.49    5.20
  -6 -10  -4   55.79    4.60
  -6  10  -4   59.69    5.20
   6  10   4   52.39    4.30
  -8 -10  -4    4.40    2.80
   8 -10   4   -1.00    3.40
  -8  10  -4    1.90    3.10
   8  10   4    2.00    2.60
 -10 -10  -4   10.90    3.30
  10 -10   4   16.50    3.80
 -10  10  -4   11.70    4.00
  10  10   4   10.50    3.50
 -12 -10  -4   -4.80    3.80
  12 -10   4    2.90    4.40
 -12  10  -4    7.50    4.20
 -14 -10  -4   14.80    4.40
  14 -10   4   12.50    4.20
 -14  10  -4    7.60    4.40
  17 -11  -4   -0.40    4.90
 -17 -11   4   -0.10    4.50
  17  11  -4    1.60    4.30
 -15 -11   4   12.60    4.50
  15 -11  -4    7.30    3.40
  15 -11  -4    7.10    4.70
  15  11  -4    0.80    4.00
  13 -11  -4   20.70    3.40
  13 -11  -4   17.20    4.80
 -13 -11   4   21.80    4.70
  13  11  -4   25.40    4.90
 -13  11   4   18.70    3.70
 -11 -11   4   -0.50    3.40
  11 -11  -4   -0.10    3.70
  11 -11  -4    0.00    2.00
  11  11  -4    1.50    3.40
 -11  11   4   -1.30    3.70
   9 -11  -4   41.60    3.10
  -9 -11   4   44.30    4.60
   9 -11  -4   45.30    5.00
  -9  11   4   46.90    4.70
   9  11  -4   50.69    5.00
   7 -11  -4   13.30    1.80
  -7 -11   4   10.20    3.00
   7 -11  -4   13.30    3.60
   7  11  -4    5.90    3.00
   7  11  -4   12.60    1.80
  -7  11   4   14.40    3.30
   5 -11  -4   41.90    2.10
   5 -11  -4   48.70    4.50
  -5 -11   4   40.90    3.80
   5  11  -4   46.00    3.10
  -5  11   4   42.60    4.20
   5  11  -4   42.00    3.80
   3 -11  -4    2.10    0.90
  -3 -11   4    1.70    2.00
   3 -11  -4   -6.20    2.20
   3 -11  -4    0.60    1.10
  -3  11   4    0.70    2.70
  -3  11   4    2.30    1.00
   3  11  -4    4.90    2.00
   3  11  -4   -0.50    1.70
  -1 -11   4   17.20    2.30
   1 -11  -4   17.30    1.60
   1 -11  -4   18.50    1.40
   1 -11  -4   16.50    3.20
  -1 -11   4   17.50    3.50
   1  11  -4   18.00    2.70
  -1  11   4   15.60    1.90
   1  11  -4   14.50    3.30
  -1  11   4   18.10    2.70
   1 -11   4   16.40    2.00
  -1 -11  -4   18.50    3.10
   1 -11   4   15.50    3.50
   1  11   4   14.60    2.50
   1  11   4   20.60    3.40
  -1  11  -4   16.40    2.90
  -1  11  -4   16.40    3.20
   3 -11   4   16.80    1.90
  -3 -11  -4   18.50    2.80
   3 -11   4   12.30    3.60
   3  11   4   19.10    3.30
  -3  11  -4   16.80    3.10
   5 -11   4   40.10    4.70
  -5 -11  -4   45.10    4.40
   5  11   4   38.70    4.00
  -5  11  -4   44.30    4.20
   7 -11   4    5.10    2.90
  -7 -11  -4   11.70    3.20
   7  11   4    2.00    2.80
   7  11   4    6.90    1.60
  -7  11  -4    5.40    3.30
   9 -11   4   13.00    4.40
  -9 -11  -4    6.10    3.30
  -9  11  -4   11.40    3.80
   9  11   4    8.80    1.80
   9  11   4    8.10    3.00
  11 -11   4    8.70    4.50
 -11 -11  -4    4.90    3.40
  11  11   4   10.90    2.20
 -11  11  -4    8.30    4.20
 -13 -11  -4   -2.40    3.20
  13 -11   4    1.50    4.50
  13  11   4   -1.20    2.20
 -13  11  -4    4.40    4.20
 -16 -12   4    9.60    4.90
  16 -12  -4    3.00    5.10
  16  12  -4    5.30    4.60
  14 -12  -4    9.60    4.90
  14 -12  -4    2.30    2.80
 -14 -12   4    3.40    4.30
 -14  12   4    0.40    3.20
  14  12  -4    5.10    4.10
  12 -12  -4    0.70    2.20
 -12 -12   4   -2.50    3.50
  12 -12  -4   -3.80    3.90
 -12  12   4    0.70    3.80
  12  12  -4    2.80    3.80
  10 -12  -4   -1.90    3.60
  10 -12  -4    3.60    2.30
 -10 -12   4    4.50    3.50
 -10  12   4    4.70    3.40
  10  12  -4   -0.70    3.40
   8 -12  -4    0.00    3.30
   8 -12  -4    0.70    1.40
  -8 -12   4    2.60    3.00
   8  12  -4    3.40    3.20
  -8  12   4    1.00    3.00
  -6 -12   4   35.10    4.00
   6 -12  -4   41.80    4.60
   6 -12  -4   40.40    2.50
   6  12  -4   39.70    4.50
   6  12  -4   46.10    3.00
  -6  12   4   39.60    4.40
  -4 -12   4   75.59    5.00
   4 -12  -4   74.89    2.80
   4  12  -4   72.49    5.60
   4  12  -4   77.19    4.00
  -4  12   4   75.89    5.80
  -2 -12   4   63.19    4.30
   2 -12  -4   83.09    5.60
   2 -12  -4   80.49    2.80
  -2  12   4   81.39    3.00
   2  12  -4   77.99    5.70
  -2  12   4   79.19    5.70
   2  12  -4   74.09    4.40
   0 -12   4   15.10    3.00
   0 -12   4   17.10    2.40
   0 -12  -4   16.50    3.30
   0  12   4   20.40    3.50
   0  12   4   20.60    2.40
   0  12  -4   13.60    3.40
   0  12  -4   27.80    3.40
  -2 -12  -4   23.00    3.60
   2 -12   4   21.50    2.40
   2 -12   4   23.20    4.00
  -2  12  -4   20.80    3.70
   2  12   4   23.00    3.10
   2  12   4   22.30    3.00
  -2  12  -4   23.70    3.50
   4 -12   4    1.40    3.30
   4 -12   4    7.70    1.60
  -4 -12  -4    4.70    2.90
   4  12   4    4.70    2.90
  -4  12  -4    9.00    3.20
   6 -12   4   -1.60    3.40
  -6 -12  -4    3.20    2.90
  -6  12  -4    5.30    3.10
   6  12   4    2.50    2.80
   8 -12   4   10.90    4.30
  -8 -12  -4   15.30    3.80
  -8  12  -4    8.80    3.60
   8  12   4   14.10    3.90
 -10 -12  -4   -0.80    3.20
  10 -12   4    6.10    4.50
  10  12   4    0.90    2.70
 -10  12  -4    2.50    3.60
  12 -12   4   -3.40    4.30
 -12 -12  -4   -0.80    3.30
 -12  12  -4    3.70    3.10
 -15 -13   4   -5.70    4.40
  15 -13  -4    1.90    4.80
  15  13  -4   -1.90    4.20
 -13 -13   4    5.90    4.40
  13 -13  -4    6.90    4.50
 -13  13   4   10.80    3.90
  13  13  -4    5.70    4.30
 -11 -13   4   33.90    5.20
  11 -13  -4   40.70    3.70
  11 -13  -4   42.40    5.80
  11  13  -4   38.80    5.50
 -11  13   4   42.60    5.10
   9 -13  -4    3.20    2.70
   9 -13  -4   -1.00    1.50
  -9 -13   4    0.20    3.20
  -9  13   4    3.30    3.40
   9  13  -4   -2.70    3.20
   7 -13  -4   19.00    3.40
  -7 -13   4   17.60    3.60
   7 -13  -4   19.80    2.20
   7  13  -4   18.20    2.20
   7  13  -4   15.10    3.00
  -7  13   4   12.50    3.70
   5 -13  -4   28.20    2.20
  -5 -13   4   20.20    3.40
   5  13  -4   20.40    2.40
   5  13  -4   15.20    3.70
  -5  13   4   22.40    3.90
   3 -13  -4   88.99    6.20
   3 -13  -4   83.79    3.50
  -3 -13   4   85.69    5.20
   3 -13  -4   86.79    3.10
   3  13  -4   83.99    4.60
  -3  13   4   88.19    6.20
   3  13  -4   94.09    6.20
  -3  13   4   92.59    3.10
  -1 -13   4   97.99    5.00
  -1 -13   4   98.89    6.70
   1 -13  -4   98.59    3.50
   1 -13  -4  109.69    6.30
   1  13  -4  106.69    6.40
   1  13  -4  106.09    5.40
  -1  13   4   90.19    5.40
  -1  13   4   98.69    4.00
  -1 -13  -4   45.50    4.60
   1 -13   4   41.80    4.20
   1 -13   4   51.79    4.00
   1  13   4   53.99    4.80
  -1  13  -4   55.79    4.60
   1  13   4   51.59    3.60
  -1  13  -4   59.49    5.00
  -3 -13  -4   15.20    3.60
   3 -13   4   12.90    2.10
   3 -13   4   17.30    3.90
   3  13   4   14.80    3.20
  -3  13  -4   11.90    3.30
   3  13   4   12.20    3.40
  -5 -13  -4   16.50    3.70
   5 -13   4   12.90    3.90
  -5  13  -4   16.30    3.70
   5  13   4   17.50    3.50
   5  13   4   14.60    3.30
  -7 -13  -4    3.00    3.20
   7 -13   4   -1.30    3.70
   7  13   4   -1.20    2.80
  -7  13  -4    0.80    3.10
   9 -13   4   26.50    5.00
  -9 -13  -4   22.30    3.70
   9  13   4   19.30    3.60
  -9  13  -4   13.50    4.30
 -11 -13  -4   23.80    4.60
  11 -13   4   29.10    5.60
  11  13   4   25.40    5.40
 -11  13  -4   33.50    5.60
 -13 -13  -4   14.00    4.40
  13 -13   4   15.50    4.40
 -13  13  -4   16.60    5.30
  13  13   4   11.50    5.30
 -14 -14   4    2.70    4.60
  14 -14  -4    8.00    5.00
  14  14  -4   11.50    4.80
 -14  14   4    5.70    4.00
 -12 -14   4    4.00    4.10
  12 -14  -4   10.10    4.60
  12  14  -4    0.80    3.90
 -12  14   4    5.70    3.80
  10 -14  -4    4.70    4.00
 -10 -14   4   -2.70    3.40
 -10  14   4   -0.90    3.70
  10  14  -4   -2.10    3.50
   8 -14  -4   10.00    2.20
   8 -14  -4   20.90    4.50
  -8 -14   4   13.60    3.80
   8  14  -4   14.60    4.10
  -8  14   4   12.40    4.00
   6 -14  -4    6.80    1.70
  -6 -14   4    4.40    3.20
  -6  14   4    9.00    3.70
   6  14  -4    2.60    3.40
   6  14  -4    1.90    1.80
   4 -14  -4    5.30    3.10
  -4 -14   4    4.20    2.70
   4 -14  -4    4.80    1.50
   4  14  -4    4.80    2.00
   4  14  -4   -1.40    3.20
  -4  14   4    3.80    3.30
   2 -14  -4    6.20    1.60
  -2 -14   4   10.10    2.70
   2 -14  -4    3.80    3.20
  -2 -14   4    6.20    2.70
  -2  14   4    5.40    1.60
   2  14  -4    7.80    2.40
  -2  14   4    3.00    3.50
   2  14  -4    7.90    3.50
   0 -14   4   14.80    2.80
   0 -14  -4   11.50    2.80
   0 -14   4   19.00    4.00
   0  14   4   13.90    3.60
   0  14   4   17.40    2.50
   0  14  -4   17.20    3.10
   0  14  -4   14.00    3.60
   2 -14   4    5.00    3.50
  -2 -14  -4    6.70    2.60
   2 -14   4    8.20    2.10
  -2  14  -4   10.10    3.40
  -2  14  -4    7.70    3.00
   2  14   4    8.50    3.30
   2  14   4    9.40    2.50
   4 -14   4    6.20    3.80
  -4 -14  -4    4.50    3.40
   4 -14   4    6.20    2.00
  -4  14  -4    3.10    3.00
   4  14   4    5.70    2.80
   4  14   4    8.00    3.30
   6 -14   4    2.20    3.70
  -6 -14  -4   12.00    3.80
  -6  14  -4    6.10    3.30
   6  14   4   11.90    3.60
   6  14   4   10.30    3.40
  -8 -14  -4    1.30    3.30
   8 -14   4   -1.70    4.00
   8  14   4   -1.10    3.50
   8  14   4    1.80    3.00
  -8  14  -4    1.10    3.50
  10 -14   4    2.50    4.60
 -10 -14  -4    8.20    3.90
  10  14   4    7.70    4.40
 -10  14  -4    3.60    3.00
 -12 -14  -4   -0.50    3.70
  12 -14   4    5.50    4.70
 -12  14  -4   -1.60    4.10
  12  14   4   -2.30    4.50
  15 -15  -4   -4.50    4.80
 -15 -15   4    6.90    5.10
  15  15  -4   -0.80    4.80
 -13 -15   4   18.40    4.20
  13 -15  -4   16.30    5.40
 -13  15   4   17.10    4.70
  13  15  -4   18.10    4.20
  11 -15  -4    7.30    4.50
 -11 -15   4    8.60    3.30
  11  15  -4    5.10    4.10
 -11  15   4   10.30    4.30
   9 -15  -4   -0.10    4.00
  -9 -15   4    5.60    3.80
   9  15  -4    9.40    4.10
  -9  15   4    2.00    3.80
  -7 -15   4    3.30    3.50
   7 -15  -4    3.90    3.80
  -7  15   4    5.40    3.80
   7  15  -4    9.50    3.80
   5 -15  -4   26.60    2.70
  -5 -15   4   14.90    3.60
   5  15  -4   20.10    2.60
  -5  15   4   21.70    4.30
   5  15  -4   21.70    4.40
   3 -15  -4   11.50    1.90
   3 -15  -4   12.10    1.80
  -3 -15   4   11.30    3.10
   3 -15  -4   13.80    3.80
   3  15  -4    5.10    2.70
  -3  15   4   10.70    3.80
   3  15  -4   17.90    2.80
   1 -15  -4   31.20    2.60
   1 -15  -4   30.70    4.40
  -1 -15   4   36.70    5.00
  -1 -15   4   31.90    3.60
   1  15  -4   31.90    3.80
   1  15  -4   38.90    4.70
  -1  15   4   32.20    2.80
  -1  15   4   34.70    4.70
   1 -15   4    1.60    3.50
   1 -15   4    4.70    2.20
  -1 -15  -4    5.60    3.50
  -1  15  -4    5.20    3.50
  -1  15  -4    7.50    2.90
   1  15   4    5.10    3.50
   1  15   4    1.60    2.00
   3 -15   4   41.40    3.40
   3 -15   4   41.70    5.20
  -3 -15  -4   40.60    5.00
   3  15   4   45.40    4.90
  -3  15  -4   48.40    4.90
   3  15   4   39.70    3.90
  -5 -15  -4   31.20    4.80
   5 -15   4   22.30    4.60
   5  15   4   24.00    3.90
   5  15   4   33.90    4.40
  -5  15  -4   19.60    3.50
  -7 -15  -4   34.50    5.00
   7 -15   4   36.60    5.40
  -7  15  -4   35.50    5.20
   7  15   4   31.90    4.70
   7  15   4   35.70    5.10
   9 -15   4   -0.60    4.20
  -9 -15  -4    7.50    3.90
   9  15   4    1.40    3.20
   9  15   4    2.20    3.80
  -9  15  -4    8.20    4.10
  11 -15   4    6.90    4.80
 -11 -15  -4    4.90    4.10
 -11  15  -4    9.10    4.70
  11  15   4    0.70    4.40
 -14 -16   4    4.00    5.20
  14 -16  -4    3.80    5.40
  14  16  -4    9.60    5.20
 -14  16   4    4.40    4.50
  12 -16  -4   -1.30    4.50
 -12 -16   4   -1.30    4.20
  12  16  -4   -6.00    4.10
 -12  16   4    1.70    4.10
  10 -16  -4    4.70    3.40
 -10 -16   4    1.40    3.10
 -10  16   4    6.70    4.40
  10  16  -4   -0.50    4.10
  -8 -16   4   48.80    5.60
   8 -16  -4   50.29    6.20
   8  16  -4   48.20    5.80
  -8  16   4   46.30    5.60
  -6 -16   4   38.30    4.80
  -6  16   4   38.20    5.20
   6  16  -4   30.70    4.80
   4 -16  -4  106.79    7.40
  -4 -16   4   90.29    6.30
   4  16  -4   87.19    4.90
  -4  16   4   81.79    6.00
   4  16  -4   95.69    7.10
  -2 -16   4  151.58    8.40
   2 -16  -4  148.09    8.20
  -2 -16   4  157.68    7.10
   2  16  -4  144.89    6.60
  -2  16   4  144.99    8.20
   2  16  -4  149.88    8.10
   0 -16  -4   12.50    3.80
   0 -16   4   10.70    4.20
   0 -16   4   15.70    3.00
   0 -16  -4   14.70    2.30
   0  16   4   10.00    2.60
   0  16   4   11.60    3.90
   0  16  -4   10.80    3.00
   0  16  -4    9.90    3.80
   2 -16   4   73.79    4.60
  -2 -16  -4   68.79    6.10
   2 -16   4   68.39    6.30
   2  16   4   76.79    5.70
   2  16   4   69.09    5.30
  -2  16  -4   70.49    5.70
  -2  16  -4   80.09    6.50
  -4 -16  -4   -6.40    3.30
   4 -16   4   -2.00    3.60
   4  16   4   -4.30    3.30
  -4  16  -4    0.70    3.00
   4  16   4    1.60    2.80
  -6 -16  -4    6.50    4.00
   6 -16   4    6.60    4.20
  -6  16  -4   10.60    3.90
   6  16   4    9.20    3.50
   6  16   4    3.60    3.50
   8 -16   4    1.40    4.30
  -8 -16  -4  -10.30    3.40
  -8  16  -4    3.20    3.80
   8  16   4    5.30    3.90
   8  16   4    3.90    3.50
  10 -16   4   25.50    5.90
 -10 -16  -4   28.30    5.30
 -10  16  -4   19.40    5.10
  10  16   4   29.80    5.40
 -13 -17   4   -1.20    4.70
  13 -17  -4   -0.30    5.00
  13  17  -4    0.40    3.20
 -13  17   4    2.00    4.40
 -11 -17   4   -5.60    4.20
  11 -17  -4    2.60    4.80
 -11  17   4    3.00    4.30
  11  17  -4   -2.40    4.30
  -9 -17   4   18.70    4.80
   9 -17  -4   12.40    4.90
  -9  17   4   10.70    4.60
   9  17  -4   15.30    4.80
  -7 -17   4    8.00    4.00
   7 -17  -4    0.50    4.00
  -7  17   4    5.30    3.20
   7  17  -4    2.90    3.90
  -5 -17   4   -0.10    3.30
   5  17  -4    1.40    2.00
  -5  17   4    2.80    3.90
   5  17  -4    7.40    4.00
  -3 -17   4    7.50    3.40
   3 -17  -4   10.90    2.00
  -3 -17   4   16.90    4.40
   3 -17  -4   16.70    4.20
   3  17  -4   14.30    2.90
   3  17  -4   26.20    4.60
  -3  17   4   17.90    4.50
  -1 -17   4    0.40    2.70
  -1 -17   4   -4.60    3.40
   1 -17  -4   -3.10    3.30
  -1  17   4    0.10    3.70
   1  17  -4    1.50    2.70
   1  17  -4    1.30    3.40
   1 -17   4   16.20    4.40
   1 -17   4   13.80    2.90
  -1 -17  -4   13.40    3.30
  -1  17  -4    6.60    3.20
   1  17   4   18.80    4.40
   1  17   4   13.80    2.70
  -1  17  -4   18.20    4.20
   3 -17   4   17.30    4.60
  -3 -17  -4   21.80    4.70
   3 -17   4   13.00    3.90
  -3  17  -4   10.90    3.60
   3  17   4   15.10    4.20
   3  17   4   16.60    3.70
  -5 -17  -4   -0.80    3.60
   5 -17   4    3.90    4.10
   5  17   4    0.70    3.50
   5  17   4   -0.70    3.00
  -5  17  -4   -1.50    3.10
   7 -17   4   15.60    5.10
  -7 -17  -4    7.20    4.30
  -7  17  -4    3.50    3.90
   7  17   4    9.20    3.80
   7  17   4    9.30    3.90
   9 -17   4    9.50    4.90
  -9 -17  -4    0.50    4.10
  -9  17  -4    4.70    4.20
   9  17   4   -1.00    4.00
 -12 -18   4   -5.90    4.70
  12 -18  -4    0.10    4.80
  12  18  -4   -2.70    4.60
 -12  18   4   -1.50    4.40
 -10 -18   4   38.60    6.10
  10 -18  -4   35.00    6.30
  10  18  -4   31.80    5.70
 -10  18   4   28.80    5.80
  -8 -18   4   -1.60    3.90
   8 -18  -4   11.10    4.70
   8  18  -4   -4.50    3.70
  -8  18   4   -4.10    4.10
  -6 -18   4   -2.30    3.50
  -6  18   4   -0.50    4.00
   6  18  -4    0.30    3.70
  -4 -18   4    0.60    3.50
   4 -18  -4    0.30    3.60
  -4  18   4   -0.40    3.90
   4  18  -4   -2.20    2.50
   4  18  -4   -4.10    3.50
  -2 -18   4   -6.30    2.70
   2 -18  -4   -3.90    3.30
  -2 -18   4   -3.70    3.80
   2  18  -4    2.40    3.80
  -2  18   4   -0.10    2.70
   2  18  -4    4.20    3.20
   0 -18   4   12.90    4.40
   0 -18   4    5.60    2.90
   0 -18  -4    0.30    3.70
   0  18  -4   12.00    4.10
   0  18  -4    8.40    3.10
   0  18   4    5.10    2.90
  -2 -18  -4   17.10    4.50
   2 -18   4   21.90    3.30
   2 -18   4   16.70    4.60
  -2  18  -4   20.40    4.40
   2  18   4   21.20    4.60
  -2  18  -4   18.50    3.90
   2  18   4   21.40    3.40
  -4 -18  -4    1.50    4.00
   4 -18   4   13.70    4.50
   4  18   4    6.40    3.00
   4  18   4   -0.20    3.80
  -4  18  -4    8.20    3.50
   6 -18   4   27.10    5.30
  -6 -18  -4   34.90    4.90
   6  18   4   19.80    4.30
   6  18   4   27.60    5.40
  -6  18  -4   27.90    5.10
   8 -18   4    5.60    4.70
  -8 -18  -4    0.70    4.30
   8  18   4    4.50    3.90
   8  18   4    1.10    4.10
  -8  18  -4   -1.50    2.60
  10 -18   4   -8.40    4.50
 -10 -18  -4    5.20    4.50
  10  18   4    1.20    4.60
 -10  18  -4    0.10    2.80
 -11 -19   4   29.00    6.00
  11 -19  -4   22.00    5.90
 -11  19   4   25.80    5.80
  11  19  -4   22.40    5.80
   9 -19  -4    2.30    3.60
  -9 -19   4   -3.00    4.30
   9  19  -4   -1.80    4.10
  -9  19   4   -0.30    4.40
  -7 -19   4   15.50    4.80
   7  19  -4   16.40    5.10
  -7  19   4   16.40    5.10
  -5 -19   4    2.80    3.80
  -5  19   4    4.10    3.30
   5  19  -4   -3.80    3.70
  -3 -19   4   15.30    4.00
  -3 -19   4   27.40    5.40
   3 -19  -4   20.60    4.70
   3 -19  -4   19.70    2.40
   3  19  -4   15.00    4.60
   3  19  -4   15.00    3.60
  -3  19   4   21.80    5.00
   1 -19  -4    4.80    4.00
  -1 -19   4    6.90    3.20
  -1 -19   4    1.60    4.20
   1  19  -4    6.10    4.10
   1  19  -4    9.40    3.20
  -1  19   4   11.90    4.70
   1 -19   4   -3.40    2.60
  -1 -19  -4    0.90    2.60
   1 -19   4    7.00    4.30
  -1  19  -4    1.40    4.70
  -1  19  -4   -2.90    2.80
   1  19   4   -0.10    3.90
  -3 -19  -4    9.80    4.40
   3 -19   4    6.50    4.40
  -3  19  -4   12.80    3.80
   3  19   4   17.70    4.70
   3  19   4    4.90    3.00
   5 -19   4    4.50    4.30
  -5 -19  -4   -1.80    4.00
   5  19   4   -2.20    3.70
   5  19   4    3.50    4.20
  -5  19  -4   -1.80    3.30
  -7 -19  -4   13.80    5.10
   7 -19   4    9.20    5.00
   7  19   4    3.50    4.10
  -7  19  -4    5.40    4.20
   7  19   4   10.00    4.40
  -9 -19  -4   20.40    5.60
   9 -19   4    6.40    3.80
  -9  19  -4    4.40    4.40
   9  19   4    6.40    4.80
  10 -20  -4   15.90    5.70
 -10 -20   4    3.60    4.90
  10  20  -4    0.60    4.80
 -10  20   4    2.90    5.00
  -8 -20   4    3.80    4.50
   8 -20  -4   -1.10    4.80
   8  20  -4    6.70    4.70
  -8  20   4    4.80    4.80
  -6 -20   4   -3.20    3.80
   6  20  -4   -9.50    3.70
  -6  20   4   -1.80    4.20
  -4 -20   4    1.90    4.20
  -4 -20   4   -1.40    3.60
   4 -20  -4    6.00    3.90
  -4  20   4   -1.60    4.20
   4  20  -4    0.60    4.10
  -2 -20   4   -1.10    3.20
  -2 -20   4   -0.80    4.20
   2 -20  -4    0.40    3.70
  -2  20   4   -1.80    4.30
   2  20  -4    2.60    4.20
   2  20  -4   -0.30    2.60
   0 -20   4   -6.00    4.00
   0 -20   4    2.30    3.60
   0 -20  -4   -0.90    4.00
   0  20  -4    2.80    3.90
   0  20   4    0.10    4.30
   0  20  -4    2.90    3.80
  -2 -20  -4    2.90    4.10
   2 -20   4   -3.00    4.20
  -2  20  -4    5.90    3.90
   2  20   4   -4.40    3.90
  -2  20  -4   -4.90    2.90
   4 -20   4   -5.30    4.00
  -4 -20  -4    2.40    4.40
   4  20   4   -0.60    3.80
  -4  20  -4   -1.10    3.40
   4  20   4   -0.80    4.10
   6 -20   4    5.70    4.80
  -6 -20  -4    1.50    4.60
  -6  20  -4   -1.90    2.40
   6  20   4    2.50    4.20
   6  20   4    0.20    3.50
  -8 -20  -4   -4.50    4.50
   8 -20   4    6.00    5.10
  -8  20  -4   -4.20    3.80
   8  20   4    2.30    4.30
  -9 -21   4    0.30    4.60
   9 -21  -4   -2.80    5.00
  -9  21   4   -3.30    4.70
   9  21  -4   -2.70    4.50
  -7 -21   4   15.00    5.10
   7  21  -4   16.00    5.30
  -7  21   4   18.40    5.40
  -5 -21   4   -2.90    3.80
  -5 -21   4   -5.20    4.10
  -5  21   4   -1.70    4.30
   5  21  -4    0.60    4.30
  -3 -21   4    7.70    4.90
   3 -21  -4    4.90    4.40
  -3 -21   4   -3.20    3.50
   3  21  -4   -4.60    4.00
  -3  21   4    1.60    4.50
  -1 -21   4    8.70    4.90
   1 -21  -4    2.90    4.50
  -1 -21   4   14.50    3.90
  -1  21   4    8.20    4.80
   1  21  -4    5.60    4.40
   1  21  -4    5.70    3.40
  -1 -21  -4   -0.10    4.20
   1 -21   4    3.90    4.60
  -1  21  -4    1.90    3.30
   1  21   4   -1.00    4.40
  -1  21  -4    9.30    5.00
  -3 -21  -4    7.20    4.80
   3 -21   4   22.10    5.20
  -3  21  -4   10.00    4.00
   3  21   4   16.90    5.10
  -5 -21  -4    3.10    4.80
   5 -21   4    2.60    4.60
  -5  21  -4   -3.50    3.60
   5  21   4   -3.70    4.10
  -6 -22   4    1.30    4.50
  -6  22   4   -1.90    4.70
   6  22  -4    4.90    4.80
  -4 -22   4    3.50    4.90
  -4 -22   4   -2.70    4.00
  -4  22   4    0.50    4.80
   4  22  -4    0.10    4.60
  -2 -22   4    7.80    4.80
  -2 -22   4    0.80    3.50
   2 -22  -4    0.90    2.10
   2 -22  -4    0.80    4.40
  -2  22   4   10.20    5.10
   2  22  -4    3.90    4.60
   0 -22  -4    4.20    4.60
   0 -22   4    8.90    4.50
   0 -22   4    9.90    4.90
   0  22   4    9.00    4.90
   0  22  -4    1.10    3.30
   0  22  -4    9.70    4.70
  -2 -22  -4   10.90    4.90
   2 -22   4    7.10    5.10
   2  22   4    1.90    4.60
  -2  22  -4   -1.00    3.40
  -4 -22  -4    1.70    3.30
   4 -22   4    5.20    4.90
  -4  22  -4    3.70    4.00
   4  22   4   -4.40    4.20
  -5 -23   4    5.50    5.30
  -5 -23   4    6.30    4.90
  -5  23   4    2.20    5.20
   5  23  -4    0.60    5.00
  -3 -23   4   16.70    4.80
  -3 -23   4    5.20    5.30
   3 -23  -4   11.40    5.00
   3  23  -4   14.40    5.30
  -3  23   4   11.60    5.60
   1 -23  -4    0.10    4.40
  -1 -23   4    3.30    3.80
  -1 -23   4   -6.20    4.40
   1  23  -4    0.90    5.40
  -1  23   4    1.00    5.00
  -1 -23  -4   46.10    7.00
   1 -23   4   23.30    5.90
  -1  23  -4   29.50    5.10
   1  23   4   43.00    6.60
  -1  23  -4   44.60    6.30
 -18   0   5    0.00    3.40
  18   0  -5    0.30    4.50
 -16   0   5    4.40    3.60
  16   0  -5   -6.30    3.80
  16   0  -5   -0.30    3.00
 -14   0   5    5.00    3.10
  14   0  -5    5.90    3.70
  14   0  -5    2.30    2.30
 -12   0   5    0.10    1.90
  12   0  -5   -1.70    2.00
  12   0  -5   -0.20    3.30
  10   0  -5    2.50    2.00
 -10   0   5   -0.80    1.10
  10   0  -5   -5.80    2.70
  -8   0   5    0.70    1.00
   8   0  -5   -2.40    1.40
   8   0  -5   -1.10    2.70
   6   0  -5   -3.50    2.20
   6   0  -5   -0.50    1.40
  -6   0   5    0.90    1.20
   4   0  -5   -0.10    1.50
  -4   0   5    1.70    1.60
   4   0  -5   -0.50    1.40
  -2   0   5    0.20    2.10
  -2   0   5   -1.30    1.50
   2   0  -5   -0.20    1.70
   2   0  -5   -3.00    2.10
   0   0   5    2.70    1.40
   0   0  -5   -1.30    1.20
   0   0   5    1.30    1.40
   0   0  -5    3.90    2.40
   0   0   5    0.30    1.20
   0   0   5   -0.70    1.60
   2   0   5    0.90    1.10
  -2   0  -5    3.70    2.50
   2   0   5   -1.10    0.90
  -2   0  -5   -1.20    0.70
   2   0   5    1.10    1.70
   4   0   5   -0.70    0.80
   4   0   5    3.40    2.10
  -4   0  -5    0.40    2.20
   6   0   5   -0.30    0.90
  -6   0  -5    0.80    1.00
  -6   0  -5   -0.40    2.40
   6   0   5    2.00    2.40
  -8   0  -5    0.00    2.60
  -8   0  -5    2.20    1.20
   8   0   5   -2.30    2.70
  10   0   5   -4.80    2.80
  10   0   5    0.70    2.20
 -10   0  -5   -2.20    2.60
  12   0   5   -1.40    3.10
 -12   0  -5    2.80    3.00
  12   0   5   -2.70    3.70
  14   0   5    9.90    4.70
 -19  -1   5   10.60    4.50
  19  -1  -5    0.10    4.70
  19   1  -5    4.60    4.90
 -19   1   5   -4.30    3.50
  17  -1  -5    9.90    3.40
 -17  -1   5    9.90    3.90
  17  -1  -5    7.90    4.60
  17   1  -5    8.30    3.30
 -17   1   5    6.30    3.80
  17   1  -5    9.10    4.60
 -15  -1   5    0.00    3.30
  15  -1  -5    2.50    2.30
  15  -1  -5    3.50    4.00
  15   1  -5    1.20    2.60
 -15   1   5    2.60    3.30
  15   1  -5    0.50    3.80
  13  -1  -5   32.10    3.20
 -13  -1   5   25.70    4.00
  13  -1  -5   34.10    4.80
  13   1  -5   31.50    3.50
  13   1  -5   23.70    3.80
 -13   1   5   23.60    4.10
  11  -1  -5   20.60    2.70
 -11  -1   5   16.50    3.30
  11  -1  -5   26.70    4.20
  11   1  -5   25.30    3.50
  11   1  -5   25.50    2.90
 -11   1   5   22.20    1.80
  -9  -1   5  115.69    3.30
   9  -1  -5  123.49    4.30
   9  -1  -5  114.89    6.40
   9   1  -5  123.89    4.80
  -9   1   5  120.29    3.90
   9   1  -5  116.09    6.50
  -7  -1   5   13.80    1.50
   7  -1  -5   14.20    1.70
   7  -1  -5   10.50    2.90
   7   1  -5   13.80    2.00
  -7   1   5   13.30    1.70
   7   1  -5   14.30    3.10
   5  -1  -5  125.79    3.90
   5  -1  -5  108.99    4.70
  -5  -1   5  120.69    4.30
   5   1  -5  133.09    5.50
  -5   1   5  125.89    4.40
   5   1  -5  119.09    4.60
   3  -1  -5   46.50    2.80
   3  -1  -5   49.60    3.60
  -3  -1   5   45.70    3.60
   3   1  -5   50.39    3.60
   3   1  -5   45.60    3.50
   3   1  -5   47.10    3.40
  -3   1   5   44.50    3.60
   1  -1  -5  362.86    7.70
   1  -1  -5  362.96    9.10
  -1  -1   5  350.66    7.80
  -1   1   5  365.66    7.30
  -1   1   5  354.26    9.00
   1   1  -5  364.16    7.80
   1   1  -5  353.06    9.00
   1  -1   5  335.57    6.60
  -1  -1  -5  321.37    8.40
   1  -1   5  345.37    6.50
   1  -1   5  328.17    7.80
  -1  -1  -5  335.37    6.50
  -1   1  -5  331.57    8.90
  -1   1  -5  335.77    6.50
   1   1   5  337.67    6.50
   1   1   5  313.37    9.00
   1   1   5  340.47    7.30
   3  -1   5  114.29    2.60
  -3  -1  -5  111.59    5.40
  -3  -1  -5  118.59    3.60
   3  -1   5  117.79    5.10
  -3  -1  -5  114.89    2.40
   3  -1   5  115.09    2.90
   3   1   5  118.39    4.60
   3   1   5  114.89    3.60
   3   1   5  116.79    5.40
  -3   1  -5  112.59    5.50
   5  -1   5   32.70    3.50
  -5  -1  -5   41.10    3.70
   5  -1   5   36.80    1.60
  -5  -1  -5   35.20    2.20
   5   1   5   33.20    3.30
   5   1   5   37.60    3.90
  -5   1  -5   34.90    3.70
   5   1   5   37.00    2.60
  -7  -1  -5   52.89    4.40
  -7  -1  -5   54.59    2.70
   7  -1   5   53.59    4.60
   7   1   5   50.59    4.60
  -7   1  -5   47.90    1.90
   7   1   5   51.89    4.40
  -7   1  -5   41.00    4.30
  -9  -1  -5   48.20    4.40
  -9  -1  -5   53.49    3.00
   9  -1   5   56.99    5.20
   9   1   5   51.39    4.80
   9   1   5   47.30    4.80
  -9   1  -5   49.40    4.70
  11  -1   5    2.40    2.60
 -11  -1  -5    3.40    2.70
 -11   1  -5    4.50    3.70
  11   1   5    6.10    3.70
  11   1   5   11.00    4.10
  13  -1   5   31.30    4.80
  13  -1   5   36.20    5.70
  13   1   5   39.90    4.90
 -13   1  -5   32.90    4.60
  13   1   5   39.30    5.60
  15  -1   5    1.70    4.60
  15   1   5    6.60    4.90
  18  -2  -5   16.60    5.30
 -18  -2   5   15.40    4.60
  18  -2  -5   13.70    2.10
  18   2  -5   11.20    4.90
 -18   2   5   14.50    4.40
  18   2  -5   14.30    4.60
  16  -2  -5    4.40    2.40
  16  -2  -5    0.90    1.60
 -16  -2   5    8.40    4.00
  16  -2  -5   -0.80    4.00
 -16   2   5    3.10    3.60
  16   2  -5    3.70    2.90
  16   2  -5    3.40    4.00
  14  -2  -5   28.40    2.10
  14  -2  -5   26.50    4.80
  14  -2  -5   28.20    3.40
 -14  -2   5   19.90    4.20
  14   2  -5   22.60    4.60
 -14   2   5   25.10    4.10
  14   2  -5   25.00    3.70
  12  -2  -5    7.30    3.60
 -12  -2   5    4.30    3.00
  12  -2  -5    9.50    1.30
  12  -2  -5   10.80    2.10
  12   2  -5   11.50    3.70
  12   2  -5   11.10    2.60
 -12   2   5   11.60    1.70
 -10  -2   5    1.90    2.50
  10  -2  -5    2.90    3.00
 -10  -2   5    1.60    0.60
  10  -2  -5    3.90    1.40
 -10   2   5    2.90    1.60
  10   2  -5    4.30    2.00
  10   2  -5    0.30    2.90
   8  -2  -5  214.18    7.70
  -8  -2   5  209.78    7.30
   8  -2  -5  200.98    5.20
  -8  -2   5  205.08    4.70
   8   2  -5  215.38    7.70
   8   2  -5  199.08    6.40
  -8   2   5  205.58    5.50
  -6  -2   5   21.60    2.10
   6  -2  -5   21.20    1.90
   6  -2  -5   23.20    2.70
  -6   2   5   22.80    1.80
   6   2  -5   16.40    2.30
  -6   2   5   22.50    2.20
   6   2  -5   25.30    2.70
   4  -2  -5  287.37    6.30
  -4  -2   5  287.97    7.40
   4  -2  -5  265.87    7.60
   4   2  -5  307.87    7.70
   4   2  -5  283.47    7.70
  -4   2   5  282.27    7.00
   4   2  -5  281.07    7.20
  -4   2   5  286.07    6.10
   2  -2  -5  279.27    7.00
  -2  -2   5  277.97    6.90
  -2   2   5  290.47    5.70
  -2   2   5  283.67    7.70
   2   2  -5  284.17    7.00
   2   2  -5  288.27    7.80
   2   2  -5  301.27    7.50
   0  -2  -5  365.36    7.40
   0  -2   5  389.66    8.60
   0  -2  -5  359.36    9.20
   0  -2  -5  373.56    7.60
   0  -2   5  363.26    8.50
   0   2   5  369.96    9.50
   0   2  -5  385.56    9.50
   0   2   5  374.96    7.30
   0   2  -5  362.76    7.60
   0   2   5  384.76    8.30
  -2  -2  -5   34.20    2.50
   2  -2   5   30.40    3.00
   2  -2   5   38.10    1.70
  -2  -2  -5   38.10    3.50
   2  -2   5   37.30    2.00
  -2  -2  -5   39.70    2.10
  -2   2  -5   35.20    3.00
   2   2   5   33.70    3.50
   2   2   5   38.40    2.80
  -4  -2  -5   19.60    1.90
   4  -2   5   21.60    0.80
   4  -2   5   21.40    1.00
  -4  -2  -5   19.80    3.10
   4  -2   5   24.70    3.10
  -4   2  -5   21.20    3.10
   4   2   5   21.50    3.40
   4   2   5   19.40    2.50
   6  -2   5   23.60    3.50
  -6  -2  -5   20.50    2.00
  -6  -2  -5   21.30    3.20
   6   2   5   22.20    3.50
  -6   2  -5   24.40    3.50
   6   2   5   21.40    3.20
  -8  -2  -5  108.39    4.00
   8  -2   5   98.59    6.30
  -8  -2  -5  106.19    5.80
   8   2   5  103.69    6.10
  -8   2  -5   98.99    6.20
   8   2   5  117.59    6.70
 -10  -2  -5   14.40    3.70
  10  -2   5   22.80    4.30
 -10  -2  -5   20.70    2.40
 -10   2  -5   27.50    4.10
  10   2   5   17.90    3.80
  10   2   5   17.00    3.90
  12  -2   5   -0.60    3.80
 -12  -2  -5   -1.80    2.70
 -12   2  -5    4.60    3.30
  12   2   5   -0.80    3.60
  12   2   5   -2.30    3.70
  14  -2   5    0.30    4.60
 -14   2  -5    3.80    3.60
  14   2   5    3.40    4.60
  19  -3  -5    0.30    4.70
  19  -3  -5    1.10    1.80
 -19  -3   5    1.30    4.10
  19   3  -5    4.30    4.90
 -19   3   5    6.60    4.10
  17  -3  -5    4.10    4.60
 -17  -3   5   10.80    4.20
  17  -3  -5    5.90    1.80
  17   3  -5    5.20    4.40
  17   3  -5    3.80    3.40
 -17   3   5   11.10    4.00
 -15  -3   5    3.00    3.30
  15  -3  -5   -8.70    3.50
  15  -3  -5   -2.00    1.90
  15   3  -5    0.40    2.80
 -15   3   5   -4.20    2.90
  15   3  -5   11.30    4.10
  13  -3  -5   29.90    3.10
  13  -3  -5   29.10    4.60
 -13  -3   5   21.00    3.90
  13   3  -5   24.30    4.50
  13   3  -5   25.00    3.50
  11  -3  -5   21.30    2.20
  11  -3  -5   29.80    4.30
 -11  -3   5   16.80    3.50
  11  -3  -5   23.30    1.70
  11   3  -5   21.60    4.00
 -11   3   5   23.70    2.40
  11   3  -5   24.70    3.20
  -9  -3   5   76.79    5.30
   9  -3  -5   75.09    3.10
   9  -3  -5   75.89    5.60
  -9  -3   5   72.99    2.20
   9   3  -5   70.19    4.30
   9   3  -5   78.09    5.70
  -9   3   5   76.29    3.60
   7  -3  -5   -1.60    1.60
  -7  -3   5    1.70    1.20
  -7  -3   5    2.90    2.10
   7  -3  -5   -1.50    1.20
  -7   3   5   -1.30    1.50
   7   3  -5    0.60    2.50
   7   3  -5   -1.10    1.80
   5  -3  -5  211.78    4.80
  -5  -3   5  206.88    5.90
   5  -3  -5  203.58    6.90
  -5   3   5  203.08    4.50
   5   3  -5  217.68    6.90
   5   3  -5  205.38    6.30
  -5   3   5  199.38    6.00
   5   3  -5  216.08    6.20
  -5   3   5  200.48    4.50
   3  -3  -5   28.60    2.90
  -3   3   5   27.30    2.80
   3   3  -5   26.10    2.90
   3   3  -5   28.90    2.90
   3   3  -5   29.00    2.80
  -3   3   5   27.90    1.60
  -3   3   5   28.70    2.00
  -1  -3   5    1.00    1.80
   1  -3  -5    8.00    1.80
  -1   3   5    3.10    2.40
   1   3  -5    7.60    2.40
   1   3  -5    6.10    1.70
  -1   3   5    4.90    1.10
   1   3  -5    1.40    2.20
  -1  -3  -5  129.19    3.80
   1  -3   5  127.89    5.20
  -1  -3  -5  134.19    3.90
  -1  -3  -5  133.79    5.60
  -1  -3  -5  131.69    4.50
   1  -3   5  130.09    4.10
   1   3   5  129.89    3.80
  -1   3  -5  133.99    5.70
   1   3   5  126.09    5.90
   3  -3   5  108.69    3.10
  -3  -3  -5  110.99    5.30
   3  -3   5  117.59    5.40
  -3  -3  -5  112.09    3.00
  -3  -3  -5  113.79    4.00
   3   3   5  117.79    5.90
   3   3   5  106.79    4.50
  -3   3  -5  112.59    5.50
  -5  -3  -5   56.39    4.30
   5  -3   5   56.69    4.10
   5  -3   5   51.59    1.50
  -5  -3  -5   50.49    3.20
   5   3   5   51.39    4.30
  -5   3  -5   53.49    4.00
   5   3   5   48.80    3.80
  -7  -3  -5   35.40    2.80
   7  -3   5   35.10    4.20
  -7  -3  -5   33.50    3.60
   7   3   5   45.20    4.30
   7   3   5   37.80    3.90
  -7   3  -5   39.10    4.20
  -9  -3  -5    5.30    2.60
   9  -3   5   10.80    3.60
  -9  -3  -5    5.00    1.70
   9   3   5    6.00    3.20
   9   3   5    6.20    3.10
  -9   3  -5    4.50    3.00
 -11  -3  -5   51.29    4.60
  11  -3   5   50.79    5.10
 -11   3  -5   62.59    5.70
  11   3   5   57.59    5.20
  11   3   5   46.20    5.20
  13  -3   5    1.70    4.20
 -13   3  -5    3.00    3.50
  13   3   5   -6.60    3.80
  15  -3   5   -3.60    4.60
  15   3   5    0.50    4.60
 -18  -4   5    0.90    3.90
  18  -4  -5    1.00    5.50
  18  -4  -5    6.10    1.90
  18   4  -5   -0.80    3.60
  18   4  -5    2.10    4.60
 -18   4   5    6.40    3.90
  16  -4  -5   13.10    4.80
 -16  -4   5   15.90    4.40
  16   4  -5    5.10    4.30
  16   4  -5    9.40    3.60
 -16   4   5   12.50    4.00
  14  -4  -5   -0.10    2.00
  14  -4  -5   -0.10    2.60
 -14  -4   5   -2.90    3.10
  14  -4  -5    1.90    2.80
  14   4  -5    4.50    3.70
  14   4  -5    0.50    2.80
  12  -4  -5   13.30    3.90
 -12  -4   5   22.00    3.80
  12  -4  -5   21.80    2.40
  12  -4  -5   20.10    3.10
 -12   4   5   18.00    2.40
  12   4  -5   18.60    4.10
  12   4  -5   13.70    3.10
  10  -4  -5   18.00    1.90
 -10  -4   5   15.00    3.20
  10  -4  -5   14.40    3.60
  10   4  -5   16.30    3.00
  10   4  -5   20.00    3.80
 -10   4   5   17.50    2.50
   8  -4  -5    1.30    2.70
   8  -4  -5    2.60    1.00
  -8  -4   5   -0.70    1.00
  -8  -4   5    2.50    2.30
   8   4  -5    1.10    2.70
  -8   4   5    0.90    1.60
   8   4  -5    3.00    2.20
  -6  -4   5   64.09    4.30
   6  -4  -5   64.79    2.30
   6  -4  -5   62.69    4.80
   6   4  -5   71.69    4.80
   6   4  -5   66.89    4.10
  -6   4   5   65.19    2.70
  -6   4   5   65.49    3.80
  -4  -4   5   52.19    3.50
   4  -4  -5   58.19    4.10
  -4   4   5   52.09    1.70
  -4   4   5   57.19    2.30
  -4   4   5   49.00    3.80
   4   4  -5   52.99    4.10
   4   4  -5   52.79    3.70
   4   4  -5   62.69    4.00
  -2  -4   5   15.40    2.50
   2  -4  -5   10.20    1.70
  -2  -4   5   11.30    1.70
   2   4  -5   12.80    2.60
   2   4  -5   17.80    2.70
  -2   4   5   11.10    0.90
  -2   4   5   14.60    1.60
  -2   4   5   12.00    2.00
   2   4  -5   11.70    2.20
   0  -4  -5    3.00    1.40
   0  -4   5    2.00    1.60
   0  -4   5    2.90    1.10
   0  -4  -5    2.00    1.00
   0  -4  -5    0.30    0.80
   0   4   5    3.40    1.10
   0   4   5    4.40    2.50
   0   4  -5   -0.40    1.50
  -2  -4  -5    4.70    1.70
   2  -4   5    3.00    0.60
   2  -4   5    1.50    2.30
  -2  -4  -5    7.70    2.40
  -2  -4  -5    4.40    1.10
   2  -4   5    4.50    0.70
   2  -4   5    4.00    1.50
   2   4   5    0.80    1.20
  -2   4  -5    5.50    1.90
   2   4   5    4.00    2.50
  -4  -4  -5   51.79    3.20
  -4  -4  -5   49.70    3.90
  -4  -4  -5   49.20    2.00
   4  -4   5   48.80    2.30
   4  -4   5   50.19    4.20
   4   4   5   43.40    4.00
   4   4   5   56.49    3.50
  -4   4  -5   49.30    4.10
  -6  -4  -5  113.59    4.40
   6  -4   5  105.59    6.20
  -6  -4  -5  102.99    5.30
   6  -4   5  100.09    2.50
   6   4   5  111.79    6.10
  -6   4  -5  107.09    6.10
   6   4   5  101.09    5.20
  -8  -4  -5    3.40    2.00
  -8  -4  -5    3.40    2.90
   8  -4   5    0.70    3.20
   8   4   5    4.90    2.80
  -8   4  -5   -0.60    2.70
   8   4   5   10.00    3.10
 -10  -4  -5    1.30    2.20
 -10  -4  -5    1.30    2.40
  10  -4   5   -0.20    3.50
  10   4   5   -3.10    3.40
 -10   4  -5    1.40    3.00
  10   4   5    5.30    3.30
  12  -4   5   15.90    4.60
  12   4   5    8.70    3.90
 -12   4  -5   14.20    3.90
  12   4   5   18.60    4.60
  14  -4   5   -1.90    4.40
 -14   4  -5    4.20    4.50
  14   4   5   -1.70    4.30
 -17  -5   5    2.90    4.00
  17  -5  -5    1.20    4.50
  17  -5  -5   -1.10    3.40
  17   5  -5    2.30    3.50
 -17   5   5    3.90    3.60
  17   5  -5   -1.10    4.30
 -15  -5   5   19.50    4.50
  15  -5  -5   15.60    4.70
  15  -5  -5   10.80    3.40
  15   5  -5   17.20    4.80
  15   5  -5   16.20    4.00
 -13  -5   5   -0.30    3.10
  13  -5  -5    4.20    2.50
  13  -5  -5    0.10    3.60
  13  -5  -5   -1.50    1.30
  13   5  -5   -3.60    3.50
  13   5  -5   -3.80    2.40
 -13   5   5   -0.80    2.10
  11  -5  -5   42.30    2.60
  11  -5  -5   34.70    3.30
  11  -5  -5   40.80    4.80
 -11  -5   5   34.60    3.70
 -11   5   5   39.90    3.40
  11   5  -5   37.00    4.00
  11   5  -5   32.00    3.90
  -9  -5   5   16.50    1.20
   9  -5  -5   18.10    1.50
  -9  -5   5   12.90    3.00
   9  -5  -5   17.70    3.60
  -9  -5   5   16.50    1.10
   9  -5  -5   21.70    2.30
  -9   5   5   21.40    2.60
   9   5  -5   21.30    3.60
   9   5  -5   14.00    2.80
  -7  -5   5    5.30    1.80
   7  -5  -5    6.70    1.00
   7  -5  -5   10.80    3.00
   7   5  -5    5.20    1.70
  -7   5   5    3.10    1.90
   7   5  -5    4.70    2.70
  -5  -5   5    7.30    2.20
   5  -5  -5    8.00    2.00
  -5   5   5   12.40    1.10
   5   5  -5    9.60    2.40
  -5   5   5    9.10    1.90
   5   5  -5    7.20    2.00
  -5   5   5    7.80    0.80
   5   5  -5    7.90    2.40
  -3  -5   5   54.59    3.30
   3  -5  -5   56.09    3.90
  -3   5   5   57.49    2.30
  -3   5   5   49.10    4.10
   3   5  -5   50.39    3.80
   3   5  -5   58.89    4.30
  -1  -5   5  612.34   11.00
  -1  -5   5  612.94   12.90
   1  -5  -5  613.04   11.90
  -1   5   5  606.04   13.00
   1   5  -5  611.54   12.90
   1   5  -5  601.94   12.70
  -1   5   5  608.44    9.30
  -1  -5  -5   57.69    2.90
  -1  -5  -5   54.99    3.50
   1  -5   5   49.99    4.00
   1  -5   5   55.59    2.00
  -1  -5  -5   59.29    2.50
   1   5   5   50.99    4.00
   1   5   5   56.59    2.30
  -1   5  -5   62.49    4.50
  -3  -5  -5  114.29    3.60
  -3  -5  -5  112.39    4.60
   3  -5   5  126.29    5.30
  -3  -5  -5  122.59    5.50
  -3   5  -5  131.69    6.00
   3   5   5  116.29    5.90
   3   5   5  123.19    4.50
  -5  -5  -5  100.09    5.10
   5  -5   5  110.29    6.20
  -5  -5  -5  105.99    3.00
  -5  -5  -5  103.09    4.50
  -5   5  -5  101.99    5.80
   5   5   5  107.59    5.90
   5   5   5  101.59    4.70
  -7  -5  -5   30.70    3.40
   7  -5   5   32.10    1.90
  -7  -5  -5   34.30    1.90
   7  -5   5   32.00    4.30
  -7  -5  -5   35.70    3.10
   7   5   5   35.40    3.80
   7   5   5   29.00    4.20
  -7   5  -5   32.90    4.10
   9  -5   5    1.20    3.40
  -9  -5  -5    0.20    2.20
  -9  -5  -5    2.50    2.80
   9   5   5   -0.40    2.90
  -9   5  -5    0.80    2.90
   9   5   5    1.70    2.90
 -11  -5  -5    9.60    2.70
  11  -5   5    9.00    4.20
 -11   5  -5    3.40    3.50
  11   5   5    2.50    3.50
  11   5   5   -1.20    3.50
  13  -5   5    0.90    4.20
 -13   5  -5    6.90    3.90
  13   5   5    1.20    4.10
  15  -5   5   20.40    4.70
  15   5   5   29.10    5.80
 -15   5  -5   23.60    5.10
 -18  -6   5    4.90    4.30
  18  -6  -5    3.40    4.90
  18  -6  -5    1.60    4.70
 -18   6   5   -0.50    3.50
  18   6  -5   -6.10    3.60
  16  -6  -5    4.50    4.40
  16  -6  -5    2.00    3.30
 -16  -6   5    0.00    3.80
  16   6  -5   10.20    3.90
  16   6  -5   -1.50    4.10
  14  -6  -5    6.90    2.80
  14  -6  -5    0.70    4.10
 -14  -6   5    1.70    3.50
  14   6  -5    6.00    4.10
  14   6  -5   -0.20    3.00
  12  -6  -5   12.90    2.80
 -12  -6   5    7.40    2.60
  12  -6  -5   10.10    3.90
  12  -6  -5   14.90    2.80
  12   6  -5   12.90    3.20
 -12   6   5   13.80    2.50
  12   6  -5   10.00    3.80
  10  -6  -5    5.40    1.80
  10  -6  -5    4.20    2.40
  10  -6  -5    5.80    1.20
 -10  -6   5    6.70    2.90
 -10   6   5    5.60    2.30
  10   6  -5    4.00    2.00
  10   6  -5    5.10    3.30
  -8  -6   5   11.80    1.40
  -8  -6   5   13.90    1.40
   8  -6  -5   11.20    1.80
   8  -6  -5   12.70    0.90
   8  -6  -5    9.70    3.20
  -8  -6   5   10.00    2.80
   8   6  -5    8.30    2.70
  -8   6   5   13.40    2.50
   8   6  -5   11.10    3.30
  -6  -6   5    0.50    1.40
   6  -6  -5   -0.10    1.70
   6   6  -5    0.20    2.50
  -6   6   5    0.70    1.00
  -6   6   5    3.30    2.10
   6   6  -5    0.00    1.50
   6   6  -5   -3.00    1.80
   4  -6  -5    0.40    2.10
  -4  -6   5    0.00    1.70
   4   6  -5   -0.90    1.70
   4   6  -5    1.80    1.70
  -4   6   5   -3.80    2.00
  -4   6   5    1.80    0.70
  -2  -6   5    1.30    1.60
   2  -6  -5    1.70    1.90
  -2  -6   5    0.60    2.30
   2   6  -5    3.20    2.10
  -2   6   5    1.50    2.30
   2   6  -5    0.70    2.40
   0  -6  -5   14.50    1.20
   0  -6   5   14.30    1.50
   0  -6  -5    9.50    2.20
   0  -6  -5   16.50    2.50
   0  -6   5   14.10    2.40
   0   6  -5   10.70    2.80
   0   6   5   15.90    2.90
   0   6  -5   14.00    2.70
   0   6   5   14.80    1.20
  -2  -6  -5   50.59    3.60
  -2  -6  -5   50.69    3.00
   2  -6   5   45.10    4.00
   2  -6   5   49.60    1.70
   2   6   5   50.19    2.90
  -2   6  -5   46.90    3.60
   2   6   5   42.50    3.90
  -4  -6  -5   98.29    4.60
   4  -6   5   99.39    5.90
   4   6   5   96.29    5.70
  -4   6  -5   95.09    5.70
   4   6   5   92.49    4.20
   6  -6   5   98.39    6.50
  -6  -6  -5  116.29    5.10
  -6  -6  -5  104.69    5.30
   6   6   5  111.09    5.30
  -6   6  -5  112.09    6.40
   6   6   5  118.39    6.30
  -8  -6  -5   40.20    3.50
   8  -6   5   37.50    4.90
  -8  -6  -5   37.90    3.60
   8   6   5   32.90    4.00
  -8   6  -5   40.90    4.60
   8   6   5   37.00    4.20
  10  -6   5   39.30    5.40
 -10  -6  -5   27.40    3.80
 -10  -6  -5   37.40    3.60
  10   6   5   25.60    3.90
 -10   6  -5   44.60    5.20
  10   6   5   36.90    4.70
  12  -6   5    4.40    4.10
  12   6   5   10.20    4.40
 -12   6  -5   -2.20    3.40
  12   6   5    2.20    3.90
  14  -6   5    4.50    4.60
 -14   6  -5   10.40    4.50
  14   6   5    7.90    4.60
 -17  -7   5    2.10    4.10
  17  -7  -5    6.40    4.60
  17  -7  -5    8.90    3.70
  17   7  -5    5.20    4.00
  15  -7  -5   -2.90    4.00
  15  -7  -5   -0.90    2.80
 -15  -7   5    2.90    3.90
  15   7  -5   -4.10    3.20
 -13  -7   5    5.20    3.70
  13  -7  -5   13.20    2.80
  13  -7  -5    9.20    4.20
 -13   7   5    5.70    2.40
  13   7  -5    8.20    3.40
 -11  -7   5   10.80    3.40
  11  -7  -5    9.70    3.80
  11  -7  -5    5.70    2.50
 -11   7   5    8.90    2.50
  11   7  -5    6.20    3.00
  11   7  -5    4.70    3.50
  -9  -7   5   63.79    5.30
   9  -7  -5   70.19    5.80
  -9  -7   5   64.69    2.50
   9  -7  -5   67.99    3.30
   9   7  -5   64.59    5.10
  -9   7   5   61.99    4.60
   9   7  -5   55.99    4.60
  -7  -7   5    1.10    2.30
   7  -7  -5   -3.60    2.40
   7  -7  -5    1.60    1.00
   7   7  -5    0.00    2.40
   7   7  -5   -0.60    1.70
  -7   7   5   -1.80    1.20
  -7   7   5   -0.40    2.10
   5  -7  -5   61.39    4.10
  -5  -7   5   62.59    4.20
   5   7  -5   64.99    4.00
  -5   7   5   61.19    4.50
  -5   7   5   64.69    1.70
   5   7  -5   61.49    4.80
   3  -7  -5    0.30    2.10
  -3  -7   5    0.60    1.50
   3   7  -5    2.50    2.00
  -3   7   5    2.80    0.90
   3   7  -5   -2.60    2.30
  -3   7   5    6.00    2.50
   1  -7  -5   75.69    4.60
  -1  -7   5   62.69    4.80
  -1  -7   5   64.49    3.00
   1  -7  -5   64.69    3.90
   1  -7  -5   64.09    2.50
  -1   7   5   72.29    4.80
   1   7  -5   78.09    5.00
   1   7  -5   67.69    4.40
   1  -7   5   -0.80    1.00
  -1  -7  -5    4.90    2.10
  -1  -7  -5    0.30    1.00
   1  -7   5   -1.60    1.80
   1   7   5   -1.60    1.70
  -1   7  -5   -2.40    2.10
   3  -7   5    3.70    2.80
  -3  -7  -5    5.20    2.10
   3   7   5    1.40    1.40
   3   7   5    0.20    2.50
  -3   7  -5    2.20    2.40
   5  -7   5    4.50    3.20
  -5  -7  -5    6.10    2.70
   5   7   5   12.80    2.50
  -5   7  -5   11.90    3.20
   5   7   5    7.10    2.90
   7  -7   5    9.70    3.70
  -7  -7  -5   12.30    2.90
  -7   7  -5   11.40    3.30
   7   7   5   12.60    3.00
   7   7   5    8.30    3.00
  -9  -7  -5    7.00    2.90
   9  -7   5    6.10    3.70
  -9  -7  -5    0.20    2.70
  -9   7  -5    2.10    3.30
   9   7   5    2.30    3.00
   9   7   5    2.90    3.00
 -11  -7  -5    9.50    3.30
  11  -7   5   12.80    3.50
  11   7   5    8.70    3.80
 -11   7  -5   16.80    4.30
  11   7   5   11.80    4.10
  13  -7   5    3.90    4.60
  13   7   5   -0.80    4.10
 -13   7  -5   11.40    4.20
  18  -8  -5    1.50    3.90
  18  -8  -5   -0.30    4.90
 -18  -8   5    3.20    4.70
 -18   8   5   -4.70    3.50
  18   8  -5    0.50    4.20
  16  -8  -5    3.90    4.70
 -16  -8   5    2.60    4.20
  16  -8  -5    3.80    3.10
  16   8  -5    5.60    3.80
 -14  -8   5   -2.00    3.50
  14  -8  -5    1.00    4.20
  14  -8  -5   -0.90    2.90
  14   8  -5    1.80    3.30
  12  -8  -5    4.10    2.60
 -12  -8   5    4.90    3.30
  12  -8  -5    3.60    2.90
  12   8  -5   -1.20    2.80
 -12   8   5    4.50    2.60
  10  -8  -5    8.40    3.50
 -10  -8   5    8.10    3.20
  10  -8  -5    4.30    1.90
 -10   8   5    8.20    2.70
  10   8  -5    6.40    3.00
   8  -8  -5    7.80    3.20
  -8  -8   5    7.30    2.80
   8  -8  -5    3.80    1.40
   8   8  -5    2.40    2.70
  -8   8   5    1.80    2.40
   6  -8  -5   21.00    1.50
  -6  -8   5   20.20    2.90
   6  -8  -5   21.20    3.40
   6   8  -5   15.70    2.40
   6   8  -5   18.20    3.30
  -6   8   5   21.10    1.60
  -6   8   5   14.40    2.90
  -4  -8   5  123.29    5.00
   4  -8  -5  107.09    5.00
   4   8  -5  110.69    5.80
   4   8  -5  129.89    5.00
  -4   8   5  112.19    5.70
  -2  -8   5   51.29    4.30
   2  -8  -5   47.50    3.90
  -2  -8   5   51.49    3.20
  -2   8   5   57.39    4.60
   2   8  -5   49.50    4.00
   2   8  -5   52.19    4.00
   0  -8   5   -0.80    1.80
   0  -8  -5   -0.10    0.80
   0  -8  -5    1.30    2.10
   0  -8   5    1.50    1.10
   0   8   5   -1.50    2.50
   0   8  -5   -2.70    2.10
   0   8  -5   -1.20    2.50
   2  -8   5   32.00    3.90
   2  -8   5   27.20    1.80
  -2  -8  -5   27.30    3.10
  -2   8  -5   26.90    3.40
   2   8   5   28.20    3.60
  -4  -8  -5    7.50    2.50
   4  -8   5   11.00    3.30
   4   8   5    9.10    2.00
  -4   8  -5   10.50    3.10
   4   8   5   13.70    3.10
   6  -8   5    0.90    3.30
  -6  -8  -5    4.20    2.30
   6   8   5    2.10    2.30
   6   8   5    5.20    2.80
  -6   8  -5    2.10    2.80
   8  -8   5   34.90    4.90
  -8  -8  -5   37.00    4.10
   8   8   5   29.20    3.90
  -8   8  -5   32.70    4.60
   8   8   5   32.70    4.00
  10  -8   5    1.50    3.90
 -10  -8  -5    1.90    2.50
  10   8   5    0.70    3.20
  10   8   5    3.20    3.10
 -10   8  -5    3.80    3.50
  12  -8   5   13.80    4.80
 -12  -8  -5    2.40    3.00
  12   8   5    1.20    3.90
 -12   8  -5    5.80    4.00
  14  -8   5    3.00    5.00
 -14   8  -5    3.60    4.30
  14   8   5   -2.10    4.10
 -17  -9   5   17.00    5.20
  17  -9  -5   12.00    5.40
  17  -9  -5   11.00    4.30
  17   9  -5   15.00    4.80
 -15  -9   5   -5.30    2.40
  15  -9  -5   -5.10    3.10
  15  -9  -5   -2.00    4.30
  15   9  -5    4.10    3.70
  13  -9  -5   -0.40    3.90
 -13  -9   5    5.40    3.70
  13  -9  -5    2.00    2.20
  13   9  -5   -0.30    3.30
 -13   9   5    1.90    3.20
  11  -9  -5    2.20    2.20
 -11  -9   5    2.20    3.10
  11  -9  -5   -0.60    3.60
  11   9  -5    0.80    3.00
 -11   9   5   -0.70    2.60
   9  -9  -5    9.70    1.90
   9  -9  -5   11.90    3.60
  -9  -9   5    4.10    2.90
   9   9  -5    0.50    3.00
  -9   9   5    4.80    2.80
   7  -9  -5   15.30    2.80
  -7  -9   5   13.60    3.00
   7  -9  -5   17.20    1.60
  -7   9   5   17.10    1.90
   7   9  -5   21.00    3.50
  -7   9   5   16.50    3.30
   7   9  -5   16.10    2.20
  -5  -9   5   59.89    4.40
   5  -9  -5   68.49    5.20
  -5   9   5   61.79    4.20
   5   9  -5   54.69    4.60
   5   9  -5   58.09    4.00
   3  -9  -5    0.40    2.30
  -3  -9   5    1.80    2.20
  -3   9   5    1.40    0.70
   3   9  -5   -0.70    1.80
   3   9  -5   -0.40    1.80
  -3   9   5    1.50    1.80
  -1  -9   5   20.00    2.10
   1  -9  -5   22.70    3.20
  -1  -9   5   30.80    3.80
   1   9  -5   21.50    3.50
   1   9  -5   17.80    2.80
  -1   9   5   20.20    2.80
  -1  -9  -5    1.40    1.10
   1  -9   5    1.60    2.70
   1  -9   5    0.20    1.00
  -1  -9  -5    1.50    2.20
   1   9   5    0.80    2.60
  -1   9  -5    2.80    2.40
  -1   9  -5    3.70    2.90
   3  -9   5    7.60    1.00
   3  -9   5    3.90    3.00
  -3  -9  -5    5.70    2.60
  -3   9  -5    8.20    2.80
   3   9   5    9.00    3.00
   5  -9   5   88.49    6.50
  -5  -9  -5   77.79    5.30
   5   9   5   97.49    5.30
  -5   9  -5   86.79    6.20
   7  -9   5   -1.50    3.30
  -7  -9  -5   -0.50    2.30
   7   9   5   -0.40    2.80
  -7   9  -5   -4.20    2.70
   7   9   5   -8.20    2.60
  -9  -9  -5    6.50    2.80
   9  -9   5    0.70    3.90
   9   9   5    8.60    3.30
   9   9   5   -0.70    2.80
  -9   9  -5   -2.40    3.10
 -11  -9  -5    0.10    2.70
  11  -9   5    2.20    3.00
  11   9   5    1.30    2.90
 -11   9  -5    1.30    3.60
  11   9   5    0.20    3.60
  13  -9   5    1.60    4.70
 -13   9  -5    4.30    4.10
  13   9   5   -0.40    4.10
  16 -10  -5    4.30    4.80
 -16 -10   5    0.70    4.40
  16  10  -5    3.80    4.10
 -14 -10   5    4.10    4.10
  14 -10  -5   13.10    3.50
  14 -10  -5    9.00    4.80
 -14  10   5    7.10    3.00
  14  10  -5    9.10    4.10
 -12 -10   5   23.10    4.40
  12 -10  -5   29.00    3.20
  12 -10  -5   32.40    4.60
  12  10  -5   41.90    5.20
 -12  10   5   40.00    4.40
  10 -10  -5    3.30    3.50
 -10 -10   5    2.70    3.10
  10 -10  -5    4.50    1.90
 -10  10   5    4.70    3.10
  10  10  -5    2.60    3.30
   8 -10  -5    6.80    3.50
  -8 -10   5   10.90    3.20
   8 -10  -5   11.10    1.60
  -8  10   5   14.10    3.30
   8  10  -5    6.90    3.20
   8  10  -5    8.30    1.70
  -6 -10   5   -1.40    1.60
   6 -10  -5    2.90    2.90
   6 -10  -5   -0.10    0.80
   6  10  -5   -2.70    2.80
   6  10  -5    0.60    1.90
  -6  10   5    3.70    2.80
  -4 -10   5    2.50    2.10
   4 -10  -5    5.20    2.70
  -4  10   5    0.40    2.60
   4  10  -5    3.70    2.00
   4  10  -5    3.50    2.80
  -2 -10   5   37.50    4.10
   2 -10  -5   34.20    3.80
   2 -10  -5   34.20    2.40
  -2 -10   5   28.90    2.70
  -2  10   5   31.80    3.80
   2  10  -5   33.10    3.30
  -2  10   5   32.70    2.20
   2  10  -5   32.30    4.00
   0 -10  -5    6.90    2.70
   0 -10   5    5.70    3.10
   0 -10   5    2.00    1.40
   0 -10  -5    5.30    0.90
   0  10   5    4.80    2.80
   0  10  -5    4.20    3.00
   0  10  -5    3.10    2.40
   2 -10   5   11.60    1.70
   2 -10   5   16.50    3.70
  -2 -10  -5   13.90    3.00
  -2  10  -5   10.70    2.50
   2  10   5    8.90    3.10
  -4 -10  -5   48.30    4.40
   4 -10   5   41.90    4.80
  -4  10  -5   39.10    4.40
   4  10   5   44.10    4.40
  -6 -10  -5   -0.20    2.60
   6 -10   5    4.70    2.70
  -6  10  -5    4.80    3.10
   6  10   5    2.40    2.90
   8 -10   5   -0.50    3.80
  -8 -10  -5    5.70    3.00
  -8  10  -5    3.60    2.50
   8  10   5    8.00    3.30
 -10 -10  -5    3.30    2.90
  10 -10   5    2.90    4.10
  10  10   5   -0.80    3.60
 -10  10  -5   -4.00    3.30
  12 -10   5    0.30    4.70
 -12 -10  -5   -4.90    2.80
 -12  10  -5   -2.80    3.70
 -17 -11   5   10.80    5.20
  17 -11  -5    3.90    5.30
  17  11  -5   -5.90    4.10
  15 -11  -5    2.70    4.80
 -15 -11   5   -3.60    4.20
  15  11  -5   -5.20    3.80
  13 -11  -5   34.10    5.70
  13 -11  -5   21.00    3.60
 -13 -11   5   27.40    5.00
 -13  11   5   30.40    4.80
  13  11  -5   26.60    4.90
  11 -11  -5    3.60    4.10
  11 -11  -5    4.60    1.90
 -11 -11   5   10.20    3.70
 -11  11   5    1.10    3.80
  11  11  -5    7.00    3.90
   9 -11  -5   19.80    2.20
   9 -11  -5   15.90    3.40
  -9 -11   5   20.00    3.30
  -9  11   5   15.60    3.60
   9  11  -5   17.00    3.90
   7 -11  -5    2.50    1.10
   7 -11  -5    2.60    3.30
  -7 -11   5    2.20    2.80
   7  11  -5    3.40    1.80
  -7  11   5    9.10    3.30
   7  11  -5    4.80    3.20
  -5 -11   5    1.70    2.40
   5 -11  -5    3.00    0.60
   5 -11  -5   -0.40    2.90
   5  11  -5    3.70    3.00
   5  11  -5    3.80    2.20
  -5  11   5    0.60    2.80
  -3 -11   5    6.00    2.20
   3  11  -5   10.60    2.60
   3  11  -5    8.70    2.40
  -3  11   5   10.50    1.20
  -3  11   5    9.20    3.10
  -1 -11   5  126.79    6.30
   1 -11  -5  137.19    6.70
   1 -11  -5  132.79    2.90
   1 -11  -5  135.29    2.80
  -1 -11   5  135.09    5.30
   1  11  -5  121.99    6.80
  -1  11   5  136.29    6.80
   1  11  -5  124.69    6.00
  -1  11   5  129.09    4.20
  -1 -11  -5    1.00    2.60
   1 -11   5   -2.70    3.00
   1 -11   5    3.30    1.70
  -1  11  -5    3.30    3.10
  -1  11  -5    5.30    2.70
   1  11   5   -2.40    2.80
  -3 -11  -5  100.99    6.10
   3 -11   5   92.99    6.60
   3 -11   5   88.49    3.30
  -3  11  -5   88.09    6.10
   3  11   5   95.89    6.30
  -5 -11  -5   68.59    5.60
   5 -11   5   84.89    6.80
  -5  11  -5   76.69    5.50
   5  11   5   77.09    2.80
   5  11   5   82.39    6.10
   7 -11   5   82.09    6.70
  -7 -11  -5   78.29    6.10
  -7  11  -5   73.79    6.30
   7  11   5   90.19    6.30
  -9 -11  -5   21.90    4.00
   9 -11   5    8.30    4.40
  -9  11  -5   21.50    4.50
   9  11   5   22.90    3.90
 -11 -11  -5    3.00    3.10
  11 -11   5   -5.10    4.10
 -11  11  -5   -2.10    3.70
  13 -11   5   18.00    4.60
 -13 -11  -5   15.50    4.60
 -13  11  -5   11.90    5.10
 -16 -12   5   20.70    5.60
  16 -12  -5   11.80    5.60
  16  12  -5   14.50    4.10
 -14 -12   5   16.80    4.90
  14 -12  -5    6.90    5.10
  14  12  -5   16.20    4.80
 -14  12   5    6.00    3.50
 -12 -12   5   57.59    5.50
  12 -12  -5   62.59    6.70
  12  12  -5   55.09    5.40
 -12  12   5   62.09    5.60
 -10 -12   5   42.80    5.00
  10 -12  -5   46.80    3.80
  10 -12  -5   62.89    6.10
  10  12  -5   52.69    5.50
 -10  12   5   51.49    5.30
  -8 -12   5   83.99    6.20
   8 -12  -5   79.39    5.80
   8 -12  -5   78.39    3.20
   8  12  -5   88.49    5.10
  -8  12   5   79.39    6.30
   8  12  -5   62.49    5.60
   6 -12  -5  109.29    7.40
   6 -12  -5  107.89    3.00
  -6 -12   5  108.09    5.50
  -6  12   5  121.39    7.00
   6  12  -5  112.69    5.00
   6  12  -5  114.29    6.90
  -4 -12   5   23.00    3.10
   4 -12  -5   20.90    3.80
   4  12  -5   25.80    3.00
  -4  12   5   22.90    3.20
   4  12  -5   19.20    3.90
   2 -12  -5   42.90    2.60
   2 -12  -5   43.20    1.40
   2 -12  -5   43.50    1.30
  -2 -12   5   40.90    3.40
  -2 -12   5   35.70    4.60
   2 -12  -5   39.60    4.40
  -2  12   5   46.20    4.40
  -2  12   5   43.10    2.60
   2  12  -5   46.50    4.80
   2  12  -5   40.60    3.70
   0 -12  -5   25.90    3.70
   0 -12   5   20.80    2.40
   0 -12   5   21.90    4.20
   0  12   5   27.10    2.50
   0  12  -5   25.50    3.50
   0  12   5   27.80    3.90
   0  12  -5   23.70    4.10
   2 -12   5    4.70    1.70
  -2 -12  -5    4.70    3.10
   2 -12   5    7.80    3.70
  -2  12  -5    9.20    3.10
   2  12   5    5.20    3.20
   4 -12   5  193.38    8.90
  -4 -12  -5  166.38    7.20
   4  12   5  195.08    8.30
  -4  12  -5  186.38    8.30
  -6 -12  -5   -1.40    2.80
   6 -12   5   -2.10    3.70
  -6  12  -5    2.20    3.20
   6  12   5   -1.30    3.00
  -8 -12  -5   44.90    4.90
   8 -12   5   47.90    6.00
   8  12   5   47.60    3.00
  -8  12  -5   49.50    5.20
   8  12   5   53.79    5.20
  10 -12   5   -7.40    4.10
 -10 -12  -5    1.60    3.20
  10  12   5    1.90    1.70
  10  12   5    3.70    3.20
 -10  12  -5    0.30    3.70
  12 -12   5    6.00    4.90
 -12 -12  -5   -1.30    3.20
  12  12   5    3.40    2.00
 -12  12  -5   -2.30    4.10
  15 -13  -5   19.10    5.80
 -15 -13   5    9.60    5.10
  15  13  -5   13.60    5.10
 -13 -13   5   57.19    5.80
  13 -13  -5   57.19    6.80
  13  13  -5   44.70    6.20
 -13  13   5   51.49    5.70
  11 -13  -5    7.40    4.40
 -11 -13   5    0.10    3.60
 -11  13   5    1.80    3.40
  11  13  -5    1.90    4.00
   9 -13  -5  119.69    8.30
  -9 -13   5  115.99    7.50
  -9  13   5  130.79    7.80
   9  13  -5  110.69    7.80
  -7 -13   5    1.70    2.90
   7 -13  -5   -6.30    3.00
   7  13  -5   -1.00    3.00
   7  13  -5    2.40    1.90
  -7  13   5   -0.90    3.30
  -5 -13   5   52.99    4.50
   5 -13  -5   46.80    5.00
   5  13  -5   42.00    3.70
   5  13  -5   45.30    4.90
  -5  13   5   58.79    5.20
   3 -13  -5    1.10    3.20
  -3 -13   5    7.00    2.50
  -3  13   5    1.70    3.20
   3  13  -5    2.10    2.20
  -3  13   5    5.00    1.50
   3  13  -5    4.30    3.20
   1 -13  -5   27.80    4.10
  -1 -13   5   21.80    3.10
  -1 -13   5   25.80    4.40
   1 -13  -5   24.80    1.70
   1  13  -5   31.70    4.40
  -1  13   5   19.60    2.10
   1  13  -5   32.20    3.70
  -1  13   5   19.00    3.80
  -1 -13  -5   44.80    4.70
   1 -13   5   34.70    4.80
   1 -13   5   38.20    3.10
  -1  13  -5   33.70    3.60
  -1  13  -5   30.80    4.50
   1  13   5   35.80    3.10
   1  13   5   32.40    4.30
  -3 -13  -5   20.90    3.90
   3 -13   5   21.00    2.20
   3 -13   5   24.10    4.50
  -3  13  -5   17.00    3.70
   3  13   5   21.10    4.00
  -5 -13  -5   28.90    4.40
   5 -13   5   34.70    5.00
   5  13   5   31.10    4.30
  -5  13  -5   23.70    4.20
   7 -13   5   22.60    5.00
  -7 -13  -5   28.60    4.40
  -7  13  -5   24.80    4.50
   7  13   5   15.10    3.90
   9 -13   5   16.50    5.00
  -9 -13  -5   33.70    4.90
  -9  13  -5   21.90    4.90
   9  13   5   19.30    4.00
  11 -13   5   10.30    5.10
 -11 -13  -5    8.60    3.70
 -11  13  -5    4.80    4.20
  14 -14  -5   49.20    7.10
 -14 -14   5   51.39    6.70
 -14  14   5   59.89    6.10
  14  14  -5   48.90    6.80
 -12 -14   5   40.40    5.70
  12 -14  -5   37.40    6.10
  12  14  -5   41.50    6.00
 -12  14   5   42.60    5.60
 -10 -14   5   59.49    6.10
  10 -14  -5   51.09    6.20
  10  14  -5   58.29    6.10
 -10  14   5   53.49    5.80
  -8 -14   5   18.70    4.10
   8 -14  -5   25.10    4.90
  -8  14   5   18.20    4.50
   8  14  -5   21.30    4.50
  -6 -14   5   64.39    5.20
   6 -14  -5   53.19    5.50
   6  14  -5   46.40    5.30
  -6  14   5   43.60    5.00
   6  14  -5   51.99    3.70
  -4 -14   5   65.49    5.40
   4  14  -5   87.39    6.90
   4  14  -5   76.09    4.70
  -4  14   5   71.79    5.80
  -2 -14   5   34.80    3.90
  -2 -14   5   33.00    4.20
   2 -14  -5   32.40    4.50
   2  14  -5   32.20    4.70
  -2  14   5   30.00    3.90
   2  14  -5   32.10    3.70
  -2  14   5   39.00    2.90
   0 -14  -5   85.69    6.40
   0 -14  -5   80.19    3.60
   0 -14   5   86.49    5.00
   0 -14   5   70.29    6.10
   0  14  -5   76.69    5.50
   0  14  -5   82.09    5.70
   0  14   5   80.59    4.00
   0  14   5   69.59    5.60
   2 -14   5  172.88    5.90
  -2 -14  -5  182.98    8.40
   2 -14   5  175.18    9.10
   2  14   5  178.58    6.50
   2  14   5  192.38    8.60
  -2  14  -5  163.58    7.90
   4 -14   5   72.19    6.50
  -4 -14  -5   70.79    6.00
   4  14   5   58.59    5.40
  -4  14  -5   70.99    5.50
   4  14   5   75.69    5.50
   6 -14   5   89.89    6.80
  -6 -14  -5   89.79    7.20
   6  14   5   80.29    6.10
  -6  14  -5   90.39    7.20
   6  14   5   84.09    6.60
  -8 -14  -5   10.20    4.00
   8 -14   5   12.00    4.90
   8  14   5    5.70    3.60
  -8  14  -5   11.00    4.20
 -10 -14  -5   20.90    4.40
  10 -14   5   18.90    5.60
  10  14   5   24.50    5.30
 -10  14  -5   25.90    5.30
  12 -14   5   15.60    5.50
 -12 -14  -5   17.20    4.60
  12  14   5   11.80    5.10
 -12  14  -5   19.10    5.40
 -15 -15   5    1.90    5.00
  13 -15  -5    4.70    5.10
 -13 -15   5    1.50    4.30
  13  15  -5    3.70    4.50
 -13  15   5    1.60    3.90
  11 -15  -5   -0.30    4.30
 -11 -15   5    6.30    4.20
 -11  15   5    3.60    4.10
  11  15  -5   -2.30    3.90
   9 -15  -5   -1.50    4.10
  -9 -15   5   -4.60    3.40
  -9  15   5    2.70    2.80
   9  15  -5   -2.70    3.70
   7 -15  -5   19.40    4.60
  -7 -15   5    6.80    3.50
   7  15  -5   12.30    4.20
  -7  15   5    9.30    4.00
  -5 -15   5   77.99    6.00
  -5  15   5   94.09    7.30
   5  15  -5   82.99    6.70
   5  15  -5   80.79    4.70
  -3 -15   5   71.19    5.30
   3 -15  -5   66.49    5.50
  -3 -15   5   61.99    6.00
   3  15  -5   67.59    6.10
   3  15  -5   66.99    5.00
  -3  15   5   58.29    5.60
  -1 -15   5   24.90    3.70
   1 -15  -5   28.50    4.60
  -1 -15   5   18.00    4.50
  -1  15   5   26.00    2.70
  -1  15   5   26.00    4.40
   1  15  -5   23.90    3.50
   1  15  -5   21.10    4.40
   1 -15   5   17.70    2.90
   1 -15   5   22.20    4.70
  -1 -15  -5   26.00    4.40
  -1  15  -5   17.50    4.10
   1  15   5   14.50    4.00
   1  15   5   23.00    2.90
  -1  15  -5   19.10    3.60
  -3 -15  -5   16.80    4.10
   3 -15   5   19.70    3.80
  -3  15  -5   20.10    3.90
   3  15   5    7.50    2.90
   3  15   5   10.80    3.90
   5 -15   5   76.29    6.80
  -5 -15  -5   71.89    6.40
  -5  15  -5   64.59    6.10
   5  15   5   72.19    5.60
   5  15   5   66.29    5.80
  -7 -15  -5    5.00    3.70
   7 -15   5   10.90    4.70
   7  15   5   -2.60    3.30
  -7  15  -5    2.40    3.60
   7  15   5    7.30    3.90
  -9 -15  -5    6.10    4.10
   9 -15   5    3.30    4.70
   9  15   5   14.00    4.10
   9  15   5    1.40    4.40
  -9  15  -5    9.00    4.30
  11 -15   5   -0.20    4.70
 -11 -15  -5   -2.40    4.80
  11  15   5    4.50    4.80
 -11  15  -5    1.40    4.50
 -14 -16   5    2.30    4.80
  14 -16  -5    1.30    5.40
 -14  16   5    4.70    5.40
  14  16  -5    9.60    5.00
  12 -16  -5    2.70    5.00
 -12 -16   5    1.20    3.10
 -12  16   5    7.40    4.50
  12  16  -5   -1.70    4.30
  10 -16  -5   53.09    6.60
 -10 -16   5   47.60    6.10
  10  16  -5   52.79    6.30
 -10  16   5   48.20    6.20
   8 -16  -5    2.80    3.20
  -8 -16   5    1.60    3.60
   8  16  -5   -3.90    3.80
  -8  16   5    1.40    4.00
   6 -16  -5  100.89    7.50
  -6 -16   5   85.19    6.80
  -6  16   5  103.79    7.80
   6  16  -5  102.69    7.80
  -4 -16   5    3.30    2.90
  -4  16   5    1.00    2.60
   4  16  -5   -1.10    2.10
   4  16  -5    2.80    3.80
  -2 -16   5  148.49    7.50
   2 -16  -5  159.28    8.80
  -2 -16   5  144.49    8.70
   2  16  -5  145.99    8.50
   2  16  -5  159.98    7.70
  -2  16   5  149.49    8.70
   0 -16   5    8.20    4.20
   0 -16   5   16.70    2.90
   0 -16  -5   10.60    3.90
   0  16   5   11.80    2.70
   0  16  -5    8.40    3.90
   0  16  -5   12.00    3.30
   0  16   5    7.30    3.10
  -2 -16  -5   29.50    5.00
   2 -16   5   37.20    5.40
   2  16   5   28.50    3.50
   2  16   5   31.90    4.70
  -2  16  -5   37.80    4.80
  -4 -16  -5   -2.90    3.40
   4 -16   5    0.50    3.00
  -4  16  -5    4.50    3.40
   4  16   5   -0.10    2.60
   4  16   5   11.50    4.00
  -6 -16  -5   98.09    8.20
   6 -16   5  109.49    8.70
   6  16   5  115.39    7.40
   6  16   5  113.79    7.80
  -6  16  -5  105.69    8.00
  -8 -16  -5    1.00    3.70
   8 -16   5    3.20    4.70
   8  16   5    0.80    3.60
  -8  16  -5    1.10    3.80
   8  16   5   11.30    4.40
 -10 -16  -5   58.59    6.70
  10 -16   5   70.99    7.60
 -10  16  -5   70.79    7.50
  10  16   5   69.59    7.20
 -13 -17   5   -1.90    4.70
  13 -17  -5   -4.90    4.90
 -13  17   5   -0.20    4.50
  13  17  -5    7.10    4.90
 -11 -17   5   -3.60    4.30
  11 -17  -5    0.20    4.80
  11  17  -5    0.00    4.50
 -11  17   5    0.20    4.50
  -9 -17   5    6.80    4.30
   9 -17  -5   12.90    5.00
   9  17  -5    9.40    4.50
  -9  17   5    7.50    4.50
  -7 -17   5   -0.20    3.60
   7 -17  -5    0.30    4.00
  -7  17   5   -0.40    4.00
   7  17  -5    6.60    4.40
  -5 -17   5   32.20    4.50
   5  17  -5   22.30    3.50
  -5  17   5   23.60    4.90
   5  17  -5   30.10    5.20
  -3 -17   5    6.70    4.30
  -3 -17   5    2.00    3.00
   3 -17  -5   -0.70    2.50
   3  17  -5    1.80    3.90
   3  17  -5    2.00    2.40
  -3  17   5    3.80    3.90
  -1 -17   5    0.90    2.60
   1 -17  -5    4.60    3.80
  -1 -17   5    5.20    4.20
   1  17  -5   11.20    4.20
   1  17  -5    6.40    2.90
  -1  17   5    5.00    4.00
   1 -17   5    2.20    4.10
   1 -17   5   -1.40    2.60
  -1 -17  -5   -1.30    3.60
   1  17   5   -1.50    3.80
  -1  17  -5   -3.70    3.40
  -1  17  -5    7.30    3.10
   1  17   5   -0.30    3.10
  -3 -17  -5   32.20    5.20
   3 -17   5   25.30    5.20
   3  17   5   25.00    4.80
   3  17   5   25.60    3.70
  -3  17  -5   25.90    4.50
   5 -17   5    7.20    4.50
  -5 -17  -5    6.10    4.30
   5  17   5    3.80    3.90
   5  17   5   14.50    3.80
  -5  17  -5    8.90    4.00
   7 -17   5    0.80    4.50
  -7 -17  -5    3.80    4.00
   7  17   5   -7.30    3.40
  -7  17  -5    2.50    3.80
   7  17   5    0.20    3.70
  -9 -17  -5   11.60    4.60
   9 -17   5    7.70    4.90
   9  17   5   11.30    4.70
  -9  17  -5   11.50    4.80
 -12 -18   5   -0.90    4.70
  12 -18  -5    5.70    5.30
 -12  18   5   -3.80    4.60
  12  18  -5   11.40    5.10
  10 -18  -5    2.20    5.00
 -10 -18   5   -0.60    4.40
  10  18  -5   -3.10    4.30
 -10  18   5    9.20    5.00
  -8 -18   5   -2.80    3.70
   8 -18  -5   -5.70    4.30
   8  18  -5    2.80    4.40
  -8  18   5   -4.00    4.30
   6 -18  -5    9.80    3.60
  -6 -18   5    4.50    3.70
  -6  18   5   13.80    4.90
   6  18  -5   17.40    4.90
  -4 -18   5   -1.20    3.00
  -4 -18   5    4.90    4.30
   4  18  -5   -1.10    3.90
   4  18  -5    4.80    3.00
  -4  18   5    5.80    4.20
  -2 -18   5    7.30    3.30
   2 -18  -5    6.70    3.10
   2 -18  -5   11.50    2.00
  -2 -18   5    5.40    4.50
  -2  18   5    9.50    4.40
   2  18  -5   10.40    3.20
   2  18  -5    8.30    4.20
   0 -18  -5    6.60    4.10
   0 -18   5    9.90    4.50
   0 -18   5   11.60    3.00
   0  18   5    9.80    4.40
   0  18  -5    7.40    4.20
   0  18  -5   12.30    3.40
   2 -18   5   12.80    4.90
  -2 -18  -5   16.10    4.70
   2  18   5   11.10    4.50
  -2  18  -5    8.80    3.70
  -4 -18  -5    5.60    4.20
   4 -18   5   -0.20    4.20
   4  18   5   -0.70    4.00
   4  18   5   -1.70    3.70
  -4  18  -5   -0.20    3.30
   6 -18   5    1.70    4.70
  -6 -18  -5    2.00    4.10
   6  18   5    5.30    4.10
   6  18   5    2.20    3.70
  -6  18  -5    6.30    3.80
   8 -18   5    4.30    5.10
  -8 -18  -5    3.20    4.30
  -8  18  -5    6.00    5.10
   8  18   5    6.40    4.30
   8  18   5   -3.10    3.80
 -11 -19   5   -0.10    4.80
  11 -19  -5  -10.70    4.60
 -11  19   5   -4.30    4.70
  11  19  -5   -2.40    4.90
   9 -19  -5    0.60    5.10
  -9 -19   5    0.20    4.40
   9  19  -5    4.50    4.80
  -9  19   5   11.40    5.10
  -7 -19   5   -2.50    3.90
   7 -19  -5   10.90    4.90
  -7  19   5    1.90    4.70
   7  19  -5    7.90    4.70
  -5 -19   5   27.00    4.80
  -5  19   5   16.30    5.00
   5  19  -5   21.70    5.20
  -3 -19   5   11.70    4.80
  -3 -19   5    4.30    3.50
   3 -19  -5    1.90    4.00
   3  19  -5    2.20    4.30
  -3  19   5    6.20    4.60
   3  19  -5    7.50    2.90
   1 -19  -5    4.80    4.10
  -1 -19   5    5.10    3.60
  -1 -19   5    6.00    4.60
  -1  19   5    2.80    4.20
   1  19  -5    7.00    3.10
   1  19  -5    2.00    4.10
  -1 -19  -5   -8.20    3.50
   1 -19   5   -4.60    4.20
  -1  19  -5    7.30    3.30
  -1  19  -5   -3.40    3.80
   1  19   5   -1.90    4.10
   3 -19   5   -0.20    4.30
  -3 -19  -5   -0.80    4.10
   3  19   5    0.90    4.10
  -3  19  -5    3.20    3.40
  -5 -19  -5    9.00    4.70
   5 -19   5   14.90    5.20
   5  19   5    1.30    4.20
  -5  19  -5    5.30    3.90
   5  19   5    5.20    4.30
   7 -19   5   10.50    5.30
  -7 -19  -5    0.70    4.30
   7  19   5    7.70    4.50
   7  19   5    5.40    5.10
  -7  19  -5   -0.70    3.80
  10 -20  -5    1.30    5.10
 -10 -20   5    6.60    5.00
 -10  20   5    3.80    5.10
  10  20  -5    6.30    5.10
  -8 -20   5   14.00    5.10
   8 -20  -5   12.60    5.60
   8  20  -5   21.20    5.60
  -8  20   5   21.40    5.60
   6 -20  -5    2.20    4.90
  -6 -20   5    5.00    4.10
  -6  20   5    9.70    5.00
   6  20  -5   11.60    5.10
  -4 -20   5    1.10    4.60
  -4 -20   5   -6.60    3.30
   4  20  -5   -1.90    4.30
  -4  20   5   -1.30    4.40
  -2 -20   5    3.20    4.50
  -2 -20   5    1.00    3.90
   2 -20  -5    2.60    4.20
   2 -20  -5    1.60    2.00
   2  20  -5   -2.90    4.00
   2  20  -5   -7.10    3.00
  -2  20   5   -0.80    4.50
   0 -20  -5    4.90    4.40
   0 -20   5    4.30    4.70
   0  20   5    8.20    4.60
   0  20  -5    4.90    3.30
   0  20  -5    1.40    4.20
  -2 -20  -5    7.80    4.70
   2 -20   5   21.80    5.60
  -2  20  -5   11.70    3.90
   2  20   5    9.80    4.80
   4 -20   5   -4.80    4.50
  -4 -20  -5    2.70    4.50
  -4  20  -5   -2.80    3.30
   4  20   5    6.20    4.70
   6 -20   5    0.90    4.90
  -6 -20  -5   -1.30    4.60
  -6  20  -5   11.50    4.40
   6  20   5   13.60    4.80
   9 -21  -5    3.80    5.70
  -9 -21   5    6.90    5.10
  -9  21   5    5.80    5.30
   7 -21  -5    4.70    5.00
  -7 -21   5    5.80    4.70
  -7  21   5   -0.50    4.80
   7  21  -5    2.40    4.70
  -5 -21   5    4.90    5.00
  -5 -21   5   -3.40    3.90
   5  21  -5   -8.30    4.20
  -5  21   5    6.10    5.00
  -3 -21   5   -1.40    3.60
  -3 -21   5    1.90    3.50
   3 -21  -5    6.00    4.60
   3  21  -5    3.60    4.60
  -3  21   5    5.60    4.90
  -1 -21   5    1.70    4.70
  -1 -21   5   -6.70    4.10
   1 -21  -5   11.80    4.80
   1  21  -5   -1.90    4.30
  -1  21   5    4.40    4.90
   1  21  -5   -3.00    3.00
   1 -21   5    8.30    5.10
  -1 -21  -5    4.10    3.50
  -1  21  -5    2.10    3.40
  -1  21  -5    6.50    4.60
   1  21   5   -0.70    4.60
   3 -21   5    4.40    4.90
  -3 -21  -5   15.00    5.30
  -3  21  -5    9.80    4.10
   3  21   5    9.50    4.80
  -5 -21  -5    5.50    5.00
   5 -21   5   -2.10    4.60
  -5  21  -5    1.80    4.10
   5  21   5    0.50    4.50
  -6 -22   5   16.60    5.90
  -6 -22   5   20.50    5.40
   6 -22  -5   12.60    4.50
   6  22  -5   14.40    5.70
  -6  22   5   16.10    5.70
  -4 -22   5   -2.90    3.80
  -4 -22   5    1.80    4.90
  -4  22   5    1.80    5.00
   4  22  -5   -6.40    4.70
  -2 -22   5   11.20    4.90
  -2 -22   5   19.00    5.70
   2 -22  -5   14.30    5.30
   2 -22  -5   11.70    2.50
  -2  22   5    9.90    5.40
   2  22  -5   14.00    5.10
   0 -22   5   -8.30    4.40
   0 -22  -5   -3.90    3.00
   0  22  -5   -2.20    4.40
   0  22  -5    1.90    3.40
   0  22   5    7.10    5.20
   2 -22   5   45.20    6.90
  -2 -22  -5   53.99    7.20
  -2  22  -5   46.60    6.10
   2  22   5   41.70    6.60
  -3 -23   5    8.20    5.60
  -3 -23   5    1.30    4.10
  -3  23   5   12.00    5.60
   3  23  -5    6.80    5.10
  -1 -23   5   21.80    6.00
   1 -23  -5   17.70    5.70
   1 -23  -5    9.30    2.60
   1  23  -5    9.20    6.10
  -1  23   5   16.90    5.80
  18   0  -6    3.30    4.90
 -18   0   6   15.90    4.60
 -16   0   6   35.80    5.30
  16   0  -6   27.90    3.80
  16   0  -6   27.70    5.40
  14   0  -6    1.10    2.70
  14   0  -6   -2.10    4.00
 -14   0   6    2.50    3.60
  12   0  -6   94.19    7.20
  12   0  -6   87.39    4.70
  10   0  -6    6.80    3.50
 -10   0   6    4.20    1.40
  10   0  -6    2.90    1.70
  -8   0   6   -0.60    1.20
   8   0  -6   -2.10    2.70
   8   0  -6    1.10    1.60
  -6   0   6    2.80    1.70
   6   0  -6    2.30    2.00
   6   0  -6    5.90    2.60
   4   0  -6  285.77    7.90
   4   0  -6  278.77    7.10
  -4   0   6  276.07    7.60
  -2   0   6  852.91   16.70
  -2   0   6  845.42   14.90
   2   0  -6  850.31   16.90
   2   0  -6  851.51   15.50
   0   0   6  228.98    6.10
   0   0   6  236.98    8.00
   0   0  -6  242.18    7.90
   0   0  -6  228.38    5.70
   2   0   6   89.09    2.90
   2   0   6   90.89    4.40
  -2   0  -6   96.19    5.50
   2   0   6   95.09    5.90
   2   0   6   95.79    3.80
  -2   0  -6   95.29    2.80
   4   0   6  225.48    4.90
  -4   0  -6  213.28    8.00
   4   0   6  225.58    7.30
  -6   0  -6   45.90    4.50
   6   0   6   48.30    4.30
   8   0   6    4.40    3.20
   8   0   6    5.20    3.40
  -8   0  -6    5.80    3.00
 -10   0  -6   11.90    3.60
  10   0   6   12.80    3.90
  10   0   6   11.10    3.90
 -12   0  -6   13.60    3.90
  12   0   6    8.20    3.40
  12   0   6   14.50    4.30
  14   0   6    9.30    4.80
 -19  -1   6    3.90    4.30
 -19   1   6    1.20    4.10
  17  -1  -6    8.10    5.00
 -17  -1   6    5.10    4.00
  17   1  -6    6.60    3.20
 -17   1   6    7.80    3.90
  17   1  -6    9.50    4.90
 -15  -1   6   -0.30    3.60
  15  -1  -6    2.90    2.30
  15  -1  -6   -3.40    4.10
  15   1  -6    8.30    4.30
  15   1  -6    4.60    2.50
 -15   1   6    5.60    3.80
 -13  -1   6   18.70    4.00
  13  -1  -6   17.40    2.90
  13  -1  -6   11.00    4.20
  13   1  -6   23.90    4.70
  13   1  -6   20.90    3.20
 -11  -1   6   14.20    3.40
  11  -1  -6   18.80    2.50
  11  -1  -6   12.60    3.00
 -11  -1   6   16.40    1.50
 -11   1   6   15.70    2.00
  11   1  -6   20.30    4.00
  11   1  -6   19.80    2.80
  -9  -1   6    4.20    1.40
   9  -1  -6    0.20    3.00
   9  -1  -6    5.60    1.90
   9   1  -6    2.00    3.10
  -9   1   6    3.10    1.70
   9   1  -6    2.50    1.90
   7  -1  -6   13.90    1.90
  -7  -1   6    9.20    2.00
   7  -1  -6    5.60    2.90
  -7   1   6   14.40    2.10
   7   1  -6   15.70    3.20
   7   1  -6   13.70    2.20
  -5  -1   6    0.40    1.80
   5  -1  -6   -1.20    2.20
   5  -1  -6    1.90    1.80
   5   1  -6    1.30    2.30
  -5   1   6   -1.20    1.80
   5   1  -6    0.90    1.80
  -3  -1   6    9.10    2.20
  -3  -1   6    5.00    2.20
   3  -1  -6   10.50    2.30
  -3   1   6    9.50    2.00
   3   1  -6    8.10    2.30
   3   1  -6    7.10    2.60
   3   1  -6    8.20    2.20
  -3   1   6   10.40    1.70
   1  -1  -6   91.99    5.30
   1  -1  -6   94.09    3.90
  -1  -1   6   87.19    4.00
   1   1  -6   89.09    3.80
  -1   1   6   92.49    3.70
   1   1  -6   94.19    5.30
  -1   1   6   98.19    5.40
   1  -1   6    4.50    1.30
  -1  -1  -6    3.70    1.40
   1  -1   6    3.20    1.30
  -1  -1  -6    6.30    2.70
   1  -1   6    4.00    2.00
   1   1   6    9.20    2.90
  -1   1  -6    4.50    1.40
  -1   1  -6    5.10    2.70
   1   1   6    5.40    1.40
   1   1   6    6.60    1.80
   3  -1   6   15.80    2.80
   3  -1   6   19.60    1.50
   3  -1   6   17.00    1.40
  -3  -1  -6   16.50    3.20
  -3  -1  -6   16.70    1.30
  -3   1  -6   16.40    3.20
   3   1   6   16.60    3.50
   3   1   6   15.10    2.50
   5  -1   6   41.10    1.80
  -5  -1  -6   47.30    4.00
  -5  -1  -6   46.40    2.50
   5  -1   6   46.10    4.10
  -5   1  -6   41.10    4.20
   5   1   6   43.00    3.80
   5   1   6   38.60    4.40
  -7  -1  -6    2.10    1.30
  -7  -1  -6    0.50    2.70
   7  -1   6   -5.90    2.60
   7   1   6    0.80    1.90
   7   1   6    1.20    3.10
  -7   1  -6   -1.70    2.70
  -9  -1  -6   -1.20    2.80
   9  -1   6    4.40    3.40
  -9   1  -6    2.70    3.10
   9   1   6    4.00    3.20
   9   1   6    0.90    3.30
  11  -1   6    3.00    3.90
 -11  -1  -6    4.90    3.30
  11  -1   6    2.50    3.80
 -11   1  -6   11.10    3.60
  11   1   6    4.40    3.70
  11   1   6    6.50    4.00
  13  -1   6   -5.00    4.20
  13  -1   6    1.90    3.90
 -13   1  -6    3.40    3.50
  13   1   6    2.40    4.20
  13   1   6    6.80    4.10
  18  -2  -6    2.00    4.70
 -18  -2   6    0.40    3.80
  18   2  -6    2.60    3.20
 -18   2   6   -1.10    3.70
  18   2  -6   -3.30    4.50
  16  -2  -6   17.00    5.10
 -16  -2   6   15.20    4.50
  16   2  -6   12.60    4.80
 -16   2   6   14.80    4.40
  16   2  -6    9.90    3.90
 -14  -2   6   27.40    4.70
  14  -2  -6   31.40    3.20
  14  -2  -6   27.80    5.10
  14   2  -6   32.50    4.10
  14   2  -6   40.60    5.50
 -12  -2   6   34.30    4.50
  12  -2  -6   30.50    4.80
  12  -2  -6   36.40    3.20
 -12   2   6   41.60    3.00
  12   2  -6   30.60    3.50
  12   2  -6   28.60    4.70
  10  -2  -6   46.60    4.90
 -10  -2   6   46.00    2.30
  10  -2  -6   49.10    3.30
 -10  -2   6   37.20    3.80
 -10   2   6   42.00    3.30
  10   2  -6   38.00    4.60
  10   2  -6   51.69    3.90
  -8  -2   6  151.08    4.70
   8  -2  -6  162.88    7.20
   8  -2  -6  151.88    4.80
  -8   2   6  163.88    5.20
   8   2  -6  161.58    7.20
   8   2  -6  159.18    5.70
   6  -2  -6   94.39    3.80
  -6  -2   6   99.89    4.20
   6  -2  -6  104.49    5.60
   6   2  -6   95.59    4.60
  -6   2   6   89.19    4.60
   6   2  -6   93.49    5.40
   4  -2  -6    1.90    2.20
  -4  -2   6    0.90    1.90
   4   2  -6   -3.60    1.90
   4   2  -6    1.80    2.20
  -4   2   6    0.30    2.00
   4   2  -6    1.50    2.30
  -2  -2   6   -2.60    1.60
   2  -2  -6   -0.90    1.70
   2   2  -6   -4.50    2.00
  -2   2   6    1.30    1.20
  -2   2   6   -2.00    2.20
   2   2  -6    1.40    1.80
   2   2  -6   -2.50    2.30
   0  -2   6    0.40    1.90
   0  -2  -6   -2.20    2.40
   0  -2  -6    1.20    1.30
   0   2  -6    0.00    1.70
   0   2  -6    1.80    1.60
   0   2   6   -0.20    1.40
   0   2   6   -3.70    2.30
  -2  -2  -6   18.70    3.20
   2  -2   6   24.30    1.70
   2  -2   6   25.20    1.90
  -2  -2  -6   23.00    1.80
   2  -2   6   20.70    2.80
   2   2   6   20.40    2.30
   2   2   6   21.40    3.40
  -2   2  -6   21.60    3.30
   4  -2   6   14.60    1.00
  -4  -2  -6   11.30    3.00
   4  -2   6   16.60    1.10
  -4  -2  -6   15.10    1.90
   4  -2   6   19.20    3.20
  -4   2  -6   17.40    3.30
   4   2   6   14.80    2.80
   4   2   6   20.00    2.80
   6  -2   6    4.70    2.20
  -6  -2  -6    2.20    2.70
  -6  -2  -6    3.60    1.40
   6   2   6    4.40    2.60
  -6   2  -6    4.50    3.00
   6   2   6   -0.70    3.00
   8  -2   6    0.90    2.20
  -8  -2  -6   -0.80    2.70
  -8  -2  -6   -1.60    1.30
   8   2   6    1.00    3.30
  -8   2  -6   -1.90    2.80
   8   2   6    2.10    2.90
 -10  -2  -6    7.80    3.30
  10  -2   6    7.10    3.90
  10   2   6    1.60    3.60
  10   2   6    3.60    3.70
 -10   2  -6    8.50    3.70
  12  -2   6   -3.30    2.60
 -12  -2  -6   -1.80    2.90
  12   2   6    1.90    3.70
  12   2   6    5.50    3.80
 -12   2  -6   -3.30    3.40
  14  -2   6   14.20    5.30
  14   2   6   18.90    5.30
  17  -3  -6    3.20    4.70
 -17  -3   6    7.00    4.00
  17   3  -6    5.70    3.30
  17   3  -6    3.30    4.40
 -17   3   6   -2.40    3.80
  15  -3  -6    0.50    4.10
 -15  -3   6    0.80    3.60
  15   3  -6   -1.20    4.00
  15   3  -6    1.60    2.80
 -13  -3   6    5.70    3.50
  13  -3  -6    4.30    2.00
  13  -3  -6    3.20    2.80
  13   3  -6    2.20    3.80
  13   3  -6    3.70    2.70
  11  -3  -6    7.60    1.70
 -11  -3   6    8.10    3.30
  11  -3  -6   14.70    3.90
  11   3  -6    8.10    2.60
 -11   3   6    7.40    2.20
  11   3  -6    8.90    3.60
  -9  -3   6   21.40    3.30
   9  -3  -6   22.60    3.90
   9  -3  -6   20.70    2.10
  -9  -3   6   19.80    1.70
  -9   3   6   17.50    2.50
   9   3  -6   25.60    3.90
   9   3  -6   21.10    2.90
  -7  -3   6   47.30    3.40
   7  -3  -6   46.80    2.60
   7  -3  -6   43.10    4.20
   7   3  -6   53.49    4.00
   7   3  -6   47.20    4.30
  -7   3   6   48.60    3.60
  -5  -3   6    1.20    1.70
   5  -3  -6    2.60    2.40
  -5   3   6    4.20    2.10
   5   3  -6   -1.40    2.30
   5   3  -6    2.30    2.10
  -5   3   6    1.60    1.00
  -5   3   6    1.50    1.20
   5   3  -6    3.20    2.10
   3  -3  -6   14.10    2.50
  -3   3   6   16.20    1.50
   3   3  -6   13.00    2.80
   3   3  -6   13.60    2.40
   3   3  -6    4.90    2.40
  -3   3   6   16.40    2.80
  -1  -3   6    5.40    2.10
   1  -3  -6   11.70    2.00
  -1   3   6   13.90    2.90
   1   3  -6    9.80    1.90
  -1   3   6   11.50    1.40
   1   3  -6   10.30    2.20
  -1  -3  -6   25.70    2.10
   1  -3   6   23.40    1.80
   1  -3   6   23.80    2.90
  -1  -3  -6   24.60    3.40
   1   3   6   30.70    2.40
   1   3   6   32.00    3.70
  -1   3  -6   25.00    3.40
   3  -3   6  122.59    3.50
   3  -3   6  119.09    2.40
  -3  -3  -6  125.79    3.30
   3  -3   6  122.49    5.90
  -3  -3  -6  123.79    6.10
   3  -3   6  122.09    2.40
  -3  -3  -6  128.49    4.70
   3   3   6  123.39    4.70
   3   3   6  133.19    6.80
  -3   3  -6  120.39    6.30
   5  -3   6   58.29    4.70
  -5  -3  -6   59.69    3.40
  -5  -3  -6   61.09    4.90
   5   3   6   54.49    4.20
  -5   3  -6   54.09    4.80
   5   3   6   59.49    4.90
  -7  -3  -6   97.89    6.00
   7  -3   6   90.19    6.30
  -7  -3  -6   92.69    3.90
  -7   3  -6   99.89    6.40
   7   3   6   92.39    5.70
   7   3   6   93.79    5.70
   9  -3   6   35.50    4.90
  -9  -3  -6   34.10    3.20
  -9  -3  -6   39.90    4.40
  -9   3  -6   28.60    4.40
   9   3   6   42.20    4.90
   9   3   6   41.60    4.70
  11  -3   6   18.30    4.70
 -11  -3  -6   16.70    3.70
  11   3   6   21.50    4.60
 -11   3  -6   19.00    4.30
  11   3   6   16.90    4.20
  13  -3   6    6.30    4.70
  13   3   6    6.50    4.60
 -13   3  -6    3.00    3.80
 -18  -4   6    2.40    4.20
  18  -4  -6    0.00    4.80
 -18   4   6    6.30    4.10
  18   4  -6    3.30    4.90
  18   4  -6    2.90    3.60
  16  -4  -6   -5.60    4.10
 -16  -4   6    1.30    3.70
  16   4  -6    2.10    4.30
 -16   4   6    0.30    3.60
  16   4  -6    6.20    3.50
  14  -4  -6   15.60    4.70
 -14  -4   6   23.90    4.40
  14   4  -6   24.50    4.90
  14   4  -6   17.10    3.60
  12  -4  -6   28.50    4.80
 -12  -4   6   46.20    5.10
  12  -4  -6   47.20    3.20
  12   4  -6   51.89    4.50
 -12   4   6   53.39    4.00
  12   4  -6   51.59    5.40
  10  -4  -6   39.40    2.50
 -10  -4   6   35.00    3.60
  10  -4  -6   37.80    4.70
 -10  -4   6   35.90    1.90
 -10   4   6   38.40    3.10
  10   4  -6   36.40    4.60
  10   4  -6   35.30    3.70
  -8  -4   6   90.09    3.70
   8  -4  -6   93.49    3.20
   8  -4  -6   80.79    5.90
  -8  -4   6  102.29    5.70
  -8   4   6   93.89    4.90
   8   4  -6   86.19    6.00
   8   4  -6   92.39    5.00
  -6  -4   6   21.70    3.00
  -6  -4   6   20.70    2.30
   6  -4  -6   18.90    3.20
   6   4  -6   19.10    3.20
  -6   4   6   21.80    1.70
  -6   4   6   22.70    1.70
   6   4  -6   25.00    2.80
  -6   4   6   26.90    2.90
   6   4  -6   16.40    2.80
   4  -4  -6  249.08    7.60
   4   4  -6  247.78    7.50
   4   4  -6  252.37    7.60
  -4   4   6  246.08    7.60
  -4   4   6  260.07    5.70
  -4   4   6  248.88    4.70
   4   4  -6  256.37    7.70
  -4   4   6  249.08    4.60
   2  -4  -6    3.20    1.90
  -2  -4   6    2.80    1.40
  -2  -4   6    7.40    2.30
  -2   4   6    6.20    2.00
   2   4  -6    4.90    2.00
   2   4  -6    0.80    1.90
  -2   4   6    6.40    0.90
   2   4  -6    5.50    2.40
   0  -4  -6   87.89    3.70
   0  -4   6   89.79    3.30
   0  -4   6   92.29    5.00
   0  -4  -6   88.89    3.10
   0   4   6   85.69    3.00
   0   4  -6   73.89    5.00
   0   4   6   85.49    5.30
  -2  -4  -6   23.10    3.40
  -2  -4  -6   30.70    2.70
   2  -4   6   27.20    1.50
   2  -4   6   20.20    3.10
  -2  -4  -6   26.80    2.10
   2  -4   6   27.10    1.40
   2   4   6   26.50    2.30
   2   4   6   25.30    3.60
  -2   4  -6   20.90    3.40
  -4  -4  -6   27.10    3.50
  -4  -4  -6   35.00    1.90
   4  -4   6   31.30    2.10
   4  -4   6   36.90    4.10
  -4  -4  -6   29.70    2.60
  -4   4  -6   31.20    4.00
   4   4   6   30.50    2.90
   4   4   6   31.60    4.00
  -6  -4  -6    8.40    3.30
   6  -4   6   12.40    3.50
  -6  -4  -6   10.30    2.10
   6   4   6    4.70    3.30
   6   4   6   16.50    3.00
  -6   4  -6   16.10    3.60
  -8  -4  -6    0.40    2.50
  -8  -4  -6    1.70    1.90
   8  -4   6    2.10    3.40
   8   4   6    3.70    2.90
  -8   4  -6    6.00    3.20
   8   4   6   -2.50    2.80
 -10  -4  -6    0.50    2.90
  10  -4   6    1.60    3.70
 -10   4  -6    7.20    3.70
  10   4   6    5.80    3.50
  10   4   6    4.20    3.50
  12  -4   6    2.50    4.30
  12   4   6    1.90    4.00
  12   4   6    4.70    4.20
 -12   4  -6    4.10    3.70
  14  -4   6   -4.30    4.30
 -14   4  -6   -1.70    4.10
  14   4   6    7.30    4.80
  17  -5  -6   -3.90    4.40
 -17  -5   6    1.60    4.00
  17   5  -6    2.10    4.60
  17   5  -6    1.10    3.60
 -17   5   6   -2.20    3.70
  15  -5  -6    8.50    4.60
 -15  -5   6    7.50    3.90
  15   5  -6   15.60    4.70
  15   5  -6    8.20    3.50
  13  -5  -6    3.20    2.90
 -13  -5   6    3.80    3.50
  13   5  -6    9.30    3.10
  13   5  -6    2.00    3.90
  11  -5  -6   -0.20    1.30
  11  -5  -6    4.70    2.70
 -11  -5   6   -5.00    2.60
 -11   5   6   -1.70    2.30
  11   5  -6    1.00    3.60
  11   5  -6    0.50    2.50
   9  -5  -6   -2.80    2.90
   9  -5  -6    1.40    1.10
  -9  -5   6    0.40    1.10
  -9  -5   6   -4.30    2.50
  -9   5   6   -1.40    2.00
   9   5  -6    0.90    2.30
   9   5  -6    4.20    3.20
  -7  -5   6   98.99    5.50
   7  -5  -6   93.59    6.00
  -7  -5   6   95.89    4.30
   7   5  -6   92.99    6.00
   7   5  -6  105.59    5.40
  -7   5   6   91.39    4.90
  -5  -5   6   13.90    2.40
   5  -5  -6   13.00    3.00
   5   5  -6   15.80    2.60
  -5   5   6   13.80    1.20
  -5   5   6   14.70    2.70
   5   5  -6   13.90    3.00
   5   5  -6   14.10    2.30
  -5   5   6   13.50    1.00
   3  -5  -6    0.80    2.10
  -3  -5   6    2.80    1.60
  -3   5   6    2.80    2.50
  -3   5   6    3.00    1.70
   3   5  -6    3.20    2.50
   3   5  -6    4.40    2.30
   3   5  -6    0.90    2.20
  -1  -5   6   24.70    2.20
  -1  -5   6   19.10    3.00
   1  -5  -6   29.60    2.70
   1   5  -6   29.40    3.40
   1   5  -6   29.30    3.50
  -1   5   6   27.50    1.50
  -1   5   6   26.60    3.30
   1  -5   6    1.20    2.40
  -1  -5  -6    3.50    1.90
   1  -5   6   -0.30    1.00
  -1  -5  -6   -0.40    1.60
  -1   5  -6    0.50    2.50
   1   5   6    0.60    1.30
   1   5   6    4.00    2.00
  -3  -5  -6   11.40    2.50
   3  -5   6   15.10    2.60
  -3  -5  -6   11.00    2.90
  -3  -5  -6   16.10    1.70
   3   5   6   17.00    2.20
  -3   5  -6   16.50    3.30
   3   5   6   18.60    2.90
  -5  -5  -6   61.59    4.90
  -5  -5  -6   59.89    3.80
   5  -5   6   62.29    5.10
  -5  -5  -6   55.79    2.10
  -5   5  -6   60.19    5.10
   5   5   6   58.39    4.10
   5   5   6   48.60    4.20
  -7  -5  -6   -1.00    2.00
   7  -5   6   -9.40    2.90
  -7  -5  -6    0.30    2.50
   7   5   6   -5.30    2.70
   7   5   6   -3.90    2.30
  -7   5  -6    0.70    3.00
  -9  -5  -6   -0.70    2.50
  -9  -5  -6    1.30    2.20
   9  -5   6    3.40    3.70
   9   5   6   -0.50    3.10
   9   5   6    6.30    3.30
  -9   5  -6   -1.70    3.10
  11  -5   6   11.50    4.60
  11   5   6    2.00    3.80
  11   5   6    6.70    3.50
 -11   5  -6    1.10    3.60
  13  -5   6    3.60    4.60
 -13   5  -6   -2.30    4.50
  13   5   6    5.00    4.30
 -18  -6   6   14.20    4.90
  18  -6  -6    4.50    5.20
  18   6  -6    7.10    4.50
 -18   6   6   13.40    4.70
  16  -6  -6   13.50    5.10
  16  -6  -6   12.70    1.70
 -16  -6   6   14.50    4.50
  16   6  -6    1.70    4.40
  16   6  -6   13.00    4.10
  14  -6  -6    1.90    1.20
  14  -6  -6   -7.90    4.00
 -14  -6   6   -3.20    3.40
  14   6  -6    6.20    3.30
  14   6  -6   -4.70    2.60
  12  -6  -6   13.10    4.30
 -12  -6   6    7.10    3.40
  12   6  -6   15.30    4.30
 -12   6   6    9.10    2.90
  12   6  -6   11.10    3.30
  10  -6  -6    8.60    3.70
 -10  -6   6   12.40    3.40
  10  -6  -6   14.40    1.30
  10   6  -6   17.50    3.90
 -10   6   6   14.40    2.70
  10   6  -6   13.70    3.20
   8  -6  -6   93.69    6.30
  -8  -6   6  101.49    5.80
  -8  -6   6   93.19    4.00
   8   6  -6  100.09    5.80
  -8   6   6   94.99    5.20
   8   6  -6   92.09    6.30
   6  -6  -6    6.70    2.80
  -6  -6   6    3.60    2.30
   6   6  -6    6.40    2.90
   6   6  -6    3.70    2.00
   6   6  -6    3.70    2.60
  -6   6   6    4.80    2.50
  -6   6   6    4.90    1.00
   4  -6  -6    5.90    1.90
  -4  -6   6    5.70    2.00
  -4   6   6    8.20    2.00
   4   6  -6    6.40    2.30
  -4   6   6    4.90    1.20
   4   6  -6   10.90    2.90
  -2  -6   6   91.59    3.80
   2  -6  -6   93.59    4.60
  -2  -6   6   98.29    5.40
   2   6  -6   89.29    5.10
   2   6  -6   87.69    5.40
  -2   6   6   85.89    5.30
   0  -6   6   40.10    3.90
   0  -6  -6   42.40    2.20
   0  -6  -6   40.00    2.00
   0  -6   6   39.40    2.40
   0  -6  -6   38.30    3.10
   0   6  -6   43.40    4.00
   0   6   6   32.80    3.80
   0   6   6   44.30    2.00
  -2  -6  -6    5.60    1.50
   2  -6   6    9.50    2.90
   2  -6   6    5.00    0.80
  -2  -6  -6    6.50    2.10
   2   6   6    5.40    1.70
  -2   6  -6    5.80    2.20
   2   6   6    5.70    2.30
   4  -6   6    4.60    3.10
  -4  -6  -6   -2.70    2.30
  -4  -6  -6    3.10    1.30
  -4  -6  -6    3.20    1.90
   4   6   6    3.40    2.20
   4   6   6    0.20    2.80
  -4   6  -6    6.00    3.00
   6  -6   6   21.00    4.10
  -6  -6  -6   23.00    3.10
  -6  -6  -6   30.10    3.70
   6   6   6   25.60    3.30
   6   6   6   25.90    4.00
  -6   6  -6   30.30    4.40
  -8  -6  -6    6.80    2.80
  -8  -6  -6    6.10    2.20
   8  -6   6   11.50    3.20
   8   6   6    6.00    3.00
   8   6   6    6.80    3.50
  -8   6  -6    8.20    3.60
 -10  -6  -6    8.20    4.20
 -10  -6  -6    5.70    2.70
  10  -6   6    8.30    4.30
  10   6   6   -2.10    4.00
 -10   6  -6    5.80    3.80
  10   6   6    5.40    3.50
  12  -6   6    4.00    4.60
 -12   6  -6    3.30    3.80
  12   6   6    5.70    4.20
  12   6   6    5.20    3.90
  14  -6   6   -2.90    3.10
  14   6   6    3.30    4.60
 -14   6  -6    3.90    4.40
  17  -7  -6    3.60    4.90
 -17  -7   6   -8.30    3.70
  17   7  -6   -0.50    3.70
  15  -7  -6   -1.40    4.40
  15  -7  -6    1.50    1.40
 -15  -7   6    0.20    2.70
  15   7  -6    1.80    3.50
 -13  -7   6   20.20    4.40
  13  -7  -6   20.90    4.90
  13  -7  -6   19.40    1.60
  13   7  -6   20.20    4.00
  13   7  -6   10.40    4.30
 -13   7   6   20.60    3.10
 -11  -7   6   -5.50    2.70
  11  -7  -6   -5.60    3.30
  11   7  -6    1.60    3.50
  11   7  -6    2.40    2.90
 -11   7   6   -3.00    2.30
  -9  -7   6    6.60    1.50
  -9  -7   6    9.90    3.20
   9  -7  -6    8.70    2.70
   9   7  -6    8.80    2.40
  -9   7   6   10.40    3.20
   9   7  -6    6.80    3.50
  -7  -7   6   51.59    4.30
   7  -7  -6   60.89    4.60
  -7   7   6   59.39    4.70
  -7   7   6   59.09    2.40
   7   7  -6   57.49    4.60
   7   7  -6   55.99    3.70
  -5  -7   6   24.60    3.00
   5  -7  -6   30.80    3.20
  -5   7   6   28.10    1.10
   5   7  -6   26.70    2.90
   5   7  -6   23.10    3.40
  -5   7   6   29.40    3.50
   3  -7  -6   23.00    3.00
  -3  -7   6   27.30    2.60
   3   7  -6   22.60    3.60
  -3   7   6   23.70    1.90
  -3   7   6   17.50    3.20
   3   7  -6   16.70    2.90
   1  -7  -6   22.20    2.70
  -1  -7   6   21.30    2.00
  -1  -7   6   19.30    3.40
   1   7  -6   17.10    3.30
  -1   7   6   21.20    3.30
   1   7  -6   18.60    3.10
  -1  -7  -6    8.60    2.40
  -1  -7  -6    8.10    1.50
   1  -7   6    6.60    3.10
  -1  -7  -6    6.00    1.80
   1  -7   6    6.80    1.20
   1   7   6    5.30    1.30
   1   7   6    9.10    3.00
  -1   7  -6    3.60    2.70
   3  -7   6  129.79    6.80
  -3  -7  -6  131.69    5.70
  -3  -7  -6  134.09    4.40
  -3   7  -6  125.49    6.70
   3   7   6  136.19    6.20
   3   7   6  133.79    4.80
   5  -7   6    6.00    3.40
  -5  -7  -6   15.40    2.70
  -5  -7  -6   13.80    1.70
   5   7   6   15.80    3.60
   5   7   6   10.70    2.80
  -5   7  -6   21.40    3.90
  -7  -7  -6   86.99    5.40
   7  -7   6   76.59    6.20
   7   7   6   87.49    6.50
   7   7   6   83.29    5.40
  -7   7  -6   80.99    6.40
  -9  -7  -6   14.70    3.20
   9  -7   6   12.60    4.30
  -9  -7  -6   15.80    2.80
   9   7   6   10.60    3.40
  -9   7  -6   11.00    3.90
   9   7   6   11.90    4.30
  11  -7   6   21.10    5.10
  11   7   6   12.20    3.80
  11   7   6    8.50    4.10
 -11   7  -6   12.30    4.30
  13  -7   6   -5.70    4.10
  13   7   6   -3.50    4.00
 -13   7  -6    5.60    4.40
 -16  -8   6    6.70    4.50
  16  -8  -6   12.90    5.10
  16   8  -6    1.00    3.70
  14  -8  -6   44.70    4.20
 -14  -8   6   43.50    5.50
  14  -8  -6   35.40    5.80
  14   8  -6   37.70    5.10
 -12  -8   6    0.70    3.40
  12  -8  -6    2.50    2.20
  12  -8  -6    6.70    4.30
 -12   8   6    2.20    2.60
  12   8  -6    6.40    2.60
 -10  -8   6   52.89    4.90
  10  -8  -6   48.20    5.40
  10   8  -6   43.00    4.60
 -10   8   6   48.20    4.30
   8  -8  -6   86.69    6.30
  -8  -8   6   84.59    5.70
  -8   8   6   83.39    5.40
   8   8  -6   81.89    5.90
   6  -8  -6  119.19    6.60
  -6  -8   6  134.89    6.10
   6   8  -6  136.79    5.40
   6   8  -6  139.39    6.80
  -6   8   6  136.19    6.40
  -4  -8   6   13.60    2.40
   4  -8  -6   12.30    3.00
   4   8  -6   14.00    2.70
  -4   8   6   14.20    2.60
   4   8  -6   13.40    2.70
  -4   8   6   16.90    1.40
  -2  -8   6   15.80    2.10
   2  -8  -6   16.50    2.80
  -2  -8   6   21.10    3.50
   2   8  -6   22.80    2.70
  -2   8   6   19.90    3.40
   2   8  -6   20.30    3.50
   0  -8  -6    0.70    0.80
   0  -8  -6    1.80    2.20
   0  -8   6   -0.50    1.00
   0  -8  -6    1.90    1.80
   0  -8   6    1.60    2.80
   0   8  -6    5.30    3.10
   0   8   6    1.50    2.80
   0   8  -6    3.50    2.60
  -2  -8  -6  108.29    4.40
  -2  -8  -6   91.09    5.20
   2  -8   6   91.09    5.50
   2  -8   6   97.39    2.80
   2   8   6  105.29    3.80
   2   8   6   98.79    6.20
  -2   8  -6  101.19    6.10
  -4  -8  -6   29.10    2.60
  -4  -8  -6   37.30    3.60
   4  -8   6   31.40    3.80
   4   8   6   33.70    4.20
   4   8   6   35.00    3.00
  -4   8  -6   30.80    4.30
  -6  -8  -6   27.30    3.70
  -6  -8  -6   26.60    2.30
   6  -8   6   27.10    4.50
  -6   8  -6   21.40    4.10
   6   8   6   26.10    4.10
   6   8   6   22.90    3.20
   8  -8   6    0.60    3.80
  -8  -8  -6   -0.60    2.20
   8   8   6   -1.80    3.00
   8   8   6    1.40    2.80
  -8   8  -6    6.10    3.60
 -10  -8  -6   25.70    3.70
  10  -8   6   20.40    4.90
 -10   8  -6   22.90    4.70
  10   8   6   25.30    4.20
  10   8   6   26.30    4.40
  12  -8   6    8.70    4.80
  12   8   6    3.10    4.00
 -12   8  -6    1.90    4.30
 -17  -9   6    7.20    4.90
  17  -9  -6    8.30    5.40
  17   9  -6    3.20    4.20
 -15  -9   6   -1.60    4.00
  15  -9  -6   -5.60    4.50
  15   9  -6   -4.60    3.40
 -13  -9   6   14.30    4.30
  13  -9  -6    8.80    4.70
  13  -9  -6   14.30    2.70
 -13   9   6   12.90    3.30
  13   9  -6   11.80    4.00
  11  -9  -6    9.80    3.30
 -11  -9   6    3.80    3.40
  11  -9  -6    5.60    2.00
 -11   9   6    4.50    3.00
  11   9  -6    5.40    3.40
   9  -9  -6   55.09    5.40
  -9  -9   6   49.30    4.70
   9   9  -6   57.59    5.10
  -9   9   6   59.59    4.80
  -7  -9   6    1.90    1.90
   7  -9  -6    6.70    3.20
  -7   9   6   -0.90    2.70
   7   9  -6    0.70    3.00
   7   9  -6    3.20    2.20
  -5  -9   6   87.69    5.00
   5  -9  -6   88.79    5.70
  -5   9   6   84.99    5.70
   5   9  -6   86.59    5.10
   5   9  -6   80.09    5.90
   3  -9  -6    2.00    2.50
  -3  -9   6    2.30    1.80
   3   9  -6    0.60    2.20
  -3   9   6    0.70    2.00
   3   9  -6    2.60    2.10
   1  -9  -6  108.99    3.60
   1  -9  -6  101.89    6.00
  -1  -9   6  111.69    4.10
  -1  -9   6  113.89    6.60
   1  -9  -6  110.79    5.20
  -1   9   6  105.89    6.20
   1   9  -6  106.89    5.80
   1   9  -6  103.79    6.40
  -1  -9  -6   43.00    3.60
   1  -9   6   40.80    4.60
   1  -9   6   41.50    2.40
  -1  -9  -6   39.10    2.20
  -1  -9  -6   40.50    3.90
   1   9   6   38.70    4.30
   1   9   6   38.90    1.50
  -1   9  -6   36.40    4.20
  -3  -9  -6   13.40    3.00
   3  -9   6   11.70    3.60
  -3   9  -6    7.30    3.20
   3   9   6   11.60    3.60
  -5  -9  -6   43.70    4.10
   5  -9   6   38.70    4.90
   5   9   6   42.50    4.70
  -5   9  -6   38.20    4.70
   5   9   6   46.50    4.00
  -7  -9  -6    7.00    2.90
   7  -9   6    5.10    3.90
   7   9   6    4.50    2.60
  -7   9  -6   11.90    3.70
   7   9   6    2.80    3.10
   9  -9   6   -0.60    4.10
  -9  -9  -6    4.10    3.20
   9   9   6    9.10    3.60
  -9   9  -6    6.80    4.00
   9   9   6    5.20    3.30
  11  -9   6    7.30    4.80
 -11  -9  -6    4.50    2.90
  11   9   6    7.80    3.60
  11   9   6   14.10    4.20
 -11   9  -6    6.10    4.30
  13  -9   6   -5.80    4.70
  13   9   6    1.50    4.30
 -13   9  -6   -6.30    4.00
 -16 -10   6    1.20    4.50
  16 -10  -6    5.40    5.20
  16  10  -6   -1.60    4.20
  14 -10  -6   35.60    6.00
 -14 -10   6   47.70    6.00
  14  10  -6   52.19    6.00
 -14  10   6   31.50    5.50
 -12 -10   6   21.60    4.40
  12 -10  -6   16.70    4.90
 -12  10   6   15.60    3.60
  12  10  -6   14.40    4.20
 -10 -10   6   11.40    3.70
  10 -10  -6   15.60    4.40
 -10  10   6   14.00    3.60
  10  10  -6   14.00    3.90
   8 -10  -6   71.59    5.80
  -8 -10   6   70.39    5.70
   8  10  -6   74.99    5.30
  -8  10   6   65.49    5.10
   8  10  -6   66.49    4.10
  -6 -10   6    8.60    2.80
   6 -10  -6   13.90    3.50
   6  10  -6   14.40    3.60
   6  10  -6   10.80    2.40
  -6  10   6   15.90    3.40
  -4 -10   6  153.38    6.00
   4 -10  -6  148.49    6.90
  -4  10   6  144.49    2.90
   4  10  -6  145.09    6.10
  -4  10   6  145.59    2.70
  -4  10   6  154.38    7.20
   4  10  -6  150.88    7.40
  -2 -10   6   28.10    4.20
   2 -10  -6   24.00    3.40
  -2 -10   6   33.50    2.80
   2  10  -6   27.70    3.50
  -2  10   6   27.20    3.90
   2  10  -6   28.60    3.60
   0 -10   6    4.30    3.20
   0 -10  -6    1.50    2.10
   0 -10  -6    1.30    0.80
   0 -10   6    3.70    1.40
   0 -10  -6   -3.40    2.50
   0  10  -6   -3.10    2.30
   0  10  -6    4.60    3.20
   0  10   6    0.10    2.90
   2 -10   6   32.00    2.30
  -2 -10  -6   35.30    3.50
   2 -10   6   42.90    4.90
   2  10   6   36.90    3.80
  -2  10  -6   34.20    4.20
  -4 -10  -6   14.20    3.10
   4 -10   6    9.00    3.80
  -4  10  -6   15.10    3.60
   4  10   6   17.00    3.70
   6 -10   6    3.50    3.80
  -6 -10  -6    8.10    3.00
   6  10   6    4.50    3.40
  -6  10  -6    2.10    3.20
   8 -10   6    4.10    2.90
  -8 -10  -6    2.70    2.80
  -8  10  -6   -1.00    3.50
   8  10   6   -2.30    3.10
  10 -10   6    5.10    3.40
 -10 -10  -6    0.80    2.70
  10  10   6    1.50    3.40
 -10  10  -6    8.90    4.30
  12 -10   6   16.20    5.40
 -12  10  -6   20.70    5.40
  15 -11  -6    1.10    4.80
 -15 -11   6   -4.10    4.10
  15  11  -6    5.20    4.40
 -13 -11   6   11.50    4.40
  13 -11  -6   19.00    5.40
  13  11  -6    2.50    4.10
 -13  11   6   16.70    3.80
 -11 -11   6   32.60    4.90
  11 -11  -6   29.90    5.30
 -11  11   6   25.10    4.20
  11  11  -6   11.90    4.20
   9 -11  -6   12.60    4.10
  -9 -11   6   13.60    3.70
  -9  11   6   12.20    3.70
   9  11  -6   12.10    4.00
   7 -11  -6   -1.20    3.20
  -7 -11   6    2.50    2.80
   7  11  -6    2.20    3.40
   7  11  -6    1.60    2.20
  -7  11   6    7.80    3.30
  -5 -11   6    9.20    2.70
   5 -11  -6    5.10    3.10
   5  11  -6    9.90    2.40
  -5  11   6    4.90    3.20
   5  11  -6    9.60    3.50
  -3 -11   6   10.50    3.70
   3 -11  -6   16.30    3.40
  -3 -11   6   14.10    2.60
   3  11  -6   14.80    2.90
  -3  11   6   12.30    1.30
  -3  11   6   15.20    3.70
   3  11  -6   17.80    3.80
   1 -11  -6   21.50    3.30
   1 -11  -6   18.70    2.00
  -1 -11   6   17.00    3.90
  -1 -11   6   17.10    2.50
   1 -11  -6   19.30    3.60
   1  11  -6   14.00    3.00
   1  11  -6   13.90    3.00
  -1  11   6   17.80    3.00
  -1 -11  -6   14.40    3.40
   1 -11   6   12.70    1.90
   1 -11   6    7.20    3.70
  -1  11  -6    8.00    3.10
   1  11   6    6.30    3.40
   3 -11   6    6.30    3.70
  -3 -11  -6    3.20    2.80
  -3  11  -6    3.40    3.00
   3  11   6    4.60    3.20
  -5 -11  -6   59.79    5.00
   5 -11   6   44.10    4.80
  -5  11  -6   39.60    4.90
   5  11   6   45.60    5.00
  -7 -11  -6   17.30    3.60
   7 -11   6   19.30    4.80
   7  11   6   17.60    4.00
  -7  11  -6   10.40    3.80
  -9 -11  -6    3.60    2.90
   9 -11   6   -0.30    4.20
   9  11   6   -5.10    3.20
  -9  11  -6    2.70    3.70
 -11 -11  -6    1.60    3.20
  11 -11   6    0.40    4.70
 -11  11  -6   -0.80    4.00
 -16 -12   6    7.30    4.90
  16 -12  -6   -5.80    5.00
  16  12  -6   -2.30    4.20
  14 -12  -6    7.50    5.10
 -14 -12   6   -0.30    4.10
  14  12  -6   -3.90    3.80
 -14  12   6    0.40    3.50
  12 -12  -6    7.60    3.50
 -12 -12   6   17.80    4.60
 -12  12   6    8.40    3.80
  12  12  -6   20.20    4.80
  10 -12  -6    7.60    4.20
 -10 -12   6    9.20    3.80
 -10  12   6    4.70    3.60
  10  12  -6    5.60    4.00
   8 -12  -6   23.00    4.60
  -8 -12   6   22.70    3.90
   8  12  -6   35.70    4.80
   8  12  -6   27.30    2.80
  -8  12   6   26.90    4.40
   6 -12  -6   -3.60    3.20
  -6 -12   6    4.10    2.70
   6  12  -6    4.50    2.50
  -6  12   6    3.10    2.30
   6  12  -6   -1.60    1.90
  -4 -12   6    2.70    2.30
   4 -12  -6    3.70    3.10
  -4  12   6    3.50    2.40
   4  12  -6    4.10    2.90
   4  12  -6    9.80    3.60
  -2 -12   6    5.60    2.10
   2 -12  -6    6.20    1.60
  -2 -12   6    9.20    3.60
   2 -12  -6    6.00    3.40
   2 -12  -6    8.50    2.30
   2  12  -6    6.00    2.70
  -2  12   6    6.70    3.50
  -2  12   6    5.60    1.50
   2  12  -6    7.80    3.60
   0 -12  -6   34.60    4.30
   0 -12   6   43.00    5.10
   0 -12   6   36.80    3.00
   0  12  -6   39.30    4.70
   0  12   6   34.10    4.50
   0  12  -6   29.20    3.90
   2 -12   6   48.80    3.50
  -2 -12  -6   55.39    5.00
   2 -12   6   41.30    5.20
  -2  12  -6   44.50    4.80
   2  12   6   35.80    4.70
   4 -12   6   -0.10    3.80
  -4 -12  -6    0.70    2.90
  -4  12  -6   -4.00    2.80
   4  12   6   -0.20    3.30
   6 -12   6    3.90    4.00
  -6 -12  -6    4.10    3.10
  -6  12  -6    5.40    3.50
   6  12   6   -2.80    3.30
  -8 -12  -6    7.80    3.30
   8 -12   6    3.70    4.40
  -8  12  -6    5.20    3.90
   8  12   6    5.30    1.70
   8  12   6    8.80    3.80
  10 -12   6    1.80    4.50
 -10 -12  -6   -3.30    2.90
 -10  12  -6    2.40    4.00
  10  12   6    2.80    3.70
  10  12   6   -5.10    1.80
  12 -12   6    1.90    5.00
 -12  12  -6    9.00    4.80
  12  12   6    7.30    2.10
 -15 -13   6   23.60    5.60
  15 -13  -6   26.60    6.30
  15  13  -6   26.90    5.80
  13 -13  -6    8.10    5.00
 -13 -13   6    3.40    4.30
 -13  13   6   -3.70    3.60
  13  13  -6   12.70    4.50
  11 -13  -6   23.80    5.30
 -11 -13   6   22.50    4.60
 -11  13   6   25.40    4.80
  11  13  -6   27.00    5.00
  -9 -13   6    3.40    3.40
   9 -13  -6    2.10    3.90
   9  13  -6    2.80    3.90
  -9  13   6   -0.70    2.50
  -7 -13   6   65.19    5.20
   7 -13  -6   66.49    6.20
  -7  13   6   62.19    5.70
   7  13  -6   53.29    5.70
   7  13  -6   54.49    4.30
   5 -13  -6   69.29    5.80
  -5 -13   6   64.99    5.20
   5  13  -6   55.69    5.70
   5  13  -6   71.89    4.70
  -5  13   6   62.69    5.60
   3 -13  -6    3.60    3.10
  -3 -13   6    4.20    2.30
  -3 -13   6   16.60    4.20
  -3  13   6   15.70    3.80
   3  13  -6    7.20    2.60
   3  13  -6    2.40    3.60
   1 -13  -6    4.50    3.30
  -1 -13   6    2.60    3.70
  -1 -13   6    3.60    2.00
  -1  13   6    0.20    1.80
  -1  13   6    4.70    3.40
   1  13  -6   -0.20    2.40
   1  13  -6    0.50    3.40
  -1 -13  -6   68.39    5.60
   1 -13   6   48.50    5.00
   1 -13   6   56.39    3.80
  -1  13  -6   60.39    5.20
   1  13   6   65.99    5.30
  -1  13  -6   58.49    5.70
  -3 -13  -6   23.50    4.10
   3 -13   6   14.30    4.30
  -3  13  -6   18.80    4.00
   3  13   6   12.80    4.00
  -5 -13  -6    9.70    3.60
   5 -13   6    2.00    4.10
   5  13   6    3.30    3.70
  -5  13  -6   10.50    3.80
   7 -13   6   14.40    4.80
  -7 -13  -6   19.40    4.20
  -7  13  -6    8.40    4.00
   7  13   6   17.10    4.80
  -9 -13  -6   16.70    4.80
   9 -13   6   17.60    5.40
  -9  13  -6   13.70    4.60
   9  13   6   12.00    4.10
 -11 -13  -6   42.70    5.50
  11 -13   6   42.40    6.90
 -11  13  -6   49.99    6.70
 -14 -14   6    0.80    4.40
  14 -14  -6    0.60    5.00
  14  14  -6   -3.90    4.30
 -14  14   6    1.90    3.90
  12 -14  -6    2.80    4.80
 -12 -14   6    1.00    4.00
 -12  14   6   -1.20    3.90
  12  14  -6    1.10    4.20
  10 -14  -6   -0.50    4.10
 -10 -14   6    2.10    3.80
  10  14  -6   -2.90    2.50
 -10  14   6   -2.80    3.70
  -8 -14   6   61.29    5.70
   8 -14  -6   73.69    6.70
  -8  14   6   62.49    5.90
   8  14  -6   57.49    5.50
   6 -14  -6   17.00    4.50
  -6 -14   6   13.00    3.40
  -6  14   6   20.60    4.30
   6  14  -6   25.00    4.80
   6  14  -6   16.80    3.10
   4 -14  -6   26.50    4.40
  -4 -14   6   30.10    4.10
   4  14  -6   28.40    3.60
   4  14  -6   25.90    4.90
  -4  14   6   29.30    4.60
   2 -14  -6   10.70    3.00
  -2 -14   6    4.00    2.40
   2 -14  -6    6.80    1.80
  -2 -14   6    4.50    2.90
   2  14  -6    8.40    2.80
  -2  14   6    5.00    3.60
   2  14  -6    0.80    3.70
   0 -14   6   42.80    5.40
   0 -14   6   39.40    3.50
   0 -14  -6   36.80    4.20
   0  14   6   34.80    4.20
   0  14  -6   35.10    4.40
   0  14   6   31.10    2.90
   0  14  -6   35.80    5.10
   2 -14   6   91.09    7.30
  -2 -14  -6   87.89    7.00
  -2  14  -6   78.49    6.50
   2  14   6   93.49    7.20
   2  14   6   96.79    5.70
   4 -14   6    3.00    3.00
  -4 -14  -6   -1.30    3.00
  -4  14  -6   -3.00    3.00
   4  14   6    6.20    3.70
  -6 -14  -6   41.70    5.20
   6 -14   6   46.00    6.10
  -6  14  -6   36.00    5.50
   6  14   6   41.40    5.20
  -8 -14  -6    8.10    3.80
   8 -14   6    7.80    4.80
   8  14   6    4.30    3.80
  -8  14  -6    5.10    4.00
  10 -14   6   25.70    6.20
 -10 -14  -6   17.40    4.50
 -10  14  -6   21.90    5.40
 -13 -15   6    4.10    3.40
  13 -15  -6   -7.30    4.50
  13  15  -6    7.00    4.80
 -13  15   6    0.70    4.30
  11 -15  -6    1.60    4.60
 -11 -15   6    4.30    4.20
 -11  15   6    0.40    4.10
  11  15  -6    7.70    4.50
  -9 -15   6   32.10    5.00
   9 -15  -6   30.60    5.50
  -9  15   6   35.80    5.40
   9  15  -6   24.70    5.10
   7 -15  -6   31.70    4.70
  -7 -15   6   31.90    4.50
  -7  15   6   24.30    5.00
   7  15  -6   39.70    5.70
  -5 -15   6   56.79    5.00
   5 -15  -6   51.09    5.10
   5  15  -6   55.99    6.10
   5  15  -6   59.39    4.80
  -5  15   6   62.49    6.00
  -3 -15   6    8.10    4.20
  -3 -15   6   -0.30    2.50
   3  15  -6    8.50    4.10
  -3  15   6    1.80    3.60
   3  15  -6   -3.40    2.90
   1 -15  -6   75.99    6.50
  -1 -15   6   68.79    6.70
  -1 -15   6   66.69    5.30
   1  15  -6   76.79    6.60
  -1  15   6   79.99    6.00
   1  15  -6   76.19    6.00
   1 -15   6    0.60    4.00
  -1 -15  -6    1.40    3.40
   1  15   6    0.40    2.50
   1  15   6    3.00    2.60
  -1  15  -6    0.40    3.70
  -1  15  -6    6.20    3.20
  -3 -15  -6    0.10    3.20
   3 -15   6   13.20    4.60
   3  15   6    9.30    2.90
  -3  15  -6    4.40    3.30
   3  15   6    4.00    3.70
  -5 -15  -6    4.80    3.60
   5 -15   6   -4.40    4.00
   5  15   6   -2.50    3.20
  -5  15  -6    2.10    3.50
   5  15   6    0.80    3.60
  -7 -15  -6    6.80    3.70
   7 -15   6    4.30    3.40
  -7  15  -6    1.70    3.60
   7  15   6    7.20    4.00
   7  15   6    3.40    3.80
   9 -15   6    1.50    3.70
  -9 -15  -6    1.90    3.70
   9  15   6    7.00    4.50
   9  15   6   -3.10    4.50
  -9  15  -6   -1.30    3.90
 -12 -16   6    7.70    4.70
  12 -16  -6    2.90    5.00
  12  16  -6   17.70    5.40
 -12  16   6    8.70    4.70
 -10 -16   6   -0.30    3.80
  10 -16  -6    4.40    4.70
  10  16  -6    2.40    4.20
 -10  16   6    3.50    4.30
   8 -16  -6   19.60    4.10
  -8 -16   6   17.30    4.40
  -8  16   6   15.60    4.70
   8  16  -6   10.30    4.70
   6 -16  -6    1.10    3.00
  -6 -16   6    5.90    3.40
  -6  16   6   -0.60    3.90
   6  16  -6    4.40    4.20
   4 -16  -6   -0.10    3.60
  -4 -16   6   13.20    3.40
  -4 -16   6    5.50    3.20
  -4  16   6    6.70    4.00
   4  16  -6   10.90    3.40
   4  16  -6   16.20    4.60
  -2 -16   6    0.50    4.00
   2 -16  -6    6.50    1.70
  -2 -16   6    8.30    3.30
   2 -16  -6    2.80    3.90
   2  16  -6   12.90    4.30
  -2  16   6    0.60    3.80
   2  16  -6    6.50    3.00
   0 -16   6    1.10    2.70
   0 -16   6    3.80    4.20
   0 -16  -6    6.50    2.90
   0  16  -6    2.50    3.00
   0  16  -6    2.50    4.00
   0  16   6   -1.60    3.70
   2 -16   6    6.30    4.20
  -2 -16  -6   -3.20    3.40
   2  16   6    4.60    3.90
  -2  16  -6    5.10    3.30
   2  16   6    2.30    2.90
  -4 -16  -6    0.00    3.50
   4 -16   6    2.60    4.50
   4  16   6   -3.00    3.50
  -4  16  -6    6.10    3.60
   4  16   6    6.80    3.90
   6 -16   6   -0.90    4.50
  -6 -16  -6    3.10    3.70
   6  16   6    6.50    3.90
  -6  16  -6    0.10    3.50
   6  16   6    7.10    3.80
  -8 -16  -6    1.40    3.70
   8 -16   6    6.30    5.10
  -8  16  -6    2.00    4.10
   8  16   6    4.80    5.10
   8  16   6    4.60    4.20
 -13 -17   6    6.20    5.30
  13 -17  -6   14.60    6.10
  13  17  -6    7.90    5.30
 -13  17   6   -2.80    4.70
  11 -17  -6   14.60    5.60
 -11 -17   6    4.70    4.50
  11  17  -6    5.50    5.00
 -11  17   6    2.90    4.60
  -9 -17   6   -1.60    3.90
   9 -17  -6   -3.20    4.20
  -9  17   6    6.10    4.70
   9  17  -6   -6.50    4.00
   7 -17  -6    2.50    3.40
  -7 -17   6    1.40    3.70
  -7  17   6    5.00    4.50
   7  17  -6   -4.90    4.00
   5 -17  -6   17.50    4.70
  -5 -17   6   18.00    4.00
   5  17  -6   13.60    4.90
  -5  17   6   13.80    4.80
   5  17  -6   16.50    3.20
  -3 -17   6   -0.70    2.90
  -3 -17   6    0.40    4.20
  -3  17   6   -0.40    4.00
   3  17  -6   -2.30    2.80
   3  17  -6    1.70    2.60
  -1 -17   6    0.50    4.20
   1 -17  -6    0.40    3.70
  -1 -17   6   -0.20    3.00
   1  17  -6   -2.10    2.80
  -1  17   6   -1.90    3.90
   1  17  -6   -3.20    3.70
  -1 -17  -6   22.80    5.00
   1 -17   6   25.20    5.40
   1  17   6   17.10    4.60
  -1  17  -6   18.90    4.00
  -1  17  -6   29.00    5.10
   3 -17   6    0.40    4.00
  -3 -17  -6   -1.70    3.70
   3  17   6    2.20    3.90
  -3  17  -6   -2.20    3.30
   3  17   6   -2.50    3.40
   5 -17   6    2.80    4.50
  -5 -17  -6    1.50    3.80
   5  17   6    4.90    3.50
   5  17   6    9.00    4.30
  -5  17  -6    4.60    2.90
  -7 -17  -6    6.00    4.20
   7 -17   6   -2.80    4.80
  -7  17  -6    2.20    3.90
   7  17   6    2.50    4.00
   7  17   6   -0.70    3.90
  12 -18  -6    1.40    5.40
 -12 -18   6    1.80    5.00
  12  18  -6   -2.20    3.20
 -12  18   6   -2.20    4.70
  10 -18  -6   16.80    5.60
 -10 -18   6    9.10    4.90
  10  18  -6   17.10    5.50
 -10  18   6    6.20    4.90
  -8 -18   6   -0.40    3.90
   8 -18  -6   -2.40    4.40
   8  18  -6   10.50    4.80
  -8  18   6   -9.80    4.10
  -6 -18   6    0.20    3.40
   6 -18  -6   -0.50    4.40
  -6  18   6   -3.80    4.20
   6  18  -6    1.30    4.30
  -4 -18   6    4.90    3.50
  -4 -18   6   13.50    5.10
   4  18  -6    5.20    4.40
   4  18  -6    4.60    2.80
  -4  18   6    6.10    4.40
   2 -18  -6   -2.80    1.90
  -2 -18   6   -1.30    4.40
   2 -18  -6    5.50    4.10
  -2 -18   6   -0.90    3.40
  -2  18   6    4.90    3.20
   2  18  -6    2.30    3.00
   2  18  -6    8.50    4.50
   0 -18   6    3.10    4.50
   0 -18  -6    3.60    4.10
   0  18  -6    4.50    4.40
   0  18  -6    1.90    3.20
   0  18   6    3.70    4.30
  -2 -18  -6   19.20    4.90
   2 -18   6   11.90    5.00
  -2  18  -6    8.80    3.80
   2  18   6    8.40    4.50
   4 -18   6   -2.10    4.50
  -4 -18  -6    1.10    3.90
  -4  18  -6    0.70    3.50
   4  18   6   -1.80    3.90
  -6 -18  -6   17.90    5.00
   6 -18   6   23.30    5.80
  -6  18  -6    8.90    3.40
   6  18   6   15.00    5.00
   6  18   6   19.20    5.00
  11 -19  -6   10.60    5.90
 -11 -19   6    5.00    5.00
  11  19  -6    6.60    5.30
 -11  19   6    2.80    5.10
   9 -19  -6   -6.00    4.50
  -9 -19   6   -4.10    4.20
   9  19  -6   -2.90    4.70
  -9  19   6    2.90    4.70
  -7 -19   6    2.70    4.00
   7 -19  -6    0.70    4.90
   7  19  -6    4.60    4.90
  -7  19   6    3.40    4.80
  -5 -19   6   10.40    5.10
   5 -19  -6   13.00    5.10
  -5 -19   6    7.80    3.90
  -5  19   6    8.60    3.80
   5  19  -6    3.90    4.60
  -3 -19   6   -0.20    4.60
  -3 -19   6   -3.00    3.20
  -3  19   6   -4.00    4.30
   3  19  -6   -2.10    3.40
   3  19  -6    0.00    3.10
  -1 -19   6    6.90    4.90
   1 -19  -6    5.70    2.10
   1 -19  -6   -1.30    4.10
   1  19  -6    8.10    3.40
   1  19  -6    2.20    4.40
  -1  19   6    4.80    4.60
   1 -19   6    9.50    5.00
  -1 -19  -6    1.00    4.10
  -1  19  -6   20.70    5.10
  -1  19  -6    2.00    3.40
   1  19   6   14.10    5.00
   3 -19   6    4.00    4.50
  -3 -19  -6    3.30    4.20
  -3  19  -6   -1.20    3.50
   3  19   6    7.30    3.50
   5 -19   6    5.90    4.90
  -5 -19  -6    6.20    4.40
  -5  19  -6   11.20    4.30
   5  19   6    3.10    4.40
   8 -20  -6    7.90    5.60
  -8 -20   6    7.50    4.70
   8  20  -6    0.60    5.00
  -8  20   6    4.10    5.20
  -6 -20   6   10.20    5.30
   6 -20  -6    5.70    3.60
  -6 -20   6   -1.90    3.80
  -6  20   6    2.60    4.90
   6  20  -6   11.10    5.10
  -4 -20   6    6.80    5.00
  -4 -20   6   -6.80    4.00
  -4  20   6   -9.40    4.10
   4  20  -6    4.80    4.60
  -2 -20   6    5.50    3.50
  -2 -20   6    2.10    4.70
   2 -20  -6   11.00    4.90
   2  20  -6   -0.30    3.00
   2  20  -6    5.30    4.70
  -2  20   6    8.20    3.70
   0 -20   6   26.80    6.10
   0 -20  -6   19.30    4.40
   0  20   6   19.80    5.40
   0  20  -6   20.80    5.30
   0  20  -6   25.20    4.60
  -2 -20  -6    8.70    4.90
   2 -20   6   -3.70    4.50
   2  20   6    7.00    4.70
  -2  20  -6   10.60    4.00
  -4 -20  -6    3.30    3.30
   4 -20   6   13.50    5.40
   4  20   6    1.90    4.70
  -4  20  -6    5.80    4.20
  -7 -21   6   -2.80    4.30
   7 -21  -6   15.50    6.00
  -7  21   6    6.50    5.40
   7  21  -6   16.30    5.50
  -5 -21   6    1.30    5.00
   5 -21  -6    1.50    4.90
  -5 -21   6    3.40    5.10
   5  21  -6    2.20    4.90
  -5  21   6    3.10    5.10
  -3 -21   6   -0.40    3.60
  -3 -21   6    8.40    5.30
  -3  21   6    2.80    5.00
   3  21  -6   -2.30    4.60
   1 -21  -6   10.10    4.90
  -1 -21   6    2.50    4.90
   1 -21  -6    3.70    1.90
   1  21  -6    6.70    5.00
   1  21  -6    0.70    3.30
  -1  21   6   -6.90    4.60
   1 -21   6   20.20    5.90
  -1 -21  -6   11.80    4.10
  -1  21  -6   18.10    4.50
   1  21   6    6.10    5.00
   3 -21   6    1.30    5.00
  -3 -21  -6   -3.00    4.60
  -3  21  -6    4.20    4.10
   3  21   6    9.00    5.30
  -4 -22   6   -9.00    4.60
  -4 -22   6  -10.40    3.60
   4  22  -6    0.80    4.90
  -4  22   6    0.00    5.00
  -2 -22   6    5.10    5.50
   2 -22  -6   11.30    5.20
   2  22  -6    5.50    5.10
  -2  22   6   10.50    5.60
   0 -22  -6    3.40    4.90
   0 -22   6    3.70    5.40
   0  22  -6   -2.50    4.60
   0  22   6   -2.80    4.80
   0  22  -6   -2.60    3.30
  18   0  -7   -2.70    4.70
 -18   0   7   -0.70    4.10
 -16   0   7    1.30    2.90
  16   0  -7    1.80    3.10
  14   0  -7   -0.70    2.10
 -14   0   7    1.70    3.50
  14   0  -7    0.20    4.30
  12   0  -7   -1.70    3.70
  12   0  -7   -3.80    1.70
  10   0  -7   -3.80    2.10
 -10   0   7    1.10    1.70
  10   0  -7    1.00    3.40
   8   0  -7    1.10    2.90
  -8   0   7    0.00    1.60
   8   0  -7    0.00    1.70
   6   0  -7    0.80    1.80
   6   0  -7    2.00    1.80
  -6   0   7    0.00    2.20
  -4   0   7    3.50    2.30
   4   0  -7    2.00    2.40
  -4   0   7    0.90    1.50
   4   0  -7    0.60    1.90
  -2   0   7    1.00    1.50
  -2   0   7   -2.60    2.40
   2   0  -7   -1.20    1.70
   2   0  -7   -2.10    2.50
   0   0  -7   -0.90    1.60
   0   0   7    0.10    1.60
   0   0  -7   -1.00    1.90
   0   0   7    1.80    2.80
  -2   0  -7   -3.20    1.00
   2   0   7   -1.20    2.80
  -2   0  -7    0.20    2.80
   2   0   7   -1.00    1.90
   2   0   7   -0.90    1.30
   4   0   7   -3.00    2.30
  -4   0  -7    1.50    3.00
   4   0   7    4.30    3.40
   6   0   7    1.30    2.90
  -6   0  -7    0.00    3.00
   6   0   7    2.00    3.40
   8   0   7   -5.30    3.30
   8   0   7    0.70    3.10
  -8   0  -7   -1.80    3.00
  10   0   7   -1.00    3.60
 -10   0  -7   -4.40    3.10
  10   0   7   -4.60    3.60
 -12   0  -7    2.20    3.70
  12   0   7   -0.70    4.00
  12   0   7    4.50    4.50
  17  -1  -7   -0.50    4.50
 -17  -1   7   -3.70    3.80
  17   1  -7    2.50    3.30
 -17   1   7   -1.70    3.80
 -15  -1   7   -1.00    3.80
  15  -1  -7   -1.20    2.60
  15  -1  -7    0.50    4.30
  15   1  -7    4.30    4.50
  15   1  -7   -0.20    2.30
 -15   1   7   -1.00    3.70
 -13  -1   7    9.40    3.80
  13  -1  -7   10.90    2.40
  13  -1  -7    8.40    4.30
  13   1  -7   10.20    2.70
  13   1  -7    6.80    3.20
  11  -1  -7   -6.50    3.40
  11  -1  -7    8.00    2.00
 -11  -1   7    3.80    1.60
  11   1  -7   10.00    3.90
 -11   1   7    6.30    1.60
  11   1  -7    6.90    2.60
   9  -1  -7   23.50    2.50
  -9  -1   7   32.10    2.70
   9  -1  -7   25.40    4.20
   9   1  -7   21.40    4.00
  -9   1   7   27.80    2.60
   9   1  -7   26.70    3.20
  -7  -1   7    3.70    1.90
   7  -1  -7    4.20    1.70
   7  -1  -7    6.20    3.00
   7   1  -7    5.70    2.30
   7   1  -7    2.70    1.90
  -7   1   7    3.30    1.90
   5  -1  -7   -1.70    2.30
  -5  -1   7    3.30    2.10
   5  -1  -7    0.90    1.60
   5   1  -7   -1.90    1.90
   5   1  -7    3.40    2.50
  -5   1   7   -0.40    2.00
  -3  -1   7    1.50    2.50
  -3  -1   7    5.60    2.20
   3  -1  -7   -1.30    1.90
   3  -1  -7    1.70    2.70
   3   1  -7    0.40    2.50
   3   1  -7    7.20    2.30
  -3   1   7    4.70    1.50
  -3   1   7    3.40    2.50
  -1  -1   7    0.10    1.90
  -1  -1   7    5.70    2.00
   1  -1  -7    2.70    1.70
   1  -1  -7    4.90    2.80
  -1   1   7    0.80    1.40
   1   1  -7    1.90    2.70
   1   1  -7    3.70    2.10
  -1   1   7    4.20    2.10
  -1  -1  -7   10.10    1.70
  -1  -1  -7   12.90    3.20
   1  -1   7    8.90    2.40
  -1   1  -7   10.90    1.60
   1   1   7   10.10    3.50
  -1   1  -7    9.40    3.20
   1   1   7   12.60    2.20
   3  -1   7   -0.20    0.90
  -3  -1  -7   -2.70    2.70
   3  -1   7    0.40    1.20
   3  -1   7    0.40    2.30
   3   1   7    2.80    3.20
  -3   1  -7   -0.30    2.80
   3   1   7    0.40    2.00
   5  -1   7    3.40    2.90
  -5  -1  -7    6.00    3.20
  -5  -1  -7    8.70    1.10
  -5   1  -7    9.90    3.40
   5   1   7    9.90    3.70
   5   1   7    7.20    2.60
  -7  -1  -7   -2.10    2.80
   7  -1   7    1.00    3.00
   7   1   7    2.00    3.60
  -7   1  -7   -0.10    3.20
   7   1   7    4.50    3.10
   9  -1   7   -0.50    3.70
  -9  -1  -7    1.40    3.30
   9  -1   7   -2.20    3.40
   9   1   7    5.00    4.00
  -9   1  -7    8.50    3.90
   9   1   7    5.30    3.70
  11  -1   7    1.60    4.00
 -11  -1  -7   -3.20    4.00
  11  -1   7   -2.30    3.90
  11   1   7    1.30    4.00
  11   1   7   13.40    4.40
 -11   1  -7    3.30    4.50
  13  -1   7   -2.30    4.20
  13  -1   7   -0.90    4.50
  13   1   7    2.30    4.30
  13   1   7    1.00    4.20
 -13   1  -7    0.00    3.70
 -18  -2   7    5.80    4.40
  18  -2  -7    6.10    3.90
 -18   2   7    8.80    4.50
  18   2  -7   -2.50    3.30
  16  -2  -7   -1.80    4.50
 -16  -2   7    0.40    3.90
  16   2  -7   -6.00    4.10
  16   2  -7   -1.20    2.60
 -16   2   7    1.10    3.70
  14  -2  -7    6.70    2.70
  14  -2  -7   16.80    5.00
 -14  -2   7   13.90    4.20
  14   2  -7   17.20    3.80
  14   2  -7    4.70    3.30
  12  -2  -7    2.70    3.80
  12  -2  -7   -0.30    1.50
 -12  -2   7   -5.30    3.00
  12   2  -7   -1.80    2.10
  12   2  -7   -0.10    3.70
 -12   2   7   -1.30    2.20
 -10  -2   7    3.60    2.30
  10  -2  -7    5.40    2.00
 -10  -2   7    2.80    1.50
  10  -2  -7   -0.20    3.40
  10   2  -7    1.90    2.20
  10   2  -7    6.60    3.60
 -10   2   7    3.60    2.10
  -8  -2   7   19.20    2.50
   8  -2  -7   16.00    2.90
   8  -2  -7   20.30    2.40
   8   2  -7   16.10    2.70
   8   2  -7   13.50    2.80
  -8   2   7   18.60    2.50
   6  -2  -7   14.70    2.20
   6  -2  -7    9.60    3.00
  -6  -2   7   16.40    2.50
   6   2  -7   12.50    2.60
  -6   2   7   17.50    2.70
   6   2  -7   11.00    3.10
  -4  -2   7   -0.50    2.00
   4  -2  -7    1.60    2.30
   4   2  -7   -0.50    2.50
   4   2  -7   -1.30    2.10
   4   2  -7   -1.20    2.20
  -4   2   7    0.10    1.30
  -4   2   7    0.10    2.20
   2  -2  -7   28.50    2.80
   2  -2  -7   29.40    3.30
  -2  -2   7   28.00    2.90
  -2   2   7   30.20    2.50
  -2   2   7   26.00    3.60
   2   2  -7   22.80    2.60
   2   2  -7   23.80    3.50
   0  -2   7    1.30    2.00
   0  -2  -7   -1.40    2.70
   0  -2  -7    0.60    1.40
   0   2  -7    4.90    1.80
   0   2   7   -0.70    2.70
   0   2  -7    3.20    2.80
   0   2   7    1.10    1.60
   2  -2   7    1.10    1.20
   2  -2   7    7.10    1.90
   2  -2   7    1.90    2.40
  -2  -2  -7    1.20    1.20
  -2  -2  -7    8.20    3.00
   2   2   7    3.20    2.30
   2   2   7    2.70    1.90
  -2   2  -7    6.10    3.10
  -4  -2  -7   39.80    2.00
   4  -2   7   47.60    4.30
  -4  -2  -7   35.20    4.30
   4   2   7   41.40    3.90
  -4   2  -7   49.40    4.90
   4   2   7   41.40    4.30
  -6  -2  -7    4.50    3.20
   6  -2   7    7.50    3.30
   6   2   7    8.90    2.90
   6   2   7    4.10    2.70
  -6   2  -7    2.80    3.20
  -8  -2  -7    9.90    3.50
   8  -2   7   10.60    3.00
   8   2   7    6.80    3.30
  -8   2  -7    3.10    3.50
   8   2   7    6.80    3.90
  10  -2   7   -2.60    3.70
 -10  -2  -7    1.40    4.10
 -10   2  -7   -4.40    3.40
  10   2   7    5.10    4.00
  10   2   7    2.30    3.80
  12  -2   7   10.00    4.70
  12  -2   7    7.90    3.60
  12   2   7    9.30    4.50
  12   2   7    7.00    4.40
 -12   2  -7   12.80    4.50
  17  -3  -7   -2.90    4.70
 -17  -3   7    0.20    4.00
  17   3  -7   -1.40    4.50
 -17   3   7   -2.50    3.90
  17   3  -7   -0.30    3.20
 -15  -3   7   -9.70    3.40
  15  -3  -7   -5.20    4.20
  15   3  -7    3.40    2.80
  15   3  -7   -3.50    4.10
  13  -3  -7    4.00    2.20
 -13  -3   7    2.10    2.60
  13  -3  -7    1.40    4.10
  13   3  -7    1.20    2.30
  13   3  -7    2.40    4.00
 -11  -3   7   12.30    3.70
  11  -3  -7   19.40    4.30
  11  -3  -7   17.80    2.30
  11   3  -7   17.10    3.10
  11   3  -7   11.30    4.10
 -11   3   7   11.70    2.50
   9  -3  -7   38.50    4.60
   9  -3  -7   37.40    2.90
  -9  -3   7   29.90    3.80
  -9  -3   7   41.80    3.10
   9   3  -7   33.10    4.50
  -9   3   7   39.20    3.40
   9   3  -7   37.30    3.70
   7  -3  -7   -2.20    2.70
   7  -3  -7   -1.40    1.40
  -7  -3   7   -2.70    1.50
  -7   3   7    3.80    2.10
   7   3  -7   -2.30    1.90
   7   3  -7    1.40    2.20
  -5  -3   7    3.00    2.20
   5  -3  -7    8.40    2.80
  -5   3   7    6.50    1.20
  -5   3   7    4.70    2.40
   5   3  -7    3.20    2.60
   5   3  -7    8.10    2.10
   5   3  -7    5.50    2.50
   3  -3  -7   12.30    2.50
  -3  -3   7   13.80    2.50
  -3   3   7   14.20    1.60
   3   3  -7   10.30    2.40
   3   3  -7   15.50    2.90
   3   3  -7   14.10    3.10
  -3   3   7   10.70    2.30
   1  -3  -7    3.70    2.90
  -1  -3   7    1.40    2.10
   1  -3  -7    2.50    1.70
  -1   3   7    3.40    1.20
  -1   3   7   -0.60    2.60
   1   3  -7    3.80    1.80
   1   3  -7    5.80    2.80
   1  -3   7   12.00    1.50
  -1  -3  -7   14.60    2.00
   1  -3   7   15.20    2.90
  -1  -3  -7   12.70    2.70
   1   3   7    9.90    3.30
  -1   3  -7   15.40    3.30
   1   3   7   14.40    2.20
   3  -3   7    4.30    0.80
   3  -3   7    4.50    0.80
   3  -3   7    4.30    1.70
  -3  -3  -7    2.30    1.20
  -3  -3  -7    9.00    3.10
   3  -3   7    8.30    3.00
  -3  -3  -7    5.20    1.10
   3   3   7    4.10    2.00
  -3   3  -7    4.00    2.90
   3   3   7    9.10    3.40
  -5  -3  -7    1.00    1.70
   5  -3   7   -0.70    2.90
  -5  -3  -7    1.10    2.90
   5   3   7    4.10    2.40
  -5   3  -7   -3.10    2.90
   5   3   7   -3.50    2.90
  -7  -3  -7    0.10    1.60
  -7  -3  -7   -0.60    3.40
   7  -3   7    1.00    2.30
  -7   3  -7   -1.80    3.10
   7   3   7   -1.70    3.40
   7   3   7    0.20    2.70
  -9  -3  -7    1.20    3.00
   9  -3   7   10.30    4.10
   9   3   7   -0.30    3.40
   9   3   7    1.70    3.70
  -9   3  -7    3.50    3.40
 -11  -3  -7   21.60    4.10
  11  -3   7   30.90    5.40
 -11   3  -7   33.50    5.20
  11   3   7   24.60    5.00
  11   3   7   27.20    5.00
  13  -3   7    4.00    4.70
  13  -3   7    5.40    5.00
 -13   3  -7    4.20    4.10
  13   3   7    3.90    4.50
 -18  -4   7   -4.00    4.00
  18  -4  -7    7.50    5.40
 -18   4   7   -1.40    4.10
  18   4  -7    7.40    5.20
  18   4  -7   -3.40    3.50
  16  -4  -7   14.30    5.20
 -16  -4   7   17.30    4.70
  16   4  -7   11.40    3.70
  16   4  -7    7.20    4.90
 -14  -4   7   21.90    4.50
  14  -4  -7   19.40    4.10
  14   4  -7   21.80    5.20
  14   4  -7   18.60    3.70
  12  -4  -7   29.00    5.00
 -12  -4   7   37.40    4.90
  12   4  -7   34.20    5.10
 -12   4   7   29.10    3.30
  12   4  -7   43.00    4.30
  10  -4  -7   -0.10    1.30
 -10  -4   7    0.60    1.40
 -10  -4   7    1.80    3.10
  10  -4  -7   -2.60    2.20
  10   4  -7    2.80    2.40
 -10   4   7    2.90    2.00
  10   4  -7    3.60    3.50
  -8  -4   7   26.80    3.10
  -8  -4   7   31.90    2.70
   8  -4  -7   30.40    3.70
   8  -4  -7   27.60    2.10
   8   4  -7   29.10    3.50
   8   4  -7   29.10    4.10
  -8   4   7   28.30    3.40
   6  -4  -7    5.50    3.00
  -6  -4   7    6.70    2.60
  -6  -4   7    2.80    2.20
  -6   4   7    6.50    2.50
  -6   4   7    5.80    1.30
   6   4  -7    6.30    3.00
   6   4  -7    7.40    2.60
   6   4  -7    6.10    2.60
   4  -4  -7   66.39    4.70
  -4  -4   7   60.59    3.90
   4   4  -7   54.79    4.30
   4   4  -7   64.09    4.80
  -4   4   7   60.29    2.20
  -4   4   7   63.99    4.80
   4   4  -7   56.99    4.50
  -2  -4   7   -1.70    2.20
  -2  -4   7    2.00    1.40
   2  -4  -7   -1.00    1.80
   2   4  -7   -0.70    1.80
  -2   4   7    1.50    1.90
   2   4  -7    2.80    2.60
  -2   4   7    0.60    1.00
   2   4  -7   -6.80    2.30
   0  -4   7   50.19    4.20
   0  -4  -7   50.89    3.30
   0   4   7   53.69    2.80
   0   4   7   44.00    4.30
   0   4  -7   50.19    4.60
   2  -4   7    0.40    0.90
   2  -4   7   -2.60    2.40
  -2  -4  -7    0.60    1.40
   2  -4   7    0.90    0.80
  -2  -4  -7   -4.50    2.50
  -2   4  -7   -2.30    2.70
   2   4   7   -1.20    1.40
   2   4   7    0.90    3.00
  -4  -4  -7   -0.80    0.90
  -4  -4  -7    2.50    2.90
  -4  -4  -7    2.40    1.60
   4  -4   7   -0.40    1.90
   4   4   7    2.10    2.00
  -4   4  -7    0.90    2.90
   4   4   7    2.10    3.30
[truncated: 174,101 more chars]
