# Supplementary material for: Effects of Nitro-Substitution on the Spectroscopic and Self-Assembly Properties of BODIPY Dyes
Source: ACS Omega. 2025 Apr 7;10(15):14723–37. doi: 10.1021/acsomega.4c08799 (PMC12019473; doi:10.1021/acsomega.4c08799)
Supplement: Supplementary file 1 — ao4c08799_si_001.zip [file ao4c08799_si_001.zip › CIFs/Compound6.cif]

data_Compound6
 
_audit_creation_method            'SHELXL-2017/1'
_shelx_SHELXL_version_number      '2017/1'
_chemical_name_systematic         ?
_chemical_name_common             ?
_chemical_melting_point           ?
_chemical_formula_moiety   'C15 H10 B F2 N3 O2' 
_chemical_formula_sum      'C15 H10 B F2 N3 O2' 
_chemical_formula_weight          313.07

loop_
 _atom_type_symbol
 _atom_type_description
 _atom_type_scat_dispersion_real
 _atom_type_scat_dispersion_imag
 _atom_type_scat_source
 'C'  'C'   0.0033   0.0016
 'International Tables Vol C Tables 4.2.6.8 and 6.1.1.4'
 'H'  'H'   0.0000   0.0000
 'International Tables Vol C Tables 4.2.6.8 and 6.1.1.4'
 'B'  'B'   0.0013   0.0007
 'International Tables Vol C Tables 4.2.6.8 and 6.1.1.4'
 'F'  'F'   0.0171   0.0103
 'International Tables Vol C Tables 4.2.6.8 and 6.1.1.4'
 'N'  'N'   0.0061   0.0033
 'International Tables Vol C Tables 4.2.6.8 and 6.1.1.4'
 'O'  'O'   0.0106   0.0060
 'International Tables Vol C Tables 4.2.6.8 and 6.1.1.4'
 
_space_group_crystal_system       triclinic
_space_group_IT_number            2
_space_group_name_H-M_alt         'P -1'
_space_group_name_Hall            '-P 1'
 
_shelx_space_group_comment
;
The symmetry employed for this shelxl refinement is uniquely defined
by the following loop, which should always be used as a source of
symmetry information in preference to the above space-group names.
They are only intended as comments.
;
 
loop_
 _space_group_symop_operation_xyz
 'x, y, z'
 '-x, -y, -z'
 
_cell_length_a                    7.2532(5)
_cell_length_b                    8.4967(5)
_cell_length_c                    11.8599(7)
_cell_angle_alpha                 81.214(2)
_cell_angle_beta                  74.408(2)
_cell_angle_gamma                 78.851(2)
_cell_volume                      686.78(7)
_cell_formula_units_Z             2
_cell_measurement_temperature     100.0(5)
_cell_measurement_reflns_used      5597
_cell_measurement_theta_min        2.46
_cell_measurement_theta_max       33.09
_exptl_crystal_description       'plate'
_exptl_crystal_colour            'orange'
_exptl_crystal_density_meas       ?
_exptl_crystal_density_method     ?
_exptl_crystal_density_diffrn     1.514          
_exptl_crystal_F_000              320
_exptl_transmission_factor_min    ?
_exptl_transmission_factor_max    ?
_exptl_crystal_size_max           0.260
_exptl_crystal_size_mid           0.170
_exptl_crystal_size_min           0.050
_exptl_absorpt_coefficient_mu     0.120
_shelx_estimated_absorpt_T_min    0.969
_shelx_estimated_absorpt_T_max    0.994
_exptl_absorpt_correction_type    'multi-scan' 
_exptl_absorpt_correction_T_min   0.940
_exptl_absorpt_correction_T_max   0.994
_exptl_absorpt_process_details   'SADABS (Krause <i>et al.</i>, 2015)' 
_exptl_absorpt_special_details    ?
_diffrn_ambient_temperature       100.0(5)
_diffrn_radiation_wavelength      0.71073
_diffrn_radiation_type            MoK\a
_diffrn_radiation_source          'fine-focus sealed tube' 
_diffrn_radiation_monochromator  'TRIUMPH curved graphite'
_diffrn_measurement_device_type  'Bruker Kappa APEX-II DUO'
_diffrn_measurement_method       '\f and \w scans'
_diffrn_detector_area_resol_mean  ?
_diffrn_reflns_number             36428
_diffrn_reflns_av_unetI/netI      0.0487
_diffrn_reflns_av_R_equivalents   0.0662
_diffrn_reflns_limit_h_min        -11
_diffrn_reflns_limit_h_max        11
_diffrn_reflns_limit_k_min        -13
_diffrn_reflns_limit_k_max        13
_diffrn_reflns_limit_l_min        -18
_diffrn_reflns_limit_l_max        18
_diffrn_reflns_theta_min          1.793
_diffrn_reflns_theta_max          33.216
_diffrn_reflns_theta_full         25.242
_diffrn_measured_fraction_theta_max   1.000
_diffrn_measured_fraction_theta_full  1.000
_diffrn_reflns_Laue_measured_fraction_max    1.000
_diffrn_reflns_Laue_measured_fraction_full   1.000
_diffrn_reflns_point_group_measured_fraction_max   1.000
_diffrn_reflns_point_group_measured_fraction_full  1.000
_reflns_number_total              5276
_reflns_number_gt                 3681
_reflns_threshold_expression      'I > 2\s(I)'
_reflns_Friedel_coverage          0.000
_reflns_Friedel_fraction_max      .
_reflns_Friedel_fraction_full     .
 
_reflns_special_details
;
 Reflections were merged by SHELXL according to the crystal
 class for the calculation of statistics and refinement.
 
 _reflns_Friedel_fraction is defined as the number of unique
 Friedel pairs measured divided by the number that would be
 possible theoretically, ignoring centric projections and
 systematic absences.
;
 
_computing_data_collection      'Bruker APEX3'
_computing_cell_refinement      'Bruker SAINT'
_computing_data_reduction       'Bruker SAINT'  
_computing_structure_solution   'SHELXT 2014/5 (Sheldrick, 2014)'
_computing_structure_refinement 'SHELXL-2017/1 (Sheldrick, 2017)'
_computing_molecular_graphics     ?
_computing_publication_material   ?
_refine_special_details           ?
_refine_ls_structure_factor_coef  Fsqd
_refine_ls_matrix_type            full
_refine_ls_weighting_scheme       calc
_refine_ls_weighting_details
'w=1/[\s^2^(Fo^2^)+(0.0575P)^2^+0.2119P] where P=(Fo^2^+2Fc^2^)/3'
_atom_sites_solution_primary      ?
_atom_sites_solution_secondary    ?
_atom_sites_solution_hydrogens    geom
_refine_ls_hydrogen_treatment     constr
_refine_ls_extinction_method      none
_refine_ls_extinction_coef        .
_refine_ls_number_reflns          5276
_refine_ls_number_parameters      208
_refine_ls_number_restraints      0
_refine_ls_R_factor_all           0.0832
_refine_ls_R_factor_gt            0.0472
_refine_ls_wR_factor_ref          0.1224
_refine_ls_wR_factor_gt           0.1059
_refine_ls_goodness_of_fit_ref    1.011
_refine_ls_restrained_S_all       1.011
_refine_ls_shift/su_max           0.000
_refine_ls_shift/su_mean          0.000
 
loop_
 _atom_site_label
 _atom_site_type_symbol
 _atom_site_fract_x
 _atom_site_fract_y
 _atom_site_fract_z
 _atom_site_U_iso_or_equiv
 _atom_site_adp_type
 _atom_site_occupancy
 _atom_site_site_symmetry_order  
 _atom_site_calc_flag
 _atom_site_refinement_flags_posn
 _atom_site_refinement_flags_adp
 _atom_site_refinement_flags_occupancy
 _atom_site_disorder_assembly
 _atom_site_disorder_group
F1 F 0.86139(10) 0.70901(9) 0.51614(7) 0.01398(16) Uani 1 1 d . . . . .
F2 F 0.77405(11) 0.51275(9) 0.43967(7) 0.01680(17) Uani 1 1 d . . . . .
O1 O 0.80738(14) 0.78546(14) 0.28651(9) 0.0241(2) Uani 1 1 d . . . . .
O2 O 0.58995(15) 0.95018(13) 0.21361(8) 0.0213(2) Uani 1 1 d . . . . .
N1 N 0.52995(14) 0.74463(12) 0.50025(9) 0.01067(19) Uani 1 1 d . . . . .
N2 N 0.65304(15) 0.53511(13) 0.64530(9) 0.0127(2) Uani 1 1 d . . . . .
N3 N 0.64309(16) 0.86003(13) 0.29478(9) 0.0141(2) Uani 1 1 d . . . . .
B1 B 0.71486(19) 0.62506(16) 0.51917(12) 0.0113(2) Uani 1 1 d . . . . .
C1 C 0.50045(17) 0.84732(15) 0.40474(10) 0.0115(2) Uani 1 1 d . . . . .
C2 C 0.32067(18) 0.94476(15) 0.42708(11) 0.0134(2) Uani 1 1 d . . . . .
H2A H 0.268259 1.024104 0.373514 0.016 Uiso 1 1 calc R U . . .
C3 C 0.23338(17) 0.90195(15) 0.54421(11) 0.0128(2) Uani 1 1 d . . . . .
H3 H 0.109215 0.948360 0.587035 0.015 Uiso 1 1 calc R U . . .
C4 C 0.36192(17) 0.77776(14) 0.58769(10) 0.0105(2) Uani 1 1 d . . . . .
C5 C 0.33448(17) 0.69059(15) 0.70225(10) 0.0112(2) Uani 1 1 d . . . . .
C6 C 0.47846(17) 0.57077(15) 0.72871(11) 0.0125(2) Uani 1 1 d . . . . .
C7 C 0.48217(19) 0.45585(17) 0.82933(12) 0.0175(3) Uani 1 1 d . . . . .
H7 H 0.382254 0.450160 0.899851 0.021 Uiso 1 1 calc R U . . .
C8 C 0.6563(2) 0.35521(18) 0.80553(13) 0.0211(3) Uani 1 1 d . . . . .
H8 H 0.700478 0.266880 0.856416 0.025 Uiso 1 1 calc R U . . .
C9 C 0.75855(19) 0.40792(16) 0.69032(12) 0.0180(3) Uani 1 1 d . . . . .
H9 H 0.884171 0.359264 0.651129 0.022 Uiso 1 1 calc R U . . .
C10 C 0.14935(17) 0.72817(15) 0.79013(10) 0.0122(2) Uani 1 1 d . . . . .
C11 C -0.02539(18) 0.72780(16) 0.76246(11) 0.0147(2) Uani 1 1 d . . . . .
H11 H -0.025267 0.699797 0.687890 0.018 Uiso 1 1 calc R U . . .
C12 C -0.19994(19) 0.76840(17) 0.84397(12) 0.0175(3) Uani 1 1 d . . . . .
H12 H -0.319042 0.768127 0.824976 0.021 Uiso 1 1 calc R U . . .
C13 C -0.2008(2) 0.80931(17) 0.95294(12) 0.0196(3) Uani 1 1 d . . . . .
H13 H -0.320465 0.839316 1.007749 0.024 Uiso 1 1 calc R U . . .
C14 C -0.0277(2) 0.80649(18) 0.98196(12) 0.0208(3) Uani 1 1 d . . . . .
H14 H -0.028687 0.832427 1.057279 0.025 Uiso 1 1 calc R U . . .
C15 C 0.14784(19) 0.76579(17) 0.90115(11) 0.0174(3) Uani 1 1 d . . . . .
H15 H 0.266578 0.763547 0.921340 0.021 Uiso 1 1 calc R U . . .
 
loop_
 _atom_site_aniso_label
 _atom_site_aniso_U_11
 _atom_site_aniso_U_22
 _atom_site_aniso_U_33
 _atom_site_aniso_U_23
 _atom_site_aniso_U_13
 _atom_site_aniso_U_12
F1 0.0104(3) 0.0166(4) 0.0151(3) -0.0014(3) -0.0029(3) -0.0029(3)
F2 0.0181(4) 0.0160(4) 0.0158(4) -0.0068(3) -0.0032(3) 0.0012(3)
O1 0.0147(4) 0.0341(6) 0.0155(5) 0.0013(4) 0.0012(4) 0.0052(4)
O2 0.0224(5) 0.0250(5) 0.0120(4) 0.0048(4) -0.0029(4) -0.0003(4)
N1 0.0091(4) 0.0136(5) 0.0087(4) -0.0013(3) -0.0015(3) -0.0011(3)
N2 0.0101(4) 0.0144(5) 0.0123(5) 0.0002(4) -0.0024(4) -0.0005(4)
N3 0.0148(5) 0.0162(5) 0.0099(5) -0.0013(4) -0.0006(4) -0.0027(4)
B1 0.0103(5) 0.0117(6) 0.0115(6) -0.0018(5) -0.0021(5) -0.0007(4)
C1 0.0119(5) 0.0135(5) 0.0085(5) -0.0009(4) -0.0013(4) -0.0023(4)
C2 0.0130(5) 0.0142(5) 0.0122(5) -0.0004(4) -0.0033(4) -0.0010(4)
C3 0.0103(5) 0.0145(5) 0.0124(5) -0.0021(4) -0.0011(4) -0.0008(4)
C4 0.0090(5) 0.0129(5) 0.0095(5) -0.0015(4) -0.0016(4) -0.0022(4)
C5 0.0108(5) 0.0135(5) 0.0100(5) -0.0018(4) -0.0020(4) -0.0042(4)
C6 0.0113(5) 0.0154(5) 0.0102(5) 0.0002(4) -0.0021(4) -0.0027(4)
C7 0.0164(6) 0.0206(6) 0.0136(6) 0.0039(5) -0.0027(5) -0.0041(5)
C8 0.0193(6) 0.0207(6) 0.0195(6) 0.0061(5) -0.0050(5) -0.0001(5)
C9 0.0147(6) 0.0182(6) 0.0185(6) 0.0026(5) -0.0047(5) 0.0006(5)
C10 0.0122(5) 0.0139(5) 0.0092(5) -0.0004(4) -0.0003(4) -0.0027(4)
C11 0.0127(5) 0.0185(6) 0.0120(5) -0.0015(4) -0.0019(4) -0.0024(4)
C12 0.0112(5) 0.0219(6) 0.0172(6) -0.0003(5) -0.0007(5) -0.0026(5)
C13 0.0162(6) 0.0219(6) 0.0156(6) -0.0019(5) 0.0048(5) -0.0034(5)
C14 0.0231(7) 0.0278(7) 0.0104(6) -0.0051(5) 0.0012(5) -0.0063(6)
C15 0.0155(6) 0.0260(7) 0.0114(5) -0.0031(5) -0.0021(4) -0.0058(5)
 
_geom_special_details
;
 All esds (except the esd in the dihedral angle between two l.s. planes)
 are estimated using the full covariance matrix.  The cell esds are taken
 into account individually in the estimation of esds in distances, angles
 and torsion angles; correlations between esds in cell parameters are only
 used when they are defined by crystal symmetry.  An approximate (isotropic)
 treatment of cell esds is used for estimating esds involving l.s. planes.
;
 
loop_
 _geom_bond_atom_site_label_1
 _geom_bond_atom_site_label_2
 _geom_bond_distance
 _geom_bond_site_symmetry_2
 _geom_bond_publ_flag
F1 B1 1.3801(15) . ?
F2 B1 1.3721(15) . ?
O1 N3 1.2227(15) . ?
O2 N3 1.2337(14) . ?
N1 C1 1.3588(15) . ?
N1 C4 1.3846(15) . ?
N1 B1 1.5641(17) . ?
N2 C9 1.3275(17) . ?
N2 C6 1.3942(16) . ?
N2 B1 1.5637(17) . ?
N3 C1 1.4345(15) . ?
C1 C2 1.3856(17) . ?
C2 C3 1.3874(17) . ?
C2 H2A 0.9500 . ?
C3 C4 1.4002(17) . ?
C3 H3 0.9500 . ?
C4 C5 1.4277(17) . ?
C5 C6 1.3758(17) . ?
C5 C10 1.4748(17) . ?
C6 C7 1.4246(18) . ?
C7 C8 1.3679(19) . ?
C7 H7 0.9500 . ?
C8 C9 1.4191(19) . ?
C8 H8 0.9500 . ?
C9 H9 0.9500 . ?
C10 C11 1.3927(18) . ?
C10 C15 1.3983(18) . ?
C11 C12 1.3898(18) . ?
C11 H11 0.9500 . ?
C12 C13 1.387(2) . ?
C12 H12 0.9500 . ?
C13 C14 1.384(2) . ?
C13 H13 0.9500 . ?
C14 C15 1.3906(19) . ?
C14 H14 0.9500 . ?
C15 H15 0.9500 . ?
 
loop_
 _geom_angle_atom_site_label_1
 _geom_angle_atom_site_label_2
 _geom_angle_atom_site_label_3
 _geom_angle
 _geom_angle_site_symmetry_1
 _geom_angle_site_symmetry_3
 _geom_angle_publ_flag
C1 N1 C4 104.93(10) . . ?
C1 N1 B1 130.31(10) . . ?
C4 N1 B1 124.49(10) . . ?
C9 N2 C6 108.12(11) . . ?
C9 N2 B1 125.19(11) . . ?
C6 N2 B1 126.68(10) . . ?
O1 N3 O2 123.98(11) . . ?
O1 N3 C1 119.73(11) . . ?
O2 N3 C1 116.28(11) . . ?
F2 B1 F1 111.64(10) . . ?
F2 B1 N2 108.37(10) . . ?
F1 B1 N2 108.80(10) . . ?
F2 B1 N1 111.93(10) . . ?
F1 B1 N1 110.33(10) . . ?
N2 B1 N1 105.52(9) . . ?
N1 C1 C2 112.51(10) . . ?
N1 C1 N3 123.92(11) . . ?
C2 C1 N3 123.48(11) . . ?
C1 C2 C3 105.44(11) . . ?
C1 C2 H2A 127.3 . . ?
C3 C2 H2A 127.3 . . ?
C2 C3 C4 107.41(11) . . ?
C2 C3 H3 126.3 . . ?
C4 C3 H3 126.3 . . ?
N1 C4 C3 109.69(10) . . ?
N1 C4 C5 121.99(11) . . ?
C3 C4 C5 128.31(11) . . ?
C6 C5 C4 119.93(11) . . ?
C6 C5 C10 120.80(11) . . ?
C4 C5 C10 119.26(11) . . ?
C5 C6 N2 120.67(11) . . ?
C5 C6 C7 131.52(12) . . ?
N2 C6 C7 107.58(11) . . ?
C8 C7 C6 107.27(12) . . ?
C8 C7 H7 126.4 . . ?
C6 C7 H7 126.4 . . ?
C7 C8 C9 106.92(12) . . ?
C7 C8 H8 126.5 . . ?
C9 C8 H8 126.5 . . ?
N2 C9 C8 110.10(12) . . ?
N2 C9 H9 124.9 . . ?
C8 C9 H9 124.9 . . ?
C11 C10 C15 119.60(11) . . ?
C11 C10 C5 120.04(11) . . ?
C15 C10 C5 120.36(11) . . ?
C12 C11 C10 119.98(12) . . ?
C12 C11 H11 120.0 . . ?
C10 C11 H11 120.0 . . ?
C13 C12 C11 120.21(12) . . ?
C13 C12 H12 119.9 . . ?
C11 C12 H12 119.9 . . ?
C14 C13 C12 120.10(12) . . ?
C14 C13 H13 120.0 . . ?
C12 C13 H13 120.0 . . ?
C13 C14 C15 120.17(12) . . ?
C13 C14 H14 119.9 . . ?
C15 C14 H14 119.9 . . ?
C14 C15 C10 119.92(13) . . ?
C14 C15 H15 120.0 . . ?
C10 C15 H15 120.0 . . ?
 
loop_
 _geom_torsion_atom_site_label_1
 _geom_torsion_atom_site_label_2
 _geom_torsion_atom_site_label_3
 _geom_torsion_atom_site_label_4
 _geom_torsion
 _geom_torsion_site_symmetry_1
 _geom_torsion_site_symmetry_2
 _geom_torsion_site_symmetry_3
 _geom_torsion_site_symmetry_4
 _geom_torsion_publ_flag
C9 N2 B1 F2 50.35(16) . . . . ?
C6 N2 B1 F2 -128.15(12) . . . . ?
C9 N2 B1 F1 -71.22(15) . . . . ?
C6 N2 B1 F1 110.28(13) . . . . ?
C9 N2 B1 N1 170.39(12) . . . . ?
C6 N2 B1 N1 -8.11(16) . . . . ?
C1 N1 B1 F2 -59.52(17) . . . . ?
C4 N1 B1 F2 127.42(12) . . . . ?
C1 N1 B1 F1 65.45(16) . . . . ?
C4 N1 B1 F1 -107.61(13) . . . . ?
C1 N1 B1 N2 -177.19(11) . . . . ?
C4 N1 B1 N2 9.76(15) . . . . ?
C4 N1 C1 C2 -0.07(14) . . . . ?
B1 N1 C1 C2 -174.15(12) . . . . ?
C4 N1 C1 N3 176.75(11) . . . . ?
B1 N1 C1 N3 2.7(2) . . . . ?
O1 N3 C1 N1 -6.29(19) . . . . ?
O2 N3 C1 N1 174.84(12) . . . . ?
O1 N3 C1 C2 170.19(12) . . . . ?
O2 N3 C1 C2 -8.68(18) . . . . ?
N1 C1 C2 C3 0.84(15) . . . . ?
N3 C1 C2 C3 -175.99(11) . . . . ?
C1 C2 C3 C4 -1.25(14) . . . . ?
C1 N1 C4 C3 -0.74(13) . . . . ?
B1 N1 C4 C3 173.79(11) . . . . ?
C1 N1 C4 C5 178.35(11) . . . . ?
B1 N1 C4 C5 -7.12(18) . . . . ?
C2 C3 C4 N1 1.27(14) . . . . ?
C2 C3 C4 C5 -177.75(12) . . . . ?
N1 C4 C5 C6 0.71(18) . . . . ?
C3 C4 C5 C6 179.62(12) . . . . ?
N1 C4 C5 C10 -177.93(11) . . . . ?
C3 C4 C5 C10 0.97(19) . . . . ?
C4 C5 C6 N2 1.13(18) . . . . ?
C10 C5 C6 N2 179.76(11) . . . . ?
C4 C5 C6 C7 -172.55(13) . . . . ?
C10 C5 C6 C7 6.1(2) . . . . ?
C9 N2 C6 C5 -175.26(12) . . . . ?
B1 N2 C6 C5 3.44(19) . . . . ?
C9 N2 C6 C7 -0.22(15) . . . . ?
B1 N2 C6 C7 178.48(11) . . . . ?
C5 C6 C7 C8 174.64(14) . . . . ?
N2 C6 C7 C8 0.34(16) . . . . ?
C6 C7 C8 C9 -0.31(16) . . . . ?
C6 N2 C9 C8 0.03(16) . . . . ?
B1 N2 C9 C8 -178.70(12) . . . . ?
C7 C8 C9 N2 0.18(17) . . . . ?
C6 C5 C10 C11 -125.70(13) . . . . ?
C4 C5 C10 C11 52.93(16) . . . . ?
C6 C5 C10 C15 54.89(17) . . . . ?
C4 C5 C10 C15 -126.47(13) . . . . ?
C15 C10 C11 C12 1.53(19) . . . . ?
C5 C10 C11 C12 -177.89(12) . . . . ?
C10 C11 C12 C13 0.0(2) . . . . ?
C11 C12 C13 C14 -1.4(2) . . . . ?
C12 C13 C14 C15 1.3(2) . . . . ?
C13 C14 C15 C10 0.2(2) . . . . ?
C11 C10 C15 C14 -1.6(2) . . . . ?
C5 C10 C15 C14 177.78(13) . . . . ?
 
_refine_diff_density_max    0.596
_refine_diff_density_min   -0.325
_refine_diff_density_rms    0.066

_shelx_res_file
;
TITL NDungu18 in P-1
    NDungu18_a.res
    created by SHELXL-2017/1 at 08:54:04 on 10-Nov-2022
CELL  0.71073   7.2532   8.4967  11.8599   81.214   74.408   78.851
ZERR    2.000   0.0005   0.0005   0.0007    0.002    0.002    0.002
LATT 1
SFAC C  H  B  F  N  O
UNIT 30  20  2  4  6  4
L.S. 20
ACTA
CONF
BOND $H
FMAP 2
PLAN 10
SIZE 0.05 0.17 0.26
TEMP -173
WGHT    0.057500    0.211900
FVAR       0.80821
F1    4    0.861393    0.709007    0.516145    11.00000    0.01039    0.01657 =
         0.01508   -0.00143   -0.00293   -0.00291
F2    4    0.774050    0.512753    0.439667    11.00000    0.01808    0.01599 =
         0.01581   -0.00684   -0.00322    0.00123
O1    6    0.807378    0.785463    0.286514    11.00000    0.01467    0.03406 =
         0.01552    0.00129    0.00117    0.00516
O2    6    0.589951    0.950175    0.213610    11.00000    0.02238    0.02502 =
         0.01203    0.00482   -0.00288   -0.00027
N1    5    0.529951    0.744633    0.500253    11.00000    0.00906    0.01358 =
         0.00868   -0.00135   -0.00146   -0.00109
N2    5    0.653044    0.535113    0.645295    11.00000    0.01014    0.01440 =
         0.01230    0.00017   -0.00239   -0.00050
N3    5    0.643095    0.860026    0.294775    11.00000    0.01478    0.01619 =
         0.00988   -0.00131   -0.00062   -0.00270
B1    3    0.714860    0.625057    0.519173    11.00000    0.01034    0.01167 =
         0.01146   -0.00183   -0.00214   -0.00069
C1    1    0.500452    0.847315    0.404742    11.00000    0.01192    0.01352 =
         0.00848   -0.00091   -0.00129   -0.00227
C2    1    0.320670    0.944756    0.427079    11.00000    0.01298    0.01424 =
         0.01221   -0.00042   -0.00333   -0.00101
AFIX  43
H2A   2    0.268259    1.024104    0.373514    11.00000   -1.20000
AFIX   0
C3    1    0.233377    0.901946    0.544207    11.00000    0.01028    0.01447 =
         0.01237   -0.00212   -0.00112   -0.00082
AFIX  43
H3    2    0.109215    0.948360    0.587035    11.00000   -1.20000
AFIX   0
C4    1    0.361923    0.777756    0.587689    11.00000    0.00899    0.01290 =
         0.00952   -0.00146   -0.00157   -0.00224
C5    1    0.334485    0.690594    0.702245    11.00000    0.01078    0.01352 =
         0.00999   -0.00176   -0.00195   -0.00421
C6    1    0.478458    0.570771    0.728706    11.00000    0.01129    0.01542 =
         0.01021    0.00022   -0.00206   -0.00274
C7    1    0.482175    0.455847    0.829327    11.00000    0.01638    0.02064 =
         0.01361    0.00391   -0.00267   -0.00409
AFIX  43
H7    2    0.382254    0.450160    0.899851    11.00000   -1.20000
AFIX   0
C8    1    0.656349    0.355207    0.805529    11.00000    0.01929    0.02069 =
         0.01952    0.00615   -0.00503   -0.00011
AFIX  43
H8    2    0.700478    0.266880    0.856416    11.00000   -1.20000
AFIX   0
C9    1    0.758551    0.407916    0.690322    11.00000    0.01473    0.01821 =
         0.01845    0.00263   -0.00471    0.00056
AFIX  43
H9    2    0.884171    0.359264    0.651129    11.00000   -1.20000
AFIX   0
C10   1    0.149348    0.728173    0.790134    11.00000    0.01219    0.01391 =
         0.00923   -0.00043   -0.00031   -0.00273
C11   1   -0.025390    0.727797    0.762459    11.00000    0.01275    0.01854 =
         0.01195   -0.00152   -0.00189   -0.00239
AFIX  43
H11   2   -0.025267    0.699797    0.687890    11.00000   -1.20000
AFIX   0
C12   1   -0.199944    0.768400    0.843968    11.00000    0.01118    0.02194 =
         0.01722   -0.00033   -0.00070   -0.00255
AFIX  43
H12   2   -0.319042    0.768127    0.824976    11.00000   -1.20000
AFIX   0
C13   1   -0.200811    0.809311    0.952942    11.00000    0.01623    0.02195 =
         0.01561   -0.00193    0.00482   -0.00343
AFIX  43
H13   2   -0.320465    0.839316    1.007749    11.00000   -1.20000
AFIX   0
C14   1   -0.027669    0.806493    0.981960    11.00000    0.02311    0.02784 =
         0.01038   -0.00514    0.00124   -0.00632
AFIX  43
H14   2   -0.028687    0.832427    1.057279    11.00000   -1.20000
AFIX   0
C15   1    0.147844    0.765791    0.901148    11.00000    0.01548    0.02596 =
         0.01142   -0.00312   -0.00207   -0.00581
AFIX  43
H15   2    0.266578    0.763547    0.921340    11.00000   -1.20000
AFIX   0
HKLF 4


REM  NDungu18 in P-1
REM R1 =  0.0472 for    3681 Fo > 4sig(Fo)  and  0.0832 for all    5276 data
REM    208 parameters refined using      0 restraints

END

WGHT      0.0575      0.2119

REM Highest difference peak  0.596,  deepest hole -0.325,  1-sigma level  0.066
Q1    1   0.4006  0.6263  0.7143  11.00000  0.05    0.60
Q2    1   0.2744  0.9206  0.4847  11.00000  0.05    0.54
Q3    1   0.3990  0.8853  0.4104  11.00000  0.05    0.49
Q4    1   0.7057  0.3769  0.7478  11.00000  0.05    0.49
Q5    1   0.5661  0.8618  0.3545  11.00000  0.05    0.45
Q6    1   0.3525  0.7360  0.6421  11.00000  0.05    0.45
Q7    1   0.2971  0.8465  0.5716  11.00000  0.05    0.44
Q8    1   0.6731  0.5668  0.5836  11.00000  0.05    0.41
Q9    1   0.5722  0.4069  0.8085  11.00000  0.05    0.41
Q10   1   0.0666  0.7472  0.9515  11.00000  0.05    0.38
;
_shelx_res_checksum   95513

_shelx_hkl_file
;
  -1   0   0  765.32   10.60
  -1   0   0  752.72   10.90
  -1   0   0  753.42   10.30
  -1   0   0  756.02   10.80
  -1   0   0  759.82   10.40
  -1   0   0  752.12   10.90
   1   0   0  738.73   12.80
   1   0   0  744.33   11.50
  -2   0   0  752.82   12.20
  -2   0   0  749.53   12.50
  -2   0   0  753.32   11.90
  -2   0   0  728.43   12.50
  -2   0   0  741.43   11.70
  -2   0   0  738.63   12.60
   2   0   0  739.63   13.80
   2   0   0  707.03   15.50
  -3   0   0  155.58    5.90
  -3   0   0  159.08    5.60
  -3   0   0  147.59    6.50
  -3   0   0  162.98    5.50
  -3   0   0  166.28    6.50
  -3   0   0  160.78    6.60
   3   0   0  167.78    7.20
   3   0   0  167.78    9.10
   3   0   0  159.58    5.40
  -4   0   0   16.10    3.10
  -4   0   0   18.00    3.20
  -4   0   0   14.50    3.20
  -4   0   0   14.90    3.20
  -4   0   0   18.00    3.30
  -4   0   0   14.70    3.70
   4   0   0   12.00    3.50
   4   0   0   24.30    4.80
   4   0   0   19.80    5.60
   4   0   0   16.80    2.70
   4   0   0   17.40    3.10
  -5   0   0   30.40    5.30
  -5   0   0   27.80    3.70
  -5   0   0   26.80    4.10
  -5   0   0   29.80    5.00
  -5   0   0   32.80    4.00
  -5   0   0   35.40    5.20
   5   0   0   31.00    4.30
   5   0   0   25.20    5.00
   5   0   0   28.70    5.90
   5   0   0   30.50    4.90
   5   0   0   27.30    3.50
  -6   0   0  394.46   14.50
  -6   0   0  433.86   15.10
  -6   0   0  437.66   12.50
  -6   0   0  427.76   14.40
  -6   0   0  412.86   13.30
   6   0   0  413.86   11.30
   6   0   0  426.26   20.10
   6   0   0  417.86   13.70
   6   0   0  419.36   15.80
   6   0   0  405.86   12.90
  -7   0   0  148.69   11.20
  -7   0   0  126.89   10.60
  -7   0   0  130.69    8.80
  -7   0   0  128.29    9.50
  -7   0   0  122.19    8.60
   7   0   0  134.69    7.40
   7   0   0  129.89   11.10
   7   0   0  115.39    8.50
   7   0   0  108.69   13.80
   7   0   0  126.29   10.00
  -8   0   0   38.40    8.20
  -8   0   0   51.19    8.10
  -8   0   0   45.30    7.40
  -8   0   0   43.10    8.80
   8   0   0   39.90    6.60
   8   0   0   59.39    8.30
   8   0   0   40.80    6.80
   8   0   0   51.39   10.30
  -9   0   0   14.50    7.10
  -9   0   0   12.40    7.70
  -9   0   0   25.40    6.90
   9   0   0   19.00    7.60
   9   0   0    9.50    7.10
   9   0   0   32.60   10.90
   9   0   0   10.50    5.40
 -10   0   0   17.40    9.80
 -10   0   0    9.10    8.70
 -10   0   0   11.40    7.40
  10   0   0    6.60    8.20
  10   0   0    8.50    8.30
  10  -1   0   -4.90    8.00
  10  -1   0    0.60    8.70
 -10   1   0    4.00    9.00
 -10   1   0    8.10    7.00
   9  -1   0    5.30   10.00
   9  -1   0   22.30    6.60
   9  -1   0   24.20    8.40
   9  -1   0   24.70    8.70
  -9   1   0   20.10    7.60
  -9   1   0   26.10    8.90
  -9   1   0   14.10    6.80
   8  -1   0    2.90    4.50
   8  -1   0   -5.00    4.40
   8  -1   0    2.80    7.90
  -8   1   0    0.60    4.70
  -8   1   0   -1.50    6.40
  -8   1   0    2.40    5.50
  -8   1   0    8.90    6.50
   7  -1   0  114.19   13.00
   7  -1   0   98.89    7.00
   7  -1   0   89.19    9.40
   7  -1   0  108.39    8.90
   7  -1   0  104.19   10.70
  -7   1   0  104.79    9.20
  -7   1   0  103.19    8.30
  -7   1   0  111.39   10.10
  -7   1   0  120.59   10.80
   6  -1   0    2.90    4.30
   6  -1   0    6.20    4.30
   6  -1   0    2.40    2.90
   6  -1   0    7.80    5.50
   6  -1   0    8.50    2.80
   6  -1   0    4.60    4.70
  -6   1   0    6.70    4.10
  -6   1   0    7.70    3.50
  -6   1   0    3.80    4.90
  -6   1   0    5.30    4.50
   5  -1   0  225.68    9.60
   5  -1   0  231.58    6.90
   5  -1   0  234.88   14.60
   5  -1   0  239.68    8.30
   5  -1   0  207.18   10.10
   5  -1   0  223.48   11.50
  -5   1   0  220.68    9.60
  -5   1   0  231.28    8.60
  -5   1   0  221.58   10.50
  -5   1   0  243.08   10.40
   4  -1   0  482.75    9.60
   4  -1   0  485.55   15.20
   4  -1   0  472.25   11.10
   4  -1   0  477.55   12.30
   4  -1   0  509.05   18.40
  -4   1   0  516.95   11.40
  -4   1   0  467.45   13.00
  -4   1   0  491.75   13.00
  -4   1   0  463.15   12.20
   3  -1   0  117.39    7.40
   3  -1   0  120.09    5.40
   3  -1   0  125.89    5.10
   3  -1   0  116.39    3.80
   3  -1   0  121.99    9.20
  -3   1   0  127.59    6.40
  -3   1   0  113.79    6.30
  -3   1   0  126.19    4.90
  -3   1   0  125.19    5.90
   2  -1   0  596.54   10.50
   2  -1   0  586.74   11.40
   2  -1   0  598.74   13.70
   2  -1   0  592.24    9.10
  -2   1   0  599.14    9.80
  -2   1   0  583.44   11.50
  -2   1   0  588.34   11.30
  -2   1   0  610.54   11.00
  -2   1   0  607.94   13.50
   1  -1   0  261.17    7.70
   1  -1   0  256.87    6.10
   1  -1   0  261.97    4.60
   1  -1   0  266.17    5.80
   1  -1   0  258.47    8.00
  -1   1   0  257.17    5.50
  -1   1   0  269.77    6.10
  -1   1   0  263.27    5.70
  -1   1   0  264.87    5.70
  -1   1   0  257.27    5.80
  -1   1   0  251.37    7.50
  -1   1   0  267.67    4.40
   0  -1   0  235.48    4.30
   0  -1   0  195.78    5.40
   0  -1   0  232.68    4.50
   0  -1   0  228.88    3.50
   0  -1   0  230.98    5.80
   0  -1   0  232.08    4.20
   0   1   0  229.48    6.00
   0   1   0  228.68    4.10
   0   1   0  233.78    3.60
   0   1   0  231.98    4.20
   0   1   0  232.28    4.00
   0   1   0  222.38    5.60
  -1  -1   0   37.50    2.20
  -1  -1   0   38.50    2.30
  -1  -1   0   39.50    2.00
  -1  -1   0   40.80    2.40
  -1  -1   0   37.10    2.90
  -1  -1   0   43.20    3.60
  -1  -1   0   36.40    2.70
  -1  -1   0   36.10    2.40
   1   1   0   38.60    3.40
   1   1   0   38.30    1.50
   1   1   0   37.20    2.40
   1   1   0   36.00    2.90
   1   1   0   40.50    2.20
   1   1   0   39.20    2.10
  -2  -1   0  141.59    5.40
  -2  -1   0  150.68    5.50
  -2  -1   0  144.49    4.90
  -2  -1   0  141.99    4.80
  -2  -1   0  140.99    5.30
  -2  -1   0  143.59    4.20
   2   1   0  138.19    4.80
   2   1   0  144.49    6.30
  -3  -1   0    5.30    2.80
  -3  -1   0    4.70    2.90
  -3  -1   0   -3.00    2.70
  -3  -1   0    2.30    2.70
  -3  -1   0    6.80    1.90
  -3  -1   0    2.60    2.00
   3   1   0    4.70    3.30
   3   1   0    0.80    2.10
  -4  -1   0   17.80    3.70
  -4  -1   0   23.30    3.30
  -4  -1   0   20.70    3.80
  -4  -1   0   15.20    2.90
  -4  -1   0   15.50    3.90
  -4  -1   0   17.80    3.60
   4   1   0   20.80    5.10
   4   1   0   16.50    4.00
   4   1   0   14.10    3.10
  -5  -1   0    4.20    3.90
  -5  -1   0    1.50    3.60
  -5  -1   0    5.40    2.90
  -5  -1   0    6.00    3.60
  -5  -1   0    8.70    4.00
  -5  -1   0    3.30    2.90
   5   1   0    5.10    3.20
   5   1   0    2.80    3.10
   5   1   0    2.00    4.50
   5   1   0    1.50    2.40
  -6  -1   0   64.69    6.70
  -6  -1   0   66.49    6.20
  -6  -1   0   78.19    6.30
  -6  -1   0   49.70    6.70
  -6  -1   0   60.09    7.10
  -6  -1   0   57.29    6.90
   6   1   0   68.49    5.80
   6   1   0   64.59    9.50
   6   1   0   71.09    7.30
   6   1   0   79.49    8.20
   6   1   0   62.49    5.10
   6   1   0   57.99    5.70
  -7  -1   0   17.80    5.00
  -7  -1   0   14.10    4.40
  -7  -1   0   22.10    6.20
  -7  -1   0   15.70    5.60
  -7  -1   0   11.70    4.20
   7   1   0   16.80    3.60
   7   1   0   11.40    5.30
   7   1   0   19.90    5.40
   7   1   0   12.90    5.00
   7   1   0   14.50    6.00
   7   1   0   14.80    4.10
  -8  -1   0   33.80    7.40
  -8  -1   0   36.50    7.90
  -8  -1   0   33.30    7.10
  -8  -1   0   35.10    5.70
   8   1   0   39.20    5.90
   8   1   0   67.19   11.60
   8   1   0   36.70    7.40
   8   1   0   44.00    7.20
  -9  -1   0    5.30    6.80
  -9  -1   0    5.60    6.20
  -9  -1   0   -5.60    5.90
   9   1   0    6.50    7.90
   9   1   0   11.90    9.40
   9   1   0    3.30    5.50
   9   1   0    4.90    6.50
 -10  -1   0   25.00    8.50
 -10  -1   0   30.70   10.00
 -10  -1   0   15.50    7.70
  10   1   0   24.20    9.00
  10   1   0   21.20    7.70
  10  -2   0   -7.70    8.10
  10  -2   0    2.70    6.70
  10  -2   0    1.10    6.20
 -10   2   0    3.60    6.90
 -10   2   0    7.60    6.60
   9  -2   0   -3.70    7.80
   9  -2   0   -5.70    5.30
  -9   2   0    3.60    6.10
  -9   2   0    4.10    7.70
   8  -2   0    7.30    7.00
   8  -2   0   -3.80    4.10
   8  -2   0   14.90    6.20
  -8   2   0    2.30    5.40
  -8   2   0    8.50    6.80
  -8   2   0   11.90    4.90
   7  -2   0    4.40    3.70
   7  -2   0   -0.40    5.60
   7  -2   0    9.40    5.20
   7  -2   0    5.10    5.40
   7  -2   0   -2.30    5.10
  -7   2   0   -0.60    4.50
  -7   2   0   -2.70    3.30
  -7   2   0    0.80    6.10
  -7   2   0   -0.20    3.90
   6  -2   0   62.19    7.30
   6  -2   0   67.39    6.40
   6  -2   0   50.39   10.50
   6  -2   0   62.79    8.00
   6  -2   0   49.60    8.30
  -6   2   0   60.59    7.30
  -6   2   0   47.10    6.50
  -6   2   0   43.80    7.40
  -6   2   0   71.69    6.00
   5  -2   0   36.40    3.30
   5  -2   0   44.90    7.20
   5  -2   0   37.10    5.70
   5  -2   0   37.80    8.20
   5  -2   0   34.80    5.90
   5  -2   0   40.70    4.70
  -5   2   0   31.30    5.70
  -5   2   0   36.50    4.60
  -5   2   0   44.30    4.60
  -5   2   0   39.40    6.30
   4  -2   0   30.30    5.90
   4  -2   0   31.00    3.90
   4  -2   0   33.90    5.00
   4  -2   0   30.80    7.10
   4  -2   0   33.60    2.90
  -4   2   0   38.80    4.60
  -4   2   0   34.70    3.30
  -4   2   0   33.30    5.20
  -4   2   0   29.10    4.80
   3  -2   0  406.36   14.00
   3  -2   0  383.06    7.70
   3  -2   0  398.16   10.60
   3  -2   0  390.06    9.80
  -3   2   0  378.96   10.80
  -3   2   0  389.46   10.00
  -3   2   0  396.36    8.30
  -3   2   0  381.66   10.50
   2  -2   0  172.58    8.10
   2  -2   0  156.38    6.60
   2  -2   0  167.18    6.10
   2  -2   0  164.88    4.40
  -2   2   0  155.08    5.40
  -2   2   0  168.58    5.90
  -2   2   0  157.18    6.10
  -2   2   0  161.48    6.60
  -2   2   0  168.78    4.10
   1  -2   0  611.24   14.20
   1  -2   0  616.74   14.40
   1  -2   0  636.94   11.50
   1  -2   0  630.64   10.10
   1  -2   0  625.74   11.40
  -1   2   0  613.84   10.90
  -1   2   0  615.74   10.70
  -1   2   0  612.24   11.20
  -1   2   0  615.04   15.00
   0  -2   0 1600.34   21.70
   0  -2   0 1603.04   22.20
   0  -2   0 1580.54   20.10
   0  -2   0 1579.24   25.10
   0  -2   0 1664.13   26.40
   0  -2   0 1576.04   21.50
   0   2   0 1617.14   21.30
   0   2   0 1571.54   25.80
   0   2   0 1598.84   22.00
   0   2   0 1572.14   21.60
   0   2   0 1597.44   25.00
   0   2   0 1577.14   20.10
  -1  -2   0 2436.26   31.90
  -1  -2   0 2475.25   34.60
  -1  -2   0 2477.05   32.00
  -1  -2   0 2451.35   32.50
  -1  -2   0 2456.65   30.30
  -1  -2   0 2445.16   30.90
  -1  -2   0 2458.95   32.50
  -1  -2   0 2485.75   32.10
   1   2   0 2473.35   31.00
   1   2   0 2386.76   36.50
   1   2   0 2425.86   31.90
   1   2   0 2489.45   30.80
   1   2   0 2491.15   34.70
   1   2   0 2467.35   31.90
  -2  -2   0   62.19    4.10
  -2  -2   0   56.79    4.40
  -2  -2   0   56.79    3.50
  -2  -2   0   55.49    4.30
  -2  -2   0   58.59    3.20
  -2  -2   0   53.59    4.40
   2   2   0   59.69    2.30
   2   2   0   53.19    3.40
   2   2   0   59.39    3.80
   2   2   0   55.29    6.00
   2   2   0   60.99    4.50
   2   2   0   60.49    3.30
  -3  -2   0   77.49    5.50
  -3  -2   0   88.39    5.20
  -3  -2   0   81.89    4.80
  -3  -2   0   80.29    4.40
  -3  -2   0   70.39    5.20
  -3  -2   0   85.19    4.00
   3   2   0   77.49    5.00
   3   2   0   80.49    3.60
   3   2   0   80.69    7.30
   3   2   0   84.39    6.10
   3   2   0   80.89    4.50
  -4  -2   0  255.87    8.50
  -4  -2   0  263.07    9.60
  -4  -2   0  268.57    8.60
  -4  -2   0  270.37    9.60
  -4  -2   0  259.97    9.40
  -4  -2   0  274.87    7.60
   4   2   0  270.97    7.70
   4   2   0  268.07    8.70
   4   2   0  272.27   11.30
   4   2   0  245.98   13.00
  -5  -2   0    9.00    3.50
  -5  -2   0    9.90    2.90
  -5  -2   0   10.30    4.00
  -5  -2   0    8.60    3.80
  -5  -2   0   14.60    4.40
  -5  -2   0   12.90    3.50
   5   2   0    6.00    2.90
   5   2   0    9.30    2.60
   5   2   0    8.30    4.30
   5   2   0   10.10    6.10
   5   2   0    6.70    3.50
  -6  -2   0  641.84   17.50
  -6  -2   0  678.93   18.60
  -6  -2   0  634.64   16.20
  -6  -2   0  658.03   15.20
  -6  -2   0  661.33   18.30
   6   2   0  670.33   22.70
   6   2   0  670.53   14.80
   6   2   0  659.93   16.10
   6   2   0  637.14   18.30
   6   2   0  599.54   24.30
   6   2   0  641.84   17.30
  -7  -2   0   73.49    8.20
  -7  -2   0   82.29    8.10
  -7  -2   0   69.79    6.50
  -7  -2   0   79.79    8.60
  -7  -2   0   78.99    7.30
   7   2   0   75.19   10.40
   7   2   0   58.49    7.40
   7   2   0   86.49   12.70
   7   2   0   81.39    7.30
   7   2   0   68.69    8.20
   7   2   0   74.29    6.20
  -8  -2   0   14.10    5.30
  -8  -2   0   26.00    5.50
  -8  -2   0   25.20    5.80
  -8  -2   0   10.90    6.10
   8   2   0   25.20    6.60
   8   2   0    9.80    7.30
   8   2   0   18.10    7.40
   8   2   0   34.70    6.20
  -9  -2   0    3.20    6.90
  -9  -2   0   17.80    7.60
  -9  -2   0   12.10    7.30
   9   2   0    9.30    6.70
   9   2   0   19.00    6.30
   9   2   0    9.30    7.60
   9   2   0   10.30    5.10
   9   2   0    3.70    8.50
 -10  -2   0  -13.40    7.60
 -10  -2   0   12.30    8.40
 -10  -2   0   23.70    8.80
  10   2   0  -10.00    8.90
  10   2   0    2.70    7.20
  10   2   0   13.30    7.90
   9  -3   0   -1.30    6.10
   9  -3   0   11.40    8.30
  -9   3   0  -12.90    4.90
  -9   3   0   -6.20    5.70
   8  -3   0    2.90    6.40
   8  -3   0   -2.00    8.70
   8  -3   0    1.00    4.80
  -8   3   0   11.50    8.00
  -8   3   0   16.10    7.30
  -8   3   0    8.70    5.80
   7  -3   0   64.69    8.70
   7  -3   0   72.69    7.30
   7  -3   0   64.79    9.20
   7  -3   0   55.99   12.70
   7  -3   0   83.49   11.40
  -7   3   0   67.29    8.30
  -7   3   0   57.39    8.80
  -7   3   0   69.89    8.20
   6  -3   0   22.30    7.40
   6  -3   0   23.10    9.00
   6  -3   0   15.70    4.60
   6  -3   0   34.90    7.20
   6  -3   0   24.70    6.10
  -6   3   0   17.00    3.50
  -6   3   0   21.80    4.80
  -6   3   0   10.80    6.10
  -6   3   0   12.90    5.00
   5  -3   0  403.86   14.60
   5  -3   0  420.96   13.00
   5  -3   0  416.86   18.20
   5  -3   0  433.26   15.40
   5  -3   0  391.86   20.10
   5  -3   0  438.76   10.20
  -5   3   0  432.66   10.70
  -5   3   0  423.56   14.80
  -5   3   0  422.86   14.80
  -5   3   0  408.76   13.30
   4  -3   0   41.90    3.30
   4  -3   0   34.10    6.80
   4  -3   0   46.30    5.00
   4  -3   0   43.10    8.30
   4  -3   0   37.90    5.50
   4  -3   0   47.60    6.10
  -4   3   0   45.30    5.00
  -4   3   0   38.40    5.60
  -4   3   0   37.80    4.80
  -4   3   0   43.00    3.60
   3  -3   0  404.36   15.50
   3  -3   0  416.46   11.30
   3  -3   0  406.66   12.20
   3  -3   0  426.06    8.70
  -3   3   0  415.66   12.20
  -3   3   0  424.96    8.00
  -3   3   0  430.46   11.20
  -3   3   0  391.76   11.10
  -3   3   0  429.56   10.90
   2  -3   0  287.47   12.40
   2  -3   0  282.07    9.30
   2  -3   0  291.97    7.00
   2  -3   0  276.07    8.80
  -2   3   0  289.77    9.30
  -2   3   0  282.07    8.50
  -2   3   0  273.97   11.90
  -2   3   0  288.17    8.70
  -2   3   0  305.87    5.30
  -2   3   0  296.67    8.20
  -2   3   0  296.77    8.50
   1  -3   0    8.20    2.40
   1  -3   0    8.90    2.20
   1  -3   0   15.20    4.70
   1  -3   0    8.70    2.40
  -1   3   0   11.90    2.40
  -1   3   0    8.20    4.50
  -1   3   0   10.00    3.10
  -1   3   0    8.90    2.90
   0  -3   0  481.75    8.10
   0  -3   0  481.65   10.70
   0  -3   0  475.65    9.70
   0  -3   0  477.25   13.80
   0  -3   0  511.15   14.30
   0  -3   0  469.35    9.70
   0   3   0  492.15   10.30
   0   3   0  484.15    8.00
   0   3   0  468.95    9.90
   0   3   0  466.75    9.30
   0   3   0  467.65   13.60
   0   3   0  488.95   13.50
  -1  -3   0  216.58    5.40
  -1  -3   0  228.68    9.10
  -1  -3   0  220.18    7.00
  -1  -3   0  224.88    3.60
  -1  -3   0  225.88    7.20
  -1  -3   0  230.08    7.30
  -1  -3   0  227.58    5.70
  -1  -3   0  220.98    6.20
   1   3   0  220.28    5.50
   1   3   0  231.18    9.10
   1   3   0  225.78    6.90
   1   3   0  222.98    6.40
   1   3   0  214.58   10.10
  -2  -3   0  708.93    9.30
  -2  -3   0  675.43   13.80
  -2  -3   0  686.83   12.00
  -2  -3   0  680.03   13.30
  -2  -3   0  701.63   10.80
  -2  -3   0  698.23   13.60
  -2  -3   0  688.43   13.70
  -2  -3   0  685.53   12.90
  -2  -3   0  695.93   12.20
  -2  -3   0  690.73   15.90
   2   3   0  693.33   13.30
   2   3   0  675.33   11.80
   2   3   0  728.03   15.80
   2   3   0  708.33   12.50
   2   3   0  682.13   18.00
   2   3   0  672.93   13.30
  -3  -3   0   -3.40    2.80
  -3  -3   0   -5.60    2.50
  -3  -3   0   -1.30    3.00
  -3  -3   0    0.40    1.90
  -3  -3   0   -2.20    1.80
   3   3   0    0.90    2.00
   3   3   0   -5.20    3.80
   3   3   0    0.60    2.50
   3   3   0   -2.10    2.80
   3   3   0    1.50    1.90
   3   3   0    1.20    1.90
   3   3   0    0.80    1.20
  -4  -3   0  587.94   14.40
  -4  -3   0  636.84   12.40
  -4  -3   0  603.64   14.40
  -4  -3   0  596.74   15.00
  -4  -3   0  588.84   14.50
   4   3   0  615.44   13.30
   4   3   0  584.34   14.10
   4   3   0  590.24   20.40
   4   3   0  624.04   16.20
   4   3   0  611.94   11.40
  -5  -3   0   18.00    3.90
  -5  -3   0   26.30    4.90
  -5  -3   0   17.40    4.20
  -5  -3   0   10.20    3.50
  -5  -3   0   16.00    4.80
   5   3   0    2.00    5.90
   5   3   0   17.30    3.70
   5   3   0   19.90    4.60
   5   3   0   14.30    2.90
   5   3   0   22.10    4.90
  -6  -3   0   -7.30    4.50
  -6  -3   0    6.80    4.70
  -6  -3   0   -0.40    3.30
  -6  -3   0    1.30    3.60
  -6  -3   0    1.80    3.70
   6   3   0    2.20    4.80
   6   3   0    3.30    3.70
   6   3   0   -4.80    4.00
   6   3   0   -1.50    2.70
   6   3   0    3.90    2.40
   6   3   0    5.50    4.30
  -7  -3   0  565.94   18.50
  -7  -3   0  499.25   14.00
  -7  -3   0  495.05   17.70
  -7  -3   0  516.85   18.40
  -7  -3   0  497.95   15.80
   7   3   0  524.25   14.70
   7   3   0  472.45   20.60
   7   3   0  511.15   16.60
   7   3   0  513.45   17.30
   7   3   0  480.65   24.30
  -8  -3   0   78.19    9.60
  -8  -3   0   67.59    9.40
  -8  -3   0   82.19    9.80
  -8  -3   0   79.19    8.10
  -8  -3   0   68.59    7.70
   8   3   0   55.29   12.10
   8   3   0   68.29   11.00
   8   3   0   67.49    8.30
   8   3   0   74.59    9.50
   8   3   0   79.49    7.50
  -9  -3   0    5.80    6.80
  -9  -3   0   -4.00    6.60
  -9  -3   0   -1.30    4.80
   9   3   0    6.30    7.50
   9   3   0    1.60    5.80
   9   3   0   -5.60    6.00
   9   3   0   -4.90    8.10
 -10  -3   0    4.00    7.60
 -10  -3   0   -3.10    5.60
 -10  -3   0   -2.10    7.80
  10   3   0   -0.20    6.80
  10   3   0    0.30    4.90
   9  -4   0   35.00    9.10
   9  -4   0   32.40   10.30
  -9   4   0   49.90   10.60
  -9   4   0   29.20    7.80
   8  -4   0   28.10   11.70
   8  -4   0   27.10    8.10
   8  -4   0   34.20    9.20
  -8   4   0   32.80    7.40
  -8   4   0   55.59    9.00
  -8   4   0   36.30    9.30
   7  -4   0   69.99   13.90
   7  -4   0   57.99   10.70
   7  -4   0   65.09    7.60
   7  -4   0   46.30    8.50
   7  -4   0   55.49    9.30
  -7   4   0   51.19    7.70
  -7   4   0   61.69    9.80
  -7   4   0   45.20    7.30
   6  -4   0   -3.10    4.20
   6  -4   0   -4.20    5.20
   6  -4   0   10.70    6.30
   6  -4   0    6.30    6.40
   6  -4   0    2.30    7.50
  -6   4   0    1.80    4.40
  -6   4   0    2.70    5.70
  -6   4   0   -2.30    5.60
   5  -4   0  149.88   13.40
   5  -4   0  137.79   10.30
   5  -4   0  138.39   10.80
   5  -4   0  170.38    9.50
   5  -4   0  141.69   14.90
  -5   4   0  136.49    8.70
  -5   4   0  135.99   10.30
  -5   4   0  124.69   10.20
   4  -4   0   60.39    6.20
   4  -4   0   55.79    4.20
   4  -4   0   56.29    8.70
   4  -4   0   56.89    9.60
   4  -4   0   51.99    6.80
   4  -4   0   53.39    6.70
  -4   4   0   63.99    6.10
  -4   4   0   71.09    6.60
  -4   4   0   54.09    6.70
  -4   4   0   66.49    6.90
  -4   4   0   58.29    3.50
   3  -4   0    8.10    2.50
   3  -4   0    4.50    3.10
   3  -4   0   11.00    3.90
   3  -4   0    3.20    5.20
  -3   4   0    9.10    4.10
  -3   4   0   10.20    1.40
  -3   4   0   -0.50    3.50
  -3   4   0    1.90    3.00
  -3   4   0   13.30    4.00
   2  -4   0    6.00    3.60
   2  -4   0    5.20    2.20
   2  -4   0    5.40    2.80
   2  -4   0    4.60    5.00
  -2   4   0    8.10    1.00
  -2   4   0    5.70    2.80
  -2   4   0    5.70    3.30
  -2   4   0    3.40    3.60
  -2   4   0    6.80    2.90
  -2   4   0    4.00    5.20
   1  -4   0   52.89    5.00
   1  -4   0   57.09    5.30
   1  -4   0   52.29    4.30
   1  -4   0   63.19    7.70
  -1   4   0   61.89    5.30
  -1   4   0   55.49    7.50
  -1   4   0   54.99    4.80
  -1   4   0   47.20    3.70
   0  -4   0  941.81   16.60
   0  -4   0  945.31   17.50
   0  -4   0  949.60   14.30
   0  -4   0  969.00   17.20
   0  -4   0  942.41   22.50
   0   4   0  950.80   14.20
   0   4   0  952.30   17.40
   0   4   0  916.91   16.60
   0   4   0  914.51   23.20
  -1  -4   0  910.21   21.10
  -1  -4   0  916.81   15.50
  -1  -4   0  970.60   15.90
  -1  -4   0  905.91   17.30
  -1  -4   0  936.41   12.60
  -1  -4   0  915.11   15.20
  -1  -4   0  925.31   17.30
   1   4   0  909.01   16.90
   1   4   0  911.31   22.70
   1   4   0  923.61   17.00
   1   4   0  926.81   15.20
   1   4   0  935.91   12.70
  -2  -4   0   41.00    3.30
  -2  -4   0   36.20    4.50
  -2  -4   0   33.60    4.50
  -2  -4   0   43.70    3.80
  -2  -4   0   31.40    2.80
  -2  -4   0   41.40    4.10
  -2  -4   0   38.80    4.20
  -2  -4   0   33.60    5.50
   2   4   0   34.70    5.70
   2   4   0   36.90    3.00
   2   4   0   36.30    4.20
   2   4   0   34.30    3.10
   2   4   0   34.00    4.20
  -3  -4   0  965.50   17.30
  -3  -4   0  988.70   17.90
  -3  -4   0  956.10   18.80
  -3  -4   0  958.50   16.70
  -3  -4   0  970.00   19.40
  -3  -4   0  931.81   18.70
   3   4   0  955.10   25.70
   3   4   0  975.10   17.60
   3   4   0  933.01   18.60
   3   4   0  995.70   16.90
   3   4   0  980.80   18.70
  -4  -4   0    7.90    4.20
  -4  -4   0    7.20    3.10
  -4  -4   0    9.70    3.80
  -4  -4   0   11.70    2.80
   4   4   0   10.20    3.40
   4   4   0    1.90    5.40
   4   4   0   10.70    3.90
   4   4   0    5.60    2.60
   4   4   0    7.00    1.60
   4   4   0    2.80    2.40
  -5  -4   0   14.60    4.50
  -5  -4   0   12.90    3.70
  -5  -4   0   16.70    5.00
  -5  -4   0   13.70    5.10
   5   4   0   20.70    5.10
   5   4   0   27.90    7.50
   5   4   0   23.70    4.10
   5   4   0   17.40    2.40
   5   4   0   14.20    4.40
   5   4   0   15.30    4.20
  -6  -4   0  279.17   11.70
  -6  -4   0  250.67   12.50
  -6  -4   0  275.47   13.40
  -6  -4   0  281.37   13.00
  -6  -4   0  276.27    9.40
   6   4   0  259.27   13.00
   6   4   0  263.17    8.30
   6   4   0  265.17   10.20
   6   4   0  259.07   11.10
   6   4   0  283.67   17.20
  -7  -4   0  137.59   11.40
  -7  -4   0  155.68   10.40
  -7  -4   0  159.28   12.30
  -7  -4   0  139.89    7.90
  -7  -4   0  143.09    9.80
   7   4   0  137.99   10.60
   7   4   0  141.59   11.50
   7   4   0  162.08   17.00
   7   4   0  142.19    9.80
  -8  -4   0  107.89   11.10
  -8  -4   0  115.29   10.00
  -8  -4   0   97.99   10.90
  -8  -4   0  111.59   11.60
   8   4   0  119.29   16.30
   8   4   0  117.19   10.10
   8   4   0  116.69   10.00
  -9  -4   0    7.60    5.90
  -9  -4   0   17.40    7.80
  -9  -4   0    2.80    7.70
  -9  -4   0    5.80    5.80
   9   4   0   13.90    6.90
   9   4   0   21.20   10.80
   9   4   0    1.60    5.80
   9   4   0   10.80    6.50
 -10  -4   0   -4.00    7.80
 -10  -4   0   16.40    9.20
  10   4   0    8.40    6.80
  10   4   0    0.00    6.50
  10   4   0   12.60    8.20
   9  -5   0   30.40   10.70
   9  -5   0   34.50    9.50
  -9   5   0    8.10    6.90
   8  -5   0   46.10   10.00
   8  -5   0   74.69   10.40
  -8   5   0   47.00    8.30
  -8   5   0   44.30    9.80
  -8   5   0   63.89   11.40
   7  -5   0    3.80    9.40
   7  -5   0   -7.00    6.70
   7  -5   0    7.20    7.00
   7  -5   0   -1.50    5.40
   7  -5   0   -6.60    7.20
  -7   5   0   11.10    7.30
  -7   5   0   -5.80    6.80
  -7   5   0    2.50    5.10
   6  -5   0   16.90    8.40
   6  -5   0   26.70    6.50
   6  -5   0   15.90    9.70
   6  -5   0    4.00    6.20
   6  -5   0   16.30    5.70
  -6   5   0   13.10    6.40
  -6   5   0    6.00    4.70
  -6   5   0   13.00    6.60
   5  -5   0   68.99   12.00
   5  -5   0   65.49    8.30
   5  -5   0   58.59    7.30
   5  -5   0   60.99    7.60
   5  -5   0   47.60   10.00
  -5   5   0   67.19    8.50
  -5   5   0   59.09    8.10
  -5   5   0   74.59    7.30
   4  -5   0    0.80    2.70
   4  -5   0    9.70    6.90
   4  -5   0    4.50    6.80
   4  -5   0    0.40    4.90
   4  -5   0    0.80    4.60
   4  -5   0    8.30    5.00
  -4   5   0   -8.40    4.00
  -4   5   0    5.40    5.00
  -4   5   0    0.60    3.70
  -4   5   0    2.60    3.00
  -4   5   0    2.40    1.50
   3  -5   0   13.10    4.60
   3  -5   0   10.40    6.30
   3  -5   0   -2.10    4.30
   3  -5   0    5.50    2.50
   3  -5   0    5.90    4.20
  -3   5   0    6.10    3.50
  -3   5   0    2.30    4.10
  -3   5   0    2.50    3.30
  -3   5   0    1.60    3.60
   2  -5   0    2.90    3.00
   2  -5   0    9.70    4.20
   2  -5   0    5.90    4.20
   2  -5   0    1.00    3.30
   2  -5   0   11.30    6.00
  -2   5   0    5.80    3.90
  -2   5   0   -0.70    3.80
  -2   5   0   -3.70    5.10
  -2   5   0   -3.20    2.60
  -2   5   0    5.40    4.10
   1  -5   0    1.90    2.50
   1  -5   0    3.20    3.70
   1  -5   0    4.40    2.90
   1  -5   0    3.60    3.70
   1  -5   0   -0.60    5.10
  -1   5   0    1.80    3.40
  -1   5   0   -1.20    2.50
  -1   5   0    4.80    5.60
  -1   5   0    3.90    3.60
   0  -5   0   22.40    2.90
   0  -5   0   16.80    4.30
   0  -5   0   21.50    3.80
   0  -5   0   21.70    3.90
   0  -5   0   14.80    5.90
   0   5   0   23.30    4.20
   0   5   0    9.60    5.80
   0   5   0   13.10    3.00
   0   5   0   20.50    2.40
  -1  -5   0   22.40    1.90
  -1  -5   0   26.60    3.50
  -1  -5   0   16.90    4.20
  -1  -5   0   24.50    4.40
  -1  -5   0   22.80    3.10
  -1  -5   0   11.20    5.10
  -1  -5   0   26.60    3.10
   1   5   0   18.60    5.00
   1   5   0   19.70    4.10
   1   5   0   18.80    4.00
   1   5   0   24.00    3.00
   1   5   0   22.90    1.90
  -2  -5   0   42.10    6.40
  -2  -5   0   35.90    4.20
  -2  -5   0   47.90    3.60
  -2  -5   0   42.90    4.60
  -2  -5   0   36.60    4.10
  -2  -5   0   38.40    5.30
  -2  -5   0   39.80    3.00
   2   5   0   40.90    2.20
   2   5   0   37.60    6.60
   2   5   0   44.90    5.20
   2   5   0   39.40    3.70
   2   5   0   41.50    4.90
  -3  -5   0   38.30    4.10
  -3  -5   0   37.20    4.80
  -3  -5   0   40.40    3.20
  -3  -5   0   37.30    4.70
  -3  -5   0   31.70    5.20
  -3  -5   0   37.50    3.30
   3   5   0   34.70    3.30
   3   5   0   34.40    4.90
   3   5   0   33.70    3.80
   3   5   0   34.60    7.60
   3   5   0   30.10    4.20
  -4  -5   0  239.58    8.40
  -4  -5   0  215.78   10.20
  -4  -5   0  207.88   10.30
  -4  -5   0  195.08    9.20
   4   5   0  216.48    7.90
   4   5   0  222.28   14.90
   4   5   0  217.28    9.00
   4   5   0  228.78    8.50
   4   5   0  242.88   10.30
  -5  -5   0    3.50    4.90
  -5  -5   0    5.80    3.10
  -5  -5   0   11.40    4.70
  -5  -5   0    7.20    3.90
   5   5   0    9.70    4.00
   5   5   0    4.20    3.30
   5   5   0    5.30    6.70
   5   5   0    2.80    4.70
   5   5   0    4.70    3.10
  -6  -5   0   16.90    6.30
  -6  -5   0   25.30    5.90
  -6  -5   0   29.50    4.80
  -6  -5   0   25.10    6.40
   6   5   0   27.50    5.90
   6   5   0   28.40    6.00
   6   5   0   40.50   10.30
   6   5   0   29.70    5.50
   6   5   0   26.40    4.80
  -7  -5   0   19.10    6.00
  -7  -5   0    6.10    6.50
  -7  -5   0   24.30    4.60
  -7  -5   0   23.10    7.20
   7   5   0   22.10    9.70
   7   5   0   24.60    5.60
   7   5   0   25.60    5.50
   7   5   0   30.70    6.70
  -8  -5   0    6.40    6.90
  -8  -5   0    7.00    7.30
  -8  -5   0   -6.00    5.00
   8   5   0   -2.70    4.60
   8   5   0   -5.00    3.60
   8   5   0   -6.60    5.70
   8   5   0   -4.90    8.40
  -9  -5   0    8.00    8.10
  -9  -5   0   11.90    6.80
  -9  -5   0   14.70    8.10
   9   5   0    2.40   10.00
   9   5   0   10.10    7.30
   9   5   0   18.00    5.50
 -10  -5   0   23.40   10.10
 -10  -5   0   17.80    9.20
  10   5   0    5.90    7.40
  10   5   0    6.80    8.10
   8  -6   0   -1.90    5.30
   8  -6   0   17.00    9.90
  -8   6   0   18.40    9.10
  -8   6   0   22.60    9.70
   7  -6   0   11.30    9.00
   7  -6   0   14.00    6.10
   7  -6   0   23.40    9.40
   7  -6   0    8.70    6.90
   7  -6   0    2.70    7.80
  -7   6   0   14.70    6.00
  -7   6   0   11.80    6.30
  -7   6   0   24.40    8.60
   6  -6   0    0.20    4.70
   6  -6   0   10.80    5.10
   6  -6   0   16.20    7.50
   6  -6   0   19.80    9.60
   6  -6   0    8.10    7.40
  -6   6   0    6.60    5.10
  -6   6   0    8.00    6.80
  -6   6   0    0.70    4.70
   5  -6   0   55.69   11.60
   5  -6   0   50.99    7.90
   5  -6   0   73.29    9.90
   5  -6   0   53.29    8.40
   5  -6   0   50.39   11.20
  -5   6   0   66.59    7.40
  -5   6   0   68.39    9.10
  -5   6   0   63.39    8.40
  -5   6   0   64.19    7.30
   4  -6   0   86.19   12.40
   4  -6   0   92.69   12.60
   4  -6   0   77.49    9.00
   4  -6   0   98.79    9.10
   4  -6   0   96.79    9.30
  -4   6   0  104.79    8.80
  -4   6   0   89.59    8.60
  -4   6   0   87.49    9.10
  -4   6   0   90.39    7.60
   3  -6   0    1.80    3.20
   3  -6   0    2.40    6.80
   3  -6   0    3.50    3.50
   3  -6   0    0.50    5.60
   3  -6   0    0.60    5.00
   3  -6   0    0.80    3.50
  -3   6   0   -4.70    4.30
  -3   6   0    0.30    5.20
  -3   6   0    6.70    5.00
  -3   6   0   -3.50    4.80
  -3   6   0    3.60    3.90
  -3   6   0   -0.20    3.60
   2  -6   0   12.00    3.50
   2  -6   0    7.60    4.00
   2  -6   0   11.80    5.40
   2  -6   0    7.70    5.00
   2  -6   0    3.30    4.70
  -2   6   0    1.20    4.60
  -2   6   0    5.10    3.90
  -2   6   0   13.30    4.90
  -2   6   0    9.10    5.70
  -2   6   0    5.00    3.50
   1  -6   0   19.20    5.30
   1  -6   0    3.80    4.10
   1  -6   0    6.80    3.20
   1  -6   0   14.70    6.30
   1  -6   0   15.50    3.90
  -1   6   0   12.90    7.00
  -1   6   0   16.60    3.30
  -1   6   0   11.20    3.60
  -1   6   0   14.30    4.70
   0  -6   0   52.99    8.70
   0  -6   0   62.99    6.60
   0  -6   0   71.09    6.10
   0  -6   0   88.19    6.80
   0  -6   0   71.09    4.40
   0   6   0   67.79    9.90
   0   6   0   70.49    3.90
   0   6   0   72.29    6.60
   0   6   0   64.59    6.30
  -1  -6   0   17.10    3.20
  -1  -6   0   13.50    4.40
  -1  -6   0   13.60    2.90
  -1  -6   0   15.90    2.10
  -1  -6   0   17.50    4.80
  -1  -6   0   17.40    3.70
  -1  -6   0    2.50    5.40
   1   6   0   18.80    4.50
   1   6   0   13.20    3.40
   1   6   0   14.10    4.40
   1   6   0   18.70    2.00
   1   6   0   18.80    6.90
  -2  -6   0   70.49    6.70
  -2  -6   0   73.09    6.60
  -2  -6   0   62.99    6.70
  -2  -6   0   72.69    5.70
  -2  -6   0   64.69    3.90
  -2  -6   0   67.69    7.90
  -2  -6   0   72.79    5.20
   2   6   0   56.19    8.40
   2   6   0   63.79    6.30
   2   6   0   76.59    6.70
   2   6   0   65.59    2.40
   2   6   0   68.49    4.60
  -3  -6   0  314.17   11.20
  -3  -6   0  306.87    9.90
  -3  -6   0  319.87   14.80
  -3  -6   0  295.07    8.00
  -3  -6   0  295.07    7.20
  -3  -6   0  307.17   11.20
  -3  -6   0  306.37   12.30
   3   6   0  297.37   11.30
   3   6   0  301.87   11.70
   3   6   0  296.87    8.80
   3   6   0  300.27   17.00
  -4  -6   0   37.40    6.30
  -4  -6   0   41.20    5.40
  -4  -6   0   44.30    6.20
  -4  -6   0   43.20    5.20
   4   6   0   45.10    5.00
   4   6   0   34.10    8.90
   4   6   0   42.60    6.10
   4   6   0   42.40    3.90
   4   6   0   35.90    5.20
  -5  -6   0  110.19    9.40
  -5  -6   0  116.19    8.60
  -5  -6   0  109.29    6.60
  -5  -6   0  120.69   10.00
   5   6   0  109.29    7.60
   5   6   0  118.99    9.50
   5   6   0   78.19   12.00
   5   6   0   98.39    8.60
  -6  -6   0    1.80    3.30
  -6  -6   0   -6.40    5.50
  -6  -6   0   -4.20    5.20
  -6  -6   0   -4.30    4.50
   6   6   0   -1.50    5.00
   6   6   0    4.40    5.90
   6   6   0   -1.00    3.40
   6   6   0   12.40    5.70
  -7  -6   0   35.70    7.30
  -7  -6   0   33.10    6.80
  -7  -6   0   33.80    8.00
   7   6   0   19.30    8.20
   7   6   0   31.70    7.40
   7   6   0   25.60    5.50
   7   6   0   21.40    6.90
  -8  -6   0   51.69    9.70
  -8  -6   0   40.20    8.30
  -8  -6   0   36.40    8.80
   8   6   0   35.00    6.80
   8   6   0   41.80   12.10
   8   6   0   40.90    8.50
  -9  -6   0  132.49   13.90
  -9  -6   0  133.39   13.70
  -9  -6   0  144.99   13.20
   9   6   0  127.29   12.70
   9   6   0  147.79   13.60
 -10  -6   0   28.60   10.40
 -10  -6   0   13.50    9.90
  10   6   0   16.70    6.60
  10   6   0   -2.50    7.70
   8  -7   0   36.30   11.30
   8  -7   0   31.90   11.50
   7  -7   0    2.80    7.80
   7  -7   0   17.10    9.30
   7  -7   0   14.50    9.20
  -7   7   0   14.10    8.50
  -7   7   0   19.00    8.70
   6  -7   0   83.19   10.20
   6  -7   0   81.39   10.40
   6  -7   0   88.89   15.10
   6  -7   0   79.19   10.40
   6  -7   0   80.79   14.80
  -6   7   0   77.39    9.60
  -6   7   0   72.99    8.50
  -6   7   0   89.99   10.70
   5  -7   0   86.19   12.90
   5  -7   0   78.89    9.00
   5  -7   0   50.59   12.00
   5  -7   0   48.90    8.80
   5  -7   0   61.89   10.00
  -5   7   0   76.69    9.30
  -5   7   0   62.59    9.80
  -5   7   0   50.49    7.00
  -5   7   0   58.79    7.50
   4  -7   0   35.10    7.80
   4  -7   0   34.70    8.10
   4  -7   0   34.10    8.40
   4  -7   0   39.60    7.70
   4  -7   0   46.10   10.30
  -4   7   0   43.20    6.20
  -4   7   0   40.20    7.90
  -4   7   0   40.60    7.50
  -4   7   0   47.80    7.10
   3  -7   0   21.70    6.90
   3  -7   0   32.00    7.20
   3  -7   0   34.80    8.70
   3  -7   0   24.00    5.00
   3  -7   0   35.20    6.70
   3  -7   0   20.00    9.00
  -3   7   0   24.40    5.60
  -3   7   0   21.90    5.20
  -3   7   0   26.10    5.30
  -3   7   0   22.80    6.50
  -3   7   0   18.30    6.00
  -3   7   0   27.50    9.80
   2  -7   0  305.57   13.70
   2  -7   0  315.27   17.80
   2  -7   0  293.27   11.90
   2  -7   0  294.37   10.90
   2  -7   0  305.27   13.80
  -2   7   0  295.27   17.80
  -2   7   0  294.67   12.40
  -2   7   0  290.17   12.40
  -2   7   0  297.37   13.80
  -2   7   0  286.47   10.30
   1  -7   0   56.79    7.00
   1  -7   0   59.99    6.40
   1  -7   0   58.69    7.40
   1  -7   0   61.39    5.70
   1  -7   0   72.79   11.00
  -1   7   0   67.99   11.10
  -1   7   0   60.89    5.10
  -1   7   0   53.39    7.10
  -1   7   0   47.80    5.90
   0  -7   0    5.80    4.50
   0  -7   0    3.10    4.90
   0  -7   0    2.90    7.20
   0  -7   0    4.70    2.90
   0  -7   0   10.00    4.40
   0   7   0    9.20    2.40
   0   7   0    8.40    4.90
   0   7   0   10.30    7.70
   0   7   0   -0.80    4.50
  -1  -7   0  143.99    8.40
  -1  -7   0  139.99    9.30
  -1  -7   0  136.79    4.80
  -1  -7   0  143.89    8.80
  -1  -7   0  147.59   13.20
  -1  -7   0  140.89    6.50
  -1  -7   0  156.68    9.90
   1   7   0  149.88   14.30
   1   7   0  151.08    9.30
   1   7   0  149.99    9.40
  -2  -7   0  105.49    6.20
  -2  -7   0  113.89    7.10
  -2  -7   0  111.39    9.20
  -2  -7   0   89.09    8.00
  -2  -7   0  135.99    9.70
  -2  -7   0  102.39   10.50
   2   7   0  122.99    7.80
   2   7   0  110.59   13.10
   2   7   0  123.29    6.80
   2   7   0  116.89    8.90
  -3  -7   0   32.30    3.60
  -3  -7   0   33.30    5.00
  -3  -7   0   32.70    5.60
  -3  -7   0   32.50    5.80
  -3  -7   0   29.40    7.30
  -3  -7   0   44.50    5.90
   3   7   0   37.50    4.20
   3   7   0   38.90    8.30
   3   7   0   37.70    6.50
   3   7   0   39.60    6.40
  -4  -7   0   49.40    6.30
  -4  -7   0   43.60    7.10
  -4  -7   0   38.90    6.50
  -4  -7   0   39.60    5.20
   4   7   0   57.49    5.20
   4   7   0   39.00    9.90
   4   7   0   48.50    7.10
   4   7   0   43.50    5.90
  -5  -7   0   96.19    8.40
  -5  -7   0  119.89   10.30
  -5  -7   0  106.49    7.20
   5   7   0  108.99    8.60
   5   7   0   97.59    8.40
   5   7   0  104.29   14.30
   5   7   0  114.69    9.60
  -6  -7   0    2.70    3.50
  -6  -7   0   -7.20    5.30
  -6  -7   0   12.00    6.50
   6   7   0   -3.80    3.60
   6   7   0    1.40    8.10
   6   7   0   -3.80    5.40
  -7  -7   0   61.89    8.50
  -7  -7   0   56.39    9.10
   7   7   0   64.99    8.20
   7   7   0   55.89   11.60
   7   7   0   62.39    9.20
  -8  -7   0   69.99   10.20
  -8  -7   0   57.59   10.50
  -8  -7   0   59.29   10.70
   8   7   0   39.20    9.20
   8   7   0   51.09    9.40
   8   7   0   34.20   12.70
  -9  -7   0   61.19   10.20
  -9  -7   0   55.69   11.40
  -9  -7   0   60.99   12.00
   9   7   0   53.39   10.20
   9   7   0   37.90    9.20
   7  -8   0   23.50   10.30
   7  -8   0   25.20   10.00
   7  -8   0    5.50   10.00
  -7   8   0   -3.30    7.80
  -7   8   0   -9.00    8.30
   6  -8   0    1.40    8.10
   6  -8   0    9.10    9.10
   6  -8   0    9.00    8.60
  -6   8   0   -5.40    7.70
  -6   8   0   15.50    7.60
   5  -8   0   -8.60    5.00
   5  -8   0   -3.00    8.10
   5  -8   0    6.00    7.90
   5  -8   0    8.60    9.80
   5  -8   0   -1.30    6.70
  -5   8   0    2.80    5.10
  -5   8   0   10.00    6.10
  -5   8   0    1.90    4.80
  -5   8   0    7.40    6.60
   4  -8   0   36.30   10.30
   4  -8   0   23.70    7.20
   4  -8   0   39.10    9.00
   4  -8   0   39.00    9.10
   4  -8   0   32.70    9.10
  -4   8   0   24.30    5.60
  -4   8   0   34.60    8.40
  -4   8   0   30.10    6.20
  -4   8   0   24.60    7.40
   3  -8   0   20.50    8.30
   3  -8   0   29.30    8.10
   3  -8   0   22.20    7.60
   3  -8   0   34.30    7.00
   3  -8   0   48.10   11.50
  -3   8   0   28.90    5.80
  -3   8   0   38.70    6.50
  -3   8   0   13.60    6.90
  -3   8   0   34.40   10.70
  -3   8   0   26.60    6.30
  -3   8   0   32.90    6.00
   2  -8   0   57.79    8.60
   2  -8   0   58.99    6.80
   2  -8   0   46.50   11.30
   2  -8   0   63.49    9.80
   2  -8   0   47.20    6.60
   2  -8   0   42.20    8.10
  -2   8   0   51.99    7.80
  -2   8   0   52.29    5.70
  -2   8   0   46.00   11.80
  -2   8   0   47.00    8.00
  -2   8   0   39.80    7.90
   1  -8   0    1.30    4.40
   1  -8   0   -2.90    5.20
   1  -8   0   -2.00    3.90
   1  -8   0    1.50    7.40
   1  -8   0   -5.00    3.10
  -1   8   0   -8.40    4.80
  -1   8   0    0.40    5.10
  -1   8   0    2.10    5.80
   0  -8   0   -2.90    3.00
   0  -8   0  -14.50    6.30
   0  -8   0    2.30    2.60
   0  -8   0   -3.40    3.50
   0  -8   0    6.60    4.80
   0   8   0   -3.90    7.10
   0   8   0    0.60    3.50
   0   8   0   -4.70    5.00
  -1  -8   0    3.30    4.10
  -1  -8   0    1.20    4.70
  -1  -8   0    9.10    7.60
  -1  -8   0    0.90    5.20
  -1  -8   0    7.10    5.40
   1   8   0   11.70    8.50
   1   8   0   -1.50    5.20
   1   8   0    8.60    5.30
  -2  -8   0    9.60    5.60
  -2  -8   0    3.20    6.80
  -2  -8   0    4.30    3.60
  -2  -8   0    6.90    3.70
  -2  -8   0    3.70    3.70
   2   8   0   12.10    8.80
   2   8   0    7.50    5.40
   2   8   0    3.90    5.10
   2   8   0    1.80    3.70
  -3  -8   0  100.29    7.90
  -3  -8   0  103.39    6.10
  -3  -8   0  104.19    9.20
  -3  -8   0   92.69    7.90
  -3  -8   0   94.59   11.60
  -3  -8   0   89.99    8.70
   3   8   0   65.79   12.20
   3   8   0  100.59    9.20
   3   8   0  116.09    9.70
  -4  -8   0    1.80    3.90
  -4  -8   0    7.90    5.00
  -4  -8   0    3.10    5.50
  -4  -8   0    5.40    5.30
   4   8   0    3.80    8.50
   4   8   0    5.70    5.50
   4   8   0    8.40    5.70
  -5  -8   0   25.70    5.00
  -5  -8   0   11.60    6.20
  -5  -8   0   10.50    6.40
   5   8   0   28.20    6.80
   5   8   0   29.20   10.80
   5   8   0   22.00    5.70
  -6  -8   0   13.80    7.00
  -6  -8   0   -5.40    6.60
   6   8   0    0.10    8.90
   6   8   0   10.50    5.10
   6   8   0    0.20    5.80
  -7  -8   0    7.10    7.00
  -7  -8   0   17.80    8.30
   7   8   0    8.30    7.70
   7   8   0   21.00    5.80
   7   8   0    5.10    6.90
  -8  -8   0    1.00    8.70
  -8  -8   0   -5.80    6.50
   8   8   0   -2.90    4.80
   8   8   0   -0.20    7.10
  -9  -8   0   32.40   10.90
  -9  -8   0   38.30    9.90
   9   8   0   28.10    9.50
   9   8   0   33.80    9.40
   6  -9   0    8.10   10.60
   6  -9   0   17.10    9.90
   6  -9   0   17.50    9.20
  -6   9   0    2.40    9.00
   5  -9   0   62.99   13.40
   5  -9   0   60.59   11.80
   5  -9   0   54.39   11.20
   5  -9   0   56.19    8.90
  -5   9   0   56.59    9.70
  -5   9   0   45.70    8.80
   4  -9   0   14.60    8.50
   4  -9   0    1.50    8.20
   4  -9   0   16.60    8.90
   4  -9   0    5.00   10.20
   4  -9   0   -8.20    6.00
  -4   9   0    0.40    6.50
  -4   9   0   -2.30    7.20
   3  -9   0   23.50    8.30
   3  -9   0   14.30    6.30
   3  -9   0    4.10    7.00
   3  -9   0   19.60   10.30
   3  -9   0    8.90    5.50
  -3   9   0    7.40    9.90
  -3   9   0    3.30    6.60
  -3   9   0   -0.20    6.70
  -3   9   0   10.00    5.30
  -3   9   0   14.70    7.80
   2  -9   0   87.49   10.90
   2  -9   0   87.19    9.70
   2  -9   0   86.49   14.00
   2  -9   0   88.89    8.40
   2  -9   0   96.89   11.70
   2  -9   0   71.89    7.70
  -2   9   0   82.79    8.70
  -2   9   0   85.29   14.90
  -2   9   0   92.49    9.50
  -2   9   0   65.69    8.50
   1  -9   0   20.20    7.30
   1  -9   0   15.00    5.10
   1  -9   0   13.70    7.00
   1  -9   0   12.90    5.50
   1  -9   0   12.20    5.20
  -1   9   0    2.90    6.10
  -1   9   0    7.00    6.50
  -1   9   0  -13.80    7.90
   0  -9   0   22.80    7.00
   0  -9   0    8.60    6.70
   0  -9   0   31.10   10.00
   0  -9   0   20.30    6.50
   0  -9   0   15.10    5.90
   0   9   0   33.60    7.30
   0   9   0   28.70   10.80
   0   9   0   17.90    6.60
  -1  -9   0   79.29   12.80
  -1  -9   0   78.39    8.10
  -1  -9   0   78.59    9.40
  -1  -9   0  102.79    8.70
  -1  -9   0   97.99   10.10
   1   9   0   90.39    9.60
   1   9   0   74.49    9.00
   1   9   0   83.59   12.80
  -2  -9   0  100.79    7.70
  -2  -9   0  107.69   10.60
  -2  -9   0  110.79   14.00
  -2  -9   0   99.29    9.90
   2   9   0   94.19    8.50
   2   9   0   95.69   15.00
   2   9   0   91.89    8.80
  -3  -9   0    1.10    4.60
  -3  -9   0    3.60    4.80
  -3  -9   0    3.80    5.80
  -3  -9   0   11.40    6.20
  -3  -9   0   12.60    7.90
   3   9   0   14.20    7.20
   3   9   0    3.80    5.90
   3   9   0    7.60    6.00
  -4  -9   0    5.00    5.70
  -4  -9   0    5.30    5.50
  -4  -9   0    6.80    4.60
  -4  -9   0   -7.50    5.60
   4   9   0   22.60   11.00
   4   9   0   12.80    6.60
   4   9   0    3.20    6.10
  -5  -9   0    7.40    5.60
  -5  -9   0    8.90    6.60
  -5  -9   0   14.50    4.90
  -5  -9   0    7.40    7.10
   5   9   0    7.60    6.60
   5   9   0    4.50    6.80
   5   9   0   13.70    7.30
  -6  -9   0   -4.30    7.10
  -6  -9   0   -7.90    6.80
   6   9   0  -10.40    6.40
   6   9   0    3.80    6.80
   6   9   0   -7.20    6.60
  -7  -9   0   50.79   10.60
  -7  -9   0   75.69   11.60
   7   9   0   60.59    8.90
   7   9   0   93.99   12.00
  -8  -9   0   56.39   10.70
  -8  -9   0   67.59   12.20
   8   9   0   68.29   11.30
   8   9   0   73.39   11.40
   5 -10   0    6.70   10.30
   5 -10   0   12.20   10.10
   5 -10   0   20.50    9.20
  -5  10   0   20.20    7.70
  -5  10   0    4.30    8.20
   4 -10   0    3.80    9.60
   4 -10   0   11.30    9.70
   4 -10   0    1.20    7.10
  -4  10   0    3.40    7.60
  -4  10   0   10.70    8.70
   3 -10   0   -2.10    5.80
   3 -10   0    9.60    6.00
   3 -10   0    2.20    8.90
  -3  10   0    4.00    7.20
  -3  10   0   -6.00    9.60
  -3  10   0  -10.00    7.30
   2 -10   0   48.60    9.60
   2 -10   0   33.10   11.80
   2 -10   0   14.20    8.90
  -2  10   0   35.30    9.00
  -2  10   0    5.70   10.80
  -2  10   0   31.40    8.70
  -2  10   0   24.80    8.70
   1 -10   0   30.30    6.80
   1 -10   0   30.10   11.50
   1 -10   0   22.30    7.80
   1 -10   0   33.50    7.50
  -1  10   0   23.00    7.80
  -1  10   0   28.70   11.50
  -1  10   0   28.90    8.40
   0 -10   0    7.80    7.30
   0 -10   0   14.10    6.30
   0 -10   0   10.90    6.80
   0 -10   0    3.70    9.10
   0 -10   0    4.40    6.10
   0  10   0   -3.00    9.30
   0  10   0    7.90    4.90
   0  10   0    3.60    7.00
  -1 -10   0  261.37   14.30
  -1 -10   0  288.57   16.20
  -1 -10   0  251.47   20.40
  -1 -10   0  275.27   13.20
   1  10   0  273.17   23.00
   1  10   0  273.37   15.20
  -2 -10   0  125.69    5.10
  -2 -10   0  120.09   11.30
  -2 -10   0  136.19   16.40
  -2 -10   0  121.19   12.10
   2  10   0  144.79   10.90
   2  10   0  113.19   16.90
   2  10   0  130.99   10.50
  -3 -10   0    2.10    6.10
  -3 -10   0    5.70    5.30
  -3 -10   0   -3.50    6.30
  -3 -10   0   -5.40    5.50
  -3 -10   0   -5.80    5.00
   3  10   0    0.70    4.90
   3  10   0    0.70    9.50
   3  10   0   -1.40    4.80
  -4 -10   0   23.30    6.90
  -4 -10   0   31.70    7.10
  -4 -10   0   -1.10    6.80
  -4 -10   0   14.10    5.30
   4  10   0   14.90    7.60
   4  10   0   16.60   11.20
   4  10   0   23.10    8.00
  -5 -10   0   60.69    7.90
  -5 -10   0   54.49   10.40
  -5 -10   0   88.79   10.50
   5  10   0   57.79    9.60
   5  10   0   43.40   14.10
   5  10   0   53.79    9.90
  -6 -10   0   46.30    9.90
  -6 -10   0   49.60   10.20
   6  10   0   32.10    9.70
   6  10   0   65.99   10.30
  -7 -10   0   -0.50    8.20
  -7 -10   0   22.10    9.30
   7  10   0   -1.00    5.20
   7  10   0   13.30    7.10
  -8 -10   0    9.80    8.60
  -8 -10   0  -11.70    9.10
   8  10   0    8.50    8.90
   8  10   0   -5.70    8.20
   4 -11   0    0.90   10.00
   4 -11   0   19.80   11.50
  -4  11   0   27.40    8.30
  -4  11   0   17.80    9.10
   3 -11   0   10.30    7.10
   3 -11   0    3.50    9.90
  -3  11   0   -4.50    8.30
  -3  11   0   -3.60    7.70
   2 -11   0   21.70    8.80
   2 -11   0   33.30   10.90
   2 -11   0   34.80   10.30
  -2  11   0   26.50    9.00
  -2  11   0   37.30    9.30
  -2  11   0   26.60    9.90
   1 -11   0   83.59   11.40
   1 -11   0   67.19   11.70
   1 -11   0   88.99   11.60
  -1  11   0   81.09   11.30
  -1  11   0   70.69   15.90
  -1  11   0   67.69    9.20
   0 -11   0   -0.10    6.80
   0 -11   0    4.50    7.50
   0 -11   0   13.60    7.40
   0 -11   0   11.20    6.30
   0  11   0    2.20   11.10
   0  11   0   -4.20    7.30
   0  11   0   -1.10    7.00
  -1 -11   0    0.90    6.80
  -1 -11   0   -4.60    6.20
  -1 -11   0    1.80    5.10
  -1 -11   0    0.50    2.50
   1  11   0   -3.00   10.10
   1  11   0   -2.00    5.20
   1  11   0    4.80    7.30
  -2 -11   0   -1.20    7.00
  -2 -11   0   -8.80    6.70
  -2 -11   0  -10.80    5.10
  -2 -11   0  -11.80    8.10
   2  11   0   -4.30   10.70
   2  11   0   -6.70    6.70
   2  11   0   -2.20    5.00
  -3 -11   0   -3.60    5.30
  -3 -11   0  -10.40    6.10
  -3 -11   0    2.90    9.10
  -3 -11   0   -9.30    6.80
   3  11   0    1.40    7.10
   3  11   0   -5.90    9.80
   3  11   0   -3.10    5.10
  -4 -11   0    8.80    7.90
  -4 -11   0   12.20    5.70
  -4 -11   0    1.80    6.70
   4  11   0   16.90    8.00
   4  11   0   10.30    8.20
  -5 -11   0   -4.10    5.90
  -5 -11   0  -10.30    7.40
  -5 -11   0    7.20    7.20
   5  11   0    0.70    7.30
   5  11   0    7.90    8.40
  -6 -11   0    1.50    8.10
  -6 -11   0    1.80    8.20
   6  11   0   15.70    8.40
   6  11   0  -14.60    7.70
  -7 -11   0   -4.80    8.90
  -7 -11   0    3.10    6.80
   7  11   0    6.10    9.30
   7  11   0   12.80    9.30
   2 -12   0    8.30    7.30
   2 -12   0   13.80    8.40
   2 -12   0   -2.10   10.20
  -2  12   0   12.20   10.00
  -2  12   0    3.50    8.80
  -2  12   0   -4.10    8.30
   1 -12   0   -0.30    7.60
   1 -12   0   -0.90    9.00
   1 -12   0   12.80   10.20
  -1  12   0   -9.80    8.40
  -1  12   0   -1.70    8.30
  -1  12   0   10.50    9.00
   0 -12   0   29.80    9.50
   0 -12   0   15.10    9.50
   0 -12   0   14.90    3.20
   0  12   0   10.50    8.80
   0  12   0   13.20    7.00
  -1 -12   0    4.40    7.70
  -1 -12   0    0.70    2.70
  -1 -12   0    4.00    8.60
   1  12   0   -0.40    5.50
   1  12   0   -8.00    8.20
  -2 -12   0   10.90    8.40
  -2 -12   0   -9.00    5.90
  -2 -12   0   10.50    8.00
   2  12   0    6.50    8.60
   2  12   0   -9.40    8.30
  -3 -12   0   33.00    9.10
  -3 -12   0   27.80    9.60
  -3 -12   0   23.00    7.10
   3  12   0   48.10   10.70
   3  12   0   44.10   10.00
  -4 -12   0    6.80    9.10
  -4 -12   0    3.00    7.50
   4  12   0   -0.70    7.80
   4  12   0   -0.30    6.20
  -5 -12   0   -7.10    6.60
  -5 -12   0  -12.90    8.30
   5  12   0   -1.90    5.60
   5  12   0    6.40    7.30
   5  12  -1   -0.80    8.20
   5  12  -1  -15.50    8.90
  -5 -12   1    7.40    7.10
  -5 -12   1   10.20    9.80
   4  12  -1    6.30    8.10
   4  12  -1   -1.50    8.80
  -4 -12   1   -0.70    8.80
  -4 -12   1   12.80    7.90
   3  12  -1   17.00    9.00
   3  12  -1    1.50    8.50
  -3 -12   1    9.30    6.00
  -3 -12   1   22.60    9.80
   2  12  -1   38.50   10.20
   2  12  -1   17.00    8.90
  -2 -12   1   17.30    7.20
  -2 -12   1   46.40   10.90
  -2 -12   1   25.20    9.10
   1  12  -1   -1.90    8.40
   1  12  -1    5.20    8.60
  -1 -12   1   -3.90    7.30
  -1 -12   1    2.90    2.90
  -1 -12   1   -7.70    7.80
   0  12  -1   16.00    8.90
   0  12  -1   37.80   10.40
   0 -12   1   12.90    9.50
   0 -12   1   27.00    9.50
  -1  12  -1   -8.40    9.00
  -1  12  -1  -10.50    7.70
  -1  12  -1   -9.30    8.20
   1 -12   1   -5.10    9.50
   1 -12   1   -6.30    7.30
   1 -12   1   19.50    9.70
  -2  12  -1   -8.50    8.00
  -2  12  -1    6.70    8.90
  -2  12  -1   19.60   11.40
   2 -12   1   13.80   11.10
   2 -12   1   -3.70    7.70
   2 -12   1    1.10    9.20
   6  11  -1   31.00   10.20
   6  11  -1   44.10   11.10
  -6 -11   1   19.30    9.40
  -6 -11   1   26.10   10.30
   5  11  -1   23.80    9.40
   5  11  -1   42.20   10.60
  -5 -11   1   45.50    9.70
  -5 -11   1   25.60    9.60
  -5 -11   1   21.00    7.60
   4  11  -1   15.00    8.30
   4  11  -1   16.20    6.60
  -4 -11   1    6.10    8.30
  -4 -11   1   -2.70    6.30
   3  11  -1   72.69   10.80
   3  11  -1   75.29   18.60
   3  11  -1   93.69   11.90
  -3 -11   1   67.09    8.40
  -3 -11   1   94.49   11.10
  -3 -11   1   61.09   11.00
  -3 -11   1  111.99   15.90
   2  11  -1   32.60    8.80
   2  11  -1   24.70   13.40
   2  11  -1   17.10    6.30
  -2 -11   1   17.80   10.60
  -2 -11   1   22.30    3.30
  -2 -11   1   -0.90    5.70
  -2 -11   1   10.90    7.60
  -2 -11   1   12.60    8.20
   1  11  -1   11.60   11.30
   1  11  -1    2.90    5.50
   1  11  -1   -4.70    7.30
  -1 -11   1   -3.00    5.00
  -1 -11   1    8.70   10.00
  -1 -11   1    2.10    7.20
   0  11  -1   14.40    8.10
   0  11  -1   23.00   12.30
   0  11  -1   20.30    6.50
   0 -11   1    9.00    6.60
   0 -11   1   16.40    7.90
   0 -11   1   15.80    8.30
   0 -11   1   20.90    9.00
   0 -11   1   21.60    7.40
  -1  11  -1   61.09   10.50
  -1  11  -1   44.10   10.30
   1 -11   1   69.19   11.70
   1 -11   1   68.19    9.80
   1 -11   1   71.89   10.80
   1 -11   1   63.89   10.40
  -2  11  -1   30.20    7.40
  -2  11  -1   22.60    8.70
  -2  11  -1   11.20    9.40
   2 -11   1    9.70   10.30
   2 -11   1    9.80    9.20
  -3  11  -1   15.10    8.90
  -3  11  -1   31.60    9.20
  -3  11  -1   24.30    9.90
   3 -11   1   29.30   11.30
   3 -11   1   12.10    7.70
  -4  11  -1   43.10   11.50
  -4  11  -1   51.19   10.60
   4 -11   1   28.70   11.70
   4 -11   1   -0.30   10.60
   7  10  -1   39.90   10.50
   7  10  -1   61.29   11.40
  -7 -10   1   47.20    9.30
  -7 -10   1   28.20    9.80
   6  10  -1    2.50    7.90
   6  10  -1   15.90    6.70
  -6 -10   1    2.30    7.90
  -6 -10   1   14.50    8.40
   5  10  -1   26.30   12.80
   5  10  -1    1.60    5.30
   5  10  -1    1.90    7.60
  -5 -10   1    5.50    6.00
  -5 -10   1  -11.90    6.30
  -5 -10   1    2.20    6.60
   4  10  -1   -8.00    6.50
   4  10  -1    0.10    6.50
   4  10  -1   -5.50    6.60
  -4 -10   1   -0.80    5.90
  -4 -10   1   -5.60    5.30
  -4 -10   1   -3.50    6.90
   3  10  -1   13.20    5.60
   3  10  -1   -1.40    9.70
   3  10  -1   12.60    5.70
  -3 -10   1   14.90    5.30
  -3 -10   1   12.50    9.00
  -3 -10   1   16.00    8.00
  -3 -10   1   14.90    7.00
   2  10  -1  113.69   17.00
   2  10  -1   99.69    9.70
   2  10  -1   83.29    9.20
  -2 -10   1   83.59   13.30
  -2 -10   1   83.29   10.40
  -2 -10   1   87.29   10.80
   1  10  -1  216.88   14.10
   1  10  -1  199.08   21.00
   1  10  -1  220.78   14.50
  -1 -10   1  211.88   18.80
  -1 -10   1  183.88   14.10
  -1 -10   1  184.18   11.30
  -1 -10   1  232.08   14.30
  -1 -10   1  211.48   13.20
   0  10  -1   11.90    7.20
   0  10  -1   -0.50    6.60
   0  10  -1   11.10    9.90
   0 -10   1    6.40    7.20
   0 -10   1    0.80    6.70
   0 -10   1    9.70    6.10
   0 -10   1    0.10    5.60
   0 -10   1    5.50    9.10
  -1  10  -1   -1.30    4.60
  -1  10  -1    8.30    5.60
  -1  10  -1   -2.70    6.00
   1 -10   1    4.10    6.00
   1 -10   1    2.50    5.40
   1 -10   1    1.00    6.60
   1 -10   1    1.90    8.80
  -2  10  -1   21.50   11.70
  -2  10  -1    8.40    7.70
  -2  10  -1   13.00    5.80
  -2  10  -1    8.00    6.20
   2 -10   1   24.20    9.00
   2 -10   1   13.90    6.30
   2 -10   1   -3.40    9.40
   2 -10   1   19.10    6.70
  -3  10  -1    4.90    8.10
  -3  10  -1   10.60    7.60
  -3  10  -1    6.50    6.90
  -3  10  -1   18.40   11.30
   3 -10   1    4.60    9.00
   3 -10   1   24.30    9.70
  -4  10  -1   31.00    8.00
  -4  10  -1   44.50    9.40
   4 -10   1   52.39    9.60
   4 -10   1   30.10   11.20
   4 -10   1   35.40   11.30
  -5  10  -1   92.09   11.40
  -5  10  -1   85.99   13.10
   5 -10   1   80.79   11.90
   5 -10   1   80.39   11.80
   5 -10   1   84.09   12.10
   8   9  -1    5.00    6.00
   8   9  -1   13.70    9.20
  -8  -9   1   10.10    8.20
  -8  -9   1    3.90    9.50
   7   9  -1   40.60   10.00
   7   9  -1   45.50    8.20
  -7  -9   1   48.30    9.70
  -7  -9   1   45.30    8.50
   6   9  -1    8.40    5.60
   6   9  -1  -11.60    4.00
   6   9  -1    4.50   10.70
  -6  -9   1    4.70    5.30
  -6  -9   1    6.90    7.70
   5   9  -1    8.60    9.80
   5   9  -1    0.10    6.40
   5   9  -1    0.10    4.80
  -5  -9   1    2.80    6.80
  -5  -9   1    2.30    5.40
  -5  -9   1   -2.60    6.10
   4   9  -1    4.00    6.20
   4   9  -1    5.90    4.60
   4   9  -1    4.90    9.20
  -4  -9   1    6.60    5.40
  -4  -9   1   -2.80    5.30
  -4  -9   1   -3.10    3.60
  -4  -9   1    7.50    6.70
   3   9  -1   57.49   13.10
   3   9  -1   80.59    9.50
   3   9  -1   77.89    9.60
  -3  -9   1   68.59    4.00
  -3  -9   1   93.59   12.40
  -3  -9   1   59.99    9.20
  -3  -9   1   72.29    7.70
  -3  -9   1   69.09    8.50
  -3  -9   1   75.19    7.30
   2   9  -1   64.59   12.80
   2   9  -1   55.99    8.60
   2   9  -1   50.49    8.20
  -2  -9   1   67.69    6.60
  -2  -9   1   53.39    8.50
  -2  -9   1   50.19    7.80
  -2  -9   1   50.09    8.40
  -2  -9   1   54.49    9.60
   1   9  -1  206.28   12.50
   1   9  -1  212.68   17.80
   1   9  -1  190.08   12.70
  -1  -9   1  165.18   12.20
  -1  -9   1  188.28   17.50
  -1  -9   1  215.28   10.60
  -1  -9   1  189.08   13.00
  -1  -9   1  194.68   12.90
   0   9  -1   11.00    9.70
   0   9  -1   -6.40    3.80
   0   9  -1    7.00    5.90
   0  -9   1    3.50    5.50
   0  -9   1   -5.00    5.90
   0  -9   1   -6.00    4.60
   0  -9   1    1.30    5.80
  -1   9  -1   -9.10    5.50
  -1   9  -1    1.10    5.90
  -1   9  -1    1.50    8.70
   1  -9   1    3.70    6.60
   1  -9   1   -2.00    6.30
   1  -9   1   -2.80    5.20
   1  -9   1    4.30    6.00
  -2   9  -1   -0.60    6.60
  -2   9  -1    8.40    6.70
  -2   9  -1    0.40    5.90
  -2   9  -1    1.90    9.10
   2  -9   1   -7.70    4.40
   2  -9   1    6.40    6.80
   2  -9   1   14.00    7.70
   2  -9   1   10.50    5.20
   2  -9   1   -2.60    8.70
  -3   9  -1   13.70    6.90
  -3   9  -1    4.00    5.30
  -3   9  -1   10.60    5.30
  -3   9  -1    7.00    6.70
   3  -9   1   13.30    7.90
   3  -9   1    8.70   10.50
   3  -9   1    5.50    5.90
   3  -9   1    8.90    8.00
   3  -9   1   10.70    8.10
  -4   9  -1   13.70    8.20
  -4   9  -1   21.50    7.80
   4  -9   1    5.60   10.80
   4  -9   1   18.50    7.70
   4  -9   1   18.70    9.30
   4  -9   1    9.80    8.50
   4  -9   1   32.10   10.30
  -5   9  -1    1.30    4.70
  -5   9  -1   12.00    8.80
   5  -9   1    8.00    6.70
   5  -9   1   -1.60    9.10
   5  -9   1    9.50    7.30
   5  -9   1    5.20    9.00
  -6   9  -1    6.70    9.00
  -6   9  -1    6.80   12.80
   6  -9   1   12.90    7.20
   6  -9   1   17.90    8.90
   6  -9   1   -0.90    9.90
   9   8  -1   -1.40    7.70
   9   8  -1   11.60    8.90
  -9  -8   1    2.40    7.90
  -9  -8   1    2.40    9.20
   8   8  -1   20.90    8.60
   8   8  -1   33.30    9.50
  -8  -8   1   20.90    7.90
  -8  -8   1   15.70    9.60
   7   8  -1   57.99   10.10
   7   8  -1   76.69   10.80
   7   8  -1   77.59   16.20
  -7  -8   1   69.69   10.60
  -7  -8   1   69.19   11.20
   6   8  -1   31.60    7.80
   6   8  -1   17.80   10.50
   6   8  -1   13.20    5.60
  -6  -8   1   22.90    6.30
  -6  -8   1   13.10    7.10
   5   8  -1   15.70    9.80
   5   8  -1    3.30    4.40
   5   8  -1    1.80    4.30
  -5  -8   1    1.50    6.00
  -5  -8   1    1.80    5.80
   4   8  -1  100.59   10.10
   4   8  -1   87.29   13.80
   4   8  -1   82.79    9.30
  -4  -8   1   89.29    7.10
  -4  -8   1   90.59    9.80
  -4  -8   1  104.49    9.30
  -4  -8   1  102.89    8.80
   3   8  -1    4.50    8.10
   3   8  -1    5.70    3.70
   3   8  -1    9.60    4.30
   3   8  -1    5.40    5.80
  -3  -8   1    9.10    4.60
  -3  -8   1   10.00    4.60
  -3  -8   1    1.10    6.10
  -3  -8   1    5.70    3.90
  -3  -8   1   10.10    2.00
  -3  -8   1    9.80    5.30
   2   8  -1    2.10    5.30
   2   8  -1   -1.10    3.20
   2   8  -1    2.70    5.10
   2   8  -1   -2.20    5.20
  -2  -8   1    1.40    5.00
  -2  -8   1   -5.50    6.10
  -2  -8   1    4.30    5.50
  -2  -8   1    3.00    3.80
  -2  -8   1   -2.70    3.50
  -2  -8   1   -2.70    5.10
   1   8  -1   84.59    8.40
   1   8  -1   85.79   11.50
   1   8  -1   82.79    8.60
  -1  -8   1   88.29    9.10
  -1  -8   1   95.49   12.10
  -1  -8   1   82.49    8.60
  -1  -8   1   87.89    6.50
  -1  -8   1   86.69    7.00
  -1  -8   1   69.69    8.40
   0   8  -1   46.80    7.60
   0   8  -1   46.10   11.10
   0   8  -1   47.40    6.30
   0  -8   1   34.90    6.60
   0  -8   1   53.29    6.70
   0  -8   1   46.60    4.50
   0  -8   1   39.00    7.40
   0  -8   1   39.50    9.70
  -1   8  -1   31.10    6.80
  -1   8  -1   40.00   10.80
  -1   8  -1   29.50    6.50
   1  -8   1   44.70    5.90
   1  -8   1   45.70    7.10
   1  -8   1   37.00   10.30
   1  -8   1   29.00    6.00
   1  -8   1   30.70    7.20
  -2   8  -1   15.10    6.20
  -2   8  -1    8.10    5.60
  -2   8  -1   15.60    9.10
  -2   8  -1    5.50    4.50
  -2   8  -1   -2.10    6.00
   2  -8   1    8.40    4.90
   2  -8   1    8.20    8.60
   2  -8   1    3.00    5.80
   2  -8   1   11.00    6.80
   2  -8   1   12.20    5.00
  -3   8  -1   40.00    7.40
  -3   8  -1   18.90    7.10
  -3   8  -1   28.60    5.50
  -3   8  -1   26.50   10.10
  -3   8  -1   38.10    6.00
  -3   8  -1   40.70    8.10
   3  -8   1   10.30    9.40
   3  -8   1   37.70    7.00
   3  -8   1   31.30    8.20
   3  -8   1   33.80    8.50
   3  -8   1   38.50    6.20
  -4   8  -1   17.00    5.10
  -4   8  -1   -2.70    6.80
  -4   8  -1   10.90    5.40
  -4   8  -1    9.90    6.20
   4  -8   1   10.50    5.70
   4  -8   1    4.90    6.20
   4  -8   1    0.90    8.50
   4  -8   1    7.60    7.50
   4  -8   1   12.20    9.10
  -5   8  -1   25.80    8.80
  -5   8  -1   29.70    7.30
  -5   8  -1   21.90    7.40
   5  -8   1   22.10    7.20
   5  -8   1   12.90    9.80
   5  -8   1   35.80   12.20
   5  -8   1   34.70    9.40
   5  -8   1   27.30    8.40
  -6   8  -1   61.09   11.00
  -6   8  -1   56.99    9.90
   6  -8   1   75.59   11.60
   6  -8   1   42.00   11.10
   6  -8   1   52.29   11.20
  -7   8  -1   -5.80    8.50
  -7   8  -1    4.90    8.40
   7  -8   1    4.30    9.50
   7  -8   1   12.70    8.10
   7  -8   1   12.50   10.00
   9   7  -1   10.60    8.30
   9   7  -1    0.40    7.90
  -9  -7   1   17.10    7.80
  -9  -7   1    9.10    9.60
  -9  -7   1    4.70    9.40
   8   7  -1   -5.00    9.70
   8   7  -1    3.90    7.00
   8   7  -1   -7.70    6.40
  -8  -7   1    1.30    6.30
  -8  -7   1   -0.60    7.70
  -8  -7   1   -7.30    7.50
   7   7  -1  253.67   15.00
   7   7  -1  264.37   22.60
   7   7  -1  226.38   14.60
  -7  -7   1  262.37   16.50
  -7  -7   1  263.37   15.00
  -7  -7   1  213.58   15.70
   6   7  -1   25.30    6.70
   6   7  -1   15.50    9.80
   6   7  -1   12.20    6.50
   6   7  -1   15.70    6.90
  -6  -7   1   17.40    6.00
  -6  -7   1   19.70    7.00
   5   7  -1   12.40    4.40
   5   7  -1   24.70    5.70
   5   7  -1   24.10    9.80
   5   7  -1   24.40    6.50
  -5  -7   1   14.30    4.80
  -5  -7   1   16.40    3.80
  -5  -7   1   21.40    6.40
   4   7  -1   13.80    5.70
   4   7  -1    9.00    5.50
   4   7  -1    3.20    7.60
   4   7  -1   12.90    4.60
  -4  -7   1    2.50    4.10
  -4  -7   1    3.60    5.30
  -4  -7   1    8.80    5.10
  -4  -7   1   13.10    3.80
   3   7  -1   60.59    7.20
   3   7  -1   56.59   10.60
   3   7  -1   54.69    7.20
   3   7  -1   49.30    5.60
  -3  -7   1   48.00    6.00
  -3  -7   1   69.59    7.00
  -3  -7   1   59.69    9.10
  -3  -7   1   55.09    5.60
  -3  -7   1   55.59    2.90
  -3  -7   1   43.70    6.80
  -3  -7   1   57.69    7.70
   2   7  -1   22.20    5.80
   2   7  -1   26.30    9.00
   2   7  -1   23.30    4.80
   2   7  -1   26.10    4.20
  -2  -7   1   20.40    4.70
  -2  -7   1   20.40    7.30
  -2  -7   1   26.90    3.60
  -2  -7   1   34.20    5.90
  -2  -7   1   32.90    6.40
  -2  -7   1   30.30    4.60
   1   7  -1    8.20    4.90
   1   7  -1    7.70    2.30
   1   7  -1    5.00    4.60
   1   7  -1   10.70    3.70
   1   7  -1   20.80    6.50
  -1  -7   1    5.40    6.30
  -1  -7   1    1.60    4.80
  -1  -7   1    6.30    1.90
  -1  -7   1    8.80    2.90
  -1  -7   1   11.20    3.60
  -1  -7   1    3.00    4.80
   0   7  -1   68.59    4.60
   0   7  -1   60.49    6.90
   0   7  -1   65.39    6.60
   0   7  -1   44.00    9.70
   0  -7   1   74.99    4.90
   0  -7   1   70.49    6.70
   0  -7   1   68.19    7.30
   0  -7   1   62.29    7.40
   0  -7   1   58.29    9.00
  -1   7  -1    7.60    4.70
  -1   7  -1   -8.50    6.30
  -1   7  -1    1.70    4.90
  -1   7  -1    0.90    3.10
   1  -7   1   15.00    7.70
   1  -7   1    4.20    4.60
   1  -7   1    2.20    3.10
   1  -7   1   -0.60    4.90
   1  -7   1   -2.80    4.10
  -2   7  -1  285.67   18.80
  -2   7  -1  273.87   10.30
  -2   7  -1  294.77   12.30
  -2   7  -1  280.17   13.20
   2  -7   1  272.57   13.50
   2  -7   1  300.17   13.60
   2  -7   1  272.57   11.20
   2  -7   1  293.07   11.60
   2  -7   1  266.27   18.30
  -3   7  -1  332.77   20.50
  -3   7  -1  309.47   12.10
  -3   7  -1  311.27   12.90
  -3   7  -1  336.27   14.80
  -3   7  -1  299.77   14.50
  -3   7  -1  288.97   11.20
   3  -7   1  302.27   11.50
   3  -7   1  314.57   14.80
   3  -7   1  287.97   13.20
   3  -7   1  298.67   18.40
   3  -7   1  315.37   14.60
  -4   7  -1   30.30    6.10
  -4   7  -1   21.90    6.20
  -4   7  -1   37.10    7.50
  -4   7  -1   36.50    5.50
   4  -7   1   39.90    7.00
   4  -7   1   34.40    7.20
   4  -7   1   31.00    7.80
   4  -7   1   31.60   10.10
   4  -7   1   42.40   10.60
  -5   7  -1   35.40    7.30
  -5   7  -1   20.70    6.30
  -5   7  -1   24.90    8.00
  -5   7  -1   25.90    5.50
   5  -7   1   23.80    8.00
   5  -7   1   16.90    7.10
   5  -7   1   22.20   10.30
   5  -7   1    7.30    9.00
   5  -7   1   13.00    5.90
  -6   7  -1  199.98   14.10
  -6   7  -1  150.08   13.70
   6  -7   1  156.28   13.60
   6  -7   1  160.98   14.30
   6  -7   1  186.18   20.20
   6  -7   1  146.79   17.80
   6  -7   1  146.99   14.20
  -7   7  -1   44.90    9.70
  -7   7  -1   19.50    9.10
   7  -7   1   17.20    9.50
   7  -7   1   18.70    8.80
   7  -7   1   68.99   11.80
  -8   7  -1   27.40   10.00
  -8   7  -1   18.00    9.90
   8  -7   1   22.70    8.20
   8  -7   1    5.10    7.20
  10   6  -1   30.10    9.20
   9   6  -1    5.90    8.00
   9   6  -1   -5.70    6.70
  -9  -6   1    4.10    6.40
  -9  -6   1    2.60    8.20
   8   6  -1   13.50    8.20
   8   6  -1   17.80    6.00
   8   6  -1   18.20    6.00
  -8  -6   1   34.20    9.50
  -8  -6   1   34.70    7.50
  -8  -6   1   31.10    7.60
   7   6  -1   19.70    5.70
   7   6  -1   13.50    6.60
   7   6  -1   12.50    6.70
   7   6  -1   24.80   10.50
  -7  -6   1   19.30    6.00
  -7  -6   1   26.60    6.40
  -7  -6   1   27.70    5.90
   6   6  -1  131.79    9.50
   6   6  -1  128.79   10.60
   6   6  -1  125.79    9.10
   6   6  -1  131.69   16.40
  -6  -6   1  141.09   11.30
  -6  -6   1  134.89   11.30
  -6  -6   1  123.19   10.40
   5   6  -1   -5.70    4.10
   5   6  -1   -1.70    3.30
   5   6  -1    2.30    5.00
   5   6  -1    3.70    3.60
  -5  -6   1    1.70    4.80
  -5  -6   1   -3.40    3.30
  -5  -6   1   -1.00    5.00
  -5  -6   1   -0.30    2.60
   4   6  -1   11.00    5.00
   4   6  -1   15.00    3.90
   4   6  -1   13.10    3.70
   4   6  -1   17.90    7.90
   4   6  -1   13.10    4.30
  -4  -6   1   14.90    4.00
  -4  -6   1   14.50    5.40
  -4  -6   1   24.50    4.60
  -4  -6   1   13.90    4.00
   3   6  -1   -1.40    2.80
   3   6  -1    2.10    2.90
   3   6  -1   -0.60    4.40
   3   6  -1   -1.20    5.90
  -3  -6   1    0.10    1.70
  -3  -6   1    0.40    3.70
  -3  -6   1   -3.80    2.40
  -3  -6   1    2.60    4.60
  -3  -6   1    4.20    3.70
  -3  -6   1    1.30    3.10
  -3  -6   1   -8.30    4.00
  -3  -6   1    1.50    1.30
  -3  -6   1   -1.80    2.20
   2   6  -1   10.50    3.00
   2   6  -1   11.50    4.60
   2   6  -1   14.40    6.90
   2   6  -1    8.30    3.30
   2   6  -1   12.70    2.30
  -2  -6   1   24.30    5.30
  -2  -6   1   11.90    2.90
  -2  -6   1   12.30    3.50
  -2  -6   1   19.60    6.10
  -2  -6   1   12.60    5.00
  -2  -6   1   16.70    3.10
  -2  -6   1   13.10    4.30
   1   6  -1  253.57   15.50
   1   6  -1  242.18    6.40
   1   6  -1  259.17    8.90
   1   6  -1  242.28    9.70
   1   6  -1  225.08    9.00
  -1  -6   1  248.68    8.00
  -1  -6   1  234.98    8.00
  -1  -6   1  214.68    9.30
  -1  -6   1  268.97   14.00
  -1  -6   1  234.68   10.30
   0   6  -1   75.49    7.00
   0   6  -1   85.89   10.50
   0   6  -1   82.39    6.30
   0   6  -1   88.19    4.70
   0   6  -1   93.29    7.00
   0  -6   1   86.49    7.20
   0  -6   1   81.69    6.30
   0  -6   1   97.49    7.80
   0  -6   1   88.69    4.30
   0  -6   1   87.79   10.10
  -1   6  -1   54.29    4.60
  -1   6  -1   64.19    8.70
  -1   6  -1   66.69    6.90
  -1   6  -1   62.49    5.50
   1  -6   1   49.90    6.70
   1  -6   1   62.79    9.50
   1  -6   1   63.99    6.10
   1  -6   1   79.29    6.90
  -2   6  -1   40.50    5.40
  -2   6  -1   42.30    9.00
  -2   6  -1   43.00    4.90
  -2   6  -1   34.00    4.70
   2  -6   1   46.00    6.50
   2  -6   1   37.60    6.40
   2  -6   1   45.80    9.20
   2  -6   1   29.10    4.80
  -3   6  -1    5.30    5.20
  -3   6  -1   10.00    5.50
  -3   6  -1   -0.70    3.20
  -3   6  -1   -1.40    3.00
  -3   6  -1    1.40    3.90
  -3   6  -1    5.60    4.60
   3  -6   1   17.20    5.70
   3  -6   1    1.20    6.70
   3  -6   1   -2.80    4.80
   3  -6   1    0.60    3.20
  -4   6  -1   39.50    7.10
  -4   6  -1   48.80    5.90
  -4   6  -1   45.80    5.80
  -4   6  -1   55.39    7.20
   4  -6   1   49.90    7.00
   4  -6   1   44.90    5.50
   4  -6   1   37.30    8.30
   4  -6   1   44.40    7.50
   4  -6   1   54.19    7.60
  -5   6  -1   23.70    5.20
  -5   6  -1   12.00    5.80
  -5   6  -1   17.10    6.90
  -5   6  -1   17.20    6.50
   5  -6   1   17.60    7.00
   5  -6   1   25.10    6.00
   5  -6   1   34.80   10.70
   5  -6   1   17.40    5.40
   5  -6   1   38.00   10.60
  -6   6  -1   15.50    5.30
  -6   6  -1   12.80    7.00
  -6   6  -1   18.40    7.30
   6  -6   1   11.20    7.30
   6  -6   1    7.40    6.70
   6  -6   1    5.00    7.00
   6  -6   1   26.00    7.70
   6  -6   1   21.80   10.50
  -7   6  -1   12.40    7.90
  -7   6  -1   10.40    8.00
   7  -6   1    8.10    7.90
   7  -6   1    9.60    7.70
   7  -6   1    5.90    9.00
   7  -6   1    9.10    7.80
   7  -6   1   -1.30    6.70
  -8   6  -1   -5.10    8.60
  -8   6  -1   -6.90    7.90
   8  -6   1    4.90    6.60
   8  -6   1   -2.00    7.80
  10   5  -1   10.40    7.80
  10   5  -1    5.70    8.10
 -10  -5   1    4.00    9.30
 -10  -5   1    2.30    9.50
   9   5  -1   70.69    9.30
   9   5  -1   82.69   10.90
   9   5  -1   89.19   11.50
  -9  -5   1   72.99   10.40
  -9  -5   1   71.99   11.60
   8   5  -1   17.30    8.50
   8   5  -1    1.10    5.20
   8   5  -1    7.10    6.60
   8   5  -1   16.10    6.80
  -8  -5   1   -5.00    7.00
  -8  -5   1   12.20    5.80
  -8  -5   1   12.70    7.40
   7   5  -1   44.80   11.80
   7   5  -1   46.20    7.10
   7   5  -1   57.29    8.50
   7   5  -1   56.49    8.40
  -7  -5   1   33.50    6.50
  -7  -5   1   51.59    8.80
  -7  -5   1   65.09    9.30
   6   5  -1  104.49    8.40
   6   5  -1   98.59   12.70
   6   5  -1  102.09    9.30
   6   5  -1  111.89   10.40
   6   5  -1  107.29    8.30
  -6  -5   1  109.49    6.10
  -6  -5   1  113.39   10.20
  -6  -5   1  102.59    7.70
  -6  -5   1  115.59   10.30
   5   5  -1   18.90    8.00
   5   5  -1   25.40    5.70
   5   5  -1   26.80    4.70
   5   5  -1   32.60    6.10
   5   5  -1   28.20    5.00
  -5  -5   1   30.60    5.20
  -5  -5   1   31.60    3.80
  -5  -5   1   31.30    5.70
  -5  -5   1   25.90    6.10
   4   5  -1  100.29    6.90
   4   5  -1  107.29   12.40
   4   5  -1  101.19    7.90
   4   5  -1  102.69    7.90
   4   5  -1   98.09    6.50
  -4  -5   1  102.29    8.20
  -4  -5   1  105.19    7.00
  -4  -5   1   97.89    5.20
  -4  -5   1   86.99    7.60
  -4  -5   1   90.19    7.70
   3   5  -1  101.79   11.30
   3   5  -1   95.29    7.10
   3   5  -1  104.19    6.30
   3   5  -1   94.39    7.20
   3   5  -1  102.69    5.90
  -3  -5   1   91.99    7.60
  -3  -5   1   94.39    5.10
  -3  -5   1   91.89    2.90
  -3  -5   1   87.59    6.20
  -3  -5   1   92.49    5.80
  -3  -5   1   86.89    7.30
  -3  -5   1  104.99    7.30
  -3  -5   1   98.99    8.10
  -3  -5   1   91.99    6.20
   2   5  -1    0.50    2.30
   2   5  -1    4.80    5.30
   2   5  -1   -4.00    3.40
   2   5  -1    0.00    3.40
  -2  -5   1    1.00    2.30
  -2  -5   1    5.50    3.90
  -2  -5   1    3.20    1.60
  -2  -5   1    4.60    3.60
  -2  -5   1    3.80    2.20
  -2  -5   1   -3.60    2.70
  -2  -5   1    4.30    4.10
   1   5  -1  420.86   16.60
   1   5  -1  411.96   11.50
   1   5  -1  424.76   12.20
   1   5  -1  429.56   10.70
   1   5  -1  423.86    8.40
  -1  -5   1  417.76   15.40
  -1  -5   1  416.36   12.30
  -1  -5   1  439.16   11.90
  -1  -5   1  433.46   10.00
  -1  -5   1  432.26   10.00
  -1  -5   1  411.06   11.90
   0   5  -1 1114.29   21.20
   0   5  -1 1074.99   17.20
   0   5  -1 1103.39   28.10
   0   5  -1 1096.89   19.90
   0   5  -1 1080.79   19.80
   0  -5   1 1116.79   21.00
   0  -5   1 1067.09   20.90
   0  -5   1 1103.49   16.70
   0  -5   1 1110.99   19.60
   0  -5   1 1062.89   26.60
  -1   5  -1   21.20    4.10
  -1   5  -1   25.00    4.20
  -1   5  -1   22.20    3.20
  -1   5  -1   20.30    6.40
   1  -5   1   22.00    5.50
   1  -5   1   25.80    4.90
   1  -5   1   22.00    4.20
   1  -5   1   23.20    4.00
  -2   5  -1  173.78   11.70
  -2   5  -1  179.08    7.70
  -2   5  -1  172.38    8.40
  -2   5  -1  174.08    9.10
  -2   5  -1  180.88    8.20
   2  -5   1  186.98    9.30
   2  -5   1  204.18   13.50
   2  -5   1  176.38    7.70
   2  -5   1  185.58    8.50
  -3   5  -1    1.20    2.90
  -3   5  -1    3.40    3.80
  -3   5  -1   -0.40    3.00
  -3   5  -1    0.70    5.80
  -3   5  -1    3.50    3.80
  -3   5  -1    2.60    3.20
   3  -5   1    4.70    4.40
   3  -5   1    2.50    3.10
   3  -5   1    5.50    6.10
   3  -5   1    1.30    2.80
  -4   5  -1    1.00    4.70
  -4   5  -1    7.30    3.60
  -4   5  -1    3.60    1.50
  -4   5  -1    0.30    4.50
  -4   5  -1    5.90    4.30
   4  -5   1   -0.10    2.60
   4  -5   1   -1.40    5.00
   4  -5   1    1.10    4.80
   4  -5   1    5.70    6.80
  -5   5  -1    1.70    3.80
  -5   5  -1    5.60    5.20
  -5   5  -1   -1.40    3.50
   5  -5   1    0.90    5.40
   5  -5   1    5.10    7.20
   5  -5   1   -5.00    4.80
   5  -5   1    6.50    5.00
   5  -5   1   10.20    4.70
  -6   5  -1  115.39   11.00
  -6   5  -1  104.79    8.60
  -6   5  -1  118.29   11.00
   6  -5   1  143.19   17.00
   6  -5   1  106.69   10.90
   6  -5   1  118.79   11.30
   6  -5   1  127.19   14.80
   6  -5   1  135.49   11.20
  -7   5  -1    7.50    7.70
  -7   5  -1   -0.40    4.50
  -7   5  -1   25.30    7.70
   7  -5   1   -1.50    7.50
   7  -5   1   16.80    6.80
   7  -5   1    3.30    7.10
   7  -5   1   17.60    7.60
   7  -5   1    4.60    9.30
  -8   5  -1   51.79   10.40
  -8   5  -1   55.49   11.10
  -8   5  -1   34.30    8.90
   8  -5   1   68.89    9.90
   8  -5   1   72.39   13.70
   8  -5   1   46.10   10.20
   8  -5   1   48.00    9.90
  -9   5  -1  -12.20    9.00
  -9   5  -1    4.40    9.00
   9  -5   1  -11.70    5.40
   9  -5   1    2.30    7.60
  10   4  -1   -3.70    7.50
  10   4  -1  -12.40    6.20
  10   4  -1   -2.30    7.30
 -10  -4   1   11.10    8.80
 -10  -4   1    6.30    8.80
   9   4  -1   -6.40    9.70
   9   4  -1   11.80    7.60
   9   4  -1    1.00    5.70
  -9  -4   1   -0.40    7.40
  -9  -4   1   -0.30    7.60
  -9  -4   1    2.20    7.90
   8   4  -1    4.90    6.60
   8   4  -1    8.30    4.70
   8   4  -1   15.00    6.90
  -8  -4   1    6.90    5.10
  -8  -4   1    1.90    6.80
  -8  -4   1   13.60    5.50
  -8  -4   1   17.30    7.50
   7   4  -1   38.30    7.80
   7   4  -1   44.00    7.60
   7   4  -1   41.20    6.70
   7   4  -1   33.60    8.60
  -7  -4   1   49.00    6.90
  -7  -4   1   39.20    8.00
  -7  -4   1   46.80    8.00
  -7  -4   1   40.80    6.60
   6   4  -1   23.60    6.00
   6   4  -1   26.90    6.40
   6   4  -1   23.00    3.40
   6   4  -1   13.50    7.80
   6   4  -1   18.00    4.90
  -6  -4   1   31.30    5.50
  -6  -4   1   13.70    4.40
  -6  -4   1   15.30    3.40
  -6  -4   1   32.90    6.50
  -6  -4   1   23.50    6.40
   5   4  -1    0.80    2.20
   5   4  -1    3.90    3.50
   5   4  -1   -2.40    4.10
   5   4  -1    3.20    4.50
   5   4  -1    0.90    3.80
   5   4  -1    1.90    6.50
  -5  -4   1    1.40    3.20
  -5  -4   1    0.20    2.10
  -5  -4   1    6.20    4.00
  -5  -4   1    0.60    3.10
   4   4  -1  171.88    9.40
   4   4  -1  170.98    7.90
   4   4  -1  180.08    8.10
   4   4  -1  187.38   13.40
   4   4  -1  183.88    7.80
   4   4  -1  183.28    5.20
  -4  -4   1  178.88    6.10
  -4  -4   1  175.38    8.00
  -4  -4   1  161.48    8.90
  -4  -4   1  183.28    9.30
   3   4  -1    5.10    3.50
   3   4  -1    7.60    5.40
   3   4  -1    5.80    2.70
   3   4  -1    5.90    2.70
   3   4  -1    6.70    3.40
   3   4  -1    6.00    1.10
  -3  -4   1    7.30    2.80
  -3  -4   1    2.20    3.30
  -3  -4   1   16.60    4.00
  -3  -4   1    9.10    2.20
  -3  -4   1   10.70    2.80
  -3  -4   1    7.70    2.90
  -3  -4   1    9.30    3.50
   2   4  -1    4.50    3.10
   2   4  -1   -1.60    2.10
   2   4  -1    1.40    3.40
   2   4  -1    0.30    2.00
   2   4  -1   -1.60    2.20
  -2  -4   1    4.80    2.20
  -2  -4   1    1.00    1.30
  -2  -4   1    0.00    3.10
  -2  -4   1    2.80    2.40
  -2  -4   1    0.90    2.20
  -2  -4   1    0.50    2.00
  -2  -4   1    1.30    2.70
  -2  -4   1    3.90    2.70
  -2  -4   1    3.40    3.40
   1   4  -1   57.19    4.20
   1   4  -1   59.49    4.50
   1   4  -1   56.49    7.40
   1   4  -1   56.49    3.20
   1   4  -1   60.29    4.90
  -1  -4   1   49.50    3.90
  -1  -4   1   55.99    3.40
  -1  -4   1   67.89    6.30
  -1  -4   1   65.49    5.10
  -1  -4   1   53.29    5.10
  -1  -4   1   58.99    4.80
   0   4  -1    3.40    2.40
   0   4  -1    2.10    2.40
   0   4  -1    2.50    2.10
   0   4  -1    0.10    1.60
   0   4  -1   -3.80    4.30
   0  -4   1    1.70    2.50
   0  -4   1    4.10    1.70
   0  -4   1    2.40    3.20
   0  -4   1   -2.60    2.80
   0  -4   1    2.10    2.40
   0  -4   1    5.40    4.40
  -1   4  -1  490.75   12.50
  -1   4  -1  489.05   11.10
  -1   4  -1  490.15   10.70
  -1   4  -1  531.35   16.80
   1  -4   1  497.55   11.70
   1  -4   1  525.65   17.20
   1  -4   1  494.55   12.10
   1  -4   1  516.15   12.40
  -2   4  -1  107.89    5.90
  -2   4  -1  102.19    7.00
  -2   4  -1  109.99    6.10
  -2   4  -1  102.89    7.00
  -2   4  -1   96.69    9.50
   2  -4   1   94.49    9.30
   2  -4   1   97.29    6.00
   2  -4   1   86.89    5.80
   2  -4   1  108.69    5.50
  -3   4  -1  163.38    7.30
  -3   4  -1  162.28    8.00
  -3   4  -1  162.08    8.00
  -3   4  -1  168.18    7.70
  -3   4  -1  166.48    8.70
   3  -4   1  178.18    8.80
   3  -4   1  168.78    6.60
   3  -4   1  179.68   12.40
   3  -4   1  159.18    8.90
  -4   4  -1   54.59    6.60
  -4   4  -1   57.29    5.40
  -4   4  -1   51.29    5.70
  -4   4  -1   66.09    6.10
   4  -4   1   49.10    8.70
   4  -4   1   61.19    7.10
   4  -4   1   56.19    6.50
   4  -4   1   55.39    4.80
  -5   4  -1   -2.10    3.30
  -5   4  -1    2.40    5.00
  -5   4  -1   15.10    5.50
   5  -4   1   18.30    8.00
   5  -4   1    3.20    2.60
   5  -4   1    8.30    5.40
   5  -4   1    4.00    4.70
   5  -4   1    9.20    7.50
  -6   4  -1    3.00    5.80
  -6   4  -1    7.40    4.50
  -6   4  -1   -0.60    3.80
   6  -4   1   -2.10    5.50
   6  -4   1    1.00    4.90
   6  -4   1   12.40    6.90
   6  -4   1    5.70    5.70
   6  -4   1    7.40    5.50
  -7   4  -1   -2.10    5.90
  -7   4  -1    4.70    7.20
  -7   4  -1   -5.50    4.20
   7  -4   1   -5.30    6.60
   7  -4   1   13.20    9.00
   7  -4   1    0.60    6.50
   7  -4   1    1.70    5.10
   7  -4   1   -1.40    5.70
  -8   4  -1    6.10    5.30
  -8   4  -1    1.00    8.00
  -8   4  -1  -14.70    5.90
   8  -4   1    2.80    7.60
   8  -4   1    4.30   10.00
   8  -4   1    1.40    7.60
   8  -4   1    4.30    5.90
   8  -4   1    6.00    6.70
  -9   4  -1   37.90   10.10
  -9   4  -1   46.80    8.70
  -9   4  -1   32.90   10.90
   9  -4   1   31.80    8.60
   9  -4   1   46.80   11.10
  10   3  -1    8.20    8.20
  10   3  -1    8.30    7.40
 -10  -3   1    9.00    8.30
 -10  -3   1    0.70    8.00
 -10  -3   1   -6.30    8.40
   9   3  -1    6.30    8.10
   9   3  -1    7.80    9.50
   9   3  -1    5.70    6.20
   9   3  -1   -5.60    6.80
  -9  -3   1   -5.20    6.80
  -9  -3   1    5.60    7.50
  -9  -3   1   -0.90    6.80
   8   3  -1    9.30    7.00
   8   3  -1   -4.60    3.60
   8   3  -1    9.50    5.70
   8   3  -1   -2.70    5.60
   8   3  -1   -7.20    5.50
  -8  -3   1   -4.70    5.90
  -8  -3   1   21.20    7.60
  -8  -3   1   -3.70    5.90
  -8  -3   1    0.80    5.10
   7   3  -1  102.29    9.10
   7   3  -1  114.19   14.90
   7   3  -1   81.09   10.70
   7   3  -1   99.19    7.30
   7   3  -1  116.59    9.80
  -7  -3   1  104.89    6.90
  -7  -3   1   96.79    9.80
  -7  -3   1   96.09   10.00
  -7  -3   1   89.19    8.30
  -7  -3   1  101.49    9.70
   6   3  -1   52.99    8.20
   6   3  -1   44.90    5.90
   6   3  -1   68.29    7.00
   6   3  -1   50.89    5.80
   6   3  -1   70.79   11.60
   6   3  -1   58.09    5.40
  -6  -3   1   54.09    7.60
  -6  -3   1   50.29    5.90
  -6  -3   1   47.00    6.90
  -6  -3   1   57.99    5.30
  -6  -3   1   49.80    7.10
   5   3  -1   -0.30    2.60
   5   3  -1    2.00    1.70
   5   3  -1    2.50    4.20
   5   3  -1   -3.50    2.60
   5   3  -1   -1.00    3.80
   5   3  -1   -0.10    3.20
  -5  -3   1   -1.90    3.00
  -5  -3   1   -0.20    2.60
  -5  -3   1   -0.70    4.40
  -5  -3   1    2.40    4.10
  -5  -3   1    5.90    4.20
   4   3  -1  318.07    8.00
   4   3  -1  322.07   12.30
   4   3  -1  332.97   10.20
   4   3  -1  324.17   10.10
   4   3  -1  313.07   10.60
   4   3  -1  298.37   15.40
  -4  -3   1  313.17   11.20
  -4  -3   1  297.37   10.30
  -4  -3   1  319.17   10.60
  -4  -3   1  315.77    7.80
  -4  -3   1  315.07   10.00
   3   3  -1  164.48    6.80
   3   3  -1  173.08    4.70
   3   3  -1  165.48    7.10
   3   3  -1  163.88    6.50
   3   3  -1  157.68   10.00
   3   3  -1  172.88    7.90
  -3  -3   1  165.78    5.20
  -3  -3   1  146.49    7.40
  -3  -3   1  171.98    5.80
  -3  -3   1  165.38    7.50
  -3  -3   1  166.08    7.00
   2   3  -1  134.09    5.40
   2   3  -1  133.29    6.50
   2   3  -1  138.19    6.60
   2   3  -1  126.79    3.00
   2   3  -1  128.29    5.40
   2   3  -1  119.19    9.00
   2   3  -1  131.89    6.20
  -2  -3   1  121.39    5.80
  -2  -3   1  118.49    5.90
  -2  -3   1  128.39    5.20
  -2  -3   1  121.39    6.50
  -2  -3   1  114.79    6.10
  -2  -3   1  129.09    5.80
  -2  -3   1  128.49    4.30
  -2  -3   1  129.69    3.00
  -2  -3   1  126.69    5.50
   1   3  -1  312.57    7.60
   1   3  -1  295.57    8.40
   1   3  -1  298.47    7.90
   1   3  -1  300.67   11.20
   1   3  -1  284.67    8.20
   1   3  -1  284.57    9.70
  -1  -3   1  292.47    7.30
  -1  -3   1  297.07    8.10
  -1  -3   1  299.57    8.60
  -1  -3   1  303.47    7.90
  -1  -3   1  299.17    6.00
  -1  -3   1  307.07   10.10
   0   3  -1 1518.85   22.50
   0   3  -1 1541.45   21.00
   0   3  -1 1538.85   23.30
   0   3  -1 1542.65   27.20
   0   3  -1 1496.45   28.20
   0   3  -1 1518.55   22.30
   0  -3   1 1550.84   28.20
   0  -3   1 1525.55   23.10
   0  -3   1 1530.85   21.90
   0  -3   1 1506.95   20.30
   0  -3   1 1519.85   23.10
   0  -3   1 1507.25   27.40
   0  -3   1 1555.84   25.10
  -1   3  -1  259.47    7.20
  -1   3  -1  269.77   11.10
  -1   3  -1  265.77    7.00
  -1   3  -1  253.67    8.00
   1  -3   1  264.77    8.00
   1  -3   1  266.27    7.50
   1  -3   1  257.27   11.30
   1  -3   1  256.47    8.20
  -2   3  -1   42.80    3.50
  -2   3  -1   38.00    3.90
  -2   3  -1   38.90    5.50
  -2   3  -1   39.50    4.00
  -2   3  -1   34.30    3.80
  -2   3  -1   40.90    4.40
   2  -3   1   34.40    6.10
   2  -3   1   35.90    3.40
   2  -3   1   36.70    4.40
   2  -3   1   37.30    4.50
  -3   3  -1   19.40    3.50
  -3   3  -1   18.00    1.50
  -3   3  -1   19.40    3.00
  -3   3  -1   16.30    1.50
  -3   3  -1   11.80    3.70
  -3   3  -1    9.80    3.60
   3  -3   1   15.10    2.60
   3  -3   1   17.30    4.20
   3  -3   1   10.40    5.30
   3  -3   1    7.80    3.50
  -4   3  -1   -5.40    3.60
  -4   3  -1    0.20    3.60
  -4   3  -1    5.60    1.70
  -4   3  -1    1.10    2.60
   4  -3   1   -1.80    1.80
   4  -3   1   -1.60    4.70
   4  -3   1    0.50    3.20
   4  -3   1    1.10    4.00
  -5   3  -1   -5.90    3.10
  -5   3  -1    2.00    2.20
  -5   3  -1   -1.70    4.20
  -5   3  -1   14.50    4.90
   5  -3   1    3.00    6.30
   5  -3   1    1.90    2.30
   5  -3   1    6.40    3.90
   5  -3   1    2.60    4.70
   5  -3   1    7.70    6.10
  -6   3  -1  249.48   12.60
  -6   3  -1  250.87   11.10
  -6   3  -1  225.38   12.80
  -6   3  -1  258.57    9.80
   6  -3   1  238.08   12.10
   6  -3   1  237.88   11.10
   6  -3   1  252.87   12.90
   6  -3   1  238.18   15.90
   6  -3   1  240.48   16.80
  -7   3  -1  140.49   12.00
  -7   3  -1  125.49   10.90
  -7   3  -1  130.09    9.60
   7  -3   1  127.79    9.60
   7  -3   1  137.99   16.50
   7  -3   1  121.29    9.50
   7  -3   1  146.79   14.50
   7  -3   1   96.79    9.60
  -8   3  -1   16.90    6.00
  -8   3  -1    7.50    5.50
  -8   3  -1   16.30    8.10
   8  -3   1    7.90    6.30
   8  -3   1    8.90    5.50
   8  -3   1   11.10    7.90
   8  -3   1    2.80    9.80
   8  -3   1   17.00    6.70
  -9   3  -1   -2.10    7.80
  -9   3  -1    3.90    5.80
  -9   3  -1   -5.60    8.10
   9  -3   1   -9.00    7.50
   9  -3   1   14.80    7.10
 -10   3  -1   13.40    7.00
 -10   3  -1   16.80    7.30
  10  -3   1   24.30    8.50
  10  -3   1   21.90   10.20
  10   2  -1   25.80    7.30
  10   2  -1   17.90    6.50
 -10  -2   1   13.20    9.30
 -10  -2   1   23.40    8.90
 -10  -2   1   29.50    7.40
   9   2  -1    1.00    5.10
   9   2  -1    6.30    6.70
   9   2  -1   -4.20    5.60
   9   2  -1   -6.20    7.00
   9   2  -1   -2.00    4.30
  -9  -2   1    0.40    7.00
  -9  -2   1   -0.10    4.80
  -9  -2   1    9.30    7.70
   8   2  -1   15.80    5.10
   8   2  -1   13.90    5.30
   8   2  -1   15.40    7.90
   8   2  -1   15.20    6.20
   8   2  -1   23.50    8.20
  -8  -2   1    4.60    6.20
  -8  -2   1   16.80    5.40
  -8  -2   1   10.00    6.60
  -8  -2   1    5.50    4.80
   7   2  -1   15.30    7.30
   7   2  -1   10.50    4.50
   7   2  -1   15.70    7.20
   7   2  -1    2.90    3.80
  -7  -2   1    5.30    5.70
  -7  -2   1   13.50    4.30
  -7  -2   1    2.70    3.90
  -7  -2   1    8.40    4.40
   6   2  -1   29.00    4.70
   6   2  -1   27.80    5.50
   6   2  -1   34.00    7.80
   6   2  -1   34.20    5.20
   6   2  -1   35.40    4.00
   6   2  -1   29.20    8.60
  -6  -2   1   37.70    6.20
  -6  -2   1   38.80    5.00
  -6  -2   1   33.20    4.30
  -6  -2   1   30.80    6.20
  -6  -2   1   34.90    5.60
   5   2  -1  585.74   22.50
   5   2  -1  608.54   20.10
   5   2  -1  597.64   15.70
   5   2  -1  611.44   12.30
   5   2  -1  589.44   13.90
  -5  -2   1  605.94   12.70
  -5  -2   1  597.04   14.10
  -5  -2   1  585.44   16.20
  -5  -2   1  592.44   15.70
  -5  -2   1  582.14   16.10
   4   2  -1    0.80    1.40
   4   2  -1    0.10    2.00
   4   2  -1    3.80    3.70
   4   2  -1   -4.20    2.50
   4   2  -1    3.60    3.50
   4   2  -1    0.80    2.30
  -4  -2   1    1.10    3.40
  -4  -2   1    2.20    3.20
  -4  -2   1    1.30    3.30
  -4  -2   1    1.30    2.10
  -4  -2   1   -1.60    2.30
   3   2  -1  193.68    6.60
   3   2  -1  195.08    5.60
   3   2  -1  163.88   10.30
   3   2  -1  199.58    7.00
   3   2  -1  209.58    9.00
   3   2  -1  195.18    7.40
  -3  -2   1  189.78    7.10
  -3  -2   1  201.58    7.70
  -3  -2   1  194.98    6.70
  -3  -2   1  186.08    7.00
  -3  -2   1  193.48    5.30
   2   2  -1  290.97    7.30
   2   2  -1  267.97   11.20
   2   2  -1  288.77    7.50
   2   2  -1  278.27    5.60
   2   2  -1  266.07    7.20
   2   2  -1  266.77    8.60
  -2  -2   1  267.07    7.70
  -2  -2   1  288.97    4.20
  -2  -2   1  269.67    8.80
  -2  -2   1  274.57    7.50
  -2  -2   1  257.87    7.30
  -2  -2   1  272.77    7.90
  -2  -2   1  266.47    6.20
  -2  -2   1  275.97    7.40
  -2  -2   1  275.67    5.60
   1   2  -1  452.65   10.20
   1   2  -1  465.35    6.90
   1   2  -1  460.25    9.10
   1   2  -1  451.65   12.70
   1   2  -1  473.05   10.30
   1   2  -1  461.45    9.10
   1   2  -1  465.65    9.00
  -1  -2   1  475.15    9.00
  -1  -2   1  466.65    9.10
  -1  -2   1  460.75    8.60
  -1  -2   1  470.45    6.60
  -1  -2   1  471.45    9.90
  -1  -2   1  467.05    9.30
  -1  -2   1  446.36   10.10
  -1  -2   1  456.65   12.50
   0   2  -1 1088.49   19.10
   0   2  -1 1071.89   15.60
   0   2  -1 1064.49   16.20
   0   2  -1 1076.89   15.00
   0   2  -1 1075.69   19.80
   0   2  -1 1092.19   16.10
   0  -2   1 1052.79   15.40
   0  -2   1 1067.29   14.40
   0  -2   1 1111.49   19.70
   0  -2   1 1052.99   16.10
   0  -2   1 1070.09   16.50
   0  -2   1 1077.69   17.80
   0  -2   1 1067.19   15.30
   0  -2   1 1059.69   19.00
  -1   2  -1   38.60    3.00
  -1   2  -1   33.10    4.70
  -1   2  -1   43.70    3.40
  -1   2  -1   38.00    3.60
   1  -2   1   37.70    3.50
   1  -2   1   36.90    5.30
   1  -2   1   34.00    3.50
   1  -2   1   34.50    3.90
   1  -2   1   38.50    3.10
   1  -2   1   34.80    1.90
  -2   2  -1  242.48    6.20
  -2   2  -1  247.38    4.30
  -2   2  -1  238.68    6.50
  -2   2  -1  240.98    7.10
  -2   2  -1  233.48    7.50
  -2   2  -1  239.18    7.10
   2  -2   1  247.58    9.90
   2  -2   1  234.78    7.00
   2  -2   1  249.68    3.80
   2  -2   1  243.38    6.30
   2  -2   1  239.88    7.80
   2  -2   1  246.98   10.60
  -3   2  -1  106.39    3.90
  -3   2  -1  102.89    6.30
  -3   2  -1  110.99    5.20
  -3   2  -1  109.69    4.80
  -3   2  -1  110.59    6.30
   3  -2   1  103.99    2.70
   3  -2   1  116.79    8.80
   3  -2   1  107.49    6.00
   3  -2   1  105.19    4.40
   3  -2   1   97.99    5.60
  -4   2  -1   49.00    4.70
  -4   2  -1   38.30    3.40
  -4   2  -1   29.70    5.00
  -4   2  -1   42.70    5.10
   4  -2   1   34.80    5.60
   4  -2   1   43.10    3.50
   4  -2   1   37.80    4.00
   4  -2   1   36.20    2.40
   4  -2   1   43.00    4.60
  -5   2  -1   56.39    5.60
  -5   2  -1   51.89    6.70
  -5   2  -1   50.59    4.50
  -5   2  -1   39.00    5.00
   5  -2   1   52.59    3.40
   5  -2   1   56.19    8.10
   5  -2   1   53.49    5.50
   5  -2   1   48.10    4.30
   5  -2   1   48.40    6.10
   5  -2   1   33.70    7.30
  -6   2  -1    9.40    3.20
  -6   2  -1   12.60    5.60
  -6   2  -1    3.40    4.10
  -6   2  -1    3.40    3.40
   6  -2   1   -4.50    6.50
   6  -2   1   17.20    5.70
   6  -2   1    0.00    2.20
   6  -2   1    9.70    4.00
   6  -2   1    2.20    5.30
   6  -2   1   -4.30    4.30
  -7   2  -1    8.80    6.30
  -7   2  -1   10.70    3.70
  -7   2  -1   14.30    6.10
  -7   2  -1    8.70    5.00
   7  -2   1   13.40    6.70
   7  -2   1   16.00    8.90
   7  -2   1    5.70    6.10
   7  -2   1   -2.10    4.70
   7  -2   1    0.30    5.10
  -8   2  -1   35.60    7.00
  -8   2  -1   34.70    7.10
  -8   2  -1   26.70    8.50
   8  -2   1   37.20    8.70
   8  -2   1   34.00    7.50
   8  -2   1   43.00    6.60
   8  -2   1   43.30    9.10
   8  -2   1   41.10   11.60
  -9   2  -1   15.20    9.10
  -9   2  -1   22.40    8.40
  -9   2  -1   15.40    6.40
   9  -2   1    7.20    7.10
   9  -2   1   12.00    5.00
   9  -2   1    3.10    7.40
 -10   2  -1    1.60    8.40
 -10   2  -1    3.10    6.80
  10  -2   1    8.60    8.90
  10  -2   1    8.10    6.90
  10   1  -1   60.59    9.90
  10   1  -1   46.80   10.10
  10   1  -1   66.29   10.00
 -10  -1   1   53.49   11.60
 -10  -1   1   55.29    8.80
 -10  -1   1   61.69    9.30
   9   1  -1   25.80   10.20
   9   1  -1   32.40   12.00
   9   1  -1   30.40    7.50
   9   1  -1   27.60    8.30
  -9  -1   1   30.50    8.10
  -9  -1   1   14.90    6.40
  -9  -1   1    2.80    6.70
   8   1  -1   11.80    5.60
   8   1  -1    5.70    5.90
   8   1  -1    2.60    6.10
  -8  -1   1   12.00    6.40
  -8  -1   1   -5.80    6.00
  -8  -1   1    1.40    5.70
   7   1  -1  128.99    9.30
   7   1  -1  120.79   10.40
   7   1  -1  127.19    7.70
   7   1  -1  146.09   14.80
  -7  -1   1  135.59    7.90
  -7  -1   1  136.49   10.70
  -7  -1   1  132.19   10.70
  -7  -1   1  136.69   10.70
   6   1  -1  421.66   11.90
   6   1  -1  429.06   14.40
   6   1  -1  408.86   10.10
   6   1  -1  413.16   13.50
   6   1  -1  366.66   18.70
   6   1  -1  387.06   14.20
  -6  -1   1  403.16   14.60
  -6  -1   1  417.26   14.40
  -6  -1   1  403.56   13.90
  -6  -1   1  416.96   11.90
   5   1  -1   27.30    5.60
   5   1  -1   28.40    3.60
   5   1  -1   25.80    4.30
   5   1  -1   22.10    4.70
   5   1  -1   28.90    4.60
  -5  -1   1   27.50    3.60
  -5  -1   1   36.30    5.10
  -5  -1   1   32.10    3.90
  -5  -1   1   29.30    4.40
  -5  -1   1   36.90    5.60
   4   1  -1   70.59    5.20
   4   1  -1   78.89    6.10
   4   1  -1   81.29    5.50
   4   1  -1   79.49    4.70
   4   1  -1   85.99    8.30
  -4  -1   1   77.29    4.70
  -4  -1   1   87.79    6.50
  -4  -1   1   88.89    6.30
  -4  -1   1   70.29    4.50
  -4  -1   1   76.89    6.20
   3   1  -1    5.30    3.60
   3   1  -1    3.80    2.30
   3   1  -1    5.10    2.20
   3   1  -1    1.70    1.50
   3   1  -1    4.70    2.70
  -3  -1   1    2.00    1.70
  -3  -1   1    1.40    1.90
  -3  -1   1    4.70    2.90
  -3  -1   1    2.40    2.10
  -3  -1   1    1.00    2.70
   2   1  -1  301.97    5.50
   2   1  -1  294.27    9.60
   2   1  -1  287.07    7.40
   2   1  -1  295.07    6.60
  -2  -1   1  315.77    9.70
  -2  -1   1  298.07    7.50
  -2  -1   1  301.07    5.60
  -2  -1   1  295.77    7.80
  -2  -1   1  293.07    7.70
  -2  -1   1  306.27    6.70
   1   1  -1  339.27    9.10
   1   1  -1  338.17    6.80
   1   1  -1  336.07    6.90
   1   1  -1  345.87    5.90
   1   1  -1  340.07    6.20
   1   1  -1  340.27    8.40
  -1  -1   1  342.37    6.20
  -1  -1   1  339.27    7.10
  -1  -1   1  347.27    5.60
  -1  -1   1  340.57    8.00
  -1  -1   1  343.87    7.40
  -1  -1   1  348.97    5.00
  -1  -1   1  340.57    6.80
  -1  -1   1  343.27    7.00
  -1  -1   1  352.66    6.60
  -1  -1   1  342.27    6.70
   0   1  -1  678.33   11.80
   0   1  -1  681.63   11.70
   0   1  -1  676.33   10.10
   0   1  -1  679.13   10.20
   0   1  -1  676.93    9.50
   0   1  -1  663.93   11.40
   0   1  -1  664.83    9.50
   0  -1   1  677.13   10.00
   0  -1   1  673.23   10.20
   0  -1   1  671.13    9.20
   0  -1   1  684.73    9.00
   0  -1   1  673.13   11.70
   0  -1   1  680.53   11.50
   0  -1   1  683.43   11.70
   0  -1   1  683.53   10.00
  -1   1  -1 2545.05   32.40
  -1   1  -1 2516.35   34.40
  -1   1  -1 2596.94   30.80
  -1   1  -1 2518.75   32.20
  -1   1  -1 2538.65   31.10
  -1   1  -1 2538.65   32.10
   1  -1   1 2450.35   35.30
   1  -1   1 2523.95   31.90
   1  -1   1 2556.44   30.50
   1  -1   1 2530.95   32.50
   1  -1   1 2559.74   34.40
  -2   1  -1 1101.69   15.90
  -2   1  -1 1075.59   17.40
  -2   1  -1 1049.79   16.70
  -2   1  -1 1070.99   20.00
  -2   1  -1 1085.29   14.90
  -2   1  -1 1061.99   16.90
   2  -1   1 1096.49   20.20
   2  -1   1 1073.49   14.40
   2  -1   1 1049.30   15.60
   2  -1   1 1069.59   16.80
   2  -1   1 1061.79   20.20
  -3   1  -1   10.30    2.40
  -3   1  -1    6.20    1.90
  -3   1  -1    4.40    2.40
  -3   1  -1    5.70    2.40
  -3   1  -1    0.80    2.70
   3  -1   1    7.30    3.80
   3  -1   1    4.10    2.60
   3  -1   1    6.70    3.10
   3  -1   1    6.60    1.90
  -4   1  -1   51.19    4.10
  -4   1  -1   53.69    5.50
  -4   1  -1   53.09    5.10
  -4   1  -1   61.29    5.00
   4  -1   1   56.59    6.10
   4  -1   1   52.29    4.70
   4  -1   1   55.89    3.90
   4  -1   1   58.99    4.80
  -5   1  -1   49.10    5.40
  -5   1  -1   47.40    4.40
  -5   1  -1   42.50    5.90
  -5   1  -1   42.20    5.40
   5  -1   1   46.50    4.90
   5  -1   1   49.99    7.10
   5  -1   1   51.59    8.60
   5  -1   1   55.69    5.80
   5  -1   1   49.40    4.10
  -6   1  -1  509.35   13.70
  -6   1  -1  502.55   16.40
  -6   1  -1  480.95   15.10
  -6   1  -1  497.65   15.00
   6  -1   1  441.16   21.00
   6  -1   1  498.45   13.80
   6  -1   1  486.05   12.10
   6  -1   1  496.25   19.10
   6  -1   1  509.45   15.40
  -7   1  -1    2.80    5.60
  -7   1  -1    1.30    4.60
  -7   1  -1    6.30    3.80
  -7   1  -1   -5.70    4.70
   7  -1   1    1.40    5.20
   7  -1   1    3.90    3.40
   7  -1   1   -3.60    4.70
   7  -1   1    3.00    7.00
   7  -1   1    3.70    4.70
  -8   1  -1    6.90    4.30
  -8   1  -1    3.20    5.30
  -8   1  -1    0.50    5.90
  -8   1  -1   -9.50    6.10
   8  -1   1    0.90    4.70
   8  -1   1    1.40    7.90
   8  -1   1    4.10    5.60
   8  -1   1   -3.30    5.70
   8  -1   1    1.50    4.30
  -9   1  -1    4.80    8.30
  -9   1  -1   10.80    7.60
  -9   1  -1    2.20    5.80
   9  -1   1    1.50    9.50
   9  -1   1   14.50    6.10
   9  -1   1   -2.90    6.80
 -10   1  -1   13.30    8.70
 -10   1  -1    1.00    6.60
  10  -1   1    4.50    6.40
  10  -1   1    2.40    8.70
  10  -1   1    9.90    8.40
  10   0  -1   69.79   11.20
  10   0  -1   70.19   12.60
 -10   0   1   77.09   11.40
 -10   0   1   61.39   11.70
 -10   0   1   78.49   11.00
   9   0  -1   20.90    7.80
   9   0  -1   13.60    9.90
   9   0  -1   26.50    8.50
  -9   0   1   32.90    8.10
  -9   0   1   32.20    8.80
  -9   0   1   37.00    8.30
   8   0  -1   35.00    7.40
   8   0  -1   21.30   10.10
   8   0  -1   28.30    6.50
   8   0  -1   34.70    5.90
  -8   0   1   27.30    6.50
  -8   0   1   24.20    7.30
  -8   0   1   21.20    6.40
   7   0  -1   23.10    6.40
   7   0  -1   31.10    8.00
   7   0  -1   19.30    5.00
   7   0  -1   14.40    6.20
  -7   0   1   14.50    6.10
  -7   0   1   18.30    5.40
  -7   0   1   24.50    6.70
   6   0  -1   -5.60    3.90
   6   0  -1   -4.50    5.80
   6   0  -1   -3.90    2.50
   6   0  -1    3.40    3.30
   6   0  -1    0.00    3.20
  -6   0   1    7.50    4.10
  -6   0   1    2.80    5.00
  -6   0   1    2.10    3.60
  -6   0   1   -0.90    3.10
  -6   0   1    1.20    3.30
   5   0  -1  194.78    9.40
   5   0  -1  203.18    9.60
   5   0  -1  217.28    6.80
   5   0  -1  193.48    8.20
   5   0  -1  196.98   13.30
  -5   0   1  212.28    9.30
  -5   0   1  205.88    9.10
  -5   0   1  218.58   10.00
  -5   0   1  210.18    7.40
  -5   0   1  208.08   10.00
   4   0  -1  220.58    7.50
   4   0  -1  227.58    8.90
   4   0  -1  216.88    8.50
   4   0  -1  230.58    6.40
   4   0  -1  237.98   12.60
  -4   0   1  217.98    6.70
  -4   0   1  227.78    8.40
  -4   0   1  222.88    8.90
  -4   0   1  219.78    8.90
  -4   0   1  209.18    8.30
   3   0  -1   95.89    5.50
   3   0  -1   88.89    4.40
   3   0  -1   88.59    4.70
   3   0  -1   89.39    7.80
   3   0  -1   93.19    3.70
  -3   0   1   82.29    5.20
  -3   0   1   83.49    5.60
  -3   0   1   81.59    4.80
  -3   0   1   95.29    3.90
  -3   0   1   84.49    4.80
   2   0  -1  526.85   10.00
   2   0  -1  497.55   13.50
   2   0  -1  509.15   10.00
   2   0  -1  520.25    9.30
   2   0  -1  521.95    8.00
  -2   0   1  524.15   10.60
  -2   0   1  554.44   20.60
  -2   0   1  520.95   10.20
  -2   0   1  529.25    8.60
  -2   0   1  522.75   10.50
  -2   0   1  513.35   10.20
   1   0  -1  166.78    2.60
   1   0  -1  163.18    3.70
   1   0  -1  171.08    4.20
   1   0  -1  162.48    4.30
   1   0  -1  162.18    6.40
   1   0  -1  162.38    3.60
  -1   0   1  159.88    4.20
  -1   0   1  161.68    4.50
  -1   0   1  165.38    4.60
  -1   0   1  168.58    3.10
  -1   0   1  176.58    7.30
  -1   0   1  169.88    3.10
  -1   0   1  167.38    4.70
  -1   0   1  166.88    3.60
   0   0  -1 2482.05   30.60
   0   0  -1 2530.15   30.20
   0   0  -1 2521.55   29.80
   0   0  -1 2481.65   30.80
   0   0  -1 2510.05   34.00
   0   0  -1 2540.15   30.30
   0   0   1 2534.35   30.40
   0   0   1 2556.94   30.10
   0   0   1 2491.85   30.60
  -1   0  -1 2129.99   25.70
  -1   0  -1 2089.09   25.80
  -1   0  -1 2060.59   26.40
  -1   0  -1 2121.69   25.50
  -1   0  -1 2049.29   26.20
  -1   0  -1 2081.39   26.30
  -2   0  -1  256.37    6.40
  -2   0  -1  257.97    6.50
  -2   0  -1  254.97    5.80
  -2   0  -1  260.37    6.10
  -2   0  -1  251.07    6.40
  -2   0  -1  260.47    6.20
   2   0   1  246.88    8.30
  -3   0  -1  352.36    9.30
  -3   0  -1  356.46    9.10
  -3   0  -1  346.47    8.60
  -3   0  -1  356.06    8.70
  -3   0  -1  340.27    8.30
  -3   0  -1  361.96    8.50
   3   0   1  342.97   11.10
  -4   0  -1  499.45   11.70
  -4   0  -1  484.45   12.70
  -4   0  -1  506.35   11.60
  -4   0  -1  482.95   11.60
  -4   0  -1  496.15   12.40
  -4   0  -1  494.75   12.00
   4   0   1  484.35   14.70
   4   0   1  493.45   17.00
  -5   0  -1   37.20    5.40
  -5   0  -1   37.60    4.60
  -5   0  -1   40.80    4.80
  -5   0  -1   39.00    5.20
  -5   0  -1   38.70    5.00
  -5   0  -1   34.80    4.60
   5   0   1   41.80    4.50
   5   0   1   45.00    6.50
   5   0   1   20.60    6.40
   5   0   1   42.80    4.40
  -6   0  -1   10.30    4.40
  -6   0  -1   20.70    5.20
  -6   0  -1   12.80    4.10
  -6   0  -1   11.00    4.00
  -6   0  -1   10.40    3.80
  -6   0  -1   10.80    4.60
   6   0   1   17.20    3.80
   6   0   1    9.00    4.90
   6   0   1   10.60    4.80
   6   0   1   14.00    6.70
   6   0   1   18.30    4.50
  -7   0  -1   16.80    4.70
  -7   0  -1   17.90    5.10
  -7   0  -1   36.80    5.80
  -7   0  -1   19.10    5.50
  -7   0  -1   24.50    6.10
   7   0   1   28.00    4.80
   7   0   1   35.80    8.90
   7   0   1   33.40    7.10
   7   0   1   20.30    4.40
   7   0   1   26.00    6.20
   7   0   1   28.70    5.30
  -8   0  -1   58.09    7.70
  -8   0  -1   57.09    7.40
  -8   0  -1   54.09    7.80
  -8   0  -1   54.49    7.90
   8   0   1   71.49    9.00
   8   0   1   65.29    7.70
   8   0   1   62.29    9.50
   8   0   1   59.49   12.00
  -9   0  -1    8.90    7.00
  -9   0  -1    9.90    7.00
  -9   0  -1   -3.30    5.50
  -9   0  -1    5.70    5.70
   9   0   1    0.30    4.70
   9   0   1   11.00    8.50
   9   0   1    6.00    5.00
   9   0   1    7.10    4.90
 -10   0  -1   -5.00    6.00
 -10   0  -1   -9.40    7.40
  10   0   1    0.00    7.20
  10   0   1    2.10    5.80
  10  -1  -1   -5.60    8.20
  10  -1  -1  -11.90    7.40
 -10   1   1    4.40    5.20
 -10   1   1    4.50    8.80
   9  -1  -1   10.60   10.10
   9  -1  -1   10.50    7.70
   9  -1  -1   24.20    6.60
   9  -1  -1   23.60    7.20
  -9   1   1   22.20    6.80
  -9   1   1    8.70    6.90
  -9   1   1   15.00    8.50
   8  -1  -1   43.60    8.60
   8  -1  -1   40.30    9.70
   8  -1  -1   36.90    6.60
   8  -1  -1   32.90    8.10
  -8   1   1   32.60    8.20
  -8   1   1   27.90    7.10
  -8   1   1   36.90    6.90
   7  -1  -1    3.90    4.40
   7  -1  -1    2.40    4.00
   7  -1  -1   -6.10    6.90
   7  -1  -1   -1.10    5.00
  -7   1   1   -1.50    5.20
  -7   1   1    4.50    5.60
  -7   1   1    5.20    4.40
  -7   1   1    3.10    6.30
   6  -1  -1   -4.30    2.60
   6  -1  -1   -2.00    4.40
   6  -1  -1    2.30    3.90
   6  -1  -1    5.00    3.90
   6  -1  -1   -2.80    4.40
  -6   1   1    2.60    3.80
  -6   1   1    1.00    3.70
  -6   1   1   13.00    4.80
  -6   1   1   -4.20    4.50
   5  -1  -1  294.47    7.20
   5  -1  -1  303.07   13.20
   5  -1  -1  282.27   16.20
   5  -1  -1  300.77   11.90
   5  -1  -1  304.47    8.70
   5  -1  -1  305.97   10.90
  -5   1   1  305.07   12.10
  -5   1   1  292.37   11.70
  -5   1   1  310.97   10.40
  -5   1   1  296.87   11.40
   4  -1  -1   33.90    2.60
   4  -1  -1   32.10    7.00
   4  -1  -1   40.60    4.60
   4  -1  -1   40.40    3.60
   4  -1  -1   28.90    4.80
   4  -1  -1   35.90    5.00
  -4   1   1   20.60    4.40
  -4   1   1   35.40    3.90
  -4   1   1   37.40    4.30
  -4   1   1   36.50    4.20
   3  -1  -1  287.17    9.90
   3  -1  -1  276.07    6.80
   3  -1  -1  277.67    9.10
   3  -1  -1  259.57   12.20
   3  -1  -1  285.17    5.50
   3  -1  -1  291.87    8.20
  -3   1   1  289.57    7.80
  -3   1   1  286.57    8.90
  -3   1   1  288.17    8.70
  -3   1   1  272.67    8.90
   2  -1  -1  147.79    6.90
   2  -1  -1  154.68    4.40
   2  -1  -1  147.69    5.50
   2  -1  -1  149.19    5.60
   2  -1  -1  154.48    7.80
   2  -1  -1  152.38    2.90
  -2   1   1  150.88    6.10
  -2   1   1  156.48    6.00
  -2   1   1  150.28    5.90
  -2   1   1  149.09    4.10
  -2   1   1  146.49    6.30
  -2   1   1  152.18    5.00
   1  -1  -1  716.73   13.10
   1  -1  -1  724.03   12.00
   1  -1  -1  721.63   14.70
   1  -1  -1  723.93   10.60
   1  -1  -1  722.43   11.60
  -1   1   1  699.53   11.30
  -1   1   1  702.33   13.00
  -1   1   1  739.13   11.90
  -1   1   1  740.43   11.90
  -1   1   1  733.63   10.00
  -1   1   1  716.13   14.40
  -1   1   1  740.53   11.70
   0  -1  -1    0.80    1.10
   0  -1  -1    1.10    1.10
   0  -1  -1   -0.40    1.00
   0  -1  -1    0.40    0.90
   0  -1  -1    0.80    1.40
   0  -1  -1   -2.40    2.00
   0  -1  -1   -0.60    1.40
   0  -1  -1    0.40    0.40
   0   1   1    0.00    1.90
   0   1   1    0.70    1.50
   0   1   1   -0.10    1.10
   0   1   1    3.20    1.10
   0   1   1    0.90    1.40
   0   1   1    1.80    2.10
  -1  -1  -1  116.09    4.70
  -1  -1  -1  111.69    3.10
  -1  -1  -1  119.19    3.90
  -1  -1  -1  116.59    4.00
  -1  -1  -1  117.39    2.70
  -1  -1  -1  117.09    3.40
  -1  -1  -1  112.39    3.60
   1   1   1  113.59    4.70
   1   1   1  118.49    3.30
   1   1   1  112.09    2.70
  -2  -1  -1  343.57    7.50
  -2  -1  -1  346.47    7.30
  -2  -1  -1  353.56    7.90
  -2  -1  -1  342.67    7.80
  -2  -1  -1  338.67    7.90
  -2  -1  -1  347.47    7.20
   2   1   1  342.47    9.50
  -3  -1  -1  215.08    7.10
  -3  -1  -1  210.18    7.10
  -3  -1  -1  213.58    6.70
  -3  -1  -1  211.98    6.50
  -3  -1  -1  208.48    6.40
  -3  -1  -1  222.18    7.00
   3   1   1  202.98    8.90
  -4  -1  -1    2.10    2.00
  -4  -1  -1   -0.20    2.90
  -4  -1  -1   -1.70    2.70
  -4  -1  -1    0.50    2.10
  -4  -1  -1   -2.50    2.70
  -4  -1  -1   -0.10    2.50
   4   1   1   -3.10    3.30
  -5  -1  -1   37.10    4.50
  -5  -1  -1   34.30    5.00
  -5  -1  -1   37.80    5.20
  -5  -1  -1   32.10    4.50
  -5  -1  -1   28.70    4.50
  -5  -1  -1   34.90    4.90
   5   1   1   25.60    5.80
   5   1   1   38.60    5.70
  -6  -1  -1  323.87   11.30
  -6  -1  -1  308.47   11.90
  -6  -1  -1  304.87   10.30
  -6  -1  -1  296.97   11.90
  -6  -1  -1  296.07   12.10
  -6  -1  -1  297.27   12.10
   6   1   1  278.17   13.20
   6   1   1  290.67   11.30
   6   1   1  301.37   10.60
   6   1   1  306.27   16.10
  -7  -1  -1   85.29    8.70
  -7  -1  -1   80.79    8.00
  -7  -1  -1   77.69    8.20
  -7  -1  -1   84.09    7.50
  -7  -1  -1   79.89    7.50
  -7  -1  -1   67.29    7.60
   7   1   1   62.79    6.50
   7   1   1   78.99   10.90
   7   1   1   67.29    7.50
   7   1   1   68.89    6.70
  -8  -1  -1   36.80    6.10
  -8  -1  -1   33.20    7.60
  -8  -1  -1   30.30    5.90
  -8  -1  -1   23.10    5.30
  -8  -1  -1   31.00    6.10
   8   1   1   39.30    6.90
   8   1   1   32.90    5.70
   8   1   1   44.60    9.00
   8   1   1   28.50    6.80
  -9  -1  -1   16.30    7.70
  -9  -1  -1   22.20    7.00
  -9  -1  -1   29.00    7.60
  -9  -1  -1   10.80    6.60
   9   1   1   13.40    5.40
   9   1   1   31.40    7.30
   9   1   1   28.80   10.60
   9   1   1   25.80    8.40
   9   1   1   20.60    6.40
 -10  -1  -1   -8.40    7.30
 -10  -1  -1   19.00    8.00
 -10  -1  -1    0.60    6.90
  10   1   1   10.60    7.50
  10   1   1   -7.40    6.30
  10   1   1   -5.40    7.80
  10  -2  -1   -1.70    8.50
  10  -2  -1    4.30    9.90
 -10   2   1    1.40    9.00
 -10   2   1    5.70    6.70
   9  -2  -1   21.50    8.90
   9  -2  -1   21.40    8.90
   9  -2  -1   20.40    6.90
  -9   2   1   15.40    7.30
  -9   2   1   10.20    8.20
   8  -2  -1    7.20    5.50
   8  -2  -1    4.00    6.80
   8  -2  -1    2.60    9.20
  -8   2   1   11.90    5.10
  -8   2   1   12.40    5.40
  -8   2   1   12.30    4.90
   7  -2  -1   16.20    6.30
   7  -2  -1    8.90    5.20
   7  -2  -1   32.20    7.30
   7  -2  -1   23.00    9.80
  -7   2   1   17.10    4.70
  -7   2   1   13.50    6.80
  -7   2   1   23.70    6.50
  -7   2   1   15.70    6.60
   6  -2  -1   53.29    6.90
   6  -2  -1   63.79    6.00
   6  -2  -1   62.39    7.90
   6  -2  -1   63.99    8.70
   6  -2  -1   74.49   10.60
  -6   2   1   58.39    8.00
  -6   2   1   67.09    7.40
  -6   2   1   59.69    6.30
  -6   2   1   77.69    8.20
   5  -2  -1  493.85   21.80
   5  -2  -1  533.65   12.90
   5  -2  -1  524.25   15.30
   5  -2  -1  517.35   18.00
   5  -2  -1  518.55   15.60
  -5   2   1  533.35   15.40
  -5   2   1  520.95   13.10
  -5   2   1  513.95   16.00
  -5   2   1  527.65   16.00
   4  -2  -1   55.09    5.10
   4  -2  -1   53.69    6.80
   4  -2  -1   47.20    5.10
   4  -2  -1   50.99    4.30
   4  -2  -1   46.10    6.80
   4  -2  -1   49.50    2.60
  -4   2   1   55.39    6.00
  -4   2   1   52.19    5.90
  -4   2   1   51.29    4.30
  -4   2   1   56.89    5.70
   3  -2  -1  178.58    7.70
   3  -2  -1  178.28   11.30
   3  -2  -1  166.08    6.20
   3  -2  -1  175.38    8.00
   3  -2  -1  176.88    3.90
   3  -2  -1  184.18    9.40
  -3   2   1  183.08    8.00
  -3   2   1  185.88    6.00
  -3   2   1  177.98    7.80
  -3   2   1  196.48    7.10
   2  -2  -1 1553.14   22.60
   2  -2  -1 1542.75   29.50
   2  -2  -1 1522.95   24.30
   2  -2  -1 1527.15   24.10
   2  -2  -1 1529.25   27.40
   2  -2  -1 1564.24   19.60
  -2   2   1 1522.65   23.60
  -2   2   1 1545.15   23.60
  -2   2   1 1533.25   23.50
  -2   2   1 1571.14   21.50
  -2   2   1 1533.35   24.20
  -2   2   1 1596.84   19.40
   1  -2  -1   26.00    2.10
   1  -2  -1   26.50    3.10
   1  -2  -1   31.80    3.00
   1  -2  -1   28.50    4.50
   1  -2  -1   26.70    2.50
   1  -2  -1   24.90    4.20
  -1   2   1   28.90    3.30
  -1   2   1   25.80    1.60
  -1   2   1   23.80    2.60
  -1   2   1   26.60    2.80
  -1   2   1   24.10    3.30
  -1   2   1   26.00    5.00
  -1   2   1   39.20    4.60
   0  -2  -1    1.60    1.70
   0  -2  -1    7.30    1.80
   0  -2  -1    4.90    3.70
   0  -2  -1    1.60    1.90
   0  -2  -1    4.70    1.90
   0  -2  -1    5.40    1.40
   0   2   1    2.10    2.10
   0   2   1    6.30    2.60
   0   2   1    6.40    3.70
   0   2   1    6.10    1.40
  -1  -2  -1 6279.97   75.79
  -1  -2  -1 6272.67   74.99
  -1  -2  -1 6262.57   79.19
  -1  -2  -1 6273.97   79.59
  -1  -2  -1 6217.48   75.49
  -1  -2  -1 6027.90   76.69
  -1  -2  -1 6283.47   75.19
  -1  -2  -1 6155.18   75.59
   1   2   1 6279.27   76.39
   1   2   1 6099.99   79.59
   1   2   1 6234.98   75.59
   1   2   1 6260.97   75.19
   1   2   1 6319.27   79.09
  -2  -2  -1 1527.25   22.90
  -2  -2  -1 1564.24   22.90
  -2  -2  -1 1551.94   20.50
  -2  -2  -1 1557.64   21.90
  -2  -2  -1 1537.25   26.50
  -2  -2  -1 1555.24   23.10
   2   2   1 1557.54   21.70
   2   2   1 1517.05   22.10
   2   2   1 1568.44   20.50
   2   2   1 1524.45   21.70
   2   2   1 1546.95   27.00
  -3  -2  -1   20.00    3.70
  -3  -2  -1   26.60    3.10
  -3  -2  -1   29.50    3.10
  -3  -2  -1   24.60    3.60
  -3  -2  -1   26.20    3.80
  -3  -2  -1   24.40    2.90
   3   2   1   20.50    4.90
   3   2   1   20.80    2.60
   3   2   1   20.40    2.50
   3   2   1   22.30    3.40
  -4  -2  -1  681.13   13.40
  -4  -2  -1  676.23   14.60
  -4  -2  -1  658.93   14.70
  -4  -2  -1  669.43   14.80
  -4  -2  -1  662.23   13.80
  -4  -2  -1  653.13   15.10
   4   2   1  637.04   19.40
   4   2   1  691.03   17.30
   4   2   1  653.63   13.60
  -5  -2  -1   58.89    5.60
  -5  -2  -1   59.49    5.60
  -5  -2  -1   63.59    5.10
  -5  -2  -1   70.49    6.00
  -5  -2  -1   61.09    5.90
  -5  -2  -1   60.79    5.60
   5   2   1   64.09    7.20
   5   2   1   55.99    5.20
   5   2   1   55.39    8.20
  -6  -2  -1  105.39    7.00
  -6  -2  -1  110.09    8.50
  -6  -2  -1   97.89    7.30
  -6  -2  -1  122.29    7.80
  -6  -2  -1  105.89    8.20
  -6  -2  -1  118.09    9.00
   6   2   1  102.09   11.70
   6   2   1  110.19    9.00
   6   2   1  112.89    7.00
   6   2   1  113.19   10.60
   6   2   1  125.59    8.10
  -7  -2  -1   -1.80    3.90
  -7  -2  -1    6.50    5.30
  -7  -2  -1    5.10    5.20
  -7  -2  -1   -3.90    3.00
  -7  -2  -1   -3.70    3.80
  -7  -2  -1   -7.20    4.60
   7   2   1   10.20    4.50
   7   2   1   -4.90    4.80
   7   2   1    4.60    5.50
   7   2   1    3.90    3.30
   7   2   1   -2.80    3.40
   7   2   1    5.80    6.90
  -8  -2  -1   10.20    6.40
  -8  -2  -1   15.00    6.30
  -8  -2  -1    0.70    4.40
  -8  -2  -1   20.10    6.40
  -8  -2  -1   18.50    5.40
   8   2   1   10.00    7.20
   8   2   1   18.40    8.70
   8   2   1    7.70    5.40
   8   2   1    6.80    4.90
   8   2   1   11.10    4.20
  -9  -2  -1   58.39    9.20
  -9  -2  -1   54.39    9.50
  -9  -2  -1   49.80    7.90
  -9  -2  -1   55.69    9.20
   9   2   1   44.20    8.30
   9   2   1   47.70   10.80
   9   2   1   49.40    7.50
   9   2   1   53.49   12.40
   9   2   1   52.39    8.50
 -10  -2  -1  -11.60    7.30
 -10  -2  -1   28.60    8.60
 -10  -2  -1   -7.60    6.60
  10   2   1    3.70    8.20
  10   2   1    0.00    6.60
  10   2   1    1.20    6.70
   9  -3  -1   66.39    9.70
   9  -3  -1   69.59   12.00
   9  -3  -1   61.19   11.50
  -9   3   1   71.89   12.00
  -9   3   1   63.59    9.80
   8  -3  -1   35.20   12.60
   8  -3  -1   13.90    5.00
   8  -3  -1    2.90    7.20
  -8   3   1   14.30    6.60
  -8   3   1   11.00    5.70
   7  -3  -1   12.10    6.10
   7  -3  -1   22.30    8.50
   7  -3  -1   11.70    6.70
   7  -3  -1   24.10    7.50
  -7   3   1   21.60    7.30
  -7   3   1   19.90    6.30
  -7   3   1   23.40    7.70
   6  -3  -1   72.69    8.30
   6  -3  -1   59.59    8.20
   6  -3  -1   81.59   12.60
   6  -3  -1   69.79    6.60
   6  -3  -1   63.29    9.40
  -6   3   1   75.59    8.90
  -6   3   1   61.09    7.30
  -6   3   1   67.09    8.50
  -6   3   1   60.39    5.50
   5  -3  -1   62.89   10.70
   5  -3  -1   91.09   10.30
   5  -3  -1   75.59    6.60
   5  -3  -1   81.69    7.30
   5  -3  -1   72.99    7.30
  -5   3   1   75.79    5.30
  -5   3   1   97.29    8.70
  -5   3   1   87.39    8.10
  -5   3   1   81.09    7.70
   4  -3  -1  108.09   11.10
   4  -3  -1   96.29    3.30
   4  -3  -1   70.39    8.60
   4  -3  -1   99.09    7.10
   4  -3  -1   84.29    6.00
   4  -3  -1   97.39    7.70
  -4   3   1   91.29    6.50
  -4   3   1   97.19    7.10
  -4   3   1   92.39    5.20
  -4   3   1   93.59    7.60
   3  -3  -1   58.89    5.20
   3  -3  -1   55.69    7.90
   3  -3  -1   52.89    2.80
   3  -3  -1   50.59    4.60
   3  -3  -1   58.29    7.10
   3  -3  -1   39.80    5.20
  -3   3   1   53.29    5.10
  -3   3   1   42.90    3.50
  -3   3   1   55.49    5.20
  -3   3   1   52.49    5.20
  -3   3   1   51.59    5.20
   2  -3  -1   49.30    4.00
   2  -3  -1   54.09    5.10
   2  -3  -1   66.49    5.30
   2  -3  -1   58.29    7.00
   2  -3  -1   62.39    7.00
   2  -3  -1   51.19    2.90
  -2   3   1   62.29    5.20
  -2   3   1   53.49    4.80
  -2   3   1   60.19    3.20
  -2   3   1   52.99    4.40
  -2   3   1   53.99    4.20
   1  -3  -1   -0.40    2.90
   1  -3  -1    0.90    4.10
   1  -3  -1    0.30    3.30
   1  -3  -1    2.50    1.80
   1  -3  -1    5.20    2.10
   1  -3  -1    1.70    2.00
  -1   3   1    2.40    4.40
  -1   3   1    4.80    2.10
  -1   3   1    4.70    3.00
  -1   3   1    3.90    1.30
  -1   3   1    6.70    2.20
   0  -3  -1  872.91   19.40
   0  -3  -1  885.11   14.40
   0  -3  -1  853.71   15.10
   0  -3  -1  882.71   13.60
   0  -3  -1  887.41   15.10
   0   3   1  865.61   19.50
   0   3   1  872.61   12.40
   0   3   1  870.31   14.80
   0   3   1  909.11   15.20
  -1  -3  -1 1294.57   16.40
  -1  -3  -1 1263.27   19.90
  -1  -3  -1 1254.27   16.10
  -1  -3  -1 1247.98   18.90
  -1  -3  -1 1245.18   23.70
  -1  -3  -1 1264.97   18.70
  -1  -3  -1 1246.28   20.10
   1   3   1 1236.98   19.30
   1   3   1 1280.17   16.80
   1   3   1 1280.27   18.90
   1   3   1 1243.28   23.50
   1   3   1 1234.38   24.40
  -2  -3  -1  410.06    9.90
  -2  -3  -1  421.06   10.40
  -2  -3  -1  395.96    9.50
  -2  -3  -1  421.36    8.30
  -2  -3  -1  407.26    9.10
   2   3   1  415.36   12.30
   2   3   1  404.86    7.30
   2   3   1  412.26   13.70
   2   3   1  422.36    9.10
   2   3   1  413.16    6.70
   2   3   1  409.46    9.40
  -3  -3  -1   28.60    3.40
  -3  -3  -1   29.80    4.10
  -3  -3  -1   23.00    4.00
  -3  -3  -1   32.20    2.90
  -3  -3  -1   24.60    4.00
   3   3   1   36.00    6.20
   3   3   1   33.80    3.40
   3   3   1   35.30    3.70
   3   3   1   30.60    2.60
   3   3   1   31.40    3.50
  -4  -3  -1   55.69    4.50
  -4  -3  -1   53.29    5.50
  -4  -3  -1   59.59    5.50
  -4  -3  -1   71.79    5.90
  -4  -3  -1   44.20    5.10
  -4  -3  -1   59.19    4.60
   4   3   1   51.69    3.70
   4   3   1   64.29    5.50
   4   3   1   59.29    4.10
   4   3   1   52.09    5.10
   4   3   1   62.19    7.90
   4   3   1   57.69    5.00
  -5  -3  -1   34.80    5.60
  -5  -3  -1   29.70    5.00
  -5  -3  -1   29.30    4.40
  -5  -3  -1   43.50    5.50
  -5  -3  -1   32.90    4.10
  -5  -3  -1   36.20    4.40
   5   3   1   24.90    6.90
   5   3   1   31.40    5.70
   5   3   1   34.00    3.60
   5   3   1   31.90    4.10
   5   3   1   27.30    3.90
  -6  -3  -1   69.79    7.20
  -6  -3  -1   67.09    7.00
  -6  -3  -1   69.79    7.60
  -6  -3  -1   73.89    7.60
  -6  -3  -1   77.39    6.70
  -6  -3  -1   69.79    6.00
   6   3   1   73.49    5.60
   6   3   1   91.19   11.40
   6   3   1   74.79    6.40
   6   3   1   77.19    6.80
   6   3   1   77.19    8.70
  -7  -3  -1   79.59    8.70
  -7  -3  -1   84.39    9.00
  -7  -3  -1   73.79    8.10
  -7  -3  -1   90.99    7.40
  -7  -3  -1   86.79    8.30
   7   3   1   90.39   10.50
   7   3   1   84.69    7.70
   7   3   1   88.19    6.40
   7   3   1   86.99    8.40
   7   3   1   95.89    6.90
   7   3   1   98.19    9.60
   7   3   1   77.69   12.00
  -8  -3  -1   84.19    9.70
  -8  -3  -1   66.89    9.10
  -8  -3  -1   66.59    9.30
  -8  -3  -1   80.59    7.60
  -8  -3  -1   81.69    8.60
   8   3   1   62.39    9.80
   8   3   1   62.79    7.50
   8   3   1   77.59    8.40
   8   3   1   74.09    7.30
   8   3   1   78.19   13.10
  -9  -3  -1   47.10    9.40
  -9  -3  -1   41.40    7.70
  -9  -3  -1   46.50    9.20
  -9  -3  -1   46.50    7.40
  -9  -3  -1   49.50    7.80
   9   3   1   20.90    7.20
   9   3   1   45.80   11.10
   9   3   1   51.19   13.10
   9   3   1   45.30    7.70
 -10  -3  -1   17.10    9.00
 -10  -3  -1    7.00    8.20
 -10  -3  -1   10.00    8.20
  10   3   1    4.20    7.40
  10   3   1   12.70    7.00
   9  -4  -1   55.19    9.90
   9  -4  -1   36.40    9.20
  -9   4   1   53.29    9.40
  -9   4   1   21.20    7.50
   8  -4  -1   23.50    7.80
   8  -4  -1   17.10    8.70
   8  -4  -1   17.00   12.30
  -8   4   1   36.80    7.60
  -8   4   1   23.80    8.60
   7  -4  -1   22.70    6.20
   7  -4  -1    8.50    9.60
   7  -4  -1   22.70    8.20
   7  -4  -1   18.00    5.50
  -7   4   1   28.80    8.00
  -7   4   1   16.70    6.20
  -7   4   1   16.30    7.90
   6  -4  -1    4.40    6.00
   6  -4  -1   -2.70    5.60
   6  -4  -1    4.20    4.20
   6  -4  -1   -5.90    4.70
   6  -4  -1    5.30    4.10
  -6   4   1    1.30    4.50
  -6   4   1   -4.50    5.40
  -6   4   1   -1.40    5.50
   5  -4  -1    3.60    3.90
   5  -4  -1    1.60    4.80
   5  -4  -1   -4.30    5.00
   5  -4  -1   -0.60    5.40
   5  -4  -1    5.20    7.20
  -5   4   1    4.90    4.50
  -5   4   1    1.00    2.10
  -5   4   1    5.40    5.00
  -5   4   1    1.10    4.80
   4  -4  -1   56.29    8.40
   4  -4  -1   55.29    4.10
   4  -4  -1   64.19    7.20
   4  -4  -1   71.79   10.30
   4  -4  -1   56.89    6.00
   4  -4  -1   54.19    7.10
  -4   4   1   54.89    6.50
  -4   4   1   64.49    7.00
  -4   4   1   59.39    4.20
  -4   4   1   71.19    6.60
  -4   4   1   56.09    6.90
   3  -4  -1    4.10    3.50
   3  -4  -1    4.80    5.40
   3  -4  -1    5.10    3.00
   3  -4  -1    5.30    5.50
   3  -4  -1    0.40    2.80
   3  -4  -1    3.90    1.90
  -3   4   1    3.00    3.80
  -3   4   1    4.90    2.60
  -3   4   1    4.80    1.70
  -3   4   1   -2.40    3.00
  -3   4   1    8.00    4.00
   2  -4  -1  149.79    5.10
   2  -4  -1  150.58   10.70
   2  -4  -1  147.59    7.90
   2  -4  -1  158.08    7.60
   2  -4  -1  158.58    7.60
   2  -4  -1  148.19   10.40
  -2   4   1  157.68    8.10
  -2   4   1  137.69    6.80
  -2   4   1  159.98    6.90
  -2   4   1  162.88    6.80
  -2   4   1  131.49   11.00
  -2   4   1  155.98    4.50
   1  -4  -1  261.67    8.10
   1  -4  -1  259.37    7.10
   1  -4  -1  257.17    9.00
   1  -4  -1  256.47    9.00
   1  -4  -1  248.88   12.20
  -1   4   1  270.87   12.40
  -1   4   1  237.88    6.80
  -1   4   1  251.47    5.50
  -1   4   1  259.57    8.30
  -1   4   1  247.18    8.00
   0  -4  -1   72.49    3.80
   0  -4  -1   74.79    5.30
   0  -4  -1   74.59    4.90
   0  -4  -1   73.09    7.80
   0  -4  -1   69.59    4.70
   0   4   1   75.19    8.10
   0   4   1   77.79    3.10
   0   4   1   76.99    5.20
   0   4   1   64.29    4.40
  -1  -4  -1    7.40    1.40
  -1  -4  -1    7.90    2.70
  -1  -4  -1    4.70    3.10
  -1  -4  -1    7.30    3.20
  -1  -4  -1    5.40    1.50
  -1  -4  -1   11.10    4.90
  -1  -4  -1    5.60    2.30
  -1  -4  -1    6.60    3.30
   1   4   1   10.00    3.30
   1   4   1    5.80    3.50
   1   4   1    6.10    2.80
   1   4   1    3.40    1.80
  -2  -4  -1  543.95   12.20
  -2  -4  -1  555.54   12.70
  -2  -4  -1  569.94   13.50
  -2  -4  -1  548.05   16.30
  -2  -4  -1  545.65   10.70
  -2  -4  -1  541.95   11.80
   2   4   1  547.45   11.90
   2   4   1  543.15    9.50
   2   4   1  548.55   12.60
   2   4   1  535.85   17.50
  -3  -4  -1   89.59    5.30
  -3  -4  -1   80.89    6.40
  -3  -4  -1   84.09    5.30
  -3  -4  -1   73.29    5.50
   3   4   1   88.29    5.40
   3   4   1   80.79    8.60
   3   4   1   83.29    4.10
   3   4   1   81.69    5.20
   3   4   1   85.79    3.80
  -4  -4  -1  276.67    8.60
  -4  -4  -1  242.08   10.20
  -4  -4  -1  277.77   10.50
  -4  -4  -1  258.77   10.30
   4   4   1  264.87    9.20
   4   4   1  262.97    5.70
   4   4   1  274.27   14.40
   4   4   1  256.97    7.60
   4   4   1  265.87    8.90
   4   4   1  255.17    9.50
  -5  -4  -1    5.90    4.00
  -5  -4  -1    1.10    4.40
  -5  -4  -1    9.50    3.30
  -5  -4  -1    2.70    4.40
   5   4   1   13.10    3.10
   5   4   1   10.00    2.30
   5   4   1   14.40    4.10
   5   4   1   11.90    3.50
   5   4   1    1.40    5.70
   5   4   1    5.70    4.00
  -6  -4  -1   62.89    7.70
  -6  -4  -1   59.29    5.60
  -6  -4  -1   54.49    7.30
  -6  -4  -1   71.39    7.40
   6   4   1   61.79    6.80
   6   4   1   52.29    4.40
   6   4   1   59.89   10.50
   6   4   1   53.39    6.90
   6   4   1   57.39    6.90
   6   4   1   64.79    5.80
  -7  -4  -1   11.50    4.70
  -7  -4  -1    8.50    6.00
  -7  -4  -1   15.10    5.50
  -7  -4  -1   13.90    4.30
  -7  -4  -1   17.00    6.20
   7   4   1   13.80    6.20
   7   4   1    4.20    4.70
   7   4   1   11.90    4.30
   7   4   1   14.00    4.50
   7   4   1    3.40    4.90
  -8  -4  -1   12.00    5.70
  -8  -4  -1   -0.50    6.00
  -8  -4  -1    7.60    4.80
  -8  -4  -1    5.90    4.60
  -8  -4  -1   11.40    6.60
   8   4   1   12.90    5.90
   8   4   1    7.60    5.70
   8   4   1    4.10    7.80
   8   4   1    4.60    4.60
  -9  -4  -1   -6.40    4.70
  -9  -4  -1   -7.70    6.90
  -9  -4  -1    1.70    5.90
  -9  -4  -1    5.80    6.90
   9   4   1    5.50    4.80
   9   4   1   -3.10    6.00
   9   4   1    9.70    5.80
   9   4   1   -7.10    7.10
 -10  -4  -1  -10.40    8.20
 -10  -4  -1    7.40    7.80
 -10  -4  -1   -2.30    8.50
  10   4   1   16.40    7.60
  10   4   1   -0.60    6.80
   9  -5  -1   -2.70    7.10
   9  -5  -1    9.20    9.50
  -9   5   1    1.70    6.90
   8  -5  -1   18.30    8.30
   8  -5  -1   19.10    7.00
  -8   5   1   17.20    6.60
  -8   5   1   19.70    6.80
   7  -5  -1    3.70    7.50
   7  -5  -1   -3.60    7.00
   7  -5  -1   -2.10    6.50
   7  -5  -1  -13.00    8.40
  -7   5   1    7.70    5.40
  -7   5   1   -2.50    5.10
  -7   5   1   -6.10    6.90
   6  -5  -1   32.60    9.50
   6  -5  -1   34.10    7.90
   6  -5  -1   40.70    6.70
   6  -5  -1   37.20    8.00
   6  -5  -1   39.90    9.50
  -6   5   1   42.50    7.00
  -6   5   1   44.50    8.20
  -6   5   1   32.10    6.50
   5  -5  -1   46.30    6.60
   5  -5  -1   48.20   11.30
   5  -5  -1   50.09    9.90
   5  -5  -1   42.30    7.40
   5  -5  -1   50.09    8.00
  -5   5   1   51.69    7.90
  -5   5   1   39.00    6.30
  -5   5   1   64.19    8.40
   4  -5  -1  131.19    8.90
   4  -5  -1  151.88   13.70
   4  -5  -1  169.68   15.00
   4  -5  -1  135.49    9.00
   4  -5  -1  135.49   10.20
  -4   5   1  134.29    9.40
  -4   5   1  134.69    9.20
  -4   5   1  124.39    4.30
  -4   5   1  124.19    8.50
  -4   5   1  131.69   10.30
   3  -5  -1  266.37    7.70
   3  -5  -1  271.97   12.10
   3  -5  -1  276.97   15.90
   3  -5  -1  258.47   10.90
   3  -5  -1  272.57   15.60
   3  -5  -1  258.67   11.40
  -3   5   1  276.57   10.40
  -3   5   1  281.57    6.20
  -3   5   1  265.87   10.30
  -3   5   1  262.27   10.40
  -3   5   1  271.97   12.00
   2  -5  -1  317.37   10.90
   2  -5  -1  325.77    8.90
   2  -5  -1  298.97   14.50
   2  -5  -1  308.07   11.20
   2  -5  -1  296.37   15.50
   2  -5  -1  308.47   11.00
  -2   5   1  307.47   11.50
  -2   5   1  310.37   11.70
  -2   5   1  309.57   11.10
  -2   5   1  325.87   16.90
  -2   5   1  314.17    9.60
   1  -5  -1  177.08    8.60
   1  -5  -1  188.68    8.70
   1  -5  -1  183.28    7.00
   1  -5  -1  182.98    7.30
   1  -5  -1  183.38   12.10
  -1   5   1  166.68    8.30
  -1   5   1  170.48   12.40
  -1   5   1  192.88    6.30
  -1   5   1  196.58    8.60
   0  -5  -1   95.49    4.60
   0  -5  -1   99.39    6.90
   0  -5  -1   92.49    9.50
   0  -5  -1   92.19    6.30
   0  -5  -1   89.99    5.80
   0   5   1   88.19    8.70
   0   5   1   87.59    5.40
   0   5   1   95.39    6.50
   0   5   1   89.39    3.60
  -1  -5  -1    3.80    3.50
  -1  -5  -1    0.80    1.30
  -1  -5  -1    4.60    2.60
  -1  -5  -1    2.40    1.70
  -1  -5  -1    1.80    3.20
  -1  -5  -1    2.90    2.20
  -1  -5  -1    0.10    3.20
  -1  -5  -1   -2.60    2.50
   1   5   1   -1.10    4.90
   1   5   1    2.30    3.40
   1   5   1   -1.20    2.90
  -2  -5  -1    8.50    3.90
  -2  -5  -1    7.30    1.40
  -2  -5  -1    6.50    4.90
  -2  -5  -1   11.00    2.70
  -2  -5  -1   10.80    2.90
  -2  -5  -1   14.40    3.30
  -2  -5  -1   10.70    3.40
   2   5   1    8.70    3.30
   2   5   1   12.60    2.20
   2   5   1   13.40    4.60
   2   5   1    7.50    3.70
  -3  -5  -1   15.70    3.90
  -3  -5  -1   10.00    3.10
  -3  -5  -1    7.90    2.80
  -3  -5  -1   13.80    4.40
  -3  -5  -1   11.40    2.40
   3   5   1   13.00    3.30
   3   5   1    6.10    3.40
   3   5   1   10.40    4.40
   3   5   1   13.00    2.50
  -4  -5  -1   -2.40    2.60
  -4  -5  -1    1.80    4.00
  -4  -5  -1    2.60    3.90
   4   5   1    0.20    1.80
   4   5   1    4.40    3.80
   4   5   1    0.40    3.20
   4   5   1   -1.30    3.70
   4   5   1    1.80    2.50
  -5  -5  -1   59.09    7.00
  -5  -5  -1   75.59    7.80
  -5  -5  -1   73.49    7.00
  -5  -5  -1   69.19    5.80
   5   5   1   71.79    7.20
   5   5   1   73.89    6.90
   5   5   1   66.09    5.80
   5   5   1   62.49    5.00
   5   5   1   57.69    9.90
  -6  -5  -1  129.89    9.70
  -6  -5  -1  141.49    7.80
  -6  -5  -1  147.39   10.80
  -6  -5  -1  135.99   10.80
   6   5   1  133.99    8.50
   6   5   1  133.19    9.20
   6   5   1  137.69    8.00
   6   5   1  105.89    8.40
   6   5   1  150.58   15.90
  -7  -5  -1   39.80    5.60
  -7  -5  -1   46.30    7.20
  -7  -5  -1   41.10    8.10
  -7  -5  -1   42.00    7.90
   7   5   1   51.99   11.50
   7   5   1   42.60    6.40
   7   5   1   44.70    5.90
   7   5   1   36.20    6.00
  -8  -5  -1    4.90    6.70
  -8  -5  -1   -1.10    4.70
  -8  -5  -1    0.30    5.60
  -8  -5  -1   14.30    5.40
   8   5   1   -2.70    5.50
   8   5   1   -0.80    5.30
   8   5   1    9.40    5.90
   8   5   1   -7.60    4.90
  -9  -5  -1   95.99   11.60
  -9  -5  -1   97.29   10.90
  -9  -5  -1  101.79   10.90
   9   5   1   83.39   10.60
   9   5   1   97.49   10.80
   9   5   1  100.59   15.20
 -10  -5  -1    5.30    8.50
 -10  -5  -1    2.60    5.80
  10   5   1    7.00    7.20
  10   5   1    8.00    7.20
   8  -6  -1   21.00   10.10
   8  -6  -1   20.50    8.90
  -8   6   1    3.90    8.70
  -8   6   1   11.80    6.80
   7  -6  -1   14.00    8.50
   7  -6  -1   11.10    9.40
   7  -6  -1   15.00    8.20
   7  -6  -1   21.60    8.90
  -7   6   1   29.80    9.00
  -7   6   1    3.30    7.90
  -7   6   1   16.50    6.70
   6  -6  -1    1.70    4.90
   6  -6  -1   10.80    8.60
   6  -6  -1    6.60    6.20
   6  -6  -1    4.30    4.90
   6  -6  -1    5.90    8.80
  -6   6   1   11.10    7.40
  -6   6   1    5.00    6.60
  -6   6   1   -1.30    4.80
   5  -6  -1   45.00    7.30
   5  -6  -1   42.60    8.40
   5  -6  -1   48.20    7.20
   5  -6  -1   27.40   10.00
   5  -6  -1   64.79   11.70
  -5   6   1   45.90    6.70
  -5   6   1   43.80    8.20
  -5   6   1   48.10    7.70
  -5   6   1   39.10    7.50
   4  -6  -1   35.20    7.40
   4  -6  -1   37.60    9.40
   4  -6  -1   37.30    7.00
   4  -6  -1   37.00    9.80
   4  -6  -1   25.40    6.30
  -4   6   1   32.10    6.20
  -4   6   1   28.00    6.40
  -4   6   1   34.80    5.90
  -4   6   1   32.80    7.00
   3  -6  -1  228.88   12.40
   3  -6  -1  246.08   16.60
   3  -6  -1  247.38   11.00
   3  -6  -1  251.37   12.00
   3  -6  -1  239.98    8.00
   3  -6  -1  237.28   16.00
  -3   6   1  249.88   10.40
  -3   6   1  239.68   12.30
  -3   6   1  247.98   11.50
  -3   6   1  247.68   10.80
   2  -6  -1   15.20    3.70
   2  -6  -1   15.20    5.30
   2  -6  -1    7.50    5.00
   2  -6  -1   17.40    6.00
   2  -6  -1    8.90    3.60
   2  -6  -1   11.10    5.60
  -2   6   1    7.70    3.60
  -2   6   1   12.00    7.50
  -2   6   1   13.80    3.70
  -2   6   1   10.20    4.90
  -2   6   1   33.80    6.00
   1  -6  -1   52.19    6.40
   1  -6  -1   52.19    5.00
   1  -6  -1   48.70    6.30
   1  -6  -1   57.69    5.30
   1  -6  -1   43.60    6.70
   1  -6  -1   57.89    9.20
  -1   6   1   63.19    9.60
  -1   6   1   55.99    4.60
  -1   6   1   55.39    6.10
  -1   6   1   48.70    6.10
   0  -6  -1  151.38   10.80
   0  -6  -1  158.08    8.20
   0  -6  -1  165.38    9.10
   0  -6  -1  157.48    6.20
   0  -6  -1  155.08    7.80
   0   6   1  155.88    4.90
   0   6   1  154.68    8.50
   0   6   1  150.88   13.20
   0   6   1  152.78    8.40
  -1  -6  -1  118.59    6.70
  -1  -6  -1  116.79    9.50
  -1  -6  -1   98.19    4.00
  -1  -6  -1  115.79    5.60
  -1  -6  -1  104.69    7.40
  -1  -6  -1   95.59    7.60
  -1  -6  -1  109.09    6.90
   1   6   1  107.99   10.80
   1   6   1  106.89    6.30
   1   6   1  124.69    7.80
  -2  -6  -1    6.00    0.90
  -2  -6  -1    1.30    5.00
  -2  -6  -1   13.60    4.70
  -2  -6  -1    7.40    2.90
  -2  -6  -1    7.50    1.50
  -2  -6  -1    8.10    3.30
  -2  -6  -1    7.50    4.10
   2   6   1    8.00    4.90
   2   6   1    6.30    2.00
   2   6   1    7.40    4.20
   2   6   1    8.30    3.00
  -3  -6  -1   17.40    3.90
  -3  -6  -1   10.40    4.00
  -3  -6  -1    4.60    2.40
  -3  -6  -1    4.60    3.30
  -3  -6  -1    9.00    4.00
   3   6   1    4.40    2.90
   3   6   1    9.10    6.70
   3   6   1   10.70    2.50
   3   6   1    9.70    4.00
  -4  -6  -1   26.80    4.40
  -4  -6  -1   13.00    4.10
  -4  -6  -1   12.90    4.30
  -4  -6  -1   19.30    5.30
   4   6   1   17.40    2.90
   4   6   1   17.30    7.20
   4   6   1   21.30    4.80
   4   6   1    9.60    5.10
  -5  -6  -1  153.58   10.70
  -5  -6  -1  135.79    7.60
  -5  -6  -1  127.29    8.80
   5   6   1  149.49    6.90
   5   6   1  154.18    8.40
   5   6   1  133.69   13.80
   5   6   1  130.49    8.50
  -6  -6  -1    3.60    3.50
  -6  -6  -1    0.10    5.60
  -6  -6  -1    6.50    5.50
  -6  -6  -1    8.20    5.90
   6   6   1   -3.40    4.80
   6   6   1   -0.50    5.50
   6   6   1    7.20    3.50
   6   6   1    2.80    4.40
  -7  -6  -1    1.20    6.00
  -7  -6  -1    6.80    6.40
  -7  -6  -1   -7.10    3.30
  -7  -6  -1    7.30    5.90
   7   6   1    7.00    8.20
   7   6   1    2.60    5.50
   7   6   1    6.70    5.40
  -8  -6  -1   10.70    5.70
  -8  -6  -1    8.70    6.60
  -8  -6  -1   -3.50    6.90
   8   6   1   14.40    6.50
   8   6   1    5.60    4.60
   8   6   1   -2.00    6.50
  -9  -6  -1   -4.80    7.50
  -9  -6  -1   -6.70    8.20
  -9  -6  -1   -1.10    6.70
   9   6   1   -1.40    6.50
   9   6   1    3.50    6.70
   9   6   1  -24.10    7.40
 -10  -6  -1    3.50    7.50
 -10  -6  -1   21.10   10.00
 -10  -6  -1    9.70    6.80
  10   6   1   18.30    8.20
  10   6   1    4.80    7.80
   7  -7  -1   23.20   12.00
   7  -7  -1    5.40    8.30
   7  -7  -1   -1.70    8.70
  -7   7   1    9.30    6.60
  -7   7   1    6.80    6.30
   6  -7  -1   24.60    8.80
   6  -7  -1   30.00    7.20
   6  -7  -1   23.10    7.90
   6  -7  -1   26.40   11.30
   6  -7  -1   30.30   10.50
  -6   7   1   47.40    8.80
  -6   7   1   29.90    7.00
  -6   7   1   41.00    9.60
   5  -7  -1   57.39    9.60
   5  -7  -1   59.59    7.90
   5  -7  -1   54.59   12.20
   5  -7  -1   63.79    9.80
   5  -7  -1   65.09   12.60
  -5   7   1   69.59    9.80
  -5   7   1   77.59    9.60
  -5   7   1   78.19    9.20
  -5   7   1   63.79    7.90
   4  -7  -1   14.80    7.20
   4  -7  -1    1.80    7.50
   4  -7  -1    0.80    5.80
   4  -7  -1   -0.20    5.20
   4  -7  -1   -4.00    5.50
  -4   7   1    6.50    6.20
  -4   7   1   12.70    6.30
  -4   7   1    4.60    4.50
  -4   7   1    5.40    4.90
   3  -7  -1   -2.50    7.10
   3  -7  -1   12.10    4.70
   3  -7  -1   13.40    7.00
   3  -7  -1   -6.20    4.40
   3  -7  -1    8.40    4.50
  -3   7   1    2.60    4.50
  -3   7   1   -3.90    3.80
  -3   7   1    1.40    5.50
  -3   7   1   10.70    5.30
   2  -7  -1    1.90    7.40
   2  -7  -1    3.90    4.10
   2  -7  -1    1.10    4.00
   2  -7  -1   -7.00    4.70
   2  -7  -1    1.40    5.40
   2  -7  -1    7.30    5.50
  -2   7   1    1.90    5.40
  -2   7   1    8.30    3.90
  -2   7   1    1.90    5.30
  -2   7   1    8.10    3.90
  -2   7   1   -3.20    7.00
   1  -7  -1   13.30    4.40
   1  -7  -1   19.70    4.40
   1  -7  -1   17.40    8.00
   1  -7  -1   12.10    5.40
   1  -7  -1   18.90    4.30
   1  -7  -1   23.30    6.00
  -1   7   1    3.00    4.90
  -1   7   1   13.70    2.90
  -1   7   1   17.90    5.60
  -1   7   1   20.70    8.30
   0  -7  -1    4.50    4.60
   0  -7  -1    2.60    4.10
   0  -7  -1    6.80    4.10
   0  -7  -1    6.70    5.00
   0  -7  -1    6.10    4.40
   0  -7  -1   11.20    3.30
   0   7   1    8.60    2.30
   0   7   1    9.80    4.90
   0   7   1    0.10    7.20
   0   7   1    1.50    4.60
  -1  -7  -1  -12.30    5.60
  -1  -7  -1    4.00    4.60
  -1  -7  -1    1.20    4.20
  -1  -7  -1    3.80    4.60
  -1  -7  -1   -1.30    1.80
  -1  -7  -1    4.70    2.50
  -1  -7  -1   -0.10    3.50
   1   7   1    4.50    4.20
   1   7   1   -6.60    4.10
   1   7   1    3.50    4.50
  -2  -7  -1   67.79    5.80
  -2  -7  -1   57.99    2.50
  -2  -7  -1   57.19    6.40
  -2  -7  -1   55.99    6.10
  -2  -7  -1   67.89    5.90
  -2  -7  -1   52.79    2.80
  -2  -7  -1   54.49    9.20
   2   7   1   57.89   10.40
   2   7   1   53.89    5.90
   2   7   1   49.10    6.30
   2   7   1   55.29    4.70
  -3  -7  -1    9.30    6.50
  -3  -7  -1   12.50    5.10
  -3  -7  -1    6.60    3.00
  -3  -7  -1    6.70    4.30
  -3  -7  -1   13.50    4.20
  -3  -7  -1    3.10    3.30
   3   7   1   14.40    7.70
   3   7   1    8.90    2.30
   3   7   1    2.60    4.40
   3   7   1    3.60    3.50
  -4  -7  -1   56.59    6.80
  -4  -7  -1   64.19    7.40
  -4  -7  -1   64.09    7.10
  -4  -7  -1   64.29    5.20
  -4  -7  -1   71.99    6.60
   4   7   1   62.59    7.20
   4   7   1   65.29   10.50
   4   7   1   64.29    7.50
  -5  -7  -1   12.00    6.00
  -5  -7  -1   12.20    4.30
  -5  -7  -1   19.10    6.30
   5   7   1    9.70    4.10
   5   7   1   18.30    8.60
   5   7   1    5.70    5.40
  -6  -7  -1   10.90    6.40
  -6  -7  -1    5.10    4.10
  -6  -7  -1   16.80    5.40
   6   7   1    4.20    5.30
   6   7   1    4.10    8.20
   6   7   1    9.60    5.90
  -7  -7  -1    8.60    6.50
  -7  -7  -1   -3.90    6.40
  -7  -7  -1   -1.00    4.70
   7   7   1    7.80    5.00
   7   7   1   -2.30    5.60
   7   7   1    3.50    8.60
  -8  -7  -1   96.89   10.50
  -8  -7  -1   69.19   10.60
   8   7   1   83.99   10.30
   8   7   1  100.69   10.90
   8   7   1   83.59   14.10
  -9  -7  -1   -3.50    8.50
  -9  -7  -1    3.90    7.50
   9   7   1    1.80    6.80
   9   7   1    1.10    5.00
 -10  -7  -1    7.70    8.60
 -10  -7  -1   22.60   10.60
  10   7   1   20.30    8.60
  10   7   1   15.00    6.60
   7  -8  -1    4.80    9.70
   7  -8  -1   -0.60    8.70
  -7   8   1   -2.00    8.50
   6  -8  -1   -3.20    7.50
   6  -8  -1   11.00    9.30
   6  -8  -1    4.00    8.50
  -6   8   1   -3.70    5.40
  -6   8   1   -4.70    7.60
   5  -8  -1   -1.10    4.80
   5  -8  -1    0.10    8.10
   5  -8  -1    7.50    7.30
   5  -8  -1   -4.60    5.20
   5  -8  -1   -1.60    9.20
  -5   8   1    4.20    5.90
  -5   8   1   10.40    5.70
  -5   8   1    9.70    6.10
  -5   8   1   -1.60    4.50
   4  -8  -1   70.79    8.60
   4  -8  -1   55.49   10.00
   4  -8  -1   55.69   12.70
   4  -8  -1   60.09   12.10
   4  -8  -1   65.19    9.90
  -4   8   1   74.59    9.80
  -4   8   1   66.09    7.80
  -4   8   1   69.89    9.90
  -4   8   1   57.39    7.60
   3  -8  -1   47.50    9.50
   3  -8  -1   29.00    7.70
   3  -8  -1   25.60    6.70
   3  -8  -1   27.80    7.70
   3  -8  -1   17.30    9.80
  -3   8   1   26.40   10.40
  -3   8   1   26.80    6.10
  -3   8   1   19.80    7.10
  -3   8   1   24.10    5.00
  -3   8   1   29.80    6.00
   2  -8  -1   93.79    8.30
   2  -8  -1   85.59    9.50
   2  -8  -1   98.19   11.10
   2  -8  -1  112.59    9.40
   2  -8  -1  103.09    7.70
   2  -8  -1   57.19   11.70
  -2   8   1   95.99    6.70
  -2   8   1   89.19    9.30
  -2   8   1   81.19    9.30
  -2   8   1   90.79   14.10
  -2   8   1   83.89    8.30
   1  -8  -1   17.90    7.00
   1  -8  -1   25.20    6.90
   1  -8  -1   23.10    6.70
   1  -8  -1   20.00    6.30
   1  -8  -1   14.90    4.90
   1  -8  -1   18.70    4.40
  -1   8   1   22.30    9.50
  -1   8   1   21.50    5.30
  -1   8   1   19.60    4.90
   0  -8  -1   21.10    6.00
   0  -8  -1   25.10    6.00
   0  -8  -1   24.60    5.40
   0  -8  -1   20.80    4.20
   0  -8  -1   15.90    5.90
   0  -8  -1   15.80    5.20
   0  -8  -1   24.10    8.70
   0   8   1   16.20    8.80
   0   8   1   13.60    5.70
   0   8   1   21.70    6.30
  -1  -8  -1   -4.20    5.00
  -1  -8  -1   -3.20    5.10
  -1  -8  -1   -2.30    4.70
  -1  -8  -1    1.30    4.10
   1   8   1   -1.40    4.60
   1   8   1    1.10    4.90
   1   8   1    5.00    7.50
  -2  -8  -1    0.00    6.80
  -2  -8  -1    9.90    5.60
  -2  -8  -1    1.40    5.00
  -2  -8  -1    3.40    3.80
  -2  -8  -1    2.60    1.80
   2   8   1    7.30    5.00
   2   8   1    8.50    8.10
   2   8   1    3.00    3.60
  -3  -8  -1   36.20    9.10
  -3  -8  -1   33.10    4.90
  -3  -8  -1   48.30    7.60
  -3  -8  -1   23.80    6.10
  -3  -8  -1   32.80    5.70
  -3  -8  -1   34.20    4.70
   3   8   1   27.40    9.60
   3   8   1   41.40    7.00
   3   8   1   34.50    6.40
  -4  -8  -1  181.88   11.20
  -4  -8  -1  198.08   11.80
  -4  -8  -1  201.28   12.70
  -4  -8  -1  198.48   10.00
   4   8   1  198.98   18.60
   4   8   1  187.88   11.80
   4   8   1  196.58   11.50
  -5  -8  -1   28.70    7.30
  -5  -8  -1   30.30    5.60
  -5  -8  -1   29.80    7.10
   5   8   1   34.20    6.80
   5   8   1   28.40    6.10
   5   8   1   26.20   10.10
  -6  -8  -1    0.10    6.20
  -6  -8  -1   -3.70    4.70
  -6  -8  -1    2.00    4.00
   6   8   1    1.10    4.20
   6   8   1  -11.20    6.90
   6   8   1   -0.60    4.00
  -7  -8  -1   29.60    8.90
  -7  -8  -1   21.40    8.10
   7   8   1   21.80    7.50
   7   8   1    6.80   10.10
   7   8   1   20.70    7.20
  -8  -8  -1   12.90    8.60
  -8  -8  -1    2.20    7.40
   8   8   1    3.70    6.90
   8   8   1   13.60   11.50
   8   8   1    0.70    5.20
  -9  -8  -1   36.80    9.70
  -9  -8  -1   40.80    9.00
   9   8   1   25.00    8.60
   9   8   1   56.19   10.50
   6  -9  -1   20.80   11.10
   6  -9  -1    3.20    9.00
   6  -9  -1   15.30    9.60
  -6   9   1    3.00    6.80
   5  -9  -1  159.38   15.10
   5  -9  -1  165.18   15.90
   5  -9  -1  152.68   12.60
   5  -9  -1  155.18   18.60
  -5   9   1  120.39   13.70
  -5   9   1  157.88   13.90
   4  -9  -1   -5.60    7.80
   4  -9  -1   -1.00    6.00
   4  -9  -1    4.40    6.70
   4  -9  -1   -5.50    9.90
   4  -9  -1    5.00    8.00
  -4   9   1    6.10    5.50
  -4   9   1    4.50    7.40
  -4   9   1   -1.80    4.60
   3  -9  -1   -6.00    7.10
   3  -9  -1    5.40    5.90
   3  -9  -1   -3.90    7.30
   3  -9  -1    3.30    9.30
   3  -9  -1    1.20    6.70
  -3   9   1    3.00    6.30
  -3   9   1   -2.10    6.70
  -3   9   1    2.70    5.00
   2  -9  -1   19.60    7.80
   2  -9  -1   16.50    7.70
   2  -9  -1   21.30    6.70
   2  -9  -1   26.40   10.60
   2  -9  -1   17.00    6.80
  -2   9   1   10.20    6.80
  -2   9   1   19.70    5.90
  -2   9   1    9.60    5.40
  -2   9   1   12.60    9.80
   1  -9  -1  214.18   10.30
   1  -9  -1  187.28   13.60
   1  -9  -1  173.58   17.70
  -1   9   1  173.78   17.20
  -1   9   1  196.48   13.00
  -1   9   1  182.88   12.60
   0  -9  -1  117.99   11.00
   0  -9  -1  128.39   10.40
   0  -9  -1   96.09    9.70
   0  -9  -1   95.59   14.00
   0   9   1   88.89   13.20
   0   9   1  132.79    9.50
   0   9   1  129.49   10.80
  -1  -9  -1   12.90    8.80
  -1  -9  -1    5.90    6.10
  -1  -9  -1    1.60    4.90
  -1  -9  -1   -1.70    4.20
   1   9   1    2.30    5.40
   1   9   1    1.90    5.70
   1   9   1   -0.20    6.30
  -2  -9  -1   -0.50    4.20
  -2  -9  -1   -6.00    5.40
  -2  -9  -1    6.60    6.00
  -2  -9  -1    4.50    8.20
  -2  -9  -1    3.00    2.00
   2   9   1   -8.30    4.80
   2   9   1   15.70    9.40
   2   9   1    2.80    4.20
  -3  -9  -1   50.09   11.00
  -3  -9  -1   60.29    6.10
  -3  -9  -1   47.50    6.80
  -3  -9  -1   57.09    8.60
  -3  -9  -1   60.69    7.20
  -3  -9  -1   49.20    7.80
   3   9   1   51.49    8.20
   3   9   1   56.99    7.90
   3   9   1   58.09   12.40
  -4  -9  -1   33.50    6.80
  -4  -9  -1   24.20    5.70
  -4  -9  -1   29.80    6.80
  -4  -9  -1   18.90    6.90
   4   9   1   27.30    6.70
   4   9   1   28.30   10.90
   4   9   1   12.50    5.20
  -5  -9  -1    8.80    4.90
  -5  -9  -1    1.20    6.40
  -5  -9  -1   -1.80    6.00
   5   9   1    8.90    9.50
   5   9   1   -0.60    6.00
   5   9   1   -1.90    6.00
  -6  -9  -1   63.49    7.40
  -6  -9  -1   42.10    9.20
  -6  -9  -1   66.09   10.60
   6   9   1   57.29    9.20
   6   9   1   47.50    8.80
   6   9   1   74.99   13.70
  -7  -9  -1   38.10    9.80
  -7  -9  -1   19.10    7.20
   7   9   1   17.30    8.00
   7   9   1   18.70   12.80
   7   9   1   16.30    8.00
  -8  -9  -1   13.90    7.00
  -8  -9  -1   19.80    8.90
   8   9   1   11.20    8.10
   8   9   1   13.70    8.50
  -9  -9  -1   31.80   11.30
  -9  -9  -1   44.10   10.60
   9   9   1   25.80    9.30
   9   9   1   25.80    9.50
   5 -10  -1   -2.30    7.70
   5 -10  -1   13.10   10.10
   5 -10  -1    6.90    9.70
  -5  10   1    4.80    9.40
  -5  10   1   13.10    8.80
   4 -10  -1   11.20    7.50
   4 -10  -1   11.80    9.50
   4 -10  -1   14.80   10.00
  -4  10   1   18.60    8.60
  -4  10   1   18.50    9.20
   3 -10  -1   28.80    7.50
   3 -10  -1   19.00    9.60
   3 -10  -1   23.20   13.30
   3 -10  -1   44.70   10.70
  -3  10   1   28.30    7.60
  -3  10   1   29.70    7.20
  -3  10   1   23.00    8.60
   2 -10  -1   23.30    8.80
   2 -10  -1   30.70   11.40
   2 -10  -1   10.20    6.50
  -2  10   1   16.90   11.20
  -2  10   1   23.90    6.30
  -2  10   1   27.40    8.40
  -2  10   1    9.30    7.60
   1 -10  -1   26.20    8.50
   1 -10  -1   13.30    9.70
   1 -10  -1   17.10    6.20
   1 -10  -1    5.20    6.70
  -1  10   1    2.40    6.80
  -1  10   1   12.50   10.70
  -1  10   1   13.80    7.50
   0 -10  -1   -1.50    6.00
   0 -10  -1    1.70    6.60
   0 -10  -1    2.90    7.30
   0 -10  -1    4.80    9.50
   0  10   1   -0.50    4.70
   0  10   1   -7.80    5.90
   0  10   1   -2.20    8.60
  -1 -10  -1    4.60    5.00
  -1 -10  -1   16.80    9.90
  -1 -10  -1   10.20    2.50
  -1 -10  -1   10.80    6.00
  -1 -10  -1    5.20    6.60
   1  10   1    7.00    6.70
   1  10   1    4.90   10.20
   1  10   1    9.60    7.00
  -2 -10  -1   47.70    7.80
  -2 -10  -1   47.30    8.60
  -2 -10  -1   30.10   10.80
  -2 -10  -1   27.40    7.90
   2  10   1   31.70   12.10
   2  10   1   40.00    8.20
   2  10   1   49.10    7.70
  -3 -10  -1   11.80    4.40
  -3 -10  -1    7.90    4.80
  -3 -10  -1   14.90    9.90
  -3 -10  -1    2.70    6.60
   3  10   1    7.10    6.20
   3  10   1   16.10    5.60
   3  10   1    2.00    9.30
  -4 -10  -1   25.40    8.00
  -4 -10  -1   25.60    6.60
  -4 -10  -1   13.30    5.60
  -4 -10  -1    6.20    6.20
   4  10   1   17.00    6.90
   4  10   1    5.50    6.90
   4  10   1    2.10   10.20
  -5 -10  -1    7.00    5.00
  -5 -10  -1    7.00    5.40
  -5 -10  -1   -6.80    6.10
   5  10   1  -16.20    8.80
   5  10   1    7.00    5.20
   5  10   1    6.40    6.50
  -6 -10  -1   27.90    7.40
  -6 -10  -1   23.30    8.80
   6  10   1   34.40    8.80
   6  10   1   48.10    9.80
   6  10   1   19.80   14.70
  -7 -10  -1    5.50    8.50
  -7 -10  -1   30.80    9.70
   7  10   1   27.40    8.80
   7  10   1    8.70    8.50
  -8 -10  -1    1.10    8.40
  -8 -10  -1    8.00    9.80
   8  10   1    5.70    8.10
   8  10   1   15.70    8.80
   4 -11  -1   21.00   11.60
   4 -11  -1    9.70   10.40
  -4  11   1   19.30    9.60
  -4  11   1   15.50    9.90
   3 -11  -1    5.00    7.30
   3 -11  -1   -0.30   10.00
   3 -11  -1    9.20    7.10
  -3  11   1    3.50    8.50
  -3  11   1    4.30    6.50
   2 -11  -1   26.20    8.10
   2 -11  -1   28.10   10.50
   2 -11  -1   33.40   10.30
  -2  11   1   18.20    8.50
  -2  11   1   29.20   10.10
  -2  11   1   29.80    7.60
   1 -11  -1   -0.30    4.90
   1 -11  -1   -2.80    7.60
   1 -11  -1   -5.40    8.40
  -1  11   1    8.50   12.50
  -1  11   1    3.00    7.20
  -1  11   1   -2.90    7.60
  -1  11   1  -10.50    7.40
   0 -11  -1   14.70    8.40
   0 -11  -1    4.70    5.20
   0 -11  -1    6.40    7.30
   0 -11  -1   11.80   10.10
   0 -11  -1   -0.20    2.30
   0  11   1    6.90    7.40
   0  11   1    5.40   10.90
   0  11   1   -4.30    7.30
  -1 -11  -1   -3.90    6.00
  -1 -11  -1    0.40    4.90
  -1 -11  -1    0.00    9.10
  -1 -11  -1   -9.10    6.00
  -1 -11  -1    0.20    2.40
   1  11   1   -8.50    9.20
   1  11   1   -0.30    6.70
   1  11   1    9.10    5.90
  -2 -11  -1   58.49   10.60
  -2 -11  -1   57.29   13.50
  -2 -11  -1   85.49   10.20
  -2 -11  -1   67.89    8.90
   2  11   1   59.59   15.30
   2  11   1   80.29   11.10
   2  11   1   92.29   11.10
  -3 -11  -1   71.59   11.00
  -3 -11  -1   52.69   13.30
  -3 -11  -1   48.60    9.40
  -3 -11  -1   66.39    8.80
   3  11   1   75.49   16.10
   3  11   1   60.29    9.00
   3  11   1   68.69   10.30
  -4 -11  -1   -1.00    6.50
  -4 -11  -1    4.40    7.40
  -4 -11  -1   -4.80    5.10
   4  11   1   -7.30    6.30
   4  11   1    2.50    7.30
   4  11   1   -4.50    7.10
  -5 -11  -1    2.40    7.90
  -5 -11  -1   14.40    7.40
   5  11   1    9.60    7.40
   5  11   1   10.50    8.30
  -6 -11  -1   14.90    9.40
  -6 -11  -1   29.00    9.40
   6  11   1   27.50    8.90
   6  11   1   38.60    9.70
  -7 -11  -1   30.60   10.80
  -7 -11  -1   26.20   10.00
   7  11   1   39.40   10.10
   7  11   1    1.60    8.30
   2 -12  -1   -0.10    7.40
   2 -12  -1    6.50   10.40
   2 -12  -1  -16.10    6.90
  -2  12   1   20.90    9.30
  -2  12   1   -6.80    5.80
   1 -12  -1   20.40    8.70
   1 -12  -1   10.80   10.20
   1 -12  -1   14.10    3.00
   1 -12  -1   12.50    9.70
  -1  12   1    4.60    7.00
  -1  12   1    9.70    7.00
  -1  12   1    3.80    6.10
   0 -12  -1   -6.20    8.50
   0 -12  -1   11.80    3.00
   0 -12  -1    9.50    8.50
   0 -12  -1    8.60    7.70
   0  12   1    0.80    5.80
   0  12   1   10.40    9.20
  -1 -12  -1   -6.20    7.20
  -1 -12  -1    0.70    6.10
   1  12   1   13.20    9.30
   1  12   1    3.30    7.70
  -2 -12  -1   69.89    9.80
  -2 -12  -1   45.40   10.10
  -2 -12  -1   71.19   10.00
   2  12   1   36.30   10.30
   2  12   1   62.09   10.30
  -3 -12  -1   63.79    9.20
  -3 -12  -1   74.59   11.30
  -3 -12  -1   57.79   11.50
   3  12   1   64.09    9.70
   3  12   1   51.79   10.10
  -4 -12  -1   23.20    9.40
  -4 -12  -1   34.90    9.40
  -4 -12  -1   31.40    7.60
   4  12   1   27.60    8.90
   4  12   1   31.10    9.90
  -5 -12  -1   13.60    9.60
   5  12   1   43.00   10.90
   5  12   1   23.40    8.50
  -2 -13  -1    2.30    5.10
  -2 -13  -1   21.90    9.40
  -2 -13  -1   22.70    8.00
   2  13   1   12.00    8.60
   2  13   1   33.10   11.20
   4  12  -2    8.20    9.20
   4  12  -2   -8.00    7.90
  -4 -12   2   -2.10    8.70
  -4 -12   2  -12.10    6.20
   3  12  -2  -19.70    7.10
   3  12  -2   -6.30    5.40
  -3 -12   2   13.00    7.10
  -3 -12   2   -0.20    7.40
   2  12  -2   12.60    8.60
   2  12  -2   25.60    9.80
  -2 -12   2   21.20    9.60
  -2 -12   2    9.60    6.10
  -2 -12   2   11.40    3.30
   1  12  -2   15.40    9.40
   1  12  -2   10.70    6.50
  -1 -12   2   -7.80    8.00
  -1 -12   2    3.30    8.60
   0  12  -2    5.80    9.10
   0  12  -2   19.40    9.20
   0 -12   2   -6.50    6.10
   0 -12   2   -6.70    5.10
  -1  12  -2   -6.90    8.00
  -1  12  -2    6.00    8.80
   1 -12   2    3.30    7.70
   1 -12   2  -17.60    8.50
   1 -12   2    0.00    7.00
  -2  12  -2   16.90    9.20
   2 -12   2   -5.30    7.70
   2 -12   2    0.60    9.10
   2 -12   2   15.90   10.70
   6  11  -2   69.79   12.10
   6  11  -2   69.19   12.70
  -6 -11   2   54.29   11.70
  -6 -11   2   26.50    9.80
   5  11  -2   55.49   11.20
   5  11  -2   76.39   12.20
  -5 -11   2  104.19   13.60
  -5 -11   2   59.29    9.30
   4  11  -2   -3.90    7.60
   4  11  -2    1.60    8.50
  -4 -11   2   -1.90    7.80
  -4 -11   2    2.80    6.40
   3  11  -2    5.50    7.90
   3  11  -2   10.30    8.30
  -3 -11   2  -11.80    5.90
  -3 -11   2   -1.00    8.40
  -3 -11   2    5.50    6.10
   2  11  -2    0.50    7.50
   2  11  -2   21.30   12.20
   2  11  -2   23.90    8.80
  -2 -11   2    8.00    7.70
  -2 -11   2   10.90    6.20
  -2 -11   2   21.30   10.60
  -2 -11   2    2.90    7.50
   1  11  -2   14.00    8.50
   1  11  -2   24.30   11.90
   1  11  -2   19.80    6.90
  -1 -11   2   14.70   10.40
  -1 -11   2   22.80    8.30
  -1 -11   2   30.00    8.30
  -1 -11   2   22.20    8.90
   0  11  -2    3.20    5.70
   0  11  -2   -3.30    5.00
   0  11  -2   -4.20    6.70
   0 -11   2    0.40    7.20
   0 -11   2   11.50   11.00
   0 -11   2  -18.50    5.80
   0 -11   2   15.80    8.50
  -1  11  -2   24.80    9.00
  -1  11  -2   34.40    9.30
   1 -11   2   21.60    7.70
   1 -11   2   16.60    8.10
   1 -11   2   20.00    9.50
  -2  11  -2   -2.30    8.90
  -2  11  -2    1.60    7.80
  -2  11  -2   24.90    8.40
   2 -11   2    1.80    7.70
   2 -11   2    3.00    8.40
   2 -11   2   15.50   10.10
  -3  11  -2    2.00    8.30
  -3  11  -2    2.20    7.60
  -3  11  -2  -14.60    8.10
   3 -11   2   -5.00    6.40
   3 -11   2   -1.10    9.70
  -4  11  -2   24.90    9.50
   4 -11   2   35.80   12.40
   4 -11   2   12.60   10.70
   7  10  -2   -1.90    8.50
   7  10  -2  -10.40    5.70
  -7 -10   2    1.30    8.90
  -7 -10   2    3.60    8.40
   6  10  -2  -11.20    7.60
   6  10  -2   -5.30    8.10
  -6 -10   2   -1.50    7.80
  -6 -10   2    3.90    7.40
   5  10  -2  -12.40    7.10
   5  10  -2   -1.90    7.70
  -5 -10   2    1.30    7.10
  -5 -10   2    7.90    5.70
  -5 -10   2  -13.60    4.70
   4  10  -2   14.10   11.90
   4  10  -2   39.60    8.90
   4  10  -2   29.90    8.70
  -4 -10   2   29.00    7.20
  -4 -10   2   33.60    7.80
  -4 -10   2   34.60    7.40
   3  10  -2    1.20    7.00
   3  10  -2   -2.10    6.90
   3  10  -2    2.00   10.40
  -3 -10   2   14.20    8.60
  -3 -10   2    7.60    6.50
  -3 -10   2   13.20    7.70
  -3 -10   2    6.00    5.40
  -3 -10   2    4.70    2.40
   2  10  -2   -5.60    4.40
   2  10  -2   -1.40    6.90
   2  10  -2  -11.10    8.80
  -2 -10   2    5.50    8.70
  -2 -10   2   -4.60    6.00
  -2 -10   2  -10.40    6.20
  -2 -10   2   -5.40    5.70
   1  10  -2  144.59   12.70
   1  10  -2  130.39   16.50
   1  10  -2  172.88   13.30
  -1 -10   2  164.68   17.80
  -1 -10   2  140.19   11.70
  -1 -10   2  176.88   13.40
  -1 -10   2  157.18   11.80
   0  10  -2   48.50    9.10
   0  10  -2   25.90   11.60
   0  10  -2   53.89    9.10
   0 -10   2   20.40   10.60
   0 -10   2   32.20    6.40
   0 -10   2   48.20    9.50
   0 -10   2   42.50    7.40
  -1  10  -2   61.09    9.30
  -1  10  -2   27.10    8.50
  -1  10  -2   44.60   12.60
   1 -10   2   51.69   13.50
   1 -10   2   44.50    8.60
   1 -10   2   43.00    7.90
   1 -10   2   47.60    8.10
  -2  10  -2    7.90    8.30
  -2  10  -2   34.00    8.40
  -2  10  -2   12.30    7.80
  -2  10  -2   14.50    8.70
   2 -10   2   19.30   11.30
   2 -10   2    3.80    5.70
   2 -10   2   20.80    9.20
   2 -10   2   13.60    6.20
  -3  10  -2   18.40    8.40
  -3  10  -2    5.20   10.10
  -3  10  -2   -6.30    5.20
  -3  10  -2    7.80    7.20
   3 -10   2   -5.60    8.10
   3 -10   2    8.10    9.30
  -4  10  -2   -5.60    7.10
  -4  10  -2   -3.20    8.20
   4 -10   2   -5.40    8.70
   4 -10   2   -0.50    6.50
   4 -10   2    3.00    6.90
  -5  10  -2   60.89   10.30
  -5  10  -2   60.49   10.30
   5 -10   2   58.69   10.70
   5 -10   2   60.89   12.90
   5 -10   2   64.19   11.10
   8   9  -2   -9.70    8.40
   8   9  -2    1.80    8.60
  -8  -9   2    3.50    7.90
  -8  -9   2    3.50    9.40
   7   9  -2   11.80    8.90
   7   9  -2   19.30    8.80
  -7  -9   2   15.40    9.10
  -7  -9   2   24.10    9.00
   6   9  -2    7.60    7.90
   6   9  -2   -7.90    6.90
   6   9  -2   -7.70    7.20
  -6  -9   2   -6.10    6.70
  -6  -9   2   12.00    7.80
   5   9  -2    5.00    5.00
   5   9  -2    3.20    7.30
   5   9  -2    7.70   10.60
  -5  -9   2    5.80    5.30
  -5  -9   2    8.90    6.70
  -5  -9   2    2.20    4.70
   4   9  -2   12.60   10.40
   4   9  -2   -5.70    4.20
   4   9  -2    0.20    6.60
  -4  -9   2   10.60    5.80
  -4  -9   2    1.40    6.30
  -4  -9   2    3.40    5.70
   3   9  -2   15.20   10.30
   3   9  -2   22.90    7.20
   3   9  -2   17.50    7.20
  -3  -9   2   12.20    5.20
  -3  -9   2   11.90    2.50
  -3  -9   2   10.70    7.60
  -3  -9   2   23.30    7.30
  -3  -9   2   16.20    4.90
  -3  -9   2   17.50    6.10
  -3  -9   2    4.20    6.50
   2   9  -2    8.10    9.10
   2   9  -2   -8.00    5.60
   2   9  -2    0.00    5.10
   2   9  -2   -0.20    4.20
  -2  -9   2   -1.90    5.80
  -2  -9   2   -0.10    5.20
  -2  -9   2   -1.40    6.10
  -2  -9   2    4.00    7.10
   1   9  -2   89.29   13.20
   1   9  -2  104.69   10.60
   1   9  -2  106.99    9.80
  -1  -9   2  105.59   13.80
  -1  -9   2   93.59   10.00
  -1  -9   2   96.49   10.00
  -1  -9   2   91.39   10.30
  -1  -9   2   97.59    7.80
   0   9  -2   -8.00    8.20
   0   9  -2    9.10    6.40
   0   9  -2    8.80    6.30
   0  -9   2   19.30    7.10
   0  -9   2    6.00    5.90
   0  -9   2    2.90    5.00
   0  -9   2   10.70    6.80
  -1   9  -2    9.80    4.90
  -1   9  -2   21.30    7.10
  -1   9  -2    2.80    6.30
   1  -9   2   11.50    4.60
   1  -9   2   15.90   10.00
   1  -9   2   -3.50    6.20
   1  -9   2    5.40    5.70
  -2   9  -2   20.70    8.50
  -2   9  -2   16.30    7.20
  -2   9  -2   23.30    7.90
  -2   9  -2   23.30    6.80
   2  -9   2   26.90    7.50
   2  -9   2    6.30    9.70
   2  -9   2   17.80    5.90
   2  -9   2    8.70    5.00
   2  -9   2   17.00    8.00
  -3   9  -2    9.60    9.40
  -3   9  -2    8.70    7.00
  -3   9  -2    3.40    4.60
  -3   9  -2   -0.50    7.00
   3  -9   2    7.30    7.70
   3  -9   2   12.30    5.80
   3  -9   2    7.00    5.90
   3  -9   2    2.50    7.50
   3  -9   2    2.00    9.10
  -4   9  -2    0.30    6.30
  -4   9  -2   11.70    8.10
   4  -9   2   20.10    9.30
   4  -9   2    7.80   10.70
   4  -9   2   10.70    7.10
   4  -9   2   16.90    7.00
   4  -9   2    9.80    6.60
  -5   9  -2   56.49   10.90
  -5   9  -2   93.79   10.60
  -5   9  -2   91.89   15.20
   5  -9   2   78.09   12.70
   5  -9   2   84.89   11.50
   5  -9   2   98.69   13.40
   5  -9   2  106.19   13.60
  -6   9  -2   48.70   10.20
  -6   9  -2   35.40   10.40
   6  -9   2   44.00   12.00
   6  -9   2   34.20    9.40
   6  -9   2   53.49   11.20
   8   8  -2   26.90    9.20
   8   8  -2   12.70    6.80
  -8  -8   2    2.60    6.90
  -8  -8   2   15.00    9.60
   7   8  -2   33.30   11.20
   7   8  -2   38.90    9.60
   7   8  -2   32.90    9.10
  -7  -8   2   52.19    9.50
  -7  -8   2   52.99   10.20
   6   8  -2   46.00    9.30
   6   8  -2   66.79    9.90
   6   8  -2   54.29   11.70
  -6  -8   2   61.29   10.00
  -6  -8   2   83.49   10.60
   5   8  -2   30.00   11.40
   5   8  -2   26.30    7.60
   5   8  -2   33.60    7.80
  -5  -8   2   48.30    6.60
  -5  -8   2   26.50    7.50
  -5  -8   2   24.70    7.20
   4   8  -2  120.19   10.20
   4   8  -2  138.19   15.90
   4   8  -2  127.09   11.10
   4   8  -2  145.19    9.30
  -4  -8   2  138.69   11.80
  -4  -8   2  142.69   11.10
  -4  -8   2  138.79    9.60
  -4  -8   2  136.59    9.60
   3   8  -2    2.50    4.00
   3   8  -2   13.10    5.00
   3   8  -2    5.20    8.40
   3   8  -2    8.70    4.30
  -3  -8   2   14.00    5.30
  -3  -8   2    3.50    5.50
  -3  -8   2    4.30    6.50
  -3  -8   2   10.30    3.90
  -3  -8   2   10.60    6.10
  -3  -8   2    1.30    4.00
   2   8  -2   58.19    7.90
   2   8  -2   64.09   10.70
   2   8  -2   43.40    7.40
   2   8  -2   62.09    6.40
  -2  -8   2   65.19   10.30
  -2  -8   2   39.20    6.30
  -2  -8   2   54.59    8.10
  -2  -8   2   45.70    7.10
  -2  -8   2   53.69    5.90
   1   8  -2  412.76   16.00
   1   8  -2  403.06   21.40
   1   8  -2  421.36   15.00
   1   8  -2  392.96   13.60
  -1  -8   2  430.06   20.80
  -1  -8   2  378.66   15.30
  -1  -8   2  358.56   12.70
  -1  -8   2  418.56   12.50
  -1  -8   2  376.36   14.60
   0   8  -2   99.99    8.30
   0   8  -2   85.19    9.00
   0   8  -2  117.59   14.50
   0  -8   2   95.99    9.10
   0  -8   2   78.99    8.90
   0  -8   2   89.79   12.80
   0  -8   2  101.99    8.40
  -1   8  -2  183.88   11.00
  -1   8  -2  185.18   12.20
  -1   8  -2  164.48   16.80
  -1   8  -2  198.08   10.00
   1  -8   2  206.48   11.40
   1  -8   2  189.38   15.20
   1  -8   2  196.08   11.50
   1  -8   2  197.38   12.70
   1  -8   2  197.68    9.20
  -2   8  -2  163.48   16.90
  -2   8  -2  177.08   12.60
  -2   8  -2  187.68   11.20
   2  -8   2  182.88   13.00
   2  -8   2  169.58   10.80
   2  -8   2  167.58   17.00
   2  -8   2  195.58   10.50
   2  -8   2  176.78   12.10
  -3   8  -2    0.90    4.50
  -3   8  -2    1.30    4.30
  -3   8  -2    0.80    6.00
  -3   8  -2   -4.10    5.20
  -3   8  -2   -0.20    7.90
   3  -8   2    1.50    6.40
   3  -8   2    1.90    4.30
   3  -8   2   -5.90    6.00
   3  -8   2    4.90    6.60
   3  -8   2    0.70    4.90
  -4   8  -2    8.60    5.00
  -4   8  -2    5.20    5.90
  -4   8  -2   -0.20    5.20
   4  -8   2    3.50    7.20
   4  -8   2    2.50    7.10
   4  -8   2   13.90    6.70
   4  -8   2   13.60    9.90
  -5   8  -2   77.49    9.30
  -5   8  -2   86.19   10.00
  -5   8  -2   56.89   10.00
   5  -8   2   74.79   14.00
   5  -8   2   76.79   11.80
   5  -8   2   95.79   11.50
   5  -8   2   87.99   11.90
   5  -8   2   81.29   13.30
  -6   8  -2    7.40    7.90
  -6   8  -2   15.60    7.70
   6  -8   2   15.80    7.90
   6  -8   2   13.40    8.60
   6  -8   2   12.10    9.50
  -7   8  -2   30.90    9.40
  -7   8  -2   38.10   10.70
   7  -8   2   19.20   11.00
   7  -8   2   33.40    9.00
   7  -8   2   48.20   11.30
   9   7  -2    8.50    8.60
   9   7  -2   13.40    6.70
  -9  -7   2    3.30    6.90
  -9  -7   2   -1.90    6.90
   8   7  -2    5.80    7.60
   8   7  -2  -11.30    6.60
  -8  -7   2   -5.50    7.90
  -8  -7   2    0.00    5.70
  -8  -7   2   -0.60    5.80
   7   7  -2    2.40    6.70
   7   7  -2   20.30    9.00
   7   7  -2   11.70    7.30
  -7  -7   2   10.50    6.50
  -7  -7   2   13.40    6.30
  -7  -7   2    2.10    5.50
   6   7  -2  333.37   16.20
   6   7  -2  310.37   15.70
   6   7  -2  277.87   20.70
  -6  -7   2  313.27   15.20
  -6  -7   2  305.37   16.10
   5   7  -2   -1.90    5.40
   5   7  -2  -19.20    6.30
   5   7  -2    4.70    4.60
   5   7  -2   -7.20    5.20
  -5  -7   2   -4.40    4.90
  -5  -7   2    2.10    4.20
   4   7  -2    0.60    5.40
   4   7  -2    0.70    5.00
   4   7  -2    7.20    5.00
   4   7  -2    4.80    5.60
  -4  -7   2    1.70    5.20
  -4  -7   2    0.10    3.90
  -4  -7   2    0.80    4.80
  -4  -7   2    0.00    2.60
   3   7  -2    0.90    3.40
   3   7  -2    6.60    3.90
   3   7  -2   11.60    7.70
   3   7  -2    5.20    3.90
  -3  -7   2   -2.60    4.90
  -3  -7   2   -5.00    3.90
  -3  -7   2    4.10    4.40
  -3  -7   2    1.70    4.90
  -3  -7   2    5.70    5.20
  -3  -7   2   -4.50    2.60
   2   7  -2   70.59   11.60
   2   7  -2   80.59    6.90
   2   7  -2  100.39    8.40
   2   7  -2   79.39    8.30
  -2  -7   2   78.29    7.50
  -2  -7   2   91.79   10.50
  -2  -7   2   80.29    7.60
  -2  -7   2   83.99    6.80
  -2  -7   2   82.39    5.10
  -2  -7   2   81.19    7.10
   1   7  -2   26.50    8.90
   1   7  -2   38.60    3.80
   1   7  -2   30.00    4.80
   1   7  -2   34.70    5.50
   1   7  -2   37.40    5.30
  -1  -7   2   43.30    8.60
  -1  -7   2   29.00    4.90
  -1  -7   2   35.20    4.40
  -1  -7   2   27.20    6.10
  -1  -7   2   43.60    5.00
   0   7  -2  191.58    7.40
   0   7  -2  195.48   11.20
   0   7  -2  189.18    9.00
   0   7  -2  200.78   16.20
   0   7  -2  195.18    9.70
   0  -7   2  176.88   10.70
   0  -7   2  218.28   11.50
   0  -7   2  178.78   14.50
   0  -7   2  190.88    7.20
   0  -7   2  206.88    9.50
  -1   7  -2   90.29   12.00
  -1   7  -2  112.29    8.50
  -1   7  -2  107.69    8.10
  -1   7  -2  101.99    6.40
   1  -7   2   91.79    9.00
   1  -7   2  100.99    8.30
   1  -7   2  112.69    8.80
   1  -7   2   92.79   11.00
  -2   7  -2   82.19   11.90
  -2   7  -2   76.89    8.70
  -2   7  -2  104.99    8.40
  -2   7  -2   99.89    7.40
   2  -7   2   95.89    8.20
   2  -7   2   85.19    9.00
   2  -7   2   94.09   11.90
   2  -7   2   87.99    8.60
  -3   7  -2  145.79   10.10
  -3   7  -2  145.39    9.70
  -3   7  -2  159.28    9.60
  -3   7  -2  145.99    7.90
  -3   7  -2  151.38   10.00
  -3   7  -2  160.98   15.80
   3  -7   2  119.49   14.80
   3  -7   2  153.68   10.10
   3  -7   2  141.99   11.40
   3  -7   2  147.79    9.20
  -4   7  -2   33.60    6.50
  -4   7  -2   17.50    5.70
  -4   7  -2   39.30    7.50
  -4   7  -2   26.40    5.00
   4  -7   2   21.90    7.50
   4  -7   2   31.70    7.20
   4  -7   2   31.10    8.80
   4  -7   2   43.80    8.30
   4  -7   2   23.20    5.20
  -5   7  -2   -7.00    4.90
  -5   7  -2    8.70    6.20
  -5   7  -2  -17.10    5.50
   5  -7   2    4.70    5.00
   5  -7   2   -9.80    8.10
   5  -7   2    1.70    6.30
   5  -7   2   -1.60    6.80
  -6   7  -2   52.39    9.90
  -6   7  -2   56.49    9.50
   6  -7   2   70.79    9.80
   6  -7   2   78.89   11.10
   6  -7   2   79.09   15.10
   6  -7   2   56.59   13.30
   6  -7   2   78.49   10.90
  -7   7  -2   -2.80    7.70
  -7   7  -2   18.50    8.50
   7  -7   2    1.20    8.00
   7  -7   2   -1.50    7.80
   7  -7   2   -7.30    8.00
  -8   7  -2   51.69   11.30
  -8   7  -2   42.30   11.20
   8  -7   2   45.70   11.70
   8  -7   2   46.50   12.00
   8  -7   2   62.59   11.90
   9   6  -2    7.50    6.10
   9   6  -2    6.80    7.50
  -9  -6   2   19.60    9.80
  -9  -6   2   -2.20    8.80
   8   6  -2    1.40   10.30
   8   6  -2    3.30    5.60
   8   6  -2    0.60    6.80
   8   6  -2   -1.20    7.10
  -8  -6   2    0.00    7.30
  -8  -6   2    3.40    8.00
  -8  -6   2    9.10    6.00
   7   6  -2    0.70    4.40
   7   6  -2    1.30    6.50
   7   6  -2   -0.70    5.00
   7   6  -2    5.40    4.90
  -7  -6   2    2.70    7.20
  -7  -6   2    3.50    5.30
  -7  -6   2   -2.00    6.70
   6   6  -2   16.40    7.20
   6   6  -2    5.30    4.60
   6   6  -2    6.80    4.90
   6   6  -2    5.80    5.90
  -6  -6   2   14.10    5.80
  -6  -6   2    3.30    6.20
  -6  -6   2   21.00    7.30
   5   6  -2   14.50    6.10
   5   6  -2   29.70    5.40
   5   6  -2   41.10   10.70
   5   6  -2   34.80    5.90
  -5  -6   2   31.00    6.70
  -5  -6   2   36.80    6.50
  -5  -6   2   24.70    6.60
   4   6  -2   -3.50    3.10
   4   6  -2    3.40    4.90
   4   6  -2   -4.00    6.40
   4   6  -2    1.60    3.90
   4   6  -2    2.60    3.90
  -4  -6   2    1.30    3.30
  -4  -6   2   -0.60    4.30
  -4  -6   2    0.60    4.50
  -4  -6   2   -1.70    4.40
  -4  -6   2   -0.80    2.20
   3   6  -2   42.60    5.30
   3   6  -2   42.20    6.60
   3   6  -2   38.20    5.40
   3   6  -2   34.50    9.20
   3   6  -2   45.00    6.40
  -3  -6   2   44.20    5.90
  -3  -6   2   56.19    6.90
  -3  -6   2   41.80    7.10
  -3  -6   2   47.50    5.50
  -3  -6   2   49.60    6.00
  -3  -6   2   51.59    4.50
   2   6  -2   17.90    4.80
   2   6  -2    8.00    3.60
   2   6  -2    8.00    2.70
   2   6  -2    7.30    4.90
   2   6  -2    1.80    6.40
  -2  -6   2    5.70    3.40
  -2  -6   2    5.20    2.20
  -2  -6   2   10.70    4.70
  -2  -6   2    8.30    4.80
  -2  -6   2   13.10    5.50
  -2  -6   2    7.50    4.00
   1   6  -2  541.95   14.50
   1   6  -2  533.55   13.90
   1   6  -2  531.15   11.10
   1   6  -2  508.45   15.20
   1   6  -2  542.15   21.80
  -1  -6   2  524.05   12.10
  -1  -6   2  504.75   14.70
  -1  -6   2  517.85   12.10
  -1  -6   2  523.65   15.00
  -1  -6   2  535.35   19.40
   0   6  -2  126.49    6.00
   0   6  -2  131.29   12.60
   0   6  -2  143.79    8.10
   0   6  -2  125.39    8.70
   0   6  -2  138.59    7.90
   0  -6   2  129.79   11.90
   0  -6   2  125.99    8.50
   0  -6   2  139.29    7.20
   0  -6   2  125.09    7.60
   0  -6   2  126.99    5.10
  -1   6  -2   13.60    4.40
  -1   6  -2    8.10    3.50
  -1   6  -2    8.70    3.10
  -1   6  -2    2.10    6.20
   1  -6   2   14.60    3.80
   1  -6   2   14.80    6.80
   1  -6   2    8.00    4.10
   1  -6   2   18.50    4.20
  -2   6  -2   91.49    6.80
  -2   6  -2   79.99   10.40
  -2   6  -2   85.39    6.90
  -2   6  -2   80.59    7.20
   2  -6   2   89.39   11.40
   2  -6   2   92.39    8.20
   2  -6   2   77.39    7.10
   2  -6   2   86.59    7.30
  -3   6  -2  144.29   10.20
  -3   6  -2  102.69   12.50
  -3   6  -2  133.19    8.60
  -3   6  -2  133.99    8.90
  -3   6  -2  135.09    8.50
  -3   6  -2  118.29    6.80
   3  -6   2  134.69    8.30
   3  -6   2  134.59   10.50
   3  -6   2  126.79   13.90
   3  -6   2  147.59   10.30
  -4   6  -2  258.67   11.30
  -4   6  -2  261.67   13.40
  -4   6  -2  248.98   12.10
  -4   6  -2  242.48    9.60
   4  -6   2  265.67   13.30
   4  -6   2  259.57   13.80
   4  -6   2  242.28   10.80
   4  -6   2  234.18   18.10
  -5   6  -2  124.39    9.30
  -5   6  -2  123.69   10.50
  -5   6  -2  118.19    9.70
  -5   6  -2  127.99    8.20
   5  -6   2  144.59   16.10
   5  -6   2  107.19   11.00
   5  -6   2  153.08   12.10
  -6   6  -2   37.70    8.70
  -6   6  -2   38.10    8.10
   6  -6   2   50.79    8.30
   6  -6   2   56.59   12.80
   6  -6   2   56.29    9.60
   6  -6   2   45.80   12.70
   6  -6   2   53.59    9.10
  -7   6  -2   -6.70    4.50
  -7   6  -2    3.60    7.50
   7  -6   2   -2.80    8.80
   7  -6   2   -6.60    7.50
   7  -6   2   -5.30    6.20
   7  -6   2  -10.50    6.60
   7  -6   2    7.60    8.00
  -8   6  -2    5.20    6.60
  -8   6  -2    2.10    7.70
   8  -6   2   10.90    8.10
   8  -6   2    6.10    6.40
   8  -6   2   11.00    9.00
  10   5  -2    5.30    7.70
  10   5  -2   -1.70    8.20
 -10  -5   2   -8.50    6.10
 -10  -5   2   -8.50    8.50
   9   5  -2   25.50    8.70
   9   5  -2   14.20    7.20
   9   5  -2   44.60    9.50
  -9  -5   2   44.50   10.30
  -9  -5   2   31.90    9.90
   8   5  -2   19.30    7.50
   8   5  -2   28.50    7.00
   8   5  -2   23.30    8.00
   8   5  -2   26.90   11.70
  -8  -5   2   20.10    8.30
  -8  -5   2   29.70    6.60
  -8  -5   2   20.30    8.70
   7   5  -2  175.98   12.90
   7   5  -2  190.38   19.00
   7   5  -2  163.38   12.20
   7   5  -2  171.88   11.60
  -7  -5   2  158.88   11.70
  -7  -5   2  159.28   10.50
  -7  -5   2  161.68   13.30
   6   5  -2  127.29   15.50
   6   5  -2  107.19    9.00
   6   5  -2  114.19   10.80
   6   5  -2  109.19    9.90
   6   5  -2  121.89   10.60
  -6  -5   2  124.29   10.60
  -6  -5   2  127.89   10.90
  -6  -5   2  124.29    9.30
   5   5  -2   17.10    4.80
   5   5  -2   20.90    5.50
   5   5  -2   25.00    6.10
   5   5  -2   14.80    4.50
   5   5  -2   14.80    8.30
  -5  -5   2   16.60    5.60
  -5  -5   2   19.90    5.90
  -5  -5   2   16.70    3.10
  -5  -5   2   27.90    5.50
   4   5  -2    3.60    3.70
   4   5  -2    0.30    6.10
   4   5  -2    2.10    3.70
   4   5  -2   -1.30    4.30
   4   5  -2   -4.20    2.70
  -4  -5   2    1.30    2.80
  -4  -5   2   -1.90    3.50
  -4  -5   2   -0.30    4.30
  -4  -5   2    1.30    2.00
  -4  -5   2   -6.80    4.00
   3   5  -2  480.15   13.00
   3   5  -2  468.05   13.30
   3   5  -2  467.75   14.20
   3   5  -2  492.95   14.50
   3   5  -2  475.25   20.30
  -3  -5   2  481.15   12.30
  -3  -5   2  474.75   15.10
  -3  -5   2  473.55   10.40
  -3  -5   2  459.95   14.40
  -3  -5   2  494.45   14.30
  -3  -5   2  474.85   13.20
  -3  -5   2  483.65   13.70
   2   5  -2  101.69    7.40
   2   5  -2   91.49    7.30
   2   5  -2   91.39    6.10
   2   5  -2   96.29    6.00
   2   5  -2   86.39    9.90
  -2  -5   2   95.39    8.10
  -2  -5   2   88.09    7.00
  -2  -5   2   92.19    6.50
  -2  -5   2  104.29    6.40
  -2  -5   2   98.79    3.80
  -2  -5   2   94.89    6.40
   1   5  -2  413.66    9.30
   1   5  -2  416.66   17.30
   1   5  -2  416.96   11.60
   1   5  -2  414.66   12.40
   1   5  -2  414.66   11.30
  -1  -5   2  405.86   11.90
  -1  -5   2  406.96   10.10
  -1  -5   2  408.56    9.40
  -1  -5   2  416.86   12.80
  -1  -5   2  400.26   15.00
   0   5  -2   82.49    5.10
   0   5  -2   82.79    6.00
   0   5  -2   91.59    9.70
   0   5  -2   75.79    4.50
   0   5  -2   77.79    6.50
   0  -5   2   76.29    8.40
   0  -5   2   85.09    4.00
   0  -5   2   80.29    5.40
   0  -5   2   81.49    5.80
   0  -5   2   78.79    5.80
  -1   5  -2   69.59    6.00
  -1   5  -2   69.19    5.60
  -1   5  -2   65.39    4.80
  -1   5  -2   68.29    8.60
   1  -5   2   67.59    8.80
   1  -5   2   66.09    6.00
   1  -5   2   61.09    6.20
   1  -5   2   72.19    5.20
  -2   5  -2   14.50    3.30
  -2   5  -2   18.80    3.90
  -2   5  -2   18.80    6.50
  -2   5  -2    9.60    3.40
   2  -5   2   10.40    4.60
   2  -5   2    4.30    3.50
   2  -5   2   16.30    4.60
   2  -5   2   15.90    6.70
  -3   5  -2   62.99    6.00
  -3   5  -2   67.59    6.40
  -3   5  -2   63.59    5.00
  -3   5  -2   67.69    6.50
  -3   5  -2   56.09    8.90
  -3   5  -2   66.59    6.00
   3  -5   2   64.49    7.40
   3  -5   2   66.79    7.10
   3  -5   2   71.49   10.30
   3  -5   2   72.99    6.10
  -4   5  -2   28.60    5.90
  -4   5  -2   38.80    6.50
  -4   5  -2   28.50    4.10
  -4   5  -2   40.70    5.70
   4  -5   2   35.90    6.50
   4  -5   2   30.50    8.90
   4  -5   2   39.50    5.00
   4  -5   2   29.60    6.50
  -5   5  -2   67.49    8.10
  -5   5  -2   46.80    6.40
  -5   5  -2   49.40    5.70
   5  -5   2   33.30    9.70
   5  -5   2   62.49    5.80
   5  -5   2   58.59    7.60
   5  -5   2   70.69    8.30
  -6   5  -2    7.30    5.80
  -6   5  -2    5.00    6.20
  -6   5  -2    2.50    3.90
   6  -5   2   13.50    6.90
   6  -5   2   11.90    6.60
   6  -5   2   -4.60    5.00
   6  -5   2    6.00    6.40
   6  -5   2    6.10    6.20
  -7   5  -2    6.40    7.00
  -7   5  -2    5.30    6.70
  -7   5  -2   10.80    5.40
   7  -5   2   18.00    8.10
   7  -5   2   -0.80    6.40
   7  -5   2    6.20    9.60
   7  -5   2   25.20    9.70
   7  -5   2    0.50    4.80
  -8   5  -2   86.59   12.30
  -8   5  -2  101.89   12.10
   8  -5   2  112.49   13.40
   8  -5   2  119.79   12.10
   8  -5   2  112.49   15.70
   8  -5   2  105.39   12.30
  -9   5  -2   32.00   10.20
  -9   5  -2   37.00   11.20
   9  -5   2   42.20   10.30
   9  -5   2   31.10   10.70
  10   4  -2   17.20    8.40
  10   4  -2   15.20    8.20
  10   4  -2   17.10    6.90
 -10  -4   2   18.20    9.60
 -10  -4   2   16.90    7.60
   9   4  -2    8.00    7.60
   9   4  -2   10.90    6.90
  -9  -4   2   12.40    8.30
  -9  -4   2    4.70    6.00
  -9  -4   2   13.10    8.80
   8   4  -2   12.50    5.40
   8   4  -2   -2.20    9.40
   8   4  -2   10.50    6.10
  -8  -4   2    5.90    5.20
  -8  -4   2    8.90    7.60
  -8  -4   2    7.20    7.80
   7   4  -2   36.30    8.50
   7   4  -2   54.09   12.30
   7   4  -2   44.60    6.90
   7   4  -2   30.90    6.40
  -7  -4   2   49.00    8.50
  -7  -4   2   38.40    7.90
  -7  -4   2   53.19    6.80
  -7  -4   2   45.90    8.40
   6   4  -2  201.98   11.10
   6   4  -2  197.38   15.70
   6   4  -2  202.08   13.40
   6   4  -2  192.58    8.10
   6   4  -2  206.58   12.10
  -6  -4   2  234.68   13.00
  -6  -4   2  216.58   10.30
  -6  -4   2  195.38   12.00
   5   4  -2  256.17   13.20
   5   4  -2  218.58   10.40
   5   4  -2  233.78    7.50
   5   4  -2  242.98   10.50
   5   4  -2  260.97   17.40
  -5  -4   2  237.48    7.20
  -5  -4   2  234.98   12.20
  -5  -4   2  245.08   11.70
  -5  -4   2  212.78    9.80
   4   4  -2  157.18    8.10
   4   4  -2  152.68    9.70
   4   4  -2  166.98   13.50
   4   4  -2  178.18    9.30
   4   4  -2  179.48    5.80
   4   4  -2  179.48    8.40
   4   4  -2  157.78    8.00
  -4  -4   2  167.88    9.50
  -4  -4   2  163.58    5.60
  -4  -4   2  162.68    8.40
  -4  -4   2  149.09    8.90
   3   4  -2   22.10    4.50
   3   4  -2   25.30    6.60
   3   4  -2   31.80    4.80
   3   4  -2   24.30    2.40
   3   4  -2   23.90    4.50
   3   4  -2   24.80    4.70
   3   4  -2   26.40    4.20
  -3  -4   2   25.90    4.60
  -3  -4   2   25.90    3.80
  -3  -4   2   28.60    2.70
  -3  -4   2   22.90    3.20
  -3  -4   2   28.60    4.50
  -3  -4   2   21.10    4.50
   2   4  -2   51.59    4.80
   2   4  -2   57.79    5.20
   2   4  -2   51.59    4.70
   2   4  -2   50.69    7.70
   2   4  -2   52.99    2.50
   2   4  -2   57.19    5.40
  -2  -4   2   58.79    3.40
  -2  -4   2   53.89    2.20
  -2  -4   2   57.69    5.00
  -2  -4   2   54.79    4.70
  -2  -4   2   65.29    5.50
  -2  -4   2   56.29    4.50
  -2  -4   2   52.89    4.90
  -2  -4   2   58.79    6.10
   1   4  -2  306.87    8.70
   1   4  -2  283.27    8.80
   1   4  -2  304.67    9.80
   1   4  -2  333.37   14.10
   1   4  -2  297.67   10.30
  -1  -4   2  303.57   11.60
  -1  -4   2  295.97    6.80
  -1  -4   2  296.47    9.10
  -1  -4   2  303.97    9.90
  -1  -4   2  302.87    8.10
   0   4  -2   17.00    3.00
   0   4  -2   20.40    3.60
   0   4  -2   20.70    3.50
   0   4  -2   20.10    4.10
   0   4  -2   23.00    5.70
   0  -4   2   24.30    4.20
   0  -4   2   17.60    3.90
   0  -4   2   21.50    5.50
   0  -4   2   27.00    3.50
   0  -4   2   21.80    2.20
  -1   4  -2  185.18    7.40
  -1   4  -2  187.28    6.70
  -1   4  -2  178.48    7.30
  -1   4  -2  175.48    6.70
  -1   4  -2  179.18   10.80
   1  -4   2  179.58    7.50
   1  -4   2  179.88    8.20
   1  -4   2  186.38    3.50
   1  -4   2  213.08   11.70
   1  -4   2  181.08    7.60
  -2   4  -2   53.09    6.50
  -2   4  -2   68.79    5.40
  -2   4  -2   59.99    5.10
  -2   4  -2   67.09    5.00
   2  -4   2   64.89    5.40
   2  -4   2   64.69    5.40
   2  -4   2   70.09    5.30
   2  -4   2   57.49    8.10
  -3   4  -2  326.77   11.00
  -3   4  -2  332.07    8.80
  -3   4  -2  316.57   11.00
  -3   4  -2  333.87    9.80
  -3   4  -2  325.47   11.20
  -3   4  -2  322.57   15.10
   3  -4   2  322.57    9.80
   3  -4   2  327.97   11.90
   3  -4   2  334.97   16.30
   3  -4   2  323.27   11.80
  -4   4  -2   15.40    4.80
  -4   4  -2   19.00    3.50
  -4   4  -2   23.90    5.30
  -4   4  -2   17.70    4.00
   4  -4   2   10.90    4.80
   4  -4   2   15.90    3.50
   4  -4   2   10.30    3.90
   4  -4   2   16.80    7.10
  -5   4  -2  880.21   22.10
  -5   4  -2  876.21   19.00
  -5   4  -2  934.81   22.80
   5  -4   2  919.71   29.80
   5  -4   2  854.31   22.80
   5  -4   2  884.31   21.90
   5  -4   2  893.51   18.20
  -6   4  -2   38.00    5.50
  -6   4  -2   22.00    6.40
  -6   4  -2   29.70    7.30
   6  -4   2   22.70    6.90
   6  -4   2   28.90    6.30
   6  -4   2   30.60    9.30
   6  -4   2   41.70   10.50
  -7   4  -2   -2.00    5.70
  -7   4  -2    8.20    7.00
  -7   4  -2   -6.40    3.60
   7  -4   2    4.20    6.30
   7  -4   2   -7.00    7.10
   7  -4   2   -4.50    5.60
   7  -4   2   -9.10    3.90
   7  -4   2   -4.30    5.60
  -8   4  -2   19.10    7.90
  -8   4  -2    9.40    8.40
  -8   4  -2   13.30    5.50
   8  -4   2    3.80    9.50
   8  -4   2   11.10    9.00
   8  -4   2   10.10    7.40
   8  -4   2   14.60    8.30
   8  -4   2    7.50    6.20
  -9   4  -2   67.49   10.40
  -9   4  -2   64.49   11.70
   9  -4   2   83.39   12.60
   9  -4   2   44.80    8.20
  10   3  -2  -14.40    6.70
  10   3  -2   -1.10    8.00
 -10  -3   2   17.20    7.00
 -10  -3   2    5.10    6.50
 -10  -3   2   10.10    9.50
   9   3  -2   -7.50    7.70
   9   3  -2    8.60    5.10
   9   3  -2   16.70    7.90
   9   3  -2    7.00   11.60
  -9  -3   2   13.80    7.90
  -9  -3   2   -3.30    7.30
  -9  -3   2    9.40    6.00
   8   3  -2    6.30    7.40
   8   3  -2   -4.90    7.50
   8   3  -2   -3.90    5.20
   8   3  -2   -1.00    4.40
  -8  -3   2    6.90    7.00
  -8  -3   2   -8.30    5.90
  -8  -3   2    2.70    6.70
   7   3  -2   20.70    9.40
   7   3  -2   14.10    6.40
   7   3  -2   20.40    4.70
   7   3  -2   26.50    8.10
   7   3  -2   17.90    6.20
  -7  -3   2   21.40    6.60
  -7  -3   2   21.10    7.00
  -7  -3   2   17.90    4.70
  -7  -3   2   16.60    6.60
   6   3  -2  105.19    8.90
   6   3  -2  131.49   14.40
   6   3  -2  112.59    7.00
   6   3  -2  122.89   11.90
   6   3  -2  106.89    9.20
  -6  -3   2  112.79    8.30
  -6  -3   2  121.99    8.60
  -6  -3   2  122.49    6.30
  -6  -3   2  125.99   10.20
  -6  -3   2   99.99    9.20
   5   3  -2  476.95   18.10
   5   3  -2  484.95   21.60
   5   3  -2  484.85   15.30
   5   3  -2  451.05   14.10
   5   3  -2  477.75   11.80
  -5  -3   2  489.15   14.90
  -5  -3   2  464.85   13.00
  -5  -3   2  476.15   10.40
  -5  -3   2  487.05   15.30
  -5  -3   2  440.46   14.20
   4   3  -2   10.90    4.50
   4   3  -2   12.40    2.50
   4   3  -2    6.80    5.50
   4   3  -2   12.90    3.70
   4   3  -2   13.60    4.30
   4   3  -2   12.90    2.70
   4   3  -2   12.20    1.30
  -4  -3   2    8.60    4.20
  -4  -3   2   11.90    2.20
  -4  -3   2   11.20    3.30
  -4  -3   2    6.20    4.10
  -4  -3   2   17.00    3.60
   3   3  -2  602.34   11.00
   3   3  -2  602.04   19.50
   3   3  -2  549.65   13.00
   3   3  -2  560.94   13.70
   3   3  -2  587.44   16.30
   3   3  -2  604.14   12.80
  -3  -3   2  582.24   14.00
  -3  -3   2  553.94   14.00
  -3  -3   2  611.74   10.10
  -3  -3   2  588.24   11.10
  -3  -3   2  604.84   13.30
  -3  -3   2  602.24   13.40
   2   3  -2  138.09    8.90
   2   3  -2  128.89    6.00
   2   3  -2  134.29    5.70
   2   3  -2  140.89    7.60
   2   3  -2  135.29    6.10
   2   3  -2  121.49    6.00
   2   3  -2  136.19    4.20
  -2  -3   2  132.39    6.60
  -2  -3   2  139.89    5.20
  -2  -3   2  145.69    6.30
  -2  -3   2  135.69    6.10
  -2  -3   2  139.39    6.30
  -2  -3   2  144.89    4.20
  -2  -3   2  125.19    5.70
   1   3  -2  182.58    8.30
   1   3  -2  188.38    6.80
   1   3  -2  179.78    6.40
   1   3  -2  174.18    7.50
   1   3  -2  177.48    9.70
   1   3  -2  179.48    6.50
   1   3  -2  194.48    4.80
  -1  -3   2  188.78    6.20
  -1  -3   2  182.28    5.90
  -1  -3   2  178.48    6.60
  -1  -3   2  197.28    7.80
  -1  -3   2  186.38    6.30
  -1  -3   2  173.98    7.00
  -1  -3   2  185.78    4.30
  -1  -3   2  172.98    7.80
   0   3  -2  846.72   15.30
   0   3  -2  845.52   19.60
   0   3  -2  834.32   14.00
   0   3  -2  818.12   15.20
   0   3  -2  813.82   14.00
   0   3  -2  875.51   20.90
   0  -3   2  855.01   18.90
   0  -3   2  835.52   13.70
   0  -3   2  836.32   17.80
   0  -3   2  827.32   14.60
   0  -3   2  826.92   15.20
   0  -3   2  916.11   22.10
   0  -3   2  829.22   15.70
   0  -3   2  812.02   12.80
  -1   3  -2   -2.30    3.60
  -1   3  -2    5.90    2.60
  -1   3  -2    3.70    2.90
  -1   3  -2    4.90    3.10
  -1   3  -2    2.60    2.20
   1  -3   2    5.40    2.10
   1  -3   2   -0.30    3.00
   1  -3   2    8.20    3.00
   1  -3   2   -0.60    1.80
   1  -3   2    4.70    4.30
   1  -3   2    3.30    0.90
  -2   3  -2  120.69    5.80
  -2   3  -2  112.89    5.10
  -2   3  -2  127.69    8.70
  -2   3  -2  111.79    6.00
  -2   3  -2  125.39    4.40
  -2   3  -2  127.39    6.60
   2  -3   2  120.89    6.80
   2  -3   2  104.99    9.00
   2  -3   2  116.39    3.50
   2  -3   2  115.59    6.50
   2  -3   2  115.19    5.80
  -3   3  -2  200.18    8.60
  -3   3  -2  206.68    8.40
  -3   3  -2  207.28    6.40
  -3   3  -2  208.18    8.60
  -3   3  -2  202.48    7.00
   3  -3   2  206.58   12.20
   3  -3   2  198.08    8.90
   3  -3   2  209.08    8.90
   3  -3   2  194.98    7.10
   3  -3   2  205.88    3.90
  -4   3  -2  123.79    7.30
  -4   3  -2  127.99    7.10
  -4   3  -2  133.29    4.20
  -4   3  -2  135.39    6.30
   4  -3   2  127.79    8.60
   4  -3   2  122.49   10.00
   4  -3   2  128.69    8.00
   4  -3   2  135.39    2.70
   4  -3   2  150.48    6.50
  -5   3  -2    2.00    1.90
  -5   3  -2    8.90    4.80
  -5   3  -2    4.50    3.10
  -5   3  -2    4.30    3.20
   5  -3   2    4.10    2.90
   5  -3   2    0.10    5.70
   5  -3   2   -4.30    4.50
   5  -3   2   10.70    4.50
  -6   3  -2   96.19    8.90
  -6   3  -2   85.29    9.10
  -6   3  -2   85.59    7.20
   6  -3   2   85.29    5.80
   6  -3   2   92.79    8.50
   6  -3   2   86.49    9.20
   6  -3   2  100.09   12.40
   6  -3   2   98.79   13.50
  -7   3  -2   -4.60    5.20
  -7   3  -2    4.00    6.30
  -7   3  -2   -1.40    4.00
   7  -3   2   -3.00    4.50
   7  -3   2   -2.50    5.50
   7  -3   2    5.10    6.00
   7  -3   2    2.20    7.10
   7  -3   2   -1.70    3.90
  -8   3  -2    6.10    5.00
  -8   3  -2    4.50    7.40
  -8   3  -2    8.00    7.20
   8  -3   2   12.50    7.10
   8  -3   2    9.10    7.80
   8  -3   2    5.30    7.00
   8  -3   2   15.80   10.10
   8  -3   2   15.50    7.10
  -9   3  -2   38.70    9.80
  -9   3  -2   42.10   10.70
  -9   3  -2   38.60    7.50
   9  -3   2   38.70    9.10
   9  -3   2   36.10    9.70
 -10   3  -2   14.40    9.10
 -10   3  -2   20.00    8.60
  10  -3   2   -8.70    5.80
  10  -3   2   -4.40    6.80
  10   2  -2   22.20    9.00
  10   2  -2   -0.40    8.00
 -10  -2   2   13.10    8.80
 -10  -2   2   12.30    9.30
 -10  -2   2   -0.40    8.20
   9   2  -2   64.39   10.50
   9   2  -2   59.79   12.50
   9   2  -2   68.49   10.40
   9   2  -2   71.99   13.70
   9   2  -2   65.49    8.70
  -9  -2   2   70.59   10.70
  -9  -2   2   85.79   11.30
  -9  -2   2   58.29    9.00
   8   2  -2   13.90    6.70
   8   2  -2   10.30    8.70
   8   2  -2    5.60    6.50
   8   2  -2   20.50    5.80
   8   2  -2   10.40    7.00
  -8  -2   2    1.50    6.40
  -8  -2   2   10.30    6.70
  -8  -2   2   12.70    6.90
   7   2  -2  196.68   16.40
   7   2  -2  251.27   17.60
   7   2  -2  222.28   10.80
   7   2  -2  216.18   11.60
   7   2  -2  227.28   13.10
  -7  -2   2  238.28   13.60
  -7  -2   2  223.78    9.60
  -7  -2   2  210.68   11.80
  -7  -2   2  221.68   13.40
   6   2  -2    5.60    3.60
   6   2  -2    6.20    2.80
   6   2  -2   19.70    8.30
   6   2  -2    5.00    4.50
   6   2  -2    7.20    6.30
   6   2  -2    0.70    3.30
  -6  -2   2    2.80    3.70
  -6  -2   2    6.00    3.10
  -6  -2   2    8.30    5.20
  -6  -2   2    5.10    3.60
   5   2  -2   -3.60    5.70
   5   2  -2   11.50    5.40
   5   2  -2    4.80    3.10
   5   2  -2   -2.00    2.00
   5   2  -2    3.90    4.00
   5   2  -2    0.70    2.90
   5   2  -2    0.90    2.10
  -5  -2   2    2.90    3.10
  -5  -2   2    2.20    4.40
  -5  -2   2    3.10    2.60
  -5  -2   2   -0.80    2.70
  -5  -2   2    0.10    4.10
   4   2  -2   33.10    2.60
   4   2  -2   35.60    5.60
   4   2  -2   32.50    4.30
   4   2  -2   33.10    4.70
   4   2  -2   31.70    7.30
   4   2  -2   30.30    3.10
   4   2  -2   31.90    3.20
   4   2  -2   38.30    3.90
  -4  -2   2   37.20    5.10
  -4  -2   2   33.60    5.10
  -4  -2   2   33.50    4.90
  -4  -2   2   31.30    2.90
  -4  -2   2   33.20    4.00
   3   2  -2   64.79    7.20
   3   2  -2   67.89    3.70
   3   2  -2   72.49    5.70
   3   2  -2   80.49    4.60
   3   2  -2   76.69    2.40
   3   2  -2   72.99    7.00
   3   2  -2   73.99    4.80
  -3  -2   2   79.29    4.90
  -3  -2   2   75.99    3.10
  -3  -2   2   80.29    5.10
  -3  -2   2   76.89    6.00
  -3  -2   2   77.29    4.60
  -3  -2   2   68.89    5.60
   2   2  -2   78.69    4.40
   2   2  -2   90.99    3.80
   2   2  -2   85.99    5.30
   2   2  -2   81.19    3.80
   2   2  -2   91.39    7.90
   2   2  -2   81.09    6.40
  -2  -2   2   85.79    5.10
  -2  -2   2   89.19    5.70
  -2  -2   2   84.09    4.90
  -2  -2   2   84.59    4.50
  -2  -2   2   85.89    2.50
  -2  -2   2   92.39    5.30
  -2  -2   2   83.49    5.80
  -2  -2   2   84.89    3.50
  -2  -2   2   90.99    4.90
   1   2  -2  670.93   12.70
   1   2  -2  662.83   16.20
   1   2  -2  670.13   10.60
   1   2  -2  658.43   11.80
   1   2  -2  674.03   12.60
   1   2  -2  653.03   14.60
   1   2  -2  662.13   12.60
  -1  -2   2  680.13    8.70
  -1  -2   2  682.43   11.60
  -1  -2   2  672.83   12.60
  -1  -2   2  687.83   12.70
  -1  -2   2  675.93   13.00
  -1  -2   2  675.63   14.50
  -1  -2   2  657.43   15.40
  -1  -2   2  643.64   12.00
  -1  -2   2  664.23   11.00
   0   2  -2  215.08    8.20
   0   2  -2  195.78    8.10
   0   2  -2  207.78    6.50
   0   2  -2  220.78    5.40
   0   2  -2  213.58    6.50
   0   2  -2  208.38    7.80
   0  -2   2  200.08    6.60
   0  -2   2  205.18    7.80
   0  -2   2  211.98    6.10
   0  -2   2  218.68    7.60
   0  -2   2  224.88    6.30
   0  -2   2  209.48    8.00
   0  -2   2  207.38    5.00
   0  -2   2  207.88    5.20
  -1   2  -2  225.98    7.90
  -1   2  -2  229.78    6.70
  -1   2  -2  226.28    9.20
  -1   2  -2  219.88    5.30
  -1   2  -2  224.38    7.10
  -1   2  -2  226.98    6.60
   1  -2   2  233.48    5.50
   1  -2   2  222.78    9.60
   1  -2   2  229.98    8.40
   1  -2   2  226.78    6.90
   1  -2   2  243.18    7.30
   1  -2   2  230.08    3.90
  -2   2  -2 1352.36   18.40
  -2   2  -2 1319.27   21.20
  -2   2  -2 1317.87   20.60
  -2   2  -2 1347.17   24.60
  -2   2  -2 1299.57   20.80
  -2   2  -2 1315.67   19.00
   2  -2   2 1335.57   24.40
   2  -2   2 1315.97   26.50
   2  -2   2 1335.67   17.80
   2  -2   2 1281.77   21.50
   2  -2   2 1310.97   21.50
   2  -2   2 1324.77   20.50
  -3   2  -2  319.17    9.50
  -3   2  -2  325.27    6.40
  -3   2  -2  328.87    8.00
  -3   2  -2  318.77    9.90
  -3   2  -2  324.17    7.80
   3  -2   2  304.87   10.00
   3  -2   2  314.07   13.40
   3  -2   2  327.27    8.60
   3  -2   2  328.27    6.20
   3  -2   2  319.77    9.80
  -4   2  -2   64.19    4.70
  -4   2  -2   69.49    5.70
  -4   2  -2   71.99    4.00
  -4   2  -2   49.70    5.80
   4  -2   2   59.59    4.40
   4  -2   2   69.29    3.10
   4  -2   2   56.79    5.00
   4  -2   2   60.89    7.90
   4  -2   2   66.09    5.70
  -5   2  -2    5.30    3.30
  -5   2  -2    3.20    2.50
  -5   2  -2    3.80    3.00
  -5   2  -2    0.50    3.90
   5  -2   2   -1.30    4.10
   5  -2   2    3.70    5.60
   5  -2   2    5.60    2.70
   5  -2   2    2.20    1.80
   5  -2   2    3.40    3.80
  -6   2  -2  430.56   15.00
  -6   2  -2  423.46   15.80
  -6   2  -2  427.06   11.50
  -6   2  -2  425.86   13.40
   6  -2   2  445.36   22.40
   6  -2   2  443.16   19.80
   6  -2   2  441.16   11.80
   6  -2   2  425.96   15.20
   6  -2   2  437.46   14.10
  -7   2  -2   -5.00    3.80
  -7   2  -2   -9.00    5.10
  -7   2  -2   -0.80    3.60
  -7   2  -2   -6.70    4.80
   7  -2   2   -1.20    3.60
   7  -2   2    5.00    6.50
   7  -2   2   -8.50    3.50
   7  -2   2    5.10    8.20
  -8   2  -2   89.19   10.10
  -8   2  -2   80.09   10.70
  -8   2  -2  101.39    9.40
   8  -2   2   75.69    8.60
   8  -2   2   78.39    8.20
   8  -2   2   63.49   11.00
   8  -2   2   98.09   11.10
   8  -2   2   80.99   14.20
  -9   2  -2   -5.80    8.40
  -9   2  -2    2.20    5.20
  -9   2  -2    1.50    5.60
   9  -2   2    1.10    6.80
   9  -2   2    5.20    4.90
   9  -2   2   -4.90    6.80
 -10   2  -2    4.00    6.90
 -10   2  -2   -7.50    7.60
 -10   2  -2   -7.30    5.40
  10  -2   2    5.40    8.50
  10  -2   2   -3.20    6.30
  10   1  -2   -6.50    7.40
  10   1  -2    2.70    7.00
  10   1  -2   -9.20    8.20
 -10  -1   2   -1.50    7.60
 -10  -1   2   -3.90    7.90
 -10  -1   2    1.50    6.20
   9   1  -2    1.20    6.00
   9   1  -2    2.40    9.20
   9   1  -2   -4.40   10.00
   9   1  -2   -0.70    7.00
  -9  -1   2  -10.60    6.60
  -9  -1   2  -10.80    6.40
  -9  -1   2   -9.30    7.10
   8   1  -2    5.90    8.00
   8   1  -2    4.60    4.10
   8   1  -2    3.50    6.40
  -8  -1   2    5.60    6.60
  -8  -1   2   12.70    5.30
  -8  -1   2    5.20    4.90
   7   1  -2   58.09    7.30
   7   1  -2   68.59   11.70
   7   1  -2   41.10    5.70
   7   1  -2   41.70    7.50
  -7  -1   2   58.79    8.30
  -7  -1   2   59.59    8.40
  -7  -1   2   50.39    7.60
   6   1  -2  525.05   22.70
   6   1  -2  538.15   15.00
   6   1  -2  520.15   17.10
   6   1  -2  538.75   15.90
   6   1  -2  534.15   13.30
  -6  -1   2  537.35   13.20
  -6  -1   2  546.55   16.70
  -6  -1   2  577.34   17.80
  -6  -1   2  562.34   17.10
   5   1  -2   20.50    3.10
   5   1  -2    8.20    5.90
   5   1  -2   10.30    3.10
   5   1  -2   16.10    2.20
   5   1  -2    7.50    4.30
   5   1  -2   11.40    3.80
  -5  -1   2   16.30    4.90
  -5  -1   2   12.50    3.60
  -5  -1   2   13.50    4.90
  -5  -1   2   13.10    3.30
   4   1  -2  235.48    6.70
   4   1  -2  225.28    9.40
   4   1  -2  237.98    7.30
   4   1  -2  217.28   12.30
   4   1  -2  228.88    8.40
  -4  -1   2  238.18    9.50
  -4  -1   2  238.48    9.60
  -4  -1   2  215.78    9.20
  -4  -1   2  241.48    7.10
   3   1  -2  509.65   16.10
   3   1  -2  530.75   12.70
   3   1  -2  524.75    9.40
   3   1  -2  507.25    9.50
   3   1  -2  536.45   11.40
  -3  -1   2  515.65   12.50
  -3  -1   2  540.05   10.10
  -3  -1   2  509.95   12.00
  -3  -1   2  508.85   12.50
  -3  -1   2  532.95    9.20
   2   1  -2   42.40    5.50
   2   1  -2   44.70    3.50
   2   1  -2   43.90    1.80
   2   1  -2   41.70    2.00
   2   1  -2   42.10    3.90
  -2  -1   2   40.40    3.40
  -2  -1   2   38.90    3.20
  -2  -1   2   44.10    3.70
  -2  -1   2   41.70    3.00
  -2  -1   2   49.30    4.10
  -2  -1   2   45.30    1.90
  -2  -1   2   44.40    4.10
   1   1  -2   22.70    2.50
   1   1  -2   25.90    3.00
   1   1  -2   24.00    2.00
   1   1  -2   28.50    3.10
   1   1  -2   24.30    1.30
   1   1  -2   24.60    3.60
   1   1  -2   25.90    3.50
  -1  -1   2   23.10    3.00
  -1  -1   2   23.50    2.80
  -1  -1   2   22.50    2.60
  -1  -1   2   26.60    2.70
  -1  -1   2   23.30    1.90
  -1  -1   2   23.80    2.60
  -1  -1   2   27.00    4.00
  -1  -1   2   22.50    1.70
   0   1  -2  796.82   11.20
   0   1  -2  826.12   12.90
   0   1  -2  784.82   15.00
   0   1  -2  798.42   12.10
   0   1  -2  814.52   13.60
   0   1  -2  810.12   12.20
   0   1  -2  803.82   14.00
   0  -1   2  832.22   15.20
   0  -1   2  791.12   13.80
   0  -1   2  826.42   12.90
   0  -1   2  774.32   13.60
   0  -1   2  832.02   10.90
   0  -1   2  809.02   12.00
   0  -1   2  789.72   12.80
  -1   1  -2  374.66    8.00
  -1   1  -2  367.66    7.30
  -1   1  -2  381.46    4.90
  -1   1  -2  369.26    5.80
  -1   1  -2  373.46    8.10
  -1   1  -2  368.96    7.90
  -1   1  -2  364.86    7.40
  -1   1  -2  392.96   10.30
   1  -1   2  370.26    8.00
   1  -1   2  365.76    7.00
   1  -1   2  366.66   10.30
   1  -1   2  368.56    8.00
   1  -1   2  378.66    8.30
  -2   1  -2   55.59    2.60
  -2   1  -2   61.59    3.90
  -2   1  -2   64.49    4.60
  -2   1  -2   61.69    4.30
  -2   1  -2   65.09    4.00
  -2   1  -2   61.29    3.00
   2  -1   2   55.09    4.60
   2  -1   2   59.39    3.20
   2  -1   2   53.79    5.30
   2  -1   2   60.89    3.90
   2  -1   2   47.90    4.40
  -3   1  -2  324.87    8.40
  -3   1  -2  342.47    7.30
  -3   1  -2  332.17    7.70
  -3   1  -2  320.37    9.10
  -3   1  -2  315.17    9.40
   3  -1   2  321.47    9.10
   3  -1   2  327.47    7.00
   3  -1   2  315.27   12.40
   3  -1   2  335.27    8.30
  -4   1  -2  214.18    7.30
  -4   1  -2  208.38    7.70
  -4   1  -2  220.78    6.80
  -4   1  -2  212.98    8.30
  -4   1  -2  220.88    8.50
   4  -1   2  217.48    7.20
   4  -1   2  226.48   11.60
   4  -1   2  222.68    8.20
   4  -1   2  221.58    6.20
  -5   1  -2   10.60    3.90
  -5   1  -2    9.40    2.80
  -5   1  -2   15.90    3.80
  -5   1  -2   12.00    3.40
  -5   1  -2   14.60    4.60
   5  -1   2    5.10    4.00
   5  -1   2    6.00    4.90
   5  -1   2   12.80    3.10
   5  -1   2    4.80    3.30
  -6   1  -2   18.50    3.90
  -6   1  -2   14.20    5.00
  -6   1  -2   16.40    5.40
  -6   1  -2   19.90    4.60
   6  -1   2   25.60    4.00
   6  -1   2   16.50    5.00
   6  -1   2   23.90    4.60
   6  -1   2   24.30    6.80
   6  -1   2    9.20    7.20
  -7   1  -2    3.50    3.80
  -7   1  -2    2.20    3.50
  -7   1  -2    0.20    5.40
  -7   1  -2    1.70    4.40
   7  -1   2   11.10    4.20
   7  -1   2   -2.30    5.70
   7  -1   2    0.60    7.20
   7  -1   2    6.00    3.70
   7  -1   2    1.50    4.00
  -8   1  -2    5.20    4.80
  -8   1  -2    0.30    3.80
  -8   1  -2   -5.50    3.70
  -8   1  -2   10.20    5.30
   8  -1   2    6.80    8.30
   8  -1   2    2.90    4.20
   8  -1   2    7.00    6.40
   8  -1   2    0.80    5.30
   8  -1   2   -1.70    5.40
  -9   1  -2   -1.20    6.70
  -9   1  -2    4.30    5.70
  -9   1  -2    2.50    7.60
   9  -1   2    1.50    6.80
   9  -1   2   -5.60    8.10
   9  -1   2    1.80    5.70
 -10   1  -2   18.70    5.60
 -10   1  -2   22.60    9.20
 -10   1  -2   16.60    9.90
  10  -1   2   12.60    8.50
  10  -1   2   24.10    7.40
  10   0  -2   -3.80    6.30
  10   0  -2    9.60    7.80
 -10   0   2    2.50    7.70
 -10   0   2    7.10    7.70
 -10   0   2  -13.90    8.40
   9   0  -2   12.00    7.50
   9   0  -2    3.60    7.20
   9   0  -2   -4.60    7.70
  -9   0   2   14.00    8.20
  -9   0   2    1.40    6.80
  -9   0   2    6.60    6.90
   8   0  -2   20.30    6.80
   8   0  -2   31.50    6.70
   8   0  -2   36.90   11.30
  -8   0   2   20.70    7.10
  -8   0   2   25.20    7.20
  -8   0   2   22.00    5.80
   7   0  -2   34.20    6.80
   7   0  -2   30.00    5.80
   7   0  -2   18.80    5.10
   7   0  -2   33.90   10.20
  -7   0   2   33.30    5.90
  -7   0   2   20.30    5.40
  -7   0   2   23.40    6.10
   6   0  -2   90.59    6.70
   6   0  -2   89.69    7.80
   6   0  -2   84.09    8.00
   6   0  -2   77.79    7.60
   6   0  -2   85.89   12.00
  -6   0   2   85.39    7.70
  -6   0   2   83.19    7.70
  -6   0   2   87.29    5.50
  -6   0   2   84.19    8.30
   5   0  -2   14.20    3.50
   5   0  -2   10.50    2.20
   5   0  -2   21.10    5.90
   5   0  -2   13.00    3.60
   5   0  -2   18.20    4.90
   5   0  -2   16.10    3.50
  -5   0   2   13.00    4.30
  -5   0   2   19.20    3.00
  -5   0   2   15.40    3.90
  -5   0   2   19.90    5.00
   4   0  -2   19.60    2.20
   4   0  -2   21.90    6.00
   4   0  -2   15.80    4.00
   4   0  -2   22.40    4.00
   4   0  -2   19.20    3.00
   4   0  -2   18.40    3.40
  -4   0   2   20.30    3.50
  -4   0   2   15.10    3.70
  -4   0   2   19.60    3.50
  -4   0   2   25.40    2.60
   3   0  -2  540.35   13.00
   3   0  -2  564.14   17.40
   3   0  -2  544.15   12.50
   3   0  -2  554.54    8.70
   3   0  -2  555.14   11.00
   3   0  -2  557.14   11.50
  -3   0   2  556.84    9.60
  -3   0   2  544.65   12.50
  -3   0   2  545.85   12.50
  -3   0   2  567.84   13.10
   2   0  -2   89.09    7.10
   2   0  -2   72.09    3.50
   2   0  -2   77.39    4.60
   2   0  -2   73.59    3.20
   2   0  -2   67.49    4.10
   2   0  -2   73.19    1.90
  -2   0   2   79.59    3.90
  -2   0   2   76.59    4.70
  -2   0   2   75.09    2.90
  -2   0   2   73.49    3.30
  -2   0   2   75.59    2.60
  -2   0   2   72.79    5.00
  -2   0   2   74.59    4.70
   1   0  -2  858.91   13.90
   1   0  -2  859.41   13.70
   1   0  -2  862.51   12.40
   1   0  -2  858.21   17.30
  -1   0   2  886.41   13.40
  -1   0   2  897.21   13.90
  -1   0   2  878.01   13.80
  -1   0   2  899.01   11.10
  -1   0   2  876.51   11.70
  -1   0   2  889.41   12.10
  -1   0   2  876.41   13.70
   0   0  -2   28.80    2.60
   0   0  -2   25.20    2.40
   0   0  -2   24.30    1.50
   0   0  -2   23.40    2.00
   0   0  -2   19.90    2.80
   0   0  -2   24.90    1.70
   0   0   2   30.50    2.80
   0   0   2   26.90    2.00
   0   0   2   23.70    1.50
   0   0   2   29.10    2.20
  -1   0  -2   85.89    3.50
  -1   0  -2   88.79    3.40
  -1   0  -2   88.49    3.50
  -1   0  -2   88.49    2.50
  -1   0  -2   80.99    3.70
  -1   0  -2   85.39    1.60
  -1   0  -2   89.19    2.20
  -1   0  -2   86.29    3.30
   1   0   2   86.19    1.50
   1   0   2   88.79    4.50
   1   0   2   83.89    3.10
   1   0   2   87.69    4.00
  -2   0  -2  110.79    3.80
  -2   0  -2  104.39    3.90
  -2   0  -2  101.59    4.20
  -2   0  -2  105.69    4.20
  -2   0  -2  101.59    4.90
  -2   0  -2  101.99    4.90
   2   0   2  106.09    4.10
  -3   0  -2   -2.10    2.10
  -3   0  -2   -0.40    2.60
  -3   0  -2    0.50    2.60
  -3   0  -2   -3.70    2.60
  -3   0  -2   -1.80    2.00
  -3   0  -2    2.60    2.10
   3   0   2   -2.30    3.30
  -4   0  -2  239.18    8.50
  -4   0  -2  252.87    8.00
  -4   0  -2  262.37    8.00
  -4   0  -2  240.18    7.90
  -4   0  -2  241.78    8.50
  -4   0  -2  238.68    8.90
   4   0   2  239.38   11.20
  -5   0  -2  118.59    7.30
  -5   0  -2  109.69    6.30
  -5   0  -2  116.99    6.90
  -5   0  -2  112.49    7.10
  -5   0  -2  121.69    6.60
  -5   0  -2  127.59    8.00
   5   0   2  115.89    9.20
   5   0   2  113.39    5.90
  -6   0  -2  368.26   12.10
  -6   0  -2  381.86   13.20
  -6   0  -2  380.16   12.70
  -6   0  -2  357.96   11.90
  -6   0  -2  389.06   13.40
  -6   0  -2  379.46   12.60
   6   0   2  377.26   11.20
   6   0   2  408.56   12.40
   6   0   2  366.06   16.30
   6   0   2  388.86   13.10
   6   0   2  379.26   18.80
  -7   0  -2   14.40    5.50
  -7   0  -2   13.50    4.90
  -7   0  -2   22.00    6.40
  -7   0  -2   17.60    4.60
  -7   0  -2   25.10    5.70
  -7   0  -2   20.50    5.70
   7   0   2   12.60    4.00
   7   0   2   10.40    3.80
   7   0   2   21.50    8.00
   7   0   2   16.50    4.60
   7   0   2   22.40    6.70
  -8   0  -2  119.09    9.50
  -8   0  -2  114.29    9.80
  -8   0  -2  119.09   10.80
  -8   0  -2  100.99   10.60
   8   0   2  107.29    8.50
   8   0   2  105.69    9.40
   8   0   2  106.29   14.20
   8   0   2  105.89   12.00
   8   0   2  107.59   10.30
  -9   0  -2   -4.50    6.20
  -9   0  -2   18.50    8.30
  -9   0  -2   11.90    5.70
  -9   0  -2   10.50    6.40
   9   0   2    5.80    5.20
   9   0   2    6.00    6.60
   9   0   2   10.50    8.90
 -10   0  -2    8.20    6.80
 -10   0  -2  -15.10    6.90
 -10   0  -2   -0.30    6.20
  10   0   2   11.70    9.60
  10   0   2    9.20    7.70
  10   0   2    4.40    5.50
  10   0   2   -3.20    5.40
  10  -1  -2   60.19   12.30
  10  -1  -2   27.80    7.90
 -10   1   2   68.39   12.30
 -10   1   2   34.50    9.80
   9  -1  -2  167.88   15.10
   9  -1  -2  161.38   14.20
  -9   1   2  134.29   13.00
  -9   1   2  168.28   13.80
  -9   1   2  145.79   13.10
   8  -1  -2   12.40    5.20
   8  -1  -2    2.40    4.60
   8  -1  -2    2.20    8.90
   8  -1  -2    1.10    6.70
  -8   1   2    3.80    5.40
  -8   1   2   -7.40    4.10
  -8   1   2    3.40    4.40
   7  -1  -2    2.00    4.00
   7  -1  -2    5.50    6.00
   7  -1  -2    7.40    6.10
   7  -1  -2    8.40    4.50
  -7   1   2    9.30    4.70
  -7   1   2    1.30    5.70
  -7   1   2    5.80    5.80
   6  -1  -2   58.89    7.60
   6  -1  -2   50.89    6.50
   6  -1  -2   49.60    7.10
   6  -1  -2   36.80    8.20
   6  -1  -2   48.30    6.10
  -6   1   2   51.69    7.40
  -6   1   2   32.10    6.50
  -6   1   2   45.90    5.80
   5  -1  -2  238.58    7.10
   5  -1  -2  247.68    8.20
   5  -1  -2  247.58   10.90
   5  -1  -2  264.87   11.60
   5  -1  -2  252.17    9.90
   5  -1  -2  230.18   14.40
  -5   1   2  235.48    9.90
  -5   1   2  239.88   10.20
  -5   1   2  251.17   11.40
   4  -1  -2   15.60    5.90
   4  -1  -2    4.80    2.90
   4  -1  -2   12.80    4.20
   4  -1  -2   15.00    1.60
   4  -1  -2   14.30    2.10
   4  -1  -2   13.30    3.50
  -4   1   2   11.80    3.30
  -4   1   2    9.80    4.10
  -4   1   2   10.30    3.10
  -4   1   2   12.70    3.40
   3  -1  -2  784.82   15.30
   3  -1  -2  775.32   16.40
   3  -1  -2  812.12   21.90
   3  -1  -2  778.02   12.70
   3  -1  -2  828.12   17.00
  -3   1   2  775.42   16.20
  -3   1   2  809.22   16.40
  -3   1   2  797.72   15.20
  -3   1   2  790.92   16.30
  -3   1   2  812.82   16.40
   2  -1  -2  477.35   10.00
   2  -1  -2  484.45   14.90
   2  -1  -2  487.15    8.10
   2  -1  -2  497.75   11.30
   2  -1  -2  478.25   11.10
  -2   1   2  495.75   10.90
  -2   1   2  486.95   10.70
  -2   1   2  489.95   10.20
  -2   1   2  499.15    9.20
  -2   1   2  492.65   11.10
   1  -1  -2   41.40    2.90
   1  -1  -2   46.10    3.70
   1  -1  -2   43.90    2.40
   1  -1  -2   32.70    4.80
   1  -1  -2   39.10    3.50
  -1   1   2   38.60    1.30
  -1   1   2   43.40    3.70
  -1   1   2   38.30    3.10
  -1   1   2   40.10    3.20
  -1   1   2   39.60    2.90
  -1   1   2   42.50    3.50
  -1   1   2   34.20    4.50
   0  -1  -2   43.50    2.70
   0  -1  -2   42.60    2.70
   0  -1  -2   39.80    3.30
   0  -1  -2   47.40    3.30
   0  -1  -2   39.60    3.20
   0  -1  -2   42.60    2.40
   0  -1  -2   41.00    2.00
   0  -1  -2   48.00    4.00
   0   1   2   42.00    3.70
   0   1   2   42.20    3.20
   0   1   2   44.00    2.90
   0   1   2   48.20    4.10
   0   1   2   43.50    2.40
   0   1   2   44.00    3.00
  -1  -1  -2 1318.47   19.40
  -1  -1  -2 1342.57   17.70
  -1  -1  -2 1350.76   19.10
  -1  -1  -2 1353.86   16.80
  -1  -1  -2 1316.27   18.70
  -1  -1  -2 1340.47   18.00
  -1  -1  -2 1319.97   18.60
  -1  -1  -2 1342.37   18.50
   1   1   2 1338.47   19.40
   1   1   2 1358.36   19.20
   1   1   2 1361.66   17.40
   1   1   2 1354.56   16.00
   1   1   2 1314.67   18.90
  -2  -1  -2   46.90    3.60
  -2  -1  -2   43.70    3.10
  -2  -1  -2   46.00    3.60
  -2  -1  -2   47.90    3.80
  -2  -1  -2   42.80    3.10
  -2  -1  -2   47.40    3.40
   2   1   2   46.40    4.00
  -3  -1  -2  287.57    7.90
  -3  -1  -2  302.37    8.00
  -3  -1  -2  281.97    7.60
  -3  -1  -2  284.27    7.80
  -3  -1  -2  284.77    8.00
  -3  -1  -2  290.77    8.20
  -4  -1  -2    5.80    3.10
  -4  -1  -2    2.60    2.80
  -4  -1  -2    8.90    3.10
  -4  -1  -2    6.20    3.00
  -4  -1  -2    5.00    3.00
  -4  -1  -2    9.80    3.30
  -5  -1  -2   86.19    6.40
  -5  -1  -2   80.59    6.60
  -5  -1  -2   87.89    6.50
  -5  -1  -2   72.99    6.20
  -5  -1  -2   94.79    6.30
  -5  -1  -2   70.99    5.40
   5   1   2   88.19    9.00
   5   1   2   76.09    7.80
  -6  -1  -2  336.07   12.00
  -6  -1  -2  316.87   12.30
  -6  -1  -2  339.27   12.30
  -6  -1  -2  328.07   11.00
  -6  -1  -2  334.47   12.10
  -6  -1  -2  305.17   11.70
   6   1   2  306.67   16.00
   6   1   2  301.57   14.40
  -7  -1  -2   71.59    7.30
  -7  -1  -2   84.99    7.80
  -7  -1  -2   76.79    7.60
  -7  -1  -2   71.39    8.00
  -7  -1  -2   78.19    8.00
  -7  -1  -2   78.39    8.00
   7   1   2   87.09   10.00
   7   1   2   84.09    7.10
   7   1   2   79.69    7.40
   7   1   2   51.89    9.50
  -8  -1  -2   36.80    7.70
  -8  -1  -2   29.10    6.40
  -8  -1  -2   34.50    6.90
  -8  -1  -2   30.60    6.10
  -8  -1  -2   30.90    6.80
  -8  -1  -2   31.40    6.10
   8   1   2   20.50    6.90
   8   1   2   24.90    6.30
   8   1   2   35.40    5.70
   8   1   2   24.50    5.70
   8   1   2   31.80    6.00
   8   1   2   24.30    9.10
   8   1   2   19.50    8.50
  -9  -1  -2   20.80    7.40
  -9  -1  -2   16.00    6.70
  -9  -1  -2   25.20    6.70
  -9  -1  -2   23.90    7.40
  -9  -1  -2   29.20    8.70
   9   1   2   14.30    8.70
   9   1   2   17.10    6.50
   9   1   2   15.80    6.60
   9   1   2   16.00    5.60
   9   1   2   15.40    7.30
 -10  -1  -2    3.10    7.90
 -10  -1  -2   -4.60    6.40
 -10  -1  -2   -4.20    6.40
  10   1   2   10.70    9.50
  10   1   2    4.20    9.00
  10   1   2    9.70    7.00
  10   1   2    7.90    7.20
   9  -2  -2   -9.40    4.60
   9  -2  -2    7.90    6.00
   9  -2  -2  -10.20    8.50
  -9   2   2    9.20    7.00
  -9   2   2    6.10    6.00
   8  -2  -2   34.90    7.30
   8  -2  -2   20.20    6.70
   8  -2  -2   47.50   12.20
   8  -2  -2   26.40    8.50
  -8   2   2   46.40    8.40
  -8   2   2   33.70    8.70
  -8   2   2   37.50    6.40
   7  -2  -2    4.10    4.90
   7  -2  -2    5.00    6.60
   7  -2  -2    7.20    6.20
  -7   2   2   -1.00    5.70
  -7   2   2    3.90    4.40
  -7   2   2   -2.60    5.30
   6  -2  -2  190.08   10.90
   6  -2  -2  224.48   13.20
   6  -2  -2  196.18   17.50
   6  -2  -2  213.28    8.90
   6  -2  -2  190.58   10.60
  -6   2   2  207.68   11.50
  -6   2   2  219.78   12.50
  -6   2   2  200.58    9.70
   5  -2  -2  403.16   13.40
   5  -2  -2  411.06   10.50
   5  -2  -2  411.76   14.70
   5  -2  -2  407.06   15.30
   5  -2  -2  426.56   20.60
  -5   2   2  396.06   14.30
  -5   2   2  401.76   13.80
  -5   2   2  390.46   13.80
  -5   2   2  409.46   12.20
   4  -2  -2    2.00    3.60
   4  -2  -2    5.20    2.60
   4  -2  -2   -1.20    3.80
   4  -2  -2    6.10    3.70
   4  -2  -2    7.50    5.70
  -4   2   2   -0.80    3.70
  -4   2   2    4.90    2.70
  -4   2   2    3.60    2.90
  -4   2   2   -5.50    3.50
   3  -2  -2   46.40    3.50
   3  -2  -2   46.70    5.90
   3  -2  -2   48.90    4.90
   3  -2  -2   43.20    6.30
   3  -2  -2   36.00    4.80
  -3   2   2   41.90    4.80
  -3   2   2   46.30    3.80
  -3   2   2   45.40    5.00
  -3   2   2   42.30    4.30
   2  -2  -2   46.70    5.20
   2  -2  -2   42.00    3.50
   2  -2  -2   50.39    4.60
   2  -2  -2   40.80    6.10
   2  -2  -2   38.40    4.40
  -2   2   2   46.90    2.80
  -2   2   2   54.19    4.50
  -2   2   2   47.50    4.00
  -2   2   2   44.60    3.60
  -2   2   2   45.70    4.70
  -2   2   2   46.30    4.50
   1  -2  -2  340.67    8.70
   1  -2  -2  334.97   10.50
   1  -2  -2  354.76   11.20
   1  -2  -2  331.97    8.50
   1  -2  -2  348.57    7.60
  -1   2   2  344.17    8.10
  -1   2   2  340.77    6.50
  -1   2   2  349.17   11.00
  -1   2   2  333.17    9.80
  -1   2   2  358.36    8.50
   0  -2  -2 1042.70   16.50
   0  -2  -2 1059.69   16.10
   0  -2  -2 1076.69   15.30
   0  -2  -2 1054.49   19.60
   0  -2  -2 1105.69   20.10
   0  -2  -2 1044.10   17.70
   0  -2  -2 1029.30   15.60
   0   2   2 1043.00   15.40
   0   2   2 1052.89   17.60
   0   2   2 1040.80   19.90
   0   2   2 1040.70   15.90
   0   2   2 1062.99   15.30
   0   2   2 1085.59   19.50
  -1  -2  -2 9932.91  116.49
  -1  -2  -2 9691.53  127.99
  -1  -2  -2 9889.61  119.49
  -1  -2  -2 9924.01  119.99
  -1  -2  -2 9513.35  121.99
  -1  -2  -2 9645.13  123.79
  -1  -2  -2 9710.53  116.29
  -1  -2  -2 9493.75  116.49
   1   2   2 9999.00  125.49
   1   2   2 9661.43  127.39
   1   2   2 9830.52  118.39
   1   2   2 9968.70  115.79
  -2  -2  -2 6558.54   79.79
  -2  -2  -2 6366.76   79.39
  -2  -2  -2 6319.17   78.79
  -2  -2  -2 6452.55   82.99
  -2  -2  -2 6569.24   76.79
   2   2   2 6259.77   78.99
   2   2   2 6481.15   83.19
   2   2   2 6489.35   78.19
  -3  -2  -2  115.39    5.30
  -3  -2  -2  119.09    5.00
  -3  -2  -2  132.39    6.00
  -3  -2  -2  126.49    4.90
  -3  -2  -2  127.69    5.60
  -3  -2  -2  130.89    6.30
   3   2   2  123.49    7.70
   3   2   2  125.19    5.30
   3   2   2  120.69    4.70
  -4  -2  -2  131.69    6.90
  -4  -2  -2  128.09    6.20
  -4  -2  -2  136.09    6.60
  -4  -2  -2  130.69    6.30
  -4  -2  -2  133.69    7.00
  -4  -2  -2  136.89    6.10
   4   2   2  135.29    9.00
   4   2   2  145.49    8.20
  -5  -2  -2   16.70    3.60
  -5  -2  -2   10.50    3.80
  -5  -2  -2   13.60    3.70
  -5  -2  -2   11.10    4.10
  -5  -2  -2   10.70    4.00
  -5  -2  -2   16.10    4.30
   5   2   2   19.80    5.70
   5   2   2   15.50    4.80
  -6  -2  -2   85.09    7.10
  -6  -2  -2   67.29    6.20
  -6  -2  -2   68.99    6.70
  -6  -2  -2   77.59    7.10
  -6  -2  -2   85.39    6.80
  -6  -2  -2   74.39    7.10
   6   2   2   69.49    9.70
   6   2   2   70.09    8.60
   6   2   2   75.09    8.60
  -7  -2  -2   36.20    6.40
  -7  -2  -2   32.10    5.30
  -7  -2  -2   32.10    6.40
  -7  -2  -2   31.80    5.60
  -7  -2  -2   35.10    6.20
  -7  -2  -2   36.60    6.30
   7   2   2   39.40    5.50
   7   2   2   35.10    7.10
   7   2   2   27.70    7.10
   7   2   2   34.70    8.90
  -8  -2  -2  224.38   12.70
  -8  -2  -2  219.68   13.20
  -8  -2  -2  218.68   12.20
  -8  -2  -2  203.98   13.10
  -8  -2  -2  203.68   11.20
  -8  -2  -2  214.48   12.60
   8   2   2  196.38   11.00
   8   2   2  215.38   16.00
   8   2   2  190.68   11.60
   8   2   2  204.28   15.60
   8   2   2  187.08   13.30
   8   2   2  198.18   10.30
  -9  -2  -2   22.50    7.10
  -9  -2  -2   28.10    7.50
  -9  -2  -2   24.70    6.80
  -9  -2  -2   20.60    6.10
  -9  -2  -2   26.70    6.90
  -9  -2  -2   22.70    6.10
   9   2   2   40.70   11.10
   9   2   2   28.40    6.40
   9   2   2   31.50    7.30
   9   2   2   18.60    8.50
 -10  -2  -2    3.40    7.80
 -10  -2  -2   -1.20    6.50
 -10  -2  -2  -14.40    6.50
  10   2   2   -5.80    6.00
  10   2   2    6.40    8.70
  10   2   2    0.30    5.50
  10   2   2    7.10    6.90
  10   2   2    2.90    5.70
 -11  -2  -2    1.70    7.40
 -11  -2  -2   13.30    9.00
 -11  -2  -2    0.10    9.20
  11   2   2   -0.20    6.80
  11   2   2   -3.90    7.20
   9  -3  -2    3.70    9.50
   9  -3  -2    9.70    9.10
   9  -3  -2   24.30    7.60
  -9   3   2   34.30   10.00
  -9   3   2   24.30    8.10
   8  -3  -2    7.10   10.20
   8  -3  -2    2.10    5.70
   8  -3  -2    1.20    7.20
   8  -3  -2   -0.10    7.70
  -8   3   2    3.40    7.20
  -8   3   2    9.40    4.90
   7  -3  -2   52.39   12.40
   7  -3  -2   46.50    7.70
   7  -3  -2   39.30    7.10
  -7   3   2   44.30    7.80
  -7   3   2   43.20    8.40
   6  -3  -2   33.50    8.40
   6  -3  -2   19.10    5.90
   6  -3  -2   29.10    5.10
   6  -3  -2   18.30    6.10
   6  -3  -2   31.10    6.10
  -6   3   2   26.70    6.60
  -6   3   2   43.10    7.80
  -6   3   2   28.30    6.50
  -6   3   2   25.90    4.60
   5  -3  -2   -3.20    6.30
   5  -3  -2    0.10    3.60
   5  -3  -2    8.50    4.80
   5  -3  -2    7.70    3.30
   5  -3  -2   -0.80    4.50
  -5   3   2    3.00    2.80
  -5   3   2    7.40    4.80
  -5   3   2   -2.10    3.10
  -5   3   2   10.80    5.20
   4  -3  -2   23.20    5.00
   4  -3  -2   12.80    5.10
   4  -3  -2   15.50    3.90
   4  -3  -2   20.40    7.20
   4  -3  -2   16.40    5.00
  -4   3   2   25.70    5.10
  -4   3   2   12.90    3.30
  -4   3   2   14.10    4.80
  -4   3   2   15.70    3.60
   3  -3  -2  493.15   11.60
   3  -3  -2  480.65   18.50
   3  -3  -2  500.85   13.60
   3  -3  -2  514.65   14.10
   3  -3  -2  502.55   16.60
  -3   3   2  471.85   12.60
  -3   3   2  502.05    8.30
  -3   3   2  506.65   13.90
  -3   3   2  499.15   13.30
  -3   3   2  502.05   13.30
  -3   3   2  505.35   10.90
   2  -3  -2   27.40    3.60
   2  -3  -2   23.00    4.10
   2  -3  -2   19.00    4.80
   2  -3  -2   24.60    3.40
   2  -3  -2   26.60    5.60
  -2   3   2   27.40    3.70
  -2   3   2   24.20    4.20
  -2   3   2   26.90    4.20
  -2   3   2   23.30    4.10
  -2   3   2   28.40    2.10
   1  -3  -2  321.27    9.40
   1  -3  -2  339.17    8.70
   1  -3  -2  321.07   11.00
   1  -3  -2  341.17   12.30
   1  -3  -2  331.87    8.60
  -1   3   2  339.37    6.60
  -1   3   2  339.17    9.40
  -1   3   2  346.47    9.00
  -1   3   2  327.97    7.80
  -1   3   2  327.57   12.60
  -1   3   2  306.27    9.00
   0  -3  -2   11.30    3.10
   0  -3  -2   15.60    4.60
   0  -3  -2   11.90    2.40
   0  -3  -2   15.90    2.70
   0  -3  -2   13.90    3.30
   0  -3  -2    6.60    3.00
   0   3   2   14.60    3.10
   0   3   2   16.70    2.60
   0   3   2   11.30    2.00
   0   3   2   12.70    3.80
  -1  -3  -2  450.95    9.90
  -1  -3  -2  457.45    8.00
  -1  -3  -2  467.05   13.30
  -1  -3  -2  446.86    7.80
  -1  -3  -2  454.55   10.40
  -1  -3  -2  468.75   10.00
   1   3   2  462.35    8.90
   1   3   2  451.85    9.90
   1   3   2  466.35   13.90
  -2  -3  -2   27.50    3.10
  -2  -3  -2   27.80    2.00
  -2  -3  -2   30.60    3.80
  -2  -3  -2   24.80    3.20
  -2  -3  -2   26.20    1.70
  -2  -3  -2   31.40    3.20
  -2  -3  -2   24.10    3.00
   2   3   2   28.40    1.40
   2   3   2   31.10    5.00
   2   3   2   26.70    2.90
   2   3   2   32.20    2.80
  -3  -3  -2  311.67    9.10
  -3  -3  -2  321.37    9.40
  -3  -3  -2  305.97    9.50
  -3  -3  -2  313.47    8.80
  -3  -3  -2  326.07    7.00
   3   3   2  317.77    6.60
   3   3   2  323.27    7.90
   3   3   2  314.37    8.80
   3   3   2  311.57   12.60
   3   3   2  313.97    7.90
  -4  -3  -2  507.75   12.80
  -4  -3  -2  489.75   12.60
  -4  -3  -2  480.35   13.10
  -4  -3  -2  486.65   12.90
  -4  -3  -2  512.35   12.10
  -4  -3  -2  512.35   11.00
   4   3   2  505.75   13.30
   4   3   2  507.85   10.60
   4   3   2  519.25   11.70
   4   3   2  485.45   17.00
   4   3   2  515.15   12.30
  -5  -3  -2   45.90    4.90
  -5  -3  -2   39.60    4.40
  -5  -3  -2   53.79    5.60
  -5  -3  -2   41.10    5.00
  -5  -3  -2   39.60    5.50
  -5  -3  -2   37.10    4.40
   5   3   2   46.70    7.10
   5   3   2   42.50    5.60
   5   3   2   39.50    4.50
   5   3   2   46.10    4.30
  -6  -3  -2   14.30    5.20
  -6  -3  -2   21.70    5.10
  -6  -3  -2   17.40    5.00
  -6  -3  -2   17.60    4.40
  -6  -3  -2   17.90    4.30
  -6  -3  -2   18.80    4.60
   6   3   2   17.20    3.90
   6   3   2   17.70    6.70
   6   3   2   20.90    5.40
   6   3   2   24.20    4.70
  -7  -3  -2    8.50    5.40
  -7  -3  -2    5.40    5.20
  -7  -3  -2   -3.60    4.20
  -7  -3  -2   -0.80    4.40
  -7  -3  -2    5.30    3.20
  -7  -3  -2    6.10    5.10
   7   3   2    2.40    6.60
   7   3   2   -1.60    4.40
   7   3   2    7.50    3.80
   7   3   2    9.60    4.60
   7   3   2    1.10    3.40
   7   3   2   10.90    5.40
  -8  -3  -2    8.40    5.70
  -8  -3  -2   -3.60    4.70
  -8  -3  -2    2.00    5.20
  -8  -3  -2    2.60    4.60
  -8  -3  -2    2.10    5.70
  -8  -3  -2   -4.30    5.50
   8   3   2   12.00    4.20
   8   3   2   -4.20    4.00
   8   3   2   -6.60    4.50
   8   3   2    1.80    4.90
   8   3   2    3.50    7.50
   8   3   2    1.90    4.00
   8   3   2   -0.50    4.80
  -9  -3  -2   20.40    6.40
  -9  -3  -2   23.70    7.30
  -9  -3  -2   25.90    6.60
  -9  -3  -2   32.50    7.30
  -9  -3  -2   16.30    7.70
   9   3   2   11.40    6.50
   9   3   2   13.20    5.70
   9   3   2   11.20    9.60
   9   3   2   20.80    8.10
 -10  -3  -2    5.10    7.40
 -10  -3  -2   24.60    7.70
 -10  -3  -2   18.80    6.60
 -10  -3  -2    1.20    8.10
  10   3   2   18.50    7.90
  10   3   2   33.70   11.70
  10   3   2   32.10    7.70
 -11  -3  -2    1.90    8.40
 -11  -3  -2    7.90    9.30
 -11  -3  -2    4.90    8.20
  11   3   2   14.60    8.40
  11   3   2   -4.30    6.50
   9  -4  -2    4.20    9.60
   9  -4  -2    6.40    6.70
   9  -4  -2   -4.30    6.80
  -9   4   2    9.10    7.20
  -9   4   2   -4.70    8.10
   8  -4  -2   -1.70    6.20
   8  -4  -2   -1.40    7.60
  -8   4   2   -0.70    4.80
  -8   4   2   10.50    6.60
   7  -4  -2   17.80    8.60
   7  -4  -2   28.90    8.20
   7  -4  -2   27.10    7.30
  -7   4   2   42.50    9.00
  -7   4   2   19.40    6.30
   6  -4  -2   -0.60    3.70
   6  -4  -2    1.70    6.20
   6  -4  -2    0.60    7.80
   6  -4  -2    4.50    5.70
   6  -4  -2   -2.70    5.90
  -6   4   2    7.40    6.20
  -6   4   2    4.30    5.70
  -6   4   2    3.80    5.10
   5  -4  -2   14.90    6.00
   5  -4  -2    5.30    4.00
   5  -4  -2    3.80    5.80
   5  -4  -2   18.70    8.70
   5  -4  -2   13.70    4.20
  -5   4   2   13.60    3.20
  -5   4   2    8.70    3.80
  -5   4   2   16.60    6.00
  -5   4   2   13.60    5.70
   4  -4  -2   15.50    5.40
   4  -4  -2    9.70    5.50
   4  -4  -2   12.40    3.80
   4  -4  -2    8.00    3.70
   4  -4  -2    3.50    5.50
  -4   4   2   16.90    4.30
  -4   4   2   10.30    4.60
  -4   4   2   16.60    4.90
  -4   4   2   10.60    3.00
  -4   4   2   19.50    5.20
   3  -4  -2  208.18   10.00
   3  -4  -2  222.18   10.30
   3  -4  -2  221.58   12.90
   3  -4  -2  228.68    8.90
   3  -4  -2  211.38   12.50
  -3   4   2  221.28    8.90
  -3   4   2  214.08    9.10
  -3   4   2  215.68    9.00
  -3   4   2  211.68   10.30
  -3   4   2  211.68    6.80
   2  -4  -2    5.50    1.80
   2  -4  -2    6.70    2.80
   2  -4  -2   11.40    4.20
   2  -4  -2    3.60    4.50
   2  -4  -2    7.70    3.40
   2  -4  -2    1.90    4.50
  -2   4   2    5.80    3.00
  -2   4   2    5.60    3.70
  -2   4   2    4.90    3.60
  -2   4   2    9.60    1.40
   1  -4  -2    0.30    3.30
   1  -4  -2    5.10    3.20
   1  -4  -2    5.90    2.70
   1  -4  -2    6.20    4.70
   1  -4  -2    3.00    2.80
  -1   4   2    7.20    2.30
  -1   4   2    2.10    3.30
  -1   4   2   19.80    6.20
  -1   4   2    3.50    3.40
  -1   4   2    6.10    1.50
  -1   4   2    6.70    3.30
   0  -4  -2  294.17    7.60
   0  -4  -2  301.37    9.50
   0  -4  -2  285.37   12.50
   0  -4  -2  328.67    9.60
   0  -4  -2  297.67    9.20
   0  -4  -2  298.97    8.70
   0   4   2  326.57   13.90
   0   4   2  287.87    8.60
   0   4   2  295.97    8.50
  -1  -4  -2   41.90    2.90
  -1  -4  -2   42.00    1.90
  -1  -4  -2   41.50    4.10
  -1  -4  -2   34.60    6.00
  -1  -4  -2   42.10    4.40
  -1  -4  -2   42.00    3.00
  -1  -4  -2   39.40    4.50
   1   4   2   40.40    3.90
   1   4   2   37.50    6.20
   1   4   2   49.20    4.00
  -2  -4  -2  431.06   11.30
  -2  -4  -2  430.96   10.10
  -2  -4  -2  426.26   11.60
  -2  -4  -2  434.06   10.90
  -2  -4  -2  446.96    7.00
  -2  -4  -2  450.95   10.60
   2   4   2  446.26   10.00
   2   4   2  435.96   11.00
   2   4   2  446.56    6.90
   2   4   2  451.25   15.80
  -3  -4  -2   23.80    4.10
  -3  -4  -2   14.50    3.40
  -3  -4  -2   14.70    3.20
  -3  -4  -2   15.60    2.80
   3   4   2   12.00    5.20
   3   4   2   11.30    3.40
   3   4   2   16.20    1.90
   3   4   2   16.70    1.30
   3   4   2   12.70    3.00
  -4  -4  -2    8.00    2.00
  -4  -4  -2    3.90    3.70
  -4  -4  -2   11.60    4.20
  -4  -4  -2   10.10    4.20
  -4  -4  -2    8.30    3.10
   4   4   2    8.00    2.40
   4   4   2    5.90    3.50
   4   4   2    4.80    4.90
   4   4   2   10.60    2.00
   4   4   2    9.50    3.00
  -5  -4  -2  210.48   10.60
  -5  -4  -2  218.58   10.50
  -5  -4  -2  214.58   10.30
  -5  -4  -2  214.48    7.60
  -5  -4  -2  215.78    8.70
   5   4   2  207.18    7.20
   5   4   2  203.28   13.70
   5   4   2  220.78    8.80
   5   4   2  227.78    9.70
   5   4   2  226.98    9.70
  -6  -4  -2   15.70    4.20
  -6  -4  -2    4.40    4.60
  -6  -4  -2   12.00    4.50
  -6  -4  -2   20.30    5.60
  -6  -4  -2   12.10    4.20
   6   4   2   14.00    3.40
   6   4   2   11.90    4.30
   6   4   2   15.20    3.90
   6   4   2    7.10    6.50
   6   4   2    6.90    3.40
   6   4   2   12.30    4.20
  -7  -4  -2   25.10    6.50
  -7  -4  -2   27.30    6.70
  -7  -4  -2   21.60    6.00
  -7  -4  -2   22.20    4.90
  -7  -4  -2   31.40    6.40
   7   4   2   24.50    4.00
   7   4   2   21.20    5.60
   7   4   2   27.50    8.90
   7   4   2   20.40    4.50
   7   4   2   33.10    5.10
   7   4   2   19.50    5.30
  -8  -4  -2   56.39    8.20
  -8  -4  -2   35.30    7.90
  -8  -4  -2   44.40    6.40
  -8  -4  -2   47.00    8.20
  -8  -4  -2   44.00    6.90
   8   4   2   52.69    7.60
   8   4   2   33.90   10.50
   8   4   2   50.39    6.60
   8   4   2   47.80    7.50
  -9  -4  -2   44.60    8.00
  -9  -4  -2   32.00    8.50
  -9  -4  -2   46.10    8.00
  -9  -4  -2   38.00    7.10
  -9  -4  -2   55.29    8.70
   9   4   2   42.00    6.90
   9   4   2   50.59    8.60
   9   4   2   43.20    7.30
   9   4   2   60.89   12.70
 -10  -4  -2    9.00    8.50
 -10  -4  -2   -6.50    6.10
 -10  -4  -2   -6.90    6.80
 -10  -4  -2   11.80    8.30
  10   4   2    5.70    6.60
  10   4   2    3.50    6.70
   8  -5  -2   -2.90    6.80
   8  -5  -2   -0.30    6.10
  -8   5   2    1.90    8.00
  -8   5   2   -7.70    5.90
   7  -5  -2   -6.80    6.80
   7  -5  -2   -1.20    6.20
   7  -5  -2    2.50    6.90
  -7   5   2    5.70    6.10
  -7   5   2    4.70    5.00
   6  -5  -2    0.00    5.90
   6  -5  -2   11.50    7.40
   6  -5  -2    1.20    8.60
   6  -5  -2   12.10    5.10
   6  -5  -2    7.30    6.90
  -6   5   2    9.50    5.70
  -6   5   2   -2.90    4.40
   5  -5  -2   52.29    8.40
   5  -5  -2   70.89   10.70
   5  -5  -2   77.59    7.40
   5  -5  -2   80.79   11.70
   5  -5  -2   65.09    8.40
  -5   5   2   74.09    8.90
  -5   5   2   72.19    8.60
  -5   5   2   54.99    7.30
   4  -5  -2   87.29    8.90
   4  -5  -2   93.09    9.00
   4  -5  -2   64.59    9.50
   4  -5  -2   75.39   10.50
   4  -5  -2   81.59    7.50
  -4   5   2   86.99    8.00
  -4   5   2   89.39    3.80
  -4   5   2   87.19    8.10
  -4   5   2   94.49    8.10
  -4   5   2   95.99    8.60
  -4   5   2   94.99    8.20
   3  -5  -2  552.34   15.10
   3  -5  -2  518.65   15.30
   3  -5  -2  500.45   19.50
   3  -5  -2  513.95   15.60
   3  -5  -2  555.94   21.50
  -3   5   2  503.65   14.90
  -3   5   2  510.85   15.40
  -3   5   2  520.15   14.80
  -3   5   2  537.65   10.80
  -3   5   2  524.95   14.40
   2  -5  -2  701.23   22.70
   2  -5  -2  682.43   17.60
   2  -5  -2  697.03   12.90
   2  -5  -2  664.23   21.30
   2  -5  -2  710.83   16.80
   2  -5  -2  694.93   16.80
  -2   5   2  692.23   17.00
  -2   5   2  714.63   23.90
  -2   5   2  689.93   16.50
  -2   5   2  703.33   15.10
  -2   5   2  686.93   10.00
   1  -5  -2  474.15   11.80
   1  -5  -2  465.85   12.70
   1  -5  -2  483.55   10.80
   1  -5  -2  461.05   13.00
   1  -5  -2  481.05   15.60
   1  -5  -2  469.35   17.90
  -1   5   2  473.25   13.00
  -1   5   2  478.15   10.40
  -1   5   2  470.85    9.10
  -1   5   2  457.85   18.90
  -1   5   2  464.55   12.80
   0  -5  -2    6.10    3.30
   0  -5  -2    5.60    5.20
   0  -5  -2    6.70    3.70
   0  -5  -2   15.60    3.90
   0  -5  -2    8.10    2.40
   0  -5  -2    8.10    3.60
   0   5   2    7.90    3.30
   0   5   2    3.60    5.30
   0   5   2    9.00    2.90
  -1  -5  -2   46.90    3.20
  -1  -5  -2   43.80    5.10
  -1  -5  -2   39.40    3.20
  -1  -5  -2   52.79    7.40
  -1  -5  -2   46.60    4.80
  -1  -5  -2   45.70    4.50
  -1  -5  -2   46.40    2.10
   1   5   2   49.10    8.10
   1   5   2   46.40    4.10
   1   5   2   39.80    4.80
  -2  -5  -2  371.06   15.30
  -2  -5  -2  375.46   11.70
  -2  -5  -2  353.86   10.60
  -2  -5  -2  358.96   11.30
  -2  -5  -2  364.66    9.90
  -2  -5  -2  376.96   10.50
  -2  -5  -2  366.56    6.00
   2   5   2  364.76   11.00
   2   5   2  367.76    6.90
   2   5   2  360.06    9.90
   2   5   2  362.16   16.10
  -3  -5  -2  201.18    8.90
  -3  -5  -2  204.08    8.90
  -3  -5  -2  194.58    8.10
  -3  -5  -2  188.98    9.20
  -3  -5  -2  196.08    7.50
   3   5   2  203.88    7.80
   3   5   2  190.68    7.90
   3   5   2  207.78   12.00
   3   5   2  199.58    5.00
  -4  -5  -2   18.30    3.40
  -4  -5  -2   20.00    5.00
  -4  -5  -2   17.80    4.60
   4   5   2   23.20    2.70
   4   5   2   28.40    5.00
   4   5   2   26.70    7.30
   4   5   2   25.50    1.40
   4   5   2   20.10    3.30
   4   5   2   17.90    1.80
  -5  -5  -2    2.10    3.30
  -5  -5  -2    3.70    4.40
  -5  -5  -2   -1.60    4.40
  -5  -5  -2   -3.40    4.40
   5   5   2    7.20    6.00
   5   5   2   -0.70    4.00
   5   5   2    5.00    2.40
   5   5   2    5.70    3.70
   5   5   2    2.60    2.50
  -6  -5  -2  111.69    9.50
  -6  -5  -2  134.49    8.80
  -6  -5  -2  139.39   10.50
  -6  -5  -2  122.09    7.80
   6   5   2  133.09    8.60
   6   5   2  120.59    9.00
   6   5   2  146.29   14.50
   6   5   2  127.89    8.50
   6   5   2  125.19    6.60
  -7  -5  -2   71.09    8.70
  -7  -5  -2   51.09    8.10
  -7  -5  -2   46.00    6.20
  -7  -5  -2   41.20    6.70
   7   5   2   71.09    7.80
   7   5   2   48.40    7.20
   7   5   2   47.80    5.90
   7   5   2   42.60   10.30
  -8  -5  -2   45.20    8.60
  -8  -5  -2   32.20    7.70
  -8  -5  -2   38.90    8.20
  -8  -5  -2   38.50    6.00
   8   5   2   22.30    9.80
   8   5   2   32.40    7.30
   8   5   2   50.29    7.70
  -9  -5  -2   93.99   10.00
  -9  -5  -2   89.79   11.20
  -9  -5  -2   65.49   10.80
   9   5   2   87.29   10.50
   9   5   2   90.89   10.30
   9   5   2   90.59   15.10
 -10  -5  -2   41.00   10.70
 -10  -5  -2   61.29   10.30
 -10  -5  -2   29.70    7.40
  10   5   2   67.59   10.40
  10   5   2   46.90    7.90
   8  -6  -2   18.30   10.00
   8  -6  -2    7.00    8.10
  -8   6   2   18.70   10.10
  -8   6   2   20.80    7.70
   7  -6  -2   -8.80    6.60
   7  -6  -2    7.10    8.30
  -7   6   2  -10.50    7.10
  -7   6   2    3.90    6.20
   6  -6  -2   15.00    6.10
   6  -6  -2   17.40    8.60
   6  -6  -2    0.70    9.60
   6  -6  -2    1.60    4.90
   6  -6  -2   -2.00    6.50
  -6   6   2    6.70    5.90
  -6   6   2    1.00    6.70
   5  -6  -2  121.99   15.30
   5  -6  -2  132.59   12.00
   5  -6  -2  103.19   10.60
   5  -6  -2  117.29    9.80
   5  -6  -2  153.38   15.70
  -5   6   2  122.69    9.90
  -5   6   2  129.29   10.80
  -5   6   2  116.79   11.20
   4  -6  -2  149.09   11.90
   4  -6  -2  116.99   13.60
   4  -6  -2  130.49    9.60
   4  -6  -2  156.08   15.30
   4  -6  -2  136.79    9.80
  -4   6   2  132.19   10.40
  -4   6   2  134.29   11.30
  -4   6   2  146.99   10.00
  -4   6   2  149.79    9.90
   3  -6  -2   68.49    7.40
   3  -6  -2   70.49   10.70
   3  -6  -2   74.99   10.50
   3  -6  -2   62.89    7.90
   3  -6  -2   66.89    7.60
  -3   6   2   69.89    7.30
  -3   6   2   82.59    7.40
  -3   6   2   49.00    7.20
  -3   6   2   62.39    6.50
   2  -6  -2   -2.40    4.10
   2  -6  -2    0.20    3.90
   2  -6  -2    6.80    6.60
   2  -6  -2    3.90    5.10
   2  -6  -2    1.60    2.90
   2  -6  -2    4.70    5.00
  -2   6   2    2.20    6.60
  -2   6   2   -4.20    3.00
  -2   6   2    4.00    4.40
  -2   6   2    1.80    3.50
  -2   6   2   -3.20    3.10
   1  -6  -2   29.40    4.70
   1  -6  -2   27.40    4.30
   1  -6  -2   22.40    5.30
   1  -6  -2   16.20    6.90
   1  -6  -2   27.50    4.60
  -1   6   2   21.40    4.20
  -1   6   2   20.90    2.80
  -1   6   2   14.10    7.60
  -1   6   2   24.00    3.50
  -1   6   2   23.40    5.10
   0  -6  -2   -1.10    2.80
   0  -6  -2   -2.00    5.60
   0  -6  -2    8.60    4.00
   0  -6  -2    2.50    3.30
   0  -6  -2    1.90    4.10
   0  -6  -2   -0.30    2.40
   0   6   2    1.90    3.60
   0   6   2    0.80    5.70
   0   6   2   -4.00    3.80
  -1  -6  -2   43.70    5.60
  -1  -6  -2   33.50    4.20
  -1  -6  -2   40.30    3.20
  -1  -6  -2   32.50    3.40
  -1  -6  -2   31.10    5.40
  -1  -6  -2   34.60    6.40
   1   6   2   35.10    4.90
   1   6   2   46.70    8.40
   1   6   2   29.00    5.10
  -2  -6  -2   92.99    2.80
  -2  -6  -2   87.39    6.10
  -2  -6  -2   85.89    6.30
  -2  -6  -2  101.69    6.30
  -2  -6  -2   98.69   10.20
  -2  -6  -2   81.79    7.30
   2   6   2   95.99    7.30
   2   6   2   91.89   10.00
   2   6   2   86.39    6.50
  -3  -6  -2   10.80    3.90
  -3  -6  -2    7.00    4.20
  -3  -6  -2    5.20    3.40
  -3  -6  -2   17.60    4.30
  -3  -6  -2    8.90    3.10
   3   6   2    5.70    6.20
   3   6   2   11.00    3.80
   3   6   2    8.30    1.90
   3   6   2    8.10    3.20
  -4  -6  -2   14.90    5.10
  -4  -6  -2   17.40    4.40
  -4  -6  -2    6.70    4.60
   4   6   2    3.80    6.80
   4   6   2   15.20    5.10
   4   6   2   17.50    2.70
   4   6   2    7.50    3.90
  -5  -6  -2   -5.90    3.10
  -5  -6  -2   -4.90    3.00
  -5  -6  -2   -0.60    4.60
   5   6   2    1.80    2.90
   5   6   2    4.90    6.50
   5   6   2   -2.00    3.80
   5   6   2   -1.50    4.10
  -6  -6  -2  108.19    9.90
  -6  -6  -2  116.49   10.20
  -6  -6  -2  123.19    8.10
   6   6   2  131.29   10.30
   6   6   2  138.09    9.20
   6   6   2  115.69   14.10
  -7  -6  -2   -2.00    5.70
  -7  -6  -2   -3.90    5.30
  -7  -6  -2    5.60    4.30
  -7  -6  -2   -2.90    6.00
   7   6   2   -1.60    5.10
   7   6   2    2.70    4.90
   7   6   2   -0.50    7.80
  -8  -6  -2   13.70    5.00
  -8  -6  -2    8.00    5.40
  -8  -6  -2   14.70    7.50
  -8  -6  -2    8.00    6.90
   8   6   2   10.40    6.10
   8   6   2   11.80    6.50
   8   6   2   10.40    9.10
  -9  -6  -2   42.50    9.70
  -9  -6  -2   67.39   10.30
  -9  -6  -2   63.89   11.10
   9   6   2   69.89    9.50
   9   6   2   56.79    9.00
   9   6   2   63.59   14.50
 -10  -6  -2    3.40    6.20
 -10  -6  -2   -0.80    5.30
 -10  -6  -2   15.40    9.10
  10   6   2    5.40    7.00
  10   6   2   15.90    7.90
   7  -7  -2    4.40    6.60
   7  -7  -2   11.20    8.80
  -7   7   2   19.10    7.20
  -7   7   2    6.80    8.10
   6  -7  -2   30.20    7.60
   6  -7  -2   10.90    6.20
   6  -7  -2   22.00    8.50
   6  -7  -2   19.40    9.10
   6  -7  -2   14.70    9.70
  -6   7   2   29.60    8.60
  -6   7   2   14.70    6.50
   5  -7  -2    9.40    7.00
   5  -7  -2    4.20    7.10
   5  -7  -2    5.00    8.70
   5  -7  -2   -2.50    5.50
   5  -7  -2    9.00    8.60
  -5   7   2   -1.90    4.80
  -5   7   2   11.70    7.10
  -5   7   2   -0.10    6.20
   4  -7  -2   19.10    6.40
   4  -7  -2   25.60    9.70
   4  -7  -2   23.20    8.80
   4  -7  -2   27.50    6.00
   4  -7  -2   39.30    8.10
  -4   7   2   24.00    6.20
  -4   7   2   20.20    7.00
  -4   7   2   15.70    6.70
  -4   7   2   25.70    5.90
   3  -7  -2   23.10    6.30
   3  -7  -2   26.60    5.90
   3  -7  -2   29.40    8.40
   3  -7  -2   29.70    9.40
   3  -7  -2   31.60    5.70
  -3   7   2   40.60    7.00
  -3   7   2   33.90    5.80
  -3   7   2   37.50    5.70
  -3   7   2   32.50    6.20
   2  -7  -2   25.40    5.60
   2  -7  -2   16.80    6.40
   2  -7  -2   24.40    6.50
   2  -7  -2    9.70    5.50
   2  -7  -2   11.40    7.60
  -2   7   2   29.60    9.50
  -2   7   2   21.80    6.40
  -2   7   2   21.60    4.60
  -2   7   2   22.20    6.20
  -2   7   2   16.50    4.80
   1  -7  -2   22.50    8.00
   1  -7  -2   15.30    4.20
   1  -7  -2   15.40    5.60
   1  -7  -2    6.60    4.90
   1  -7  -2   24.10    5.00
  -1   7   2   22.30    3.10
  -1   7   2   22.20    3.60
  -1   7   2   22.90    5.70
  -1   7   2   17.60    8.40
  -1   7   2   18.00    4.60
   0  -7  -2    9.70    3.70
   0  -7  -2   12.70    6.00
   0  -7  -2   14.20    3.80
   0  -7  -2   12.40    3.80
   0  -7  -2   10.70    4.70
   0  -7  -2   19.00    5.50
   0   7   2   21.00    8.30
   0   7   2    9.70    3.60
   0   7   2   11.50    4.10
  -1  -7  -2   10.30    2.20
  -1  -7  -2    5.70    4.60
  -1  -7  -2    8.70    2.70
  -1  -7  -2    3.10    4.50
  -1  -7  -2    8.70    5.20
  -1  -7  -2   13.60    4.70
   1   7   2   13.00    3.50
   1   7   2   -0.60    4.30
   1   7   2    9.90    7.30
  -2  -7  -2    7.20    6.10
  -2  -7  -2    3.70    3.70
  -2  -7  -2   -4.10    4.50
  -2  -7  -2    0.10    4.60
   2   7   2    3.50    2.90
   2   7   2   10.10    5.70
   2   7   2    4.60    4.40
  -3  -7  -2   72.39    5.90
  -3  -7  -2   74.09    7.30
  -3  -7  -2   63.79    6.50
  -3  -7  -2   83.89    7.70
  -3  -7  -2   67.29    6.10
   3   7   2   56.49    9.50
   3   7   2   59.99    5.80
   3   7   2   58.09    7.20
  -4  -7  -2  409.36   14.50
  -4  -7  -2  425.76   11.50
  -4  -7  -2  385.86   13.00
  -4  -7  -2  414.66   14.80
  -4  -7  -2  407.06   15.60
   4   7   2  404.16   13.50
   4   7   2  387.76   14.40
   4   7   2  419.46   21.60
  -5  -7  -2    0.00    2.80
  -5  -7  -2    5.60    5.60
  -5  -7  -2   17.20    5.90
   5   7   2   -0.60    7.40
   5   7   2    5.60    5.20
   5   7   2    8.60    3.70
  -6  -7  -2    8.60    6.00
  -6  -7  -2   -0.50    4.10
  -6  -7  -2    4.80    4.00
   6   7   2   -1.60    5.50
   6   7   2   -8.40    7.30
   6   7   2   -2.00    4.80
  -7  -7  -2    5.50    4.30
  -7  -7  -2    9.60    7.10
  -7  -7  -2    1.70    6.10
   7   7   2   -8.80    7.90
   7   7   2   12.40    5.90
   7   7   2    5.50    4.70
  -8  -7  -2   12.50    7.60
  -8  -7  -2    0.10    7.70
  -8  -7  -2   -1.30    5.40
   8   7   2    3.00    5.70
   8   7   2    2.00    9.70
   8   7   2    7.60    6.40
  -9  -7  -2    3.50    7.20
  -9  -7  -2   -9.30    7.80
   9   7   2    1.00    6.30
   9   7   2    4.30    7.20
 -10  -7  -2   16.00   10.30
 -10  -7  -2   36.20   10.40
  10   7   2   25.80    8.70
  10   7   2   24.50    8.60
   7  -8  -2    6.40    7.10
   7  -8  -2    7.70    9.50
  -7   8   2    0.90    8.80
   6  -8  -2   32.00   10.60
   6  -8  -2   40.00    9.40
   6  -8  -2   44.30   11.00
  -6   8   2   37.40    8.00
  -6   8   2   41.30    8.70
   5  -8  -2   13.10    8.90
   5  -8  -2   -7.30    8.40
   5  -8  -2   -9.90    6.20
   5  -8  -2   -8.10    5.60
   5  -8  -2   -4.90    7.00
  -5   8   2    3.60    7.40
  -5   8   2   -5.60    5.30
  -5   8   2    8.30    7.10
   4  -8  -2    0.30    4.50
   4  -8  -2   13.60    8.60
   4  -8  -2   -7.70    6.90
   4  -8  -2   15.80    9.80
   4  -8  -2    2.50    6.50
  -4   8   2    4.20    7.00
  -4   8   2   -0.10    6.80
  -4   8   2    1.70    5.20
   3  -8  -2  103.29   14.50
   3  -8  -2  109.69   10.90
   3  -8  -2  124.69   10.60
   3  -8  -2  120.99   11.90
   3  -8  -2  139.09   14.60
  -3   8   2  144.09   11.40
  -3   8   2   88.09   10.40
  -3   8   2  129.79   10.20
   2  -8  -2    4.20    6.10
   2  -8  -2    1.80    5.70
   2  -8  -2    4.80    4.90
   2  -8  -2    8.60    6.00
   2  -8  -2    1.00    6.00
  -2   8   2    4.20    4.10
  -2   8   2   12.90    9.10
  -2   8   2   15.50    6.40
  -2   8   2    9.90    6.20
   1  -8  -2   20.70    9.00
   1  -8  -2   52.09    7.80
   1  -8  -2   45.70    7.80
   1  -8  -2   59.39    8.60
   1  -8  -2   54.09    6.00
  -1   8   2   61.59    8.20
  -1   8   2   55.29    6.80
  -1   8   2   49.80   11.30
   0  -8  -2   12.10    5.80
   0  -8  -2   12.10    4.40
   0  -8  -2   13.60    5.50
   0  -8  -2    1.80    7.80
   0  -8  -2   11.40    3.40
   0  -8  -2   12.50    5.60
   0   8   2   -6.40    7.00
   0   8   2    7.00    4.30
   0   8   2    6.50    3.80
  -1  -8  -2  149.09    4.40
  -1  -8  -2  153.18   15.10
  -1  -8  -2  140.89   10.50
  -1  -8  -2  165.58   10.00
  -1  -8  -2  133.39    9.00
   1   8   2  142.99   14.40
   1   8   2  130.59    9.60
   1   8   2  140.49   10.30
  -2  -8  -2   15.00    4.80
  -2  -8  -2   20.30    8.40
  -2  -8  -2   10.20    5.70
  -2  -8  -2   17.70    5.80
   2   8   2   14.90    6.80
   2   8   2   28.70    6.30
   2   8   2   11.30    5.20
  -3  -8  -2   48.40    7.30
  -3  -8  -2   56.89    6.90
  -3  -8  -2   62.19    6.20
  -3  -8  -2   59.79   10.50
  -3  -8  -2   45.90    6.10
  -3  -8  -2   55.89    6.80
   3   8   2   54.89   11.40
   3   8   2   62.29    7.20
   3   8   2   45.30    6.30
  -4  -8  -2  169.58    8.60
  -4  -8  -2  166.58    9.70
  -4  -8  -2  167.68   11.30
  -4  -8  -2  177.38   11.30
  -4  -8  -2  173.88   11.80
   4   8   2  147.09   10.90
   4   8   2  154.98   15.50
   4   8   2  158.48    9.10
  -5  -8  -2    6.00    4.60
  -5  -8  -2   -0.80    5.90
  -5  -8  -2    2.60    5.70
   5   8   2   12.50    8.40
   5   8   2    9.70    5.90
   5   8   2    0.00    4.90
  -6  -8  -2   19.70    7.40
  -6  -8  -2   20.10    5.30
  -6  -8  -2   23.70    6.10
   6   8   2   31.50   10.80
   6   8   2   20.60    6.20
   6   8   2   22.60    7.00
  -7  -8  -2   39.90    6.40
  -7  -8  -2   32.30    8.80
  -7  -8  -2   39.70    7.60
   7   8   2   29.20    7.90
   7   8   2   26.60   11.20
   7   8   2   27.90    7.20
  -8  -8  -2   14.00    8.50
  -8  -8  -2   -3.50    7.00
   8   8   2   -6.30    8.50
   8   8   2    0.30    6.60
   8   8   2    7.20    6.60
  -9  -8  -2   24.00    9.40
  -9  -8  -2   11.90    9.70
   9   8   2   32.10    9.00
   9   8   2   25.80    8.20
   6  -9  -2   17.80    9.70
   6  -9  -2   22.00   10.20
   6  -9  -2   17.90    9.70
  -6   9   2   15.00    9.50
   5  -9  -2   37.50   10.00
   5  -9  -2   51.79   10.60
   5  -9  -2   34.20    8.70
   5  -9  -2   38.90   12.30
  -5   9   2   36.00    8.10
  -5   9   2   31.10    9.20
  -5   9   2   36.80   10.20
   4  -9  -2   14.30    9.00
   4  -9  -2    8.60    8.40
   4  -9  -2   14.20   11.00
   4  -9  -2   24.70    9.90
   4  -9  -2    9.90    7.50
  -4   9   2   22.50    8.70
  -4   9   2    9.70    6.30
  -4   9   2   17.10    7.90
   3  -9  -2   12.00    7.60
   3  -9  -2   16.80    6.80
   3  -9  -2    9.50    9.70
   3  -9  -2    5.70    5.70
   3  -9  -2   20.30    8.20
  -3   9   2   -1.90    5.40
  -3   9   2   10.20    5.30
  -3   9   2   -2.00    7.00
   2  -9  -2    5.30    6.00
   2  -9  -2    3.60    5.00
   2  -9  -2    2.00    8.60
   2  -9  -2    8.20    5.40
   2  -9  -2   -3.50    4.60
  -2   9   2    6.50    4.90
  -2   9   2    1.10    6.10
  -2   9   2   -1.50    4.30
  -2   9   2   -0.30    6.20
   1  -9  -2    9.40    6.10
   1  -9  -2   13.20    7.00
   1  -9  -2   15.70    5.70
   1  -9  -2   20.60   10.30
   1  -9  -2   10.10    6.90
  -1   9   2   11.10    6.30
  -1   9   2   16.40   10.40
  -1   9   2   24.80    5.70
   0  -9  -2   32.70    7.40
   0  -9  -2   53.49    8.20
   0  -9  -2   37.70   10.80
   0  -9  -2   22.80    6.80
   0   9   2   30.50   11.10
   0   9   2   41.70    6.60
   0   9   2   29.70    5.80
  -1  -9  -2   -1.50    5.10
  -1  -9  -2   -0.90    1.80
  -1  -9  -2   -8.00    5.60
  -1  -9  -2    5.80    6.10
  -1  -9  -2   -2.40    5.40
   1   9   2   -4.70    3.60
   1   9   2   -2.50    7.90
   1   9   2   -2.50    3.50
  -2  -9  -2   18.70    6.70
  -2  -9  -2   29.80    6.10
  -2  -9  -2   34.20    8.80
  -2  -9  -2   18.50    5.20
   2   9   2   22.50    7.00
   2   9   2   25.50    9.80
   2   9   2   22.00    6.30
  -3  -9  -2  136.19    9.80
  -3  -9  -2  168.28   11.90
  -3  -9  -2  148.89   15.80
  -3  -9  -2  123.69    8.70
  -3  -9  -2  118.39   11.00
   3   9   2  142.29   10.40
   3   9   2  171.98   18.40
   3   9   2  154.98   10.10
  -4  -9  -2   -1.80    5.90
  -4  -9  -2    7.60    5.60
  -4  -9  -2    0.00    4.50
  -4  -9  -2   -1.30    5.10
   4   9   2    9.00    5.30
   4   9   2    6.70    6.00
   4   9   2    0.30    8.70
  -5  -9  -2    3.30    6.60
  -5  -9  -2   32.10    7.70
  -5  -9  -2   28.00    6.20
   5   9   2    7.60    6.70
   5   9   2   28.70    6.90
   5   9   2    4.80    7.00
  -6  -9  -2   12.00    7.80
  -6  -9  -2   19.50    7.70
  -6  -9  -2    8.60    4.90
   6   9   2   22.40    7.20
   6   9   2    7.50   10.00
   6   9   2   18.10    6.60
  -7  -9  -2   30.10    9.00
  -7  -9  -2    1.90    7.60
   7   9   2    8.80    7.40
   7   9   2   13.50    7.00
   7   9   2    9.80   11.00
  -8  -9  -2  -14.00    7.90
  -8  -9  -2    4.60    7.90
   8   9   2   14.30    7.40
   8   9   2   16.40    8.20
  -9  -9  -2   22.30    9.70
  -9  -9  -2   14.50   10.40
   9   9   2   17.60    8.90
   5 -10  -2   27.20   10.30
   5 -10  -2   26.80    9.50
   5 -10  -2   39.20   12.30
  -5  10   2   36.20   11.20
  -5  10   2   50.89   10.60
   4 -10  -2   -5.20    6.70
   4 -10  -2   10.60    7.30
   4 -10  -2   -6.70    8.60
  -4  10   2   -0.20    8.40
  -4  10   2    8.40    8.40
  -4  10   2   -9.50    5.50
   3 -10  -2    3.00    6.30
   3 -10  -2   14.90    6.90
   3 -10  -2    4.40    8.50
   3 -10  -2    0.10    8.60
   3 -10  -2   -6.70   10.20
  -3  10   2   -6.60    7.20
  -3  10   2   22.60    7.00
  -3  10   2    2.20    5.50
   2 -10  -2    6.20    6.40
   2 -10  -2   16.40    8.70
   2 -10  -2    8.90    8.40
   2 -10  -2   14.70   10.60
  -2  10   2    6.50   11.00
  -2  10   2    3.00    7.90
  -2  10   2   16.80    7.90
   1 -10  -2    4.20    6.10
   1 -10  -2  -10.70    6.60
   1 -10  -2   -3.90    5.80
   1 -10  -2    9.60    7.90
  -1  10   2   -6.00    5.80
  -1  10   2    2.80    7.00
  -1  10   2  -11.50    5.60
  -1  10   2   -9.80    6.70
   0 -10  -2   25.00    7.20
   0 -10  -2   38.80   11.80
   0 -10  -2   13.00    7.50
   0 -10  -2   29.20    2.90
   0 -10  -2   29.90    8.20
   0  10   2   18.60    6.10
   0  10   2   29.90   11.80
   0  10   2   37.50    6.80
  -1 -10  -2   28.00    7.10
  -1 -10  -2    9.50    7.00
  -1 -10  -2   27.50    6.60
  -1 -10  -2   16.20    6.70
   1  10   2   17.30    7.50
   1  10   2   19.30    7.10
   1  10   2   16.40   10.70
  -2 -10  -2   17.80    6.00
  -2 -10  -2    3.20    6.60
  -2 -10  -2    6.70    9.20
  -2 -10  -2   16.70    6.50
  -2 -10  -2   21.60    7.70
   2  10   2    4.10    4.50
   2  10   2   -1.80    9.70
   2  10   2   16.50    7.40
  -3 -10  -2   -1.30    4.80
  -3 -10  -2    4.90    5.00
  -3 -10  -2   -0.30    5.10
  -3 -10  -2    0.00    4.20
  -3 -10  -2   -9.80    8.10
   3  10   2    3.80    5.70
   3  10   2    3.90    4.70
   3  10   2    9.60    9.40
  -4 -10  -2   10.70    6.90
  -4 -10  -2   11.60    5.70
  -4 -10  -2   20.00    5.70
   4  10   2   13.80   10.30
   4  10   2   15.60    6.40
   4  10   2   20.00    7.60
  -5 -10  -2   -5.50    4.70
  -5 -10  -2    0.80    4.90
  -5 -10  -2   -0.20    6.40
   5  10   2   -2.30    4.40
   5  10   2  -16.90    8.90
   5  10   2   -8.40    5.70
  -6 -10  -2   10.30    7.70
  -6 -10  -2   -0.90    5.00
  -6 -10  -2   -6.60    7.00
   6  10   2    5.20    7.20
   6  10   2   -1.50    6.60
   6  10   2   15.90   11.60
  -7 -10  -2    9.90    8.80
  -7 -10  -2   22.80    9.30
   7  10   2    3.20    8.00
   7  10   2   15.30    7.40
  -8 -10  -2   72.39   12.50
  -8 -10  -2   32.00   10.90
   8  10   2   47.10   11.90
   8  10   2   46.30   10.30
   4 -11  -2   -0.70    9.70
  -4  11   2   17.70    9.70
   3 -11  -2    6.20    9.60
   3 -11  -2    1.80    9.90
  -3  11   2   -7.70    8.00
  -3  11   2   -3.10    8.70
  -3  11   2   -6.80   11.20
   2 -11  -2   19.10    9.70
   2 -11  -2   -0.30    6.70
   2 -11  -2   -5.30    9.20
  -2  11   2    6.70    6.20
  -2  11   2    9.20    8.40
   1 -11  -2   22.50    7.50
   1 -11  -2   13.70    9.00
   1 -11  -2    0.70    2.60
   1 -11  -2   17.90    7.40
  -1  11   2    8.80    8.20
  -1  11   2    2.20    7.90
  -1  11   2    4.80    7.60
   0 -11  -2   35.30    8.60
   0 -11  -2   23.40    9.20
   0 -11  -2   33.50    9.10
   0 -11  -2   32.60    3.30
   0 -11  -2   31.90    9.60
   0  11   2   25.70    8.90
   0  11   2   36.60   13.30
   0  11   2   32.40    8.60
  -1 -11  -2   36.60    8.50
  -1 -11  -2   22.10    6.90
  -1 -11  -2   40.20   12.60
  -1 -11  -2   18.70    8.10
   1  11   2   35.30    7.60
   1  11   2   27.90    6.60
   1  11   2   14.60   12.00
  -2 -11  -2   40.40    7.90
  -2 -11  -2   49.30    8.60
  -2 -11  -2   73.69    9.00
  -2 -11  -2   48.10   13.50
  -2 -11  -2   35.20    8.70
   2  11   2   42.30    8.50
   2  11   2   58.49   10.40
   2  11   2   51.89   14.30
  -3 -11  -2   13.40    6.20
  -3 -11  -2    5.90    7.70
  -3 -11  -2    9.90    7.20
   3  11   2   15.50    7.40
   3  11   2   14.90   11.70
   3  11   2    5.90    5.70
  -4 -11  -2    4.40    5.60
  -4 -11  -2   12.10    7.90
  -4 -11  -2    3.10    6.70
   4  11   2    4.20    4.70
   4  11   2    1.50   10.90
   4  11   2   11.00    7.60
  -5 -11  -2    2.50    5.60
  -5 -11  -2   10.90    6.10
   5  11   2   -1.80    7.60
   5  11   2    2.00    6.90
  -6 -11  -2   16.70    9.30
  -6 -11  -2    7.50    8.20
   6  11   2   15.00    8.70
   6  11   2   -1.20    7.20
  -7 -11  -2    3.10    9.00
  -7 -11  -2    6.90    9.00
   7  11   2   -3.90    8.50
   7  11   2   -7.20    5.30
   2 -12  -2    6.80   10.70
   2 -12  -2    5.40    7.80
   2 -12  -2    0.50    9.90
  -2  12   2    0.30    6.00
  -2  12   2    0.80    6.40
   1 -12  -2   14.50   10.10
   1 -12  -2   -1.20    5.00
   1 -12  -2    5.70    9.40
  -1  12   2   -7.90    7.20
  -1  12   2   -6.90    8.60
  -1  12   2   10.10    9.10
   0 -12  -2    5.10    7.80
   0 -12  -2   17.80   10.20
   0 -12  -2   22.90    9.50
   0  12   2    2.30    7.70
   0  12   2   -4.70    8.30
  -1 -12  -2   58.19   10.40
  -1 -12  -2   54.49    9.50
  -1 -12  -2   47.50   10.00
   1  12   2   34.40    9.40
   1  12   2   75.49   12.20
  -2 -12  -2    2.10    5.90
  -2 -12  -2   21.20    8.60
  -2 -12  -2    0.10    6.60
   2  12   2    7.80    9.10
   2  12   2   10.90    7.70
  -3 -12  -2   68.09    9.50
  -3 -12  -2   70.29    9.90
  -3 -12  -2   61.79   10.70
   3  12   2   60.69    9.80
   3  12   2   56.69    8.50
  -4 -12  -2   44.00    8.40
  -4 -12  -2   23.90    9.50
  -4 -12  -2   29.20    8.70
   4  12   2   36.80    9.10
   4  12   2   60.79   11.40
  -5 -12  -2   14.50    6.90
  -5 -12  -2    7.10    9.10
   5  12   2   36.90   10.40
   5  12   2   16.10    6.30
  -6 -12  -2   -3.30    9.40
   6  12   2    1.00    8.70
  -1 -13  -2   -0.30   10.00
  -1 -13  -2    5.00    8.40
  -1 -13  -2  -12.90    7.10
   1  13   2    1.70    8.20
   1  13   2   -4.00    6.30
  -2 -13  -2   26.00   11.10
  -2 -13  -2   29.00    9.60
  -2 -13  -2   19.80    8.30
   2  13   2   26.00   10.90
   2  13   2   32.40    9.80
  -3 -13  -2    2.30    8.60
  -3 -13  -2    5.80    7.00
  -3 -13  -2   -4.20    5.60
   3  13   2    5.60    5.70
   3  13   2   -6.80    9.50
   3  12  -3   -1.50    8.20
   3  12  -3    1.80    8.40
  -3 -12   3   -3.60    9.30
  -3 -12   3   12.90    8.20
   2  12  -3    3.50    8.80
   2  12  -3   -8.80    8.00
  -2 -12   3   32.30    9.20
  -2 -12   3    9.70    3.30
  -2 -12   3    5.00    8.80
   1  12  -3   61.89   12.00
   1  12  -3   80.29   12.00
  -1 -12   3   73.09   11.50
  -1 -12   3   69.69   12.10
  -1 -12   3   44.50   10.60
   0  12  -3   -7.70    5.00
   0  12  -3   -1.80    8.30
   0 -12   3   -8.10    8.10
   0 -12   3    4.60    8.70
   0 -12   3   -2.40    7.60
  -1  12  -3   56.39   10.70
  -1  12  -3   61.69   11.70
   1 -12   3   65.09   13.10
   1 -12   3   43.30    9.60
   1 -12   3   51.69    9.80
   5  11  -3    9.10    8.90
   5  11  -3    1.00    8.60
  -5 -11   3    5.20    6.50
   4  11  -3    1.20    8.00
   4  11  -3    3.70    8.40
  -4 -11   3    7.70    6.70
  -4 -11   3    1.30    5.70
   3  11  -3    5.10    6.20
   3  11  -3    4.70    8.10
  -3 -11   3    7.70    2.90
  -3 -11   3   -0.50    6.60
  -3 -11   3   20.10    8.80
   2  11  -3   60.29    8.80
   2  11  -3   57.99   10.60
  -2 -11   3   39.20    8.50
  -2 -11   3   40.90    9.30
  -2 -11   3   39.20    7.90
  -2 -11   3   30.00   10.70
   1  11  -3    3.20    5.70
   1  11  -3   -2.50    7.40
  -1 -11   3   10.30    8.60
  -1 -11   3   13.30    7.90
  -1 -11   3   18.50    8.40
  -1 -11   3    8.70   10.40
   0  11  -3    8.10    8.10
   0  11  -3   10.30    7.80
   0 -11   3   -2.50    7.00
   0 -11   3  -12.50    9.20
   0 -11   3    5.70    7.50
   0 -11   3    0.70    7.90
  -1  11  -3   -3.80    7.30
  -1  11  -3    6.00    8.30
   1 -11   3    4.00    6.20
   1 -11   3   -6.40    6.50
  -2  11  -3   -3.60    8.00
  -2  11  -3   -4.70    7.20
  -2  11  -3   -8.80    5.50
   2 -11   3   -0.70    6.80
   2 -11   3    5.30    8.10
   2 -11   3   -3.80    9.10
  -3  11  -3   -4.40    8.50
  -3  11  -3   16.30    9.00
  -3  11  -3   -3.40    7.00
   3 -11   3    5.60    9.00
   3 -11   3   15.80   10.60
   7  10  -3    3.50    9.30
   7  10  -3   -1.90    6.30
  -7 -10   3   16.10    9.60
  -7 -10   3    2.80    8.50
   6  10  -3   29.30    9.80
   6  10  -3   17.70    9.70
  -6 -10   3   28.10    9.70
  -6 -10   3   13.00    9.20
   5  10  -3    7.50    6.10
   5  10  -3   16.00    8.60
  -5 -10   3  -14.30    6.80
  -5 -10   3    5.70    7.30
   4  10  -3   -9.70    6.80
   4  10  -3   -5.80    6.90
   4  10  -3    7.10   11.80
  -4 -10   3   -0.80    5.80
  -4 -10   3  -10.60    5.80
  -4 -10   3   10.10    8.20
   3  10  -3   -1.40    7.30
   3  10  -3   -3.70    9.90
   3  10  -3    9.70    7.90
  -3 -10   3    1.30    7.00
  -3 -10   3    1.70    6.10
  -3 -10   3   -0.90    6.80
  -3 -10   3    2.00    2.40
  -3 -10   3    1.00    7.70
   2  10  -3    9.20    7.20
   2  10  -3    8.10    8.00
   2  10  -3   -1.30    6.90
  -2 -10   3   18.40    8.00
  -2 -10   3   11.50    7.50
  -2 -10   3   15.40    5.60
  -2 -10   3   13.20    9.20
   1  10  -3   -2.40    9.20
   1  10  -3    8.40    5.20
   1  10  -3   -8.20    6.40
  -1 -10   3    5.90    6.90
  -1 -10   3   -4.70    8.80
  -1 -10   3    3.90    6.40
  -1 -10   3   12.40    5.50
   0  10  -3   66.39    9.40
   0  10  -3  103.09   15.90
   0  10  -3  112.79   12.00
   0 -10   3   66.99    8.90
   0 -10   3   71.49   10.00
   0 -10   3   85.59   12.60
  -1  10  -3    1.80    6.50
  -1  10  -3   -5.90    9.10
  -1  10  -3   -2.00    5.20
   1 -10   3    6.00    6.50
   1 -10   3    3.10    7.70
   1 -10   3   -2.30    6.40
   1 -10   3   14.80    8.10
  -2  10  -3   -0.50    4.80
  -2  10  -3    0.60    5.70
  -2  10  -3    1.20    9.00
  -2  10  -3   10.30    8.00
   2 -10   3  -11.90    7.30
   2 -10   3    6.00    5.40
   2 -10   3    6.90   10.00
   2 -10   3    2.90    4.50
  -3  10  -3   10.20   10.50
  -3  10  -3    6.50    7.00
  -3  10  -3   -6.00    7.40
  -3  10  -3   -8.70    7.10
   3 -10   3   -2.90    8.60
   3 -10   3   -0.40    6.10
   3 -10   3   -1.30    7.90
  -4  10  -3    0.50    8.10
  -4  10  -3    2.30    7.10
   4 -10   3   -5.90    8.60
   4 -10   3    7.30    7.70
   4 -10   3   11.40    9.90
  -5  10  -3   24.70   10.70
   5 -10   3   54.39   10.90
   5 -10   3   53.29   10.80
   5 -10   3   51.69   12.80
   7   9  -3   72.89   10.60
   7   9  -3   52.59   10.90
  -7  -9   3   62.09   11.90
  -7  -9   3   62.49   10.70
   6   9  -3   33.80    8.00
   6   9  -3   37.40   10.00
  -6  -9   3   42.00    8.00
  -6  -9   3   47.00    9.90
   5   9  -3  118.39   18.70
   5   9  -3  118.39   12.50
   5   9  -3  123.89   12.90
  -5  -9   3  114.39   10.00
  -5  -9   3  144.09   12.40
  -5  -9   3  142.29   13.30
   4   9  -3  274.47   23.40
   4   9  -3  258.77   15.40
   4   9  -3  272.77   16.10
  -4  -9   3  238.68   14.00
  -4  -9   3  248.28   14.10
   3   9  -3   -4.60    4.00
   3   9  -3   16.70   10.10
   3   9  -3   -3.30    4.20
   3   9  -3    0.30    4.40
  -3  -9   3    1.70    6.80
  -3  -9   3   -1.20    5.60
  -3  -9   3   11.90    8.50
  -3  -9   3   -0.50    6.50
  -3  -9   3    8.30    5.60
   2   9  -3   33.50   11.70
   2   9  -3   62.09    8.60
   2   9  -3   59.09    7.30
   2   9  -3   55.19    7.90
  -2  -9   3   61.99    7.60
  -2  -9   3   47.50    8.90
  -2  -9   3   48.60   10.00
  -2  -9   3   55.99    8.00
   1   9  -3  125.89   15.90
   1   9  -3   99.19    9.10
   1   9  -3  104.69   10.80
   1   9  -3  108.99   10.20
  -1  -9   3  102.79   13.50
  -1  -9   3  107.89   11.00
  -1  -9   3   99.19   10.20
   0   9  -3   14.50    5.40
   0   9  -3   11.90    6.60
   0   9  -3   14.30    7.70
   0  -9   3   17.50    6.80
   0  -9   3   13.50    9.70
   0  -9   3   15.50    5.30
   0  -9   3    9.90    6.60
  -1   9  -3    2.80    6.60
  -1   9  -3    8.80    9.30
  -1   9  -3    1.60    5.80
   1  -9   3    0.40    5.40
   1  -9   3    3.00    6.20
   1  -9   3    3.40    6.00
   1  -9   3   -4.20    5.10
  -2   9  -3   32.10    6.20
  -2   9  -3   29.30   10.80
  -2   9  -3   30.90    7.00
   2  -9   3   29.10    7.00
   2  -9   3   28.00    7.80
   2  -9   3   29.20   11.50
   2  -9   3   30.90    8.50
   2  -9   3   28.90    6.10
  -3   9  -3   94.79   10.30
  -3   9  -3   92.09   11.30
  -3   9  -3   98.09   10.10
  -3   9  -3   95.29   15.10
   3  -9   3  109.89   11.90
   3  -9   3   84.49   15.20
   3  -9   3  128.19   13.40
   3  -9   3  103.99   10.10
   3  -9   3   94.79    9.50
  -4   9  -3   13.00    6.40
  -4   9  -3    6.30    7.70
  -4   9  -3    5.60    7.60
   4  -9   3   -3.20    8.10
   4  -9   3   11.70    6.70
   4  -9   3   18.10    7.40
   4  -9   3    7.20   10.40
  -5   9  -3  294.57   15.40
  -5   9  -3  275.47   17.80
  -5   9  -3  286.57   18.60
   5  -9   3  290.07   19.40
   5  -9   3  345.67   20.80
   5  -9   3  291.87   29.10
   5  -9   3  278.87   17.10
  -6   9  -3    1.70    7.50
  -6   9  -3   17.70    9.20
   6  -9   3   -5.60    7.20
   6  -9   3    1.40    8.50
   6  -9   3    5.10   10.30
   8   8  -3    3.60    8.70
   8   8  -3   -1.90    8.10
  -8  -8   3    8.10    7.50
  -8  -8   3   -1.80    8.70
   7   8  -3    1.50    8.00
   7   8  -3   12.50    8.40
  -7  -8   3   -0.60    6.60
  -7  -8   3   17.70    9.10
   6   8  -3  140.39   13.10
   6   8  -3  104.09   16.90
   6   8  -3  147.79   13.40
  -6  -8   3  134.89   12.30
  -6  -8   3  156.08   12.50
   5   8  -3    3.00    6.60
   5   8  -3    1.50    4.80
   5   8  -3    6.60    6.70
   5   8  -3   -6.50    8.60
  -5  -8   3    2.60    6.30
  -5  -8   3   -4.70    5.00
  -5  -8   3   -7.80    5.30
   4   8  -3   29.70    7.50
   4   8  -3   17.00   10.00
   4   8  -3   23.40    5.60
   4   8  -3   12.10    7.00
  -4  -8   3    9.40    5.80
  -4  -8   3   15.30    7.10
  -4  -8   3   22.30    5.50
  -4  -8   3   22.60    7.50
   3   8  -3   -2.20    4.20
   3   8  -3   -4.00    5.70
   3   8  -3    0.80    6.20
   3   8  -3    2.60    5.60
  -3  -8   3    1.10    5.60
  -3  -8   3   -0.30    5.50
  -3  -8   3    4.00    4.90
  -3  -8   3   -1.80    4.50
  -3  -8   3   -0.10    4.10
  -3  -8   3    2.60    4.00
   2   8  -3    6.10    5.60
   2   8  -3   12.10    6.40
   2   8  -3    1.40    4.30
   2   8  -3   11.90    9.00
  -2  -8   3    6.80    5.40
  -2  -8   3    1.50    5.80
  -2  -8   3    0.80    5.60
  -2  -8   3    5.20    4.10
  -2  -8   3    7.40    6.60
   1   8  -3    9.30    4.70
   1   8  -3    6.60    6.50
   1   8  -3   -2.80    5.10
   1   8  -3    2.10    6.00
  -1  -8   3    6.50    3.70
  -1  -8   3   -1.10    5.10
  -1  -8   3    4.10    7.30
  -1  -8   3    8.10    5.90
   0   8  -3  306.97   13.60
   0   8  -3  312.57   12.40
   0   8  -3  312.17   13.30
   0   8  -3  326.47   21.20
   0  -8   3  298.97   14.30
   0  -8   3  328.57   12.20
   0  -8   3  316.37   19.60
   0  -8   3  315.07   14.50
  -1   8  -3    3.00    4.20
  -1   8  -3   -1.30    7.70
  -1   8  -3    7.00    4.50
  -1   8  -3    3.40    5.30
   1  -8   3   13.40    5.50
   1  -8   3    1.50    6.00
   1  -8   3    2.20    5.40
   1  -8   3   12.30    6.80
  -2   8  -3   -2.60    3.20
  -2   8  -3   -3.00    4.60
  -2   8  -3   -1.70    7.50
  -2   8  -3   10.50    6.20
   2  -8   3   -2.20    6.20
   2  -8   3    2.20    3.70
   2  -8   3    2.20    8.30
   2  -8   3   -6.50    3.60
  -3   8  -3   -4.70    4.80
  -3   8  -3    3.10    4.60
  -3   8  -3    9.80    8.20
  -3   8  -3   -6.20    4.40
  -3   8  -3    5.50    6.40
   3  -8   3    2.40    4.80
   3  -8   3   -8.20    6.30
   3  -8   3   -2.70    6.10
   3  -8   3   -6.70    6.00
  -4   8  -3   50.99    9.30
  -4   8  -3   38.10    7.10
  -4   8  -3   44.40    7.50
  -4   8  -3   56.89    9.20
   4  -8   3   55.49   10.00
   4  -8   3   64.59   10.40
   4  -8   3   26.00   10.90
   4  -8   3   52.79    8.10
  -5   8  -3   13.30    6.10
  -5   8  -3   -2.40    6.60
  -5   8  -3    7.50    6.80
   5  -8   3   13.80    7.50
   5  -8   3    2.40    7.30
   5  -8   3   12.40    8.70
   5  -8   3    8.90    8.60
  -6   8  -3   93.19   11.60
  -6   8  -3   77.89   10.40
   6  -8   3   92.09   13.20
   6  -8   3   70.89   12.80
   6  -8   3   88.39   11.10
  -7   8  -3   66.59   11.60
  -7   8  -3   69.09   11.10
   7  -8   3   82.09   13.50
   7  -8   3   39.50   11.40
   7  -8   3   46.80   12.80
   9   7  -3   40.20    9.00
   9   7  -3   47.90   11.20
  -9  -7   3   46.30    9.80
  -9  -7   3   49.10   12.30
   8   7  -3   19.30    6.60
   8   7  -3   28.90    9.60
  -8  -7   3   18.00    9.70
  -8  -7   3   35.90   10.20
   7   7  -3   73.99    9.30
   7   7  -3   32.40   12.70
   7   7  -3   52.39    9.70
   7   7  -3   69.19   10.70
  -7  -7   3   69.49    9.40
  -7  -7   3   64.89   11.10
  -7  -7   3   78.89   10.90
   6   7  -3   36.70    8.40
   6   7  -3   31.20    7.00
   6   7  -3   49.10    8.90
   6   7  -3   35.70   11.90
  -6  -7   3   36.50    7.40
  -6  -7   3   47.50    7.80
  -6  -7   3   34.80    8.30
   5   7  -3   26.70    7.60
   5   7  -3   17.80   10.10
   5   7  -3   23.00    6.00
   5   7  -3   25.70    7.10
  -5  -7   3   31.70    7.50
  -5  -7   3   26.00    7.10
  -5  -7   3   24.20    6.60
   4   7  -3    7.40    8.40
   4   7  -3    7.30    4.90
   4   7  -3   18.60    6.60
   4   7  -3   16.70    6.40
  -4  -7   3    7.90    4.10
  -4  -7   3    6.80    4.40
  -4  -7   3    5.60    5.50
  -4  -7   3    7.30    4.10
   3   7  -3  151.08   15.10
   3   7  -3  113.39   10.20
   3   7  -3  114.69    8.60
   3   7  -3  127.09    9.90
  -3  -7   3  138.99   11.70
  -3  -7   3  135.69   10.40
  -3  -7   3  135.19    6.60
  -3  -7   3  132.69    9.50
  -3  -7   3  130.89    9.70
  -3  -7   3  136.59    8.70
   2   7  -3   -0.60    3.00
   2   7  -3    1.50    3.80
   2   7  -3    2.70    4.70
   2   7  -3    1.70    4.00
   2   7  -3    4.60    7.40
  -2  -7   3   -1.70    3.50
  -2  -7   3    5.20    5.70
  -2  -7   3    1.60    3.50
  -2  -7   3    0.10    5.10
  -2  -7   3    2.40    3.00
   1   7  -3   10.60    4.50
   1   7  -3    5.40    8.00
   1   7  -3   15.00    3.70
   1   7  -3   11.60    3.90
   1   7  -3    9.20    4.40
  -1  -7   3   11.70    4.00
  -1  -7   3   15.80    5.80
  -1  -7   3   17.60    3.50
  -1  -7   3    6.30    6.60
  -1  -7   3   10.90    3.20
   0   7  -3   -3.80    3.90
   0   7  -3    0.40    5.00
   0   7  -3    5.90    2.90
   0   7  -3    2.70    7.20
   0   7  -3    0.70    3.10
   0  -7   3   -5.80    3.30
   0  -7   3    6.50    6.60
   0  -7   3   -0.50    4.80
   0  -7   3   -4.20    4.90
  -1   7  -3   75.39    7.30
  -1   7  -3   69.19   11.20
  -1   7  -3   81.89    8.40
  -1   7  -3   82.59    6.60
   1  -7   3   75.19    7.80
   1  -7   3   80.29   11.60
   1  -7   3   88.49    7.80
   1  -7   3   64.89    8.20
  -2   7  -3   -2.30    6.40
  -2   7  -3   -2.90    5.40
  -2   7  -3   -9.30    3.90
  -2   7  -3    6.90    4.10
   2  -7   3   -5.00    4.60
   2  -7   3    1.90    5.40
   2  -7   3   -8.60    7.00
   2  -7   3    0.50    4.50
  -3   7  -3   14.60    6.30
  -3   7  -3   16.20    8.10
  -3   7  -3   21.90    5.50
  -3   7  -3   15.90    4.10
  -3   7  -3   30.50    6.70
   3  -7   3   26.10    6.90
   3  -7   3   27.00    5.90
   3  -7   3   23.10    5.60
   3  -7   3    7.50    9.00
  -4   7  -3    9.60    5.50
  -4   7  -3   -3.20    6.00
  -4   7  -3    2.20    4.70
  -4   7  -3    1.70    6.10
   4  -7   3    0.80    4.60
   4  -7   3    1.50    8.60
   4  -7   3    5.50    6.90
   4  -7   3    1.00    4.40
  -5   7  -3   65.69    9.60
  -5   7  -3   81.99    8.40
  -5   7  -3   74.99    9.20
   5  -7   3   76.79   10.60
   5  -7   3   93.69   15.10
   5  -7   3   95.69   11.40
  -6   7  -3    5.20    7.20
  -6   7  -3    6.30    7.30
   6  -7   3   -4.60    7.00
   6  -7   3   -5.20    5.00
   6  -7   3   32.50   12.10
   6  -7   3    2.10    9.20
   6  -7   3   -4.60    7.90
  -7   7  -3   16.80    8.50
  -7   7  -3    5.90    7.70
   7  -7   3    3.70    6.10
   7  -7   3   26.00   10.00
   7  -7   3   14.00    9.70
  -8   7  -3   -0.30    6.20
  -8   7  -3   22.60    9.30
   8  -7   3   24.90   10.50
   8  -7   3   -0.80    9.70
   8  -7   3   10.20    9.90
   9   6  -3    3.50    8.30
   9   6  -3  -10.00    7.80
  -9  -6   3    3.30    9.30
  -9  -6   3   -0.80    6.30
   8   6  -3   12.20    8.10
   8   6  -3   12.80    7.00
   8   6  -3   -1.60    6.80
  -8  -6   3   -5.40    7.90
  -8  -6   3   10.40    8.50
   7   6  -3   53.59   13.90
   7   6  -3   80.79   10.60
   7   6  -3   57.89    8.70
   7   6  -3   51.59    9.40
  -7  -6   3   58.79    8.10
  -7  -6   3   47.60    9.40
  -7  -6   3   50.49    8.40
   6   6  -3  166.38   12.70
   6   6  -3  155.18   17.50
   6   6  -3  157.38   11.40
   6   6  -3  170.28   11.10
  -6  -6   3  169.08   11.40
  -6  -6   3  156.58   11.60
  -6  -6   3  158.58   11.10
   5   6  -3   21.90    6.30
   5   6  -3   20.90    8.10
   5   6  -3   23.60    5.90
   5   6  -3   31.90    6.00
  -5  -6   3   27.60    5.90
  -5  -6   3   24.30    6.60
  -5  -6   3   32.10    7.20
   4   6  -3   38.50    7.00
   4   6  -3   49.99    6.40
   4   6  -3   67.39    7.70
   4   6  -3   54.69    9.50
   4   6  -3   46.10    6.10
  -4  -6   3   58.79    5.60
  -4  -6   3   49.99    7.40
  -4  -6   3   49.60    7.10
  -4  -6   3   53.09    7.00
  -4  -6   3   50.49    6.90
   3   6  -3   54.89    7.20
   3   6  -3   57.49    7.20
   3   6  -3   66.49   10.80
   3   6  -3   64.99    7.60
   3   6  -3   51.49    6.10
  -3  -6   3   58.89    5.80
  -3  -6   3   73.89    7.90
  -3  -6   3   62.29    8.10
  -3  -6   3   67.69    4.50
  -3  -6   3   60.49    6.30
  -3  -6   3   69.09    7.40
   2   6  -3   23.70    5.30
   2   6  -3   22.10    7.60
   2   6  -3   26.80    5.00
   2   6  -3   26.00    5.00
  -2  -6   3   20.20    4.50
  -2  -6   3   16.60    4.40
  -2  -6   3   27.20    6.00
  -2  -6   3   17.90    4.10
  -2  -6   3   23.70    2.70
   1   6  -3    1.30    3.00
   1   6  -3   -0.40    4.00
   1   6  -3    0.40    4.60
   1   6  -3    1.10    2.50
   1   6  -3    2.50    3.60
  -1  -6   3    2.10    4.70
  -1  -6   3    0.80    4.10
  -1  -6   3    2.50    2.80
  -1  -6   3    5.00    2.80
  -1  -6   3    2.80    5.10
   0   6  -3  683.63   18.10
   0   6  -3  661.93   15.90
   0   6  -3  665.73   14.40
   0   6  -3  646.54   16.90
   0  -6   3  675.83   22.90
   0  -6   3  658.93   17.60
   0  -6   3  664.43   15.10
   0  -6   3  704.93   18.30
   0  -6   3  671.53   12.80
  -1   6  -3    5.70    4.50
  -1   6  -3    2.70    3.90
  -1   6  -3    3.10    6.20
  -1   6  -3    2.70    3.00
  -1   6  -3    7.20    4.90
   1  -6   3   -0.70    6.20
   1  -6   3    3.60    4.50
   1  -6   3    6.50    2.90
   1  -6   3    7.60    5.10
  -2   6  -3  134.29    9.70
  -2   6  -3  137.89   13.10
  -2   6  -3  124.59    7.70
  -2   6  -3  132.09    8.80
   2  -6   3  127.19    9.20
   2  -6   3  140.79    8.90
   2  -6   3  123.29    9.60
   2  -6   3  133.19   13.50
  -3   6  -3   35.00    6.60
  -3   6  -3   26.40    5.50
  -3   6  -3   30.30    5.10
  -3   6  -3   28.90    6.20
  -3   6  -3   24.60    6.60
  -3   6  -3   31.20    4.10
   3  -6   3   38.60    7.00
   3  -6   3   35.20    7.00
   3  -6   3   46.30    9.90
   3  -6   3   24.30    5.20
  -4   6  -3   14.50    3.40
  -4   6  -3   12.10    5.80
  -4   6  -3   14.20    6.10
  -4   6  -3   12.20    2.10
  -4   6  -3   11.20    4.30
  -4   6  -3   21.10    4.90
   4  -6   3    9.80    6.40
   4  -6   3    3.60    4.60
   4  -6   3   11.20    6.00
   4  -6   3   13.00    8.60
  -5   6  -3   26.20    7.00
  -5   6  -3   45.60    7.60
  -5   6  -3   33.60    5.80
   5  -6   3   44.50    9.80
   5  -6   3   39.40    8.30
   5  -6   3   26.50    7.70
   5  -6   3   46.00    6.10
  -6   6  -3   -5.10    6.60
  -6   6  -3    1.70    6.20
   6  -6   3    3.40    7.10
   6  -6   3   -5.50    8.70
   6  -6   3    9.40    7.40
  -7   6  -3   32.00    9.30
  -7   6  -3   15.70    7.90
   7  -6   3   20.60   11.30
   7  -6   3   43.30    9.70
   7  -6   3   19.10    8.70
   7  -6   3   42.20    9.50
   7  -6   3   16.10    8.70
  -8   6  -3   -6.90    8.20
  -8   6  -3   12.00    8.80
   8  -6   3   10.10    9.10
   8  -6   3   11.80    9.30
   8  -6   3   21.00    9.30
   9   5  -3    4.20    6.70
   9   5  -3   -1.40    5.60
   9   5  -3   -2.90    7.90
  -9  -5   3    4.20    8.60
  -9  -5   3    2.00    9.00
   8   5  -3    2.30    9.10
   8   5  -3   -4.00    6.70
   8   5  -3  -10.60    6.60
   8   5  -3   -6.20    5.60
  -8  -5   3   -1.00    5.40
  -8  -5   3  -12.50    4.40
   7   5  -3   -0.90    9.40
   7   5  -3   27.10    7.50
   7   5  -3   24.40    6.70
   7   5  -3   31.50    6.70
  -7  -5   3   14.00    7.50
  -7  -5   3   29.30    6.20
  -7  -5   3   12.20    7.70
   6   5  -3   14.30    6.20
   6   5  -3   21.20    9.30
   6   5  -3   13.70    6.50
   6   5  -3   19.90    6.00
   6   5  -3    8.00    6.10
  -6  -5   3   17.20    7.00
  -6  -5   3   12.50    5.10
  -6  -5   3   14.40    6.60
   5   5  -3  493.15   16.10
   5   5  -3  539.35   17.80
   5   5  -3  496.15   16.70
   5   5  -3  535.55   25.50
   5   5  -3  490.25   18.90
  -5  -5   3  520.25   17.30
  -5  -5   3  495.15   16.60
  -5  -5   3  516.35   15.80
   4   5  -3  147.49   14.90
   4   5  -3  129.19   10.70
   4   5  -3  146.79    9.00
   4   5  -3  128.19    9.10
   4   5  -3  125.29    9.50
  -4  -5   3  138.69    5.10
  -4  -5   3  135.49    8.70
  -4  -5   3  146.09    6.70
  -4  -5   3  133.79    8.60
  -4  -5   3  146.69    9.50
  -4  -5   3  131.29    9.30
   3   5  -3  503.85   21.60
   3   5  -3  513.45   14.50
   3   5  -3  518.25    9.40
   3   5  -3  483.05   15.20
   3   5  -3  521.45   14.80
   3   5  -3  522.75   16.60
  -3  -5   3  482.95   14.80
  -3  -5   3  530.75   15.70
  -3  -5   3  490.45   14.60
  -3  -5   3  522.55   10.40
  -3  -5   3  505.05   12.50
  -3  -5   3  493.55   14.20
  -3  -5   3  496.95   14.60
   2   5  -3   10.00    4.80
   2   5  -3   16.10    4.20
   2   5  -3   17.00    6.70
   2   5  -3    8.00    3.90
   2   5  -3    3.50    4.30
  -2  -5   3   12.00    3.70
  -2  -5   3   12.40    3.80
  -2  -5   3   14.70    1.60
  -2  -5   3   13.30    3.60
  -2  -5   3    7.90    4.10
   1   5  -3  192.08    8.50
   1   5  -3  207.98   13.10
   1   5  -3  189.98    3.30
   1   5  -3  187.68    7.10
   1   5  -3  189.58    8.20
   1   5  -3  187.08    9.20
  -1  -5   3  190.18    7.20
  -1  -5   3  182.28   10.70
  -1  -5   3  172.68    9.20
  -1  -5   3  189.78    7.90
  -1  -5   3  193.18    6.10
   0   5  -3  226.18    7.70
   0   5  -3  236.88   10.00
   0   5  -3  206.48   11.90
   0   5  -3  230.28    8.50
   0   5  -3  221.18    9.30
   0  -5   3  232.88    6.50
   0  -5   3  210.88    9.40
   0  -5   3  233.88    7.90
   0  -5   3  219.28   11.60
   0  -5   3  234.08    9.30
  -1   5  -3    3.00    3.10
  -1   5  -3    4.70    3.70
  -1   5  -3    4.60    4.00
  -1   5  -3    4.50    3.60
  -1   5  -3    4.10    2.90
   1  -5   3    4.00    4.00
   1  -5   3    3.00    5.30
   1  -5   3    2.50    3.30
   1  -5   3    3.70    1.20
   1  -5   3   -0.80    2.80
  -2   5  -3    2.90    3.30
  -2   5  -3   -2.80    4.70
  -2   5  -3   -0.90    2.90
  -2   5  -3    4.80    3.20
   2  -5   3    2.00    2.90
   2  -5   3    2.40    6.20
   2  -5   3    2.10    3.80
   2  -5   3    5.80    4.50
  -3   5  -3  272.57   15.10
  -3   5  -3  256.67    7.70
  -3   5  -3  233.18   10.00
  -3   5  -3  256.17   10.90
  -3   5  -3  257.07   11.60
  -3   5  -3  245.58    9.20
   3  -5   3  264.67   11.90
   3  -5   3  243.48   11.50
   3  -5   3  252.47   14.90
   3  -5   3  259.97   10.40
  -4   5  -3  187.68   10.70
  -4   5  -3  179.48   10.90
  -4   5  -3  191.38    8.90
  -4   5  -3  188.78   10.80
  -4   5  -3  196.58    7.40
   4  -5   3  195.18   16.60
   4  -5   3  197.18   11.70
   4  -5   3  189.98   11.20
   4  -5   3  205.08    9.50
  -5   5  -3   72.19    8.40
  -5   5  -3   71.29    6.00
  -5   5  -3   79.29    8.70
   5  -5   3   78.09    6.80
   5  -5   3   86.09    9.80
   5  -5   3   75.39   12.60
   5  -5   3   84.39    9.20
  -6   5  -3  107.79   10.70
  -6   5  -3   81.19    9.60
   6  -5   3  102.79   11.10
   6  -5   3   93.49   14.10
   6  -5   3  123.09   11.30
  -7   5  -3   24.30    7.50
  -7   5  -3   11.00    5.80
   7  -5   3   15.10    8.10
   7  -5   3   14.50    9.70
   7  -5   3    5.90    7.30
   7  -5   3   19.70   11.10
   7  -5   3    4.20    7.20
  -8   5  -3  138.99   12.30
  -8   5  -3  131.39   13.90
   8  -5   3  139.39   17.70
   8  -5   3  156.08   15.00
   8  -5   3  121.69   13.40
   8  -5   3  167.88   14.30
  -9   5  -3    2.00    6.10
  -9   5  -3   13.30    9.90
   9  -5   3    8.70    9.10
   9  -5   3   17.80    9.60
   9  -5   3   14.10    8.70
   9   4  -3   20.20    8.00
   9   4  -3   37.50    8.00
  -9  -4   3   29.30    9.70
  -9  -4   3   46.40   10.90
   8   4  -3   17.80   10.60
   8   4  -3    3.90    4.60
   8   4  -3   11.70    7.60
  -8  -4   3   11.70    7.80
  -8  -4   3    4.60    7.80
   7   4  -3   13.90    6.20
   7   4  -3   16.30    7.50
   7   4  -3   16.40    9.90
   7   4  -3   23.80    7.30
  -7  -4   3    4.00    6.40
  -7  -4   3   21.00    5.30
  -7  -4   3   11.10    7.10
   6   4  -3   61.29   12.20
   6   4  -3   90.99    9.50
   6   4  -3   78.49    7.70
   6   4  -3   79.39   10.40
  -6  -4   3   81.89    9.10
  -6  -4   3   84.99    7.40
  -6  -4   3   82.29    9.20
   5   4  -3  168.78   16.10
   5   4  -3  155.38   11.70
   5   4  -3  145.09   10.20
   5   4  -3  168.68   10.00
   5   4  -3  168.58    7.50
  -5  -4   3  161.78    8.60
  -5  -4   3  163.88    9.80
  -5  -4   3  157.88   10.30
   4   4  -3   14.40    5.00
   4   4  -3   10.30    4.20
   4   4  -3    1.00    4.30
   4   4  -3    0.80    4.50
   4   4  -3    8.40    2.90
  -4  -4   3    7.30    1.70
  -4  -4   3    4.50    4.40
  -4  -4   3    4.60    4.00
  -4  -4   3   11.40    3.80
  -4  -4   3    0.20    4.40
   3   4  -3  164.68    9.90
   3   4  -3  165.28    9.00
   3   4  -3  174.98    5.70
   3   4  -3  155.68    8.30
   3   4  -3  184.78    8.70
   3   4  -3  161.28   12.70
   3   4  -3  166.78    7.20
  -3  -4   3  170.78    8.80
  -3  -4   3  169.48    7.70
  -3  -4   3  163.38    7.90
  -3  -4   3  168.78    8.70
  -3  -4   3  162.48    4.60
  -3  -4   3  167.88    6.20
   2   4  -3   62.49    3.50
   2   4  -3   64.39    4.80
   2   4  -3   70.79    6.90
   2   4  -3   57.59    5.50
   2   4  -3   77.19    8.90
   2   4  -3   72.59    6.30
  -2  -4   3   64.99    3.40
  -2  -4   3   62.79    6.00
  -2  -4   3   60.59    5.30
  -2  -4   3   64.29    5.20
  -2  -4   3   68.79    6.20
  -2  -4   3   67.19    4.80
   1   4  -3   -4.10    2.90
   1   4  -3   -0.40    3.10
   1   4  -3   -1.40    2.60
   1   4  -3   -1.20    3.40
   1   4  -3    0.30    3.10
  -1  -4   3   -0.40    2.30
  -1  -4   3   -2.40    3.40
  -1  -4   3    0.60    1.60
  -1  -4   3   -5.30    3.00
  -1  -4   3   -0.80    3.20
  -1  -4   3   -3.80    2.60
   0   4  -3  553.84   13.30
   0   4  -3  568.34   13.60
   0   4  -3  566.24   18.00
   0   4  -3  561.64   12.10
   0   4  -3  543.45   12.00
   0  -4   3  520.55   13.60
   0  -4   3  549.25   13.30
   0  -4   3  580.34   17.20
   0  -4   3  558.24   10.60
   0  -4   3  561.44   12.70
   0  -4   3  567.74   11.50
  -1   4  -3  188.38    8.40
  -1   4  -3  192.78    7.70
  -1   4  -3  200.88    7.30
  -1   4  -3  193.18    6.70
  -1   4  -3  185.88   10.80
   1  -4   3  183.38    7.40
   1  -4   3  188.18   11.40
   1  -4   3  190.68    4.40
   1  -4   3  178.98    8.30
   1  -4   3  192.58    8.40
   1  -4   3  199.08    6.60
  -2   4  -3   12.20    3.20
  -2   4  -3    5.80    2.70
  -2   4  -3   10.20    4.80
  -2   4  -3    7.40    3.40
   2  -4   3    6.90    4.10
   2  -4   3   11.00    3.70
   2  -4   3   10.10    3.90
   2  -4   3    6.70    1.80
   2  -4   3   15.20    6.20
  -3   4  -3    9.30    3.00
  -3   4  -3    3.00    3.90
  -3   4  -3    7.30    5.00
  -3   4  -3    7.10    3.20
  -3   4  -3   13.40    2.30
  -3   4  -3   13.90    4.10
   3  -4   3    7.60    1.70
   3  -4   3    9.40    4.50
   3  -4   3    9.60    3.60
   3  -4   3   11.70    6.10
   3  -4   3   10.10    4.50
  -4   4  -3   27.00    5.10
  -4   4  -3   21.80    3.90
  -4   4  -3   22.60    5.60
  -4   4  -3   23.90    3.80
   4  -4   3   25.90    6.70
   4  -4   3   17.40    4.10
   4  -4   3   23.10    4.40
   4  -4   3   37.80    6.30
  -5   4  -3   25.00    6.20
  -5   4  -3   35.30    4.50
  -5   4  -3   27.30    5.80
   5  -4   3   32.70    6.70
   5  -4   3   28.50    4.70
   5  -4   3   26.20    8.90
   5  -4   3   29.40    5.40
  -6   4  -3   56.99    6.40
  -6   4  -3   46.30    8.00
  -6   4  -3   58.39    6.90
   6  -4   3   74.29    8.20
   6  -4   3   59.59    6.10
   6  -4   3   67.59    8.30
   6  -4   3   65.39   11.50
  -7   4  -3   -2.10    3.80
  -7   4  -3    0.30    5.80
  -7   4  -3    4.30    7.20
   7  -4   3   22.50    7.50
   7  -4   3  -10.80    6.90
   7  -4   3   11.80    7.60
   7  -4   3    6.80    6.10
  -8   4  -3    8.00    7.40
  -8   4  -3  -10.10    6.90
   8  -4   3   -0.30    6.50
   8  -4   3    1.70    7.10
   8  -4   3   -1.90    7.00
   8  -4   3   -0.40    7.60
   8  -4   3   23.00   11.10
  -9   4  -3   21.00   10.00
  -9   4  -3   11.50    8.20
   9  -4   3  -14.90    6.80
   9  -4   3   -0.50    7.60
   9  -4   3   -1.20    8.00
  10   3  -3    4.50    8.30
  10   3  -3   -8.80    5.10
 -10  -3   3   -6.70    8.60
 -10  -3   3   -0.70    6.40
 -10  -3   3    6.10    9.20
   9   3  -3    3.10   10.20
   9   3  -3   -3.50    7.00
   9   3  -3    2.20    7.10
  -9  -3   3  -13.50    7.80
  -9  -3   3   -3.50    7.70
  -9  -3   3  -14.80    6.40
   8   3  -3   66.89    8.50
   8   3  -3   78.69   13.60
   8   3  -3   77.59   10.40
   8   3  -3   75.79   12.50
  -8  -3   3   73.89   10.40
  -8  -3   3   69.99   10.10
  -8  -3   3   52.29    8.30
   7   3  -3   33.60    5.50
   7   3  -3   30.90    8.90
   7   3  -3   35.40    7.60
   7   3  -3   40.20   10.80
   7   3  -3   28.90    6.00
  -7  -3   3   29.20    7.20
  -7  -3   3   23.70    5.70
  -7  -3   3   27.80    6.30
   6   3  -3  265.57   16.50
   6   3  -3  274.97   13.50
   6   3  -3  289.97   19.60
   6   3  -3  259.87   12.90
   6   3  -3  261.37   10.30
  -6  -3   3  265.77   10.20
  -6  -3   3  281.97   13.70
  -6  -3   3  268.57   13.40
  -6  -3   3  264.77   12.60
   5   3  -3   83.09    9.70
   5   3  -3   88.19   12.30
   5   3  -3   71.59    5.70
   5   3  -3   67.69    7.10
   5   3  -3   68.89    7.60
  -5  -3   3   79.69    6.50
  -5  -3   3   79.69    7.30
  -5  -3   3   76.99    7.10
  -5  -3   3   69.69    6.90
  -5  -3   3   69.69    4.10
   4   3  -3   42.70    3.20
   4   3  -3   38.10    4.00
   4   3  -3   50.29    5.40
   4   3  -3   37.80    5.30
   4   3  -3   29.80    6.30
   4   3  -3   41.00    8.50
  -4  -3   3   54.29    6.30
  -4  -3   3   55.49    5.20
  -4  -3   3   47.20    5.90
  -4  -3   3   44.10    2.80
  -4  -3   3   39.40    5.00
   3   3  -3   -0.80    2.90
   3   3  -3    3.20    2.00
   3   3  -3    0.90    3.80
   3   3  -3    2.10    3.50
   3   3  -3    0.30    1.50
   3   3  -3   -3.00    4.50
  -3  -3   3   -1.40    3.40
  -3  -3   3    2.90    3.10
  -3  -3   3    0.20    0.90
  -3  -3   3    1.10    3.40
  -3  -3   3    0.60    1.70
  -3  -3   3   -0.90    2.50
   2   3  -3   29.50    5.40
   2   3  -3   38.90    3.20
   2   3  -3   44.20    5.80
   2   3  -3   54.59    4.70
   2   3  -3   42.20    4.90
   2   3  -3   34.80    3.80
   2   3  -3   38.90    4.50
  -2  -3   3   41.20    4.10
  -2  -3   3   33.20    4.20
  -2  -3   3   33.80    4.10
  -2  -3   3   42.50    4.20
  -2  -3   3   40.40    3.30
  -2  -3   3   42.60    4.00
  -2  -3   3   43.80    4.30
  -2  -3   3   40.80    2.20
   1   3  -3   51.39    5.80
   1   3  -3   51.29    4.80
   1   3  -3   59.09    5.10
   1   3  -3   53.69    4.30
   1   3  -3   47.30    3.30
   1   3  -3   51.49    4.30
   1   3  -3   58.09    6.90
  -1  -3   3   50.89    2.50
  -1  -3   3   49.50    4.80
  -1  -3   3   51.99    3.80
  -1  -3   3   52.39    4.60
  -1  -3   3   53.09    4.40
  -1  -3   3   52.99    5.40
  -1  -3   3   51.59    4.00
   0   3  -3  784.42   15.40
   0   3  -3  775.12   18.90
   0   3  -3  790.72   14.30
   0   3  -3  806.22   13.80
   0   3  -3  791.12   15.20
   0  -3   3  802.92   13.30
   0  -3   3  791.72   13.20
   0  -3   3  791.22   14.90
   0  -3   3  785.22   14.90
   0  -3   3  791.42   18.50
   0  -3   3  788.32   15.90
  -1   3  -3    8.00    2.90
  -1   3  -3   15.60    2.50
  -1   3  -3   13.40    2.80
  -1   3  -3   18.80    3.70
  -1   3  -3   14.70    4.40
   1  -3   3   17.90    3.20
   1  -3   3   17.10    3.80
   1  -3   3   14.40    2.60
   1  -3   3   16.40    5.10
   1  -3   3   16.10    1.70
   1  -3   3   12.90    3.50
  -2   3  -3    0.70    2.90
  -2   3  -3    0.70    2.00
  -2   3  -3   -1.10    3.50
  -2   3  -3    0.80    2.90
  -2   3  -3    2.00    1.40
   2  -3   3   -0.90    0.60
   2  -3   3    0.10    2.10
   2  -3   3    1.90    3.00
   2  -3   3    1.70    1.90
   2  -3   3   -2.80    4.40
   2  -3   3    4.30    2.60
  -3   3  -3  136.39    5.80
  -3   3  -3  126.09    4.50
  -3   3  -3  151.78    7.70
  -3   3  -3  145.29    7.10
  -3   3  -3  125.69    7.60
   3  -3   3  127.89    7.80
   3  -3   3  122.89    7.60
   3  -3   3  133.59    4.30
   3  -3   3  135.79   10.90
   3  -3   3  135.79    6.80
  -4   3  -3  261.47    7.60
  -4   3  -3  245.68    9.30
  -4   3  -3  248.08   10.80
   4  -3   3  261.67   15.10
   4  -3   3  231.38    9.60
   4  -3   3  249.68   11.00
   4  -3   3  249.88    5.60
   4  -3   3  242.38    9.00
  -5   3  -3   42.50    6.00
  -5   3  -3   42.00    4.50
  -5   3  -3   31.70    6.30
   5  -3   3   53.29    5.40
   5  -3   3   42.70    6.30
   5  -3   3   42.50    5.80
   5  -3   3   36.50    8.80
  -6   3  -3   66.39    6.70
  -6   3  -3   62.09    7.40
  -6   3  -3   57.99    8.20
   6  -3   3   76.99    6.50
   6  -3   3   83.39   11.70
   6  -3   3   72.19    7.20
   6  -3   3   81.79    8.90
  -7   3  -3   68.09    8.70
  -7   3  -3   76.99    7.40
  -7   3  -3   66.89    8.70
   7  -3   3   57.09    8.60
   7  -3   3   57.39    7.20
   7  -3   3   71.49   13.30
   7  -3   3   58.99   11.40
  -8   3  -3   43.40    9.40
  -8   3  -3   26.40    7.80
  -8   3  -3   38.00    6.30
   8  -3   3   36.90    8.60
   8  -3   3   44.80    8.10
   8  -3   3   27.40    9.90
   8  -3   3   29.10    8.30
   8  -3   3   46.80   12.30
  -9   3  -3   16.00    7.50
  -9   3  -3   19.90    8.50
   9  -3   3   31.10    7.80
   9  -3   3   19.50    8.00
   9  -3   3   26.40    9.90
   9  -3   3   18.80    7.60
 -10   3  -3   -5.10    8.10
 -10   3  -3    1.90    9.90
  10  -3   3    7.30    8.80
  10  -3   3   13.30    7.70
  10   2  -3   37.90   10.50
  10   2  -3   52.39   11.40
 -10  -2   3   72.99   12.00
 -10  -2   3   58.99   11.50
 -10  -2   3   40.50   10.80
   9   2  -3   -0.60    8.50
   9   2  -3   -7.10    6.90
   9   2  -3    6.10    7.30
  -9  -2   3    1.70    7.70
  -9  -2   3   11.90    8.10
  -9  -2   3   -0.80    7.30
   8   2  -3   48.40   11.00
   8   2  -3   50.39    7.50
   8   2  -3   49.60   11.40
   8   2  -3   44.50    8.80
   8   2  -3   33.70    8.30
  -8  -2   3   44.30    7.40
  -8  -2   3   24.30    8.00
  -8  -2   3   31.90    8.20
   7   2  -3    9.40    9.10
   7   2  -3    9.00    4.60
   7   2  -3    5.90    5.90
   7   2  -3    1.50    7.50
   7   2  -3   14.70    5.20
  -7  -2   3   -3.20    5.80
  -7  -2   3   14.40    5.10
  -7  -2   3   17.50    6.50
   6   2  -3   -7.30    5.60
   6   2  -3    0.90    3.80
   6   2  -3    0.60    3.30
   6   2  -3   -9.10    6.20
   6   2  -3   -0.40    3.40
  -6  -2   3   -1.80    4.80
  -6  -2   3   -2.50    4.70
  -6  -2   3   -3.50    4.70
  -6  -2   3   -2.90    3.00
   5   2  -3    3.00    4.40
   5   2  -3    7.50    6.00
   5   2  -3   11.80    2.30
   5   2  -3   15.60    2.40
   5   2  -3    9.00    4.70
   5   2  -3   13.00    3.90
   5   2  -3    7.00    7.10
  -5  -2   3   21.00    5.30
  -5  -2   3    9.10    4.80
  -5  -2   3    4.30    4.70
  -5  -2   3   17.00    3.20
   4   2  -3    0.70    1.00
   4   2  -3   -0.60    1.00
   4   2  -3   -1.80    3.40
   4   2  -3   -1.00    1.10
   4   2  -3   -0.60    4.30
   4   2  -3    4.70    5.40
   4   2  -3    2.70    2.80
   4   2  -3   -1.40    2.60
  -4  -2   3   -1.70    2.50
  -4  -2   3    1.80    3.90
  -4  -2   3   -1.10    2.00
  -4  -2   3    2.40    3.90
   3   2  -3  151.88    3.40
   3   2  -3  158.48    3.20
   3   2  -3  129.09   10.40
   3   2  -3  149.69    7.50
   3   2  -3  131.99    7.30
   3   2  -3  164.38   10.10
   3   2  -3  149.49    6.10
  -3  -2   3  146.79    7.40
  -3  -2   3  154.38    7.80
  -3  -2   3  160.48    7.50
  -3  -2   3  153.28    6.50
  -3  -2   3  157.48    5.80
  -3  -2   3  148.79    3.40
   2   2  -3 1013.30   16.50
   2   2  -3  997.40   14.90
   2   2  -3 1034.80   22.70
   2   2  -3  974.60   18.20
   2   2  -3 1043.80   24.10
   2   2  -3 1014.50   18.30
  -2  -2   3  986.80   18.50
  -2  -2   3 1008.50   14.50
  -2  -2   3 1001.60   17.60
  -2  -2   3 1014.60   12.30
  -2  -2   3 1016.00   17.60
  -2  -2   3 1017.90   18.10
  -2  -2   3  977.60   19.00
  -2  -2   3 1026.80   16.80
   1   2  -3  623.84   12.80
   1   2  -3  622.54   12.70
   1   2  -3  630.94   12.20
   1   2  -3  637.04   16.10
   1   2  -3  624.64   11.20
   1   2  -3  603.54   16.10
  -1  -2   3  628.04   12.90
  -1  -2   3  633.24   12.30
  -1  -2   3  640.74   12.50
  -1  -2   3  631.04   11.40
  -1  -2   3  630.44   12.50
  -1  -2   3  628.44   15.80
  -1  -2   3  643.04   10.80
   0   2  -3  552.14   14.80
   0   2  -3  592.04   12.10
   0   2  -3  581.94   13.30
   0   2  -3  579.74   11.20
   0   2  -3  559.74   13.70
   0   2  -3  567.84    9.90
   0   2  -3  568.34   10.70
   0  -2   3  574.54   11.60
   0  -2   3  576.64   13.70
   0  -2   3  574.44    9.00
   0  -2   3  581.64   11.00
   0  -2   3  578.94   13.50
   0  -2   3  581.54   10.40
   0  -2   3  558.74   11.30
  -1   2  -3 1315.67   26.70
  -1   2  -3 1274.87   22.20
  -1   2  -3 1305.27   17.60
  -1   2  -3 1264.37   19.90
  -1   2  -3 1262.47   20.90
  -1   2  -3 1290.17   20.10
   1  -2   3 1286.37   19.40
   1  -2   3 1287.97   24.80
   1  -2   3 1287.87   22.10
   1  -2   3 1286.37   20.40
   1  -2   3 1285.07   20.70
  -2   2  -3  652.53   12.40
  -2   2  -3  670.03    9.40
  -2   2  -3  641.34   12.80
  -2   2  -3  636.24   15.10
  -2   2  -3  635.84   13.20
  -2   2  -3  644.44   14.00
  -2   2  -3  636.94   10.40
   2  -2   3  624.44   11.10
   2  -2   3  617.44   13.60
   2  -2   3  637.34   15.00
   2  -2   3  634.74   13.20
   2  -2   3  620.04   17.20
  -3   2  -3 1388.36   22.60
  -3   2  -3 1372.46   20.20
  -3   2  -3 1354.16   22.80
  -3   2  -3 1353.96   23.90
  -3   2  -3 1375.36   19.60
   3  -2   3 1349.47   29.70
   3  -2   3 1396.36   22.80
   3  -2   3 1344.17   23.70
   3  -2   3 1338.57   19.60
  -4   2  -3  553.74   11.30
  -4   2  -3  522.65   14.50
  -4   2  -3  507.25   13.10
  -4   2  -3  533.75   10.20
   4  -2   3  540.45   18.70
   4  -2   3  525.95   10.10
   4  -2   3  509.15   12.50
   4  -2   3  527.85   14.20
  -5   2  -3  105.69    5.10
  -5   2  -3  118.69    7.70
  -5   2  -3  107.99    7.50
  -5   2  -3  120.09    6.30
   5  -2   3  107.49    7.50
   5  -2   3  108.09    7.10
   5  -2   3  103.89    6.40
   5  -2   3  104.49    4.50
   5  -2   3  120.09   11.90
  -6   2  -3   35.60    6.60
  -6   2  -3   37.60    5.10
  -6   2  -3   29.30    4.80
  -6   2  -3   37.00    4.10
   6  -2   3   40.30    6.40
   6  -2   3   47.40    8.00
   6  -2   3   46.90    5.30
   6  -2   3   27.00    5.20
  -7   2  -3    5.90    4.10
  -7   2  -3   -2.60    3.00
  -7   2  -3   -3.30    4.20
  -7   2  -3   -5.40    4.90
   7  -2   3   -2.70    3.20
   7  -2   3   -1.80    6.30
   7  -2   3   -0.20    4.60
   7  -2   3    6.20    4.30
   7  -2   3    2.10    8.10
  -8   2  -3    6.20    7.30
  -8   2  -3    0.50    4.50
  -8   2  -3   -3.20    5.60
   8  -2   3   11.20    9.00
   8  -2   3    0.00    5.10
   8  -2   3    1.30    7.00
   8  -2   3   -1.60    3.50
  -9   2  -3   -3.50    6.50
  -9   2  -3    3.20    5.40
  -9   2  -3    2.60    5.80
   9  -2   3    5.20    7.80
   9  -2   3   12.10    6.20
   9  -2   3   -0.40    4.30
   9  -2   3   14.70    8.10
   9  -2   3   -2.00    7.40
 -10   2  -3   15.40    9.90
 -10   2  -3   23.50    9.30
  10  -2   3   16.50    7.60
  10  -2   3   13.70    9.10
  10   1  -3    0.40    8.20
  10   1  -3   -6.00    8.60
 -10  -1   3   10.50    9.50
 -10  -1   3    8.60    9.10
 -10  -1   3    5.50    6.40
   9   1  -3    9.30    6.00
   9   1  -3    4.40    6.60
   9   1  -3   15.60    6.70
   9   1  -3   35.60   11.50
  -9  -1   3    5.70    7.90
  -9  -1   3   18.20    8.40
  -9  -1   3   11.60    7.90
   8   1  -3    6.70    5.00
   8   1  -3    2.50    5.80
   8   1  -3    0.40    8.10
  -8  -1   3    2.00    6.70
  -8  -1   3    4.20    6.20
  -8  -1   3   -1.90    4.30
   7   1  -3   20.40    6.60
   7   1  -3   17.40    5.70
   7   1  -3   17.50    8.40
  -7  -1   3   17.70    6.40
  -7  -1   3   15.40    4.80
  -7  -1   3   20.60    6.80
   6   1  -3    5.60    6.70
   6   1  -3    0.40    4.10
   6   1  -3    2.90    3.50
   6   1  -3    0.20    2.60
  -6  -1   3    1.50    2.80
  -6  -1   3    2.00    5.30
  -6  -1   3    0.10    3.30
  -6  -1   3    7.20    5.10
   5   1  -3  142.39    8.20
   5   1  -3  132.09   12.70
   5   1  -3  124.69    5.70
   5   1  -3  132.79    5.60
   5   1  -3  124.69    8.10
  -5  -1   3  138.89    9.20
  -5  -1   3  136.19    6.00
  -5  -1   3  119.79    8.00
  -5  -1   3  117.99    8.90
   4   1  -3  166.98    4.70
   4   1  -3  159.58    3.40
   4   1  -3  158.38   11.60
   4   1  -3  150.38    8.50
   4   1  -3  164.78    5.70
   4   1  -3  155.08    7.50
  -4  -1   3  166.88    8.50
  -4  -1   3  155.98    7.80
  -4  -1   3  160.38    5.80
  -4  -1   3  159.98    8.60
   3   1  -3  111.99    4.10
   3   1  -3  117.59    6.90
   3   1  -3  119.69    9.60
   3   1  -3  108.49    5.90
   3   1  -3  114.89    1.90
  -3  -1   3  116.99    6.20
  -3  -1   3  119.09    6.70
  -3  -1   3  118.09    6.60
  -3  -1   3  112.69    6.70
  -3  -1   3  124.09    4.90
  -3  -1   3  118.69    4.50
   2   1  -3  647.44   17.50
   2   1  -3  630.04   13.30
   2   1  -3  642.84    9.70
   2   1  -3  648.44   12.50
   2   1  -3  624.44   12.90
  -2  -1   3  638.04   13.20
  -2  -1   3  630.34   11.60
  -2  -1   3  638.44   12.80
  -2  -1   3  642.84   10.70
  -2  -1   3  638.74   13.10
  -2  -1   3  619.14   13.40
   1   1  -3  603.24   11.70
   1   1  -3  629.34   11.30
   1   1  -3  616.24   14.80
   1   1  -3  624.44   12.40
   1   1  -3  635.64    9.30
   1   1  -3  636.44   16.00
  -1  -1   3  636.84   12.20
  -1  -1   3  635.94    9.10
  -1  -1   3  620.14   10.90
  -1  -1   3  640.94   11.30
  -1  -1   3  628.94    9.80
  -1  -1   3  615.64   12.50
  -1  -1   3  594.24   17.10
  -1  -1   3  635.54   11.30
   0   1  -3  637.84    9.30
   0   1  -3  608.74   14.50
   0   1  -3  628.14   11.20
   0   1  -3  647.04   12.10
   0   1  -3  617.74   12.60
   0   1  -3  619.74   12.10
   0   1  -3  623.84   10.90
   0  -1   3  628.44   10.40
   0  -1   3  623.34   11.90
   0  -1   3  643.04   11.70
   0  -1   3  638.44   12.40
   0  -1   3  638.34    9.50
   0  -1   3  634.94   12.50
  -1   1  -3  139.99    2.80
  -1   1  -3  134.19    4.20
  -1   1  -3  128.99    4.70
  -1   1  -3  136.69    5.70
  -1   1  -3  142.49    5.60
  -1   1  -3  129.69    4.60
  -1   1  -3  136.39    6.30
   1  -1   3  141.69    5.80
   1  -1   3  131.59    4.70
   1  -1   3  138.99    6.60
   1  -1   3  139.59    5.10
   1  -1   3  139.49    5.50
  -2   1  -3  214.38    4.20
  -2   1  -3  222.08    6.90
  -2   1  -3  212.48    7.20
  -2   1  -3  224.58    6.20
  -2   1  -3  212.28    5.70
  -2   1  -3  207.88    6.70
   2  -1   3  215.38    5.80
   2  -1   3  219.08    6.90
   2  -1   3  192.38    9.70
   2  -1   3  208.48    7.20
   2  -1   3  214.38    7.10
  -3   1  -3  106.99    4.00
  -3   1  -3  102.29    6.30
  -3   1  -3  108.19    5.20
  -3   1  -3  103.39    6.00
   3  -1   3  105.39    5.00
   3  -1   3  108.69    6.70
   3  -1   3  105.89    6.20
   3  -1   3  112.49    4.40
   3  -1   3  105.99    8.60
  -4   1  -3   -1.40    1.80
  -4   1  -3    0.00    2.50
  -4   1  -3    2.10    2.10
  -4   1  -3   -2.30    3.10
  -4   1  -3    3.50    2.70
   4  -1   3    6.00    4.80
   4  -1   3    2.00    2.30
   4  -1   3   -1.50    2.10
   4  -1   3   -0.40    2.40
  -5   1  -3   -3.70    3.60
  -5   1  -3    5.60    2.50
  -5   1  -3    7.70    3.60
  -5   1  -3   -2.80    2.70
  -5   1  -3    3.10    2.90
   5  -1   3    1.90    3.50
   5  -1   3   -5.40    2.50
   5  -1   3    1.60    2.10
   5  -1   3    4.30    5.10
  -6   1  -3   44.30    5.00
  -6   1  -3   40.60    5.10
  -6   1  -3   47.20    6.10
  -6   1  -3   42.30    5.60
  -6   1  -3   46.80    6.70
   6  -1   3   31.80    7.40
   6  -1   3   55.79    7.00
   6  -1   3   25.30    4.30
   6  -1   3   46.10    6.00
   6  -1   3   45.80    4.80
  -7   1  -3   -6.40    5.00
  -7   1  -3    1.90    4.00
  -7   1  -3    3.40    4.90
  -7   1  -3    1.80    3.30
   7  -1   3   -2.50    3.90
   7  -1   3   -1.40    5.40
   7  -1   3    4.90    4.70
   7  -1   3    4.90    3.40
   7  -1   3   -7.90    6.80
  -8   1  -3    3.60    6.40
  -8   1  -3    3.80    4.50
  -8   1  -3    1.70    4.00
  -8   1  -3   -1.90    4.50
   8  -1   3    7.20    5.50
   8  -1   3    5.00    6.90
   8  -1   3    0.90    4.50
   8  -1   3    9.50    6.90
  -9   1  -3    0.90    7.40
  -9   1  -3    2.00    5.20
  -9   1  -3   -2.90    4.10
   9  -1   3   10.10    5.50
   9  -1   3    4.10    6.80
   9  -1   3    3.50    8.80
   9  -1   3    8.60    6.90
   9  -1   3   -0.60    5.60
 -10   1  -3   15.70    7.10
 -10   1  -3    8.70    8.20
 -10   1  -3   -5.70    8.60
  10  -1   3   22.80    8.80
  10  -1   3   -6.00    5.90
  10   0  -3   -3.10    9.50
  10   0  -3    5.20    8.20
 -10   0   3   -0.70    8.90
 -10   0   3    2.00    8.20
 -10   0   3    1.80    7.70
   9   0  -3   -1.60    6.80
   9   0  -3   17.00    8.90
  -9   0   3   21.20    8.70
  -9   0   3   16.00    7.60
  -9   0   3    3.90    7.60
   8   0  -3   10.30    6.80
   8   0  -3    2.40    6.00
   8   0  -3   10.70    5.60
  -8   0   3    6.20    6.60
  -8   0   3   12.00    7.20
  -8   0   3  -13.20    5.10
   7   0  -3   15.40    6.00
   7   0  -3    5.00    3.80
   7   0  -3   -6.30    3.60
   7   0  -3    3.20    5.80
  -7   0   3   -1.30    5.40
  -7   0   3  -12.80    4.80
  -7   0   3    3.70    5.20
   6   0  -3   10.50    5.50
   6   0  -3    8.20    5.00
   6   0  -3    0.30    7.20
   6   0  -3    4.30    4.10
  -6   0   3   13.80    5.70
  -6   0   3   22.90    5.50
  -6   0   3   15.80    5.50
   5   0  -3    5.30    2.60
   5   0  -3    8.50    3.10
   5   0  -3    6.40    3.40
   5   0  -3    8.70    4.30
   5   0  -3    6.70    5.10
  -5   0   3   12.60    4.40
  -5   0   3   13.40    2.60
  -5   0   3   12.40    5.10
  -5   0   3    7.90    4.80
   4   0  -3   18.50    1.60
   4   0  -3   12.70    2.50
   4   0  -3    8.90    5.80
   4   0  -3   15.70    3.00
   4   0  -3   11.90    3.80
   4   0  -3    9.70    3.30
  -4   0   3   13.60    3.40
  -4   0   3   16.70    4.40
  -4   0   3    8.40    3.70
  -4   0   3   19.90    2.30
   3   0  -3 1078.79   17.50
   3   0  -3 1079.89   13.30
   3   0  -3 1030.30   19.50
   3   0  -3 1100.89   26.50
   3   0  -3 1055.59   20.30
   3   0  -3 1091.69   16.60
  -3   0   3 1086.49   19.30
  -3   0   3 1071.89   20.00
  -3   0   3 1060.39   20.30
  -3   0   3 1062.29   20.00
  -3   0   3 1074.49   15.20
   2   0  -3  129.19    6.00
   2   0  -3  114.09    8.80
   2   0  -3  126.99    4.50
   2   0  -3  130.69    6.20
   2   0  -3  128.39    3.40
  -2   0   3  128.19    5.30
  -2   0   3  117.69    6.10
  -2   0   3  131.99    3.00
  -2   0   3  119.79    3.70
  -2   0   3  119.79    3.30
  -2   0   3  130.59    6.20
  -2   0   3  127.39    5.70
   1   0  -3  250.47    7.30
   1   0  -3  262.37    5.80
   1   0  -3  247.48    6.70
   1   0  -3  254.97    9.50
  -1   0   3  253.17    5.20
  -1   0   3  249.78    6.30
  -1   0   3  254.17    6.90
  -1   0   3  253.37    7.20
  -1   0   3  257.37    5.60
   0   0  -3  469.15    9.60
   0   0  -3  472.45    9.30
   0   0  -3  484.45    8.10
   0   0  -3  471.55   12.00
   0   0  -3  479.35    7.50
   0   0  -3  472.35    8.60
   0   0   3  484.95    7.30
   0   0   3  490.55    8.30
   0   0   3  480.55    6.40
   0   0   3  482.95    9.70
   0   0   3  472.55    8.80
  -1   0  -3   11.00    1.60
  -1   0  -3   10.90    2.70
  -1   0  -3    9.00    1.70
  -1   0  -3   10.90    2.30
  -1   0  -3   12.70    2.70
  -1   0  -3   11.20    0.80
  -1   0  -3    9.10    2.70
  -1   0  -3    7.60    3.60
   1   0   3    9.20    3.60
   1   0   3   10.60    2.20
   1   0   3   12.70    2.30
  -2   0  -3   80.39    3.30
  -2   0  -3   81.89    3.00
  -2   0  -3   85.99    4.90
  -2   0  -3   77.79    4.20
  -2   0  -3   83.29    4.10
   2   0   3   75.79    4.90
   2   0   3   85.89    4.20
  -3   0  -3  322.37    8.00
  -3   0  -3  319.37    7.40
  -3   0  -3  315.07    9.30
  -3   0  -3  308.97    8.80
  -3   0  -3  326.27    7.80
  -3   0  -3  309.27    8.70
   3   0   3  316.67    8.70
   3   0   3  305.57   12.10
   3   0   3  305.87    7.90
  -4   0  -3   19.90    4.00
  -4   0  -3   18.50    3.30
  -4   0  -3   21.80    4.10
  -4   0  -3   17.60    3.00
  -4   0  -3   25.80    4.20
  -4   0  -3   25.40    3.20
   4   0   3   21.60    3.10
   4   0   3   17.10    4.30
   4   0   3   22.80    3.50
  -5   0  -3  270.67    9.20
  -5   0  -3  290.87   10.90
  -5   0  -3  280.27   10.50
  -5   0  -3  276.37    9.80
  -5   0  -3  264.97    9.10
  -5   0  -3  270.97    9.70
   5   0   3  260.67    8.80
   5   0   3  261.77   13.40
  -6   0  -3   66.09    6.30
  -6   0  -3   60.59    6.80
  -6   0  -3   58.79    6.70
  -6   0  -3   64.39    6.50
  -6   0  -3   61.59    5.80
  -6   0  -3   56.19    6.10
   6   0   3   66.19    6.50
   6   0   3   58.79    7.90
   6   0   3   64.29    6.00
  -7   0  -3  304.27   12.30
  -7   0  -3  307.77   13.20
  -7   0  -3  310.37   14.20
  -7   0  -3  301.37   12.30
  -7   0  -3  336.27   13.50
  -7   0  -3  320.77   12.10
   7   0   3  325.57   18.20
   7   0   3  307.57   11.50
   7   0   3  300.97   16.80
   7   0   3  301.97   12.20
   7   0   3  298.17   13.00
  -8   0  -3    0.20    5.90
  -8   0  -3    4.10    3.40
  -8   0  -3   -0.30    4.20
  -8   0  -3    3.10    5.30
   8   0   3    7.00    4.30
   8   0   3    1.00    5.40
   8   0   3   13.10    8.10
   8   0   3    1.20    4.40
   8   0   3    4.80    4.80
  -9   0  -3   82.39    9.40
  -9   0  -3   82.09    8.90
  -9   0  -3   76.39   10.30
  -9   0  -3   80.69   11.00
   9   0   3   76.39   11.50
   9   0   3   82.49    8.50
   9   0   3   85.09   10.40
   9   0   3   94.29   14.40
   9   0   3   91.39    9.70
 -10   0  -3   -5.20    6.90
 -10   0  -3    6.20    6.40
 -10   0  -3   10.30    6.60
  10   0   3    6.40    6.20
  10   0   3    5.10    7.70
   9  -1  -3   69.59   11.90
   9  -1  -3   88.29   12.00
  -9   1   3   63.39    9.40
  -9   1   3   24.10    8.50
  -9   1   3   57.59   10.60
   8  -1  -3   -2.70    8.80
   8  -1  -3    2.30    6.80
   8  -1  -3    3.10    6.30
  -8   1   3    2.20    5.80
  -8   1   3   -4.90    6.20
  -8   1   3    5.20    6.70
   7  -1  -3   17.50    6.40
   7  -1  -3    3.60    8.00
   7  -1  -3    5.10    6.20
   7  -1  -3    9.10    4.60
  -7   1   3    3.40    4.30
  -7   1   3   11.30    6.10
  -7   1   3    6.30    5.00
   6  -1  -3  405.86   15.50
   6  -1  -3  415.36   14.10
   6  -1  -3  426.96   15.90
   6  -1  -3  355.36   21.10
  -6   1   3  412.16   14.50
  -6   1   3  383.86   15.30
  -6   1   3  412.26   15.90
   5  -1  -3  169.18    9.20
   5  -1  -3  189.18   13.60
   5  -1  -3  177.88    9.20
   5  -1  -3  192.78    8.80
   5  -1  -3  183.48    5.80
   5  -1  -3  183.08   10.60
  -5   1   3  189.68   10.50
  -5   1   3  171.38   10.30
  -5   1   3  168.18    9.10
   4  -1  -3  162.98    7.50
   4  -1  -3  166.48    4.90
   4  -1  -3  174.68    9.10
   4  -1  -3  181.98   12.00
   4  -1  -3  170.78    8.40
   4  -1  -3  170.68    8.10
  -4   1   3  158.38    8.70
  -4   1   3  159.48    8.90
  -4   1   3  173.78    8.30
   3  -1  -3   90.69    5.20
   3  -1  -3   92.29    5.40
   3  -1  -3   83.19    9.20
   3  -1  -3   86.29    5.60
   3  -1  -3   85.69    3.20
   3  -1  -3   79.19    5.40
  -3   1   3   86.49    5.40
  -3   1   3   96.39    5.80
  -3   1   3   91.59    5.00
  -3   1   3   85.49    6.20
  -3   1   3   89.29    5.70
   2  -1  -3  368.76   10.00
   2  -1  -3  380.26    6.60
   2  -1  -3  366.76    9.70
   2  -1  -3  384.76   14.10
   2  -1  -3  378.36    9.10
   2  -1  -3  368.46    9.20
  -2   1   3  394.06    8.90
  -2   1   3  376.26    9.20
  -2   1   3  371.66    9.60
  -2   1   3  371.26    9.30
  -2   1   3  366.26   10.10
   1  -1  -3  326.27    8.10
   1  -1  -3  338.97    8.00
   1  -1  -3  330.37    8.30
   1  -1  -3  333.57   11.60
   1  -1  -3  322.27    5.80
   1  -1  -3  329.87    8.20
  -1   1   3  331.87    8.40
  -1   1   3  324.47   10.70
  -1   1   3  337.17    5.60
  -1   1   3  328.57    8.00
  -1   1   3  336.47    7.80
  -1   1   3  350.26    8.60
  -1   1   3  330.77    7.70
   0  -1  -3  293.57    6.20
   0  -1  -3  290.07    8.20
   0  -1  -3  299.77    9.60
   0  -1  -3  289.97    5.30
   0  -1  -3  282.67    7.30
   0  -1  -3  288.37    7.10
   0  -1  -3  276.17    6.30
   0   1   3  288.77    7.80
   0   1   3  277.77    7.10
   0   1   3  288.47    6.30
   0   1   3  276.17    6.00
   0   1   3  296.17    5.60
   0   1   3  296.37    9.30
  -1  -1  -3  243.48    5.70
  -1  -1  -3  248.78    6.70
  -1  -1  -3  246.88    6.40
  -1  -1  -3  245.98    5.10
  -1  -1  -3  239.68    5.90
  -1  -1  -3  239.48    7.80
  -1  -1  -3  245.68    6.30
   1   1   3  244.68    5.90
   1   1   3  237.68    7.80
   1   1   3  240.58    6.30
   1   1   3  244.28    4.80
  -2  -1  -3 1521.75   20.10
  -2  -1  -3 1520.55   22.40
  -2  -1  -3 1547.55   21.90
  -2  -1  -3 1511.75   22.70
   2   1   3 1516.05   20.00
   2   1   3 1513.35   22.30
   2   1   3 1554.34   25.00
   2   1   3 1495.75   22.70
  -3  -1  -3   48.70    3.90
  -3  -1  -3   45.40    3.60
  -3  -1  -3   47.70    4.00
  -3  -1  -3   54.79    4.40
  -3  -1  -3   50.49    4.70
  -3  -1  -3   49.90    4.10
   3   1   3   48.30    4.50
  -4  -1  -3  215.98    8.10
  -4  -1  -3  226.08    7.60
  -4  -1  -3  222.88    7.70
  -4  -1  -3  217.08    7.50
  -4  -1  -3  226.68    8.60
  -4  -1  -3  217.08    8.10
  -5  -1  -3  142.79    7.40
  -5  -1  -3  146.69    8.00
  -5  -1  -3  148.09    7.80
  -5  -1  -3  149.99    8.00
  -5  -1  -3  148.89    7.50
  -5  -1  -3  157.58    7.60
   5   1   3  158.08   10.60
  -6  -1  -3  139.19    8.00
  -6  -1  -3  124.79    8.50
  -6  -1  -3  129.79    8.30
  -6  -1  -3  134.79    8.50
  -6  -1  -3  140.89    8.40
  -6  -1  -3  140.89    8.40
   6   1   3  157.68   12.70
  -7  -1  -3   18.20    5.50
  -7  -1  -3   20.90    5.70
  -7  -1  -3   42.40    6.70
  -7  -1  -3   18.30    5.30
  -7  -1  -3   15.20    5.40
  -7  -1  -3   19.70    5.10
   7   1   3   30.30    7.30
   7   1   3   27.10    7.80
  -8  -1  -3    6.50    5.80
  -8  -1  -3    5.00    5.00
  -8  -1  -3    5.50    3.90
  -8  -1  -3    3.50    4.70
  -8  -1  -3   -2.60    3.20
  -8  -1  -3   -1.90    4.70
   8   1   3    6.10    4.20
   8   1   3    0.90    4.20
   8   1   3   -0.50    5.70
   8   1   3    3.00    5.20
   8   1   3    6.60    6.50
   8   1   3    3.60    4.50
  -9  -1  -3   -0.40    4.00
  -9  -1  -3    3.90    6.40
  -9  -1  -3    5.80    6.10
  -9  -1  -3  -12.30    6.60
  -9  -1  -3   -5.40    5.10
   9   1   3   10.70    7.60
   9   1   3    2.40    4.70
   9   1   3    4.70    7.30
   9   1   3    0.90    9.20
   9   1   3    8.50    6.00
   9   1   3   -2.40    4.30
 -10  -1  -3   -1.90    6.20
 -10  -1  -3    5.80    6.80
 -10  -1  -3   -5.70    7.20
 -10  -1  -3   13.00    7.80
  10   1   3   -1.40    7.90
  10   1   3    8.70    5.70
  10   1   3   -6.90    5.80
  10   1   3   -1.50    6.50
  10   1   3    5.90    8.20
 -11  -1  -3    9.40    8.90
 -11  -1  -3   -0.60    7.00
  11   1   3   11.40    8.10
  11   1   3   -2.80    7.50
   9  -2  -3   38.20   11.00
   9  -2  -3   19.40    9.20
  -9   2   3   31.50    8.90
  -9   2   3   25.40    9.70
   8  -2  -3   31.60    7.70
   8  -2  -3   17.30    6.20
   8  -2  -3   13.60    7.70
   8  -2  -3   31.00   12.00
  -8   2   3   15.90    7.20
  -8   2   3   31.80    8.50
  -8   2   3   21.10    6.50
   7  -2  -3   88.09   10.20
   7  -2  -3   76.19    9.80
   7  -2  -3   69.19    8.10
   7  -2  -3   79.89   14.50
  -7   2   3   70.89    7.70
  -7   2   3   54.69    8.70
  -7   2   3   52.79    9.00
   6  -2  -3    1.60    5.10
   6  -2  -3    2.30    4.50
   6  -2  -3   -2.40    5.20
   6  -2  -3    4.50    7.60
   6  -2  -3   -4.90    4.60
  -6   2   3   -4.60    5.00
  -6   2   3   -3.00    5.10
  -6   2   3   -3.20    3.60
   5  -2  -3  200.38   11.30
   5  -2  -3  195.68   11.30
   5  -2  -3  204.48   15.70
   5  -2  -3  189.78    7.00
   5  -2  -3  179.98    9.60
  -5   2   3  198.08    9.40
  -5   2   3  186.98    9.80
  -5   2   3  186.08   10.70
   4  -2  -3   13.50    2.70
   4  -2  -3    9.60    3.90
   4  -2  -3   10.80    5.00
   4  -2  -3   19.20    4.30
   4  -2  -3   19.10    5.10
  -4   2   3   17.20    5.00
  -4   2   3   21.60    3.90
  -4   2   3   13.20    4.50
   3  -2  -3   20.60    6.00
   3  -2  -3   16.70    3.80
   3  -2  -3   16.10    2.60
   3  -2  -3   14.40    4.10
   3  -2  -3   19.30    4.10
  -3   2   3   14.60    3.90
  -3   2   3   11.80    2.60
  -3   2   3   11.50    4.10
  -3   2   3   15.90    3.10
   2  -2  -3  143.69    7.50
   2  -2  -3  134.49    6.90
   2  -2  -3  134.19    6.00
   2  -2  -3  134.89    4.70
   2  -2  -3  141.79    9.70
  -2   2   3  131.69    6.50
  -2   2   3  150.28    6.80
  -2   2   3  142.69    4.90
  -2   2   3  135.69    6.30
   1  -2  -3   95.59    6.30
   1  -2  -3  100.69    5.60
   1  -2  -3  103.29    4.30
   1  -2  -3  116.39    5.70
   1  -2  -3  108.29    6.80
   1  -2  -3  106.79    3.00
  -1   2   3  110.59    6.10
  -1   2   3   98.19    4.20
  -1   2   3  107.89    5.40
  -1   2   3  101.99    5.20
   0  -2  -3  101.89    4.50
   0  -2  -3  114.89    3.80
   0  -2  -3  115.49    6.10
   0  -2  -3   98.69    4.30
   0  -2  -3  102.59    3.80
   0  -2  -3  114.89    5.50
   0  -2  -3   99.99    5.50
   0  -2  -3  102.59    6.80
   0   2   3  107.79    4.30
   0   2   3  111.49    4.70
   0   2   3  100.39    7.10
   0   2   3  119.79    6.60
   0   2   3  103.49    4.80
   0   2   3  108.59    6.00
  -1  -2  -3  158.78    5.90
  -1  -2  -3  162.28    4.80
  -1  -2  -3  152.68    3.20
  -1  -2  -3  141.09    6.50
  -1  -2  -3  154.48    5.70
  -1  -2  -3  156.08    5.50
  -1  -2  -3  158.58    5.70
   1   2   3  147.19    5.30
   1   2   3  142.59    5.40
   1   2   3  152.28    5.00
   1   2   3  153.38    6.80
   1   2   3  157.98    3.40
  -2  -2  -3  364.66    9.90
  -2  -2  -3  353.96    7.30
  -2  -2  -3  347.37    8.90
  -2  -2  -3  353.96    8.40
  -2  -2  -3  353.16    7.50
  -2  -2  -3  344.87    8.30
   2   2   3  341.97    7.50
   2   2   3  335.27    9.80
   2   2   3  352.96    5.90
   2   2   3  348.17    8.70
  -3  -2  -3  458.55   10.70
  -3  -2  -3  464.45    9.80
  -3  -2  -3  439.86   11.10
  -3  -2  -3  451.25   11.40
  -3  -2  -3  455.35    9.60
  -3  -2  -3  464.65   10.90
   3   2   3  449.46    8.70
   3   2   3  471.35   13.00
   3   2   3  443.16    9.40
  -4  -2  -3  411.06   11.90
  -4  -2  -3  428.76   10.60
  -4  -2  -3  421.06   10.60
  -4  -2  -3  438.46   11.40
  -4  -2  -3  415.76   11.60
  -4  -2  -3  418.46   10.80
   4   2   3  418.36   14.10
  -5  -2  -3  439.06   12.10
  -5  -2  -3  420.86   12.60
  -5  -2  -3  430.46   11.70
  -5  -2  -3  434.16   12.30
  -5  -2  -3  435.96   12.90
  -5  -2  -3  443.46   12.70
   5   2   3  441.46   16.20
  -6  -2  -3  181.88    9.20
  -6  -2  -3  170.68    9.70
  -6  -2  -3  180.88    9.20
  -6  -2  -3  191.38    9.30
  -6  -2  -3  171.58    8.70
  -6  -2  -3  180.98    9.60
   6   2   3  154.68   11.30
   6   2   3  194.08   12.80
  -7  -2  -3   19.80    5.30
  -7  -2  -3   19.60    5.60
  -7  -2  -3    9.80    5.20
  -7  -2  -3   17.50    5.30
  -7  -2  -3   18.80    5.40
  -7  -2  -3   22.70    4.70
   7   2   3   10.50    6.40
   7   2   3   11.10    5.90
   7   2   3    8.60    5.50
  -8  -2  -3   -1.30    5.00
  -8  -2  -3   -1.70    4.90
  -8  -2  -3   -3.30    4.90
  -8  -2  -3    3.80    5.40
  -8  -2  -3   -6.00    5.20
  -8  -2  -3   -5.40    5.00
   8   2   3   10.80    7.20
   8   2   3   -3.10    4.00
   8   2   3   -6.60    5.00
   8   2   3    4.50    6.10
  -9  -2  -3   95.89    9.90
  -9  -2  -3   98.19   10.80
  -9  -2  -3   93.49   10.10
  -9  -2  -3   75.59    9.60
  -9  -2  -3   95.19   10.70
  -9  -2  -3   89.49   10.20
   9   2   3   81.29    8.50
   9   2   3  118.49   15.30
   9   2   3  113.99   10.30
   9   2   3  104.99   10.00
   9   2   3   83.19    8.40
   9   2   3  106.59   13.60
 -10  -2  -3   -8.20    6.60
 -10  -2  -3    6.10    6.90
 -10  -2  -3    9.10    5.40
 -10  -2  -3   -3.20    4.80
 -10  -2  -3   16.80    7.50
  10   2   3   -2.90    8.70
  10   2   3   14.70    9.00
  10   2   3   10.80    6.80
  10   2   3   -0.40    6.00
  10   2   3   14.30    6.60
 -11  -2  -3    8.70    5.90
 -11  -2  -3   16.80    9.50
 -11  -2  -3   13.60    9.00
  11   2   3   28.00    8.60
  11   2   3    5.30    7.40
   9  -3  -3    8.70    9.70
   9  -3  -3    2.30    7.80
   9  -3  -3    7.50    6.60
  -9   3   3   -4.90    5.80
  -9   3   3   -3.40    6.60
   8  -3  -3   57.09   14.00
   8  -3  -3   56.49   10.60
   8  -3  -3   61.29   10.80
   8  -3  -3   50.09    8.40
  -8   3   3   73.69   10.30
  -8   3   3   46.90    9.70
   7  -3  -3   46.10   12.30
   7  -3  -3   31.80    7.10
   7  -3  -3   44.70    8.90
   7  -3  -3   46.70    8.90
  -7   3   3   34.80    6.10
  -7   3   3   41.60    7.80
  -7   3   3   46.90    8.70
   6  -3  -3    4.80    6.20
   6  -3  -3    6.10    3.80
   6  -3  -3    7.90    8.40
   6  -3  -3    3.20    4.90
  -6   3   3   13.60    5.90
  -6   3   3    9.90    5.80
  -6   3   3    3.40    4.50
   5  -3  -3   68.29    8.50
   5  -3  -3   63.39    5.50
   5  -3  -3   59.79    7.20
   5  -3  -3   76.59   11.60
   5  -3  -3   62.29    7.20
  -5   3   3   84.39    6.60
  -5   3   3   59.59    6.90
  -5   3   3   68.49    7.90
   4  -3  -3   95.69    5.70
   4  -3  -3   97.19    8.30
   4  -3  -3   95.89    6.80
   4  -3  -3   96.89    9.60
   4  -3  -3   97.19   11.10
  -4   3   3   89.09    6.10
  -4   3   3   91.89    7.10
  -4   3   3  100.49    8.10
   3  -3  -3  218.48    8.70
   3  -3  -3  204.08   10.80
   3  -3  -3  188.78   12.80
   3  -3  -3  187.48    8.70
   3  -3  -3  205.28    7.20
  -3   3   3  195.28    7.30
  -3   3   3  207.48    9.30
  -3   3   3  202.48    5.60
  -3   3   3  204.58    9.30
  -3   3   3  197.48    8.40
  -3   3   3  212.68    5.00
   2  -3  -3   76.39    6.30
   2  -3  -3  110.09    8.10
   2  -3  -3   91.89    5.00
   2  -3  -3   66.79    7.90
   2  -3  -3   81.49    5.40
  -2   3   3   72.29    5.20
  -2   3   3   75.69    5.40
  -2   3   3   78.49    6.10
  -2   3   3   85.79    3.80
   1  -3  -3   57.29    6.30
   1  -3  -3   68.99    5.60
   1  -3  -3   63.79    4.60
   1  -3  -3   72.99    4.60
   1  -3  -3   72.39    1.80
   1  -3  -3   72.79    3.80
   1  -3  -3   68.69    6.20
  -1   3   3   67.49    7.00
  -1   3   3   70.59    5.40
  -1   3   3   74.59    4.10
  -1   3   3   71.89    4.70
   0  -3  -3  348.47    8.50
   0  -3  -3  337.77    8.80
   0  -3  -3  338.67   10.20
   0  -3  -3  328.67    8.90
   0  -3  -3  349.17    8.00
   0  -3  -3  348.97   12.30
   0   3   3  340.87    9.00
   0   3   3  342.87    7.90
   0   3   3  354.76   10.20
   0   3   3  349.77    8.10
   0   3   3  351.36   12.80
  -1  -3  -3  347.97    8.50
  -1  -3  -3  358.36    9.30
  -1  -3  -3  361.86   12.70
  -1  -3  -3  359.06    9.20
  -1  -3  -3  353.96    8.40
  -1  -3  -3  364.46    9.20
  -1  -3  -3  363.06    5.40
  -1  -3  -3  355.76    7.70
   1   3   3  353.86    8.30
   1   3   3  357.06    7.20
   1   3   3  364.76   12.30
   1   3   3  362.36    8.30
   1   3   3  356.26    9.10
  -2  -3  -3   21.80    2.80
  -2  -3  -3   15.00    3.50
  -2  -3  -3   21.70    2.00
  -2  -3  -3   20.60    3.00
  -2  -3  -3   20.20    2.20
   2   3   3   12.90    3.40
   2   3   3   20.60    2.10
   2   3   3   21.10    3.10
   2   3   3   23.20    2.20
  -3  -3  -3  441.46   11.10
  -3  -3  -3  459.95    9.00
  -3  -3  -3  455.75   12.00
  -3  -3  -3  454.75   11.40
   3   3   3  465.05   10.60
   3   3   3  457.75   14.40
   3   3   3  457.35    7.70
   3   3   3  449.36    9.10
   3   3   3  463.35   10.10
  -4  -3  -3   73.89    4.40
  -4  -3  -3   66.99    5.80
  -4  -3  -3   72.29    6.00
  -4  -3  -3   69.79    6.20
  -4  -3  -3   64.49    5.40
   4   3   3   68.09    4.20
   4   3   3   66.19    7.00
   4   3   3   68.89    5.10
  -5  -3  -3   10.90    4.10
  -5  -3  -3    2.20    3.80
  -5  -3  -3    1.60    2.90
  -5  -3  -3    5.10    3.90
  -5  -3  -3   -2.10    3.20
  -5  -3  -3    5.70    2.70
   5   3   3    4.10    2.60
   5   3   3    6.90    4.90
   5   3   3    7.30    4.10
   5   3   3   -0.40    3.00
  -6  -3  -3   12.20    4.50
  -6  -3  -3   21.20    5.40
  -6  -3  -3   19.50    4.30
  -6  -3  -3   23.00    5.60
  -6  -3  -3   15.10    5.20
  -6  -3  -3   24.20    4.80
   6   3   3   24.50    4.70
   6   3   3   20.10    5.40
   6   3   3   23.80    4.00
   6   3   3   14.40    4.80
   6   3   3   22.60    4.10
  -7  -3  -3   25.10    5.30
  -7  -3  -3   29.80    5.70
  -7  -3  -3   18.90    6.00
  -7  -3  -3   20.40    5.40
  -7  -3  -3   31.20    6.20
  -7  -3  -3   14.20    5.90
   7   3   3   20.30    7.80
   7   3   3   35.20    6.90
   7   3   3   19.90    4.80
   7   3   3   23.20    4.60
  -8  -3  -3   15.30    6.20
  -8  -3  -3   11.10    5.80
  -8  -3  -3    6.70    5.60
  -8  -3  -3   17.30    6.20
  -8  -3  -3   13.50    6.20
  -8  -3  -3   12.30    5.40
   8   3   3   17.40    8.10
   8   3   3   14.60    5.10
   8   3   3    8.70    4.40
   8   3   3    8.50    6.10
   8   3   3    6.90    5.70
   8   3   3   22.50    5.10
  -9  -3  -3   14.20    6.40
  -9  -3  -3    6.60    7.10
  -9  -3  -3    3.40    6.40
  -9  -3  -3   14.40    6.70
  -9  -3  -3    5.40    6.80
  -9  -3  -3   15.60    6.60
   9   3   3    9.90    8.30
   9   3   3    2.50    3.80
   9   3   3    8.90    5.00
   9   3   3    5.80    5.10
   9   3   3    3.60    7.90
 -10  -3  -3   -0.50    4.90
 -10  -3  -3   -6.10    6.40
 -10  -3  -3   -0.50    6.70
 -10  -3  -3   -1.50    6.50
 -10  -3  -3   -8.60    6.90
  10   3   3  -13.90    7.10
  10   3   3   -3.30    4.20
  10   3   3   -1.20    5.50
  10   3   3   -1.40    5.30
 -11  -3  -3    1.50    7.20
 -11  -3  -3    8.80    6.80
 -11  -3  -3    3.70    8.30
  11   3   3   14.50    7.30
  11   3   3    3.40    6.60
   9  -4  -3   -3.60    5.70
   9  -4  -3    4.50    9.80
   9  -4  -3  -13.20    6.10
  -9   4   3   -9.60    6.30
  -9   4   3   11.80    9.40
   8  -4  -3   97.79   11.50
   8  -4  -3  105.39   12.90
   8  -4  -3  102.69   12.00
  -8   4   3  103.79   11.30
  -8   4   3   88.79   10.80
   7  -4  -3    7.90    7.40
   7  -4  -3    0.70    5.90
   7  -4  -3   16.80   10.70
  -7   4   3    8.30    6.90
  -7   4   3   12.10    6.30
   6  -4  -3   -8.50    5.00
   6  -4  -3   -5.10    5.00
   6  -4  -3   15.90    7.50
   6  -4  -3    0.70    6.30
  -6   4   3    4.80    5.50
  -6   4   3    3.90    6.00
   5  -4  -3   66.19    6.10
   5  -4  -3   62.09   10.30
   5  -4  -3   83.89    8.30
   5  -4  -3   82.69   10.60
   5  -4  -3   67.39    8.00
  -5   4   3   51.59    7.60
  -5   4   3   66.99    5.70
  -5   4   3   67.89    7.90
   4  -4  -3   64.09    5.60
   4  -4  -3   68.49    7.80
   4  -4  -3   67.99   10.60
   4  -4  -3   89.39   10.00
   4  -4  -3   79.39    7.90
  -4   4   3   72.89    6.00
  -4   4   3   77.79    7.90
  -4   4   3   63.19    7.10
   3  -4  -3  174.48   12.90
   3  -4  -3  182.18    9.80
   3  -4  -3  168.48   11.50
   3  -4  -3  158.08    9.20
   3  -4  -3  167.18    7.70
  -3   4   3  158.18    9.10
  -3   4   3  166.18    6.70
  -3   4   3  170.48    9.20
  -3   4   3  162.28    4.40
  -3   4   3  157.98    9.40
   2  -4  -3  203.58    8.00
   2  -4  -3  201.08   12.00
   2  -4  -3  194.48    9.30
   2  -4  -3  198.18    9.10
   2  -4  -3  210.18   11.90
  -2   4   3  203.68    9.20
  -2   4   3  207.88    5.40
  -2   4   3  189.28    9.00
   1  -4  -3    7.10    3.90
   1  -4  -3   -0.60    3.30
   1  -4  -3    0.10    4.10
   1  -4  -3    1.20    2.00
   1  -4  -3   -0.30    2.00
  -1   4   3   -3.30    4.50
  -1   4   3    0.10    2.40
  -1   4   3   -0.40    3.60
  -1   4   3    2.70    1.80
   0  -4  -3   87.19    6.30
   0  -4  -3   83.59    7.50
   0  -4  -3   85.39    5.90
   0  -4  -3   91.69    5.20
   0  -4  -3   89.99    4.90
   0  -4  -3   83.29    5.10
   0   4   3   98.49    5.20
   0   4   3   88.59    5.20
   0   4   3   78.79    8.60
   0   4   3   85.49    4.60
  -1  -4  -3  606.64   13.10
  -1  -4  -3  624.94   13.40
  -1  -4  -3  596.54   11.10
  -1  -4  -3  612.94   11.90
  -1  -4  -3  609.74   13.30
  -1  -4  -3  634.94   18.50
   1   4   3  597.04   13.10
   1   4   3  585.54   18.10
   1   4   3  609.24   11.70
  -2  -4  -3  484.85   12.30
  -2  -4  -3  464.05    8.50
  -2  -4  -3  453.95   11.10
  -2  -4  -3  448.36   11.50
  -2  -4  -3  463.25   11.20
  -2  -4  -3  470.15    6.40
   2   4   3  458.55   10.90
   2   4   3  456.75    9.60
   2   4   3  461.35   15.40
  -3  -4  -3 1870.31   28.90
  -3  -4  -3 1906.51   29.80
  -3  -4  -3 1882.61   30.60
  -3  -4  -3 1903.11   31.20
  -3  -4  -3 1953.60   24.90
   3   4   3 1876.91   23.70
   3   4   3 1916.31   36.70
   3   4   3 1881.31   23.70
   3   4   3 1927.71   29.60
   3   4   3 1876.01   27.40
   3   4   3 1947.11   23.40
  -4  -4  -3    7.90    3.40
  -4  -4  -3    4.50    4.00
  -4  -4  -3    3.40    2.70
  -4  -4  -3    5.10    1.90
   4   4   3    6.20    3.50
   4   4   3    6.10    2.40
   4   4   3    4.80    1.60
   4   4   3    3.60    2.20
   4   4   3    6.60    2.50
  -5  -4  -3   31.50    5.70
  -5  -4  -3   37.50    5.70
  -5  -4  -3   45.70    6.10
  -5  -4  -3   36.40    4.40
  -5  -4  -3   42.60    4.10
   5   4   3   37.80    4.40
   5   4   3   30.00    3.40
   5   4   3   27.40    4.70
   5   4   3   29.70    4.50
   5   4   3   39.90    7.60
  -6  -4  -3  127.89    7.20
  -6  -4  -3  115.29    7.80
  -6  -4  -3  113.19    8.00
  -6  -4  -3  116.69    8.40
  -6  -4  -3  108.69    8.00
   6   4   3  129.19    6.90
   6   4   3  111.29    6.30
   6   4   3  116.29   12.10
   6   4   3  119.79    8.40
   6   4   3  113.49    8.10
  -7  -4  -3    3.40    4.80
  -7  -4  -3    0.90    5.30
  -7  -4  -3    4.10    3.90
  -7  -4  -3   -0.70    4.00
  -7  -4  -3    5.20    5.00
   7   4   3    1.10    3.80
   7   4   3    1.50    4.30
   7   4   3    2.90    4.70
   7   4   3   -4.00    4.30
   7   4   3    4.20    3.00
   7   4   3    1.00    3.20
  -8  -4  -3   17.80    6.50
  -8  -4  -3   20.70    6.90
  -8  -4  -3   17.50    5.50
  -8  -4  -3   22.90    6.80
  -8  -4  -3   27.40    6.20
  -8  -4  -3    3.40    6.30
   8   4   3   23.70    5.00
   8   4   3   10.00    5.10
   8   4   3   14.00    4.70
   8   4   3   25.40    9.20
  -9  -4  -3   59.09    8.10
  -9  -4  -3   60.39    9.20
  -9  -4  -3   48.30    8.00
  -9  -4  -3   57.99    9.60
  -9  -4  -3   65.39    9.70
   9   4   3   60.99    8.70
   9   4   3   46.70   11.40
   9   4   3   63.89    8.70
 -10  -4  -3   -1.70    5.70
 -10  -4  -3    2.30    7.50
 -10  -4  -3   -6.80    6.30
 -10  -4  -3    9.70    6.50
  10   4   3    2.10    6.30
  10   4   3    1.40    6.20
  10   4   3    2.90    6.50
 -11  -4  -3   24.80   10.50
 -11  -4  -3   21.50    9.00
  11   4   3    3.20    7.10
   8  -5  -3   28.90   10.20
   8  -5  -3   18.80    7.90
   8  -5  -3   31.60    9.60
  -8   5   3   15.20    7.60
  -8   5   3   25.10    9.70
   7  -5  -3   12.50    7.00
   7  -5  -3   -2.70    7.00
   7  -5  -3   -0.60    7.00
  -7   5   3    6.30    6.40
  -7   5   3    1.50    7.30
   6  -5  -3   18.40   10.20
   6  -5  -3   16.10    7.60
   6  -5  -3   -0.40    6.60
   6  -5  -3    7.10    6.40
  -6   5   3   14.20    4.80
  -6   5   3   14.20    5.40
   5  -5  -3   74.39    7.20
   5  -5  -3   70.39    8.90
   5  -5  -3   73.29    9.50
   5  -5  -3   58.19    9.90
   5  -5  -3   71.19   12.60
  -5   5   3   75.89    8.40
  -5   5   3   78.59    8.40
   4  -5  -3   67.99    6.60
   4  -5  -3   51.69    7.40
   4  -5  -3   53.39    6.90
   4  -5  -3   56.69    9.40
   4  -5  -3   60.09    9.50
  -4   5   3   73.89    8.20
  -4   5   3   50.99    7.40
  -4   5   3   65.89    7.50
  -4   5   3   54.09    3.80
  -4   5   3   66.79    5.00
   3  -5  -3  365.66   18.10
   3  -5  -3  405.26   14.80
   3  -5  -3  365.76   13.20
   3  -5  -3  368.16   12.20
   3  -5  -3  401.26   18.10
  -3   5   3  361.36   13.50
  -3   5   3  368.66   13.40
  -3   5   3  389.66   10.20
  -3   5   3  381.56   14.30
   2  -5  -3   35.90    4.70
   2  -5  -3   28.70    7.30
   2  -5  -3   25.10    6.60
   2  -5  -3   39.90    6.00
   2  -5  -3   35.70    5.10
  -2   5   3   37.90    2.80
  -2   5   3   29.70    4.50
  -2   5   3   38.00    5.90
   1  -5  -3  179.48    9.10
   1  -5  -3  191.18   10.30
   1  -5  -3  177.78   11.00
   1  -5  -3  168.68    7.70
   1  -5  -3  183.08    8.00
  -1   5   3  183.58    9.00
  -1   5   3  182.38    8.30
  -1   5   3  147.99   12.70
  -1   5   3  185.98    9.00
  -1   5   3  183.08    5.80
   0  -5  -3  301.57   10.50
   0  -5  -3  279.77   10.20
   0  -5  -3  276.97   10.30
   0  -5  -3  311.97    9.70
   0  -5  -3  296.67    5.10
   0  -5  -3  293.57   14.30
   0  -5  -3  282.97    8.40
   0   5   3  270.37   10.00
   0   5   3  266.47   13.50
   0   5   3  295.07    8.90
   0   5   3  294.77    8.20
  -1  -5  -3  246.28   13.20
  -1  -5  -3  279.47    7.80
  -1  -5  -3  269.37    9.90
  -1  -5  -3  266.57    9.00
  -1  -5  -3  273.57    9.50
  -1  -5  -3  269.17    7.10
   1   5   3  263.47    9.50
   1   5   3  275.17   14.10
   1   5   3  270.07    8.00
  -2  -5  -3  373.96    7.50
  -2  -5  -3  385.86   11.70
  -2  -5  -3  359.96   11.10
  -2  -5  -3  372.86   15.90
  -2  -5  -3  369.26   11.20
  -2  -5  -3  387.96   10.40
   2   5   3  393.66   16.30
   2   5   3  377.66   10.70
   2   5   3  370.06    9.60
  -3  -5  -3   83.29    6.20
  -3  -5  -3   88.69    6.10
  -3  -5  -3   83.69    6.60
  -3  -5  -3   85.99    5.80
  -3  -5  -3   91.29    6.50
   3   5   3   80.89    6.40
   3   5   3   84.19    5.10
   3   5   3  100.79   10.00
  -4  -5  -3  115.89    7.20
  -4  -5  -3  119.39    7.30
  -4  -5  -3  109.49    8.40
   4   5   3  107.59    5.90
   4   5   3  107.29    3.70
   4   5   3  112.19    9.60
   4   5   3  109.09    7.20
  -5  -5  -3   18.20    4.40
  -5  -5  -3   23.80    4.70
  -5  -5  -3   24.40    5.60
   5   5   3   20.20    3.10
   5   5   3   18.20    5.00
   5   5   3   28.50    7.50
   5   5   3   18.20    3.90
   5   5   3   21.20    2.70
  -6  -5  -3   24.70    6.10
  -6  -5  -3   24.60    5.10
  -6  -5  -3    6.70    5.40
   6   5   3   23.00    4.50
   6   5   3   27.70    8.10
   6   5   3   20.90    3.60
   6   5   3   24.10    4.70
  -7  -5  -3    9.30    6.00
  -7  -5  -3    8.40    4.40
  -7  -5  -3   17.10    6.00
  -7  -5  -3    4.80    5.70
   7   5   3   29.60    6.10
   7   5   3    6.80    7.30
   7   5   3   12.00    4.80
  -8  -5  -3    7.50    4.80
  -8  -5  -3    2.70    6.50
  -8  -5  -3   -1.70    4.60
  -8  -5  -3    9.90    5.90
   8   5   3   -2.70    3.60
   8   5   3    6.20    5.00
   8   5   3    1.60    6.90
  -9  -5  -3   83.09   10.90
  -9  -5  -3   94.49    9.10
  -9  -5  -3   84.39   11.00
  -9  -5  -3  103.69   12.10
   9   5   3  103.79   10.30
   9   5   3  118.49   16.40
   9   5   3   85.99   10.00
 -10  -5  -3   14.00    8.30
 -10  -5  -3   17.50    8.70
 -10  -5  -3   49.80   11.00
  10   5   3   31.60    6.80
  10   5   3   27.90    8.00
  10   5   3   -1.10   10.60
   8  -6  -3   -0.40    8.50
   8  -6  -3   -5.60    6.80
   8  -6  -3    6.70    7.20
  -8   6   3   -0.90    8.50
  -8   6   3    9.70    7.40
   7  -6  -3    5.60    8.90
   7  -6  -3   22.50    8.60
  -7   6   3   22.70    7.40
  -7   6   3   12.20    8.30
   6  -6  -3   15.90    6.00
   6  -6  -3   16.50    8.80
   6  -6  -3    2.90    7.50
   6  -6  -3   11.40    8.10
  -6   6   3    6.80    7.10
  -6   6   3    6.70    4.60
   5  -6  -3   68.89   13.00
   5  -6  -3   63.39   10.90
   5  -6  -3   36.10    6.30
   5  -6  -3   44.60    8.80
   5  -6  -3   38.90    8.20
  -5   6   3   29.20    7.70
  -5   6   3   35.10    7.00
   4  -6  -3    5.70    7.40
   4  -6  -3    9.00    4.90
   4  -6  -3    0.60    4.30
   4  -6  -3   14.10    6.50
   4  -6  -3   17.50    6.20
  -4   6   3    8.90    4.60
  -4   6   3    2.00    5.50
  -4   6   3    4.50    5.20
   3  -6  -3   40.90    7.30
   3  -6  -3   48.40    8.30
   3  -6  -3   43.30    6.90
   3  -6  -3   34.20    5.10
   3  -6  -3   38.90    9.00
  -3   6   3   37.10    5.70
  -3   6   3   40.10    6.60
  -3   6   3   65.09    7.90
   2  -6  -3  137.99    9.00
   2  -6  -3  117.19    8.50
   2  -6  -3  139.79   12.00
   2  -6  -3  144.59   13.80
   2  -6  -3  128.39    8.90
  -2   6   3  129.69   13.70
  -2   6   3  121.29    9.50
  -2   6   3  128.09    9.40
   1  -6  -3    2.10    3.40
   1  -6  -3   10.40    4.80
   1  -6  -3   -0.80    3.40
   1  -6  -3    5.10    4.70
   1  -6  -3    6.70    4.50
   1  -6  -3   -0.90    5.60
  -1   6   3   -2.60    3.80
  -1   6   3   -3.90    4.00
  -1   6   3    3.40    4.80
  -1   6   3    6.30    2.50
  -1   6   3   -0.10    4.40
   0  -6  -3   33.80    4.00
   0  -6  -3   26.60    4.60
   0  -6  -3   37.60    7.80
   0  -6  -3   36.30    5.60
   0  -6  -3   32.50    2.10
   0  -6  -3   35.30    5.60
   0  -6  -3   33.20    5.30
   0   6   3   24.50    6.40
   0   6   3   33.40    3.90
   0   6   3   38.10    5.70
   0   6   3   41.50    5.10
  -1  -6  -3    3.10    4.10
  -1  -6  -3    8.80    4.00
  -1  -6  -3    6.40    2.70
  -1  -6  -3    5.50    3.90
  -1  -6  -3    8.80    4.30
  -1  -6  -3    8.00    2.40
   1   6   3    9.60    3.50
   1   6   3   14.80    6.70
   1   6   3    7.70    3.40
  -2  -6  -3   45.00    2.90
  -2  -6  -3   50.89    7.50
  -2  -6  -3   54.99    5.60
  -2  -6  -3   62.59    6.20
  -2  -6  -3   49.20    5.50
  -2  -6  -3   45.60    5.80
   2   6   3   55.69    8.80
   2   6   3   54.99    5.20
   2   6   3   48.30    5.20
  -3  -6  -3   -3.50    2.80
  -3  -6  -3   -4.00    3.30
  -3  -6  -3    2.40    4.00
  -3  -6  -3   -0.40    3.40
  -3  -6  -3    4.20    3.10
   3   6   3   -0.40    5.70
   3   6   3    4.70    3.10
   3   6   3    1.00    3.80
  -4  -6  -3   34.20    6.10
  -4  -6  -3   31.30    5.90
  -4  -6  -3   31.00    4.90
  -4  -6  -3   31.70    5.10
   4   6   3   30.60    8.10
   4   6   3   29.50    5.50
   4   6   3   38.30    4.90
  -5  -6  -3   14.70    5.40
  -5  -6  -3    9.00    4.30
  -5  -6  -3    4.70    5.00
   5   6   3   -0.40    4.50
   5   6   3   15.50    5.10
   5   6   3    8.30    4.00
  -6  -6  -3    6.30    4.10
  -6  -6  -3   12.50    6.10
  -6  -6  -3   13.00    3.90
   6   6   3    4.10    5.10
   6   6   3   10.70    3.40
   6   6   3    8.00    7.30
  -7  -6  -3   16.00    6.70
  -7  -6  -3    8.40    6.50
  -7  -6  -3   15.40    5.00
   7   6   3   13.10    5.10
   7   6   3   13.30    8.50
   7   6   3   15.00    5.90
  -8  -6  -3    6.50    7.00
  -8  -6  -3   10.40    6.70
  -8  -6  -3   15.00    5.30
   8   6   3    8.50    5.50
   8   6   3   13.70    6.20
   8   6   3   17.40    9.10
  -9  -6  -3   -4.80    4.80
  -9  -6  -3   -0.80    7.00
  -9  -6  -3   19.40    8.50
   9   6   3   14.90    5.30
   9   6   3    5.70    9.00
   9   6   3    2.40    6.20
 -10  -6  -3    6.20    8.20
 -10  -6  -3   22.70   10.00
  10   6   3   17.40    8.00
   7  -7  -3   63.69   10.60
   7  -7  -3   33.40   10.00
  -7   7   3   34.20   10.60
  -7   7   3   21.20    6.10
   6  -7  -3    4.30    7.70
   6  -7  -3   -5.80    7.70
   6  -7  -3    3.80   10.10
   6  -7  -3   13.20    6.40
  -6   7   3    4.50    7.50
  -6   7   3   -7.90    5.70
   5  -7  -3   22.60    6.60
   5  -7  -3   17.90   10.20
   5  -7  -3   23.00    6.80
   5  -7  -3   34.40   10.60
   5  -7  -3   26.30    8.30
  -5   7   3   28.90    6.90
  -5   7   3   37.20    8.70
   4  -7  -3   20.70    9.50
   4  -7  -3   25.00    7.30
   4  -7  -3   32.70    7.00
   4  -7  -3   36.10    9.80
   4  -7  -3   40.70    8.60
  -4   7   3   25.60    6.50
  -4   7   3   29.60    6.30
  -4   7   3   30.80    7.30
   3  -7  -3   38.60    7.80
   3  -7  -3   45.10    9.80
   3  -7  -3   26.40    9.30
   3  -7  -3   40.00    6.90
   3  -7  -3   33.70    7.00
  -3   7   3   45.90    7.80
  -3   7   3   47.40    7.70
  -3   7   3   37.80    6.80
   2  -7  -3  201.38   12.20
   2  -7  -3  174.28   11.00
   2  -7  -3  189.68   13.80
   2  -7  -3  175.28   15.80
   2  -7  -3  211.28   11.10
  -2   7   3  213.98   10.70
  -2   7   3  179.78   11.90
  -2   7   3  214.28   17.80
   1  -7  -3   10.80    4.40
   1  -7  -3   13.80    4.60
   1  -7  -3   11.50    5.30
   1  -7  -3   15.80    3.50
   1  -7  -3   14.50    5.20
   1  -7  -3   19.00    7.90
  -1   7   3   14.60    5.80
  -1   7   3   21.80    5.90
  -1   7   3    3.40    4.70
  -1   7   3   10.70    6.10
  -1   7   3   10.90    3.00
   0  -7  -3   67.49    6.80
   0  -7  -3   72.19    7.20
   0  -7  -3   74.49   11.10
   0  -7  -3   72.79    5.70
   0  -7  -3   68.49    7.00
   0  -7  -3   69.79    2.90
   0  -7  -3   77.79    7.80
   0   7   3   63.39    6.70
   0   7   3   67.69   11.00
   0   7   3   68.09    6.70
   0   7   3   79.29    5.40
  -1  -7  -3  428.66   10.10
  -1  -7  -3  405.26   19.60
  -1  -7  -3  407.06   13.60
  -1  -7  -3  395.96   14.20
  -1  -7  -3  396.26   14.00
  -1  -7  -3  415.56   11.10
   1   7   3  430.56   14.30
   1   7   3  397.26   20.40
   1   7   3  378.26   12.60
  -2  -7  -3  111.89    4.40
  -2  -7  -3  115.09   12.40
  -2  -7  -3  118.29    9.20
  -2  -7  -3  107.59    8.90
  -2  -7  -3  127.19    8.60
  -2  -7  -3  121.29    8.20
   2   7   3  123.29    7.80
   2   7   3  113.99   12.00
   2   7   3  121.29    8.90
  -3  -7  -3   73.29    7.10
  -3  -7  -3   75.29    7.20
  -3  -7  -3   76.79    7.10
  -3  -7  -3   77.89    6.60
   3   7   3   76.89    6.80
   3   7   3   86.09   12.10
   3   7   3   84.09    8.10
  -4  -7  -3   33.00    5.70
  -4  -7  -3   30.90    4.60
  -4  -7  -3   22.50    4.60
  -4  -7  -3   26.10    5.20
   4   7   3   41.60    5.60
   4   7   3   30.50    5.10
   4   7   3   29.20    7.70
  -5  -7  -3    5.90    5.40
  -5  -7  -3    2.20    5.20
  -5  -7  -3    7.50    4.30
   5   7   3   -2.50    4.70
   5   7   3    5.80    4.20
   5   7   3   -4.30    4.60
  -6  -7  -3    9.90    4.70
  -6  -7  -3    2.30    5.80
  -6  -7  -3    5.20    6.00
   6   7   3    5.40    4.70
   6   7   3    3.00    7.60
   6   7   3   15.10    4.80
  -7  -7  -3  131.49   11.90
  -7  -7  -3   96.79   11.00
  -7  -7  -3  106.39    9.10
   7   7   3  132.39    8.80
   7   7   3   98.39   10.10
   7   7   3  127.19   16.00
  -8  -7  -3   46.60    9.40
  -8  -7  -3   40.20    9.30
  -8  -7  -3   42.10    6.90
   8   7   3   24.70   11.00
   8   7   3   38.90    7.50
   8   7   3   50.89    8.80
  -9  -7  -3   15.10    6.70
  -9  -7  -3    6.10    7.60
   9   7   3   17.20    6.80
   9   7   3   10.20    9.70
   9   7   3   15.10    7.40
 -10  -7  -3   18.90    9.50
 -10  -7  -3   18.40   10.50
  10   7   3    4.10    7.60
   6  -8  -3    8.10    6.50
   6  -8  -3   23.70    9.40
  -6   8   3    5.70    6.40
  -6   8   3   -8.10    5.20
   5  -8  -3   -8.20    6.90
   5  -8  -3    7.30    7.10
   5  -8  -3   -2.20    9.30
   5  -8  -3    7.30    9.60
   5  -8  -3   -4.90    7.10
  -5   8   3   -1.80    5.70
  -5   8   3    2.60    7.30
  -5   8   3    4.20    7.00
   4  -8  -3   18.50    6.90
   4  -8  -3   12.40    6.80
   4  -8  -3    3.40    6.20
   4  -8  -3    2.50    7.40
   4  -8  -3   19.60    7.20
  -4   8   3   11.80    6.20
  -4   8   3   19.80    7.90
  -4   8   3   16.10    7.60
   3  -8  -3    1.10    6.80
   3  -8  -3    9.10    7.00
   3  -8  -3   -2.50    5.50
   3  -8  -3    2.60    8.10
   3  -8  -3   -0.90    5.50
  -3   8   3    4.70    5.20
  -3   8   3   -5.50    4.40
  -3   8   3    4.40    4.50
   2  -8  -3   37.10    8.00
   2  -8  -3   21.20    5.50
   2  -8  -3   25.80    9.50
   2  -8  -3   39.30    7.90
   2  -8  -3   35.50    7.30
   2  -8  -3   30.10    6.30
  -2   8   3   26.20    8.30
  -2   8   3   38.70    6.50
  -2   8   3   31.90    6.20
   1  -8  -3  205.18   11.30
   1  -8  -3  243.08   12.10
   1  -8  -3  219.28   17.70
   1  -8  -3  212.18   13.70
   1  -8  -3  235.38   10.60
   1  -8  -3  212.18   11.40
  -1   8   3  196.88   16.50
  -1   8   3  208.58   11.90
  -1   8   3  237.28   12.70
  -1   8   3  216.78   13.00
   0  -8  -3   -4.30    4.30
   0  -8  -3   -2.20    3.80
   0  -8  -3   -3.60    1.40
   0  -8  -3   -2.20    3.00
   0  -8  -3    2.90    5.40
   0  -8  -3   10.10    7.80
   0  -8  -3   -3.50    3.40
   0   8   3    2.20    2.90
   0   8   3    4.60    4.70
   0   8   3   -0.30    5.50
   0   8   3   -2.20    5.20
  -1  -8  -3  203.28   11.90
  -1  -8  -3  173.68   14.00
  -1  -8  -3  191.38   10.90
  -1  -8  -3  167.88    9.70
  -1  -8  -3  166.18    8.00
   1   8   3  181.98   11.20
   1   8   3  163.18   16.40
   1   8   3  192.28   10.40
  -2  -8  -3   11.20    5.80
  -2  -8  -3   20.50    7.10
  -2  -8  -3   17.00    5.20
  -2  -8  -3   25.90    5.80
  -2  -8  -3   19.70    6.00
   2   8   3   10.60    5.80
   2   8   3   33.20    9.90
   2   8   3   24.80    5.20
  -3  -8  -3   -5.10    5.10
  -3  -8  -3   -3.20    4.00
  -3  -8  -3   -2.50    4.80
  -3  -8  -3    3.00    4.10
   3   8   3   -3.30    4.90
   3   8   3    6.70    4.40
   3   8   3    2.60    5.50
  -4  -8  -3   45.10    7.40
  -4  -8  -3   44.70    7.60
  -4  -8  -3   52.29    5.80
  -4  -8  -3   58.99    7.50
  -4  -8  -3   48.30    6.80
   4   8   3   42.10   10.90
   4   8   3   45.20    6.30
   4   8   3   38.80    7.00
  -5  -8  -3    3.10    5.80
  -5  -8  -3   -4.50    4.20
  -5  -8  -3    1.70    4.40
   5   8   3   -8.30    7.70
   5   8   3   -0.30    4.40
   5   8   3   -7.60    5.10
  -6  -8  -3   37.50    6.40
  -6  -8  -3   45.20    7.60
  -6  -8  -3   41.60    8.30
   6   8   3   48.70    7.10
   6   8   3   49.20   12.40
   6   8   3   48.50    8.20
  -7  -8  -3    0.70    4.70
  -7  -8  -3   -6.80    4.70
  -7  -8  -3    2.80    4.80
   7   8   3    6.20    5.70
   7   8   3    4.20    4.70
   7   8   3    0.70    8.90
  -8  -8  -3    1.10    5.20
  -8  -8  -3    6.60    8.30
  -8  -8  -3    2.00    5.00
   8   8   3    3.00    5.80
   8   8   3   10.40    7.10
   8   8   3   -7.50    8.50
  -9  -8  -3    3.30    5.90
  -9  -8  -3   -1.60    6.40
   9   8   3    9.50    7.70
   6  -9  -3    5.80    9.30
   6  -9  -3   -2.00    9.00
  -6   9   3    9.10    8.70
  -6   9   3    6.60    6.90
   5  -9  -3   -5.40    7.60
   5  -9  -3   -1.00    8.30
   5  -9  -3    2.20    8.10
  -5   9   3   14.90    8.60
  -5   9   3    1.90    5.40
  -5   9   3   -7.00    5.60
   4  -9  -3   27.30    9.40
   4  -9  -3   39.20   12.20
   4  -9  -3   35.90   10.80
   4  -9  -3   27.80    8.70
   4  -9  -3   27.80    8.80
  -4   9   3   15.80    8.60
  -4   9   3   26.90    7.50
  -4   9   3   22.60    9.00
   3  -9  -3   28.80    9.30
   3  -9  -3   27.60    7.40
   3  -9  -3   37.90    9.80
   3  -9  -3   25.50    8.40
   3  -9  -3   18.60    6.70
   3  -9  -3   17.70    6.40
  -3   9   3   31.80    7.30
  -3   9   3   21.30    8.00
  -3   9   3   17.70    7.80
   2  -9  -3    3.50    7.50
   2  -9  -3   10.40    6.50
   2  -9  -3    4.00    5.30
   2  -9  -3   -7.20    5.00
   2  -9  -3   16.80    7.50
   2  -9  -3    7.80    6.70
  -2   9   3   -2.40    4.50
  -2   9   3   10.80    7.30
  -2   9   3    5.70    9.30
   1  -9  -3   18.90    6.20
   1  -9  -3    8.80    5.20
   1  -9  -3   17.60    2.20
   1  -9  -3   20.90    7.20
   1  -9  -3   16.60    5.10
   1  -9  -3   20.40    9.80
  -1   9   3   16.60   10.50
  -1   9   3    4.10    6.40
  -1   9   3   11.80    6.20
  -1   9   3   15.10    6.90
   0  -9  -3   29.60    2.80
   0  -9  -3   37.50    7.80
   0  -9  -3   22.10    7.20
   0  -9  -3   30.10   10.70
   0  -9  -3   30.20    6.80
   0   9   3   30.00   11.10
   0   9   3   33.40    7.60
   0   9   3   32.00    5.70
  -1  -9  -3   36.20    7.20
  -1  -9  -3   71.89   12.40
  -1  -9  -3   41.60    8.10
  -1  -9  -3   43.00    7.70
   1   9   3   42.30    7.80
   1   9   3   56.29   11.00
   1   9   3   38.40    6.90
  -2  -9  -3   -1.10    8.00
  -2  -9  -3   12.00    5.50
  -2  -9  -3   12.80    5.60
  -2  -9  -3   14.20    6.20
  -2  -9  -3    1.40    5.80
   2   9   3   -7.10    5.40
   2   9   3    4.50    5.10
   2   9   3    4.40    8.40
  -3  -9  -3   21.40    5.60
  -3  -9  -3   18.00    5.90
  -3  -9  -3   28.00    7.10
  -3  -9  -3   25.10    5.60
   3   9   3   21.00    5.50
   3   9   3   40.10    9.60
   3   9   3   25.60    6.80
  -4  -9  -3    9.20    5.20
  -4  -9  -3    2.90    6.30
  -4  -9  -3    8.60    5.80
  -4  -9  -3   -0.20    4.00
   4   9   3   -1.30    5.50
   4   9   3    8.70    5.30
   4   9   3   -2.90    8.40
  -5  -9  -3   24.70    6.20
  -5  -9  -3   31.90    7.70
  -5  -9  -3   22.80    7.50
   5   9   3   40.00   11.70
   5   9   3   33.60    6.70
   5   9   3   23.60    5.80
  -6  -9  -3   12.80    7.80
  -6  -9  -3    9.50    7.30
  -6  -9  -3   20.10    6.00
   6   9   3   17.70    5.50
   6   9   3    5.20    7.30
   6   9   3   26.90    6.60
  -7  -9  -3   21.80    6.70
  -7  -9  -3   13.70    5.80
  -7  -9  -3   19.60    8.70
   7   9   3   17.80    7.60
   7   9   3   38.20   12.80
   7   9   3   12.20    6.50
  -8  -9  -3   18.60    9.60
  -8  -9  -3    1.50    8.00
   8   9   3   29.40    8.60
  -9  -9  -3   16.20   10.80
  -9  -9  -3   -3.10    8.10
   9   9   3    5.30    7.80
   5 -10  -3   -6.40    6.60
   5 -10  -3   -5.40    8.40
   5 -10  -3   27.70   10.00
  -5  10   3   23.60    7.40
  -5  10   3   21.60    9.60
  -5  10   3   15.70    7.50
   4 -10  -3    0.30    9.60
   4 -10  -3   22.00    7.80
   4 -10  -3   20.20    6.80
  -4  10   3   17.80    9.60
  -4  10   3   16.50    7.20
  -4  10   3    6.50    9.00
   3 -10  -3   -3.50    8.40
   3 -10  -3   17.80    9.00
   3 -10  -3  -13.50    5.60
  -3  10   3   -7.50    5.90
  -3  10   3   -2.00    5.40
  -3  10   3   -8.60    4.70
   2 -10  -3   72.29    9.00
   2 -10  -3   66.39    4.10
   2 -10  -3   81.49   10.30
   2 -10  -3   70.59    9.80
   2 -10  -3   48.50   12.80
   2 -10  -3   69.89    8.90
  -2  10   3   72.49   10.70
  -2  10   3   84.89   11.80
  -2  10   3   54.79   14.40
   1 -10  -3  108.49   11.90
   1 -10  -3   88.49   15.00
   1 -10  -3   65.99    9.10
   1 -10  -3   98.99   12.10
   1 -10  -3   84.49    4.20
  -1  10   3   89.29   10.10
  -1  10   3   75.49   10.00
  -1  10   3   87.59   10.80
  -1  10   3   89.39   14.50
   0 -10  -3   -5.30    6.80
   0 -10  -3   -8.70    5.30
   0 -10  -3    1.70    6.60
   0 -10  -3   -7.20    6.70
   0  10   3    1.00    9.50
   0  10   3    1.80    6.80
   0  10   3   -0.50    5.70
  -1 -10  -3    0.90    6.40
  -1 -10  -3    7.60    6.60
  -1 -10  -3   -4.10    6.00
  -1 -10  -3   -2.00    5.90
   1  10   3    8.70    6.10
   1  10   3   -2.00    8.90
   1  10   3    3.70    6.60
  -2 -10  -3    5.90    6.00
  -2 -10  -3    0.60    8.80
  -2 -10  -3   -8.80    5.80
  -2 -10  -3    6.40    5.50
  -2 -10  -3   -7.40    6.10
   2  10   3   -1.60    9.10
   2  10   3   -1.00    5.30
   2  10   3   -3.00    6.40
  -3 -10  -3   -1.50    5.20
  -3 -10  -3    8.00    5.30
  -3 -10  -3    0.70    4.40
  -3 -10  -3    6.20    6.20
   3  10   3    0.80    6.40
   3  10   3    3.20    5.60
   3  10   3   12.20   10.30
  -4 -10  -3   21.90    7.90
  -4 -10  -3   36.50    7.10
  -4 -10  -3   28.00    6.50
   4  10   3   15.00    8.40
   4  10   3   22.90    7.60
   4  10   3   31.70    6.70
  -5 -10  -3    4.80    5.50
  -5 -10  -3    2.90    6.70
   5  10   3   18.90    6.60
   5  10   3   -2.30    9.80
   5  10   3   15.70    7.20
  -6 -10  -3   42.50    7.90
  -6 -10  -3   13.80    5.00
  -6 -10  -3   32.20    9.40
   6  10   3   22.00    8.00
   6  10   3   31.80   12.80
   6  10   3   39.30    8.10
  -7 -10  -3    1.10    5.70
  -7 -10  -3    0.30    8.40
  -7 -10  -3   11.00    5.80
   7  10   3    4.50    7.60
  -8 -10  -3   78.99   12.90
  -8 -10  -3   79.59   13.00
   8  10   3  100.29   12.40
   3 -11  -3    2.10    9.70
   3 -11  -3   10.60   10.60
  -3  11   3   -3.30    6.50
  -3  11   3    1.60    8.50
  -3  11   3  -10.10    8.00
   2 -11  -3  -12.60    9.00
   2 -11  -3    2.90    8.90
   2 -11  -3   -8.80    5.60
  -2  11   3    7.80    6.10
  -2  11   3    3.50    6.40
   1 -11  -3    5.10    9.00
   1 -11  -3    0.80    8.90
   1 -11  -3    8.50    6.60
  -1  11   3   -0.80    8.30
  -1  11   3   17.30    6.10
  -1  11   3   17.70    8.90
   0 -11  -3   90.09   12.00
   0 -11  -3   71.29   10.30
   0 -11  -3   39.60   10.70
   0 -11  -3   81.69   10.10
   0  11   3   66.09   10.80
   0  11   3   90.09   11.10
   0  11   3   42.70   14.20
  -1 -11  -3   32.80    8.70
  -1 -11  -3   25.00    6.50
  -1 -11  -3   25.30    8.80
  -1 -11  -3   37.10   10.70
   1  11   3   15.80   11.20
   1  11   3   40.00    7.90
   1  11   3   24.00    7.90
  -2 -11  -3   12.20    7.90
  -2 -11  -3   18.00    7.80
  -2 -11  -3   17.00    7.40
  -2 -11  -3    0.10    9.90
  -2 -11  -3   11.40    6.50
   2  11   3   20.00   12.30
   2  11   3   18.70    7.30
   2  11   3   13.60    6.20
  -3 -11  -3    3.00    4.30
  -3 -11  -3   14.00    7.30
  -3 -11  -3    1.90    7.00
   3  11   3   18.10   11.00
   3  11   3    0.40    7.10
   3  11   3   14.60    6.70
  -4 -11  -3   -4.10    7.30
  -4 -11  -3   -3.50    5.50
  -4 -11  -3    8.50    5.50
   4  11   3    1.70    7.40
   4  11   3   -5.30    6.10
   4  11   3    8.20    8.40
  -5 -11  -3   24.20    7.20
  -5 -11  -3   30.00    7.40
   5  11   3   14.40    7.90
   5  11   3   13.80    7.00
  -6 -11  -3   31.60    9.90
  -6 -11  -3   28.10    7.40
   6  11   3   52.19   10.20
  -7 -11  -3    3.60    6.50
   7  11   3    1.20    5.80
   2 -12  -3    9.90   10.80
   2 -12  -3   25.60    9.40
  -2  12   3   11.00    9.40
  -2  12   3    1.80    8.90
  -2  12   3   15.30    8.10
   1 -12  -3  -10.30    9.00
   1 -12  -3   -1.50   10.00
   1 -12  -3    0.30    7.10
  -1  12   3   -3.10    8.40
  -1  12   3    8.20    9.60
   0 -12  -3   -0.80    8.80
   0 -12  -3    4.00    9.30
   0 -12  -3    7.40    7.70
   0  12   3    1.00    8.50
   0  12   3    7.60    9.10
   0  12   3   -4.00    4.70
  -1 -12  -3    6.70    5.50
  -1 -12  -3    9.80    8.70
  -1 -12  -3    0.20    8.60
   1  12   3    2.80    8.40
   1  12   3   -0.30    7.00
  -2 -12  -3   -5.30    5.10
  -2 -12  -3    4.60    7.70
  -2 -12  -3   -2.30    6.90
   2  12   3    7.90    7.10
   2  12   3   -2.50    8.40
  -3 -12  -3    4.70    6.60
  -3 -12  -3   -2.50    7.40
  -3 -12  -3   -1.00    5.50
   3  12   3   -8.60    5.00
   3  12   3   -3.90    6.70
  -4 -12  -3    5.00    6.40
  -4 -12  -3    4.90    8.10
  -4 -12  -3   10.60    8.40
   4  12   3   12.30    9.00
   4  12   3    4.80    7.20
  -5 -12  -3   -4.30    8.00
  -5 -12  -3    4.10    6.20
   5  12   3   -2.40    7.90
  -6 -12  -3   20.60   10.40
   6  12   3    1.70    8.30
  -1 -13  -3   12.60    6.60
  -1 -13  -3    0.30    7.30
  -1 -13  -3   17.40   11.00
   1  13   3   -8.60    9.30
   1  13   3   15.00    8.60
  -2 -13  -3    0.40    8.00
  -2 -13  -3   -9.40    9.20
  -2 -13  -3    3.80    7.80
   2  13   3    3.40    9.80
   2  13   3   -7.10    5.20
  -3 -13  -3   38.00   10.90
  -3 -13  -3   25.40    8.30
  -3 -13  -3   23.60    7.80
   3  13   3   24.20   10.40
   3  13   3   26.50    8.90
   2  12  -4   19.40    7.60
   2  12  -4   15.20    9.40
  -2 -12   4    1.20    7.60
  -2 -12   4   13.50    9.70
   1  12  -4   -0.40    8.40
   1  12  -4  -15.70    8.30
  -1 -12   4   17.30    8.70
  -1 -12   4   -4.30    9.00
  -1 -12   4   -1.90    7.80
   0  12  -4    5.80    8.50
   0  12  -4   -6.50    8.30
   0 -12   4    2.40    8.10
   0 -12   4    4.00    6.30
   0 -12   4    4.50    8.70
   5  11  -4    4.20    9.20
   5  11  -4    8.50    9.30
  -5 -11   4   10.00    8.90
   4  11  -4   12.20    9.10
   4  11  -4   10.60    8.70
  -4 -11   4  -13.90    5.60
  -4 -11   4    2.90    8.50
   3  11  -4   -9.30    7.90
   3  11  -4    5.70    8.60
  -3 -11   4   -1.80    5.90
  -3 -11   4   -1.60    2.50
  -3 -11   4    2.60    6.90
   2  11  -4    2.70    8.10
   2  11  -4    5.80    5.90
  -2 -11   4   10.50    7.50
  -2 -11   4   19.50    9.50
  -2 -11   4    2.00    5.60
   1  11  -4   31.40    9.50
   1  11  -4   36.40    9.50
  -1 -11   4   47.40   10.90
  -1 -11   4   24.90    9.00
  -1 -11   4   40.30   12.10
  -1 -11   4   39.10    9.30
   0  11  -4    6.80    7.70
   0  11  -4    3.40    8.20
   0 -11   4    0.40    7.70
   0 -11   4   -0.90    7.10
  -1  11  -4   21.20    6.40
  -1  11  -4   10.10    9.10
   1 -11   4   16.00    9.00
   1 -11   4   12.00    8.00
  -2  11  -4   -7.10    7.00
  -2  11  -4   -1.50    9.10
  -2  11  -4   -1.10    8.40
   2 -11   4   -3.10    6.40
   2 -11   4   -8.30    6.10
   2 -11   4  -10.70    7.70
  -3  11  -4    1.20    8.90
  -3  11  -4   -6.60    5.90
   3 -11   4   17.10    9.30
   3 -11   4  -12.50    9.40
   6  10  -4   27.20   10.60
   6  10  -4   38.60   10.80
  -6 -10   4   27.50    9.80
  -6 -10   4   35.70   10.00
   5  10  -4   -2.50    5.70
   5  10  -4    7.50    6.50
  -5 -10   4    5.00    7.30
  -5 -10   4    2.10    7.80
   4  10  -4    6.70    8.10
   4  10  -4    5.70    6.20
  -4 -10   4    4.80    5.90
  -4 -10   4    5.50    5.70
   3  10  -4   63.89   15.30
   3  10  -4   78.29   10.70
   3  10  -4   88.19   11.80
  -3 -10   4   71.79   11.20
  -3 -10   4   83.69   10.40
  -3 -10   4   84.19    9.70
   2  10  -4   17.30    6.00
   2  10  -4    8.60   11.00
   2  10  -4    7.40    7.40
  -2 -10   4   14.50    6.80
  -2 -10   4    3.60    7.40
  -2 -10   4   -6.70    7.30
  -2 -10   4   15.40    8.90
   1  10  -4  122.99   11.80
   1  10  -4  130.19   18.10
   1  10  -4   98.99   11.50
   1  10  -4  105.19   10.90
  -1 -10   4   89.09   11.60
  -1 -10   4  110.79   15.10
  -1 -10   4   94.39   10.90
  -1 -10   4  103.29   11.90
   0  10  -4   -4.30    7.00
   0  10  -4    1.90    7.10
   0 -10   4   -6.30    6.40
   0 -10   4   12.50   10.00
   0 -10   4   -3.10    6.70
  -1  10  -4    1.50    5.20
  -1  10  -4   -6.90    6.10
  -1  10  -4   -2.90    6.80
   1 -10   4   -0.10    7.30
   1 -10   4   -1.90    5.80
   1 -10   4   11.40   10.60
   1 -10   4   -0.50    6.70
  -2  10  -4   -1.70    8.10
  -2  10  -4  -16.00    6.50
  -2  10  -4   -1.30    6.60
  -2  10  -4    7.10    6.70
   2 -10   4  -27.20    8.00
   2 -10   4   11.40    6.20
   2 -10   4    6.60    7.00
   2 -10   4    0.10    6.90
  -3  10  -4    2.50    8.20
  -3  10  -4   15.50    7.40
  -3  10  -4   13.00   10.60
  -3  10  -4   12.10    8.60
   3 -10   4    4.30    6.70
   3 -10   4    9.70    8.70
   3 -10   4    1.10    6.30
  -4  10  -4   -7.40    8.00
  -4  10  -4   -2.90    5.60
   4 -10   4    5.90    9.70
   4 -10   4   25.30   10.40
  -5  10  -4   88.39   13.10
   5 -10   4  107.89   13.30
   5 -10   4  104.09   12.80
   5 -10   4   97.99   13.20
   7   9  -4   15.90    9.50
   7   9  -4    7.40    8.80
  -7  -9   4    8.30    8.40
  -7  -9   4   22.80   10.00
   6   9  -4   -0.60    8.50
   6   9  -4    0.00    8.10
  -6  -9   4   12.10    7.30
  -6  -9   4    3.50    5.80
   5   9  -4   39.30    8.00
   5   9  -4   40.10    9.90
   5   9  -4   17.40   12.20
  -5  -9   4   49.80    9.20
  -5  -9   4   54.19    9.60
   4   9  -4  159.98   11.80
   4   9  -4  197.98   15.00
   4   9  -4  167.28   20.10
   4   9  -4  134.89   11.40
  -4  -9   4  164.18   14.40
  -4  -9   4  147.29   13.30
  -4  -9   4  164.28   12.50
  -4  -9   4  146.39   10.70
   3   9  -4   -2.10    9.40
   3   9  -4    4.40    5.40
   3   9  -4   18.00    7.10
   3   9  -4    9.20    7.30
  -3  -9   4   13.90    6.00
  -3  -9   4   12.90    5.60
  -3  -9   4    9.50    7.20
  -3  -9   4    6.50    5.30
   2   9  -4    7.10    5.60
   2   9  -4    7.40    6.80
   2   9  -4    7.70    6.70
   2   9  -4  -11.40    8.40
  -2  -9   4    2.20    4.90
  -2  -9   4   -0.80    6.10
  -2  -9   4   -0.10    5.50
  -2  -9   4    3.80    7.30
   1   9  -4   22.20    6.40
   1   9  -4   29.20    7.90
   1   9  -4   39.00    7.80
   1   9  -4   43.70   12.20
  -1  -9   4   31.90    7.70
  -1  -9   4   34.90    8.20
  -1  -9   4   17.10    9.10
   0   9  -4    9.30    9.50
   0   9  -4   16.10    6.40
   0   9  -4   24.60    6.40
   0  -9   4   11.70    6.90
   0  -9   4   20.80    7.50
   0  -9   4    9.80    8.80
  -1   9  -4   -4.00    8.30
  -1   9  -4   -2.90    5.50
  -1   9  -4   -2.40    6.40
   1  -9   4   13.20    6.40
   1  -9   4    8.00    7.10
   1  -9   4   -5.30    8.00
   1  -9   4    8.20    5.80
  -2   9  -4    2.00    5.60
  -2   9  -4   -4.50    6.90
  -2   9  -4  -19.20    7.50
   2  -9   4   -7.60    5.30
   2  -9   4    2.50    5.40
   2  -9   4    1.70    6.50
   2  -9   4   -4.80    8.90
  -3   9  -4   24.70    8.60
  -3   9  -4   26.00    8.40
  -3   9  -4   33.10   11.10
  -3   9  -4   31.60    7.10
   3  -9   4   45.90    9.40
   3  -9   4   26.90    9.00
   3  -9   4   30.50    7.30
   3  -9   4    4.30   11.00
  -4   9  -4   10.00    7.10
  -4   9  -4   -3.60    7.20
  -4   9  -4   11.50    8.20
   4  -9   4   -3.10    6.20
   4  -9   4   -6.20    7.90
   4  -9   4    2.10    6.20
   4  -9   4   -5.70    5.90
  -5   9  -4   15.00    6.70
  -5   9  -4   14.20    7.70
   5  -9   4   13.10    6.10
   5  -9   4   36.50   11.40
   5  -9   4   15.80   10.30
  -6   9  -4    7.10    8.30
  -6   9  -4   20.40    9.50
   6  -9   4   29.60    9.80
   6  -9   4    6.40   10.60
   6  -9   4   13.20   10.90
   8   8  -4   27.30   10.30
   8   8  -4   19.00    9.50
  -8  -8   4   20.10   10.70
   7   8  -4    0.00    8.10
   7   8  -4   -2.40    5.70
  -7  -8   4    5.00    8.80
  -7  -8   4    9.40    7.10
   6   8  -4   31.70    9.40
   6   8  -4    9.40   11.00
   6   8  -4   26.20    9.30
   6   8  -4   33.10    9.40
  -6  -8   4   30.90    9.00
  -6  -8   4   26.90    8.00
   5   8  -4    5.70    7.50
   5   8  -4    9.30    6.00
   5   8  -4    9.00    7.30
   5   8  -4    6.80    7.50
  -5  -8   4    7.10    6.90
  -5  -8   4   10.10    6.50
   4   8  -4   16.80    7.80
   4   8  -4   29.90    6.60
   4   8  -4   27.00    9.00
   4   8  -4   31.40    6.80
  -4  -8   4   36.60    8.40
  -4  -8   4   31.10    5.80
  -4  -8   4   31.10    7.70
  -4  -8   4   26.20    2.60
  -4  -8   4   30.80    7.20
   3   8  -4   -0.60    4.50
   3   8  -4   -5.20    5.50
   3   8  -4   13.00    9.10
   3   8  -4    3.40    5.00
  -3  -8   4   10.80    6.30
  -3  -8   4    0.20    4.70
  -3  -8   4    6.20    6.10
  -3  -8   4    1.00    5.00
  -3  -8   4    4.30    4.50
   2   8  -4   21.50   10.20
   2   8  -4    3.60    5.70
   2   8  -4    2.00    4.60
   2   8  -4   13.30    5.40
  -2  -8   4   14.70    7.10
  -2  -8   4    3.40    5.20
  -2  -8   4    4.60    5.30
  -2  -8   4    2.20    6.00
  -2  -8   4    9.60    6.10
   1   8  -4   53.89    7.20
   1   8  -4   57.79    7.70
   1   8  -4   85.39    9.60
  -1  -8   4   59.49    8.10
  -1  -8   4   61.69   10.80
  -1  -8   4   57.39    8.50
   0   8  -4   23.00    6.30
   0   8  -4   32.20    7.50
   0   8  -4   33.50   10.40
   0   8  -4   30.40    6.50
   0  -8   4   28.80    5.20
   0  -8   4   25.60    7.00
   0  -8   4   38.40    9.80
   0  -8   4   26.30    7.00
  -1   8  -4    9.50    4.30
  -1   8  -4    5.00    6.20
  -1   8  -4   22.20    9.40
  -1   8  -4    9.50    5.30
   1  -8   4    7.90    5.70
   1  -8   4   13.10    6.70
   1  -8   4    9.80    6.30
   1  -8   4   11.20    5.30
  -2   8  -4   -2.10    4.20
  -2   8  -4    2.10    4.90
  -2   8  -4    4.60    8.00
  -2   8  -4    3.00    4.60
   2  -8   4   14.50    9.10
   2  -8   4  -10.60    5.10
   2  -8   4   -2.50    5.50
   2  -8   4   -0.20    6.40
  -3   8  -4   49.10    7.20
  -3   8  -4   41.30    7.20
  -3   8  -4   36.40    8.20
  -3   8  -4   53.19    7.20
  -3   8  -4   43.80   10.70
   3  -8   4   59.29   11.20
   3  -8   4   46.70    8.40
   3  -8   4   22.00    7.90
   3  -8   4   38.60    7.30
  -4   8  -4   15.00    7.50
  -4   8  -4    0.60    4.80
  -4   8  -4    7.70    7.40
  -4   8  -4   11.70    6.20
   4  -8   4  -16.70    6.70
   4  -8   4    7.30    7.70
   4  -8   4   -0.30    8.40
   4  -8   4    9.80    5.80
  -5   8  -4   -4.10    5.90
  -5   8  -4   -7.50    4.40
   5  -8   4    5.10    7.60
   5  -8   4   13.10    9.00
   5  -8   4    4.70    8.20
  -6   8  -4   -4.20    7.40
  -6   8  -4    6.00    7.90
   6  -8   4  -11.10    8.60
   6  -8   4   -8.00    7.60
   6  -8   4  -10.00    8.80
  -7   8  -4   12.10    6.70
  -7   8  -4   -1.10    8.50
   7  -8   4   -5.10    9.70
   7  -8   4   -2.50    6.20
   7  -8   4    1.30   10.40
   8   7  -4    0.50    5.80
   8   7  -4    8.80    8.50
  -8  -7   4   10.10    9.30
  -8  -7   4   22.50   10.10
   7   7  -4    3.60    8.10
   7   7  -4   18.20    8.50
   7   7  -4   -5.20    6.30
  -7  -7   4   -3.10    5.40
  -7  -7   4    1.10    6.10
  -7  -7   4  -15.10    7.40
   6   7  -4    9.80    6.40
   6   7  -4   -7.60    8.70
   6   7  -4   -2.00    6.90
   6   7  -4   -1.20    6.50
  -6  -7   4    8.00    7.20
  -6  -7   4    7.20    7.40
  -6  -7   4    1.90    5.60
   5   7  -4    0.40    4.30
   5   7  -4    1.20    6.30
   5   7  -4   -3.80    4.90
   5   7  -4    7.40    7.20
  -5  -7   4    0.70    6.20
  -5  -7   4   -4.50    5.70
  -5  -7   4    6.40    5.60
   4   7  -4    2.40    8.60
   4   7  -4   -3.40    3.90
   4   7  -4    1.50    6.00
   4   7  -4    2.40    5.10
  -4  -7   4   -7.80    5.60
  -4  -7   4    7.20    5.90
  -4  -7   4    4.20    3.90
  -4  -7   4    2.00    1.80
  -4  -7   4   -1.10    5.10
   3   7  -4    6.10    8.60
   3   7  -4    6.70    4.40
   3   7  -4    3.70    5.30
   3   7  -4    0.20    4.60
  -3  -7   4   12.70    6.20
  -3  -7   4    5.80    4.30
  -3  -7   4   12.00    5.60
  -3  -7   4    8.30    5.00
  -3  -7   4    3.30    5.00
   2   7  -4   43.40    7.50
   2   7  -4   40.50    5.30
   2   7  -4   34.40    6.10
   2   7  -4   39.20   10.30
   2   7  -4   39.70    6.70
  -2  -7   4   36.10    6.10
  -2  -7   4   28.40    8.20
  -2  -7   4   42.60    6.30
  -2  -7   4   45.90    5.80
   1   7  -4    9.30    4.10
   1   7  -4    5.90    3.50
   1   7  -4   -0.50    5.60
   1   7  -4    3.60    7.80
   1   7  -4    5.70    3.60
  -1  -7   4    8.70    5.50
  -1  -7   4    4.00    3.20
  -1  -7   4    3.30    3.50
  -1  -7   4    4.00    3.90
  -1  -7   4   -4.40    5.80
   0   7  -4  607.94   18.00
   0   7  -4  619.24   15.20
   0   7  -4  588.24   15.80
   0   7  -4  614.24   25.40
   0   7  -4  613.94   18.90
   0  -7   4  621.74   15.40
   0  -7   4  596.74   18.30
   0  -7   4  636.54   19.30
   0  -7   4  632.54   24.20
  -1   7  -4    6.80    4.60
  -1   7  -4   13.40    6.00
  -1   7  -4    5.20    3.70
  -1   7  -4    8.40    7.30
  -1   7  -4    7.80    5.20
   1  -7   4   17.60    8.30
   1  -7   4    4.40    5.20
   1  -7   4    5.80    4.50
   1  -7   4    4.30    5.50
  -2   7  -4   11.80    4.60
  -2   7  -4    5.40    5.40
  -2   7  -4   13.60    4.70
  -2   7  -4   11.10    4.60
   2  -7   4    5.40    8.20
   2  -7   4    8.40    5.20
   2  -7   4   10.50    6.00
   2  -7   4   14.90    5.60
  -3   7  -4    2.70    4.40
  -3   7  -4    1.90    5.80
  -3   7  -4   -2.40    4.50
  -3   7  -4    0.80    7.20
  -3   7  -4    3.10    5.80
   3  -7   4    7.10    8.60
   3  -7   4    3.20    5.00
   3  -7   4   -1.80    5.60
   3  -7   4    0.30    4.30
  -4   7  -4   21.90    6.60
  -4   7  -4   27.40    5.70
  -4   7  -4   20.30    6.70
  -4   7  -4   13.50    7.20
   4  -7   4   22.70    5.90
   4  -7   4   21.10    7.50
   4  -7   4   28.10    7.90
   4  -7   4   24.60   10.30
  -5   7  -4    7.40    4.90
  -5   7  -4   26.00    7.50
  -5   7  -4   12.30    5.00
   5  -7   4   21.70    8.00
   5  -7   4   13.00    8.60
   5  -7   4    7.90    5.50
   5  -7   4    8.50   10.20
  -6   7  -4  145.89   12.30
  -6   7  -4  130.69   13.10
   6  -7   4  106.49   16.90
   6  -7   4  132.59   14.10
   6  -7   4  133.49   13.80
  -7   7  -4  142.59   14.50
  -7   7  -4  128.19   13.30
   7  -7   4  143.29   14.70
   7  -7   4  103.89   13.70
  -8   7  -4   11.80    9.70
  -8   7  -4   15.40    9.30
   8  -7   4   28.50   10.20
   8  -7   4   15.80   10.90
   8  -7   4   27.00   10.40
   9   6  -4    3.50    9.30
   9   6  -4    5.90    6.80
   9   6  -4    6.10    8.40
  -9  -6   4   11.20   10.20
  -9  -6   4   -3.20    8.80
   8   6  -4   20.10    8.60
   8   6  -4    2.90    7.80
   8   6  -4   14.10    7.60
  -8  -6   4   -2.80    8.60
  -8  -6   4    4.90    8.80
   7   6  -4   68.99   10.50
   7   6  -4   59.99    9.10
   7   6  -4   52.69    9.60
   7   6  -4   38.90   12.70
  -7  -6   4   43.80    8.20
  -7  -6   4   46.70    8.20
  -7  -6   4   69.79    8.70
   6   6  -4    4.50    9.40
   6   6  -4   12.10    6.80
   6   6  -4    5.50    6.40
   6   6  -4    2.10    5.80
  -6  -6   4   13.80    7.50
  -6  -6   4   10.00    5.50
  -6  -6   4    3.80    6.90
   5   6  -4  101.39    9.70
   5   6  -4   72.69    8.50
   5   6  -4  108.49   15.00
   5   6  -4   80.69    8.40
  -5  -6   4   87.29    9.40
  -5  -6   4   77.89    8.20
  -5  -6   4   79.69    8.30
   4   6  -4  323.27   14.80
   4   6  -4  287.87   19.80
   4   6  -4  324.37   15.40
   4   6  -4  325.57   14.00
   4   6  -4  308.27   13.70
  -4  -6   4  349.96   13.90
  -4  -6   4  333.87   11.10
  -4  -6   4  314.37    6.20
  -4  -6   4  308.07   14.20
  -4  -6   4  325.27   14.30
  -4  -6   4  328.57   13.40
   3   6  -4   46.40    6.50
   3   6  -4   43.60    7.50
   3   6  -4   43.90    6.50
   3   6  -4   37.10    8.10
   3   6  -4   36.30    5.30
  -3  -6   4   40.50    5.50
  -3  -6   4   53.09    6.70
  -3  -6   4   39.20    5.90
  -3  -6   4   41.40    6.00
  -3  -6   4   42.10    5.20
   2   6  -4   27.10    4.60
   2   6  -4   27.80    8.30
   2   6  -4   31.50    5.60
   2   6  -4   23.20    6.10
   2   6  -4   32.00    6.20
  -2  -6   4   29.50    5.00
  -2  -6   4   30.40    4.90
  -2  -6   4   33.80    6.30
  -2  -6   4   20.80    6.20
   1   6  -4    5.30    5.20
   1   6  -4    5.60    5.20
   1   6  -4    5.40    4.30
   1   6  -4    7.00    4.30
   1   6  -4   10.10    3.30
  -1  -6   4    0.00    4.20
  -1  -6   4    4.90    3.50
  -1  -6   4   -1.40    5.00
  -1  -6   4    7.70    2.80
  -1  -6   4    3.10    5.00
   0   6  -4   14.50    5.30
   0   6  -4   11.10    3.60
   0   6  -4   23.20    7.50
   0   6  -4   18.90    4.90
   0   6  -4   12.60    4.20
   0  -6   4    9.60    2.50
   0  -6   4    9.60    4.80
   0  -6   4   12.10    4.00
   0  -6   4   11.20    4.30
   0  -6   4    3.00    5.90
  -1   6  -4  269.67   16.00
  -1   6  -4  255.77    9.90
  -1   6  -4  256.17    9.70
  -1   6  -4  260.17   12.10
  -1   6  -4  243.48   11.50
   1  -6   4  289.17   16.40
   1  -6   4  258.07   10.40
   1  -6   4  273.67   12.20
   1  -6   4  253.17   11.80
  -2   6  -4  327.97   12.10
  -2   6  -4  358.36   11.30
  -2   6  -4  360.46   14.10
  -2   6  -4  363.36   18.00
   2  -6   4  362.66   13.40
   2  -6   4  365.66   18.30
   2  -6   4  371.96   13.80
   2  -6   4  353.36   14.20
  -3   6  -4   97.59    8.90
  -3   6  -4  116.89    8.60
  -3   6  -4  137.79   13.30
  -3   6  -4  114.99    7.60
  -3   6  -4  110.79    7.70
   3  -6   4  128.59    9.20
   3  -6   4  102.49   13.10
   3  -6   4  108.19    8.50
   3  -6   4  112.69    9.70
  -4   6  -4   85.89    8.90
  -4   6  -4  113.49   10.10
  -4   6  -4  107.29    7.60
  -4   6  -4   92.99    8.80
   4  -6   4   87.89    9.50
   4  -6   4   81.79   11.80
   4  -6   4   98.29    9.10
   4  -6   4  102.69    8.70
  -5   6  -4    4.60    4.40
  -5   6  -4    2.60    5.90
  -5   6  -4    7.40    4.50
   5  -6   4    9.30    5.90
   5  -6   4   11.10    7.20
   5  -6   4   -0.60    8.50
   5  -6   4    9.40    5.10
  -6   6  -4   10.10    6.80
  -6   6  -4  -23.30    5.20
   6  -6   4   -8.70    4.40
   6  -6   4   -4.80    6.10
   6  -6   4  -10.30    6.80
  -7   6  -4   25.30    8.30
  -7   6  -4   24.50    7.10
   7  -6   4   22.00    9.30
   7  -6   4   30.60    7.90
   7  -6   4   21.60   11.00
  -8   6  -4   18.00    8.50
  -8   6  -4   42.90   10.40
   8  -6   4   38.40   10.70
   8  -6   4   28.70    8.50
   8  -6   4   19.80    9.80
   9   5  -4   -1.40    7.30
   9   5  -4   12.60    9.10
   9   5  -4   10.10    8.70
  -9  -5   4  -14.70    7.70
  -9  -5   4   12.00    9.80
   8   5  -4   36.60    9.40
   8   5  -4   35.90    9.30
   8   5  -4   35.30    8.50
  -8  -5   4   37.90   10.00
  -8  -5   4   33.80    8.40
   7   5  -4    2.60    6.20
   7   5  -4    9.30    7.30
   7   5  -4   -1.70    4.20
   7   5  -4   -3.20    8.70
  -7  -5   4   -1.70    6.80
  -7  -5   4    1.50    7.10
   6   5  -4   11.40    9.20
   6   5  -4  -10.30    5.20
   6   5  -4    6.00    4.30
   6   5  -4    1.50    5.70
   6   5  -4    1.20    5.70
  -6  -5   4    2.40    4.50
  -6  -5   4   -2.10    6.30
  -6  -5   4   14.50    5.30
   5   5  -4   53.19    7.40
   5   5  -4   62.89    9.40
   5   5  -4   54.29    7.70
   5   5  -4   56.49    8.30
   5   5  -4   71.59   12.00
  -5  -5   4   79.39    8.70
  -5  -5   4   49.20    6.30
  -5  -5   4   48.20    7.50
   4   5  -4  267.77   14.40
   4   5  -4  219.38   17.40
   4   5  -4  252.97   11.80
   4   5  -4  242.58   11.90
   4   5  -4  240.48   12.30
  -4  -5   4  253.77   11.00
  -4  -5   4  238.08    8.50
  -4  -5   4  243.18   10.90
  -4  -5   4  262.47   12.00
  -4  -5   4  256.17   12.50
   3   5  -4   62.19    8.10
   3   5  -4   60.29    6.10
   3   5  -4   76.99    7.80
   3   5  -4   60.09    4.30
   3   5  -4   75.09    7.30
   3   5  -4   48.90    9.40
  -3  -5   4   63.19    5.20
  -3  -5   4   62.29    3.30
  -3  -5   4   62.09    6.40
  -3  -5   4   59.09    6.30
  -3  -5   4   65.69    6.70
  -3  -5   4   70.79    7.50
  -3  -5   4   66.99    6.60
   2   5  -4   14.30    4.40
   2   5  -4   15.40    6.60
   2   5  -4    4.80    4.70
   2   5  -4   13.30    4.60
   2   5  -4    6.60    4.80
  -2  -5   4   13.30    4.40
  -2  -5   4   15.60    5.00
  -2  -5   4   17.40    4.20
  -2  -5   4    8.70    3.60
  -2  -5   4   17.30    3.70
   1   5  -4  220.98    8.90
   1   5  -4  221.58   10.30
   1   5  -4  213.28   13.60
   1   5  -4  218.48    9.90
  -1  -5   4  216.98   11.60
  -1  -5   4  220.38   10.50
  -1  -5   4  221.68    8.20
  -1  -5   4  226.28    6.50
  -1  -5   4  240.08    9.40
   0   5  -4    2.40    3.10
   0   5  -4    1.80    3.00
   0   5  -4    6.20    3.90
   0   5  -4    2.30    5.30
   0   5  -4   -0.90    2.80
   0  -5   4    0.90    2.50
   0  -5   4    1.00    4.00
   0  -5   4    1.70    3.30
   0  -5   4    0.60    2.50
   0  -5   4   -3.60    4.60
   0  -5   4   -1.90    3.60
  -1   5  -4   83.19    7.00
  -1   5  -4   80.49    6.40
  -1   5  -4   90.59    7.70
  -1   5  -4   90.49    9.50
  -1   5  -4   71.19    5.40
   1  -5   4   68.89    9.20
   1  -5   4   80.69    3.50
   1  -5   4   89.19    7.50
   1  -5   4   99.29    7.70
   1  -5   4   76.39    6.20
   1  -5   4   90.49    5.90
  -2   5  -4   99.89    7.30
  -2   5  -4  111.59    8.50
  -2   5  -4  108.19   10.40
  -2   5  -4  110.79    6.10
   2  -5   4  108.19    8.60
   2  -5   4  114.79   10.80
   2  -5   4  100.69    6.80
   2  -5   4  111.59    5.50
   2  -5   4  104.89    7.90
  -3   5  -4   44.10    5.70
  -3   5  -4   48.40    8.20
  -3   5  -4   45.40    6.10
  -3   5  -4   56.09    5.20
  -3   5  -4   50.29    4.10
  -3   5  -4   53.09    6.30
   3  -5   4   44.80    6.20
   3  -5   4   43.20    3.60
   3  -5   4   49.70    6.90
   3  -5   4   55.79    6.40
   3  -5   4   64.99   10.20
  -4   5  -4   15.70    5.00
  -4   5  -4   15.10    3.90
  -4   5  -4   14.40    5.60
  -4   5  -4   14.50    4.40
   4  -5   4    6.70    5.40
   4  -5   4    7.90    4.40
   4  -5   4   12.60    5.90
   4  -5   4   14.30    4.80
  -5   5  -4   -0.40    5.30
  -5   5  -4    2.40    3.70
   5  -5   4    9.00    6.20
   5  -5   4    7.60    4.60
   5  -5   4    5.20    4.40
   5  -5   4   13.10    6.40
  -6   5  -4   21.40    7.30
  -6   5  -4   14.70    5.20
   6  -5   4   11.90    7.00
   6  -5   4    8.80    4.80
   6  -5   4   23.80    7.90
   6  -5   4   14.90    8.90
  -7   5  -4    5.00    5.70
  -7   5  -4    8.40    6.70
   7  -5   4   -1.50    7.40
   7  -5   4   -5.10    5.60
   7  -5   4    0.00    5.50
  -8   5  -4   10.90    7.30
  -8   5  -4   -7.10    7.90
   8  -5   4   12.40   10.10
   8  -5   4    8.70    6.10
   8  -5   4    4.40    8.30
   8  -5   4    9.40    8.70
  -9   5  -4    9.60    8.80
  -9   5  -4    9.90    7.10
   9  -5   4    5.80    9.00
   9  -5   4   15.10    9.40
   9  -5   4  -15.20    8.40
   9   4  -4   16.30    8.40
   9   4  -4   22.40    9.00
  -9  -4   4   11.40    9.30
  -9  -4   4    1.50    6.40
   8   4  -4   32.20    8.30
   8   4  -4   24.90    9.80
   8   4  -4   38.20    8.90
  -8  -4   4   37.50    9.70
  -8  -4   4   17.10    6.70
   7   4  -4   21.20   10.60
   7   4  -4   10.00    6.60
   7   4  -4   -0.80    5.40
   7   4  -4    1.80    7.00
  -7  -4   4    1.80    6.80
  -7  -4   4    3.80    6.90
   6   4  -4   59.39   12.30
   6   4  -4   52.19    9.60
   6   4  -4   47.00    7.00
   6   4  -4   49.20    7.60
  -6  -4   4   64.59    6.60
  -6  -4   4   34.40    7.70
  -6  -4   4   42.70    6.80
   5   4  -4    3.20    5.80
   5   4  -4    9.80    3.90
   5   4  -4    9.40    4.20
   5   4  -4   -5.30    4.50
   5   4  -4    4.30    7.50
  -5  -4   4   -0.80    3.30
  -5  -4   4   -6.60    4.60
  -5  -4   4    5.30    5.10
   4   4  -4   11.50    5.80
   4   4  -4   -2.90    4.30
   4   4  -4    7.50    7.20
   4   4  -4    1.30    3.30
   4   4  -4    1.20    3.20
  -4  -4   4    5.90    4.90
  -4  -4   4    1.60    3.30
  -4  -4   4    9.70    4.70
  -4  -4   4    7.80    4.40
   3   4  -4   16.40    5.60
   3   4  -4   17.90    3.30
   3   4  -4   23.70    6.30
   3   4  -4   17.30    5.10
   3   4  -4   16.20    3.00
   3   4  -4   25.10    4.80
   3   4  -4   24.20    4.90
  -3  -4   4   19.60    4.70
  -3  -4   4   19.30    2.90
  -3  -4   4   17.90    4.70
  -3  -4   4    7.80    3.60
  -3  -4   4   21.30    1.70
  -3  -4   4   16.30    4.30
   2   4  -4   17.10    4.40
   2   4  -4   18.60    4.30
   2   4  -4   14.80    4.40
   2   4  -4   14.50    4.90
   2   4  -4   18.90    2.70
   2   4  -4   22.70    6.80
   2   4  -4   18.20    4.00
  -2  -4   4   15.00    3.50
  -2  -4   4   13.70    3.30
  -2  -4   4   13.40    3.60
  -2  -4   4   14.20    3.80
  -2  -4   4   13.20    4.80
  -2  -4   4   18.90    3.70
  -2  -4   4   16.90    2.00
   1   4  -4    8.20    3.90
   1   4  -4    0.90    3.80
   1   4  -4   -2.50    3.20
   1   4  -4   -0.60    4.20
   1   4  -4    1.40    2.80
  -1  -4   4    3.10    3.40
  -1  -4   4    0.60    2.50
  -1  -4   4   -2.20    2.10
  -1  -4   4    1.40    2.60
  -1  -4   4   -5.20    3.20
  -1  -4   4    0.40    2.60
  -1  -4   4    0.40    1.50
   0   4  -4    2.00    3.00
   0   4  -4    7.50    4.60
   0   4  -4    7.60    1.00
   0   4  -4    6.70    2.80
   0   4  -4    7.00    3.80
   0   4  -4    3.20    3.60
   0  -4   4    9.80    2.60
   0  -4   4    2.40    4.20
   0  -4   4    8.80    3.90
   0  -4   4    2.10    2.00
   0  -4   4   10.20    3.50
   0  -4   4   11.80    3.50
  -1   4  -4   53.99    5.70
  -1   4  -4   68.89    7.70
  -1   4  -4   55.59    4.20
  -1   4  -4   65.29    5.90
  -1   4  -4   62.89    5.30
   1  -4   4   57.99    5.90
   1  -4   4   58.59    4.80
   1  -4   4   59.69    5.70
   1  -4   4   55.89    3.20
   1  -4   4   47.70    7.30
   1  -4   4   56.89    4.90
  -2   4  -4  243.28    5.50
  -2   4  -4  229.18    9.20
  -2   4  -4  216.28   11.40
  -2   4  -4  244.28    7.20
  -2   4  -4  246.18    9.10
  -2   4  -4  237.38   10.20
   2  -4   4  229.98    9.40
   2  -4   4  226.88    8.70
   2  -4   4  220.28   13.50
   2  -4   4  226.18    4.00
   2  -4   4  240.28    9.80
   2  -4   4  237.98    7.20
  -3   4  -4   66.19    6.00
  -3   4  -4   71.19    4.70
  -3   4  -4   65.49    6.60
  -3   4  -4   69.79    6.60
  -3   4  -4   64.09    3.30
  -3   4  -4   70.29    8.10
   3  -4   4   61.49    3.90
   3  -4   4   69.59    6.90
   3  -4   4   60.29    8.60
   3  -4   4   72.79    6.50
   3  -4   4   76.19    7.10
  -4   4  -4  100.59    8.40
  -4   4  -4   92.29    5.70
  -4   4  -4   84.99    7.90
  -4   4  -4   88.89    4.70
  -4   4  -4   81.59    7.10
   4  -4   4   85.29    7.20
   4  -4   4   82.79    8.00
   4  -4   4   81.09   10.90
   4  -4   4   95.49    7.50
  -5   4  -4   30.80    5.80
  -5   4  -4   48.00    7.50
  -5   4  -4   48.00    4.50
   5  -4   4   29.20    9.60
   5  -4   4   52.99    7.50
   5  -4   4   46.40    6.40
   5  -4   4   44.50    5.80
  -6   4  -4   44.80    6.90
  -6   4  -4   33.70    7.70
   6  -4   4   39.60    7.70
   6  -4   4   22.60    9.50
   6  -4   4   42.30    8.00
   6  -4   4   44.50    6.00
  -7   4  -4    3.60    7.00
  -7   4  -4   18.20    6.40
   7  -4   4   14.60    9.10
   7  -4   4   15.40    7.40
   7  -4   4   16.10    5.40
  -8   4  -4    8.40    6.40
  -8   4  -4   -1.70    6.60
   8  -4   4    9.00    7.60
   8  -4   4   14.90    9.90
   8  -4   4    4.00    9.50
   8  -4   4   16.60    7.70
  -9   4  -4    1.40    7.60
  -9   4  -4   -1.80    8.70
   9  -4   4   -2.20    8.10
   9  -4   4    1.80    6.10
   9  -4   4   10.70    6.40
   9   3  -4   26.00    9.30
   9   3  -4   16.90    6.90
  -9  -3   4   27.50    9.90
  -9  -3   4   16.40    9.50
  -9  -3   4   21.30    9.40
   8   3  -4   14.60    8.80
   8   3  -4   31.20    8.50
   8   3  -4   39.10   10.90
   8   3  -4   13.90    7.20
  -8  -3   4   12.30    7.50
  -8  -3   4    1.00    7.40
  -8  -3   4   19.80    8.30
   7   3  -4    1.70    7.00
   7   3  -4   12.30    5.00
   7   3  -4   13.60    6.50
   7   3  -4    9.60    9.80
   7   3  -4   18.80    6.80
  -7  -3   4   13.40    5.20
  -7  -3   4   16.30    7.20
  -7  -3   4   13.40    7.00
   6   3  -4   61.89    7.30
   6   3  -4   66.89   10.40
   6   3  -4   71.99   13.00
   6   3  -4   64.99    8.80
   6   3  -4   57.69    6.40
  -6  -3   4   77.59    8.80
  -6  -3   4   74.19    6.10
  -6  -3   4   57.99    8.40
  -6  -3   4   58.99    7.20
   5   3  -4   12.10    5.50
   5   3  -4   15.60    4.30
   5   3  -4   19.70    8.20
   5   3  -4   22.80    4.30
   5   3  -4   16.30    6.90
  -5  -3   4   19.40    4.70
  -5  -3   4   12.70    5.70
  -5  -3   4   17.50    5.50
  -5  -3   4   10.00    3.40
   4   3  -4  343.37   10.20
   4   3  -4  349.17   16.30
   4   3  -4  322.87   12.70
   4   3  -4  361.86   18.60
   4   3  -4  343.57   12.10
  -4  -3   4  330.67   10.20
  -4  -3   4  341.47   13.30
  -4  -3   4  339.67   11.20
  -4  -3   4  346.67   12.80
  -4  -3   4  332.07   11.80
   3   3  -4   39.10    6.90
   3   3  -4   31.90    4.40
   3   3  -4   37.80    7.80
   3   3  -4   37.70    4.70
   3   3  -4   30.80    3.70
   3   3  -4   36.60    2.70
  -3  -3   4   35.70    2.90
  -3  -3   4   31.90    5.10
  -3  -3   4   36.20    4.80
  -3  -3   4   32.70    4.00
  -3  -3   4   38.00    5.00
   2   3  -4  250.97    9.10
   2   3  -4  260.17   12.40
   2   3  -4  247.58   13.20
   2   3  -4  273.67    8.00
   2   3  -4  253.37    7.70
   2   3  -4  262.37    9.90
  -2  -3   4  247.88    8.10
  -2  -3   4  245.78    9.10
  -2  -3   4  258.07    8.90
  -2  -3   4  262.47    4.20
  -2  -3   4  264.27    6.80
  -2  -3   4  243.88   10.10
  -2  -3   4  254.97    7.70
   1   3  -4  440.06   15.30
   1   3  -4  410.26   11.40
   1   3  -4  443.76   15.10
   1   3  -4  433.16    9.80
   1   3  -4  439.76   10.30
   1   3  -4  435.16   12.10
   1   3  -4  428.76   11.80
  -1  -3   4  437.96    7.60
  -1  -3   4  417.16   11.70
  -1  -3   4  421.36    9.70
  -1  -3   4  442.46   12.20
  -1  -3   4  443.16    9.70
  -1  -3   4  431.26   11.80
  -1  -3   4  414.96   10.70
   0   3  -4  942.61   22.80
   0   3  -4  980.20   22.00
   0   3  -4  957.30   18.10
   0   3  -4  951.80   18.80
   0   3  -4  956.80   16.00
   0  -3   4  988.00   21.30
   0  -3   4  974.90   18.00
   0  -3   4  960.90   18.80
   0  -3   4  973.30   17.50
   0  -3   4  965.80   16.30
  -1   3  -4  165.28    7.00
  -1   3  -4  146.59    6.90
  -1   3  -4  161.58    8.50
  -1   3  -4  162.58    5.10
  -1   3  -4  153.08    7.00
   1  -3   4  141.89    9.60
   1  -3   4  155.68    7.60
   1  -3   4  149.49    4.60
   1  -3   4  156.38    6.30
   1  -3   4  156.58    7.30
  -2   3  -4    3.20    2.50
  -2   3  -4    0.90    3.20
  -2   3  -4   -0.20    0.90
  -2   3  -4    0.00    1.60
  -2   3  -4    3.00    2.30
  -2   3  -4    2.30    2.40
   2  -3   4    0.30    2.20
   2  -3   4    6.00    4.90
   2  -3   4   -1.60    2.00
   2  -3   4    7.60    3.80
  -3   3  -4  401.46   11.30
  -3   3  -4  406.66    7.60
  -3   3  -4  404.86   12.40
  -3   3  -4  387.86   13.80
  -3   3  -4  416.46    9.10
  -3   3  -4  421.26   11.30
   3  -3   4  402.16   11.90
   3  -3   4  425.16   16.80
   3  -3   4  399.96   12.70
   3  -3   4  412.46    9.20
  -4   3  -4    3.40    4.50
  -4   3  -4   13.30    4.00
  -4   3  -4   13.30    2.50
   4  -3   4    8.70    5.00
   4  -3   4   14.60    4.00
   4  -3   4   15.50    4.20
   4  -3   4   16.80    5.00
   4  -3   4   14.10    2.50
  -5   3  -4   27.50    5.00
  -5   3  -4   24.90    6.00
  -5   3  -4   19.50    3.40
   5  -3   4   21.60    4.70
   5  -3   4   12.60    4.30
   5  -3   4   19.90    4.60
   5  -3   4   13.60    7.40
  -6   3  -4  185.08    8.60
  -6   3  -4  194.28   12.20
  -6   3  -4  205.58   11.10
   6  -3   4  203.38   12.30
   6  -3   4  212.68   12.10
   6  -3   4  233.58   17.40
   6  -3   4  215.38   10.60
  -7   3  -4    7.70    5.50
  -7   3  -4    9.70    4.40
  -7   3  -4    3.20    6.40
   7  -3   4   -0.60    5.60
   7  -3   4    3.50    4.00
   7  -3   4    3.60    7.80
   7  -3   4   -1.80    5.60
  -8   3  -4   -3.60    5.70
  -8   3  -4   16.20    7.90
   8  -3   4    5.00    6.50
   8  -3   4    4.50    9.40
   8  -3   4    5.40    7.00
   8  -3   4    8.30    8.50
  -9   3  -4   92.99   13.10
  -9   3  -4   83.49   11.30
   9  -3   4  107.39   12.40
   9  -3   4  106.39   12.00
   9  -3   4  106.19   16.10
   9  -3   4  124.29   13.70
 -10   3  -4   35.70   11.50
 -10   3  -4   32.60   10.10
  10  -3   4   36.10    9.20
  10  -3   4   40.90   11.10
   9   2  -4   68.19   11.30
   9   2  -4   41.30   10.30
  -9  -2   4   57.49   11.00
  -9  -2   4   50.39   10.40
  -9  -2   4   37.20   10.20
   8   2  -4    1.20    6.30
   8   2  -4    8.80   10.00
   8   2  -4    2.80    8.20
   8   2  -4   -0.40    5.20
   8   2  -4  -10.80    6.40
  -8  -2   4    0.50    6.90
  -8  -2   4    0.00    7.10
  -8  -2   4    7.10    6.90
   7   2  -4   -1.60    7.30
   7   2  -4   -8.80    7.70
   7   2  -4   -0.30    4.50
   7   2  -4    1.00    6.00
   7   2  -4    8.60    6.10
  -7  -2   4   -0.90    5.60
  -7  -2   4   -1.00    6.20
  -7  -2   4   -6.60    5.80
   6   2  -4  119.09    8.70
   6   2  -4  125.09   13.80
   6   2  -4  146.19   16.10
   6   2  -4  130.69    9.40
   6   2  -4  140.09    9.70
  -6  -2   4  128.69   10.70
  -6  -2   4  124.59   10.50
  -6  -2   4  114.09   10.20
   5   2  -4   48.40   10.10
   5   2  -4   45.30    6.70
   5   2  -4   48.70    7.00
   5   2  -4   40.30    5.30
   5   2  -4   34.90    8.30
  -5  -2   4   43.10    6.70
  -5  -2   4   41.30    6.40
  -5  -2   4   40.60    6.80
  -5  -2   4   50.19    4.60
   4   2  -4   14.10    3.70
   4   2  -4    6.40    3.30
   4   2  -4   13.70    6.60
   4   2  -4    8.60    4.60
   4   2  -4    5.60    4.00
   4   2  -4   10.50    1.80
  -4  -2   4   17.40    2.90
  -4  -2   4    7.50    4.50
  -4  -2   4    9.90    3.20
  -4  -2   4    9.10    4.40
  -4  -2   4    9.70    4.30
   3   2  -4  397.36    6.20
   3   2  -4  383.66   12.10
   3   2  -4  395.86   16.10
   3   2  -4  395.06   16.90
   3   2  -4  399.06   10.70
   3   2  -4  421.06   12.60
  -3  -2   4  382.06   11.20
  -3  -2   4  380.06   12.20
  -3  -2   4  403.06   11.70
  -3  -2   4  402.06   12.60
  -3  -2   4  407.06   10.60
  -3  -2   4  398.36    9.50
   2   2  -4  108.99    5.60
   2   2  -4  115.49    8.20
   2   2  -4  119.69    9.50
   2   2  -4  112.29    6.40
   2   2  -4  108.09    6.80
  -2  -2   4  116.49    3.60
  -2  -2   4  105.89    3.30
  -2  -2   4   97.39    6.00
  -2  -2   4  117.29    6.00
  -2  -2   4  109.29    6.00
  -2  -2   4  111.99    6.80
  -2  -2   4  101.79    5.80
   1   2  -4  306.07   11.90
   1   2  -4  317.97   11.90
   1   2  -4  301.17    9.60
   1   2  -4  292.57    8.90
   1   2  -4  310.67    8.20
   1   2  -4  291.77    8.00
  -1  -2   4  309.27    9.70
  -1  -2   4  300.47    7.60
  -1  -2   4  296.87    8.00
  -1  -2   4  297.67    6.80
  -1  -2   4  297.87    8.90
  -1  -2   4  308.07    8.90
   0   2  -4  778.12   19.50
   0   2  -4  801.52   15.70
   0   2  -4  769.02   12.60
   0   2  -4  777.62   16.30
   0   2  -4  768.82   14.20
   0   2  -4  788.82   17.20
   0   2  -4  781.02   14.50
   0  -2   4  775.92   13.80
   0  -2   4  778.52   11.80
   0  -2   4  760.12   13.60
   0  -2   4  775.62   16.70
   0  -2   4  768.22   15.20
   0  -2   4  765.12   16.70
   0  -2   4  772.02   15.00
  -1   2  -4  417.96    5.90
  -1   2  -4  434.76    7.50
  -1   2  -4  404.26    9.70
  -1   2  -4  427.36   11.00
  -1   2  -4  427.06   11.10
  -1   2  -4  400.96   10.30
   1  -2   4  417.76   10.80
   1  -2   4  419.56   10.30
   1  -2   4  415.76    9.90
   1  -2   4  416.66   13.40
   1  -2   4  420.86   10.90
  -2   2  -4  255.47    9.20
  -2   2  -4  279.57    9.00
  -2   2  -4  261.97    7.20
  -2   2  -4  253.57    7.80
  -2   2  -4  266.17    5.60
  -2   2  -4  257.57    8.30
  -2   2  -4  268.37    7.90
   2  -2   4  262.57    9.10
   2  -2   4  267.87    9.10
   2  -2   4  259.37    8.90
   2  -2   4  267.27   12.20
   2  -2   4  268.77    7.50
  -3   2  -4   26.40    4.20
  -3   2  -4   20.80    2.40
  -3   2  -4   20.10    1.80
  -3   2  -4   18.60    3.00
  -3   2  -4   24.60    3.30
  -3   2  -4   19.00    4.30
   3  -2   4    5.70    4.20
   3  -2   4   17.40    4.00
   3  -2   4   18.00    4.30
   3  -2   4   17.20    4.00
   3  -2   4   23.40    2.90
  -4   2  -4  176.08    7.50
  -4   2  -4  171.08    8.60
  -4   2  -4  163.58    8.90
  -4   2  -4  174.68    5.50
   4  -2   4  146.79   11.60
   4  -2   4  156.78    5.70
   4  -2   4  161.98    8.80
   4  -2   4  172.18    7.90
  -5   2  -4   34.00    3.80
  -5   2  -4   37.30    5.30
  -5   2  -4   29.10    4.90
   5  -2   4   40.90    5.20
   5  -2   4   44.20    8.80
   5  -2   4   39.90    3.90
   5  -2   4   31.40    4.90
  -6   2  -4  170.88    7.90
  -6   2  -4  150.88    9.30
  -6   2  -4  159.58   11.00
   6  -2   4  161.18   14.90
   6  -2   4  172.58   10.00
   6  -2   4  158.08    9.20
   6  -2   4  167.58    8.70
  -7   2  -4  123.79   10.00
  -7   2  -4  132.29    8.80
  -7   2  -4  138.89   11.60
   7  -2   4  108.99    9.90
   7  -2   4  123.29    8.40
   7  -2   4  131.49   10.80
   7  -2   4  133.39   14.70
  -8   2  -4   -2.00    4.00
  -8   2  -4    6.20    7.20
  -8   2  -4    6.20    6.10
   8  -2   4    4.00    7.40
   8  -2   4    8.60    6.40
   8  -2   4   -6.30    8.50
   8  -2   4    0.60    5.70
  -9   2  -4   14.40    8.80
  -9   2  -4   29.50    8.80
   9  -2   4   22.30    7.60
   9  -2   4   25.80   10.00
   9  -2   4   30.90    9.20
   9  -2   4   35.90    8.60
   9  -2   4   22.60   10.10
 -10   2  -4   28.30   11.00
 -10   2  -4   13.40    8.20
  10  -2   4    8.00    6.30
  10  -2   4   10.10    7.50
   9   1  -4    7.50    8.50
   9   1  -4   15.90    8.40
   9   1  -4    4.30    7.00
  -9  -1   4   21.80    8.90
  -9  -1   4   17.30    8.70
  -9  -1   4    5.20    8.40
   8   1  -4    7.30    5.80
   8   1  -4   10.40    9.70
   8   1  -4    7.90    5.40
   8   1  -4    8.80   10.00
   8   1  -4   11.00    6.20
  -8  -1   4   10.90    5.80
  -8  -1   4   14.20    7.10
  -8  -1   4    6.60    7.30
   7   1  -4   61.19    9.00
   7   1  -4   64.39    8.10
   7   1  -4   80.39   13.10
  -7  -1   4   72.49    9.40
  -7  -1   4   59.39    8.90
  -7  -1   4   59.59    9.10
   6   1  -4    5.50    5.40
   6   1  -4    3.20    5.20
   6   1  -4    1.80    4.40
  -6  -1   4   -0.30    3.50
  -6  -1   4   -1.30    4.90
  -6  -1   4    3.10    5.40
   5   1  -4   -0.10    4.70
   5   1  -4   -1.50    3.90
[truncated: 677,309 more chars]
