# Supplementary material for: Effects of Nitro-Substitution on the Spectroscopic and Self-Assembly Properties of BODIPY Dyes
Source: ACS Omega. 2025 Apr 7;10(15):14723–37. doi: 10.1021/acsomega.4c08799 (PMC12019473; doi:10.1021/acsomega.4c08799)
Supplement: Supplementary file 1 — ao4c08799_si_001.zip [file ao4c08799_si_001.zip › CIFs/Compound7b.cif]

data_Compound7b
# start Validation Reply Form
_vrf_PLAT029_Compound7b
;
PROBLEM: _diffrn_measured_fraction_theta_full value Low .      0.953 Why?  
RESPONSE: Small, poor crystal.
;
_vrf_PLAT340_Compound7b
;
PROBLEM: Low Bond Precision on  C-C Bonds ...............    0.02133 Ang.  
RESPONSE: Low resolution data, even at 100K with Cu radiation.
;
# end Validation Reply Form

 
_audit_creation_method            'SHELXL-2018/1'
_shelx_SHELXL_version_number      '2018/1'
_chemical_name_systematic         ?
_chemical_name_common             ?
_chemical_melting_point           ?
_chemical_formula_moiety    'C19 H17 B F2 N4 O4' 
_chemical_formula_sum       'C19 H17 B F2 N4 O4' 
_chemical_formula_weight          414.17

loop_
 _atom_type_symbol
 _atom_type_description
 _atom_type_scat_dispersion_real
 _atom_type_scat_dispersion_imag
 _atom_type_scat_source
 'C'  'C'   0.0181   0.0091
 'International Tables Vol C Tables 4.2.6.8 and 6.1.1.4'
 'H'  'H'   0.0000   0.0000
 'International Tables Vol C Tables 4.2.6.8 and 6.1.1.4'
 'B'  'B'   0.0090   0.0039
 'International Tables Vol C Tables 4.2.6.8 and 6.1.1.4'
 'F'  'F'   0.0727   0.0534
 'International Tables Vol C Tables 4.2.6.8 and 6.1.1.4'
 'N'  'N'   0.0311   0.0180
 'International Tables Vol C Tables 4.2.6.8 and 6.1.1.4'
 'O'  'O'   0.0492   0.0322
 'International Tables Vol C Tables 4.2.6.8 and 6.1.1.4'
 
_space_group_crystal_system       orthorhombic
_space_group_IT_number            18
_space_group_name_H-M_alt         'P 21 21 2'
_space_group_name_Hall            'P 2 2ab'
 
_shelx_space_group_comment
;
The symmetry employed for this shelxl refinement is uniquely defined
by the following loop, which should always be used as a source of
symmetry information in preference to the above space-group names.
They are only intended as comments.
;
 
loop_
 _space_group_symop_operation_xyz
 'x, y, z'
 '-x, -y, z'
 'x+1/2, -y+1/2, -z'
 '-x+1/2, y+1/2, -z'
 
_cell_length_a                    7.6123(11)
_cell_length_b                    18.102(3)
_cell_length_c                    27.001(3)
_cell_angle_alpha                 90
_cell_angle_beta                  90
_cell_angle_gamma                 90
_cell_volume                      3720.7(9)
_cell_formula_units_Z             6
_cell_measurement_temperature     100.0(5)
_cell_measurement_reflns_used       890
_cell_measurement_theta_min        3.27
_cell_measurement_theta_max       66.02
_exptl_crystal_description       'plate'
_exptl_crystal_colour            'orange'
_exptl_crystal_density_meas       ?
_exptl_crystal_density_method     ?
_exptl_crystal_density_diffrn     1.109          
_exptl_crystal_F_000              1284
_exptl_transmission_factor_min    ?
_exptl_transmission_factor_max    ?
_exptl_crystal_size_max           0.100
_exptl_crystal_size_mid           0.080
_exptl_crystal_size_min           0.020
_exptl_absorpt_coefficient_mu     0.752
_shelx_estimated_absorpt_T_min    0.929
_shelx_estimated_absorpt_T_max    0.985
_exptl_absorpt_correction_type    'multi-scan' 
_exptl_absorpt_correction_T_min   0.667
_exptl_absorpt_correction_T_max   0.985
_exptl_absorpt_process_details   'SADABS (Krause <i>et al.</i>, 2015)' 
_exptl_absorpt_special_details    ?
_diffrn_ambient_temperature       100.0(5)
_diffrn_radiation_wavelength      1.54184
_diffrn_radiation_type            CuK\a
_diffrn_radiation_source          'I\mS microfocus'
_diffrn_radiation_monochromator   'QUAZAR multilayer optics'
_diffrn_measurement_device_type  'Bruker Kappa APEX-II DUO'
_diffrn_measurement_method       '\f and \w scans'
_diffrn_detector_area_resol_mean  ?
_diffrn_reflns_number             16957
_diffrn_reflns_av_unetI/netI      0.2445
_diffrn_reflns_av_R_equivalents   0.1740
_diffrn_reflns_limit_h_min        -8
_diffrn_reflns_limit_h_max        8
_diffrn_reflns_limit_k_min        -20
_diffrn_reflns_limit_k_max        21
_diffrn_reflns_limit_l_min        -32
_diffrn_reflns_limit_l_max        32
_diffrn_reflns_theta_min          2.939
_diffrn_reflns_theta_max          66.712
_diffrn_reflns_theta_full         66.712
_diffrn_measured_fraction_theta_max   0.953
_diffrn_measured_fraction_theta_full  0.953
_diffrn_reflns_Laue_measured_fraction_max    0.953
_diffrn_reflns_Laue_measured_fraction_full   0.953
_diffrn_reflns_point_group_measured_fraction_max   0.959
_diffrn_reflns_point_group_measured_fraction_full  0.959
_reflns_number_total              6173
_reflns_number_gt                 2653
_reflns_threshold_expression      'I > 2\s(I)'
_reflns_Friedel_coverage          0.769
_reflns_Friedel_fraction_max      0.967
_reflns_Friedel_fraction_full     0.967
 
_reflns_special_details
;
 Reflections were merged by SHELXL according to the crystal
 class for the calculation of statistics and refinement.
 
 Structure factors included contributions from the .fab file.
 
 _reflns_Friedel_fraction is defined as the number of unique
 Friedel pairs measured divided by the number that would be
 possible theoretically, ignoring centric projections and
 systematic absences.
;
 
_computing_data_collection      'Bruker APEX3'
_computing_cell_refinement      'Bruker SAINT'
_computing_data_reduction       'Bruker SAINT'  
_computing_structure_solution   'SHELXT 2014/5 (Sheldrick, 2014)'
_computing_structure_refinement 'SHELXL-2018/1 (Sheldrick, 2018)'
_computing_molecular_graphics     ?
_computing_publication_material   ?
_refine_special_details
;
 Refined as a 2-component inversion twin.
;
_refine_ls_structure_factor_coef  Fsqd
_refine_ls_matrix_type            full
_refine_ls_weighting_scheme       calc
_refine_ls_weighting_details
'w=1/[\s^2^(Fo^2^)+(0.0915P)^2^] where P=(Fo^2^+2Fc^2^)/3'
_atom_sites_solution_primary      ?
_atom_sites_solution_secondary    ?
_atom_sites_solution_hydrogens    geom
_refine_ls_hydrogen_treatment     constr
_refine_ls_extinction_method      none
_refine_ls_extinction_coef        .
_refine_ls_abs_structure_details
;
 Refined as an inversion twin.
;
_refine_ls_abs_structure_Flack    0.4(6)
_chemical_absolute_configuration  ?
_refine_ls_number_reflns          6173
_refine_ls_number_parameters      409
_refine_ls_number_restraints      180
_refine_ls_R_factor_all           0.2018
_refine_ls_R_factor_gt            0.1066
_refine_ls_wR_factor_ref          0.3258
_refine_ls_wR_factor_gt           0.2560
_refine_ls_goodness_of_fit_ref    1.021
_refine_ls_restrained_S_all       1.017
_refine_ls_shift/su_max           0.000
_refine_ls_shift/su_mean          0.000
 
loop_
 _atom_site_label
 _atom_site_type_symbol
 _atom_site_fract_x
 _atom_site_fract_y
 _atom_site_fract_z
 _atom_site_U_iso_or_equiv
 _atom_site_adp_type
 _atom_site_occupancy
 _atom_site_site_symmetry_order  
 _atom_site_calc_flag
 _atom_site_refinement_flags_posn
 _atom_site_refinement_flags_adp
 _atom_site_refinement_flags_occupancy
 _atom_site_disorder_assembly
 _atom_site_disorder_group
F1 F 0.3709(10) 0.2055(5) 0.1855(2) 0.0324(18) Uani 1 1 d . . . . .
F2 F 0.6569(10) 0.2466(4) 0.1897(2) 0.0328(18) Uani 1 1 d . . . . .
O1 O 0.2790(18) 0.5065(6) 0.1324(3) 0.052(3) Uani 1 1 d . . . . .
O2 O 0.2340(16) 0.4918(6) 0.0526(4) 0.047(3) Uani 1 1 d . . . . .
O3 O 0.7806(19) -0.0495(7) 0.1355(4) 0.059(4) Uani 1 1 d . . . . .
O4 O 0.7852(14) -0.0440(6) 0.0550(3) 0.038(2) Uani 1 1 d . . . . .
N1 N 0.4730(15) 0.2926(6) 0.1241(3) 0.027(3) Uani 1 1 d . . . . .
N2 N 0.5764(15) 0.1614(7) 0.1254(4) 0.029(3) Uani 1 1 d . . . . .
N3 N 0.2892(18) 0.4704(6) 0.0947(4) 0.037(3) Uani 1 1 d . . . . .
N4 N 0.7604(17) -0.0163(6) 0.0960(4) 0.035(3) Uani 1 1 d . . . . .
C1 C 0.4108(17) 0.3612(7) 0.1378(4) 0.024(3) Uani 1 1 d . U . . .
C2 C 0.355(2) 0.3959(9) 0.0962(5) 0.041(3) Uani 1 1 d . U . . .
C3 C 0.3928(17) 0.3554(7) 0.0551(4) 0.024(3) Uani 1 1 d . U . . .
H3 H 0.372070 0.369499 0.021764 0.028 Uiso 1 1 calc R U . . .
C4 C 0.4679(18) 0.2889(8) 0.0713(4) 0.031(3) Uani 1 1 d . U . . .
C5 C 0.5089(17) 0.2227(8) 0.0459(4) 0.025(3) Uani 1 1 d . U . . .
C6 C 0.5719(17) 0.1627(8) 0.0720(4) 0.025(3) Uani 1 1 d . U . . .
C7 C 0.6400(19) 0.0973(8) 0.0552(5) 0.031(3) Uani 1 1 d . U . . .
H7 H 0.651528 0.082030 0.021720 0.037 Uiso 1 1 calc R U . . .
C8 C 0.6878(17) 0.0587(7) 0.0962(5) 0.027(3) Uani 1 1 d . U . . .
C9 C 0.6440(19) 0.0992(8) 0.1399(4) 0.031(3) Uani 1 1 d . U . . .
C10 C 0.4020(17) 0.3843(7) 0.1924(4) 0.026(3) Uani 1 1 d . U . . .
H10A H 0.478677 0.351431 0.212173 0.031 Uiso 1 1 calc R U . . .
H10B H 0.446585 0.435380 0.195827 0.031 Uiso 1 1 calc R U . . .
C11 C 0.222(2) 0.3805(9) 0.2117(5) 0.041(3) Uani 1 1 d . U . . .
H11A H 0.221898 0.395578 0.246579 0.062 Uiso 1 1 calc R U . . .
H11B H 0.146572 0.413672 0.192591 0.062 Uiso 1 1 calc R U . . .
H11C H 0.178647 0.329768 0.208929 0.062 Uiso 1 1 calc R U . . .
C12 C 0.674(2) 0.0783(10) 0.1931(5) 0.047(4) Uani 1 1 d . U . . .
H12A H 0.587074 0.104379 0.214153 0.057 Uiso 1 1 calc R U . . .
H12B H 0.654774 0.024578 0.197135 0.057 Uiso 1 1 calc R U . . .
C13 C 0.854(2) 0.0974(9) 0.2099(4) 0.039(3) Uani 1 1 d . U . . .
H13A H 0.868419 0.083100 0.244653 0.059 Uiso 1 1 calc R U . . .
H13B H 0.940191 0.071026 0.189536 0.059 Uiso 1 1 calc R U . . .
H13C H 0.872523 0.150789 0.206546 0.059 Uiso 1 1 calc R U . . .
C14 C 0.4982(16) 0.2222(7) -0.0084(4) 0.021(3) Uani 1 1 d . U . . .
C15 C 0.4266(15) 0.1609(6) -0.0335(4) 0.017(2) Uani 1 1 d . U . . .
H15 H 0.386695 0.118825 -0.015769 0.021 Uiso 1 1 calc R U . . .
C16 C 0.4155(18) 0.1634(8) -0.0854(4) 0.027(3) Uani 1 1 d . U . . .
H16 H 0.365658 0.122704 -0.102603 0.033 Uiso 1 1 calc R U . . .
C17 C 0.4739(19) 0.2222(8) -0.1115(4) 0.031(3) Uani 1 1 d . U . . .
H17 H 0.462393 0.222508 -0.146562 0.037 Uiso 1 1 calc R U . . .
C18 C 0.5501(17) 0.2820(8) -0.0880(4) 0.030(3) Uani 1 1 d . U . . .
H18 H 0.590005 0.322835 -0.106951 0.035 Uiso 1 1 calc R U . . .
C19 C 0.5689(18) 0.2829(8) -0.0368(4) 0.030(3) Uani 1 1 d . U . . .
H19 H 0.627250 0.322675 -0.020865 0.036 Uiso 1 1 calc R U . . .
B1 B 0.5165(18) 0.2273(8) 0.1582(5) 0.022(3) Uani 1 1 d . . . . .
F3 F 0.3619(15) 0.4765(7) 0.3130(3) 0.061(3) Uani 1 1 d . . . . .
O5 O 0.791(2) 0.2314(9) 0.3664(5) 0.078(5) Uani 1 1 d . . . . .
O6 O 0.774(2) 0.2308(8) 0.4455(4) 0.073(5) Uani 1 1 d . . . . .
N5 N 0.564(2) 0.4368(9) 0.3778(5) 0.059(5) Uani 1 1 d . . . . .
N6 N 0.756(2) 0.2595(10) 0.4060(6) 0.063(5) Uani 1 1 d . . . . .
C20 C 0.629(3) 0.3726(12) 0.3613(7) 0.059(5) Uani 1 1 d . U . . .
C21 C 0.669(3) 0.3303(12) 0.4040(7) 0.057(4) Uani 1 1 d . U . . .
C22 C 0.634(3) 0.3707(11) 0.4462(6) 0.055(5) Uani 1 1 d . U . . .
H22 H 0.659320 0.357208 0.479418 0.066 Uiso 1 1 calc R U . . .
C23 C 0.552(3) 0.4374(11) 0.4292(6) 0.051(5) Uani 1 1 d . U . . .
C24 C 0.500000 0.500000 0.4550(9) 0.055(7) Uani 1 2 d S TU P . .
C25 C 0.658(3) 0.3567(13) 0.3063(7) 0.063(5) Uani 1 1 d . U . . .
H25A H 0.615178 0.305996 0.299929 0.076 Uiso 1 1 calc R U . . .
H25B H 0.580989 0.390654 0.287527 0.076 Uiso 1 1 calc R U . . .
C26 C 0.829(3) 0.3621(15) 0.2854(8) 0.083(7) Uani 1 1 d . U . . .
H26A H 0.823389 0.350175 0.250037 0.124 Uiso 1 1 calc R U . . .
H26B H 0.873366 0.412514 0.289631 0.124 Uiso 1 1 calc R U . . .
H26C H 0.907776 0.327311 0.302113 0.124 Uiso 1 1 calc R U . . .
C27 C 0.500000 0.500000 0.5101(9) 0.053(6) Uani 1 2 d S TU P . .
C28 C 0.443(3) 0.4382(12) 0.5363(7) 0.056(5) Uani 1 1 d . U . . .
H28 H 0.407889 0.395178 0.518624 0.067 Uiso 1 1 calc R U . . .
C29 C 0.436(3) 0.4382(14) 0.5860(8) 0.073(6) Uani 1 1 d . U . . .
H29 H 0.388043 0.397251 0.603423 0.088 Uiso 1 1 calc R U . . .
C30 C 0.500000 0.500000 0.6118(8) 0.049(6) Uani 1 2 d S TU P . .
H30 H 0.500001 0.499998 0.646939 0.059 Uiso 1 2 calc R U P . .
B2 B 0.500000 0.500000 0.3415(10) 0.054(8) Uani 1 2 d S T P . .
 
loop_
 _atom_site_aniso_label
 _atom_site_aniso_U_11
 _atom_site_aniso_U_22
 _atom_site_aniso_U_33
 _atom_site_aniso_U_23
 _atom_site_aniso_U_13
 _atom_site_aniso_U_12
F1 0.040(5) 0.025(4) 0.033(3) 0.001(3) 0.003(3) 0.009(4)
F2 0.045(5) 0.024(4) 0.029(3) 0.001(3) -0.006(3) 0.008(4)
O1 0.098(10) 0.018(6) 0.041(5) -0.001(4) -0.011(5) 0.013(6)
O2 0.075(8) 0.020(6) 0.046(5) -0.001(4) -0.008(5) 0.021(6)
O3 0.101(11) 0.037(7) 0.040(5) 0.009(5) -0.008(6) 0.019(7)
O4 0.046(6) 0.032(6) 0.037(5) -0.001(4) 0.003(4) 0.012(5)
N1 0.042(7) 0.014(6) 0.026(4) -0.001(4) -0.007(4) 0.000(5)
N2 0.032(7) 0.026(7) 0.031(5) 0.000(4) -0.002(4) -0.001(6)
N3 0.070(9) 0.016(6) 0.027(5) 0.001(4) -0.005(5) 0.011(6)
N4 0.059(8) 0.007(6) 0.038(5) -0.007(4) -0.008(5) -0.004(6)
C1 0.025(5) 0.018(5) 0.029(4) -0.004(4) 0.001(4) 0.002(4)
C2 0.050(6) 0.034(6) 0.041(5) -0.003(5) -0.001(5) 0.005(5)
C3 0.031(5) 0.019(5) 0.021(4) 0.000(4) 0.001(4) 0.007(4)
C4 0.037(6) 0.029(6) 0.028(4) 0.005(4) -0.001(4) 0.004(5)
C5 0.034(5) 0.019(5) 0.023(4) -0.002(4) 0.004(4) 0.002(4)
C6 0.027(5) 0.019(5) 0.028(4) -0.001(4) 0.000(4) 0.002(5)
C7 0.038(6) 0.021(5) 0.034(4) -0.008(4) -0.001(4) 0.006(5)
C8 0.032(5) 0.013(5) 0.035(4) 0.000(4) -0.002(4) 0.011(4)
C9 0.040(6) 0.024(5) 0.028(4) 0.003(4) -0.005(4) 0.009(5)
C10 0.034(5) 0.019(5) 0.025(4) -0.001(4) -0.004(4) 0.005(5)
C11 0.046(8) 0.040(8) 0.037(5) 0.001(5) 0.002(5) 0.006(7)
C12 0.056(7) 0.043(7) 0.043(5) 0.002(5) 0.005(5) 0.004(5)
C13 0.048(8) 0.041(8) 0.030(5) 0.004(5) -0.008(5) 0.002(7)
C14 0.026(5) 0.012(5) 0.026(4) 0.002(4) 0.000(4) 0.003(4)
C15 0.022(5) 0.009(5) 0.021(4) -0.001(3) -0.001(3) -0.002(4)
C16 0.032(5) 0.021(5) 0.029(4) -0.004(4) -0.003(4) -0.003(5)
C17 0.041(6) 0.025(5) 0.027(4) 0.002(4) 0.001(4) -0.001(5)
C18 0.035(6) 0.024(5) 0.030(4) 0.004(4) -0.001(4) -0.005(5)
C19 0.032(5) 0.024(6) 0.034(4) -0.003(4) -0.001(4) -0.001(5)
B1 0.019(7) 0.017(8) 0.029(6) -0.005(5) 0.001(5) 0.009(6)
F3 0.074(7) 0.062(8) 0.048(5) 0.004(5) -0.003(5) 0.014(6)
O5 0.095(11) 0.083(12) 0.057(7) -0.003(7) 0.015(7) 0.044(10)
O6 0.116(12) 0.066(10) 0.037(6) 0.001(6) -0.003(6) 0.031(10)
N5 0.092(13) 0.055(11) 0.030(6) -0.002(6) -0.001(6) 0.042(10)
N6 0.058(10) 0.078(13) 0.052(8) -0.002(8) -0.002(7) 0.025(9)
C20 0.064(8) 0.058(7) 0.056(6) 0.000(5) 0.000(5) 0.006(6)
C21 0.061(7) 0.057(7) 0.054(6) 0.001(6) -0.005(5) 0.007(6)
C22 0.062(7) 0.052(7) 0.050(6) -0.004(5) 0.001(5) 0.004(6)
C23 0.054(7) 0.047(7) 0.050(6) -0.005(5) -0.004(5) 0.006(6)
C24 0.059(9) 0.052(9) 0.053(8) 0.000 0.000 0.002(6)
C25 0.070(8) 0.066(8) 0.054(6) -0.001(6) 0.000(5) 0.006(6)
C26 0.087(12) 0.092(13) 0.069(9) 0.002(9) 0.005(9) 0.020(10)
C27 0.060(8) 0.052(9) 0.046(7) 0.000 0.000 0.003(6)
C28 0.064(7) 0.052(7) 0.051(6) -0.004(5) -0.002(5) -0.001(6)
C29 0.079(9) 0.068(8) 0.072(8) -0.002(6) 0.003(6) -0.001(6)
C30 0.055(8) 0.048(8) 0.044(7) 0.000 0.000 -0.003(6)
B2 0.056(18) 0.06(2) 0.048(14) 0.000 0.000 0.004(18)
 
_geom_special_details
;
 All esds (except the esd in the dihedral angle between two l.s. planes)
 are estimated using the full covariance matrix.  The cell esds are taken
 into account individually in the estimation of esds in distances, angles
 and torsion angles; correlations between esds in cell parameters are only
 used when they are defined by crystal symmetry.  An approximate (isotropic)
 treatment of cell esds is used for estimating esds involving l.s. planes.
;
 
loop_
 _geom_bond_atom_site_label_1
 _geom_bond_atom_site_label_2
 _geom_bond_distance
 _geom_bond_site_symmetry_2
 _geom_bond_publ_flag
F1 B1 1.387(16) . ?
F2 B1 1.410(16) . ?
O1 N3 1.212(15) . ?
O2 N3 1.271(15) . ?
O3 N4 1.233(16) . ?
O4 N4 1.230(15) . ?
N1 C1 1.378(17) . ?
N1 C4 1.428(15) . ?
N1 B1 1.535(17) . ?
N2 C9 1.300(18) . ?
N2 C6 1.441(14) . ?
N2 B1 1.554(18) . ?
N3 C2 1.44(2) . ?
N4 C8 1.466(17) . ?
C1 C2 1.35(2) . ?
C1 C10 1.534(15) . ?
C2 C3 1.359(19) . ?
C3 C4 1.403(19) . ?
C3 H3 0.9500 . ?
C4 C5 1.42(2) . ?
C5 C6 1.380(19) . ?
C5 C14 1.466(15) . ?
C6 C7 1.371(19) . ?
C7 C8 1.357(19) . ?
C7 H7 0.9500 . ?
C8 C9 1.428(18) . ?
C9 C12 1.503(18) . ?
C10 C11 1.46(2) . ?
C10 H10A 0.9900 . ?
C10 H10B 0.9900 . ?
C11 H11A 0.9800 . ?
C11 H11B 0.9800 . ?
C11 H11C 0.9800 . ?
C12 C13 1.49(2) . ?
C12 H12A 0.9900 . ?
C12 H12B 0.9900 . ?
C13 H13A 0.9800 . ?
C13 H13B 0.9800 . ?
C13 H13C 0.9800 . ?
C14 C15 1.412(16) . ?
C14 C19 1.444(18) . ?
C15 C16 1.403(15) . ?
C15 H15 0.9500 . ?
C16 C17 1.353(19) . ?
C16 H16 0.9500 . ?
C17 C18 1.382(19) . ?
C17 H17 0.9500 . ?
C18 C19 1.388(17) . ?
C18 H18 0.9500 . ?
C19 H19 0.9500 . ?
F3 B2 1.371(19) . ?
O5 N6 1.21(2) . ?
O6 N6 1.19(2) . ?
N5 C20 1.34(2) . ?
N5 C23 1.39(2) . ?
N5 B2 1.58(2) . ?
N6 C21 1.44(3) . ?
C20 C21 1.42(3) . ?
C20 C25 1.53(3) . ?
C21 C22 1.38(3) . ?
C22 C23 1.44(3) . ?
C22 H22 0.9500 . ?
C23 C24 1.39(2) . ?
C24 C27 1.49(3) . ?
C25 C26 1.42(3) . ?
C25 H25A 0.9900 . ?
C25 H25B 0.9900 . ?
C26 H26A 0.9800 . ?
C26 H26B 0.9800 . ?
C26 H26C 0.9800 . ?
C27 C28 1.39(2) 2_665 ?
C27 C28 1.39(2) . ?
C28 C29 1.34(3) . ?
C28 H28 0.9500 . ?
C29 C30 1.41(3) . ?
C29 H29 0.9500 . ?
C30 H30 0.9500 . ?
 
loop_
 _geom_angle_atom_site_label_1
 _geom_angle_atom_site_label_2
 _geom_angle_atom_site_label_3
 _geom_angle
 _geom_angle_site_symmetry_1
 _geom_angle_site_symmetry_3
 _geom_angle_publ_flag
C1 N1 C4 107.5(11) . . ?
C1 N1 B1 127.5(10) . . ?
C4 N1 B1 124.6(11) . . ?
C9 N2 C6 108.9(11) . . ?
C9 N2 B1 127.6(10) . . ?
C6 N2 B1 123.4(11) . . ?
O1 N3 O2 124.4(12) . . ?
O1 N3 C2 120.3(11) . . ?
O2 N3 C2 115.1(11) . . ?
O4 N4 O3 124.1(12) . . ?
O4 N4 C8 115.9(11) . . ?
O3 N4 C8 119.7(11) . . ?
C2 C1 N1 107.7(11) . . ?
C2 C1 C10 131.1(13) . . ?
N1 C1 C10 121.1(11) . . ?
C1 C2 C3 111.1(14) . . ?
C1 C2 N3 124.5(13) . . ?
C3 C2 N3 123.8(13) . . ?
C2 C3 C4 107.2(11) . . ?
C2 C3 H3 126.4 . . ?
C4 C3 H3 126.4 . . ?
C3 C4 C5 131.7(11) . . ?
C3 C4 N1 106.3(12) . . ?
C5 C4 N1 121.3(12) . . ?
C6 C5 C4 119.5(10) . . ?
C6 C5 C14 121.8(11) . . ?
C4 C5 C14 118.5(12) . . ?
C7 C6 C5 129.8(11) . . ?
C7 C6 N2 107.9(12) . . ?
C5 C6 N2 122.2(12) . . ?
C8 C7 C6 106.1(11) . . ?
C8 C7 H7 127.0 . . ?
C6 C7 H7 127.0 . . ?
C7 C8 C9 110.2(11) . . ?
C7 C8 N4 125.1(11) . . ?
C9 C8 N4 124.4(11) . . ?
N2 C9 C8 106.8(10) . . ?
N2 C9 C12 124.4(13) . . ?
C8 C9 C12 128.8(13) . . ?
C11 C10 C1 111.8(11) . . ?
C11 C10 H10A 109.3 . . ?
C1 C10 H10A 109.3 . . ?
C11 C10 H10B 109.3 . . ?
C1 C10 H10B 109.3 . . ?
H10A C10 H10B 107.9 . . ?
C10 C11 H11A 109.5 . . ?
C10 C11 H11B 109.5 . . ?
H11A C11 H11B 109.5 . . ?
C10 C11 H11C 109.5 . . ?
H11A C11 H11C 109.5 . . ?
H11B C11 H11C 109.5 . . ?
C13 C12 C9 111.9(13) . . ?
C13 C12 H12A 109.2 . . ?
C9 C12 H12A 109.2 . . ?
C13 C12 H12B 109.2 . . ?
C9 C12 H12B 109.2 . . ?
H12A C12 H12B 107.9 . . ?
C12 C13 H13A 109.5 . . ?
C12 C13 H13B 109.5 . . ?
H13A C13 H13B 109.5 . . ?
C12 C13 H13C 109.5 . . ?
H13A C13 H13C 109.5 . . ?
H13B C13 H13C 109.5 . . ?
C15 C14 C19 119.0(10) . . ?
C15 C14 C5 120.4(11) . . ?
C19 C14 C5 120.5(12) . . ?
C16 C15 C14 118.6(11) . . ?
C16 C15 H15 120.7 . . ?
C14 C15 H15 120.7 . . ?
C17 C16 C15 121.7(12) . . ?
C17 C16 H16 119.1 . . ?
C15 C16 H16 119.1 . . ?
C16 C17 C18 120.9(11) . . ?
C16 C17 H17 119.5 . . ?
C18 C17 H17 119.5 . . ?
C17 C18 C19 120.7(12) . . ?
C17 C18 H18 119.7 . . ?
C19 C18 H18 119.7 . . ?
C18 C19 C14 118.8(12) . . ?
C18 C19 H19 120.6 . . ?
C14 C19 H19 120.6 . . ?
F1 B1 F2 110.9(9) . . ?
F1 B1 N1 111.4(11) . . ?
F2 B1 N1 109.4(11) . . ?
F1 B1 N2 108.7(11) . . ?
F2 B1 N2 108.2(10) . . ?
N1 B1 N2 108.2(10) . . ?
C20 N5 C23 111.2(16) . . ?
C20 N5 B2 122.3(14) . . ?
C23 N5 B2 126.3(16) . . ?
O6 N6 O5 125.3(18) . . ?
O6 N6 C21 118.2(16) . . ?
O5 N6 C21 116.2(16) . . ?
N5 C20 C21 106.1(16) . . ?
N5 C20 C25 122.6(18) . . ?
C21 C20 C25 131(2) . . ?
C22 C21 C20 110.1(18) . . ?
C22 C21 N6 121.9(17) . . ?
C20 C21 N6 127.5(18) . . ?
C21 C22 C23 105.4(16) . . ?
C21 C22 H22 127.3 . . ?
C23 C22 H22 127.3 . . ?
C24 C23 N5 121.8(19) . . ?
C24 C23 C22 130.6(17) . . ?
N5 C23 C22 106.5(16) . . ?
C23 C24 C23 120(2) 2_665 . ?
C23 C24 C27 120.2(12) 2_665 . ?
C23 C24 C27 120.2(12) . . ?
C26 C25 C20 120.4(19) . . ?
C26 C25 H25A 107.2 . . ?
C20 C25 H25A 107.2 . . ?
C26 C25 H25B 107.2 . . ?
C20 C25 H25B 107.2 . . ?
H25A C25 H25B 106.8 . . ?
C25 C26 H26A 109.5 . . ?
C25 C26 H26B 109.5 . . ?
H26A C26 H26B 109.5 . . ?
C25 C26 H26C 109.5 . . ?
H26A C26 H26C 109.5 . . ?
H26B C26 H26C 109.5 . . ?
C28 C27 C28 119(2) 2_665 . ?
C28 C27 C24 120.5(12) 2_665 . ?
C28 C27 C24 120.5(12) . . ?
C29 C28 C27 121(2) . . ?
C29 C28 H28 119.4 . . ?
C27 C28 H28 119.4 . . ?
C28 C29 C30 119(2) . . ?
C28 C29 H29 120.6 . . ?
C30 C29 H29 120.6 . . ?
C29 C30 C29 121(3) 2_665 . ?
C29 C30 H30 119.7 2_665 . ?
C29 C30 H30 119.7 . . ?
F3 B2 F3 112(2) . 2_665 ?
F3 B2 N5 111.0(9) . . ?
F3 B2 N5 109.7(8) 2_665 . ?
F3 B2 N5 109.7(8) . 2_665 ?
F3 B2 N5 111.0(9) 2_665 2_665 ?
N5 B2 N5 103.5(19) . 2_665 ?
 
loop_
 _geom_torsion_atom_site_label_1
 _geom_torsion_atom_site_label_2
 _geom_torsion_atom_site_label_3
 _geom_torsion_atom_site_label_4
 _geom_torsion
 _geom_torsion_site_symmetry_1
 _geom_torsion_site_symmetry_2
 _geom_torsion_site_symmetry_3
 _geom_torsion_site_symmetry_4
 _geom_torsion_publ_flag
C4 N1 C1 C2 5.1(16) . . . . ?
B1 N1 C1 C2 -167.0(13) . . . . ?
C4 N1 C1 C10 -178.8(12) . . . . ?
B1 N1 C1 C10 9(2) . . . . ?
N1 C1 C2 C3 -5.5(18) . . . . ?
C10 C1 C2 C3 179.0(14) . . . . ?
N1 C1 C2 N3 -176.7(14) . . . . ?
C10 C1 C2 N3 8(3) . . . . ?
O1 N3 C2 C1 -1(2) . . . . ?
O2 N3 C2 C1 -176.2(15) . . . . ?
O1 N3 C2 C3 -170.8(16) . . . . ?
O2 N3 C2 C3 14(2) . . . . ?
C1 C2 C3 C4 3.5(18) . . . . ?
N3 C2 C3 C4 174.8(14) . . . . ?
C2 C3 C4 C5 169.8(16) . . . . ?
C2 C3 C4 N1 -0.2(17) . . . . ?
C1 N1 C4 C3 -3.0(16) . . . . ?
B1 N1 C4 C3 169.4(12) . . . . ?
C1 N1 C4 C5 -174.3(12) . . . . ?
B1 N1 C4 C5 -2(2) . . . . ?
C3 C4 C5 C6 -175.3(14) . . . . ?
N1 C4 C5 C6 -7(2) . . . . ?
C3 C4 C5 C14 10(2) . . . . ?
N1 C4 C5 C14 179.0(12) . . . . ?
C4 C5 C6 C7 -171.0(15) . . . . ?
C14 C5 C6 C7 3(2) . . . . ?
C4 C5 C6 N2 8(2) . . . . ?
C14 C5 C6 N2 -177.5(13) . . . . ?
C9 N2 C6 C7 0.3(17) . . . . ?
B1 N2 C6 C7 177.6(12) . . . . ?
C9 N2 C6 C5 -179.0(13) . . . . ?
B1 N2 C6 C5 -2(2) . . . . ?
C5 C6 C7 C8 177.9(14) . . . . ?
N2 C6 C7 C8 -1.4(17) . . . . ?
C6 C7 C8 C9 1.9(17) . . . . ?
C6 C7 C8 N4 177.3(13) . . . . ?
O4 N4 C8 C7 3(2) . . . . ?
O3 N4 C8 C7 -171.7(15) . . . . ?
O4 N4 C8 C9 177.7(13) . . . . ?
O3 N4 C8 C9 3(2) . . . . ?
C6 N2 C9 C8 0.8(16) . . . . ?
B1 N2 C9 C8 -176.3(13) . . . . ?
C6 N2 C9 C12 178.6(14) . . . . ?
B1 N2 C9 C12 1(2) . . . . ?
C7 C8 C9 N2 -1.8(17) . . . . ?
N4 C8 C9 N2 -177.1(13) . . . . ?
C7 C8 C9 C12 -179.4(16) . . . . ?
N4 C8 C9 C12 5(2) . . . . ?
C2 C1 C10 C11 72(2) . . . . ?
N1 C1 C10 C11 -103.3(14) . . . . ?
N2 C9 C12 C13 -93.4(19) . . . . ?
C8 C9 C12 C13 84(2) . . . . ?
C6 C5 C14 C15 46.6(19) . . . . ?
C4 C5 C14 C15 -139.1(13) . . . . ?
C6 C5 C14 C19 -130.3(14) . . . . ?
C4 C5 C14 C19 44.1(19) . . . . ?
C19 C14 C15 C16 -4.4(18) . . . . ?
C5 C14 C15 C16 178.7(13) . . . . ?
C14 C15 C16 C17 1(2) . . . . ?
C15 C16 C17 C18 1(2) . . . . ?
C16 C17 C18 C19 0(2) . . . . ?
C17 C18 C19 C14 -4(2) . . . . ?
C15 C14 C19 C18 5.7(19) . . . . ?
C5 C14 C19 C18 -177.4(12) . . . . ?
C1 N1 B1 F1 58.8(17) . . . . ?
C4 N1 B1 F1 -112.0(14) . . . . ?
C1 N1 B1 F2 -64.2(16) . . . . ?
C4 N1 B1 F2 125.0(13) . . . . ?
C1 N1 B1 N2 178.2(12) . . . . ?
C4 N1 B1 N2 7.3(18) . . . . ?
C9 N2 B1 F1 -67.7(17) . . . . ?
C6 N2 B1 F1 115.5(13) . . . . ?
C9 N2 B1 F2 52.7(18) . . . . ?
C6 N2 B1 F2 -124.1(13) . . . . ?
C9 N2 B1 N1 171.2(13) . . . . ?
C6 N2 B1 N1 -5.6(18) . . . . ?
C23 N5 C20 C21 -3(3) . . . . ?
B2 N5 C20 C21 -179.3(15) . . . . ?
C23 N5 C20 C25 -179(2) . . . . ?
B2 N5 C20 C25 4(3) . . . . ?
N5 C20 C21 C22 -3(2) . . . . ?
C25 C20 C21 C22 174(2) . . . . ?
N5 C20 C21 N6 -174.3(19) . . . . ?
C25 C20 C21 N6 2(4) . . . . ?
O6 N6 C21 C22 11(3) . . . . ?
O5 N6 C21 C22 -175(2) . . . . ?
O6 N6 C21 C20 -178(2) . . . . ?
O5 N6 C21 C20 -4(3) . . . . ?
C20 C21 C22 C23 6(2) . . . . ?
N6 C21 C22 C23 178.6(18) . . . . ?
C20 N5 C23 C24 175.3(16) . . . . ?
B2 N5 C23 C24 -8(3) . . . . ?
C20 N5 C23 C22 6(3) . . . . ?
B2 N5 C23 C22 -177.0(15) . . . . ?
C21 C22 C23 C24 -175.1(19) . . . . ?
C21 C22 C23 N5 -8(2) . . . . ?
N5 C23 C24 C23 3.9(15) . . . 2_665 ?
C22 C23 C24 C23 170(3) . . . 2_665 ?
N5 C23 C24 C27 -176.1(15) . . . . ?
C22 C23 C24 C27 -10(3) . . . . ?
N5 C20 C25 C26 101(3) . . . . ?
C21 C20 C25 C26 -75(3) . . . . ?
C23 C24 C27 C28 -40.5(13) 2_665 . . 2_665 ?
C23 C24 C27 C28 139.5(13) . . . 2_665 ?
C23 C24 C27 C28 139.5(13) 2_665 . . . ?
C23 C24 C27 C28 -40.5(13) . . . . ?
C28 C27 C28 C29 2.5(17) 2_665 . . . ?
C24 C27 C28 C29 -177.5(17) . . . . ?
C27 C28 C29 C30 -5(3) . . . . ?
C28 C29 C30 C29 2.4(16) . . . 2_665 ?
C20 N5 B2 F3 63(2) . . . . ?
C23 N5 B2 F3 -114(2) . . . . ?
C20 N5 B2 F3 -61(2) . . . 2_665 ?
C23 N5 B2 F3 123(2) . . . 2_665 ?
C20 N5 B2 N5 -180(2) . . . 2_665 ?
C23 N5 B2 N5 4.0(15) . . . 2_665 ?
 
_refine_diff_density_max    0.317
_refine_diff_density_min   -0.390
_refine_diff_density_rms    0.077

_shelx_res_file
;
TITL Dungu14         New: P21212
    shelx.res
    created by SHELXL-2018/1 at 14:55:42 on 24-Oct-2022
CELL  1.54184   7.6123  18.1020  27.0010   90.000   90.000   90.000
ZERR     6.00   0.0011   0.0030   0.0030    0.000    0.000    0.000
LATT  -1
SYMM  - X, - Y,   Z
SYMM  1/2 + X, 1/2 - Y, - Z
SYMM  1/2 - X, 1/2 + Y, - Z
SFAC  C  H  B    F    N    O
UNIT  114 102 6 12 24 24
OMIT 0 0 1
MERG   2
FMAP   2
PLAN   10
ISOR 0.005 $C
TEMP -173
SIZE 0.02 0.08 0.10
ACTA
CONF
BOND   $H
TWIN
CONF
L.S. 20 0  129
ABIN
WGHT    0.091500
BASF   0.39546
FVAR       0.24381
MOLE    1
F1    4    0.370892    0.205543    0.185495    11.00000    0.03950    0.02510 =
         0.03257    0.00092    0.00308    0.00862
F2    4    0.656939    0.246617    0.189662    11.00000    0.04537    0.02432 =
         0.02869    0.00055   -0.00649    0.00792
O1    6    0.279000    0.506504    0.132383    11.00000    0.09795    0.01804 =
         0.04106   -0.00146   -0.01059    0.01310
O2    6    0.234030    0.491764    0.052650    11.00000    0.07514    0.01993 =
         0.04606   -0.00073   -0.00760    0.02075
O3    6    0.780585   -0.049549    0.135466    11.00000    0.10096    0.03724 =
         0.04011    0.00926   -0.00805    0.01901
O4    6    0.785193   -0.043959    0.054968    11.00000    0.04563    0.03240 =
         0.03738   -0.00077    0.00284    0.01245
N1    5    0.473041    0.292643    0.124142    11.00000    0.04164    0.01367 =
         0.02598   -0.00111   -0.00717    0.00040
N2    5    0.576361    0.161440    0.125379    11.00000    0.03218    0.02561 =
         0.03063    0.00019   -0.00180   -0.00128
N3    5    0.289201    0.470394    0.094713    11.00000    0.06999    0.01552 =
         0.02670    0.00087   -0.00525    0.01123
N4    5    0.760418   -0.016327    0.096007    11.00000    0.05936    0.00729 =
         0.03753   -0.00673   -0.00820   -0.00442
C1    1    0.410808    0.361202    0.137754    11.00000    0.02467    0.01803 =
         0.02851   -0.00403    0.00107    0.00161
C2    1    0.355136    0.395891    0.096179    11.00000    0.04961    0.03395 =
         0.04085   -0.00253   -0.00108    0.00474
C3    1    0.392765    0.355398    0.055148    11.00000    0.03115    0.01880 =
         0.02082    0.00031    0.00089    0.00653
AFIX  43
H3    2    0.372070    0.369499    0.021764    11.00000   -1.20000
AFIX   0
C4    1    0.467901    0.288867    0.071324    11.00000    0.03671    0.02883 =
         0.02786    0.00519   -0.00119    0.00413
C5    1    0.508936    0.222655    0.045859    11.00000    0.03378    0.01862 =
         0.02260   -0.00237    0.00402    0.00244
C6    1    0.571855    0.162747    0.072050    11.00000    0.02712    0.01946 =
         0.02755   -0.00138   -0.00035    0.00199
C7    1    0.640035    0.097275    0.055231    11.00000    0.03754    0.02097 =
         0.03418   -0.00793   -0.00139    0.00585
AFIX  43
H7    2    0.651528    0.082030    0.021720    11.00000   -1.20000
AFIX   0
C8    1    0.687772    0.058664    0.096164    11.00000    0.03242    0.01273 =
         0.03544   -0.00032   -0.00243    0.01116
C9    1    0.644002    0.099151    0.139865    11.00000    0.04026    0.02425 =
         0.02760    0.00303   -0.00507    0.00856
C10   1    0.401973    0.384267    0.192372    11.00000    0.03393    0.01938 =
         0.02530   -0.00120   -0.00382    0.00513
AFIX  23
H10A  2    0.478677    0.351431    0.212173    11.00000   -1.20000
H10B  2    0.446585    0.435380    0.195827    11.00000   -1.20000
AFIX   0
C11   1    0.222414    0.380510    0.211718    11.00000    0.04630    0.03954 =
         0.03741    0.00072    0.00181    0.00589
AFIX  33
H11A  2    0.221898    0.395578    0.246579    11.00000   -1.50000
H11B  2    0.146572    0.413672    0.192591    11.00000   -1.50000
H11C  2    0.178647    0.329768    0.208929    11.00000   -1.50000
AFIX   0
C12   1    0.673717    0.078350    0.193102    11.00000    0.05607    0.04312 =
         0.04319    0.00184    0.00533    0.00364
AFIX  23
H12A  2    0.587074    0.104379    0.214153    11.00000   -1.20000
H12B  2    0.654774    0.024578    0.197135    11.00000   -1.20000
AFIX   0
C13   1    0.854078    0.097443    0.209889    11.00000    0.04752    0.04113 =
         0.02950    0.00408   -0.00776    0.00183
AFIX  33
H13A  2    0.868419    0.083100    0.244653    11.00000   -1.50000
H13B  2    0.940191    0.071026    0.189536    11.00000   -1.50000
H13C  2    0.872523    0.150789    0.206546    11.00000   -1.50000
AFIX   0
C14   1    0.498213    0.222237   -0.008352    11.00000    0.02599    0.01175 =
         0.02618    0.00231    0.00046    0.00331
C15   1    0.426565    0.160900   -0.033541    11.00000    0.02201    0.00900 =
         0.02068   -0.00137   -0.00111   -0.00197
AFIX  43
H15   2    0.386695    0.118825   -0.015769    11.00000   -1.20000
AFIX   0
C16   1    0.415490    0.163404   -0.085398    11.00000    0.03189    0.02098 =
         0.02853   -0.00385   -0.00322   -0.00346
AFIX  43
H16   2    0.365658    0.122704   -0.102603    11.00000   -1.20000
AFIX   0
C17   1    0.473899    0.222238   -0.111528    11.00000    0.04057    0.02488 =
         0.02738    0.00220    0.00097   -0.00100
AFIX  43
H17   2    0.462393    0.222508   -0.146562    11.00000   -1.20000
AFIX   0
C18   1    0.550094    0.281970   -0.087958    11.00000    0.03474    0.02398 =
         0.02982    0.00355   -0.00082   -0.00523
AFIX  43
H18   2    0.590005    0.322835   -0.106951    11.00000   -1.20000
AFIX   0
C19   1    0.568901    0.282872   -0.036841    11.00000    0.03213    0.02444 =
         0.03433   -0.00292   -0.00142   -0.00137
AFIX  43
H19   2    0.627250    0.322675   -0.020865    11.00000   -1.20000
AFIX   0
B1    3    0.516456    0.227268    0.158213    11.00000    0.01944    0.01737 =
         0.02912   -0.00465    0.00102    0.00856
MOLE    2
F3    4    0.361917    0.476525    0.312997    11.00000    0.07356    0.06161 =
         0.04753    0.00370   -0.00319    0.01443
O5    6    0.791126    0.231411    0.366425    11.00000    0.09455    0.08349 =
         0.05699   -0.00259    0.01501    0.04414
O6    6    0.774070    0.230818    0.445479    11.00000    0.11560    0.06630 =
         0.03669    0.00141   -0.00297    0.03078
N5    5    0.563697    0.436809    0.377817    11.00000    0.09235    0.05512 =
         0.03028   -0.00235   -0.00130    0.04171
N6    5    0.755712    0.259491    0.405989    11.00000    0.05772    0.07807 =
         0.05232   -0.00215   -0.00212    0.02475
C20   1    0.628899    0.372560    0.361329    11.00000    0.06392    0.05768 =
         0.05578   -0.00021   -0.00019    0.00628
C21   1    0.668816    0.330288    0.404015    11.00000    0.06057    0.05706 =
         0.05397    0.00108   -0.00507    0.00675
C22   1    0.634139    0.370678    0.446162    11.00000    0.06236    0.05213 =
         0.05047   -0.00448    0.00124    0.00376
AFIX  43
H22   2    0.659320    0.357208    0.479418    11.00000   -1.20000
AFIX   0
C23   1    0.551892    0.437436    0.429183    11.00000    0.05421    0.04746 =
         0.05001   -0.00507   -0.00424    0.00593
C24   1    0.500000    0.500000    0.454989    10.50000    0.05852    0.05222 =
         0.05311    0.00000    0.00000    0.00160
C25   1    0.658115    0.356725    0.306345    11.00000    0.07029    0.06613 =
         0.05391   -0.00051    0.00004    0.00604
AFIX  23
H25A  2    0.615178    0.305996    0.299929    11.00000   -1.20000
H25B  2    0.580989    0.390654    0.287527    11.00000   -1.20000
AFIX   0
C26   1    0.828916    0.362098    0.285407    11.00000    0.08748    0.09153 =
         0.06935    0.00156    0.00463    0.01976
AFIX  33
H26A  2    0.823389    0.350175    0.250037    11.00000   -1.50000
H26B  2    0.873366    0.412514    0.289631    11.00000   -1.50000
H26C  2    0.907776    0.327311    0.302113    11.00000   -1.50000
AFIX   0
C27   1    0.500000    0.500000    0.510100    10.50000    0.05976    0.05238 =
         0.04609    0.00000    0.00000    0.00317
C28   1    0.442655    0.438162    0.536271    11.00000    0.06385    0.05199 =
         0.05145   -0.00374   -0.00169   -0.00089
AFIX  43
H28   2    0.407889    0.395178    0.518624    11.00000   -1.20000
AFIX   0
C29   1    0.435636    0.438219    0.586003    11.00000    0.07927    0.06818 =
         0.07176   -0.00156    0.00252   -0.00078
AFIX  43
H29   2    0.388043    0.397251    0.603423    11.00000   -1.20000
AFIX   0
C30   1    0.500000    0.500000    0.611755    10.50000    0.05495    0.04839 =
         0.04408    0.00000    0.00000   -0.00262
AFIX  43
H30   2    0.500001    0.499998    0.646939    10.50000   -1.20000
AFIX   0
B2    3    0.500000    0.500000    0.341524    10.50000    0.05637    0.05819 =
         0.04834    0.00000    0.00000    0.00398
HKLF    4


REM  Dungu14         New: P21212
REM R1 =  0.1066 for    2653 Fo > 4sig(Fo)  and  0.2018 for all    6173 data
REM    409 parameters refined using    180 restraints

END

WGHT      0.0915      0.0000

REM Highest difference peak  0.317,  deepest hole -0.390,  1-sigma level  0.077
Q1    1   0.5454  0.3192  0.1610  11.00000  0.05    0.32
Q2    1   0.4373  0.4703  0.1027  11.00000  0.05    0.30
Q3    1   0.3101  0.4283  0.2060  11.00000  0.05    0.30
Q4    1   0.1862  0.5595  0.1302  11.00000  0.05    0.29
Q5    1   0.1417  0.3080  0.2100  11.00000  0.05    0.29
Q6    1   0.7237  0.3307  0.0190  11.00000  0.05    0.28
Q7    1   0.7099 -0.0952  0.1286  11.00000  0.05    0.28
Q8    1   0.4950  0.3163 -0.0217  11.00000  0.05    0.28
Q9    1   0.2606  0.4678  0.5162  11.00000  0.05    0.28
Q10   1   0.6281 -0.0114  0.0939  11.00000  0.05    0.28
;
_shelx_res_checksum   48539

_shelx_hkl_file
;
   1   0   0   -1.60    2.10
   1   0   0    4.90    5.30
   2   0   0    8.40   11.00
  -2   0   0   12.70    8.90
   3   0   0    2.80    9.70
  -3   0   0  -10.40    9.60
   4   0   0   37.30   13.10
  -4   0   0    8.40   12.60
   5   0   0    6.80    8.60
   5   0   0    1.40   12.40
  -5   0   0   20.00   13.70
   6   0   0   11.60   10.90
   6   0   0   -9.00    5.70
  -6   0   0   -0.10    9.40
  -6   0   0    8.30    4.40
  -7   0   0   17.10   11.00
  -7  -1   0   -9.60   10.50
  -6  -1   0    8.40    9.30
  -6  -1   0    7.30    5.20
   6   1   0    7.00    9.90
  -5  -1   0   -2.00   12.90
   5   1   0    5.30   14.10
   5   1   0   -3.70    8.70
  -4  -1   0   22.30   13.90
   4   1   0   40.50   16.40
  -3  -1   0    6.90   10.00
   3   1   0   11.50   12.80
   2   1   0   59.69   16.40
   1   1   0   -4.70    6.00
   1   1   0   -2.80    3.00
   0   1   0    0.10    2.50
  -1   1   0   -1.40    5.10
  -2   1   0   43.60   12.70
   3  -1   0    6.40   10.10
  -3   1   0   13.50   10.30
   4  -1   0   20.50   13.90
  -4   1   0   -1.60   11.20
   5  -1   0   -1.00   12.60
   5  -1   0    6.70    8.60
  -5   1   0  -18.60   12.50
   6  -1   0    8.50    5.80
  -6   1   0   18.90    9.30
  -6   1   0    0.10    4.20
  -7   1   0   -4.70   10.20
  -7  -2   0   -0.90   10.40
   7   2   0    5.90   10.70
  -6  -2   0   25.20    7.40
  -6  -2   0   17.50   10.70
   6   2   0   31.20   11.40
  -5  -2   0    1.10   14.00
  -5  -2   0    0.60    5.50
   5   2   0  -25.40   13.60
   5   2   0    0.20    8.60
  -4  -2   0   36.40   14.40
   4   2   0   20.30   13.80
   3   2   0    4.80   10.20
   2   2   0  204.98   42.10
   1   2   0   42.20   10.90
   1   2   0   49.80   11.50
   0   2   0    5.00    5.30
  -1   2   0   49.10   10.30
  -1   2   0   29.90   10.10
  -2   2   0  289.47   59.99
   3  -2   0   23.30   13.30
  -3   2   0   -1.50   10.00
   4  -2   0   44.10   15.80
  -4   2   0   22.60   14.80
   5  -2   0   -2.80   13.20
   6  -2   0    1.40    7.80
  -6   2   0   11.10    9.60
  -6   2   0    9.40    4.10
  -7   2   0   -1.10   10.10
  -8  -3   0   12.10    9.60
  -7  -3   0   -0.50   11.00
   7   3   0   14.40   11.40
  -6  -3   0   25.70   11.20
   6   3   0   26.60   11.40
   6   3   0   18.90    7.70
  -5  -3   0   -4.60   14.90
   5   3   0   24.20    9.90
   5   3   0   -3.50   14.50
  -4  -3   0  320.27   74.09
   4   3   0  387.16   74.49
   3   3   0  122.49   28.50
   2   3   0   52.09   14.90
   2   3   0   49.70   12.00
   1   3   0  351.56   65.19
   1   3   0  278.37   65.29
   0   3   0    1.80    7.20
  -1   3   0  364.06   73.99
  -1   3   0  352.56   73.49
  -2   3   0   44.30   13.30
   3  -3   0  150.28   30.90
  -3   3   0  126.49   30.40
   4  -3   0  363.76   71.69
  -4   3   0  317.97   71.69
   5  -3   0   17.20   13.40
  -6   3   0   19.70    8.10
  -7   3   0   10.70   10.30
  -8  -4   0   -0.70    6.70
  -7  -4   0  -10.30   11.00
   7   4   0   13.70   12.10
  -6  -4   0   97.79   23.80
  -6  -4   0  127.49   26.80
   6   4   0  131.89   25.70
  -5  -4   0  213.38   51.99
   5   4   0  245.28   49.70
   4   4   0 1534.05  312.57
   4   4   0 1520.65  312.57
   3   4   0  235.28   49.99
   2   4   0   92.69   20.80
   2   4   0   87.39   19.90
   1   4   0  374.96   76.99
   1   4   0  371.76   76.59
   0   4   0  560.54  115.09
  -1   4   0  366.26   74.69
  -1   4   0  359.36   75.19
  -2   4   0  113.69   25.20
  -3   4   0  283.27   59.09
   5  -4   0  291.37   62.19
  -6   4   0   97.19   23.30
  -7   4   0   -8.30    9.50
  -8  -5   0    5.30    7.30
  -7  -5   0   20.40   11.40
   7   5   0   17.80   12.70
  -6  -5   0   -3.00   11.50
   6   5   0   11.90   11.00
  -5  -5   0   11.50   16.40
   5   5   0   39.00   10.60
   5   5   0    6.60    6.30
   4   5   0    6.60   12.80
   4   5   0   62.59   12.30
   3   5   0    4.90   10.30
   2   5   0   42.60   10.00
   2   5   0   15.40   10.10
   1   5   0   -8.20    8.90
   1   5   0    4.80    8.70
   0   5   0  -10.40    9.60
  -1   5   0    8.20    8.60
  -1   5   0    4.60   10.20
  -2   5   0   17.70   10.70
  -2   5   0   37.40   12.10
  -3   5   0   -2.50   12.30
   4  -5   0   34.10   14.20
  -4   5   0   27.40   16.30
   5  -5   0   25.60   15.40
  -6   5   0    3.40    7.00
  -8  -6   0    9.70    6.80
   8   6   0    8.80   10.90
  -7  -6   0   13.10    8.40
   7   6   0   18.60    9.70
  -6  -6   0  119.49   21.70
  -6  -6   0   66.49   17.10
  -5  -6   0    5.90   10.80
  -5  -6   0   19.40    6.10
  -5  -6   0   -5.80   13.90
   5   6   0   12.80   10.70
   5   6   0   11.60    5.70
   4   6   0   13.10    9.40
   3   6   0   12.60    9.70
   2   6   0   -2.30    7.40
   2   6   0   37.20    9.20
   1   6   0  396.16   83.69
   1   6   0  415.06   83.79
   0   6   0   18.30   11.10
  -1   6   0  470.75   82.49
  -1   6   0  339.37   81.79
  -2   6   0   45.10   13.50
  -2   6   0   16.60   13.80
  -3   6   0   17.50   12.70
   4  -6   0   15.10   16.00
  -5   6   0   27.30   10.50
  -8  -7   0   15.70    9.20
   8   7   0   19.10   11.40
   7   7   0   81.49   19.10
  -6  -7   0   17.20   13.20
   6   7   0   17.90   13.20
  -5  -7   0   42.40    9.80
  -5  -7   0   28.30   14.10
   5   7   0   33.90   13.80
   4   7   0    7.20    9.50
   2   7   0   -4.20    7.70
   2   7   0    4.40    8.50
   1   7   0  100.69   23.60
   0   7   0    3.00   10.30
  -1   7   0   88.09   21.80
  -2   7   0    1.40   11.70
  -2   7   0   11.10    9.70
  -3   7   0  346.67   72.39
   4  -7   0  -10.60   12.90
  -8  -8   0   18.60    6.90
  -7  -8   0    3.60   10.50
   7   8   0   15.60   12.30
  -6  -8   0    6.60   12.70
   6   8   0  -15.60   12.30
  -5  -8   0   61.49   13.70
  -5  -8   0   68.09   17.50
   5   8   0   44.10   17.40
   4   8   0  -16.70    9.90
   3   8   0   44.10   13.40
   2   8   0  115.09   26.90
   1   8   0  103.59   24.30
   0   8   0  221.78   47.50
  -1   8   0   93.19   23.30
  -3   8   0   10.60   12.50
   4  -8   0   12.00   14.30
  -8  -9   0   23.60    8.50
  -7  -9   0   71.29   19.70
   7   9   0   96.39   21.10
  -6  -9   0   13.00   12.80
   6   9   0    0.30   12.50
  -5  -9   0   43.70   10.20
  -5  -9   0   23.50   15.60
   5   9   0   42.20   15.50
  -4  -9   0    8.40    6.20
   4   9   0   14.80   11.60
   3   9   0  -10.00    9.60
   2   9   0   12.50   10.40
   1   9   0   21.30   11.90
   0   9   0   -6.20   11.00
  -1   9   0    4.00   10.10
   4  -9   0   -4.70   17.30
  -7 -10   0    3.00    6.10
   7  10   0    0.40    7.90
  -6 -10   0   42.00   16.00
   6  10   0   53.49   16.60
  -5 -10   0    2.50   12.70
   5  10   0    4.10   13.20
  -4 -10   0   23.90   12.40
   4  10   0   25.60   13.30
   3  10   0    7.80   10.80
   2  10   0   32.60   12.50
   1  10   0   37.10   14.60
   0  10   0   17.90   13.10
  -1  10   0   48.50   17.00
  -7 -11   0   48.30   10.80
   7  11   0   18.10   10.30
  -6 -11   0    3.40    6.20
  -6 -11   0    8.00   11.90
   6  11   0   -1.30    8.60
  -5 -11   0  110.29   22.20
   5  11   0   61.79   22.60
  -4 -11   0    4.00   13.10
   4  11   0    3.20   12.90
   3  11   0   87.29   22.10
   2  11   0  161.48   35.20
   1  11   0   46.20   17.70
   1  11   0   68.29   18.20
   0  11   0  -21.70   11.80
  -6 -12   0    0.00    8.90
   6  12   0   -0.40   11.80
  -5 -12   0  -12.10   15.70
   5  12   0   -4.00   13.40
   4  12   0   -1.40   13.20
   3  12   0   15.60   12.70
   2  12   0   11.00   11.60
   1  12   0   14.60   10.80
  -3  12   0    5.60    5.90
   5  13   0   21.40   14.30
   4  13   0   -5.70    9.20
   3  13   0   16.40   13.40
   2  13   0   20.20   12.80
   1  13   0   98.69   23.90
   0  13   0    3.30    6.80
  -1  13   0  126.29   27.10
  -2  13   0   41.00   10.60
  -3  13   0   21.00    7.70
   5  14   0   43.60   13.60
   4  14   0  117.99   28.30
   3  14   0   14.40    9.80
   2  14   0  262.47   55.59
   1  14   0  115.89   26.30
   1  14   0  100.29   23.60
  -2  14   0  255.47   53.09
   5  15   0   -2.40   11.50
   4  15   0  -10.90   12.20
   3  15   0   67.19   19.20
  -2 -15   0    4.80    5.00
   2  15   0   13.80   11.50
   5  16   0    9.90    7.50
  -2 -16   0   27.70    7.60
   3  18   1    0.70   11.10
  -1  16   1   11.90    7.90
   4  16   1   10.20    8.40
   5  16   1    1.90   10.00
  -2  15   1    0.10    6.70
  -1  15   1  122.49   26.90
   1  15   1   77.99   21.80
   4  15   1   10.80   12.80
   5  15   1    4.50   11.50
  -2  14   1   92.09   20.90
  -1  14   1   12.50    5.40
   0  14   1   28.80    9.00
   1  14   1   12.30    7.20
   1  14   1    5.10   11.90
   2  14   1   54.19   16.70
  -2 -14  -1   55.39   12.50
   3  14   1   16.20   13.90
   4  14   1   21.60   14.50
   5  14   1   -1.10   13.10
  -3  13   1   62.99   14.50
  -2  13   1   52.19   12.80
  -1  13   1  204.48   42.70
   0  13   1   -0.90    6.50
   1  13   1  218.78   46.20
   1  13   1  225.28   47.40
   2  13   1   60.89   18.00
   3  13   1   46.20   16.60
   4  13   1  -11.30   13.70
   5  13   1   30.20   12.00
  -3  12   1   10.60    6.40
   0  12   1    7.80   17.30
   0  12   1    7.60   13.40
   1  12   1   34.10   14.60
   1  12   1   10.20   11.10
   2  12   1   54.69   16.50
   3  12   1    2.50   12.10
  -3 -12  -1   12.60    5.70
   4  12   1   98.39   25.00
   5  12   1    3.80   13.50
   6  12   1   47.70   16.00
   7  12   1  -10.20   11.20
   0  11   1    2.80   12.10
   1  11   1  471.15   91.39
   1  11   1  412.16   90.89
   2  11   1   45.10   15.40
   2  11   1   34.30   13.50
   3  11   1   68.79   18.00
  -3 -11  -1   81.49   16.70
   4  11   1   40.90   15.80
   5  11   1   36.20   15.40
   6  11   1    8.50    9.10
   7  11   1   22.80    9.40
   3 -10  -1   -1.90   14.60
  -1  10   1   21.70   13.30
   0  10   1   18.20   11.90
   1  10   1    4.90   10.70
   2  10   1   12.10   10.30
   2  10   1   -3.90   10.10
   3  10   1  -10.20   10.60
   4  10   1   42.10   15.10
   5  10   1   13.00   13.50
  -5 -10  -1    3.00   12.10
   6  10   1  -12.50   12.40
  -6 -10  -1    9.10    8.10
  -6 -10  -1    4.10    4.60
   7  10   1    7.10    7.90
  -7 -10  -1    4.80    6.10
   4  -9  -1   28.50   16.50
  -3   9   1    2.40   10.90
  -2   9   1   18.80   13.40
  -1   9   1  127.39   29.70
   0   9   1   16.50   11.50
   1   9   1  112.99   26.60
   2   9   1   20.10   10.50
   3   9   1    9.90   10.20
   4   9   1   19.70   11.80
   5   9   1  109.29   22.10
  -5  -9  -1   68.09   18.40
  -5  -9  -1  116.89   22.00
   6   9   1   24.30   13.70
  -6  -9  -1   26.60    7.20
  -6  -9  -1   17.60   12.80
  -7  -9  -1  139.39   30.90
  -8  -9  -1    7.40    7.00
   4  -8  -1   -2.90   13.10
  -3   8   1   26.20   12.50
  -2   8   1   31.90   15.00
  -2   8   1   69.59   16.70
  -1   8   1   77.59   19.80
   0   8   1   28.50   12.60
   1   8   1   88.29   21.60
   2   8   1   55.39   15.50
   3   8   1   23.70   10.70
   4   8   1   14.40   10.90
   5   8   1   46.40    9.40
   5   8   1   17.50   14.10
  -5  -8  -1   33.30    9.30
  -5  -8  -1   26.40   13.40
   6   8   1   -1.60   12.30
  -6  -8  -1    1.90    8.30
   7   8   1   -8.20    8.00
  -7  -8  -1   -0.90    9.90
  -8  -8  -1   12.40    6.20
   4  -7  -1  105.99   27.00
  -3   7   1   62.59   18.00
  -2   7   1  370.66   76.89
  -2   7   1  370.96   77.49
  -1   7   1  487.45  100.79
   0   7   1 2176.18  444.36
   1   7   1  482.85   99.59
   2   7   1  343.67   71.39
   4   7   1   83.69   19.80
   5   7   1   94.79   20.90
   5   7   1   72.89   17.60
  -5  -7  -1   93.29   20.30
  -5  -7  -1   77.19   18.00
   6   7   1   32.90   14.10
  -6  -7  -1   21.30   13.30
   7   7   1   14.30    9.40
  -7  -7  -1   26.40   11.30
  -8  -7  -1  -14.20    8.10
  -6   6   1  249.48   52.59
  -5   6   1   -0.80    8.90
  -4   6   1    3.30   11.70
   4  -6  -1   16.80   13.10
  -3   6   1   37.40   15.90
  -2   6   1   64.99   16.50
  -2   6   1   49.70   16.10
  -1   6   1  462.95   84.49
  -1   6   1  364.46   84.19
   0   6   1  171.58   37.10
   1   6   1  431.96   96.59
   1   6   1  520.95   97.09
   2   6   1   34.20   11.90
   2   6   1   62.79   13.30
   4   6   1   18.90    9.90
   5   6   1   10.10    5.50
   5   6   1   16.90   10.70
  -5  -6  -1    7.80   11.10
  -5  -6  -1   11.90    4.60
  -5  -6  -1    0.00   15.30
   7   6   1   33.70   13.10
  -7  -6  -1   22.40    9.70
  -8  -6  -1   24.30    8.20
  -6   5   1   17.30   10.30
   5  -5  -1   53.09   21.30
  -4   5   1   80.09   29.00
   4  -5  -1  150.68   28.50
  -3   5   1  112.69   28.20
   3  -5  -1  118.89   27.00
  -2   5   1  898.11  180.88
  -2   5   1  866.81  180.68
  -1   5   1    2.20   11.70
  -1   5   1   11.20    9.90
   0   5   1   -2.00    9.30
   1   5   1    4.10    8.40
   1   5   1    6.40    8.60
   2   5   1  808.12  165.88
   2   5   1  813.22  165.78
   3   5   1   77.29   19.20
   4   5   1   93.89   21.10
   5   5   1   41.00   13.20
   5   5   1   44.70   11.90
  -5  -5  -1   29.20   18.20
   6   5   1   14.00    7.50
   6   5   1   25.40   12.20
  -6  -5  -1   23.50   12.20
  -6  -5  -1   19.30    7.40
   7   5   1   13.20   12.20
  -7  -5  -1    9.50   11.20
  -8  -5  -1    8.40    7.30
  -7   4   1   17.80   10.70
  -6   4   1   67.49   17.10
   5  -4  -1   34.30   16.10
  -4   4   1  761.72  148.49
   4  -4  -1  682.63  148.49
  -3   4   1   46.90   16.70
   3  -4  -1   73.59   17.60
  -2   4   1   50.29   16.10
  -2   4   1   63.79   15.70
  -1   4   1   14.10   11.60
  -1   4   1   16.50    9.60
   0   4   1   68.59   16.90
   1   4   1   21.60    9.10
   1   4   1    9.40    6.60
   2   4   1   49.90   14.60
   2   4   1   54.19   13.10
   3   4   1   57.19   15.70
   4   4   1  971.00  188.38
   4   4   1  860.51  188.58
   5   4   1  100.69   18.30
  -5  -4  -1    2.70   21.40
   6   4   1   94.79   19.10
  -6  -4  -1   67.59   19.40
  -6  -4  -1   96.69   18.90
   7   4   1    6.20   12.20
  -7  -4  -1   21.10   11.80
  -7  -4  -1   32.70    8.40
  -7   3   1    8.50    7.60
  -6   3   1   -2.20    9.60
   5  -3  -1   38.90   18.90
  -4   3   1   38.70   15.20
   4  -3  -1   35.70   14.20
  -3   3   1  160.78   37.10
   3  -3  -1  182.68   37.40
  -2   3   1   20.30   13.50
  -2   3   1   30.50   10.20
  -1   3   1   34.20   11.90
  -1   3   1   41.30   11.20
   0   3   1   45.30   12.20
   1   3   1   50.09   12.00
   1   3   1   40.60   11.10
   2   3   1   13.80    5.50
   2   3   1   44.20    8.00
   2   3   1   23.30   10.70
   3   3   1  196.08   42.40
   4   3   1   33.50   15.00
   5   3   1   84.59   16.90
   5   3   1   22.40   20.00
  -5  -3  -1   64.99   23.40
   6   3   1   -3.50    4.00
   6   3   1    9.40    9.80
  -6  -3  -1    9.10   10.00
  -6  -3  -1    7.20    5.40
   7   3   1    6.10   11.50
  -7  -3  -1    4.00   10.60
  -7   2   1   22.30    8.90
  -6   2   1   12.50    9.80
  -5   2   1   56.29   18.40
   5  -2  -1   57.99   16.10
   5  -2  -1   71.29   19.90
  -4   2   1   53.79   19.50
   4  -2  -1   73.19   20.20
  -3   2   1  291.87   60.09
   3  -2  -1  283.17   60.09
  -2   2   1 9999.00 1991.40
   2  -2  -1 9537.75 1991.50
  -1   2   1  674.43  138.99
  -1   2   1  685.63  138.99
   0   2   1  284.87   57.49
   0   2   1  275.87   57.59
   1   2   1  619.04  127.49
   1   2   1  628.94  127.49
   2   2   1 9467.95 1845.12
   2   2   1 8638.34 1844.92
   3   2   1  308.17   64.59
   4   2   1   65.59   18.10
  -4  -2  -1   30.40   15.90
   5   2   1   47.10   19.40
   5   2   1   46.40   15.10
  -5  -2  -1   42.10   19.00
  -5  -2  -1   80.49   14.00
   6   2   1   37.50    8.50
   6   2   1   20.40   11.10
  -6  -2  -1   16.70   10.90
  -6  -2  -1   29.40    8.00
  -7  -2  -1    4.90   10.90
  -7   1   1   15.40    8.40
  -6   1   1   13.00    9.80
   6  -1  -1   -0.90   11.50
  -5   1   1   -3.10   13.00
   5  -1  -1   20.90    9.60
   5  -1  -1   17.30   16.40
  -4   1   1   19.80   14.20
   4  -1  -1   57.09   16.80
  -3   1   1   10.20   11.00
   3  -1  -1    6.90   12.00
  -2   1   1   18.90   10.90
   2  -1  -1   34.30   11.00
  -1   1   1   12.70    6.50
  -1   1   1    2.00    4.50
   1  -1  -1   11.30    7.60
   0   1   1   11.70    4.10
   0   1   1   17.60    4.30
   1   1   1    4.10    4.20
   1   1   1    4.30    5.30
   2   1   1   32.00    9.80
   2   1   1   23.40    6.30
   3   1   1   -4.20   11.60
  -3  -1  -1    2.90    9.70
   4   1   1   25.30   12.60
  -4  -1  -1   -2.80   11.60
   5   1   1    9.30   14.10
   5   1   1   36.00   11.10
  -5  -1  -1   -0.70   15.90
   6   1   1   11.90    6.80
   6   1   1   28.40   10.20
  -6  -1  -1   22.40    9.90
  -6  -1  -1   14.20    6.10
  -7  -1  -1   16.30   11.50
  -7   0   1   54.29   15.60
  -6   0   1    5.60    9.90
  -6   0   1   25.30    5.90
   6   0  -1   14.70   11.10
  -5   0   1   31.40   18.10
   5   0  -1   67.39   18.10
  -4   0   1   13.60   12.60
   4   0  -1   13.70   12.30
  -3   0   1  301.77   64.39
   3   0  -1  316.87   64.79
  -2   0   1   -3.90   11.00
   2   0  -1    8.60    9.10
  -1   0   1 2445.86  493.15
   1   0  -1 2391.16  493.15
   0   0   1    3.80    0.90
   0   0  -1    0.40    0.70
   0   0  -1    0.40    1.00
   0   0  -1   -0.70    1.20
   2   0   1   -5.10   10.60
  -2   0  -1   -1.60    7.10
   3   0   1  315.97   64.99
  -3   0  -1  305.87   64.49
   4   0   1    4.90   10.90
  -4   0  -1  -11.70   10.40
   5   0   1   71.19   22.70
   6   0   1   13.20    6.20
  -6   0  -1    5.90    5.00
  -6   0  -1   14.40    9.60
  -7   0  -1   22.90   11.40
  -7  -1   1  -12.90   10.50
   7   1  -1    9.20   11.30
  -6  -1   1   25.40   10.70
  -5  -1   1   15.50   15.30
   5   1  -1   29.70   17.90
  -4  -1   1   11.50   15.00
   4   1  -1   73.59   17.70
  -3  -1   1    7.30   10.70
   3   1  -1   10.00   10.80
   2   1  -1   24.60   10.70
   1   1  -1    3.00    7.30
   0   1  -1   20.80    5.90
  -1   1  -1    0.10    5.00
  -2   1  -1   30.40   11.30
   3  -1   1   23.20   12.70
  -3   1  -1  -10.60    8.70
   4  -1   1   36.50   13.10
  -4   1  -1   18.80   14.30
   5  -1   1   41.80   18.70
   6  -1   1   28.10    7.10
  -6   1  -1    6.70    6.30
  -6   1  -1   30.10   10.40
  -7   1  -1   13.50   10.50
  -7  -2   1   17.30    6.80
  -7  -2   1   15.90    8.60
   7   2  -1    8.80   11.50
  -6  -2   1    4.60    9.70
   6   2  -1    8.00   10.60
  -5  -2   1   69.39   18.80
  -5  -2   1   77.79   23.00
   5   2  -1   93.29   23.50
  -4  -2   1   24.10   15.20
   4   2  -1   57.19   18.60
   3   2  -1  283.87   59.49
   2   2  -1 9352.06 1906.61
   1   2  -1  548.85  114.79
   1   2  -1  575.84  114.99
   0   2  -1  292.17   55.39
   0   2  -1  263.77   54.79
   0   2  -1  253.17   55.39
  -1   2  -1  580.64  118.69
  -2   2  -1 9902.71 2018.70
  -3   2  -1  296.07   61.49
   4  -2   1   44.70   14.00
  -4   2  -1   25.90   12.40
   5  -2   1   55.29   18.10
   6  -2   1   20.30    6.70
  -6   2  -1   18.30    9.90
  -6   2  -1   11.40    5.70
  -7   2  -1   24.30   11.40
  -8  -3   1    8.70    7.00
  -7  -3   1   16.40   11.60
  -7  -3   1   11.80    7.50
   7   3  -1   38.30   12.30
  -6  -3   1  -10.00   10.90
   6   3  -1    5.30   10.60
  -5  -3   1   33.20   19.80
   5   3  -1   79.69   16.10
   5   3  -1   31.50   19.20
  -4  -3   1   32.30   15.80
   4   3  -1   56.29   16.80
   3   3  -1  192.58   41.90
   2   3  -1   23.60    9.90
   1   3  -1   26.40    9.00
   1   3  -1   32.70    9.80
   0   3  -1   51.59   13.10
   0   3  -1   45.30   13.30
  -1   3  -1   54.49   13.90
  -1   3  -1   44.50   12.60
  -2   3  -1   18.00   10.40
  -3   3  -1  185.88   40.10
   4  -3   1   21.10   14.10
  -4   3  -1   52.99   13.90
   5  -3   1   68.19   22.50
  -6   3  -1    5.70    9.20
  -7   3  -1    0.00   10.00
  -8  -4   1    5.50    6.90
   8   4  -1    0.50   18.20
  -7  -4   1   -6.90   10.60
   7   4  -1   23.90   12.10
  -6  -4   1   50.89   14.50
   6   4  -1   64.69   16.10
  -5  -4   1   -3.20   15.20
   5   4  -1   11.40   16.00
   4   4  -1  496.35   98.79
   4   4  -1  457.85   99.59
   3   4  -1   36.70   14.50
   2   4  -1   32.80   12.00
   1   4  -1    8.40    8.10
   1   4  -1   21.40    9.80
   0   4  -1   81.99   19.80
  -1   4  -1   23.00   11.30
  -1   4  -1   12.90    7.60
  -2   4  -1   54.59   14.30
  -3   4  -1   37.00   12.20
   4  -4   1  744.43  153.28
   5  -4   1   27.40   15.30
  -6   4  -1   37.40   12.50
  -7   4  -1   23.20   10.90
  -8  -5   1    5.30    9.20
   8   5  -1   -3.90    7.40
  -7  -5   1   -9.20   10.10
   7   5  -1   14.40   12.20
  -6  -5   1    6.70   12.20
   6   5  -1   16.00   11.40
  -5  -5   1   39.90   18.00
   5   5  -1   39.60   12.40
   5   5  -1   31.00    9.00
   4   5  -1  114.99   21.10
   4   5  -1   52.59   20.80
   3   5  -1  102.59   24.60
   2   5  -1  849.61  163.18
   2   5  -1  744.83  163.18
   1   5  -1    0.40    9.80
   1   5  -1   -9.90    8.50
   0   5  -1   -1.10   10.00
  -1   5  -1  -14.80   10.90
  -1   5  -1    3.90    7.70
  -2   5  -1  870.81  178.18
  -3   5  -1  106.29   23.90
   4  -5   1   79.69   22.40
   5  -5   1   44.40   17.80
  -5   5  -1   43.60   15.50
  -6   5  -1   14.90   10.20
  -8  -6   1   30.00    7.90
   8   6  -1   -7.10   11.00
  -7  -6   1   55.79   13.50
  -7  -6   1   63.99   15.40
   6   6  -1  139.59   30.20
  -5  -6   1   18.40   16.80
  -5  -6   1   -9.90   10.80
  -5  -6   1   13.10    5.70
   5   6  -1    7.60   10.50
   4   6  -1   14.70    9.30
   3   6  -1    4.00   10.10
   2   6  -1   14.00   10.70
   2   6  -1   63.69   12.20
   1   6  -1  347.77   73.39
   1   6  -1  360.36   73.69
   0   6  -1  226.08   48.20
  -1   6  -1  320.97   66.89
  -2   6  -1   36.80   12.90
  -3   6  -1   32.40   13.10
   4  -6   1    1.10   13.40
  -5   6  -1    1.60    8.80
  -8  -7   1    9.10    6.20
   8   7  -1    2.60    7.70
  -7  -7   1   28.50   13.90
   7   7  -1   64.59   15.90
  -6  -7   1    4.80   13.90
  -6  -7   1   27.00    8.30
   6   7  -1   29.80   13.70
  -5  -7   1   75.89   15.70
  -5  -7   1   49.00   18.60
   5   7  -1   79.29   18.80
   4   7  -1  102.69   23.60
   2   7  -1  320.57   68.59
   2   7  -1  339.07   68.59
   1   7  -1  497.55  106.59
   1   7  -1  535.15  106.49
   0   7  -1 2193.28  447.86
  -1   7  -1  522.95  108.09
  -2   7  -1  314.77   65.29
  -3   7  -1  101.29   23.80
   4  -7   1  161.78   39.80
  -8  -8   1   23.20    7.70
  -7  -8   1   13.80   10.80
   7   8  -1   10.00   12.20
  -6  -8   1   -2.10   13.00
   6   8  -1  -10.70   12.40
  -5  -8   1   28.80   14.50
   5   8  -1   43.30   12.20
   4   8  -1  -10.50   10.00
   3   8  -1   37.00   12.20
   1   8  -1  126.79   29.40
   0   8  -1   84.69   21.90
  -1   8  -1  110.89   27.10
   4  -8   1    0.90   18.10
  -8  -9   1    0.00    6.90
  -7  -9   1   99.99   18.00
   7   9  -1   43.60   15.70
  -6  -9   1   17.20   13.70
   6   9  -1   18.50   13.30
  -5  -9   1  126.19   23.50
  -5  -9   1   82.49   19.90
   5   9  -1   93.79   23.70
  -4  -9   1   22.20    8.30
   4   9  -1   39.60   13.30
   3   9  -1   12.10   10.60
   1   9  -1  122.39   29.10
   0   9  -1    8.70   12.40
   4  -9   1   44.20   19.20
  -7 -10   1   -4.10    6.30
   7  10  -1    0.80    7.90
  -6 -10   1   20.60   13.80
   6  10  -1   30.50   14.00
  -5 -10   1    8.60   13.30
   5  10  -1   28.70   14.10
  -4 -10   1   23.10   14.60
   4  10  -1   56.99   15.10
   3  10  -1    8.60   10.80
   2  10  -1   24.40   13.40
   0  10  -1    6.30   10.80
  -7 -11   1   28.80   10.00
   7  11  -1   25.00    9.90
  -6 -11   1    6.90    9.00
   6  11  -1   12.90    9.50
  -5 -11   1   35.50   15.10
   5  11  -1   22.80   14.80
  -4 -11   1   40.80   14.30
   4  11  -1   33.30   15.30
   3  11  -1  108.99   25.80
   2  11  -1   31.90   12.90
   1  11  -1  417.96   86.49
  -7 -12   1   -2.20    8.20
  -6 -12   1   36.30   13.60
  -5 -12   1   19.20   12.40
   5  12  -1   -8.10   13.70
  -4 -12   1   92.59   21.00
   4  12  -1   71.39   22.20
  -3 -12   1   21.30   15.00
   3  12  -1    7.50   12.30
   2  12  -1   61.19   17.50
   1  12  -1    4.40    9.90
  -3  12  -1   14.70    6.80
   6  13  -1    8.90    8.90
  -5 -13   1   32.50   14.60
   5  13  -1   13.40   14.20
  -4 -13   1   -4.00   16.70
   4  13  -1   20.50   13.80
   3  13  -1   46.40   15.90
   2  13  -1   34.20   14.30
   0  13  -1   -1.00    6.30
  -1  13  -1  141.99   29.80
  -2  13  -1   55.99   13.50
   6  14  -1    2.20    7.70
   5  14  -1   13.80   10.20
   4  14  -1   46.90   14.40
   3  14  -1   -1.50   13.00
   2  14  -1   56.19   16.90
   1  14  -1   17.30    7.70
  -2  14  -1   63.59   15.00
   5  15  -1    6.40    8.80
   4  15  -1   -2.70    9.10
   3  15  -1   18.60   12.80
   2  15  -1    5.40   10.90
  -2  15  -1   11.80    7.50
   5  16  -1    9.40    7.60
   4  16  -1    3.70    7.90
   3  16  -1   -5.80   10.80
  -3  20   2    1.40    4.10
   3  18   2   13.70    8.70
   2  17   2   10.50   12.60
  -1  16   2   13.20    7.80
   1  16   2   20.20   14.80
  -3  15   2   14.70    7.10
  -2  15   2    5.10    6.70
   0  15   2   84.39   19.00
   1  15   2   41.20    9.90
   1  15   2   12.50   14.70
   3  15   2    3.90   11.60
   4  15   2   -8.50    8.60
   5  15   2   -1.20    8.00
  -3  14   2   19.60    7.50
  -2  14   2   37.50   10.30
  -1  14   2   -3.90    6.30
   0  14   2   93.99   20.70
   1  14   2    5.10    6.90
   1  14   2    4.20   12.70
   2  14   2   21.40   14.00
  -2 -14  -2   43.20    9.50
   3  14   2  -12.50   12.50
   4  14   2   16.40   14.20
   5  14   2   -0.60   12.90
   6  14   2    5.20    7.60
  -3  13   2  187.78   39.40
  -2  13   2   48.30   12.00
  -1  13   2   81.79   18.70
   0  13   2  -11.80   13.50
   0  13   2   -2.80    6.10
   0  13   2   34.30   14.60
   1  13   2  155.48   33.60
   1  13   2  133.59   28.90
   1  13   2  126.89   31.30
   2  13   2   46.10   12.00
   2  13   2   47.90   15.50
  -2 -13  -2   44.50   10.80
   3  13   2  220.38   47.40
  -3 -13  -2  219.88   45.60
   4  13   2   -0.70   13.80
   5  13   2   36.10   12.60
   6  13   2   12.10   12.20
  -3  12   2   83.89   18.40
  -2  12   2   72.59   18.80
   0  12   2    2.00   12.80
   0  12   2   -2.00   10.80
   1  12   2   -6.70   12.40
   1  12   2    6.10   10.40
   2  12   2   49.30   20.20
   2  12   2   78.19   18.90
   3  12   2  103.19   23.20
  -3 -12  -2   85.49   19.60
   4  12   2   44.90   16.40
   5  12   2    6.70   13.60
   6  12   2   33.80   14.30
   0  11   2    1.60   11.10
   0  11   2   -2.50   10.00
   1  11   2   51.99   16.70
   1  11   2   59.09   17.60
   2  11   2  147.39   32.90
   2  11   2  152.78   34.30
   3  11   2   69.79   19.60
  -3 -11  -2   74.89   16.20
   4  11   2    7.90    9.30
   5  11   2   56.09   18.10
   6  11   2    3.10    9.00
   7  11   2   -0.70    7.60
  -2  10   2   16.70   13.10
  -1  10   2   -1.20   10.90
   0  10   2   18.50   12.20
   1  10   2    3.60   10.60
   2  10   2    3.00   10.20
   2  10   2   13.20   10.10
   3  10   2    5.50   10.90
   4  10   2   28.00   13.40
  -4 -10  -2   25.10    8.00
   5  10   2    7.30    9.50
   6  10   2   71.09   20.00
   7  10   2   17.60    8.90
   4  -9  -2   66.79   21.00
  -3   9   2  138.59   32.60
   3  -9  -2  152.78   33.10
  -2   9   2  153.68   35.00
  -1   9   2  237.08   50.79
   0   9   2  608.14  125.49
   1   9   2  208.38   44.90
   2   9   2  137.19   29.80
   2   9   2  129.29   30.00
   3   9   2  102.99   23.40
   4   9   2   85.19   21.30
   5   9   2    3.50   12.60
  -5  -9  -2   16.70    6.50
  -5  -9  -2    8.70   13.60
   6   9   2  -10.70   12.10
  -6  -9  -2   -5.70   10.80
   7   9   2   19.80    8.70
  -7  -9  -2    6.40    7.10
   4  -8  -2   -9.10   12.60
  -3   8   2   15.60   13.20
   3  -8  -2   37.30   16.30
  -2   8   2    7.70   13.90
  -2   8   2   -7.00   10.90
  -1   8   2   16.60   11.40
   0   8   2    6.30   10.30
   1   8   2   10.50   10.20
   2   8   2    2.30   10.10
   3   8   2   37.40   11.90
   4   8   2   -9.10   10.40
   5   8   2   15.30    7.20
   5   8   2    8.30   12.10
  -5  -8  -2   10.70   11.10
  -5  -8  -2    7.10    6.30
   6   8   2   12.20   12.60
  -6  -8  -2    9.20   11.50
   7   8   2    5.90    8.20
  -7  -8  -2    6.00   10.10
  -8  -8  -2   57.39   14.10
  -4   7   2  108.49   29.00
   4  -7  -2  112.09   27.70
  -3   7   2    6.10   11.80
   3  -7  -2   17.00   14.80
  -2   7   2   56.99   19.00
  -2   7   2   78.59   18.70
  -1   7   2  152.48   34.10
  -1   7   2  155.08   33.60
   0   7   2   25.60   10.10
   1   7   2  139.89   31.00
   2   7   2   69.79   17.30
   4   7   2   87.29   20.50
   5   7   2   62.19   18.00
   5   7   2   59.79   14.60
  -5  -7  -2   76.29   14.80
  -5  -7  -2   57.29   17.30
   6   7   2   52.79   14.70
  -6  -7  -2   47.00   13.90
  -6  -7  -2   28.30    9.00
   7   7   2   22.90   13.60
  -7  -7  -2   44.90    9.00
  -7  -7  -2   20.90   12.30
  -8  -7  -2   -3.20    5.70
  -6   6   2  351.46   72.99
  -5   6   2   27.80   10.80
  -4   6   2   19.50   13.60
   4  -6  -2    7.50   12.20
  -3   6   2   63.29   32.10
   3  -6  -2  208.48   32.50
  -2   6   2   30.20   12.10
  -2   6   2   27.80   15.40
  -1   6   2   28.80   11.20
  -1   6   2   19.50   11.60
   0   6   2  263.27   55.29
   1   6   2   30.50   11.20
   2   6   2   29.00   10.70
   4   6   2    5.20    9.10
   5   6   2   30.80   11.90
   5   6   2   16.30    6.80
  -5  -6  -2   20.70    7.20
  -5  -6  -2   26.00   11.70
   7   6   2  105.49   19.30
  -7  -6  -2   51.79   16.70
  -8  -6  -2   22.30    8.10
  -6   5   2   73.29   18.30
  -4   5   2   29.90   16.20
   4  -5  -2   65.39   16.50
  -3   5   2   35.70   15.00
   3  -5  -2   43.80   16.20
  -2   5   2  108.59   24.70
  -2   5   2   96.99   23.70
  -1   5   2  156.48   35.90
  -1   5   2  175.38   36.00
   0   5   2  123.29   27.70
   1   5   2  175.88   35.40
   1   5   2  157.78   34.10
   2   5   2   76.39   18.20
   2   5   2   82.79   18.80
   3   5   2   34.30   12.90
   4   5   2   68.59   16.40
   5   5   2  132.79   31.00
  -5  -5  -2  203.58   35.00
   6   5   2   57.79   19.30
   6   5   2   77.49   17.10
  -6  -5  -2   69.09   18.70
  -6  -5  -2   82.19   16.30
   7   5   2   -0.20   11.40
  -7  -5  -2   25.20   11.00
  -7   4   2   -4.00   10.30
  -6   4   2    8.00    9.70
   5  -4  -2   17.30   14.30
  -4   4   2  507.25  112.59
   4  -4  -2  577.44  112.79
  -3   4   2   24.90   12.60
   3  -4  -2   -2.20   12.80
  -2   4   2   43.30   12.00
  -2   4   2   34.10   14.00
  -1   4   2   82.09   21.10
  -1   4   2  103.79   21.70
   0   4   2  647.04  132.69
   1   4   2   81.39   19.40
   1   4   2  104.19   20.60
   2   4   2   41.70   10.50
   2   4   2   29.90   11.40
   3   4   2   -3.70   11.50
   4   4   2  372.96   77.69
   5   4   2   86.29   18.40
  -5  -4  -2   42.00   21.60
   6   4   2   20.20    7.50
   6   4   2   29.50   11.20
  -6  -4  -2   16.10    7.00
  -6  -4  -2   10.30   10.70
   7   4   2   -1.30   11.20
  -7  -4  -2    0.20   10.60
  -8  -4  -2   -0.20    6.50
  -7   3   2    3.80   10.30
  -6   3   2    7.30    9.70
  -5   3   2    4.70   14.40
   5  -3  -2   10.00   10.40
   5  -3  -2    5.40   13.30
  -4   3   2   34.80   17.70
   4  -3  -2   67.99   17.00
  -3   3   2   33.00   13.80
   3  -3  -2   42.60   13.50
  -2   3   2   95.09   20.50
  -2   3   2   72.29   21.60
   2  -3  -2   92.79   20.90
  -1   3   2   38.30   12.70
  -1   3   2   67.89   15.30
   0   3   2   -2.50    7.40
   0   3   2   -0.60    7.20
   1   3   2   36.00   11.40
   1   3   2   50.39   10.60
   2   3   2   83.99   18.30
   2   3   2   73.09   17.30
   3   3   2   45.50   15.50
   4   3   2   85.79   24.10
   5   3   2    2.00    8.30
  -5  -3  -2    4.30   13.40
   6   3   2   10.10    6.50
   6   3   2   14.50   11.70
  -6  -3  -2   -1.30    9.60
  -6  -3  -2    4.00    5.70
  -7  -3  -2   14.60   11.20
  -7   2   2   -6.90   10.10
  -6   2   2   22.80    5.90
  -6   2   2   16.30   10.80
   6  -2  -2    3.00   14.40
  -5   2   2    2.30   12.60
   5  -2  -2    8.80    9.70
   5  -2  -2   11.40   13.60
  -4   2   2  161.68   37.60
   4  -2  -2  182.08   38.50
  -3   2   2    5.30   11.50
   3  -2  -2    5.10    9.80
  -2   2   2 4102.79  849.61
  -2   2   2 4343.07  849.91
   2  -2  -2 4058.99  849.81
  -1   2   2  198.48   39.30
  -1   2   2  182.68   38.60
   1  -2  -2  177.78   38.80
   0   2   2   -4.70    5.70
   0   2   2   -0.50    5.70
   0  -2  -2    1.10    2.50
   1   2   2  166.18   36.60
   1   2   2  194.98   37.10
   2   2   2 3959.20  790.42
   2   2   2 3794.72  790.22
   3   2   2   14.00   11.80
   4   2   2  156.48   38.30
  -4  -2  -2  183.08   37.50
   5   2   2   17.90    8.80
   5   2   2   31.40   17.80
  -5  -2  -2   -3.40   13.40
  -5  -2  -2    8.00    5.80
   6   2   2   36.60    7.80
   6   2   2   16.90   10.50
  -6  -2  -2   21.30    7.40
  -6  -2  -2   15.80   10.30
  -7  -2  -2   -3.40   10.40
  -7   1   2  -10.60   10.40
  -6   1   2   17.10    9.80
   6  -1  -2   -7.50   11.10
  -5   1   2  -14.80   12.60
   5  -1  -2   21.40   11.60
   5  -1  -2    9.80   13.40
  -4   1   2   18.50   16.80
   4  -1  -2   41.10   16.20
  -3   1   2   15.90   12.80
   3  -1  -2   29.60   11.80
  -2   1   2   82.59   19.50
  -2   1   2  109.49   21.50
   2  -1  -2   97.29   21.00
  -1   1   2   15.80    6.20
  -1   1   2   11.70    8.10
   1  -1  -2   22.70    8.20
   0   1   2   43.80    8.50
   0   1   2   46.80    8.00
   0  -1  -2   25.70    7.30
   1   1   2   15.70    6.50
   2   1   2   89.29   22.20
   2   1   2  105.89   21.40
   3   1   2   20.90   10.50
   4   1   2   19.30   14.60
  -4  -1  -2   13.80   11.70
   5   1   2   23.00   16.40
   5   1   2   56.29   14.10
   6   1   2   41.90    7.90
  -6  -1  -2   15.10   10.60
  -6  -1  -2   13.30    6.90
  -7  -1  -2    6.20    7.90
  -7   0   2   14.70   11.00
   7   0  -2   10.90   14.50
  -6   0   2   33.10   11.50
  -5   0   2   -6.20   14.40
   5   0  -2   -6.60   13.50
   5   0  -2   -9.50    9.10
  -4   0   2  551.34  111.29
   4   0  -2  522.75  111.29
  -3   0   2   50.69   14.00
   3   0  -2   27.90   13.50
  -2   0   2  615.44  121.89
   2   0  -2  573.94  121.79
  -1   0   2   15.00    7.10
  -1   0   2   11.90    4.60
   1   0  -2   13.30    7.10
   0   0   2 1818.82  376.96
   0   0  -2 1879.51  376.96
   3   0   2   23.00   11.60
  -3   0  -2   32.40   12.50
   4   0   2  525.95  112.29
  -4   0  -2  559.24  111.99
   5   0   2    5.70   13.20
   6   0   2   67.29   14.60
  -6   0  -2   56.89   14.00
  -6   0  -2   67.29   16.30
  -7   0  -2   -3.40    9.80
  -7  -1   2   11.30    8.60
   7   1  -2   28.70   11.80
  -6  -1   2   27.10   11.10
  -5  -1   2   17.20   16.40
   5   1  -2    4.10   15.20
   5   1  -2   45.30   11.60
  -4  -1   2   20.00   14.90
   4   1  -2   50.59   15.50
  -3  -1   2   18.70   11.80
   3   1  -2   26.50   14.10
   2   1  -2  130.39   29.50
   1   1  -2   21.70    8.20
   0   1  -2   58.19   13.30
  -1   1  -2   15.90    5.30
  -2   1  -2  101.29   22.30
  -3   1  -2   11.80    8.70
   4  -1   2    8.00   10.90
  -4   1  -2   25.70   12.70
   5  -1   2    7.50   12.20
   6  -1   2   19.60    6.90
  -6   1  -2    7.10    5.30
  -6   1  -2   33.10   10.10
  -7   1  -2   15.50   10.90
  -7  -2   2   -8.70   10.70
   7   2  -2    2.90   11.30
  -6  -2   2    8.70   10.60
  -5  -2   2    2.40   15.20
   5   2  -2   36.70   19.10
  -4  -2   2  156.68   36.10
   4   2  -2  164.78   36.10
  -3  -2   2    3.60   10.80
   3   2  -2   -8.40   11.00
   2   2  -2 3522.15  718.33
   1   2  -2  199.08   41.50
   0   2  -2    0.10    8.20
  -1   2  -2  179.58   37.00
  -2   2  -2 3899.01  795.02
  -3   2  -2    6.00    9.80
   4  -2   2  149.09   31.10
  -4   2  -2  128.59   29.90
   5  -2   2   29.80   17.10
   6  -2   2   12.30    7.90
  -6   2  -2   14.70    5.10
  -6   2  -2   21.00    9.70
  -7   2  -2   20.30   10.90
  -8  -3   2    6.40    7.00
  -7  -3   2   33.10    9.60
   7   3  -2    5.30   12.40
  -6  -3   2  -13.50   10.90
  -5  -3   2   11.50   15.90
   5   3  -2   12.80   16.80
  -4  -3   2   41.40   17.60
   4   3  -2   65.09   20.20
   3   3  -2   49.00   17.30
   2   3  -2   88.79   21.70
   1   3  -2   37.00   11.60
   0   3  -2  -10.80    8.20
  -1   3  -2   57.09   13.40
  -2   3  -2   65.29   15.90
  -3   3  -2   24.10   11.60
   4  -3   2   40.60   18.30
   5  -3   2    6.30   13.30
  -6   3  -2    1.30    9.10
  -7   3  -2    9.30    9.90
  -8  -4   2  -11.50    9.00
   8   4  -2   -5.40   10.70
  -7  -4   2   -4.80    7.60
   7   4  -2   -2.50   11.40
  -6  -4   2   41.50   14.60
  -5  -4   2    7.50   15.70
   5   4  -2   13.80   16.20
  -4  -4   2  630.94  122.29
   4   4  -2  579.54  121.69
   4   4  -2  575.14  120.99
   3   4  -2    5.40    9.90
   2   4  -2   24.40   11.70
   1   4  -2   64.69   16.10
   0   4  -2  618.24  129.49
   0   4  -2  642.04  129.39
  -1   4  -2   85.49   19.10
  -2   4  -2   22.40    9.50
  -3   4  -2   -4.50    9.40
   4  -4   2  644.94  133.29
   5  -4   2   14.60   13.60
  -6   4  -2   17.90    7.70
  -8  -5   2  -19.20    9.00
   8   5  -2    4.70    7.60
  -7  -5   2   23.50   10.30
   7   5  -2   37.70   11.10
  -6  -5   2   72.09   16.20
  -6  -5   2   78.79   18.10
   6   5  -2   70.79   19.60
  -5  -5   2  169.48   45.60
  -5  -5   2  254.17   48.10
   5   5  -2  214.08   45.10
   5   5  -2  228.68   44.20
   4   5  -2   22.80   19.30
   4   5  -2  114.69   18.60
   3   5  -2   19.70   12.50
   2   5  -2   53.09   13.80
   1   5  -2  122.59   28.20
   1   5  -2  126.89   25.80
   1   5  -2  121.29   28.40
   0   5  -2  152.88   34.20
  -2   5  -2   83.29   18.70
  -3   5  -2   22.30    9.30
   4  -5   2   74.19   23.90
   5  -5   2  216.88   44.60
  -5   5  -2  190.08   42.50
  -6   5  -2   66.49   17.00
  -8  -6   2   17.10    8.20
   8   6  -2   41.70   12.30
  -7  -6   2   49.50   17.40
   7   6  -2   75.59   16.80
  -6  -6   2  313.17   75.59
   6   6  -2  393.06   74.79
  -5  -6   2   21.30   11.80
  -5  -6   2   -5.20   15.90
  -5  -6   2   22.80    6.60
   5   6  -2    8.20   10.90
   4   6  -2   -5.60   13.80
   4   6  -2   29.00   10.10
   3   6  -2  130.49   27.10
   2   6  -2   20.10    4.90
   2   6  -2   10.10    9.50
   1   6  -2   18.00   13.70
   1   6  -2   19.80   11.50
   0   6  -2  283.57   59.99
  -2   6  -2   34.50   11.60
  -8  -7   2    2.10    6.30
   8   7  -2    6.60    7.60
  -7  -7   2   27.70    9.60
   7   7  -2   18.50   13.70
  -6  -7   2   15.40   13.70
   6   7  -2   23.00   10.10
  -5  -7   2   61.69   15.70
   5   7  -2   59.49   17.20
   4   7  -2   98.69   22.90
   3   7  -2    2.30    9.30
   2   7  -2   20.40   12.30
   1   7  -2  143.29   32.30
   1   7  -2  132.19   31.30
   0   7  -2   28.10   14.10
  -8  -8   2  102.09   22.40
  -7  -8   2   13.80   10.50
   7   8  -2   -1.90   11.90
  -6  -8   2   13.70    9.90
   6   8  -2    8.80   12.90
  -5  -8   2   16.90   12.60
   4   8  -2   -4.90   10.40
   3   8  -2   41.40   12.90
   2   8  -2   12.10   12.40
   1   8  -2   26.50   15.60
  -8  -9   2    3.00    7.10
  -7  -9   2   25.90   11.50
   7   9  -2   25.70   10.40
  -6  -9   2   13.00   13.30
   6   9  -2    0.60   13.00
  -5  -9   2   -0.80   13.40
   5   9  -2    7.10   13.10
  -4  -9   2   87.69   20.20
   4   9  -2   63.49   19.70
   3   9  -2   95.29   22.30
  -8 -10   2    7.70    6.30
  -7 -10   2    0.40    6.80
   7  10  -2    3.80    8.00
  -6 -10   2    6.00   13.00
   6  10  -2   -6.80   12.60
  -5 -10   2   -0.10    9.70
   5  10  -2   -5.40   13.10
  -4 -10   2   -2.50   12.00
   4  10  -2   -2.30   12.30
   3  10  -2    3.70   10.40
   2  10  -2  -10.40   12.00
  -7 -11   2   -0.20    8.30
   7  11  -2    9.30   10.60
  -6 -11   2   22.60    9.60
   6  11  -2  -11.80   13.00
  -5 -11   2   22.40   14.30
   5  11  -2   38.40   15.00
  -4 -11   2    4.00   12.20
   4  11  -2   14.90   13.00
   3  11  -2   59.49   17.30
   2  11  -2  138.39   31.60
  -7 -12   2    0.60    6.90
   7  12  -2    2.80    7.00
  -6 -12   2   60.69   16.00
   6  12  -2   42.70   16.80
  -5 -12   2    4.50   12.50
   5  12  -2   11.00    9.90
  -4 -12   2   43.50   15.20
   4  12  -2   43.40   16.60
  -3 -12   2   53.09   18.70
   3  12  -2   99.59   20.20
   2  12  -2   85.89   21.40
  -2  12  -2   95.89   21.30
  -6 -13   2    5.70   10.00
   6  13  -2   -7.30   11.40
  -5 -13   2   39.00   13.90
   5  13  -2   28.40   15.40
  -4 -13   2   -2.20   11.40
   4  13  -2    2.50   13.10
  -3 -13   2  197.08   42.90
   3  13  -2  200.58   43.00
  -2 -13   2   33.40   16.70
   2  13  -2   61.59   16.20
   0  13  -2    2.50    6.80
  -2  13  -2   57.49   13.90
   6  14  -2  -12.70    7.80
  -5 -14   2   -4.10   12.60
   5  14  -2   10.70   13.20
  -4 -14   2   28.00   12.80
   4  14  -2   10.60   14.20
  -3 -14   2    9.10   15.20
   3  14  -2   21.40   13.80
   2  14  -2   51.19   16.10
   0  14  -2  122.19   26.80
   5  15  -2    6.80   12.10
   4  15  -2   -5.50   12.50
   3  15  -2    6.60   11.80
   5  16  -2    0.10    6.60
   4  16  -2    1.10   10.40
   3  16  -2   -3.30    7.40
  -3  19   3   -1.30    3.20
   2  18   3  104.29   23.90
   3  18   3    7.80   11.80
   1  17   3    6.80   15.50
   2  17   3    8.60    9.40
   1  16   3   49.30   11.70
   1  16   3   28.30   16.10
  -2 -16  -3    6.50    5.00
  -3  15   3    5.10    6.20
  -2  15   3   14.90    7.50
  -1  15   3   10.40    5.60
   0  15   3   20.10   16.30
   1  15   3   -5.60   13.40
   1  15   3   16.00    7.50
  -2 -15  -3    9.70    5.30
   3  15   3    8.70    8.80
   4  15   3   -5.50    8.10
   5  15   3    8.50    8.30
  -3  14   3    4.20    6.10
  -2  14   3   71.29   16.30
  -1  14   3    2.80    6.60
   0  14   3    5.40   12.60
   0  14   3    0.60    6.60
   1  14   3   17.40   13.80
   1  14   3   17.10    7.80
   2  14   3   36.80   16.70
  -2 -14  -3   59.39   12.40
   3  14   3   -4.20   12.50
  -3 -14  -3    7.00    5.30
   4  14   3  120.39   28.60
   5  14   3  -12.70   12.00
   6  14   3    9.60    7.70
  -3  13   3   52.09   12.40
  -2  13   3  110.99   24.20
  -1  13   3   18.00    7.30
   0  13   3    7.20   12.30
   0  13   3   12.40    6.60
   1  13   3   17.40   12.50
   1  13   3   22.00    7.80
   2  13   3  112.89   27.00
  -2 -13  -3  112.79   23.90
   3  13   3   52.59   18.10
  -3 -13  -3   59.79   13.40
   4  13   3   17.80   14.50
   5  13   3   33.00   12.20
   6  13   3   14.30   12.10
  -3  12   3    3.70    5.50
  -2  12   3   18.60    7.60
   0  12   3   11.00   11.70
   1  12   3   -5.80   10.60
   2  12   3   28.70   14.90
   2  12   3   27.90   13.50
   3  12   3  -10.00   12.20
  -3 -12  -3   11.60    5.40
   4  12   3   15.00   14.20
  -4 -12  -3   24.80    7.70
   5  12   3  -10.60   13.30
   6  12   3   34.10   14.20
  -2  11   3  127.69   31.30
  -1  11   3  125.39   25.70
  -1  11   3   89.89   23.70
   0  11   3  107.59   28.50
   0  11   3  149.19   29.90
   1  11   3  106.29   26.80
   1  11   3  128.09   27.70
   2  11   3  129.79   28.50
   2  11   3  112.99   27.70
   3  11   3   50.09   16.00
  -3 -11  -3   51.09   11.90
   4  11   3   66.89   17.00
  -4 -11  -3   43.60   12.00
   5  11   3  141.59   32.20
   6  11   3    9.30    8.90
   7  11   3   -7.90   10.10
  -3  10   3    5.20   13.00
  -1  10   3   17.00   12.00
   0  10   3   22.80   12.50
   1  10   3   20.20   11.70
   2  10   3  -18.60    9.60
   2  10   3    6.30   10.20
   3  10   3   25.60   12.00
   4  10   3   -6.00   11.90
  -4 -10  -3    9.90    5.80
   5  10   3   16.90   13.60
   6  10   3   52.29   14.50
   7  10   3    8.80    8.10
   4  -9  -3   -2.70   13.60
  -3   9   3    4.60   12.50
   3  -9  -3    9.80   13.40
  -2   9   3  174.88   39.30
  -2   9   3  172.98   38.80
   2  -9  -3  181.88   38.60
  -1   9   3    6.00   11.00
   0   9   3   10.30   10.70
   1   9   3    7.40   10.60
   2   9   3  149.88   30.20
   2   9   3  123.09   29.40
   3   9   3   -7.30    9.50
   4   9   3    1.00   11.40
  -4  -9  -3   15.20    6.00
   5   9   3   23.00   14.10
  -5  -9  -3   28.70    8.30
   6   9   3    7.10    9.00
   7   9   3    6.60   11.00
  -4   8   3   11.20   16.40
   4  -8  -3    5.90   13.70
  -3   8   3    8.20   12.90
   3  -8  -3   10.60   11.60
  -2   8   3   20.20   12.30
  -2   8   3   10.50   12.90
   2  -8  -3   22.90   11.50
  -1   8   3   28.40   12.40
   0   8   3   16.10   10.70
   1   8   3   13.00   10.50
   2   8   3    9.70   10.70
   3   8   3   17.00    9.40
   4   8   3   28.50   12.20
   5   8   3    9.80   12.00
  -5  -8  -3    8.70    6.00
  -5  -8  -3    7.80   15.70
   6   8   3   11.60    8.90
  -6  -8  -3    7.80    4.90
  -6  -8  -3    1.90   10.10
   7   8   3    3.40   11.10
  -7  -8  -3   -1.60    6.80
  -4   7   3   15.90   13.90
   4  -7  -3   24.90   14.10
  -3   7   3  658.23  137.59
   3  -7  -3  675.23  137.49
  -2   7   3  165.88   35.90
  -2   7   3  175.78   35.80
   2  -7  -3  150.98   34.70
  -1   7   3  162.38   35.10
  -1   7   3  159.38   34.70
   0   7   3  185.68   40.00
   1   7   3  150.48   33.20
   2   7   3  166.08   35.80
   3   7   3  249.18   53.29
   4   7   3   13.90   10.60
   5   7   3   50.49   10.20
   5   7   3   21.10   13.50
  -5  -7  -3   46.10   12.80
  -5  -7  -3   28.20    8.40
   6   7   3    0.10   12.30
  -6  -7  -3   18.50    8.30
  -6  -7  -3   25.30    7.50
   7   7   3    7.10   11.50
  -7  -7  -3    6.20    7.50
  -8  -7  -3    3.50    7.70
  -5   6   3    9.20    9.40
  -4   6   3   12.40   14.60
   4  -6  -3   47.20   14.80
  -3   6   3   -2.60   13.40
  -3   6   3   13.80   11.30
   3  -6  -3   41.20   12.50
  -2   6   3   24.40   17.60
  -2   6   3   36.50   13.20
   2  -6  -3   55.39   14.50
  -1   6   3  213.88   45.20
  -1   6   3  211.88   45.20
   0   6   3  267.07   56.09
   1   6   3  228.18   48.40
   2   6   3   34.90   11.00
   4   6   3   53.99   14.80
   5   6   3   12.00   10.80
   5   6   3    5.80    5.70
  -5  -6  -3    9.10    5.70
  -5  -6  -3    3.60   11.10
  -6  -6  -3  160.58   32.40
  -6  -6  -3  143.29   33.80
   7   6   3   16.80   14.80
  -7  -6  -3   81.59   15.10
  -8  -6  -3    5.00    6.40
  -7   5   3   -4.20    6.90
  -6   5   3    6.00    9.80
   5  -5  -3  132.19   32.70
  -4   5   3  145.39   36.80
   4  -5  -3  182.28   36.80
  -3   5   3   36.60   14.30
  -3   5   3   47.40   18.50
   3  -5  -3   52.89   15.10
  -2   5   3   57.89   16.00
  -2   5   3   45.20   13.60
   2  -5  -3   40.20   15.30
  -1   5   3  135.89   29.20
  -1   5   3  127.59   28.50
   0   5   3   38.10   13.30
   1   5   3  140.79   31.20
   2   5   3   34.20   10.40
   2   5   3   43.20   12.00
   4   5   3  145.69   31.70
   5   5   3   85.29   19.40
  -5  -5  -3   69.09   22.60
   6   5   3   21.60   11.70
   6   5   3    6.40    6.20
  -6  -5  -3   17.70    6.80
  -6  -5  -3   12.40   10.50
   7   5   3   -2.20   11.10
  -7  -5  -3    4.20    7.40
  -7   4   3    5.10   10.20
  -6   4   3    1.70    9.50
  -5   4   3   17.50   14.80
   5  -4  -3    0.40   16.10
  -4   4   3 1211.18  233.98
   4  -4  -3 1077.89  233.68
  -3   4   3  301.07   54.69
  -3   4   3  201.68   53.59
   3  -4  -3  300.07   54.29
  -2   4   3  118.19   26.50
  -2   4   3  112.49   27.10
   2  -4  -3  122.79   27.10
  -1   4   3  433.06   90.99
  -1   4   3  449.66   91.09
   0   4   3   -2.10    8.90
   0   4   3   10.00    9.40
   1   4   3  409.06   83.19
   1   4   3  400.26   82.39
   2   4   3  131.39   25.90
   2   4   3  107.49   25.60
   3   4   3  258.57   54.19
   5   4   3   32.80   11.00
  -5  -4  -3   16.60   17.20
   6   4   3   37.30    9.00
   6   4   3    6.30   11.40
  -6  -4  -3   22.10    7.40
  -6  -4  -3   15.80   10.60
  -7  -4  -3    7.30   10.70
  -7   3   3   24.10   11.70
  -6   3   3   13.80   10.70
  -5   3   3    5.70   15.30
   5  -3  -3   11.60   13.40
   5  -3  -3   -0.80   10.30
  -4   3   3   25.90   16.90
   4  -3  -3   34.80   14.50
  -3   3   3  165.98   41.50
   3  -3  -3  217.98   41.80
  -2   3   3   24.30   10.20
  -2   3   3   37.50   13.50
   2  -3  -3   37.70   13.10
  -1   3   3   60.69   14.00
  -1   3   3   57.69   13.00
   1  -3  -3   29.80   11.00
   0   3   3   60.99   12.30
   0   3   3   58.99   12.10
   0  -3  -3   35.10    9.20
   1   3   3   44.90   12.90
   1   3   3   51.39   11.10
   2   3   3   22.20    9.00
   2   3   3   30.90    9.60
   3   3   3  150.48   33.10
   4   3   3   17.20   14.40
   5   3   3   10.60    8.70
   6   3   3    7.20    7.70
   6   3   3   21.00   10.00
  -6  -3  -3    0.20    5.70
  -6  -3  -3    5.60    9.30
  -7  -3  -3   28.30   12.10
  -7   2   3   12.60    8.40
  -6   2   3   11.70   10.00
  -5   2   3   -9.60   13.10
   5  -2  -3   28.10   10.90
   5  -2  -3    5.20   13.40
  -4   2   3  101.09   28.00
   4  -2  -3  131.59   28.60
  -3   2   3  286.37   64.39
   3  -2  -3  328.97   64.59
  -2   2   3   66.49   16.30
  -2   2   3   66.39   18.30
   2  -2  -3   78.09   17.80
  -1   2   3  789.72  156.68
  -1   2   3  766.62  156.58
   1  -2  -3  743.83  156.58
   0   2   3    1.70    6.70
   0   2   3   13.10    6.70
   0  -2  -3   -6.10    3.40
   1   2   3  782.52  159.98
   2   2   3   68.69   17.70
   2   2   3   79.39   17.30
   3   2   3  278.37   57.99
   4   2   3   87.09   22.40
  -4  -2  -3   88.59   21.90
   5   2   3    0.90    7.70
   5   2   3   12.70   16.20
  -5  -2  -3    2.30    5.20
   6   2   3   18.50    6.70
  -6  -2  -3    4.50    9.80
  -6  -2  -3    6.40    5.70
  -7  -2  -3   -2.10   10.10
  -7   1   3   15.40   11.70
   7  -1  -3   20.60   16.30
  -6   1   3   13.70   10.00
   6  -1  -3    7.10   12.10
  -5   1   3   12.80   14.10
   5  -1  -3    4.40   10.00
   5  -1  -3   -3.80   16.70
  -4   1   3   38.30   17.50
   4  -1  -3   65.29   17.10
  -3   1   3    8.50   12.40
   3  -1  -3   25.30   11.70
  -2   1   3    1.50   13.40
  -2   1   3   10.20    5.60
   2  -1  -3   25.00   12.30
  -1   1   3   35.10   11.00
  -1   1   3   27.80    9.20
   1  -1  -3   46.50   10.30
   0   1   3   -4.90    5.20
   0   1   3    0.00    6.20
   0  -1  -3    5.70    3.70
   2   1   3   17.20    8.30
   3   1   3   20.40   12.10
   4   1   3   48.00   15.90
  -4  -1  -3   25.70   12.80
   5   1   3    1.60   15.80
   6   1   3   14.40    6.80
  -6  -1  -3   14.60    9.70
  -6  -1  -3    9.30    5.70
  -7  -1  -3   27.00   11.80
  -7   0   3   38.80   10.80
   7   0  -3   20.00   13.80
  -6   0   3   -1.40    9.90
   6   0  -3    7.70   12.00
  -5   0   3   -4.60   14.70
   5   0  -3    4.40    9.80
   5   0  -3   10.40   14.10
  -4   0   3   25.30   13.90
   4   0  -3    9.00   15.60
  -3   0   3  108.79   26.90
   3   0  -3  121.29   27.90
  -2   0   3    5.50    3.90
  -2   0   3    8.10   10.20
   2   0  -3   -7.40   11.80
  -1   0   3  385.56   78.39
   1   0  -3  377.56   78.59
   0   0   3   -5.00    2.60
   0   0  -3   -2.30    3.90
   3   0   3  109.49   22.60
  -3   0  -3   82.59   20.70
   4   0   3   -4.40   10.30
  -4   0  -3   -2.00   11.10
   5   0   3    9.70   13.80
   6   0   3   -4.00    7.00
  -6   0  -3   -1.00    4.70
  -6   0  -3    7.10    9.40
  -7   0  -3   34.70   12.40
  -7  -1   3    2.00   10.90
   7   1  -3  -13.80   11.90
  -6  -1   3    2.40    4.90
  -6  -1   3   12.00   10.20
   6   1  -3    7.70   11.70
  -5  -1   3   -7.40   14.60
   5   1  -3    7.50    9.80
   5   1  -3   -4.80   17.00
  -4  -1   3   29.50   20.80
   4   1  -3  129.79   21.50
  -3  -1   3   19.40   11.80
   3   1  -3   16.40   11.90
  -2  -1   3   26.50   11.10
   2   1  -3   19.90   11.30
   1   1  -3   37.90   11.00
   0   1  -3    3.20    5.40
  -1   1  -3   33.60    7.40
  -2   1  -3    6.90    6.80
  -3   1  -3    8.90    7.50
   4  -1   3   43.20   15.90
  -4   1  -3   29.30   12.90
   5  -1   3    1.10   11.60
   6  -1   3    7.40    7.40
  -6   1  -3   13.10    5.10
  -6   1  -3   14.60    9.80
  -7   1  -3    9.10   10.00
  -7  -2   3   18.40   11.30
  -6  -2   3    2.20    5.40
  -6  -2   3   11.30   10.70
  -5  -2   3    1.30   14.80
   5   2  -3    4.90   14.10
  -4  -2   3  168.98   34.20
   4   2  -3  135.89   33.80
  -3  -2   3  237.78   50.59
   3   2  -3  241.38   51.29
   2   2  -3   58.89   17.40
   1   2  -3  766.02  156.78
   0   2  -3    5.70    8.00
  -1   2  -3  689.83  140.69
  -2   2  -3   57.49   13.40
  -3   2  -3  239.98   49.99
   4  -2   3  178.98   41.10
   5  -2   3   18.70   13.80
  -6   2  -3    4.80    4.20
  -6   2  -3   13.40    9.30
  -7   2  -3    2.70    9.90
  -7  -3   3    9.90   10.80
   7   3  -3   17.60   12.50
  -6  -3   3   15.50   11.40
  -5  -3   3   -5.10   15.50
   5   3  -3   -0.20   13.50
  -4  -3   3   25.20   14.20
   4   3  -3   24.30   13.60
   3   3  -3  162.28   36.20
   2   3  -3   33.60   13.40
   1   3  -3   38.60   12.60
   0   3  -3   53.69   15.00
  -2   3  -3   41.70   10.80
  -3   3  -3  139.79   30.00
   4  -3   3   16.30   13.60
   5  -3   3  -11.10   11.70
  -6   3  -3   13.70    9.60
  -7   3  -3   14.80    7.70
  -8  -4   3    2.80    6.50
   8   4  -3    0.10    8.20
  -7  -4   3    0.40   10.30
   7   4  -3    3.90   11.60
  -6  -4   3   21.50   12.60
  -5  -4   3    6.60   16.20
   5   4  -3   33.50   11.50
   5   4  -3    8.90   16.80
  -4  -4   3 1064.99  208.48
   4   4  -3  969.80  208.28
   3   4  -3  341.07   71.39
   2   4  -3  118.29   26.10
   1   4  -3  457.25   94.19
   0   4  -3  -24.60   12.90
  -2   4  -3  114.29   24.40
  -3   4  -3  300.17   61.99
   5  -4   3   14.10   14.50
  -6   4  -3   20.00   10.10
  -8  -5   3    0.60    6.90
   8   5  -3   -5.00    7.40
  -7  -5   3   -0.70   10.80
   7   5  -3    3.70    8.80
  -6  -5   3   -4.30   12.00
  -5  -5   3  105.09   28.80
   4   5  -3  192.78   39.30
   4   5  -3  167.68   37.10
   3   5  -3   26.40   11.50
   2   5  -3   23.30    9.70
   1   5  -3  158.48   35.10
   0   5  -3   39.30   16.40
  -2   5  -3   49.50   12.70
   5  -5   3   50.99   25.40
  -5   5  -3  121.29   22.90
  -8  -6   3   -0.40    8.70
   8   6  -3    1.40   10.50
  -7  -6   3   26.30   15.40
   7   6  -3   79.29   15.40
  -6  -6   3   52.99   14.80
  -6  -6   3   31.00   10.60
  -5  -6   3    9.90   11.30
  -5  -6   3    9.50    6.00
   4   6  -3   -4.60   12.30
   4   6  -3   18.60    5.00
   3   6  -3   12.30   10.70
   2   6  -3    9.00    8.10
   1   6  -3  215.88   43.10
   1   6  -3  196.98   44.80
  -8  -7   3   16.00    6.60
   8   7  -3    6.00   10.90
  -7  -7   3   27.60    9.50
   7   7  -3   18.30   10.30
  -6  -7   3   -2.20   12.50
  -5  -7   3   30.10   13.60
   5   7  -3   31.30   13.20
   4   7  -3    8.70   10.00
   3   7  -3  439.56   90.99
   2   7  -3  197.78   42.20
   1   7  -3  139.29   32.10
  -8  -8   3   27.40    9.60
  -7  -8   3   12.70    8.20
   7   8  -3   10.00    8.90
  -6  -8   3   15.10    5.50
  -6  -8   3    7.50   13.10
   6   8  -3    0.70   12.70
  -5  -8   3   -2.10   11.90
   4   8  -3   13.50   10.90
   2   8  -3   15.00   13.80
   1   8  -3   16.80   14.70
  -8  -9   3   -4.90    6.80
  -7  -9   3   11.80    7.70
  -6  -9   3   19.00    6.40
  -6  -9   3   18.20   10.40
  -5  -9   3   17.90   12.70
   5   9  -3  -18.30   12.70
  -4  -9   3   14.70   11.70
   4   9  -3   25.90   12.60
  -7 -10   3   23.50    8.20
   7  10  -3    4.40   11.60
  -6 -10   3   63.79   14.10
  -6 -10   3   61.29   16.30
  -5 -10   3   -5.60   13.70
  -4 -10   3    1.00   11.60
   4  10  -3   12.70   12.60
   2  10  -3   -6.90   11.80
  -7 -11   3    4.90    8.60
   7  11  -3   -3.60    7.20
  -6 -11   3   -6.40   12.30
  -5 -11   3  151.08   34.20
  -4 -11   3   32.90   14.00
  -3 -11   3   59.69   19.00
   2  11  -3  129.09   28.80
  -3  11  -3   39.00   10.50
  -7 -12   3    9.50    7.40
  -6 -12   3   24.20    9.10
   6  12  -3   12.50    9.70
  -5 -12   3  -11.00   12.50
   5  12  -3   -1.50   13.30
  -4 -12   3   47.60   14.00
   4  12  -3   14.70   11.20
  -3 -12   3    1.20   11.00
   2  12  -3   16.80   11.70
  -2  12  -3   10.60    6.50
  -3  12  -3   -4.50    5.90
  -6 -13   3   -4.40    7.00
   6  13  -3    6.50    8.10
  -5 -13   3   27.80   14.30
   5  13  -3   42.00   12.80
  -4 -13   3   18.40   12.60
  -3 -13   3   37.40   13.60
   3  13  -3   33.80   14.60
  -2 -13   3  117.39   27.40
   2  13  -3  118.59   27.30
  -6 -14   3    8.30    7.00
   6  14  -3    2.00    7.70
  -5 -14   3    4.80   10.70
   5  14  -3   -7.50    8.90
  -4 -14   3   86.09   23.80
   4  14  -3  125.49   25.90
  -3 -14   3   -0.50   11.20
   3  14  -3   -1.50   12.30
  -2 -14   3   72.19   18.70
   5  15  -3   20.40    9.70
  -4 -15   3   -6.30    8.10
   4  15  -3    5.00    9.10
  -3 -15   3  -11.60   11.90
   3  15  -3  -13.20   11.80
  -2 -15   3   22.30   13.10
   5  16  -3    7.10   10.00
   4  16  -3    4.20   10.60
   4  17  -3   14.00   17.70
  -3  20   4    4.20    3.90
  -3  18   4    8.90    4.40
   2  18   4    4.70   12.00
   3  18   4    3.60    8.30
   4  18   4  -14.70    8.40
   1  17   4   19.80   14.10
   2  17   4    1.50   13.30
  -2 -17  -4   18.80    6.30
  -3  16   4   20.90    7.70
   1  16   4   15.70   10.80
   2  16   4    8.80    7.30
  -2 -16  -4    4.80    5.00
  -3  15   4    4.10    4.50
  -2  15   4    3.00    6.80
  -1  15   4   19.20    8.30
   0  15   4   -1.40   13.00
   0  15   4   -2.20    4.90
   1  15   4   21.90    8.40
   1  15   4   11.00   14.50
   2  15   4   12.40   13.50
  -2 -15  -4   -1.00    4.80
   3  15   4   10.20    8.70
  -3 -15  -4    1.90    3.90
   4  15   4   20.30   12.90
   5  15   4    4.70    8.00
  -3  14   4   23.20    8.00
  -2  14   4   10.10    5.20
  -1  14   4    7.90    5.00
   0  14   4   -4.40   13.00
   0  14   4    8.40    6.80
   1  14   4   15.00   14.00
   2  14   4   14.50    7.80
   2  14   4    7.00   12.10
  -2 -14  -4   10.60    5.50
   3  14   4   -2.50   12.30
  -3 -14  -4   14.90    5.90
   4  14   4   23.10   13.90
   5  14   4   -9.40   11.50
   6  14   4    6.10    7.10
  -3  13   4   52.59   12.60
  -2  13   4   78.69   17.70
  -1  13   4  119.69   22.10
  -1  13   4   75.69   23.60
   0  13   4   80.19   17.20
   0  13   4   68.99   20.70
   1  13   4  118.49   25.40
   1  13   4   89.09   22.30
   2  13   4   36.40   14.00
   2  13   4   42.30   11.50
  -2 -13  -4   31.90    8.90
   3  13   4   58.69   17.70
  -3 -13  -4   51.49   12.50
   4  13   4   11.50   10.20
   5  13   4   39.10   12.80
   6  13   4    9.40    8.00
  -3  12   4    2.60    5.70
  -2  12   4   12.20    6.40
  -1  12   4    8.50   10.50
   0  12   4    7.00   12.00
   1  12   4   14.60   11.30
   2  12   4    7.70   11.40
   3  12   4   -5.10   12.70
  -3 -12  -4   16.20    5.90
   4  12   4   54.29   17.70
  -4 -12  -4   49.50   12.30
   5  12   4   50.49   17.60
   6  12   4   51.19   16.40
  -1  11   4   11.70   10.20
   0  11   4    8.10   13.90
   1  11   4   27.20   12.30
   2  11   4   62.59   18.20
   2  11   4   71.89   19.10
   3  11   4   17.30   12.00
  -3 -11  -4    8.30    5.60
   4  11   4   23.80   14.60
  -4 -11  -4   37.60    9.30
   5  11   4   35.70   15.50
   6  11   4   22.00   13.70
  -6 -11  -4   28.50    8.50
   7  11   4    8.00   10.40
  -3  10   4    6.10   13.80
  -1  10   4   35.80   14.50
   0  10   4    0.20   11.10
   1  10   4   38.40   12.90
   1  10   4   25.00   13.30
   2  10   4    8.50   10.60
   2  10   4   -3.70   10.50
   3  10   4   -0.80   10.40
   4  10   4   35.20   12.70
  -4 -10  -4    6.40    6.30
   5  10   4    5.00   13.00
   6  10   4    8.80   13.00
  -6 -10  -4   32.30    8.40
   7  10   4   -6.10   10.60
   4  -9  -4   16.80   18.00
  -3   9   4   31.60   16.90
   3  -9  -4   57.79   15.80
  -2   9   4   84.39   24.10
  -2   9   4  116.79   25.30
  -1   9   4  296.67   62.69
   0   9   4   71.39   18.10
   1   9   4  318.27   66.79
   2   9   4  106.79   23.40
   2   9   4   92.59   23.90
   3   9   4   55.99   15.60
   4   9   4    0.90   11.10
  -4  -9  -4   -1.40    5.20
   5   9   4   34.20   14.10
  -5  -9  -4   28.30    7.70
   6   9   4   31.50   14.60
  -6  -9  -4   37.90   10.00
   7   9   4   19.90   11.90
  -4   8   4   17.90   15.00
   4  -8  -4   21.30   15.00
  -3   8   4   15.90   14.40
  -3   8   4   21.00   13.50
   3  -8  -4   27.10   14.30
  -2   8   4    2.00   11.10
  -2   8   4   10.40   12.20
   2  -8  -4   20.60   10.90
  -1   8   4    2.90    8.30
   0   8   4   -5.00   10.20
   1   8   4   -5.70   10.10
   2   8   4    5.60    9.30
   3   8   4   29.20   11.00
   4   8   4    1.20   10.60
   5   8   4    4.40   11.90
  -5  -8  -4    3.80    5.90
   6   8   4   -5.90   11.80
  -6  -8  -4    6.50    6.50
   7   8   4    2.00    7.80
  -4   7   4   22.00   14.40
   4  -7  -4   -6.80   12.50
  -3   7   4  179.78   36.60
  -3   7   4  144.99   35.00
   3  -7  -4  152.98   35.40
  -2   7   4  124.69   29.50
  -2   7   4  115.59   30.20
   2  -7  -4  141.09   29.40
  -1   7   4   64.49   21.50
  -1   7   4   68.29   20.70
   1  -7  -4  108.09   20.00
   0   7   4    5.60   10.40
   1   7   4   56.79   16.30
   2   7   4  100.89   23.50
   3   7   4   97.69   22.30
   4   7   4   -4.00    9.60
   5   7   4    4.50   11.30
  -5  -7  -4   12.90    6.10
  -5  -7  -4    7.00    5.90
   6   7   4   27.00   12.70
  -6  -7  -4   20.20    7.80
  -6  -7  -4   16.30   10.40
   7   7   4    1.10   10.90
  -6   6   4   20.60   10.90
  -5   6   4    5.70    9.20
  -4   6   4   24.80   16.30
   4  -6  -4   47.70   15.80
  -3   6   4   -0.10   11.10
  -3   6   4   -2.10   13.70
   3  -6  -4   -6.70   10.40
  -2   6   4  129.89   26.10
  -2   6   4   92.99   27.00
   2  -6  -4  111.09   25.00
  -1   6   4   18.80   10.80
  -1   6   4   18.50   11.90
   1  -6  -4   14.70    8.50
   0  -6  -4   48.80   11.00
   1   6   4   20.20   11.20
   2   6   4  154.98   34.20
   4   6   4   57.19   16.90
   5   6   4    4.20   10.80
   5   6   4    4.40    7.00
  -5  -6  -4    9.70    5.50
  -5  -6  -4   -1.10    9.90
  -5  -6  -4    2.60    5.30
   6   6   4   80.69   18.00
  -6  -6  -4   54.19   16.50
   7   6   4    6.10   11.30
  -7  -6  -4   16.80   10.40
  -7   5   4   -1.00    9.80
  -6   5   4   -8.30   10.10
  -5   5   4   59.99   23.10
   5  -5  -4  108.59   26.20
  -4   5   4   -0.50   16.40
   4  -5  -4   17.80   12.60
  -3   5   4   40.40   16.10
  -3   5   4   36.30   13.30
   3  -5  -4   49.60   16.50
  -2   5   4   29.40   11.10
  -2   5   4   51.19   16.50
   2  -5  -4   18.60   10.50
  -1   5   4 1296.27  264.87
  -1   5   4 1300.47  264.87
   1  -5  -4 1291.27  264.57
   0   5   4  189.28   40.10
   0  -5  -4  185.18   38.30
   1   5   4 1266.47  258.87
   2   5   4   19.40    9.50
   4   5   4    6.80   10.90
   5   5   4   74.59   16.90
   5   5   4   67.29   18.40
  -5  -5  -4   76.49   16.30
   6   5   4    6.40   10.90
  -6  -5  -4   -1.90    4.30
  -6  -5  -4    9.30    9.40
  -7  -5  -4    7.70   10.40
  -7   4   4    7.40   10.10
  -6   4   4   11.80    9.80
  -5   4   4   47.30   19.60
   5  -4  -4   56.99   18.70
   4  -4  -4  191.88   42.00
  -3   4   4   57.09   18.80
   3  -4  -4   62.49   17.10
  -2   4   4  257.17   59.69
  -2   4   4  275.67   59.39
   2  -4  -4  317.37   59.59
  -1   4   4   74.19   19.90
  -1   4   4   72.29   18.40
   1  -4  -4   79.39   17.60
   0   4   4  423.56   81.99
   0   4   4  419.96   81.89
   0  -4  -4  370.16   80.99
   1   4   4   63.09   16.10
   2   4   4  226.28   48.80
   2   4   4  241.08   48.60
   3   4   4   59.79   17.10
   4   4   4  201.88   44.10
   5   4   4   64.89   16.70
   6   4   4    6.00   10.50
  -6  -4  -4   20.50    6.50
  -6  -4  -4    3.00    9.40
  -7  -4  -4    3.90    7.40
  -7   3   4   14.70   11.60
  -6   3   4   -4.60    9.70
   6  -3  -4    6.20   12.50
  -5   3   4   12.30   19.50
   5  -3  -4    8.20   14.30
  -4   3   4   32.20   18.50
   4  -3  -4   19.90   13.30
  -3   3   4  102.09   29.70
   3  -3  -4  141.09   28.50
  -2   3   4  221.78   45.80
  -2   3   4  204.98   45.00
   2  -3  -4  219.78   45.50
  -1   3   4    2.30   10.70
  -1   3   4   16.40    8.40
   1  -3  -4  -15.20    7.30
   0   3   4    2.30   10.90
   0   3   4    5.60    8.90
   0  -3  -4   -4.10    4.00
   1   3   4   10.10    8.70
   1   3   4   10.10    4.00
   2   3   4  218.68   43.60
   2   3   4  198.28   43.20
   3   3   4   95.49   22.70
   4   3   4   28.50   14.80
   5   3   4    5.90    8.60
   6   3   4   14.60   14.00
  -6  -3  -4   11.50    9.40
  -6  -3  -4    2.80    4.20
  -7  -3  -4    1.60    7.20
  -7   2   4   13.60   11.00
  -6   2   4    1.30    9.90
   6  -2  -4   -3.10   12.60
  -5   2   4   29.60   15.90
   5  -2  -4   25.30   13.30
   5  -2  -4   87.09   20.80
  -4   2   4   41.20   15.30
   4  -2  -4   31.90   16.90
  -3   2   4  198.88   43.20
   3  -2  -4  195.18   42.20
  -2   2   4 1843.92  365.86
  -2   2   4 1835.42  365.56
   2  -2  -4 1696.33  365.76
  -1   2   4  519.05  109.39
  -1   2   4  541.75  109.59
   1  -2  -4  541.55  109.39
   0   2   4   -2.00    8.20
   0   2   4    5.50    7.80
   0  -2  -4    9.20    4.40
   1   2   4  566.74  116.19
   2   2   4 1724.13  348.67
   2   2   4 1692.33  348.57
   3   2   4  171.28   36.40
   4   2   4   39.40   15.40
  -4  -2  -4   30.10   14.20
   5   2   4   19.60    9.70
  -6  -2  -4   -3.10    9.10
  -6  -2  -4   -2.30    3.80
  -7  -2  -4    1.20    7.20
  -7   1   4   13.60   11.10
  -6   1   4    9.50   10.10
   6  -1  -4    6.20   12.00
  -5   1   4  -12.30   14.20
   5  -1  -4   24.20   11.20
   5  -1  -4   25.10   14.70
  -4   1   4  -12.50   13.30
   4  -1  -4   57.29   14.20
  -3   1   4   14.60   13.50
   3  -1  -4   43.40   15.10
  -2   1   4   19.60   11.90
  -2   1   4   19.60    7.50
   2  -1  -4   18.20   10.90
  -1   1   4   19.20    7.50
  -1   1   4    7.90    9.60
   1  -1  -4   30.00   10.30
   0   1   4   19.20    9.50
   0   1   4   24.10    7.80
   0  -1  -4   21.10    6.70
   3   1   4   22.70   12.80
   4   1   4   16.00   11.30
  -4  -1  -4   10.10   11.70
   5   1   4    4.80   15.70
  -6  -1  -4   15.90    5.60
  -6  -1  -4   -1.10    9.10
  -7  -1  -4   56.79   15.80
  -7   0   4    2.00   10.80
   7   0  -4   15.90   13.30
  -6   0   4   -6.50    9.80
  -6   0   4   19.10    5.00
   6   0  -4   -4.50   12.30
  -5   0   4   10.20   14.90
   5   0  -4   10.30   14.30
   5   0  -4    9.00   10.60
  -4   0   4   55.39   19.20
   4   0  -4   65.99   21.20
  -3   0   4   -8.10    3.10
  -3   0   4   13.70   11.30
   3   0  -4    9.30   11.30
  -2   0   4   69.79   15.70
  -2   0   4   76.79   18.70
   2   0  -4   73.89   18.70
  -1   0   4   16.00    8.00
   1   0  -4    2.90    8.10
   0   0   4 5023.00 1032.20
   0   0  -4 5103.89 1032.30
  -3   0  -4    4.50    8.70
   4   0   4   31.90   13.40
   5   0   4   -4.20   12.00
  -6   0  -4    8.50    3.80
  -6   0  -4   -2.90    9.20
  -7   0  -4   11.30    5.20
  -7   0  -4   -1.20    7.00
  -8   0  -4    4.90    6.40
  -7  -1   4   11.60   12.10
   7   1  -4   37.50   13.70
  -6  -1   4   12.00   10.60
   6   1  -4    7.80   12.20
  -5  -1   4  -38.70   13.10
   5   1  -4   13.10   10.10
   5   1  -4   -4.00   13.50
  -4  -1   4   31.50   15.00
   4   1  -4   41.20   15.40
  -3  -1   4   28.00   13.80
   3   1  -4   53.59   14.80
  -2  -1   4    9.60   10.10
  -2  -1   4    6.10    5.30
   2   1  -4   29.90   10.90
  -1  -1   4   20.30    8.30
   1   1  -4   10.60   10.50
   0  -1   4   19.80    6.10
   0   1  -4   31.60    9.50
  -2   1  -4   20.50    7.00
  -3   1  -4   22.80    9.10
   4  -1   4   19.80   12.50
   5  -1   4   -5.50   12.00
  -6   1  -4    6.30    9.10
  -6   1  -4    7.20    4.70
  -7   1  -4   55.89   15.70
  -8  -2   4   16.70   10.00
  -7  -2   4   18.60   11.30
  -6  -2   4   -0.90   10.70
  -5  -2   4   17.40   16.80
   5   2  -4   34.50   12.70
   5   2  -4   58.79   18.50
  -4  -2   4   20.40   14.10
   4   2  -4   42.80   17.60
  -3  -2   4  214.38   48.30
   3   2  -4  232.88   48.30
   2   2  -4 1661.53  339.27
   1   2  -4  524.75  107.69
   0   2  -4   10.80    9.40
  -2   2  -4 1783.02  363.66
  -3   2  -4  199.88   41.60
   4  -2   4   28.10   14.00
   5  -2   4   12.30   12.60
  -6   2  -4   -2.10    4.10
  -6   2  -4   10.30    9.20
  -7   2  -4   -6.60    9.70
  -8  -3   4   14.60    7.40
  -7  -3   4   15.90    8.60
   7   3  -4   12.60   12.40
  -6  -3   4    0.20   11.20
  -5  -3   4    2.60   15.10
   5   3  -4   -5.10   13.00
  -4  -3   4   18.10   14.40
   4   3  -4   29.10   13.50
   4   3  -4   27.60   10.10
   2   3  -4  227.18   47.80
   1   3  -4   -7.70    7.90
   0   3  -4   21.50   11.80
  -2   3  -4  199.28   41.10
   5  -3   4    7.30   13.10
  -6   3  -4   11.70    9.50
  -7   3  -4    9.00    7.00
  -8  -4   4    1.20    8.50
   8   4  -4   -0.20   10.80
  -7  -4   4   -1.90   10.50
   7   4  -4   10.70   12.00
  -6  -4   4   14.20   12.10
  -5  -4   4   31.60   18.30
   5   4  -4   64.29   13.90
   5   4  -4    5.80   15.20
  -4  -4   4   98.09   20.70
   4   4  -4   49.80   18.40
   3   4  -4   27.60   12.10
   2   4  -4  278.17   58.39
   1   4  -4   90.49   21.00
   0   4  -4  524.15  107.99
  -2   4  -4  254.17   52.29
   5  -4   4   79.29   22.90
  -6   4  -4   -2.30    6.40
  -8  -5   4    5.30    8.70
   8   5  -4   -6.60    7.60
  -7  -5   4   -1.00    7.70
   7   5  -4   -0.90   11.70
  -6  -5   4   19.90   11.90
   6   5  -4    2.30    8.40
  -5  -5   4   64.89   19.70
  -5  -5   4   58.49   10.10
  -5  -5   4   18.90   12.80
   5   5  -4    7.50   14.80
  -4  -5   4   23.30   14.30
   4   5  -4   20.50   14.50
   3   5  -4   18.10   10.60
   2   5  -4   12.30    8.70
   1   5  -4 1365.26  279.07
   0   5  -4  262.27   53.59
   0   5  -4  261.37   55.39
   5  -5   4   27.30   16.90
  -5   5  -4   31.50   10.40
  -8  -6   4    6.50    6.40
   8   6  -4   -1.20   10.70
  -7  -6   4   -6.40    7.60
  -6  -6   4   31.80   14.70
   6   6  -4   44.10   12.40
  -5  -6   4    8.50   10.80
   4   6  -4   11.70   12.40
   3   6  -4   13.90   11.10
   2   6  -4  105.59   24.60
   1   6  -4   12.60   14.80
  -8  -7   4   12.70    6.00
   8   7  -4    3.00   14.40
  -7  -7   4    1.70   10.50
  -6  -7   4   17.20   10.10
  -5  -7   4    4.90   11.00
  -5  -7   4   -1.30    4.10
   5   7  -4   -3.80   11.10
   3   7  -4  148.49   33.00
   2   7  -4  117.29   23.40
   2   7  -4   87.09   19.80
   1   7  -4   68.09   21.80
  -8  -8   4   20.50    6.80
  -7  -8   4   -7.00   10.90
   7   8  -4   -8.40    8.40
  -6  -8   4    4.30   12.50
  -5  -8   4    4.20   12.20
  -5  -8   4    8.60    6.20
   2   8  -4  -10.80   13.70
   1   8  -4  -13.80   15.00
  -8  -9   4    3.70    5.10
  -7  -9   4    7.60    7.90
  -6  -9   4   47.80   16.20
  -5  -9   4   51.49   15.80
  -5  -9   4   45.20   10.80
  -4  -9   4   -5.40   10.70
  -7 -10   4  -10.00    9.90
   7  10  -4   -8.00    7.40
  -6 -10   4   15.40   12.80
  -5 -10   4   21.80   13.30
  -4 -10   4   26.70   12.30
   4  10  -4    9.70   12.90
   2  10  -4   23.80   12.90
  -7 -11   4    5.40    6.40
   7  11  -4    8.40    7.70
  -6 -11   4   14.20   12.50
   6  11  -4   12.70    9.30
  -5 -11   4   18.40   13.30
  -4 -11   4   33.10   13.90
  -3 -11   4   -2.30   10.80
   2  11  -4   47.10   14.60
  -3  11  -4   11.60    6.10
  -7 -12   4    6.40    5.60
  -6 -12   4   30.50    9.80
   6  12  -4    0.80   12.70
  -5 -12   4   48.90   13.20
   5  12  -4   24.40   15.90
  -4 -12   4   71.39   19.10
   4  12  -4   55.79   18.80
  -3 -12   4    7.90   12.10
   2  12  -4   -5.00   10.40
  -2  12  -4    8.50    6.50
  -7 -13   4   -3.50    5.60
  -6 -13   4   13.40    8.00
   6  13  -4    5.30   11.50
  -5 -13   4   42.40   13.60
   5  13  -4   16.70   14.50
  -4 -13   4   15.60   13.00
  -3 -13   4   46.60   14.80
   3  13  -4   33.90   14.80
  -2 -13   4   13.60   12.20
  -6 -14   4    3.30    8.30
   6  14  -4    7.00   10.70
  -5 -14   4    1.40   11.30
   5  14  -4   -7.40   12.40
  -4 -14   4   42.70   13.60
   4  14  -4   15.80   14.10
  -3 -14   4   24.00    9.40
   3  14  -4    9.90   13.00
  -2 -14   4   24.10   12.20
  -5 -15   4    6.80    9.30
   5  15  -4    4.00    8.10
  -4 -15   4   22.50   11.40
   4  15  -4    6.30   12.40
  -3 -15   4    3.80   10.80
   3  15  -4    5.70   19.70
  -2 -15   4  -12.90   10.20
   5  16  -4    0.20    9.30
  -4 -16   4    4.50    6.90
   4  16  -4   12.80    8.10
  -3 -16   4   34.30   10.60
  -2 -16   4   -2.70   10.10
  -1 -16   4   12.00   10.50
  -1  21   5    1.60    3.00
  -3  20   5   10.50    3.60
  -2  20   5    3.80    4.60
  -3  19   5   20.20    5.40
  -2  19   5    3.20    3.70
   2  19   5   -7.30   10.50
  -3  18   5    6.90    5.10
   1  18   5   11.90    9.20
   2  18   5    1.70   11.70
   3  18   5   -2.10    8.00
   1  17   5   21.80   14.40
   2  17   5   -3.40   12.80
   2  17   5    2.90    6.70
  -2  16   5   -1.50    6.70
  -1  16   5    0.60    7.30
   0  16   5  132.69   31.60
   1  16   5   -2.90   13.90
   2  16   5    7.00   13.90
   2  16   5    5.20    5.30
  -2 -16  -5    7.40    5.10
  -3 -16  -5   12.00    5.80
   4  16   5    5.10   11.50
   5  16   5    1.10    7.80
  -3  15   5    2.70    6.20
  -2  15   5   17.60    7.80
  -1  15   5   10.10    7.60
   0  15   5    4.60    7.20
   0  15   5   -9.30   13.80
   1  15   5   -0.50    7.20
   1  15   5   20.60   14.70
   2  15   5   23.40   13.80
   2  15   5    3.40    7.30
  -2 -15  -5    8.00    5.40
   3  15   5   -1.20    8.60
  -3 -15  -5   -9.50    5.10
   4  15   5    6.60   11.70
   5  15   5    9.20    7.80
  -3  14   5   11.10    6.60
  -2  14   5   16.20    7.50
  -1  14   5   20.10    8.20
   0  14   5   -0.60    6.70
   0  14   5   -6.50   13.50
   1  14   5   -4.20    6.90
   1  14   5   -0.10   13.90
   2  14   5   -4.40   12.50
   2  14   5   -3.80    7.20
  -2 -14  -5   14.30    5.30
   3  14   5   -8.70   12.00
  -3 -14  -5   -3.80    5.20
   4  14   5    7.60   12.70
   5  14   5    1.30   11.30
   6  14   5   -4.20    9.20
  -3  13   5   27.40    8.70
  -2  13   5   32.00    9.20
  -1  13   5   22.90    8.20
   0  13   5    4.50   16.20
   0  13   5   14.30    6.80
   1  13   5    8.40    6.70
   1  13   5    0.80   13.10
   2  13   5   31.20   10.20
   2  13   5   30.30   14.30
  -2 -13  -5   38.50    9.00
   3  13   5   12.20   13.00
  -3 -13  -5    4.10    4.00
   4  13   5   23.50   13.30
  -4 -13  -5   56.39   11.00
   5  13   5   -3.40   12.80
   6  13   5    9.00    7.90
  -3  12   5    9.40    6.20
  -2  12   5   21.60    7.50
  -1  12   5    4.80   10.80
   0  12   5   17.20   13.60
   0  12   5   17.50   13.20
   1  12   5    5.00   11.80
   1  12   5    4.20   12.50
   2  12   5   24.90   12.40
   2  12   5   14.00   11.00
   3  12   5    4.10   12.60
  -3 -12  -5    7.10    5.60
   4  12   5   34.20   15.20
  -4 -12  -5   25.90    8.40
   5  12   5   12.30   10.10
   6  12   5   48.40   16.00
  -1  11   5   21.60   11.40
   0  11   5   28.60   13.60
   1  11   5   35.60   13.50
   2  11   5   24.80   12.60
   2  11   5    3.70   11.50
   3  11   5   20.30    9.10
  -3 -11  -5   13.30    6.20
   4  11   5   10.00   13.50
  -4 -11  -5   19.90    5.90
   5  11   5   31.90   11.80
   6  11   5   44.30   15.70
   7  11   5   -4.30    6.60
  -3  10   5   16.90   14.90
  -2  10   5   -2.40   11.30
  -1  10   5   -3.00   11.70
  -1  10   5  -19.00   10.50
   0  10   5    0.20   10.90
   0  10   5   -3.60   10.90
   1  10   5    1.30   10.50
   1  10   5    2.30   10.20
   2  10   5   -8.50   10.30
   2  10   5   -7.30   10.60
   3  10   5   -4.20   10.40
   4  10   5   13.20   12.50
  -4 -10  -5   19.90    6.90
   5  10   5    2.20    9.20
  -5 -10  -5   19.30    7.00
   6  10   5  -17.80   11.90
  -6 -10  -5   13.00    6.70
   7  10   5   15.30    8.30
  -4   9   5  -19.50   13.70
  -3   9   5    5.80   14.10
  -3   9   5   20.00   13.30
  -2   9   5   98.89   24.60
  -2   9   5   96.69   25.10
  -1   9   5  438.66   91.09
   0   9   5   12.80   11.30
   1   9   5  426.16   88.69
   2   9   5  110.49   22.10
   2   9   5   71.19   22.50
   3   9   5   27.50   11.70
   4   9   5   24.20   12.80
  -4  -9  -5   25.40    7.60
   5   9   5   15.20    9.80
  -5  -9  -5   23.30    7.30
  -5  -9  -5   13.40    7.30
   6   9   5   19.60   13.10
  -6  -9  -5   21.00    6.60
   7   9   5   -3.00    7.80
  -4   8   5   -5.90   17.40
   4  -8  -5    9.00   14.10
  -3   8   5   16.50   13.70
  -3   8   5   11.70   12.00
   3  -8  -5   13.20   14.10
  -2   8   5    1.10   12.40
  -2   8   5   -8.90   10.70
   2  -8  -5   21.80   10.30
  -1   8   5    5.40   11.80
  -1   8   5    5.30    8.80
   0   8   5   71.09   19.00
   1   8   5   -9.30   10.20
   2   8   5    1.30    9.60
   3   8   5   27.90   11.20
   4   8   5    1.90   10.70
   5   8   5   46.70   12.40
  -5  -8  -5    0.60    4.50
  -5  -8  -5   11.10    6.30
   6   8   5   -0.30    8.30
  -6  -8  -5   -0.40    6.50
   7   8   5   10.80   11.10
  -4   7   5    5.20   14.80
   4  -7  -5   15.40   14.20
  -3   7   5   47.70   20.80
  -3   7   5   71.19   19.00
   3  -7  -5   88.49   21.10
  -2   7   5  108.59   22.20
  -2   7   5   70.39   19.80
   2  -7  -5   71.29   19.70
  -1   7   5   21.60   12.80
  -1   7   5    9.10   10.90
   1  -7  -5   19.70    8.50
   0   7   5  293.07   61.69
   1   7   5    7.30   10.70
   2   7   5   65.49   18.20
   3   7   5   47.80   13.80
   4   7   5   12.40   10.50
   5   7   5    4.80   11.20
  -5  -7  -5    3.20    5.70
  -5  -7  -5    3.60    5.40
   6   7   5   18.20   12.10
  -6  -7  -5   13.60    7.50
   7   7   5   11.90    8.10
  -6   6   5   21.60   11.00
  -5   6   5    5.20   16.60
  -5   6   5    7.50    9.40
  -4   6   5   13.30   14.80
   4  -6  -5    1.10   15.40
  -3   6   5   -1.00   11.20
  -3   6   5  -17.60   13.00
   3  -6  -5   12.70   14.10
  -2   6   5   43.70   19.00
  -2   6   5   22.80   15.50
   2  -6  -5   87.89   15.90
  -1   6   5   72.19   20.40
  -1   6   5   87.89   21.70
   1  -6  -5   86.49   19.10
   1   6   5  104.19   24.90
   2   6   5   43.70   13.60
   4   6   5   11.70    9.80
   5   6   5   15.60   11.00
  -5  -6  -5    8.60    6.00
  -5  -6  -5    8.20    5.90
   6   6   5   31.50   14.60
  -6  -6  -5   43.00   11.30
  -6  -6  -5   52.29   13.50
  -7   5   5   10.00   10.00
  -6   5   5   -1.60    7.40
  -5   5   5   -3.80   14.90
  -5   5   5   17.00   12.90
  -4   5   5   78.69   22.70
   4  -5  -5   75.89   21.60
  -3   5   5   12.30   13.30
   3  -5  -5    6.20   14.00
  -2   5   5  102.19   25.50
  -2   5   5   97.29   23.70
   2  -5  -5  107.79   23.90
  -1   5   5  512.85  107.69
  -1   5   5  525.35  107.59
   1  -5  -5  526.95  107.09
   0   5   5   -1.10    8.70
   0   5   5    0.50   10.30
   0  -5  -5    0.10    3.60
   1   5   5  559.44  115.19
   2   5   5   75.49   18.20
   4   5   5   50.19   14.10
   5   5   5   40.50   15.40
  -5  -5  -5   45.90   10.80
   6   5   5   -4.00   10.50
  -6  -5  -5   12.00    6.50
  -6  -5  -5    2.70    9.00
  -7  -5  -5   17.50   10.50
  -7   4   5   -6.10    9.10
  -6   4   5   -3.10   10.20
   6  -4  -5   -3.00   13.10
  -5   4   5   -0.70   15.70
   5  -4  -5   22.20   15.20
  -4   4   5   35.90   19.70
   4  -4  -5   83.89   19.20
  -3   4   5   24.80   16.20
   3  -4  -5   58.19   17.00
  -2   4   5  217.08   43.40
  -2   4   5  211.98   43.00
   2  -4  -5  177.98   43.00
  -1   4   5   17.90   13.30
  -1   4   5   38.30   11.70
   1  -4  -5   21.90   10.00
   0   4   5   25.80   10.70
   0   4   5   12.00   10.60
   0  -4  -5   11.40    4.90
   1   4   5   25.30   11.50
   2   4   5  220.48   43.10
   2   4   5  193.48   42.30
   4   4   5   44.70   13.20
   5   4   5    9.30    7.10
   5   4   5  -12.00    9.20
   6   4   5   12.70   13.70
  -6  -4  -5   10.00    9.50
  -6  -4  -5    2.60    6.20
  -7  -4  -5   -2.70    9.80
  -7   3   5   21.00   11.60
  -6   3   5    5.80   10.30
   6  -3  -5    8.80   13.40
  -5   3   5   -3.50   16.30
   5  -3  -5   -6.90   13.20
  -4   3   5   34.20   18.20
   4  -3  -5   62.19   17.20
  -3   3   5  147.89   31.40
   3  -3  -5  127.39   30.40
  -2   3   5   -5.50   12.10
  -2   3   5   15.50    8.40
   2  -3  -5   14.60   10.10
  -1   3   5    1.60   10.20
  -1   3   5    3.60   11.00
   1  -3  -5   -7.80    7.90
   0   3   5   59.79   15.50
   0   3   5   58.89   15.50
   0  -3  -5   54.19   12.70
   1   3   5    1.40    9.50
   2   3   5    3.60    7.90
   2   3   5   11.20    7.30
   3   3   5   97.49   22.40
   5   3   5   16.80   11.50
  -6  -3  -5   -8.20    8.90
  -6  -3  -5    4.40    5.80
  -7  -3  -5   18.40   10.70
  -7   2   5    4.50   10.70
   7  -2  -5   14.80   13.60
  -6   2   5    3.50    9.60
   6  -2  -5   -8.30   12.90
  -5   2   5   17.10   17.80
   5  -2  -5   22.90   15.40
  -4   2   5   18.10   12.60
   4  -2  -5    3.00   15.30
  -3   2   5  118.39   26.70
   3  -2  -5  108.79   26.20
  -2   2   5 1968.90  408.96
  -2   2   5 1997.00  409.36
   2  -2  -5 2048.59  409.26
  -1   2   5   88.79   20.10
  -1   2   5  115.89   21.70
   1  -2  -5   73.59   19.80
   0   2   5 1280.57  264.87
   0   2   5 1282.27  264.67
   0  -2  -5 1323.77  264.47
   1   2   5  110.29   25.20
   2   2   5 2033.40  415.06
   3   2   5   95.09   22.30
   4   2   5   -1.30   12.10
  -4  -2  -5    0.10    9.60
  -6  -2  -5    2.20    9.20
  -6  -2  -5   14.60    6.00
  -7  -2  -5   11.00   10.20
  -7   1   5   -2.70   10.50
   7  -1  -5    2.80   13.30
  -6   1   5   31.80   11.80
   6  -1  -5   32.70   14.80
  -5   1   5   12.50   14.60
   5  -1  -5   32.10   15.50
   5  -1  -5   16.90   11.70
  -4   1   5  -14.10   15.50
   4  -1  -5   -4.00   12.40
  -3   1   5   19.10   14.70
   3  -1  -5   53.59   14.50
  -2   1   5   21.70    7.80
  -2   1   5    1.50   11.70
   2  -1  -5   16.40   13.10
  -1   1   5    7.60    7.90
  -1   1   5    4.50    8.70
   1  -1  -5   10.70    9.90
   0   1   5  -10.30    8.40
   0  -1  -5   10.20    5.50
   3   1   5    4.90    8.40
   4   1   5   -9.20   12.20
  -4  -1  -5    8.60    4.70
   5   1   5   15.90   16.30
  -6  -1  -5   48.40   10.00
  -6  -1  -5    4.20    4.60
  -7  -1  -5   17.40   10.70
  -7   0   5   18.30   11.50
  -6   0   5    7.40   10.10
   6   0  -5  -10.10   12.60
  -5   0   5   -1.30   14.80
   5   0  -5   24.10   18.20
   5   0  -5   21.90   11.20
  -4   0   5   22.00   13.70
   4   0  -5    1.20   15.80
  -3   0   5  126.99   30.50
   3   0  -5  147.19   31.70
  -2   0   5    8.40   10.20
  -2   0   5    2.50    6.40
   2   0  -5   -4.40   10.10
  -1   0   5  845.22  174.38
   1   0  -5  860.31  174.38
   0   0   5    2.20    5.00
   0   0  -5   -0.60    6.40
  -3   0  -5  113.09   24.60
  -3   0  -5  113.59   23.90
   4   0   5   -5.30   10.60
   5   0   5    8.40   12.50
  -6   0  -5    3.50    6.50
  -6   0  -5    5.90    5.20
  -7   0  -5    6.20    7.20
  -8  -1   5    8.10    3.90
  -7  -1   5    6.80   10.90
   7   1  -5   -1.10   13.40
  -6  -1   5   16.70   11.00
   6   1  -5    3.80   12.70
  -5  -1   5    0.10   15.70
   5   1  -5   36.20   11.90
   5   1  -5   24.20   18.00
  -4  -1   5  -17.50   11.70
   4   1  -5   10.00   12.90
  -3  -1   5    8.40   11.90
   3   1  -5   41.00   15.10
  -2  -1   5   14.00   11.00
   2   1  -5   27.40   11.20
  -1  -1   5    4.10    7.60
   1   1  -5    1.00   10.40
   0  -1   5    4.50    5.00
   0   1  -5    4.10    7.60
  -2   1  -5    9.20    5.60
  -3   1  -5   12.70    7.00
   4  -1   5    7.30   14.60
   5  -1   5   13.10   12.90
  -6   1  -5    4.90    6.70
  -6   1  -5   13.60    5.10
  -7   1  -5   24.70   11.20
  -8  -2   5   17.80    8.00
  -7  -2   5    3.70    7.80
  -6  -2   5   33.00   13.30
   6   2  -5   31.60   14.60
  -5  -2   5   18.30   16.50
   5   2  -5   28.60   14.40
   5   2  -5   21.10   11.50
  -4  -2   5   -1.20   12.70
   4   2  -5    0.70   14.20
   4   2  -5    7.00    8.60
  -3  -2   5  119.59   28.40
   3   2  -5  124.99   28.90
  -2  -2   5 1625.64  339.17
   2   2  -5 1696.83  339.27
   1   2  -5   82.89   19.60
   0   2  -5 1292.97  264.07
  -2   2  -5 1634.44  333.27
   5  -2   5   -6.60   11.80
  -6   2  -5   10.30    4.60
  -6   2  -5    0.00    8.80
  -7   2  -5    4.60    9.60
  -8  -3   5   -4.20    6.50
  -7  -3   5   14.20   10.50
   7   3  -5   -5.80    8.40
  -6  -3   5   -8.50   11.30
  -5  -3   5   -5.30   14.70
   5   3  -5  -13.70   12.20
   5   3  -5   11.40   10.40
  -4  -3   5   44.90   17.70
   4   3  -5   42.80   16.90
   4   3  -5   63.39   14.30
  -3  -3   5  102.79   24.30
   3   3  -5  105.39   24.50
   2   3  -5   11.80    9.80
   1   3  -5   -1.50   10.10
   0   3  -5   66.19   20.00
  -2   3  -5   10.40    4.30
   5  -3   5   13.60   16.40
  -6   3  -5   -0.30    4.50
  -6   3  -5    6.30    9.00
  -8  -4   5    9.60    9.10
  -7  -4   5   -7.20   10.40
   7   4  -5  -24.50   11.30
  -6  -4   5   10.50   11.80
   6   4  -5   13.30    9.50
  -5  -4   5    6.10    5.80
  -5  -4   5    8.80   16.30
  -5  -4   5   12.20   10.00
   5   4  -5   -4.70   10.30
   5   4  -5  -12.10   12.50
  -4  -4   5   19.80   17.70
   4   4  -5   46.80   18.70
   4   4  -5   78.29   15.40
   3   4  -5   22.60   13.70
   2   4  -5  156.58   33.80
   1   4  -5   14.80    9.20
   0   4  -5   19.90   15.50
   5  -4   5   -9.20   16.50
  -5   4  -5   13.20    8.60
  -6   4  -5    3.00    6.50
  -8  -5   5   17.00    6.80
   8   5  -5   10.30    8.60
  -7  -5   5   17.60   11.40
   7   5  -5   21.80   12.60
  -6  -5   5    5.50   12.10
   6   5  -5    6.30   12.20
  -5  -5   5    3.40   16.40
  -5  -5   5   21.30   11.00
   5   5  -5    1.80   13.00
   5   5  -5   39.00   12.30
  -4  -5   5   68.09   18.20
   4   5  -5   37.10   15.80
   3   5  -5    8.50   12.10
   2   5  -5   60.79   15.80
   1   5  -5  567.04  116.69
   0   5  -5  -21.70   12.00
  -8  -6   5    7.20    5.50
   8   6  -5   -4.40    7.30
  -7  -6   5   -5.30   10.50
  -6  -6   5    8.70   12.30
   6   6  -5   23.20   12.60
  -5  -6   5   15.70   10.70
  -5  -6   5   13.10    5.30
  -4  -6   5    8.20   13.40
   4   6  -5   -8.00    9.60
   3   6  -5   -1.80   10.50
   2   6  -5   11.70   10.60
   1   6  -5  114.09   28.60
  -8  -7   5    9.60    7.70
   8   7  -5    3.90   10.10
  -7  -7   5   17.50    9.10
  -6  -7   5    1.70   12.00
  -5  -7   5   -2.70   11.30
   5   7  -5   14.10   11.50
   4   7  -5    6.40    9.40
   4   7  -5    8.70    4.50
   3   7  -5   35.40   13.40
   2   7  -5   72.69   20.90
   1   7  -5    0.60    3.70
   1   7  -5   -5.30   16.00
  -8  -8   5   -0.10    6.90
  -7  -8   5  -11.80   10.60
   7   8  -5   -8.90   11.60
  -6  -8   5   15.00    9.30
   6   8  -5    4.70   12.40
  -5  -8   5   -6.70   11.50
   3   8  -5   11.00   13.40
   2   8  -5   -0.60   14.20
   1   8  -5  -10.70   13.10
  -8  -9   5   -1.40    6.40
  -7  -9   5    6.80   10.30
   7   9  -5   -3.70    7.70
  -6  -9   5   29.50   13.90
  -5  -9   5    0.80    9.00
  -4  -9   5   16.20   12.00
   2   9  -5  116.29   29.80
  -7 -10   5   14.50    7.50
   7  10  -5    0.10    7.90
  -6 -10   5   17.40   12.30
   6  10  -5   -4.20   12.60
  -5 -10   5   25.00   13.70
  -5 -10   5   12.60    5.30
   5  10  -5   21.30   13.70
  -4 -10   5   -9.40   11.90
   3  10  -5   -7.10   10.40
   2  10  -5   -0.10    9.40
  -7 -11   5    5.60    8.90
   7  11  -5   -7.00    6.90
  -6 -11   5   46.80   12.90
   6  11  -5   35.90   15.40
  -5 -11   5   70.09   17.80
  -4 -11   5   20.40   14.00
   4  11  -5   23.70   13.50
  -3 -11   5    6.00   12.10
   2  11  -5    4.30   14.00
  -3  11  -5    8.70    6.30
  -4  11  -5   18.20   10.20
  -7 -12   5    8.90    7.30
  -6 -12   5   62.89   19.60
   6  12  -5   87.19   18.50
  -5 -12   5    6.40   12.50
   5  12  -5   16.10   13.40
  -4 -12   5   10.10   12.90
   4  12  -5   33.20   14.10
  -3 -12   5    1.50   11.30
  -2 -12   5    6.30   11.60
  -2  12  -5   22.10    7.90
  -7 -13   5    0.00    5.70
  -6 -13   5   16.30   10.30
   6  13  -5    3.80    8.20
  -5 -13   5   23.70   14.10
   5  13  -5   31.90   11.80
  -4 -13   5   60.89   17.00
   4  13  -5   50.79   18.00
  -3 -13   5   19.30   12.30
   3  13  -5   19.50   12.70
  -2 -13   5   33.70   13.40
  -6 -14   5   -0.40    8.60
   6  14  -5  -11.80    7.20
  -5 -14   5    8.60    7.90
   5  14  -5  -12.70   11.50
  -4 -14   5   20.00   11.90
   4  14  -5    7.80    9.40
  -3 -14   5    6.10   11.20
   3  14  -5   -0.90   12.60
  -2 -14   5    7.30   11.40
  -6 -15   5    6.10    4.10
  -6 -15   5   11.80    7.10
  -5 -15   5    8.60    9.60
   5  15  -5   -9.90   10.90
  -4 -15   5    3.90   10.40
   4  15  -5    4.90   12.00
  -3 -15   5    3.30   11.10
  -2 -15   5   13.50   11.10
  -5 -16   5   -3.10    7.60
   5  16  -5    6.20    7.30
  -4 -16   5   19.50    8.40
  -3 -16   5   33.60   12.30
  -2 -16   5    3.20    8.20
  -1 -16   5   15.80    8.80
  -3 -17   5   -3.60    8.40
  -2 -17   5    6.80   10.30
  -1 -17   5   23.30   10.50
  -1  21   6    1.60    3.10
  -2  20   6    4.10    3.20
  -1  20   6   11.10    4.50
  -3  19   6   12.50    5.10
  -2  19   6   -5.10    3.60
  -1  19   6   30.90    7.80
   2  19   6    5.40    7.70
  -3 -19  -6    5.80    2.80
  -3  18   6   18.40    5.30
  -1  18   6   28.50    7.60
   1  18   6    5.20   12.30
   1  18   6    0.40    6.60
   2  18   6   12.10    9.20
   3  18   6   -6.20    7.70
  -3  17   6    5.60    3.90
  -1  17   6   21.10    7.00
   1  17   6   15.70   14.80
   1  17   6   27.10    8.70
   2  17   6  -21.20   12.60
   2  17   6    0.40    4.80
   3  17   6   18.10    9.80
  -3  16   6   19.50    7.30
  -1  16   6   19.70    8.70
   0  16   6   -3.40   14.00
   1  16   6    3.90   14.40
   2  16   6    9.90   13.70
   2  16   6    5.20    7.10
  -2 -16  -6    0.90    4.80
   3  16   6   12.60   13.40
  -3 -16  -6   12.00    5.80
   4  16   6   24.30   12.60
  -4 -16  -6   10.50    4.70
   5  16   6    6.80    7.40
  -3  15   6    2.10    6.00
  -2  15   6    7.40    5.10
  -1  15   6   15.50    8.20
   0  15   6   -4.10    7.20
   0  15   6   -3.80   13.80
   1  15   6    1.80    7.30
   1  15   6   -0.80   14.50
   2  15   6    2.40    7.20
   2  15   6   15.90   13.70
  -2 -15  -6    2.00    5.10
   3  15   6    8.20    8.80
  -3 -15  -6    3.80    5.50
   4  15   6    6.60    8.40
   5  15   6    0.20    7.70
  -3  14   6    6.10    6.20
  -2  14   6   10.70    7.10
  -1  14   6   21.00    8.40
   0  14   6   15.30    7.40
   0  14   6    6.10   14.40
   1  14   6   35.70   16.10
   1  14   6   24.40    9.20
   2  14   6   10.00    7.40
   2  14   6   15.80   13.20
  -2 -14  -6    5.60    5.50
   3  14   6   12.50   12.60
  -3 -14  -6    7.30    5.80
   4  14   6   -4.80   12.10
  -4 -14  -6   12.30    6.00
   5  14   6    7.50    8.20
   6  14   6    5.80    6.50
  -3  13   6   26.00    8.40
  -2  13   6   29.60    9.00
  -1  13   6   83.79   18.70
   0  13   6    8.60    6.60
   0  13   6    1.50   13.90
   1  13   6   71.69   15.30
   1  13   6   51.89   19.40
   2  13   6   26.30    9.10
   2  13   6   16.10   13.00
  -2 -13  -6   31.20    7.80
   3  13   6   22.10   12.80
  -3 -13  -6   10.90    4.80
   4  13   6    5.30   13.00
  -4 -13  -6   11.40    6.20
   5  13   6   -2.30   11.80
   6  13   6    7.70    7.30
  -3  12   6   -7.50    6.90
  -2  12   6   17.40    7.20
  -1  12   6    5.10    9.80
  -1  12   6   11.90   10.20
  -1  12   6   -3.70   11.00
   0  12   6   -1.10   12.50
   0  12   6   -6.80   12.80
   1  12   6    1.60   10.50
   1  12   6    4.20   12.20
   2  12   6   16.50   14.20
   2  12   6    9.30    7.50
   2  12   6   13.70   11.70
  -2 -12  -6   20.30    6.10
   3  12   6    1.00   12.50
  -3 -12  -6    5.60    5.50
   4  12   6   18.70   13.60
  -4 -12  -6    2.70    6.10
   5  12   6   55.49   17.90
   6  12   6    2.60    7.80
  -2  11   6    5.10    9.80
  -1  11   6   60.89   17.90
  -1  11   6   51.69   16.20
   0  11   6   -1.50   11.70
   0  11   6   -4.60   11.40
   1  11   6   55.09   15.90
   1  11   6   42.70   16.80
   2  11   6   17.60   11.90
   2  11   6   42.20   13.00
   3  11   6   54.89   18.90
  -3 -11  -6   75.69   15.50
   4  11   6   24.60   13.20
  -4 -11  -6    6.70    6.30
   5  11   6   20.70   13.60
  -5 -11  -6    9.40    5.40
   6  11   6   -0.30    8.40
  -7 -11  -6   -1.20    3.60
  -3  10   6    4.30   14.40
  -2  10   6    4.10   11.40
  -1  10   6    8.90   11.40
  -1  10   6    9.30   10.20
   0  10   6    1.70   11.40
   0  10   6    0.80   11.20
   1  10   6   12.00   11.10
   1  10   6   18.90   12.30
   2  10   6    9.00   10.40
   2  10   6    9.00   11.30
   3  10   6   17.70   11.50
   4  10   6   17.70   12.70
  -4 -10  -6   15.30    6.70
   5  10   6   26.80   14.70
  -5 -10  -6   36.40    9.90
   6  10   6   -6.20    8.50
  -6 -10  -6    7.60    6.60
   7  10   6   11.90   10.10
  -3   9   6   14.00   12.70
  -3   9   6    9.00   14.30
  -2   9   6  235.18   49.00
  -2   9   6  218.58   48.90
  -1   9   6   23.20   12.60
   0   9   6  743.83  153.18
   1   9   6   13.20    9.80
   2   9   6  197.08   41.00
   2   9   6  181.08   39.80
   3   9   6   11.10   10.50
   4   9   6   28.20   12.90
  -4  -9  -6   24.70    7.80
   5   9   6   -0.80   12.30
  -5  -9  -6   -2.90    6.50
  -5  -9  -6    5.10    6.60
   6   9   6   12.10   12.10
  -6  -9  -6    9.40    6.90
   7   9   6    6.10    7.30
  -8  -9  -6   -0.30    3.00
  -4   8   6  -13.00   15.00
   4  -8  -6    3.20   17.30
  -3   8   6  -10.60   12.80
  -3   8   6    6.30   13.90
   3  -8  -6    7.60   11.50
  -2   8   6    9.20   10.90
  -2   8   6   15.60   13.30
  -1   8   6   17.60   10.30
  -1   8   6   41.00   14.30
   0   8   6   20.10   12.40
   1   8   6   17.90   12.20
   2   8   6    4.40   10.30
   3   8   6    3.70    9.70
   4   8   6    2.90   10.90
  -4  -8  -6    4.00    5.20
   5   8   6   22.10   12.70
  -5  -8  -6    4.80    7.30
  -5  -8  -6   31.10    7.50
   6   8   6    4.30   11.80
  -6  -8  -6    2.50    6.70
   7   8   6   -0.20   10.10
  -4   7   6   15.90   16.20
   4  -7  -6   30.10   18.40
  -3   7   6   28.20   12.60
  -3   7   6   31.80   15.20
   3  -7  -6   24.20   13.60
  -2   7   6  178.08   35.70
  -2   7   6  162.68   35.10
   2  -7  -6  143.89   34.30
  -1   7   6  795.72  158.18
  -1   7   6  745.33  158.08
   0   7   6    8.70   11.70
   1   7   6  794.32  163.18
   2   7   6  133.89   30.80
   3   7   6   27.20   11.00
   4   7   6   18.40   11.20
   5   7   6   29.40   12.50
  -5  -7  -6   18.80    7.90
  -5  -7  -6   26.50    8.00
   6   7   6    6.10   11.20
  -6  -7  -6  -16.00    6.40
  -6   6   6    4.50    9.90
  -4   6   6  -13.20   13.70
   4  -6  -6   25.30   16.40
  -3   6   6   17.80   13.30
  -3   6   6  -12.40   13.90
   3  -6  -6   14.50   14.40
  -2   6   6   10.90   13.40
  -2   6   6    4.10   10.50
   2  -6  -6   28.80   11.20
  -1   6   6  174.38   34.30
  -1   6   6  116.59   34.50
   1  -6  -6  157.08   32.70
   0   6   6  171.58   37.80
   1   6   6  123.09   28.80
   2   6   6    7.20   10.70
   4   6   6   30.60   13.50
   5   6   6    3.90   10.70
  -5  -6  -6    1.40    5.60
  -5  -6  -6    8.00    5.80
   6   6   6   21.00   12.00
  -6  -6  -6   20.00    7.90
  -7   5   6    0.40    9.70
  -6   5   6    4.50   10.50
   6  -5  -6  -11.70   13.10
  -5   5   6   57.29   17.90
  -5   5   6   38.30   20.20
  -4   5   6   13.70   15.60
   4  -5  -6   41.00   15.00
  -3   5   6   18.20   14.20
   3  -5  -6    8.60   12.00
  -2   5   6  144.99   36.30
  -2   5   6  162.68   36.20
   2  -5  -6  177.98   35.80
  -1   5   6  229.38   48.20
  -1   5   6  239.28   48.20
   1  -5  -6  217.58   47.00
   0   5   6  222.18   49.80
   0   5   6  243.98   49.40
   1   5   6  249.78   52.99
   2   5   6  145.79   32.20
   4   5   6   27.60   10.90
   5   5   6   69.99   15.20
  -5  -5  -6   35.40   11.80
  -5  -5  -6   65.39   12.30
   6   5   6   -0.20   10.10
  -6  -5  -6    4.20    6.40
  -6  -5  -6    1.40    9.60
  -7  -5  -6    5.10    9.20
  -7   4   6    8.90    7.90
  -6   4   6   26.30   10.00
   6  -4  -6   40.30   15.50
  -5   4   6   16.90   17.20
   5  -4  -6    1.90   14.00
  -4   4   6   42.80   29.80
   4  -4  -6  208.58   30.30
  -3   4   6   29.40   16.30
   3  -4  -6   53.79   15.50
  -2   4   6   69.79   20.90
  -2   4   6   60.29   22.50
   2  -4  -6  116.99   21.10
  -1   4   6   22.90   12.40
  -1   4   6   -3.60    9.90
   1  -4  -6    8.60    7.60
   0   4   6    5.90   10.70
   0   4   6   17.60   11.00
   0  -4  -6   12.90    5.00
   1   4   6    6.40   10.50
   2   4   6   66.79   17.80
   4   4   6  101.59   22.80
   5   4   6   -1.70    9.30
  -5  -4  -6   -0.20    5.10
  -6  -4  -6   40.00    8.60
  -6  -4  -6   12.80   10.50
  -7  -4  -6    3.10    4.90
  -7  -4  -6    3.30    6.80
  -8  -4  -6   -0.30    4.00
  -7   3   6   64.39   14.90
   7  -3  -6   26.40   16.50
  -6   3   6   29.10   12.50
   6  -3  -6   26.30   15.00
  -5   3   6   -6.20   16.30
   5  -3  -6    3.80   13.80
  -4   3   6  -15.90   13.90
   4  -3  -6    3.70   12.60
  -3   3   6   13.50   15.30
   3  -3  -6   48.10   15.70
  -2   3   6    0.50    8.90
  -2   3   6    4.50   12.70
   2  -3  -6    7.50    9.90
  -1   3   6   20.00   11.00
  -1   3   6   23.00   12.90
   1  -3  -6   31.00   10.30
   0   3   6   -5.10   10.50
   0   3   6    3.80   12.20
   0  -3  -6   -5.90    4.90
   1   3   6    2.10   11.00
   2   3   6    6.30    7.10
   2   3   6   10.80   10.50
   3   3   6   27.50   10.80
  -5  -3  -6    0.50    5.20
  -6  -3  -6   30.90    9.50
  -6  -3  -6   39.90   11.70
  -7  -3  -6   55.19   15.00
  -7   2   6   22.70   11.90
   7  -2  -6   14.60   14.30
  -6   2   6    1.80    9.90
   6  -2  -6    8.40   13.70
  -5   2   6   11.10   15.40
   5  -2  -6   51.99   16.90
  -4   2   6   26.10   14.40
   4  -2  -6   42.00   17.60
  -3   2   6  200.38   45.10
   3  -2  -6  217.98   45.70
  -2   2   6   86.49   23.10
  -2   2   6   84.89   22.00
   2  -2  -6  122.49   23.30
  -1   2   6   79.39   20.50
  -1   2   6   72.79   19.30
   1  -2  -6   89.89   19.60
   0   2   6   13.20   11.30
   0   2   6    6.70    9.50
   0  -2  -6   12.10    6.50
   1   2   6   90.99   22.40
   2   2   6  100.59   23.40
   3   2   6  163.38   36.50
   3   2   6  179.18   36.90
   4   2   6   20.30   11.10
  -6  -2  -6    7.70    9.20
  -6  -2  -6    8.80    5.90
  -7  -2  -6    4.50    6.80
  -7   1   6   -0.90    7.90
   7  -1  -6   -7.50   13.50
  -6   1   6   25.30   12.00
   6  -1  -6   36.30   14.80
  -5   1   6   -8.50   13.50
   5  -1  -6   15.10   17.80
   5  -1  -6    3.70   11.10
  -4   1   6   35.50   16.10
   4  -1  -6   38.90   16.20
  -3   1   6    5.60   12.40
   3  -1  -6   17.90   14.30
  -2   1   6   -2.50    7.80
  -2   1   6   16.20   11.70
   2  -1  -6    8.30   10.40
  -1   1   6   11.00   10.50
  -1   1   6   -5.60    8.50
   1  -1  -6    4.30   10.10
   0   1   6    3.30    9.20
   0  -1  -6    3.40    7.40
   3   1   6    9.20    9.30
   4   1   6   34.20   14.00
  -4  -1  -6   23.20    7.00
  -6  -1  -6   53.39   13.30
  -6  -1  -6   38.20   10.70
  -7  -1  -6   -3.20    5.50
  -7  -1  -6    1.80    6.80
   8   0  -6   -0.90   10.10
  -7   0   6   66.09   13.90
   7   0  -6   21.10   17.10
  -6   0   6   75.69   19.10
   6   0  -6   70.79   20.80
  -5   0   6   46.20   18.30
   5   0  -6   56.49   17.10
   5   0  -6   27.10   13.60
  -4   0   6  136.99   33.40
   4   0  -6  154.18   33.20
  -3   0   6    7.40   12.60
   3   0  -6   24.20   12.30
  -2   0   6  108.09   27.30
  -2   0   6  122.09   26.30
   2   0  -6  130.59   27.20
  -1   0   6    9.50    9.00
   1   0  -6  -10.90   10.30
   0   0   6  748.53  150.38
   0   0  -6  722.93  150.38
  -1   0  -6    2.20    3.70
   4   0   6  136.69   32.00
   5   0   6    9.70   12.60
  -6   0  -6   60.89   13.80
  -6   0  -6   59.79   15.60
  -7   0  -6   73.09   18.90
  -7   0  -6   79.99   16.90
  -8  -1   6    2.20    3.40
  -8  -1   6   11.60    9.20
  -7  -1   6   11.10   10.90
  -6  -1   6   38.40   13.70
   6   1  -6   46.40   15.90
  -5  -1   6    8.20   15.40
   5   1  -6   25.40   13.70
   5   1  -6   -4.90   10.60
  -4  -1   6   24.30   14.20
   4   1  -6   31.20   16.70
  -3  -1   6    8.20   11.20
   3   1  -6    3.40   11.20
  -2  -1   6    1.80   10.30
   2   1  -6   24.50   12.50
  -1  -1   6   -7.20    7.80
   1   1  -6   -4.10   10.70
   0  -1   6   -1.80    5.40
   0   1  -6   -3.70   11.00
  -2   1  -6    0.30    3.60
   5  -1   6   18.20   13.40
  -6   1  -6   33.20   11.00
  -6   1  -6   26.70    7.70
  -7   1  -6   18.40   10.10
  -8  -2   6    0.50    6.90
  -7  -2   6   15.90   10.90
  -6  -2   6    9.60    6.10
  -6  -2   6   11.60    8.90
   6   2  -6   23.80   13.40
  -5  -2   6   12.60   15.90
   5   2  -6   15.20   13.50
   5   2  -6   17.50   11.10
  -4  -2   6   19.90   13.40
   4   2  -6   17.90    9.00
   4   2  -6    9.30   12.20
  -3  -2   6  227.28   45.80
   3   2  -6  200.28   46.40
  -2  -2   6   56.09   15.10
   2   2  -6   50.49   15.20
  -1  -2   6   79.09   18.40
  -1  -2   6   91.89   19.50
   1   2  -6   90.39   20.20
   0  -2   6   16.80    6.00
   0   2  -6   13.70   11.10
   5  -2   6    6.30   12.70
  -6   2  -6    7.90    9.30
  -6   2  -6    7.20    4.60
  -8  -3   6    1.70    3.00
  -8  -3   6   -1.00    6.30
  -7  -3   6   39.60   14.30
   7   3  -6   56.39   16.30
  -6  -3   6   26.20   13.80
   6   3  -6   40.30   14.70
  -5  -3   6   17.90    7.70
  -5  -3   6   -4.90   12.90
  -5  -3   6   16.60   15.90
   5   3  -6   14.30   10.70
   5   3  -6    4.60   12.60
  -4  -3   6   -3.90   12.10
   4   3  -6   -0.40    8.10
   4   3  -6   -4.10   10.90
  -3  -3   6   11.90   11.20
   3   3  -6    9.30   10.80
   2   3  -6    3.30   11.20
  -1  -3   6    9.20    5.00
   1   3  -6   -1.90    8.40
   0   3  -6   18.50   14.90
   5  -3   6   -6.40   15.70
  -6   3  -6   17.00    9.80
  -8  -4   6    8.00    6.30
  -7  -4   6   30.20    8.90
   7   4  -6    4.20    8.90
  -6  -4   6   23.40    9.80
   6   4  -6   18.40   13.70
  -5  -4   6   -7.00    5.80
  -5  -4   6  -10.50    9.70
  -5  -4   6  -13.20   14.70
   5   4  -6   -7.70   10.30
   5   4  -6   -1.40   12.50
   5   4  -6   -2.90    5.70
  -4  -4   6   66.29   21.50
   4   4  -6   86.89   19.20
   4   4  -6   73.39   20.50
  -3  -4   6   19.40   11.90
   3   4  -6   28.90   11.80
   2   4  -6   61.39   17.20
   1   4  -6  -15.50   12.60
   0   4  -6   27.90   13.80
   5  -4   6   -0.50   17.90
  -5   4  -6    5.50    8.30
  -8  -5   6    0.00    4.60
  -8  -5   6   -9.60    5.80
   8   5  -6   -0.60   10.50
  -7  -5   6    8.60    7.90
   7   5  -6   12.70   12.30
  -6  -5   6   -1.40   11.60
   6   5  -6    2.10   12.40
  -5  -5   6   47.00   12.40
   5   5  -6   35.50   13.30
   5   5  -6    6.40   14.60
  -4  -5   6   12.40   13.20
   4   5  -6    4.50   11.20
   3   5  -6    0.60   11.10
   2   5  -6  125.19   27.80
   1   5  -6  204.38   44.40
   0   5  -6  233.18   50.59
  -8  -6   6    0.90    7.60
  -8  -6   6   -2.30    4.70
   8   6  -6   -0.50    7.40
  -7  -6   6    8.10   10.90
   7   6  -6   -8.30   11.60
  -6  -6   6   -8.00   11.50
   6   6  -6    2.90   12.10
  -5  -6   6    3.10   10.00
   5   6  -6    0.70   11.60
  -4  -6   6   -2.40   13.00
   4   6  -6   -5.70   10.00
   4   6  -6   20.30   10.40
   3   6  -6   16.30   11.70
   2   6  -6   13.00   11.30
   1   6  -6  154.88   34.70
   0   6  -6  175.48   33.90
   0   6  -6  133.29   36.60
  -8  -7   6    9.40    4.00
  -8  -7   6   13.70    7.40
  -7  -7   6   24.40   12.00
   7   7  -6   26.30   13.20
  -6  -7   6    5.10    8.60
   6   7  -6   -9.70   11.60
  -5  -7   6    0.70   10.90
   5   7  -6   21.30    9.00
  -4  -7   6   35.30   15.80
   4   7  -6   21.50   11.80
   3   7  -6   16.20    9.70
   2   7  -6  125.79   28.80
   1   7  -6  899.91  184.68
  -8  -8   6    9.80    5.70
  -7  -8   6  -11.60   10.30
   7   8  -6   -4.60    8.10
  -6  -8   6    5.70   11.70
   6   8  -6    1.80   12.20
  -5  -8   6   22.70   12.40
   5   8  -6   11.50   12.50
  -4  -8   6    2.10    9.80
   3   8  -6    5.60    4.10
   3   8  -6   -9.10   10.70
   2   8  -6   23.10    6.10
   2   8  -6    9.70   15.80
   1   8  -6   23.70   17.80
  -8  -9   6    2.00    6.00
  -7  -9   6  -10.80    9.90
   7   9  -6    6.60    8.20
  -6  -9   6   14.10   11.90
   6   9  -6   -6.50   12.40
  -5  -9   6  -11.00   11.50
   5   9  -6   -3.80   12.40
  -4  -9   6   25.60   11.60
   2   9  -6  234.18   51.09
   1   9  -6  -14.60   13.00
  -7 -10   6   14.10    9.40
   7  10  -6   -0.80    7.50
  -6 -10   6   21.90   12.00
   6  10  -6   10.00   12.80
  -5 -10   6   26.60    7.90
  -5 -10   6   15.40   13.50
   5  10  -6   54.19   12.10
  -4 -10   6   12.80   11.50
  -3 -10   6    7.40   12.40
  -7 -11   6    0.70    6.30
   7  11  -6    2.10    9.90
  -6 -11   6   13.10   11.90
   6  11  -6   21.90    9.70
  -5 -11   6    0.60   12.10
   5  11  -6   17.30   13.70
  -4 -11   6   16.60   12.20
   4  11  -6   16.40   13.30
  -3 -11   6   66.19   16.80
   3  11  -6   54.49   17.10
  -7 -12   6   -3.80    5.00
  -6 -12   6   12.70    8.10
  -6 -12   6   -2.80    5.30
   6  12  -6    6.00   11.70
  -5 -12   6   56.69   14.20
   5  12  -6   34.60   16.60
  -4 -12   6   18.50   14.10
   4  12  -6   21.90   13.30
  -3 -12   6   -4.90   11.50
  -2 -12   6   18.00   13.00
  -7 -13   6    2.70    4.40
  -6 -13   6   13.60    7.60
  -6 -13   6    3.80    5.00
   6  13  -6   -3.90   10.90
  -5 -13   6    7.50   11.80
   5  13  -6    7.60   12.60
  -4 -13   6    4.00   12.10
   4  13  -6    1.70   12.30
  -3 -13   6   36.90   12.00
   3  13  -6   23.10   14.40
  -2 -13   6    8.50   12.60
  -6 -14   6   -5.00    6.20
  -6 -14   6    6.20    3.10
   6  14  -6   -5.10    7.20
  -5 -14   6   -0.10   10.80
   5  14  -6    1.90    8.20
  -4 -14   6   -0.40   11.50
   4  14  -6   15.90   12.40
  -3 -14   6   -4.80    9.30
  -2 -14   6   -0.20   11.30
  -6 -15   6   11.10    5.30
  -6 -15   6    4.30    2.90
  -5 -15   6   16.70    7.90
   5  15  -6    6.80   11.30
  -4 -15   6   -8.80    7.90
  -3 -15   6    0.10   11.40
  -2 -15   6    4.20   11.70
  -5 -16   6   15.60    6.70
  -4 -16   6   16.10    9.90
  -3 -16   6   14.60    8.70
  -2 -16   6   -2.50   10.80
  -1 -16   6   16.80   11.30
  -5 -17   6    0.20    3.60
  -4 -17   6   -1.80    7.70
  -3 -17   6    7.90    5.60
  -3 -17   6   25.10    7.60
  -2 -17   6   -4.30    9.70
  -1 -17   6    5.90    7.40
  -3 -18   6    2.20    9.50
  -2 -18   6    6.80    6.50
  -2 -18   6    0.20    4.20
  -1 -18   6   25.30   10.30
   0 -18   6   18.30   10.00
   0  21   7    3.70    3.00
  -2  20   7    9.60    4.80
  -1  20   7   -2.80    3.30
  -3  19   7   -3.30    3.90
  -2  19   7    4.20    3.60
  -1  19   7    5.20    5.90
   0  19   7   -5.60    5.80
   2  19   7    3.00    5.10
   2  19   7   -1.90    7.20
  -3 -19  -7    2.00    2.40
  -3  18   7   30.80    7.30
  -2  18   7   17.70    6.80
  -1  18   7    5.10    6.30
   0  18   7   -4.00    6.40
   1  18   7    3.00    4.50
   2  18   7   -9.60   11.80
   3  18   7   16.50   10.00
  -3 -18  -7   35.10    7.10
  -3  17   7   20.40    6.80
  -2  17   7    5.80    4.40
  -1  17   7   14.20    7.40
   0  17   7   32.90   10.00
   1  17   7    9.20   14.20
   1  17   7   17.50    7.70
   2  17   7   -1.10    9.10
   2  17   7   11.40    7.00
   3  17   7   -2.20    8.40
  -3 -17  -7   10.10    5.10
   4  17   7   -5.20    7.80
  -4 -17  -7    1.30    3.10
  -3  16   7   -0.80    3.70
  -2  16   7    1.20    6.40
  -1  16   7    8.20    5.50
   1  16   7  -29.10   13.60
   1  16   7   -2.30    7.00
   2  16   7   -0.80   13.50
   2  16   7    1.30    7.30
  -2 -16  -7    6.30    4.80
   3  16   7  -20.90   12.50
  -3 -16  -7   -5.60    5.30
   4  16   7   -1.40   11.60
  -4 -16  -7    0.50    3.60
   5  16   7    0.50    7.30
  -5 -16  -7    0.00    3.00
  -3  15   7   21.00    7.60
  -2  15   7   18.20    7.80
  -1  15   7   15.30    7.90
   0  15   7   21.60   12.00
   0  15   7   24.70    9.00
   1  15   7   15.50    7.60
   1  15   7    2.80   15.00
   2  15   7   10.60    7.90
   2  15   7   27.10   14.70
  -2 -15  -7   15.50    6.10
   3  15   7   12.00    9.70
  -3 -15  -7    9.40    5.90
   4  15   7    2.80    8.20
  -4 -15  -7   10.00    6.00
   5  15   7    2.30   10.20
  -3  14   7   12.80    6.40
  -2  14   7    3.50    6.70
  -1  14   7    6.50    7.30
   0  14   7    2.00   14.40
   0  14   7    8.50    7.20
   1  14   7   26.90    8.60
   1  14   7    5.30   15.00
   2  14   7    8.10   14.30
   2  14   7   13.90    8.00
  -2 -14  -7   17.30    6.20
   3  14   7   -1.10   12.50
  -3 -14  -7   14.20    6.00
   4  14   7   10.80   12.00
  -4 -14  -7   13.00    5.20
   5  14   7    7.30    7.80
   6  14   7    6.20    6.70
  -3  13   7   31.10    9.00
  -2  13   7   51.29   12.60
  -1  13   7   70.39   16.30
   0  13   7   -3.10   13.90
   0  13   7    6.10    6.50
   1  13   7   54.19   17.70
   1  13   7   48.40   12.60
   2  13   7   16.90    9.10
   2  13   7   21.20   13.90
  -2 -13  -7   33.60    7.80
   3  13   7   22.60   13.30
  -3 -13  -7   21.60    6.30
   4  13   7   -2.90   12.00
  -4 -13  -7   -6.40    4.00
   5  13   7   17.50    9.10
  -5 -13  -7   13.40    5.40
   6  13   7    0.20    6.30
  -2  12   7    7.00    6.30
  -1  12   7    3.60    6.60
  -1  12   7   18.00   12.30
  -1  12   7   12.30   13.40
   0  12   7   20.10   11.70
   0  12   7   22.10   10.60
   0  12   7   11.00   14.00
   1  12   7   -0.50   12.90
   1  12   7    9.60   13.10
   1  12   7   -6.20    6.30
   2  12   7   -1.80    6.80
   2  12   7   16.60   11.70
  -2 -12  -7    1.80    5.00
   3  12   7   18.60   12.50
  -3 -12  -7   13.10    6.50
   4  12   7    0.80   12.90
  -4 -12  -7   14.40    6.50
   5  12   7   -4.90   12.40
  -5 -12  -7   13.30    6.60
   6  12   7    5.50   10.30
  -7 -12  -7    1.20    3.30
  -2  11   7   34.40   15.10
  -1  11   7   11.40   12.90
  -1  11   7   24.20   12.10
   0  11   7   72.29   19.60
   0  11   7   60.59   19.20
   1  11   7    6.80   11.60
   1  11   7    6.30    9.90
   2  11   7   34.30   12.20
   2  11   7   12.40   14.20
   3  11   7   28.20   13.90
  -3 -11  -7   33.20    8.80
   4  11   7  128.69   27.40
  -4 -11  -7  107.89   24.80
   5  11   7   27.20   15.00
  -5 -11  -7   35.00    9.80
   6  11   7   14.50   11.30
  -6 -11  -7    0.70    4.30
  -7 -11  -7   -4.50    3.60
  -3  10   7   -1.90   14.30
  -2  10   7  -12.10   13.00
  -2  10   7   10.40   11.70
  -1  10   7   -3.40   10.40
  -1  10   7    6.70   11.60
   0  10   7    3.00   11.80
   0  10   7   16.90   12.20
   1  10   7   15.50   11.20
   1  10   7   15.50   12.20
   2  10   7   -4.40   11.60
   2  10   7   -1.60    9.80
   3  10   7    3.50   11.80
  -3 -10  -7   18.50    6.10
   4  10   7   36.00   14.00
  -4 -10  -7   23.00    8.00
   5  10   7    1.70    9.20
  -5 -10  -7    9.30    6.70
   6  10   7   16.10   12.00
  -6 -10  -7   -1.70    4.60
   7  10   7   16.20    9.10
  -7 -10  -7    0.40    4.20
  -3   9   7   -5.60   14.30
  -2   9   7   29.60   13.40
  -2   9   7   30.60   15.80
  -1   9   7  164.38   41.50
  -1   9   7  216.18   41.60
   0   9   7   -3.50    9.30
   1   9   7  239.28   42.20
   1   9   7  163.28   40.70
   2   9   7   32.90   13.90
   2   9   7   27.30   11.50
   3   9   7   22.90   11.90
   4   9   7   14.40    8.80
  -4  -9  -7   12.70    6.10
   5   9   7    3.80   12.10
  -5  -9  -7   -1.50    6.50
   6   9   7    5.20    8.60
  -6  -9  -7   12.50    5.40
   7   9   7   -8.60   10.50
  -7  -9  -7   -1.20    4.50
  -4   8   7   20.20   16.40
   4  -8  -7    0.40   19.10
  -3   8   7    8.60   14.50
  -2   8   7   13.30   11.40
  -2   8   7   -8.60   13.10
  -1   8   7   21.40   14.40
  -1   8   7   34.70   13.20
   0   8   7    5.20   12.00
   1   8   7    0.50   11.60
   2   8   7    6.50   10.00
   2   8   7   11.40   11.70
   3   8   7    6.60    9.80
   4   8   7   -3.70   11.10
  -4  -8  -7   10.20    5.50
   5   8   7   -1.60   11.90
  -5  -8  -7    3.40    4.40
  -5  -8  -7    2.80    6.50
   6   8   7    2.90   11.40
  -6  -8  -7    3.20    6.70
  -4   7   7   -1.60   13.80
   4  -7  -7   -1.00   17.60
  -3   7   7   26.80   17.80
   3  -7  -7   66.09   16.70
  -2   7   7  174.08   32.40
  -2   7   7  129.09   30.20
   2  -7  -7  116.79   29.20
  -1   7   7  203.58   43.60
  -1   7   7  196.28   43.40
   0   7   7 2235.98  456.75
   1   7   7  233.28   50.09
   2   7   7  130.29   30.40
   3   7   7   44.30   15.00
   4   7   7    5.40   10.50
   5   7   7   98.69   25.00
  -5  -7  -7  120.09   23.40
  -5  -7  -7  102.99   23.30
   6   7   7    0.60    7.90
  -6  -7  -7    1.60    4.80
  -6  -7  -7   10.90    5.70
  -7  -7  -7   24.10    7.20
   6  -6  -7   14.60   13.20
  -4   6   7   -6.90   15.90
   4  -6  -7   74.29   17.70
  -3   6   7  -18.30   14.20
   3  -6  -7   39.70   15.10
  -2   6   7   44.10   16.00
  -2   6   7   38.50   18.20
   2  -6  -7   79.09   16.80
  -1   6   7   57.49   18.30
  -1   6   7   69.89   20.20
   1  -6  -7   78.69   16.70
   0   6   7    2.70    9.50
   1   6   7   43.60   14.60
   2   6   7   29.70   12.20
   4   6   7   40.10   13.20
   5   6   7    4.40   10.60
  -5  -6  -7    5.00    5.40
  -5  -6  -7   -1.60    4.20
   6   6   7   27.80   11.70
  -6  -6  -7    9.70    5.60
  -7  -6  -7    4.40    5.00
  -7   5   7    5.00   10.00
  -6   5   7   -4.20   10.50
   6  -5  -7    6.90   13.80
  -4   5   7   -7.90   14.10
   4  -5  -7   17.70   16.80
  -3   5   7  188.78   40.10
   3  -5  -7  172.68   39.20
  -2   5   7   57.39   18.80
  -2   5   7   71.29   20.90
   2  -5  -7   95.79   20.20
  -1   5   7   -6.70   12.20
  -1   5   7    5.70   10.80
   1  -5  -7   -3.20    7.50
   0   5   7   11.10   11.30
   0   5   7   17.10   11.70
   1   5   7    5.50   11.20
   2   5   7   53.59   15.70
   4   5   7    1.00    9.10
   5   5   7   46.20   14.60
  -5  -5  -7   39.70   11.50
  -5  -5  -7   64.89   12.00
  -6  -5  -7   19.50    7.70
  -7  -5  -7    5.30    5.00
  -7   4   7   10.10    7.90
   7  -4  -7    7.00   14.10
  -6   4   7    0.60   10.90
   6  -4  -7   25.00   14.40
  -5   4   7  -17.40   15.60
  -4   4   7   -6.70   13.60
   4  -4  -7   12.70   13.00
  -3   4   7    7.90   13.60
   3  -4  -7    5.10   12.40
  -2   4   7   68.59   19.40
  -2   4   7   67.29   21.90
   2  -4  -7  116.39   21.80
  -1   4   7  158.08   33.00
  -1   4   7  134.89   33.00
   1  -4  -7  148.39   31.60
   0   4   7  -11.90   12.70
   0   4   7   18.10   11.20
   0  -4  -7    4.00    5.20
   1   4   7  146.69   33.10
   2   4   7   54.39   16.60
   4   4   7    3.40    8.70
  -5  -4  -7   11.90    6.10
  -6  -4  -7    8.10    7.20
  -6  -4  -7   27.40   10.90
  -7  -4  -7    7.40    9.30
  -7  -4  -7   14.40    7.30
  -7   3   7   19.20   11.70
   7  -3  -7   27.50   14.20
  -6   3   7   22.50   12.00
   6  -3  -7   19.50   15.00
  -5   3   7   19.70   17.90
   5  -3  -7    1.00   18.00
  -4   3   7   30.30   16.00
   4  -3  -7   21.10   14.60
  -3   3   7   34.30   15.30
   3  -3  -7   17.80   15.60
  -2   3   7    9.80    8.90
  -2   3   7   31.50   13.70
   2  -3  -7   17.90   13.00
  -1   3   7   23.70   10.70
  -1   3   7   10.30   12.20
   1  -3  -7   16.50    9.60
   0   3   7  124.29   23.20
   0   3   7   96.19   24.20
   0  -3  -7   92.99   21.20
   1   3   7    4.30   11.40
   2   3   7   -0.10   10.30
   3   3   7   -2.30    8.90
  -5  -3  -7    6.60    5.50
  -6  -3  -7   38.70   10.80
  -6  -3  -7   46.00   12.90
  -7  -3  -7   30.70   12.80
  -7  -3  -7   49.60   11.00
  -7   2   7   15.60   10.80
   7  -2  -7   30.40   14.50
  -6   2   7   22.50   11.00
   6  -2  -7   17.80   14.30
  -5   2   7   36.30   18.70
   5  -2  -7   28.90   16.50
  -4   2   7   86.79   28.40
   4  -2  -7  149.79   29.40
  -3   2   7   49.70   17.20
   3  -2  -7   63.89   17.80
  -2   2   7   14.40    9.80
  -2   2   7   15.10   11.80
   2  -2  -7   33.90   13.10
  -1   2   7  574.24  115.69
  -1   2   7  549.45  115.69
   1  -2  -7  563.34  115.39
   0   2   7   70.49   17.20
   0   2   7   49.70   18.60
   0  -2  -7   74.49   16.30
   1   2   7  613.04  126.29
   2   2   7   12.30   11.10
   3   2   7   59.89   14.30
   3   2   7   31.60   13.60
  -5  -2  -7   25.50    7.50
  -6  -2  -7   20.00    9.30
  -6  -2  -7    5.40    6.40
  -7  -2  -7   -6.10    9.20
   8  -1  -7  -15.10    9.40
  -7   1   7   19.20    9.00
   7  -1  -7    5.90   14.10
  -6   1   7   16.70   10.80
   6  -1  -7    7.10   13.80
  -5   1   7   -3.80   14.20
   5  -1  -7    3.40   13.70
  -4   1   7   -0.30   12.80
   4  -1  -7   40.20   16.90
  -3   1   7   19.10   14.10
   3  -1  -7   36.40   13.60
  -2   1   7    2.70    8.10
  -2   1   7    7.50   11.60
   2  -1  -7    7.40    9.90
  -1   1   7   20.70   12.10
  -1   1   7    3.50    8.80
   1  -1  -7   -2.00    8.50
   0   1   7   -5.40    8.00
   0  -1  -7   16.40    8.40
   3   1   7   16.10   11.00
   4   1   7    6.30   12.30
  -6  -1  -7   33.10   12.20
  -6  -1  -7   43.60   10.00
  -7  -1  -7   20.40   10.40
  -8   0   7    7.40    7.20
   8   0  -7    6.60    7.20
  -7   0   7  120.49   26.10
   7   0  -7  111.29   26.10
  -6   0   7    8.00   10.20
   6   0  -7   -1.50   13.50
  -5   0   7   27.30   16.00
   5   0  -7    8.30   13.50
   5   0  -7    8.50   11.40
  -4   0   7   10.80   13.90
   4   0  -7    5.20   12.80
  -3   0   7  123.89   29.80
   3   0  -7  127.59   29.40
  -2   0   7   -2.90   10.70
  -2   0   7   -6.90    7.90
   2   0  -7    7.20    9.90
  -1   0   7  263.37   54.49
   1   0  -7  258.77   54.89
   0   0   7   -8.50    7.50
   0   0  -7    0.00    9.40
  -2   0  -7    7.10    4.60
   4   0   7   -0.20   13.60
   5   0   7    8.50   12.60
  -6   0  -7    8.30    5.60
  -6   0  -7    7.90    9.00
  -7   0  -7   97.39   22.50
  -7   0  -7  123.99   24.80
  -8  -1   7   12.20    9.10
  -8  -1   7    2.20    2.90
   8   1  -7   -1.40    7.20
  -7  -1   7    3.60    8.10
  -6  -1   7   11.80   10.70
   6   1  -7   -4.10   13.30
  -5  -1   7    5.80   15.50
   5   1  -7   -6.30   12.50
   5   1  -7    5.90   10.90
  -4  -1   7    9.70   13.30
   4   1  -7  -24.00   13.80
  -3  -1   7   13.20   12.50
   3   1  -7   41.40   12.90
  -2  -1   7    2.20   12.20
   2   1  -7   14.90   10.20
  -1  -1   7    5.80    8.10
   1   1  -7    6.60   11.20
   0  -1   7    3.30    5.60
   0   1  -7    3.80   11.80
   5  -1   7    5.30   12.60
  -6   1  -7   26.40    7.80
  -6   1  -7   35.60   11.30
  -8  -2   7    7.40    6.80
  -8  -2   7    1.30    2.50
  -7  -2   7    4.50   10.30
   7   2  -7  -14.60    9.20
  -6  -2   7   17.30   11.90
   6   2  -7   -0.40   13.20
  -5  -2   7   54.69   19.10
   5   2  -7   19.10   15.50
   5   2  -7   42.80   13.70
  -4  -2   7  130.39   25.30
   4   2  -7   93.09   23.30
   4   2  -7  100.59   25.50
  -3  -2   7   13.70   11.60
   3   2  -7   21.50   13.90
  -2  -2   7    0.40    9.50
   2   2  -7   21.30    9.90
  -1  -2   7  486.65  106.09
  -1  -2   7  538.45  105.79
   1   2  -7  521.15  106.39
   0  -2   7   51.29   11.80
   0   2  -7   45.30   17.30
   5  -2   7   11.10   14.10
  -6   2  -7   10.30    9.20
  -6   2  -7    4.50    4.50
  -8  -3   7   33.40   11.40
  -7  -3   7   27.50   10.30
   7   3  -7   42.50   14.50
  -6  -3   7   29.40   11.30
   6   3  -7   35.60   14.80
  -5  -3   7   -5.00   15.40
  -5  -3   7   -2.30   10.30
   5   3  -7   19.90   13.20
   5   3  -7    9.30   10.80
  -4  -3   7   12.80   13.60
   4   3  -7   24.30    9.70
   4   3  -7   21.30   15.20
  -3  -3   7   -4.50   13.00
   3   3  -7    7.70   12.70
  -2  -3   7    7.70    9.30
   2   3  -7   -1.00   11.20
  -1  -3   7   12.10    7.70
   1   3  -7   11.70   11.00
   0  -3   7   83.99   19.70
   0   3  -7  138.79   24.90
   5  -3   7   -5.80   13.00
  -5   3  -7    2.90    8.20
  -6   3  -7   21.50    6.00
  -8  -4   7   33.20    9.00
  -8  -4   7    3.80    4.80
  -7  -4   7   25.70    9.50
   7   4  -7   20.90   13.00
  -6  -4   7   10.80   11.80
   6   4  -7   15.30   13.50
  -5  -4   7   -6.20    9.90
   5   4  -7   -7.00   10.40
   5   4  -7  -13.70   14.50
  -4  -4   7    1.50   12.70
   4   4  -7   17.10   11.50
   4   4  -7   11.00    9.50
  -3  -4   7   20.80   11.60
   3   4  -7   11.90   10.70
   2   4  -7   60.99   16.30
   1   4  -7  131.69   30.70
   0   4  -7    1.30   12.10
  -5   4  -7    0.60    4.50
  -6   4  -7    3.20    3.60
  -8  -5   7    0.10    3.00
  -8  -5   7    2.40    5.80
  -7  -5   7   10.40    7.40
   7   5  -7   -4.60    8.20
  -6  -5   7    7.60   11.60
   6   5  -7   -9.40   12.20
  -5  -5   7   73.89   18.60
  -5  -5   7   74.19   16.60
   5   5  -7   69.39   19.00
  -4  -5   7    2.00   13.10
   4   5  -7    2.60   10.10
   4   5  -7   12.90    9.40
  -3  -5   7  139.39   28.20
   3   5  -7  111.19   27.60
   2   5  -7   35.10   13.20
   1   5  -7  -17.40   10.10
   0   5  -7   34.20   14.90
  -8  -6   7    2.70    3.20
  -8  -6   7    8.30    5.40
   8   6  -7   -2.20    6.80
  -7  -6   7   16.50    9.30
   7   6  -7    0.70    8.40
  -6  -6   7   20.80   12.20
   6   6  -7   15.80    9.40
  -5  -6   7    5.20    7.60
   5   6  -7   12.30   12.20
  -4  -6   7   41.40   15.20
   4   6  -7   24.90   14.00
   4   6  -7   18.80   10.80
   3   6  -7   -0.30   10.80
   2   6  -7   40.60   14.30
   1   6  -7   70.79   20.00
   0   6  -7    0.50   15.80
  -8  -7   7   13.70    5.50
  -8  -7   7    7.50    3.90
  -7  -7   7    9.00   10.50
   7   7  -7   -2.20   11.10
  -6  -7   7   14.80   11.90
   6   7  -7    8.50   12.20
  -5  -7   7  120.49   25.60
   5   7  -7   95.99   25.90
  -4  -7   7    4.20   13.80
   4   7  -7   11.10   12.40
   4   7  -7   -3.20   10.60
   3   7  -7   23.10   10.60
   3   7  -7   22.80   10.60
   2   7  -7  152.78   35.60
   1   7  -7  207.98   45.30
  -8  -8   7    7.40    3.50
  -8  -8   7   10.90    5.20
  -7  -8   7   12.80    8.10
   7   8  -7   12.20   11.70
  -6  -8   7   29.60   12.30
   6   8  -7    9.30   13.10
  -5  -8   7    5.30    6.50
  -5  -8   7   12.10   11.10
   5   8  -7   17.80    9.10
  -4  -8   7    3.10   15.80
  -4  -8   7    2.90    9.20
   4   8  -7   -2.30   10.30
   3   8  -7    8.70   14.20
   2   8  -7   -2.90   12.10
   1   8  -7   17.10   17.70
  -8  -9   7    5.50    4.40
  -7  -9   7    8.70    7.20
   7   9  -7   -0.90    7.70
  -6  -9   7    6.40    8.90
   6   9  -7    2.70   12.40
  -5  -9   7    2.10   11.30
   5   9  -7   -2.90   12.40
  -4  -9   7    5.60   10.20
   4   9  -7   12.50   11.30
   2   9  -7   64.99   22.40
   1   9  -7  258.37   56.39
  -7 -10   7    4.50    6.70
   7  10  -7   10.40   10.30
  -6 -10   7   -4.10    5.20
  -6 -10   7   -1.00    8.30
   6  10  -7  -12.60   12.20
  -5 -10   7    3.00   12.40
   5  10  -7    5.90   12.90
  -4 -10   7    9.00   11.00
   4  10  -7    5.90   11.90
  -3 -10   7    0.80    7.40
  -3  10  -7    6.90    6.50
  -7 -11   7   -6.60    8.20
  -7 -11   7    0.60    5.00
   7  11  -7    4.60    7.10
  -6 -11   7   -2.40    7.90
  -6 -11   7    0.30    5.10
   6  11  -7    8.00   11.90
  -5 -11   7   29.60   13.20
   5  11  -7   20.00   14.10
  -4 -11   7  106.49   26.90
   4  11  -7  121.09   26.80
  -3 -11   7   31.20   13.00
   3  11  -7   35.60   13.30
  -7 -12   7    6.30    6.80
  -7 -12   7   -0.50    3.20
  -6 -12   7   -9.20   10.40
  -6 -12   7    3.40    3.80
   6  12  -7   15.70   11.40
  -5 -12   7   10.20   11.90
   5  12  -7   14.10   13.00
  -4 -12   7    8.50   12.30
   4  12  -7   26.40   10.20
  -3 -12   7   11.70   12.40
   3  12  -7   -2.90   11.80
  -2 -12   7   18.90   13.30
  -6 -13   7   -0.10    9.50
  -6 -13   7    6.50    3.50
   6  13  -7    4.30   10.70
  -5 -13   7   26.70   11.50
  -5 -13   7    3.00    6.50
   5  13  -7   -1.70   11.90
  -4 -13   7   -0.60   11.70
   4  13  -7   -2.10   11.90
  -3 -13   7   20.90   12.70
  -2 -13   7   20.70   13.00
  -6 -14   7    4.90    4.20
  -6 -14   7   -1.10    5.60
  -5 -14   7    1.10    4.10
  -5 -14   7    3.20   10.30
   5  14  -7   -0.20    7.80
  -4 -14   7   -6.20   11.40
   4  14  -7    2.40   11.60
  -3 -14   7   -5.10   11.90
  -2 -14   7   15.10   12.10
  -6 -15   7    2.80    6.60
  -6 -15   7    2.80    3.50
  -5 -15   7   10.70    9.40
  -5 -15   7   -0.40    5.10
   5  15  -7   10.30   11.90
  -4 -15   7    1.60    5.50
  -4 -15   7   -1.50   10.40
  -3 -15   7   13.30    9.40
  -2 -15   7   22.70   12.30
  -5 -16   7    1.70    7.50
  -5 -16   7   -4.70    4.20
  -4 -16   7    7.90    6.90
  -3 -16   7   -0.20   10.40
  -2 -16   7  -19.20   10.70
  -1 -16   7   -2.00   10.80
  -5 -17   7    6.90    3.10
  -5 -17   7    9.20    4.60
  -4 -17   7   -3.90    7.40
  -4 -17   7    3.90    4.50
  -3 -17   7   -7.30    4.50
  -3 -17   7    2.60    8.80
  -2 -17   7   10.80   10.00
  -1 -17   7    6.20   10.50
  -4 -18   7    1.70    3.70
  -4 -18   7    3.50    4.60
  -3 -18   7   51.59   12.20
  -2 -18   7   23.70   10.00
  -1 -18   7    5.70    7.60
   0 -18   7   -0.30    9.30
  -2 -19   7    4.80    8.70
  -2 -19   7    2.20    2.70
  -1 -19   7   -2.20    5.80
   0 -19   7   -2.20    7.70
  -2 -20   7    6.30    3.30
   0  21  -7   -6.90    4.10
  -2  20   8   17.10    4.90
  -1  20   8    8.40    5.20
   1  20   8    2.90    3.40
   2  20   8    9.30    4.50
  -3  19   8   -3.20    3.90
  -2  19   8    1.10    4.80
  -1  19   8    7.80    4.30
   0  19   8    0.20    4.00
   2  19   8    3.40    5.20
  -3 -19  -8    2.80    2.40
  -3  18   8    5.40    4.70
  -2  18   8   14.10    6.20
  -1  18   8   57.19   12.90
   0  18   8   11.80    5.30
   1  18   8   47.50   11.90
   2  18   8   25.40   13.30
   3  18   8   -6.90    7.20
  -3 -18  -8    4.10    2.80
  -4 -18  -8    1.50    2.50
  -3  17   8   12.80    5.70
  -2  17   8   12.30    6.50
  -1  17   8    7.20    6.70
   0  17   8    6.80    6.90
   1  17   8    6.90   14.00
   1  17   8   11.40    7.30
   2  17   8   11.20    9.50
   3  17   8   11.80    8.90
  -3 -17  -8   11.30    5.30
   4  17   8    3.90    7.70
  -4 -17  -8    0.10    2.90
  -5 -17  -8    3.40    2.50
  -3  16   8    3.80    5.40
  -2  16   8    6.90    4.50
  -1  16   8    3.40    6.80
   0  16   8    2.10    7.00
   1  16   8    1.30   10.30
   1  16   8    9.50    7.20
   2  16   8   -0.10   13.80
   2  16   8   -1.70    7.20
  -2 -16  -8    7.20    5.10
   3  16   8   -1.90   12.90
  -3 -16  -8   16.00    6.00
   4  16   8   -7.30   11.50
  -4 -16  -8    5.80    5.10
  -3  15   8    5.80    5.50
  -2  15   8   15.40    7.40
  -1  15   8   34.30   10.30
   0  15   8   62.39   14.50
   0  15   8   55.19   20.40
   1  15   8   15.10    6.20
   1  15   8   16.60   11.30
   2  15   8    5.70    7.60
   2  15   8   17.30   14.10
  -2 -15  -8   10.00    5.50
   3  15   8    1.70   13.00
  -3 -15  -8    9.70    6.20
   4  15   8   25.10   12.70
  -4 -15  -8    5.40    4.30
   5  15   8   12.50    7.70
  -5 -15  -8   -0.90    3.40
  -6 -15  -8    6.70    4.10
  -3  14   8    3.20    5.80
  -2  14   8    2.60    6.20
  -1  14   8   50.99   13.00
   0  14   8    0.20    7.00
   0  14   8    6.80   15.30
   1  14   8   57.99   19.70
   1  14   8   58.99   14.40
   2  14   8   -3.40    7.20
   2  14   8    4.60   13.80
  -2 -14  -8    3.00    5.20
   3  14   8   -0.30    8.80
  -3 -14  -8    4.10    5.60
   4  14   8   -5.60    8.20
  -4 -14  -8    6.90    6.10
   5  14   8    0.20   10.70
  -6 -14  -8    0.70    3.10
  -3  13   8    5.20    5.80
  -2  13   8  111.09   24.00
  -1  13   8   94.49   21.00
   0  13   8  125.69   28.00
   0  13   8  101.69   24.40
   1  13   8   70.09   18.00
   1  13   8   98.89   22.30
   2  13   8   96.09   18.80
   2  13   8   57.19   21.50
  -2 -13  -8   78.19   17.40
   3  13   8   16.70   12.00
  -3 -13  -8    5.00    5.90
   4  13   8   10.10    9.20
  -4 -13  -8   18.60    7.30
   5  13   8    1.30   11.00
   6  13   8   -4.80    6.50
  -2  12   8    7.00    6.30
  -1  12   8    3.40    6.40
   0  12   8   -3.20   13.80
   0  12   8    5.40   10.90
   0  12   8   -3.60    6.00
   1  12   8    5.80    6.40
   1  12   8   15.30   15.90
   1  12   8    3.20   13.20
   2  12   8   -4.70   11.40
   2  12   8   -5.00    6.70
  -2 -12  -8    6.20    5.20
   3  12   8   36.60   16.00
  -3 -12  -8   55.79   12.10
   4  12   8    0.80    8.90
  -4 -12  -8    2.30    4.60
   5  12   8    1.60   11.80
  -5 -12  -8   -0.30    6.20
   6  12   8    7.30    7.30
  -6 -12  -8    4.60    4.10
  -7 -12  -8   -1.20    6.30
  -2  11   8   76.79   21.40
  -1  11   8    9.60   11.10
  -1  11   8   35.70   13.30
   0  11   8    1.30   12.20
   0  11   8    3.00   13.20
   1  11   8   50.19   14.10
   1  11   8    7.20   12.20
   2  11   8   38.50   18.30
   2  11   8   70.59   16.90
   3  11   8   -3.40   11.80
  -3 -11  -8   -0.60    5.30
   4  11   8   71.29   21.20
  -4 -11  -8   82.69   17.90
   5  11   8    4.40   12.70
  -5 -11  -8   -1.00    6.40
   6  11   8    2.40    7.50
  -7 -11  -8   -5.10    3.40
  -3  10   8   17.00   16.00
  -2  10   8   -1.00   13.40
  -2  10   8    2.00   11.50
  -1  10   8    4.70   11.00
  -1  10   8   10.00   11.90
   0  10   8   -1.80   11.90
   0  10   8    1.70   12.30
   1  10   8    4.60   10.40
   1  10   8   -2.50   10.30
   2  10   8  -11.40   11.80
   2  10   8   -3.70    9.80
   3  10   8   17.70   12.40
  -3 -10  -8   20.20    6.80
   4  10   8    0.60   12.90
  -4 -10  -8   17.00    6.50
   5  10   8    6.50   13.20
  -5 -10  -8   22.00    7.50
   6  10   8   16.50   11.90
  -6 -10  -8    9.30    7.10
  -7 -10  -8   -1.80    5.60
  -3   9   8  176.78   41.60
  -2   9   8  203.28   44.10
  -2   9   8  196.08   43.70
  -1   9   8   23.50   11.50
  -1   9   8   18.80   12.70
   0   9   8  108.09   28.50
   0   9   8  139.99   29.60
   1   9   8   17.30   11.20
   1   9   8   17.40   10.50
   2   9   8  168.88   36.80
   2   9   8  173.78   38.50
   3   9   8   91.29   21.90
   4   9   8   40.00   14.00
  -4  -9  -8   26.80    8.50
   5   9   8   27.80   10.50
  -5  -9  -8   19.10    8.10
   6   9   8   11.70   12.80
  -6  -9  -8   36.00    9.00
  -7  -9  -8   -7.60    6.00
  -3   8   8  -21.80   13.80
  -2   8   8    6.80   11.30
  -2   8   8   28.40   14.80
  -1   8   8   21.90   13.60
  -1   8   8   18.00   10.70
   0   8   8    9.70   12.50
   1   8   8    8.00   12.80
   2   8   8   17.10   10.20
   2   8   8   -2.70   12.40
   3   8   8   10.20   10.30
   4   8   8   12.30   11.40
  -4  -8  -8   14.60    6.50
   5   8   8    9.40   12.00
  -5  -8  -8   17.00    7.10
  -5  -8  -8    0.90    6.30
   6   8   8   -5.30   11.10
  -6  -8  -8   -0.20    4.10
  -6  -8  -8    3.90    4.80
  -7  -8  -8    4.80    4.70
  -8  -8  -8    0.00    3.20
  -4   7   8   34.70   17.40
   4  -7  -8   16.30   16.40
  -3   7   8  141.69   34.30
   3  -7  -8  141.69   32.50
  -2   7   8  192.68   45.20
  -2   7   8  225.98   45.50
  -1   7   8   24.70   13.30
  -1   7   8   23.80   14.10
   0   7   8    0.00    9.30
   1   7   8   22.20   12.70
   2   7   8  224.68   48.30
   3   7   8   95.39   22.00
   4   7   8   17.70   11.30
  -4  -7  -8   16.40    7.60
   5   7   8   45.40   14.00
  -5  -7  -8   25.40    9.40
  -5  -7  -8   40.80    9.00
   6   7   8   11.90   11.60
  -6  -7  -8    8.80    7.10
  -7  -7  -8   23.00    8.50
  -4   6   8    0.10   15.30
   4  -6  -8   46.50   16.60
  -3   6   8    3.00   15.70
   3  -6  -8   25.30   13.50
  -2   6   8   34.00   14.70
  -2   6   8   15.70   16.20
   2  -6  -8   79.89   16.00
  -1   6   8   33.60   12.80
  -1   6   8   25.50   14.90
   0   6   8   32.20   14.80
   0   6   8   57.69   15.60
   1   6   8   31.80   13.70
   2   6   8   36.30   13.80
   3   6   8   26.60   10.80
   4   6   8   10.30   10.30
   5   6   8    8.70   10.90
  -5  -6  -8   -3.60    4.30
  -5  -6  -8   12.20    5.50
  -6  -6  -8   14.30    7.50
  -7  -6  -8   20.80    8.20
   6  -5  -8    7.00   13.50
  -4   5   8    8.60   15.10
   4  -5  -8    4.40   13.90
  -3   5   8   65.29   25.20
   3  -5  -8  130.49   26.60
  -2   5   8  301.57   61.79
  -2   5   8  271.47   61.09
   2  -5  -8  303.87   60.89
  -1   5   8   29.60   15.00
  -1   5   8   20.70   12.90
   1  -5  -8   43.40   11.20
   0   5   8   67.79   21.20
   0   5   8   96.79   21.10
   1   5   8   30.20   13.90
   2   5   8  299.17   63.19
   4   5   8    2.70   11.50
   5   5   8   15.60   10.50
  -5  -5  -8    3.30    4.50
  -5  -5  -8    7.20    5.20
  -6  -5  -8   23.90    8.50
  -7  -5  -8    6.80    5.10
   7  -4  -8   18.50   13.00
  -6   4   8   -8.30   10.30
   6  -4  -8  -13.70   13.50
  -4   4   8   12.90   15.60
   4  -4  -8   42.80   18.10
  -3   4   8   72.19   26.60
   3  -4  -8  134.59   27.50
  -2   4   8   31.30   14.40
  -2   4   8   59.49   17.70
   2  -4  -8   71.09   15.40
  -1   4   8  232.88   51.29
  -1   4   8  237.28   52.09
   1  -4  -8  247.78   50.29
   0   4   8   -8.90   10.30
   0   4   8   12.00   11.80
   0  -4  -8    0.50    5.30
   1   4   8  252.57   53.89
   2   4   8   16.80   11.80
   3   4   8   39.80   12.80
   4   4   8   30.90   11.70
  -5  -4  -8   22.80    7.50
  -6  -4  -8   -4.60    6.30
  -7  -4  -8   28.60    9.10
  -8  -4  -8   -2.20    3.60
  -7   3   8   -0.20   10.30
   7  -3  -8    3.00   12.70
  -6   3   8   -1.10   10.60
   6  -3  -8    6.80   14.00
  -5   3   8  -13.60   15.40
  -4   3   8   17.70   15.80
   4  -3  -8    9.60   15.70
  -3   3   8    7.70   13.80
   3  -3  -8   10.90   12.10
  -2   3   8   42.80   17.00
  -2   3   8   36.10   13.80
   2  -3  -8   85.29   17.20
  -1   3   8    9.50   11.70
  -1   3   8    6.60   10.80
   1  -3  -8   -3.20    8.80
   0   3   8   25.20   13.60
   0   3   8   21.50   12.10
   0  -3  -8   31.10    9.10
   1   3   8   -6.80   12.00
   2   3   8   29.50   13.00
   3   3   8    4.10   10.10
  -5  -3  -8    3.20    5.40
  -6  -3  -8    4.00    4.60
  -6  -3  -8   12.20    9.80
  -7  -3  -8    0.90    4.50
  -7  -3  -8    4.10    8.60
  -7   2   8   23.70   10.70
   7  -2  -8   -6.00    9.30
  -6   2   8  -12.10    9.80
   6  -2  -8    3.50   14.20
  -5   2   8   44.50   22.40
   5  -2  -8   83.09   23.70
  -4   2   8   -0.10   12.30
   4  -2  -8   13.70   13.10
  -3   2   8   10.90   12.70
   3  -2  -8   31.80   15.50
  -2   2   8   74.79   19.80
  -2   2   8   40.10   15.10
   2  -2  -8   71.09   17.60
  -1   2   8  133.39   28.10
  -1   2   8  125.59   28.10
   1  -2  -8  110.59   27.40
   0   2   8    7.00   10.30
   0   2   8    6.60   13.10
   0  -2  -8   18.20    9.00
   1   2   8  149.39   34.20
   2   2   8   29.80   15.20
   3   2   8   17.80   11.70
  -4  -2  -8   16.20    5.60
  -5  -2  -8   85.69   18.60
  -6  -2  -8   -1.50    6.00
  -6  -2  -8    6.30    4.30
  -7  -2  -8    3.90    6.40
  -7  -2  -8   -0.60    4.30
   8  -1  -8   -3.80    9.10
  -7   1   8   10.00    8.90
   7  -1  -8   39.90   14.50
  -6   1   8   20.80   11.70
   6  -1  -8   17.90   14.60
  -5   1   8   -2.90   14.30
   5  -1  -8   23.20   14.50
  -4   1   8   30.50   13.90
   4  -1  -8    4.50   15.60
  -3   1   8   33.30   15.10
   3  -1  -8   46.00   16.80
  -2   1   8   -7.90    9.20
  -2   1   8  -11.30   10.60
   2  -1  -8    6.90    9.80
  -1   1   8   -0.30   11.30
  -1   1   8    4.10   10.20
   1  -1  -8   -4.10   10.40
   0   1   8  -14.00   10.00
   0  -1  -8   -4.30    8.70
   3   1   8    7.50   11.50
   4   1   8   13.30   12.50
  -5  -1  -8    7.50    5.10
  -6  -1  -8   18.00    9.40
  -6  -1  -8   18.90    7.00
  -7  -1  -8   19.10    9.60
  -8   0   8    9.10    8.40
   8   0  -8   -1.50    9.40
  -7   0   8    3.80    8.00
  -7   0   8   -1.50    3.90
   7   0  -8    8.70   13.60
  -6   0   8   -4.70   10.20
   6   0  -8    8.60   13.70
  -5   0   8   12.60   14.60
   5   0  -8    0.80   11.40
   5   0  -8   -8.30   15.50
  -4   0   8  418.16   86.19
   4   0  -8  407.56   86.09
  -3   0   8   -3.40   12.00
   3   0  -8   -5.00   13.30
  -2   0   8  126.29   28.90
  -2   0   8  130.19   29.10
   2   0  -8  134.59   29.90
  -1   0   8    1.60    8.40
   1   0  -8   -1.40    8.90
   0   0   8 1981.10  397.66
   0   0  -8 1916.01  397.76
  -5   0  -8   -2.80    4.70
  -6   0  -8    1.50    5.40
  -6   0  -8    2.60    8.70
  -7   0  -8    3.00    5.00
  -8  -1   8   28.20   11.10
  -7  -1   8   20.10    8.60
   7   1  -8    2.70   13.30
  -6  -1   8   33.40   12.20
  -6  -1   8   10.20    5.40
   6   1  -8  -16.60   13.40
  -5  -1   8    9.50   15.70
  -5  -1   8   18.30    5.70
   5   1  -8   -4.40   12.90
   5   1  -8   -3.90   11.10
  -4  -1   8   20.40   14.70
   4   1  -8   29.90   13.90
  -3  -1   8   29.90   13.70
   3   1  -8   32.80   13.40
  -2  -1   8   -2.10   12.00
   2   1  -8    8.80    9.80
  -1  -1   8    0.10   10.30
  -1  -1   8    3.10    5.30
   1   1  -8    6.10    9.30
   0  -1   8    1.30    6.00
   0   1  -8    5.20   10.20
   5  -1   8   12.00   13.60
  -5   1  -8    8.00    5.00
  -6   1  -8    1.30    3.60
  -6   1  -8   20.00    8.90
  -8  -2   8   10.90    6.70
  -8  -2   8    0.40    3.30
  -7  -2   8   -1.60    4.80
  -7  -2   8  -11.40   10.20
   7   2  -8    6.60   13.20
  -6  -2   8   31.70   12.00
   6   2  -8   -8.80    9.30
  -5  -2   8   29.60   19.90
  -5  -2   8   66.79   16.00
   5   2  -8   45.60   18.80
   5   2  -8   69.29   16.90
  -4  -2   8   22.00   13.30
   4   2  -8   10.60    8.90
   4   2  -8    2.20   13.80
  -3  -2   8   22.60   11.70
   3   2  -8    8.60   13.60
  -2  -2   8   41.10   15.90
   2   2  -8   51.29   14.40
  -1  -2   8   89.29   21.30
   1   2  -8  100.89   22.00
   0  -2   8   -1.50    5.60
   0   2  -8  -13.30   10.80
   5  -2   8   43.00   17.50
  -5   2  -8   18.90   12.60
  -5   2  -8   58.29   10.30
  -6   2  -8  -18.20    8.20
  -6   2  -8    1.30    4.40
  -8  -3   8    0.00    6.20
  -8  -3   8   13.30    3.40
  -7  -3   8   -3.20    7.50
   7   3  -8    6.70    9.00
  -6  -3   8  -17.70   12.30
   6   3  -8    4.70    9.30
  -5  -3   8    4.10   10.50
   5   3  -8    9.60   10.90
  -4  -3   8   -6.60   12.10
   4   3  -8   12.70    9.10
   4   3  -8   -0.70   10.70
  -3  -3   8    4.80   10.60
   3   3  -8   -6.40   10.30
  -2  -3   8   42.40   14.10
   2   3  -8   52.69   14.30
  -1  -3   8    1.60    7.10
   1   3  -8    7.30   10.80
   0  -3   8   28.70    8.20
   0   3  -8   18.30   13.70
   5  -3   8    2.70   14.40
  -5   3  -8    2.40    4.00
  -6   3  -8    6.30    4.30
  -8  -4   8    5.50    5.60
  -8  -4   8    1.10    2.80
  -7  -4   8    3.60   10.50
   7   4  -8   -5.20   11.70
  -6  -4   8   -4.60   11.60
   6   4  -8   19.60    9.80
  -5  -4   8    0.70   10.20
   5   4  -8    5.50   11.10
  -4  -4   8   22.00   13.80
   4   4  -8    2.40    9.60
   4   4  -8   18.40   11.50
  -3  -4   8   62.19   17.10
   3   4  -8   55.79   16.20
  -2  -4   8   68.09   14.60
   2   4  -8   37.30   14.30
   1   4  -8  232.78   50.09
   0   4  -8  -10.60   12.00
  -5   4  -8    2.20    3.80
  -6   4  -8    1.20    3.70
  -8  -5   8    5.80    5.90
  -8  -5   8    8.40    4.40
  -7  -5   8   -5.40   10.00
   7   5  -8   11.60   11.60
  -6  -5   8   17.60   11.80
   6   5  -8    9.60   13.40
  -5  -5   8   10.20   10.40
   5   5  -8    9.00   11.40
  -4  -5   8   -4.50   12.10
   4   5  -8  -15.90   11.50
   4   5  -8    3.00    9.50
  -3  -5   8   64.79   16.00
   3   5  -8   38.30   14.50
   2   5  -8  254.07   53.79
   1   5  -8   34.20   16.50
   0   5  -8   70.39   20.20
  -5   5  -8   15.40    5.50
  -8  -6   8   -0.50    4.20
  -8  -6   8    7.50    5.30
   8   6  -8    3.80    8.10
  -7  -6   8   22.10    8.40
   7   6  -8   -5.90   11.50
  -6  -6   8    4.40   11.80
   6   6  -8   22.60   12.70
  -5  -6   8   -2.80   10.10
   5   6  -8    5.00   12.20
  -4  -6   8    1.30   13.40
   4   6  -8   17.70   10.00
   4   6  -8    6.10   12.60
  -3  -6   8   14.40   10.90
   3   6  -8    3.80   11.00
   3   6  -8   19.50    8.90
   2   6  -8   29.50   13.20
   1   6  -8   20.00   16.30
   0   6  -8   41.90   16.50
  -8  -7   8    7.40    5.20
  -8  -7   8    6.60    3.30
  -7  -7   8    9.30   10.20
   7   7  -8   -1.30    7.80
  -6  -7   8   20.30   12.20
   6   7  -8   18.80   12.80
  -5  -7   8   15.50    7.70
  -5  -7   8   42.80   12.50
   5   7  -8   33.30   13.80
  -4  -7   8    3.70    9.80
  -4  -7   8   19.90   14.50
   4   7  -8   13.40   13.00
   4   7  -8   20.00   11.30
   3   7  -8   85.69   22.10
   3   7  -8  113.89   23.70
   2   7  -8  191.48   41.70
   1   7  -8   31.40   18.40
   0   7  -8    3.30    3.50
  -8  -8   8    0.20    4.50
  -8  -8   8   -0.50    2.90
  -7  -8   8    5.50    7.60
   7   8  -8   -5.30    8.00
  -6  -8   8   12.10    8.60
   6   8  -8   -2.20   11.90
  -5  -8   8   -1.70    5.90
  -5  -8   8    0.90   10.70
   5   8  -8    8.50   11.90
  -4  -8   8   19.00    9.60
  -4  -8   8    7.90    5.00
   4   8  -8   27.10   11.20
   4   8  -8   -2.70   13.20
   3   8  -8   -2.40    9.00
   3   8  -8   -8.30   11.00
   2   8  -8   20.00   13.70
   1   8  -8   11.80    4.70
   1   8  -8   18.30   17.70
  -7  -9   8   -4.90    6.80
   7   9  -8   -1.00   10.50
  -6  -9   8   17.10   12.00
   6   9  -8   18.30    9.80
  -5  -9   8   16.60    8.80
  -5  -9   8   -3.00    6.40
   5   9  -8   18.30   12.20
  -4  -9   8   16.90   11.40
   4   9  -8   29.10   13.00
   3   9  -8   91.99   27.30
   3   9  -8  109.59   22.70
   3   9  -8   88.19   20.70
   2   9  -8  235.48   51.69
   1   9  -8   23.50   18.10
  -4   9  -8   21.40    7.80
  -7 -10   8   -1.20    6.40
   7  10  -8   10.90    7.50
  -6 -10   8   -5.20   11.00
   6  10  -8    2.00   11.90
  -5 -10   8    4.40    4.80
  -5 -10   8    9.90   12.30
   5  10  -8   16.50   12.90
  -4 -10   8   -2.80    7.80
   4  10  -8    4.50   11.50
  -3 -10   8   17.20   11.10
   3  10  -8   20.60   11.30
   2  10  -8    8.00   13.90
  -3  10  -8   18.80    7.20
  -7 -11   8   -0.50    7.80
  -7 -11   8    2.50    3.30
  -6 -11   8   20.90    5.50
  -6 -11   8   18.60    9.00
   6  11  -8   11.10   12.00
  -5 -11   8   20.10    7.10
  -5 -11   8    7.10    9.10
   5  11  -8   -2.10   12.70
  -4 -11   8   24.60   12.60
   4  11  -8   27.50   13.70
  -3 -11   8   15.20   10.60
   3  11  -8  -11.60   11.20
  -2 -11   8   44.10   13.50
  -7 -12   8   -0.50    2.90
  -7 -12   8   10.60    7.00
  -6 -12   8   -3.10    4.70
  -6 -12   8   -5.80    9.80
   6  12  -8   11.10    8.20
  -5 -12   8   11.50    6.70
  -5 -12   8    8.10   11.50
   5  12  -8    5.80   12.30
  -4 -12   8   14.30   11.50
   4  12  -8  -13.60   11.60
  -3 -12   8   34.30   13.60
  -2 -12   8   11.70   12.80
  -6 -13   8   22.30    7.80
  -6 -13   8   22.40    5.30
   6  13  -8    0.20   10.80
  -5 -13   8   32.30    8.40
  -5 -13   8   -5.90    4.20
   5  13  -8  -19.90   11.30
  -4 -13   8    4.00   11.60
   4  13  -8   13.40   12.10
  -3 -13   8    7.20   11.70
  -2 -13   8   84.09   21.70
  -6 -14   8    5.20    8.00
  -6 -14   8   -0.80    3.70
  -5 -14   8   -2.50    5.40
  -5 -14   8   -5.80    7.80
   5  14  -8   -1.50    7.50
  -4 -14   8   16.20   11.70
  -3 -14   8  -11.30   11.70
  -2 -14   8   -7.70   12.30
  -6 -15   8    2.70    6.30
  -6 -15   8   -0.60    3.50
  -5 -15   8   -3.00    8.80
  -5 -15   8   -4.70    3.30
  -4 -15   8    7.90   10.20
  -4 -15   8   -6.00    5.40
  -3 -15   8    6.10    8.90
  -2 -15   8   17.20   11.90
  -5 -16   8    5.20    5.90
  -5 -16   8    2.20    3.00
  -4 -16   8    9.70    5.40
  -4 -16   8    7.70    7.10
  -3 -16   8    6.40   10.30
  -2 -16   8   -2.00   10.80
  -1 -16   8    9.60   11.30
  -5 -17   8   -1.40    6.40
  -5 -17   8   -1.40    3.40
  -4 -17   8    8.30    5.80
  -4 -17   8    6.00    3.40
  -3 -17   8   18.00    9.50
  -2 -17   8   17.10   10.40
  -1 -17   8    3.50   10.50
  -4 -18   8    2.20    5.90
  -4 -18   8    2.10    2.50
  -3 -18   8    6.10    7.30
  -3 -18   8    0.80    2.80
  -2 -18   8    6.20    8.40
  -1 -18   8   66.59   15.90
   0 -18   8    1.70    9.50
  -3 -19   8   -4.90    2.30
  -3 -19   8    0.60    6.00
  -2 -19   8    1.30    6.30
  -2 -19   8   -0.80    3.40
  -1 -19   8    3.70    5.60
   1  19  -8   -4.70    6.20
   0 -19   8   -4.80    5.70
  -2 -20   8    5.00    3.20
   0  20  -8    7.50    5.30
  -2  20   9    4.70    3.10
  -1  20   9   -2.00    3.40
   0  20   9   18.20    5.30
   1  20   9   -5.10    4.40
  -3  19   9   -3.70    3.80
  -2  19   9   -3.00    3.30
  -1  19   9    4.90    5.60
   0  19   9    2.30    5.80
   1  19   9   -4.60    3.80
   2  19   9    0.20    3.50
  -3 -19  -9    3.90    3.10
  -3  18   9    5.50    4.60
  -2  18   9   59.29   13.30
  -1  18   9   10.90    6.60
   0  18   9    6.10    6.40
   1  18   9    8.00    5.00
   2  18   9   17.80   13.80
   2  18   9   45.00    9.20
   3  18   9    2.20    7.40
  -3 -18  -9    4.00    2.80
  -4 -18  -9    4.20    2.60
  -3  17   9   10.90    5.40
  -2  17   9   23.90    7.60
  -1  17   9   11.40    5.20
   0  17   9   -2.90    4.70
   1  17   9  -11.20   13.00
   1  17   9   -4.20    6.60
   2  17   9    2.40    8.80
   3  17   9    9.80    9.20
  -3 -17  -9   23.60    6.20
   4  17   9    5.40   10.40
  -3  16   9   20.80    6.90
  -2  16   9    2.90    5.90
  -1  16   9   41.70   11.30
   0  16   9   10.60    7.40
   1  16   9   30.40   10.40
   1  16   9   41.10   13.20
   2  16   9   -9.40   13.20
   2  16   9   10.70    7.60
  -2 -16  -9    6.00    5.10
   3  16   9   22.80   13.90
  -3 -16  -9   32.40    8.30
   4  16   9    8.40    8.30
  -3  15   9   32.00    8.60
  -2  15   9    0.40    5.80
  -1  15   9   38.30   10.60
   0  15   9   92.09   25.60
   0  15   9   92.69   20.60
   1  15   9   22.10    8.50
   1  15   9   17.90   11.40
   2  15   9    4.30    7.70
   2  15   9   31.50   14.00
  -2 -15  -9   -2.10    5.40
   3  15   9   37.20   15.00
  -3 -15  -9   24.40    8.20
   4  15   9   26.10   12.40
  -4 -15  -9    3.60    4.10
   5  15   9    3.80    7.70
  -3  14   9    7.10    5.50
  -2  14   9   -0.60    6.20
  -1  14   9   18.20    6.50
   0  14   9   -5.00   10.70
   0  14   9   12.20    7.00
   1  14   9   16.90    7.80
   1  14   9    4.30   15.20
   2  14   9    2.20   13.80
   2  14   9   17.70    8.00
  -2 -14  -9    9.90    6.20
   3  14   9   -0.80   13.10
  -3 -14  -9    5.80    6.00
   4  14   9   -5.30   11.90
  -4 -14  -9   20.30    6.60
   5  14   9    6.50    8.00
  -5 -14  -9    3.40    4.00
  -6 -14  -9    5.90    3.30
  -3  13   9    4.60    5.50
  -2  13   9   78.69   17.60
  -1  13   9   25.60    8.70
   0  13   9   31.30   17.50
   0  13   9   44.60   11.20
   1  13   9   -6.70   14.40
   1  13   9    8.50    5.00
   2  13   9   42.10   14.30
   2  13   9   45.80   18.60
  -2 -13  -9   72.69   13.50
   3  13   9   15.80   12.90
  -3 -13  -9   13.60    6.90
   4  13   9   23.80   14.40
  -4 -13  -9   45.20   10.30
   5  13   9    2.30    8.40
  -5 -13  -9   27.60    6.70
   6  13   9    6.60    6.80
  -2  12   9    6.10    6.00
  -1  12   9   21.00    7.80
   0  12   9    7.30   14.20
   0  12   9   12.10    6.90
   1  12   9   10.20   13.80
   1  12   9   15.50    7.20
   2  12   9   10.50   12.00
   2  12   9   -4.80    6.90
  -2 -12  -9   -3.90    5.10
   3  12   9   33.90   15.90
  -3 -12  -9   56.99   12.10
   4  12   9   14.00   12.60
  -4 -12  -9   17.20    7.10
   5  12   9    9.40   11.70
   6  12   9    1.10    6.50
  -2  11   9   71.09   24.00
  -2  11   9   88.19   18.60
  -1  11   9  357.76   75.29
   0  11   9   14.50   12.10
   0  11   9   41.50   15.00
   1  11   9  442.56   96.29
   1  11   9  499.75   97.59
   2  11   9    4.10   15.90
   2  11   9   58.49   16.40
   2  11   9   54.09   13.40
  -2 -11  -9   77.49   12.90
   3  11   9    6.50   11.70
  -3 -11  -9   -1.70    5.50
   4  11   9   75.39   22.00
  -4 -11  -9   90.89   19.10
   5  11   9    6.20    8.90
  -5 -11  -9   13.00    5.20
   6  11   9   -7.50    6.60
  -6 -11  -9   -0.20    4.10
  -7 -11  -9   -4.00    4.50
  -2  10   9   -2.70   14.30
  -2  10   9    1.50   10.00
  -1  10   9   -3.00   11.50
  -1  10   9   12.10   12.00
   0  10   9    2.80   12.60
   0  10   9    2.80   12.70
   1  10   9   -9.00   12.50
   1  10   9   -4.70   10.90
   2  10   9    8.80   11.10
   2  10   9   -6.30   10.00
   3  10   9   51.79   17.30
  -3 -10  -9   64.19   13.90
   4  10   9   -4.30   12.60
  -4 -10  -9    7.90    6.30
   5  10   9  103.39   25.40
   6  10   9    0.60    7.70
  -6 -10  -9   -1.10    4.50
  -6 -10  -9   -1.70    4.10
  -7 -10  -9    0.60    3.80
  -3   9   9  154.38   37.70
  -2   9   9   19.60   13.30
  -2   9   9   24.20   15.30
  -1   9   9   30.60   15.40
  -1   9   9   48.00   14.40
   0   9   9    4.20   12.50
   0   9   9  -12.00   11.10
   1   9   9   55.59   16.70
   1   9   9   29.50   12.80
   2   9   9   15.00   14.20
   2   9   9   27.00   11.30
   3   9   9  111.09   24.30
  -3  -9  -9   93.79   21.90
   4   9   9   23.30   12.90
  -4  -9  -9    9.80    6.60
   5   9   9   -2.40   12.40
  -5  -9  -9    5.70    4.60
   6   9   9   20.20   11.70
  -6  -9  -9    5.60    6.60
  -6  -9  -9   25.30    7.60
  -7  -9  -9   -0.70    4.20
  -3   8   9   -1.60   14.70
  -2   8   9   -4.30   13.30
  -2   8   9   -0.40    9.20
  -1   8   9   -3.60   10.20
  -1   8   9    3.40   13.30
  -1   8   9   24.80   12.60
   0   8   9   24.00   14.30
   1   8   9   -0.90   11.30
   1   8   9    0.80    9.70
   2   8   9   11.10    9.60
   2   8   9   -2.80   13.00
   3   8   9   13.90   11.10
   4   8   9   -7.50   11.20
  -4  -8  -9    8.60    5.70
   5   8   9   17.00   12.50
  -5  -8  -9   13.80    6.80
  -5  -8  -9   12.30    7.60
   6   8   9   -4.30   11.00
  -6  -8  -9    5.60    6.90
  -7  -8  -9   64.99   15.10
  -4   7   9   79.79   29.20
   4  -7  -9  172.78   37.00
  -3   7   9   19.60   16.50
  -2   7   9   14.70   12.30
  -2   7   9   35.60   15.50
  -1   7   9   17.10   11.60
  -1   7   9   15.70   13.70
   0   7   9   -7.00   11.70
   1   7   9    5.50   10.00
   2   7   9   23.50   12.20
   2   7   9   14.90   12.50
   3   7   9   12.10   10.30
   4   7   9  108.99   22.10
  -4  -7  -9   77.49   19.50
   5   7   9    9.50   11.40
  -5  -7  -9    4.80    5.80
  -5  -7  -9    3.00    4.90
  -6  -7  -9   64.39   15.30
  -7  -7  -9   15.70    7.20
  -8  -7  -9    3.90    3.50
  -4   6   9    8.30   16.20
   4  -6  -9   21.90   18.80
  -3   6   9   17.10   17.20
   3  -6  -9   37.30   14.50
  -2   6   9   -2.30   13.00
  -2   6   9   -0.60   11.10
   2  -6  -9    4.40   11.30
  -1   6   9   33.10   14.20
  -1   6   9   44.70   16.10
   0   6   9   -3.50   14.20
   0   6   9    2.40   11.80
   1   6   9   49.70   12.00
   1   6   9   50.79   16.70
   2   6   9    5.30   11.60
   3   6   9   47.80   15.30
   4   6   9   17.00   10.80
   5   6   9   27.10   13.20
  -5  -6  -9   54.59   10.20
  -5  -6  -9   28.80    9.20
  -6  -6  -9   13.10    7.40
  -7  -6  -9   14.90    7.40
  -8  -6  -9   -1.60    3.50
   7  -5  -9    7.80   11.40
  -4   5   9    0.00   14.90
   4  -5  -9   -0.90   14.00
  -3   5   9   -7.00   13.90
   3  -5  -9   22.30   15.50
  -2   5   9  156.88   35.90
  -2   5   9  149.88   35.00
   2  -5  -9  166.58   35.00
  -1   5   9   21.30   12.50
  -1   5   9   11.50   16.70
   1  -5  -9   27.50   10.20
   0   5   9   30.80   13.70
   0   5   9   24.50   13.70
   1   5   9   -1.90    9.90
   2   5   9  151.68   34.50
   4   5   9    8.90    9.80
  -5  -5  -9   11.20    4.80
  -5  -5  -9    3.00    5.20
  -6  -5  -9   22.70    8.40
  -7  -5  -9   26.50    8.90
  -8  -5  -9   -2.60    3.70
   7  -4  -9    5.40    8.80
   6  -4  -9   -6.20   13.70
  -4   4   9   -0.60   10.80
   4  -4  -9   13.40   13.50
  -3   4   9  187.08   49.70
   3  -4  -9  270.67   50.19
  -2   4   9  124.69   34.30
  -2   4   9  172.08   35.30
   2  -4  -9  180.38   34.80
  -1   4   9   91.69   23.00
  -1   4   9  100.59   24.10
   1  -4  -9   91.39   21.50
   0   4   9    9.90   12.40
   0   4   9    5.50   11.10
   0  -4  -9    4.00    6.70
   1   4   9  100.39   25.00
   2   4   9  169.58   38.00
   3   4   9  191.68   41.40
  -5  -4  -9   -0.80    7.40
  -5  -4  -9    9.50    6.10
  -6  -4  -9   -8.90    4.40
  -7  -4  -9    7.90    5.00
  -8  -4  -9   -0.80    5.00
   7  -3  -9   -2.40   12.40
  -6   3   9   17.70   10.80
   6  -3  -9    3.80   14.30
  -4   3   9   27.30   17.90
   4  -3  -9   32.10   15.30
  -3   3   9  -15.80   14.30
   3  -3  -9   22.70   14.80
  -2   3   9   63.69   18.20
  -2   3   9   48.90   19.80
   2  -3  -9   92.19   18.40
  -1   3   9   -0.40   11.60
  -1   3   9    8.00   12.00
   1  -3  -9   19.10    9.60
   0   3   9    2.00   12.80
   0   3   9    4.50   10.80
   0  -3  -9   14.50    8.50
   1   3   9   -2.90   12.90
   2   3   9   79.29   21.20
   3   3   9    4.80   10.00
  -5  -3  -9   10.40    6.20
  -6  -3  -9   20.90    7.80
  -7  -3  -9    7.40    6.60
   8  -2  -9    0.50    9.00
  -7   2   9    1.80   10.60
   7  -2  -9   19.80   13.30
  -6   2   9    7.00   10.30
   6  -2  -9   14.10   10.70
  -5   2   9    2.00    3.50
  -4   2   9   68.69   24.70
   4  -2  -9  104.59   23.90
  -3   2   9   51.59   18.10
   3  -2  -9   66.39   17.80
  -2   2   9   18.20   11.30
  -2   2   9   17.20   12.90
   2  -2  -9   12.80   12.80
  -1   2   9  159.88   34.10
  -1   2   9  157.88   34.80
   1  -2  -9  149.99   33.10
   0   2   9   88.39   19.70
   0   2   9   43.80   20.10
   0  -2  -9   76.09   18.00
   1   2   9  164.48   37.50
   2   2   9   12.10   12.90
   3   2   9   46.40   14.90
  -4  -2  -9   71.09   16.00
  -5  -2  -9    3.80    5.50
  -6  -2  -9    5.40    6.20
  -6  -2  -9    3.50    9.30
  -7  -2  -9    4.60    5.90
  -7  -2  -9   -1.30    5.80
  -8  -2  -9   -0.40    4.50
   8  -1  -9   12.10    7.20
  -7   1   9   -3.60   11.10
   7  -1  -9    1.00   13.00
  -6   1   9   10.50    4.40
  -6   1   9   -4.70   10.90
   6  -1  -9   38.90   14.40
  -5   1   9  -13.80   14.10
  -5   1   9   11.60   14.70
  -4   1   9   -0.30   12.60
   4  -1  -9   18.70   15.10
  -3   1   9   30.00   14.20
   3  -1  -9   29.00   13.50
  -2   1   9    6.10   10.60
  -2   1   9    4.30   10.40
   2  -1  -9   -5.30    9.70
  -1   1   9   15.90   10.50
  -1   1   9   13.20   12.60
   1  -1  -9    6.10    9.10
   0   1   9    1.00   11.20
   0  -1  -9   10.90   10.40
   3   1   9   12.10   12.00
  -3  -1  -9   23.20    6.10
  -5  -1  -9    8.90    5.40
  -6  -1  -9    3.50    4.20
  -6  -1  -9    4.90    8.40
  -7  -1  -9    2.50    3.90
  -8   0   9    4.30    8.80
   8   0  -9   -0.50    6.50
  -7   0   9    2.90    4.00
  -7   0   9    1.40    7.90
   7   0  -9    5.50    9.40
  -6   0   9   35.60   11.00
  -6   0   9    7.00    5.10
   6   0  -9    6.70   10.10
  -5   0   9  -17.10   14.80
  -5   0   9   -5.50   10.30
  -5   0   9  -10.50    4.60
   5   0  -9  -11.00   11.20
  -4   0   9    7.50   13.20
   4   0  -9    3.30   11.80
  -3   0   9  451.35   91.49
   3   0  -9  431.16   91.39
  -2   0   9   -1.10    9.10
  -2   0   9   -3.50   13.30
   2   0  -9    4.80    9.70
  -1   0   9  239.18   49.80
   1   0  -9  237.08   50.59
   0   0   9   -7.50    8.80
   0   0  -9    1.10   11.30
  -5   0  -9   -3.50    4.80
  -5   0  -9    9.80   10.40
  -6   0  -9    7.40    5.60
  -6   0  -9   -1.40    8.50
  -7   0  -9    8.40    5.40
  -8   0  -9   -0.20    3.50
  -8  -1   9   -1.20    6.10
   8   1  -9    5.20    6.70
  -7  -1   9    5.80    4.80
  -7  -1   9   12.00   11.60
   7   1  -9   35.90   13.80
  -6  -1   9    1.50    5.10
  -6  -1   9   21.30   11.90
   6   1  -9   17.60   13.80
  -5  -1   9   -0.60    5.20
  -5  -1   9   -6.40   10.00
   5   1  -9   14.10   11.30
  -4  -1   9  -14.70   12.60
   4   1  -9    6.90   11.50
  -3  -1   9   16.00   13.40
   3   1  -9   40.50   13.20
  -2  -1   9   17.00   12.80
   2   1  -9   -9.50   11.70
  -1  -1   9   16.80    6.40
  -1  -1   9   20.20    9.40
   1   1  -9   15.60    9.50
   0  -1   9    5.00    7.40
   0   1  -9   12.50   10.70
   5  -1   9   36.30   27.30
  -5   1  -9   10.20    8.20
  -5   1  -9    7.10    5.10
  -6   1  -9   28.70    6.90
  -6   1  -9   17.60    7.80
  -7   1  -9    9.50    3.80
  -8  -2   9   18.70    6.50
  -8  -2   9    2.40    3.10
   8   2  -9   -7.00    9.20
  -7  -2   9    8.40   10.40
  -7  -2   9  -11.20    4.60
   7   2  -9   -9.60    9.00
  -6  -2   9    4.70    5.60
  -6  -2   9   -1.40   11.90
   6   2  -9   14.40   13.80
  -5  -2   9  -11.80    9.90
   5   2  -9  -10.60   10.70
  -4  -2   9   47.90   17.20
   4   2  -9   49.70   13.60
   4   2  -9   41.30   15.80
  -3  -2   9   23.70   13.00
   3   2  -9   34.90   14.50
  -2  -2   9    4.10    9.70
   2   2  -9   11.90    9.90
  -1  -2   9  157.08   33.90
   1   2  -9  164.58   35.20
   0  -2   9   55.09   13.20
   0   2  -9   62.69   18.70
   5  -2   9    6.80   14.20
  -5   2  -9    2.60    4.30
  -5   2  -9   -1.20    7.70
  -6   2  -9    5.80    4.60
  -8  -3   9    7.60    6.40
  -8  -3   9    2.40    3.50
  -7  -3   9    4.50    3.80
  -7  -3   9   13.10    7.60
   7   3  -9   -7.60   11.90
  -6  -3   9   16.60   12.50
  -6  -3   9   14.10    6.80
   6   3  -9    5.60   13.30
  -5  -3   9   22.80   11.10
   5   3  -9   14.80   11.90
  -4  -3   9    7.00   12.50
   4   3  -9    7.60   14.20
   4   3  -9    9.60    9.20
  -3  -3   9    3.60   10.80
   3   3  -9   17.90   10.70
  -2  -3   9   81.79   18.40
   2   3  -9   62.99   18.20
  -1  -3   9   12.00    9.00
   1   3  -9    1.90   11.10
   0  -3   9   14.10    6.70
   0   3  -9   -4.50   15.00
  -5   3  -9   19.10    5.80
  -6   3  -9    0.70    4.00
  -7   3  -9   -2.20    3.30
  -8  -4   9   -1.50    2.40
  -8  -4   9    7.80    5.50
  -7  -4   9    2.60   10.60
  -7  -4   9    4.70    5.50
   7   4  -9    4.80   11.80
  -6  -4   9   -9.00   11.50
   6   4  -9   13.80   12.80
  -5  -4   9   17.30   11.10
   5   4  -9   11.80   12.00
  -4  -4   9   15.40   12.90
   4   4  -9   10.30   10.50
   4   4  -9   -5.80    9.20
  -3  -4   9  191.48   36.90
   3   4  -9  150.68   36.70
  -2  -4   9  126.29   27.90
   2   4  -9  125.29   28.00
  -1  -4   9   90.69   21.60
   1   4  -9   99.99   24.60
   0  -4   9   11.40    5.80
   0   4  -9   -9.90   12.70
  -5   4  -9    4.10    4.00
  -6   4  -9    0.60    4.50
  -8  -5   9   -0.50    2.70
  -8  -5   9   -8.00    5.50
  -7  -5   9   33.00   10.50
   7   5  -9    0.90   11.40
  -6  -5   9    8.30   11.70
   6   5  -9   12.70   13.10
  -5  -5   9    4.00   10.60
   5   5  -9   20.80   11.80
  -4  -5   9    8.70   12.60
   4   5  -9    8.30    9.70
   4   5  -9    0.10   10.50
  -3  -5   9   18.40   10.90
   3   5  -9   -2.00   11.20
  -2  -5   9  181.08   34.90
   2   5  -9  138.19   35.80
   1   5  -9   14.50   12.30
   0   5  -9   27.10   14.40
  -5   5  -9    1.30    3.70
  -8  -6   9   -8.60    6.90
  -8  -6   9    0.50    2.70
  -7  -6   9   19.20    8.40
  -7  -6   9    7.20    6.50
   7   6  -9   16.90   11.20
  -6  -6   9   -2.10    6.90
  -6  -6   9    5.80   11.40
   6   6  -9    5.20    8.80
  -5  -6   9   18.00   11.50
   5   6  -9   27.20   13.20
  -4  -6   9   12.30   12.70
   4   6  -9   -9.60   11.30
   4   6  -9    6.10    9.60
  -3  -6   9   34.30   13.40
   3   6  -9   22.10   12.80
   3   6  -9   29.90   10.50
   2   6  -9    7.30   13.60
   1   6  -9   54.59   17.70
   0   6  -9    2.50   13.20
  -8  -7   9    1.10    5.00
  -8  -7   9    6.40    3.90
  -7  -7   9    8.10    4.40
  -7  -7   9    1.10   10.00
   7   7  -9    6.70   10.90
  -6  -7   9   37.10    9.20
  -6  -7   9   30.90   12.70
   6   7  -9    7.90   12.70
  -5  -7   9    8.50   10.60
   5   7  -9    0.70   11.70
  -4  -7   9   85.19   15.90
  -4  -7   9   64.79   16.90
  -4  -7   9   77.79   19.20
   4   7  -9   61.69   18.10
   4   7  -9   36.50   19.50
  -3  -7   9   18.30   11.00
   3   7  -9    6.20    9.60
   3   7  -9   19.10   14.30
   2   7  -9   26.30   15.90
   1   7  -9    0.80   13.60
  -8  -8   9    2.90    2.60
  -8  -8   9   -7.70    4.30
  -7  -8   9    8.90    7.50
  -7  -8   9   10.60    4.60
   7   8  -9    7.30    8.10
  -6  -8   9    2.30    7.00
  -6  -8   9   16.00    8.50
   6   8  -9    1.10    8.60
  -5  -8   9   15.10   11.30
   5   8  -9   17.60   12.40
  -4  -8   9    9.00    9.20
  -4  -8   9    1.30    4.40
   4   8  -9   -4.90   10.50
  -3  -8   9   16.60   12.20
   3   8  -9   15.00    9.80
   3   8  -9   13.50   12.50
   2   8  -9    8.10   13.10
   1   8  -9   -2.70   16.40
  -4   8  -9    4.10    6.40
  -7  -9   9    5.90    3.90
  -7  -9   9   -8.80    6.50
   7   9  -9   -3.80   10.20
  -6  -9   9   28.10   11.30
  -6  -9   9    4.90    6.90
   6   9  -9   11.50   12.50
  -5  -9   9   -0.40    6.00
  -5  -9   9   -1.50   11.40
   5   9  -9   13.00    8.70
  -4  -9   9    9.10    6.70
  -4  -9   9    8.20    8.00
   4   9  -9   32.40   11.80
  -3  -9   9   96.09   22.90
   3   9  -9   78.49   25.70
   3   9  -9  113.29   23.10
   2   9  -9   12.80   14.20
   2   9  -9   15.90    5.60
   1   9  -9   71.29   23.90
  -4   9  -9   16.10    7.40
  -7 -10   9   -6.00    6.00
  -7 -10   9    5.50    3.70
   7  10  -9   -4.30    6.90
  -6 -10   9   -4.40    5.90
  -6 -10   9   21.80   10.80
   6  10  -9    8.30   11.70
  -5 -10   9   77.19   18.80
   5  10  -9   68.99   18.10
  -4 -10   9    5.30   11.00
   4  10  -9   11.50   11.90
  -3 -10   9   34.90   12.60
   3  10  -9   45.00   13.70
   2  10  -9   14.10   14.80
  -3  10  -9   24.70    8.10
  -4  10  -9    5.20    6.90
  -7 -11   9    0.20    7.60
  -7 -11   9    1.60    4.50
  -6 -11   9   -4.10    7.50
  -6 -11   9    1.70    4.70
  -6 -11   9    3.70    4.00
   6  11  -9    9.70    8.10
  -5 -11   9   10.00    9.30
  -5 -11   9   19.30    7.10
  -5 -11   9    9.30    5.40
   5  11  -9   29.00   10.00
  -4 -11   9   83.79   20.60
   4  11  -9   75.79   20.90
  -3 -11   9   19.70   11.30
  -2 -11   9   71.59   20.20
  -7 -12   9    6.10    3.20
  -7 -12   9    4.20    6.70
  -6 -12   9  -11.30    9.50
  -6 -12   9   10.50    3.90
  -6 -12   9    3.00    4.50
   6  12  -9    5.90    7.70
  -5 -12   9    1.40    5.90
  -5 -12   9    2.00   10.90
   5  12  -9    1.30   11.60
  -4 -12   9    0.10   11.10
   4  12  -9    5.80   11.80
  -3 -12   9   42.50   14.50
  -2 -12   9    7.40   12.20
  -6 -13   9    4.60    4.40
  -6 -13   9    5.30    3.80
  -6 -13   9   10.90    6.50
   6  13  -9    8.40   10.20
  -5 -13   9    5.50    7.80
  -5 -13   9    0.20    5.90
   5  13  -9   11.00   11.40
  -4 -13   9   25.30   12.60
  -3 -13   9   -6.70   11.40
  -2 -13   9   73.79   18.00
  -6 -14   9   -3.00    3.40
  -6 -14   9   16.00    7.70
  -5 -14   9    0.60    3.70
  -5 -14   9    4.80    7.50
  -4 -14   9   36.10   11.40
  -3 -14   9   13.40   12.00
  -2 -14   9   14.20   12.10
  -6 -15   9    4.00    4.80
  -5 -15   9    0.50    4.70
  -5 -15   9  -12.10    6.10
  -4 -15   9    5.50    4.10
  -4 -15   9    2.10    9.80
  -3 -15   9   20.00   12.10
  -2 -15   9    5.10   11.70
  -5 -16   9    2.00    5.60
  -5 -16   9    5.50    2.90
  -4 -16   9    8.10    3.70
  -4 -16   9    2.30    6.70
  -3 -16   9   26.40   11.60
  -2 -16   9   20.40   11.60
  -1 -16   9   31.40   13.10
  -4 -17   9    2.80    5.10
  -4 -17   9   -0.70    4.10
  -3 -17   9   31.00    9.10
  -2 -17   9   25.60   11.10
  -1 -17   9    6.50   10.50
  -4 -18   9    5.60    3.60
  -4 -18   9    3.40    5.80
  -3 -18   9   14.60    7.30
  -3 -18   9    3.80    3.10
  -2 -18   9   24.40    9.90
  -1 -18   9   -6.80    7.10
   1  18  -9   11.40    4.60
   0 -18   9   -1.10    9.60
  -3 -19   9   -0.60    3.30
  -3 -19   9   -0.20    5.50
  -2 -19   9    3.90    3.60
  -2 -19   9   -1.80    6.30
  -1 -19   9   -5.00    5.40
   0 -19   9    0.60    7.80
  -1 -20   9   -3.80    5.60
   0 -20   9   18.30    7.70
   0  20  -9   17.40    5.20
   1 -20   9   -1.80    6.10
  -1  20  -9    0.70    5.10
  -2  20  -9   12.50    5.50
  -1  20  10    3.20    3.30
   0  20  10    4.40    4.80
   1  20  10    6.50    3.50
  -2  19  10    2.40    3.40
  -1  19  10    2.70    4.00
   0  19  10    5.80    4.40
   1  19  10    5.90    5.50
   2  19  10   10.20    5.20
  -3  18  10   35.50    8.70
  -2  18  10   20.20    5.80
  -1  18  10    5.70    4.40
   0  18  10   13.80    5.50
   1  18  10    1.10    6.40
   2  18  10   33.30    8.20
   2  18  10   13.80   12.50
   3  18  10   -0.90    7.80
  -3 -18 -10   22.00    4.50
  -4 -18 -10   14.10    3.80
  -3  17  10    4.60    4.80
  -2  17  10   41.70    9.70
  -1  17  10    4.60    6.40
   0  17  10   -1.40    6.60
   1  17  10    7.80    5.30
   2  17  10   43.60    9.70
   2  17  10   22.70   11.20
   3  17  10   12.90    8.40
  -3 -17 -10    4.30    4.70
   4  17  10    9.10    7.10
  -3  16  10    5.30    5.20
  -2  16  10   21.30    7.50
  -1  16  10    9.50    5.30
   0  16  10   -2.10    4.90
   1  16  10    9.90   10.60
   1  16  10   16.60    7.50
   2  16  10   -7.80    8.90
   2  16  10    2.00    7.00
  -2 -16 -10    3.70    4.90
   3  16  10   -1.50    8.50
  -3 -16 -10   15.90    5.60
   4  16  10   10.50    8.50
  -4 -16 -10   18.90    5.80
  -5 -16 -10    0.20    2.60
  -3  15  10   13.60    6.00
  -2  15  10    3.40    6.00
  -1  15  10   35.80    9.10
   0  15  10    6.80    5.40
   1  15  10   32.00   17.80
   1  15  10   52.49   12.20
   2  15  10    0.90   13.80
   2  15  10   -2.50    7.60
  -2 -15 -10    6.40    5.40
   3  15  10    9.70   14.00
  -3 -15 -10   32.40    8.20
   4  15  10   -2.00    8.10
  -4 -15 -10   11.50    5.60
   5  15  10  -18.70    9.60
  -3  14  10   12.60    6.00
  -2  14  10    2.20    6.70
  -1  14  10   77.99   17.40
   0  14  10   76.59   16.60
   0  14  10   70.69   20.10
   1  14  10   97.49   19.00
   1  14  10   54.99   23.00
   2  14  10   11.20   10.10
   2  14  10   10.10    8.40
  -2 -14 -10   18.10    6.40
   3  14  10   26.00    9.80
   3  14  10    0.80   14.20
  -3 -14 -10   32.20    8.00
   4  14  10    1.70    8.70
  -4 -14 -10    2.80    5.70
   5  14  10    7.20   11.10
  -5 -14 -10   18.70    5.20
  -6 -14 -10    7.90    4.40
  -2  13  10   18.30    7.10
  -1  13  10    9.60    6.90
   0  13  10   28.30    8.80
   0  13  10   21.10   16.40
   1  13  10   22.50   15.10
   1  13  10    1.00    7.00
   2  13  10    2.70    8.10
   2  13  10    8.40   14.10
  -2 -13 -10   22.20    6.60
   3  13  10   22.70    9.50
   3  13  10    6.40   10.20
  -3 -13 -10   29.70    7.70
   4  13  10   -6.10    8.10
  -4 -13 -10    7.70    6.10
   5  13  10   14.90   10.80
  -5 -13 -10   -1.20    3.80
   6  13  10   -2.10    9.00
  -6 -13 -10   -0.10    3.40
  -2  12  10    9.10    5.90
  -1  12  10    6.40    6.20
   0  12  10   28.20    7.60
   0  12  10   -7.50   14.70
   1  12  10   11.30   13.80
   1  12  10    3.80    6.70
   2  12  10   24.40   13.30
   2  12  10    0.00    7.40
  -2 -12 -10    4.80    5.90
   3  12  10   18.90   10.80
   3  12  10   18.10   13.60
  -3 -12 -10   35.90    8.70
   4  12  10   -9.00   11.30
  -4 -12 -10    3.80    6.30
   5  12  10   13.40   11.00
  -5 -12 -10    3.70    5.90
   6  12  10    0.50    9.00
  -2  11  10  291.17   60.09
  -1  11  10   94.29   17.00
  -1  11  10   41.00   19.10
   0  11  10   -3.90   13.20
   0  11  10    3.60   11.00
   0  11  10    5.50    9.30
   1  11  10   82.29   25.30
   1  11  10   85.19   20.90
   1  11  10  114.69   24.00
   2  11  10  307.47   63.59
   2  11  10  323.87   62.59
  -2 -11 -10  282.97   62.19
   3  11  10  102.19   20.90
   3  11  10   81.29   20.50
  -3 -11 -10   69.19   17.00
   4  11  10   34.00   13.70
  -4 -11 -10   24.30    8.60
   5  11  10    3.40   11.80
  -5 -11 -10   12.70    6.60
   6  11  10    5.20    6.70
  -6 -11 -10    1.20    3.80
  -7 -11 -10   -5.00    3.10
  -2  10  10    9.60   15.00
  -2  10  10    4.10   10.40
  -1  10  10    6.20   12.30
   0  10  10    8.70   13.20
   0  10  10    7.70   11.90
   1  10  10   -4.30   13.70
   1  10  10    3.60   11.60
   2  10  10    5.10   11.10
   2  10  10   13.50   12.20
   3  10  10  -14.50   10.80
  -3 -10 -10   -1.40    5.80
   4  10  10    2.90   12.50
  -4 -10 -10    9.60    6.40
   5  10  10   14.20   11.30
  -5 -10 -10   56.19   10.00
   6  10  10   20.80    8.30
  -6 -10 -10   15.00    6.00
  -7 -10 -10   -2.30    3.40
  -3   9  10   45.20   19.80
  -2   9  10   -5.90   11.70
  -2   9  10    3.40   14.60
  -1   9  10   49.70   17.40
   0   9  10  174.48   41.00
   0   9  10  214.08   42.70
   1   9  10   37.60   16.30
   1   9  10   30.60   13.50
   2   9  10   -2.10    9.70
   2   9  10    0.80   14.20
   3   9  10   51.09   15.40
  -3  -9 -10   49.70   12.10
   4   9  10   29.90   14.50
  -4  -9 -10   35.80    9.50
   5   9  10   12.60   13.90
  -5  -9 -10   39.80    9.20
   6   9  10   29.20   10.70
  -6  -9 -10    0.20    4.30
  -6  -9 -10    8.80    5.00
  -7  -9 -10    4.30    4.00
  -3   8  10    0.60   10.50
  -2   8  10   21.40   15.20
  -2   8  10   12.00   12.70
  -1   8  10   19.30   13.20
  -1   8  10   11.60   14.00
   0   8  10    2.40   10.40
   0   8  10  -10.10   11.10
   1   8  10   20.90   12.90
   1   8  10    4.40   10.80
   2   8  10   -4.00    9.40
   2   8  10   -4.20   11.90
   3   8  10    5.40   10.80
   4   8  10   18.90   11.80
  -4  -8 -10    3.10    5.80
   5   8  10    2.40   12.00
  -5  -8 -10    0.30    5.90
  -5  -8 -10    7.70    6.90
  -6  -8 -10   22.40    7.80
  -6  -8 -10   10.70    6.50
  -7  -8 -10   42.40   10.70
  -3   7  10   51.99   20.40
  -2   7  10   17.90   13.20
  -2   7  10   39.50   16.00
  -1   7  10   -6.90   12.80
  -1   7  10    8.60   11.60
   0   7  10    7.70   13.20
   1   7  10    2.00   10.00
   2   7  10   11.20    9.50
   2   7  10    3.70   10.60
   3   7  10   51.09   15.10
   4   7  10   50.79   15.40
  -4  -7 -10   45.90   11.40
   5   7  10   27.30   12.70
  -5  -7 -10   14.80    7.30
  -5  -7 -10   28.60    8.50
  -6  -7 -10   30.40    9.80
  -6  -7 -10   52.79   10.80
  -7  -7 -10    6.60    4.80
  -8  -7 -10    7.90    3.60
   7  -6 -10  -10.50   10.10
  -4   6  10  -17.10   16.60
   4  -6 -10   11.80   14.80
  -3   6  10   12.90   16.90
   3  -6 -10   44.80   14.70
  -2   6  10   10.10   13.90
  -2   6  10    2.20   11.50
  -1   6  10   67.99   21.10
  -1   6  10   96.49   22.70
   0   6  10   63.99   19.00
   0   6  10   64.49   19.10
   1   6  10   97.19   20.00
   1   6  10   68.89   23.40
   2   6  10    6.70   12.40
   3   6  10   36.50   12.60
   4   6  10    8.50   10.60
  -4  -6 -10    7.50    5.40
  -5  -6 -10   18.10    7.00
  -5  -6 -10    0.40    5.50
  -6  -6 -10    9.30    5.30
  -7  -6 -10    1.00    4.70
  -8  -6 -10    8.60    5.10
   7  -5 -10    1.30    7.60
  -4   5  10  -15.60   15.20
   4  -5 -10    4.90   17.50
  -3   5  10    3.10   14.10
   3  -5 -10  -10.70   13.90
  -2   5  10   10.70   14.90
  -2   5  10   -3.00   10.90
   2  -5 -10   12.10    9.30
  -1   5  10   15.80   12.60
  -1   5  10   28.30   14.50
   0   5  10  523.75  110.19
   0   5  10  543.45  110.59
   1   5  10   17.90   13.70
   2   5  10   22.20   13.60
   3   5  10   -7.70   16.80
   4   5  10    0.40   15.50
  -5  -5 -10    1.20    4.60
  -5  -5 -10   12.60    5.20
  -6  -5 -10   17.30    7.80
  -7  -5 -10    5.00    4.80
  -8  -5 -10   14.50    4.70
   7  -4 -10    6.40   11.50
   6  -4 -10   -4.20   13.20
  -4   4  10   46.70   20.10
   4  -4 -10   53.29   18.40
  -3   4  10  -10.60   14.30
   3  -4 -10   15.90   12.10
  -2   4  10   11.60   13.80
  -2   4  10   10.10   11.10
   2  -4 -10   25.40   10.50
  -1   4  10  632.44  130.09
  -1   4  10  613.84  129.89
   1  -4 -10  640.94  129.29
   0   4  10   -0.60   11.60
   0   4  10    1.50   10.70
   0   4  10   17.80    7.20
   1   4  10  596.64  123.49
   2   4  10   14.50   13.30
   3   4  10    7.60   10.50
  -5  -4 -10   -0.90    6.00
  -5  -4 -10    4.50    5.30
  -6  -4 -10   10.00    7.00
  -7  -4 -10    8.30    6.40
  -8  -4 -10    4.70    3.60
   7  -3 -10    5.30   11.80
   6  -3 -10   -6.10   13.60
  -4   3  10   21.40   21.20
   4  -3 -10  115.59   21.70
  -3   3  10    8.90   14.50
   3  -3 -10   -0.70   11.50
  -2   3  10  166.48   36.80
  -2   3  10  157.08   36.30
   2  -3 -10  169.48   35.70
  -1   3  10   18.70   12.40
  -1   3  10  -12.10   11.60
   1  -3 -10    2.30    9.30
   0   3  10    3.00   13.80
   0   3  10   15.20   13.70
   0  -3 -10   14.70    9.30
   1   3  10   -8.00   13.40
   2   3  10  145.69   33.90
   3   3  10   -4.00   12.20
  -5  -3 -10   11.40    5.00
  -6  -3 -10   37.60   10.20
  -7  -3 -10   14.60    6.70
  -8  -3 -10    1.00    3.30
   8  -2 -10    6.90    7.20
   7  -2 -10   17.80   12.70
  -6   2  10   -2.90    9.90
   6  -2 -10  -15.80   13.70
  -5   2  10    0.20    3.60
  -4   2  10    9.40   16.80
   4  -2 -10   53.79   15.50
  -3   2  10    1.20   13.90
   3  -2 -10   13.50   14.10
  -2   2  10   16.40   13.20
  -2   2  10   14.70   12.30
   2  -2 -10   16.90   12.60
  -1   2  10  164.18   39.70
  -1   2  10  173.18   38.70
   1  -2 -10  190.38   38.10
   0   2  10    2.40   13.80
   0   2  10    0.30   10.00
   0  -2 -10    4.30    9.10
   1   2  10  175.58   40.00
   2   2  10   -7.30   13.40
   3   2  10    3.20   11.20
  -5  -2 -10    3.90    4.00
  -6  -2 -10    5.70    6.20
  -7  -2 -10   -3.40    5.50
  -8  -2 -10    5.70    4.40
   8  -1 -10   -4.90    8.80
   7  -1 -10   30.60   14.40
  -6   1  10    0.80   10.30
  -6   1  10    6.00    3.90
   6  -1 -10   -0.10    9.80
  -5   1  10   25.40   10.90
  -5   1  10    8.50    4.90
  -4   1  10    3.30   12.80
   4  -1 -10   33.40   15.40
  -3   1  10   24.10   13.00
   3  -1 -10   20.40   12.30
  -2   1  10    5.00   10.70
  -2   1  10    1.50   10.10
   2  -1 -10   24.50   12.70
  -1   1  10    8.10   12.90
  -1   1  10    3.60   10.40
   1  -1 -10    2.30   10.80
   0   1  10   23.90   12.30
   0  -1 -10   21.30   11.80
  -2  -1 -10    0.10    3.80
   3   1  10   10.60   12.20
  -5  -1 -10    6.20    5.40
  -6  -1 -10   -4.60    8.70
  -6  -1 -10    4.80    6.00
  -7  -1 -10   14.20    6.20
  -8  -1 -10    1.60    2.70
   8   0 -10   -2.10    8.90
  -7   0  10   10.90   10.50
  -7   0  10   -3.50    3.50
   7   0 -10   -3.00   12.50
  -6   0  10   36.40    8.80
  -6   0  10   41.80   13.10
   6   0 -10   22.60   15.90
  -5   0  10   -0.40    4.80
  -5   0  10   -9.10   10.30
   5   0 -10    5.00   11.40
  -4   0  10  130.39   32.40
   4   0 -10  136.99   31.10
  -3   0  10    8.30   14.90
   3   0 -10   -0.70   10.80
  -2   0  10    2.90   10.90
  -2   0  10    0.10   10.40
   2   0 -10   11.50   12.50
  -1   0  10    4.90    8.20
   1   0 -10   -4.50   10.70
   0   0  10  501.75  102.79
   0   0 -10  497.85  102.99
  -5   0 -10   -5.50    3.30
  -5   0 -10    5.00    8.40
  -6   0 -10   27.20    7.90
  -7   0 -10   -4.70    4.90
  -8   0 -10    4.40    3.30
  -8  -1  10   -6.80    6.30
   8   1 -10   -2.80    6.00
  -7  -1  10   11.50   10.90
  -7  -1  10    2.20    4.10
   7   1 -10    6.50    9.20
  -6  -1  10   -2.60    4.90
  -6  -1  10   -4.50   11.00
   6   1 -10    9.00   13.60
  -5  -1  10   -4.40    5.30
  -5  -1  10    0.90   10.50
   5   1 -10   14.30   11.40
  -4  -1  10    0.50   13.00
   4   1 -10   26.40   12.50
  -3  -1  10   14.60   12.40
   3   1 -10   16.30   11.30
  -2  -1  10   -6.60   12.60
   2   1 -10    3.10   12.00
  -1  -1  10   -8.40   10.20
  -1  -1  10    6.90    5.40
   1   1 -10   -9.50    8.20
   0  -1  10   12.60    9.00
   0   1 -10    2.00   11.10
  -5   1 -10   -1.40    3.30
  -5   1 -10    8.90    7.70
  -6   1 -10   -4.50    4.90
  -7   1 -10    0.80    4.50
  -8  -2  10   15.10    8.60
  -8  -2  10    7.60    3.30
   8   2 -10    0.80    6.50
  -7  -2  10    1.60    4.60
  -7  -2  10   17.80   10.50
   7   2 -10   -7.30   12.40
  -6  -2  10   -3.80   12.00
  -6  -2  10   -4.80    5.30
   6   2 -10    9.30   13.20
  -5  -2  10   10.40   10.30
  -5  -2  10   -1.70    5.70
   5   2 -10   17.00   11.40
  -4  -2  10   23.50   14.50
   4   2 -10   34.70   13.60
   4   2 -10   20.20   10.60
  -3  -2  10   17.70   12.40
   3   2 -10   21.30   11.70
  -2  -2  10   11.40   10.30
   2   2 -10   14.70   10.30
  -1  -2  10  169.98   36.40
   1   2 -10  173.08   36.90
   0  -2  10   -1.80    6.50
   0   2 -10   -2.40   14.70
  -5   2 -10    3.80    4.70
  -6   2 -10    0.70    4.60
  -8  -3  10   -0.20    3.10
  -8  -3  10    1.90    5.70
  -7  -3  10   18.40    7.70
  -7  -3  10    4.00    5.30
   7   3 -10   12.20   12.30
  -6  -3  10   32.70   13.70
  -6  -3  10   18.20    7.80
   6   3 -10   30.30   14.20
  -5  -3  10   19.10   10.90
  -5  -3  10    8.70    6.70
   5   3 -10   19.00   11.80
  -4  -3  10   51.89   17.00
   4   3 -10   40.40   13.10
   4   3 -10   44.80   15.30
  -3  -3  10    1.10   10.40
   3   3 -10   -2.10    9.60
  -2  -3  10  131.69   31.00
   2   3 -10  154.48   32.10
  -1  -3  10   12.30    7.60
   1   3 -10   -5.10   11.00
   0  -3  10    8.70    6.00
   0   3 -10    5.20   12.80
  -5   3 -10   21.10    6.20
  -6   3 -10   14.70    5.30
  -7   3 -10   -0.40    3.50
  -8  -4  10   -0.20    3.30
  -8  -4  10   -1.40    5.60
  -7  -4  10   17.60    4.90
  -7  -4  10   -1.10    8.10
   7   4 -10   21.70    8.90
  -6  -4  10    1.40    6.30
  -6  -4  10  -18.90   11.40
   6   4 -10   -0.30   12.50
  -5  -4  10  -12.20    6.30
  -5  -4  10   13.20   10.70
   5   4 -10  -10.30   11.20
  -4  -4  10   40.90   16.20
   4   4 -10   54.59   14.00
   4   4 -10   35.40   16.70
  -3  -4  10    5.70   10.90
   3   4 -10    7.60    9.60
  -2  -4  10   44.50   11.70
   2   4 -10   10.90   10.40
  -1  -4  10  604.54  126.09
   1   4 -10  628.44  126.69
   0  -4  10    6.10    6.10
   0   4 -10   13.60   13.30
  -5   4 -10    1.60    4.10
  -6   4 -10    1.60    3.80
  -8  -5  10    8.00    3.00
  -8  -5  10    7.40    5.50
  -7  -5  10    1.50    3.90
  -7  -5  10    0.20    7.10
   7   5 -10    1.50    7.70
  -6  -5  10   27.70   12.10
  -6  -5  10   13.90    7.50
   6   5 -10    9.60   13.30
  -5  -5  10   14.50   11.20
  -5  -5  10   16.50    6.20
   5   5 -10   23.60   12.20
  -4  -5  10   -3.50   12.20
   4   5 -10    1.70    9.50
   4   5 -10    0.00    9.90
  -3  -5  10    1.60   10.50
   3   5 -10   -4.60    8.80
   3   5 -10    8.00    8.30
  -2  -5  10    7.50    9.80
   2   5 -10   -3.80   11.00
  -1  -5  10   41.20   12.40
   1   5 -10   30.60   15.60
   0   5 -10  661.23  136.69
  -5   5 -10    2.60    3.90
  -8  -6  10   -0.50    2.40
  -8  -6  10   -5.00    6.70
  -7  -6  10    4.70    7.50
  -7  -6  10   -5.80    3.80
   7   6 -10   -2.30    7.20
  -6  -6  10    0.20    5.00
  -6  -6  10   26.60   11.50
   6   6 -10   13.10   12.00
  -5  -6  10    5.10   10.50
  -5  -6  10   12.10    7.10
   5   6 -10    2.60   11.70
  -4  -6  10  -10.20    8.30
  -4  -6  10   -9.00    9.20
  -4  -6  10  -28.30   12.20
   4   6 -10    4.60    9.40
   4   6 -10    5.00    9.90
  -3  -6  10   33.30   12.50
   3   6 -10   13.60    9.90
   3   6 -10   12.70    9.20
  -2  -6  10   25.40   11.80
   2   6 -10   30.40   15.40
  -1  -6  10   86.49   20.60
   1   6 -10   97.29   25.40
   0   6 -10   51.99   20.50
  -8  -7  10    6.30    4.70
  -8  -7  10    5.40    2.90
  -7  -7  10    8.30    6.30
  -7  -7  10   21.10   10.30
   7   7 -10   16.20   10.90
  -6  -7  10   35.40   11.20
  -6  -7  10   37.50   14.10
   6   7 -10   54.69   14.80
  -5  -7  10   20.30   12.10
  -5  -7  10   32.10    9.30
   5   7 -10   28.30   13.60
  -4  -7  10   53.49   12.90
  -4  -7  10   42.40   14.70
   4   7 -10   66.79   16.20
  -3  -7  10   44.90   16.60
   3   7 -10   54.99   14.10
   3   7 -10   41.60   17.90
  -2  -7  10    8.30   10.40
   2   7 -10   29.50   15.80
   1   7 -10   10.80   14.00
  -4   7 -10   20.20   10.60
  -7  -8  10   17.60    7.00
  -7  -8  10    0.50    5.50
   7   8 -10   -4.40    7.20
  -6  -8  10   21.50    8.60
  -6  -8  10    0.90    7.00
   6   8 -10   13.00   11.90
  -5  -8  10   19.10   11.10
  -5  -8  10    8.50    7.40
   5   8 -10   11.30    8.60
  -4  -8  10  -12.40    6.10
  -4  -8  10    9.10    9.50
   4   8 -10   -1.30   10.60
  -3  -8  10   -0.90   11.90
   3   8 -10    0.80   15.20
   3   8 -10   -1.40    9.30
   2   8 -10   -1.70   15.50
   1   8 -10    5.30   13.60
  -4   8 -10    3.30    6.20
  -7  -9  10    1.00    6.50
  -7  -9  10    2.30    3.80
   7   9 -10    6.70    7.30
  -6  -9  10   30.50    7.60
  -6  -9  10   16.00   11.40
   6   9 -10   -0.90   11.90
  -5  -9  10   21.70   13.70
  -5  -9  10   39.80    9.20
   5   9 -10   44.50   14.40
  -4  -9  10   19.00    7.30
  -4  -9  10   10.40    8.10
   4   9 -10   23.90   11.50
  -3  -9  10   41.40   14.70
  -3  -9  10   16.80   11.30
   3   9 -10   37.20   11.80
   3   9 -10   22.40   15.50
   2   9 -10    1.20    4.10
   2   9 -10   -4.70   13.40
   1   9 -10   48.10   20.90
  -3   9 -10   28.60    8.70
  -4   9 -10    8.90    6.80
  -7 -10  10   10.90    5.00
  -7 -10  10    3.50    5.90
   7  10 -10   -4.70    6.50
  -6 -10  10   43.90   11.30
  -6 -10  10   17.80    6.20
   6  10 -10    8.90   11.90
  -5 -10  10   43.00   11.90
  -5 -10  10   12.80    7.60
   5  10 -10   12.10   13.00
  -4 -10  10   -2.00    7.70
   4  10 -10    7.40   11.20
  -3 -10  10  -10.30    9.70
   2  10 -10   30.30   19.40
  -2  10 -10   24.30    8.90
  -3  10 -10    4.30    7.30
  -3  10 -10    3.90    6.50
  -7 -11  10   -2.40    3.00
  -7 -11  10    4.90    7.20
  -6 -11  10   -1.90    5.50
  -6 -11  10    7.00    7.30
   6  11 -10   14.10    8.30
  -5 -11  10   19.10    8.50
  -5 -11  10    1.30    6.10
  -5 -11  10   13.70    6.50
   5  11 -10   -0.30    8.60
  -4 -11  10   15.70   12.10
   4  11 -10   17.90   12.50
  -3 -11  10  113.29   26.30
  -2 -11  10  277.27   58.19
  -3  11 -10  118.79   26.10
  -4  11 -10   27.80    9.70
  -6 -12  10   -6.50    4.90
  -6 -12  10    5.60    9.10
  -6 -12  10    0.60    4.10
   6  12 -10   -7.70    9.70
  -5 -12  10    0.10    5.70
  -5 -12  10  -21.50   10.30
   5  12 -10    5.80   11.20
  -4 -12  10  -18.90   10.70
   4  12 -10    6.80   16.00
  -3 -12  10   25.10   12.40
  -2 -12  10    6.30   11.70
  -6 -13  10    1.20    4.30
  -6 -13  10   -8.00    5.90
  -6 -13  10    1.00    3.80
  -5 -13  10    1.20    4.10
  -5 -13  10    6.70    7.70
   5  13 -10   10.20   11.50
  -4 -13  10   -9.80   10.80
  -3 -13  10   21.30   12.40
  -2 -13  10   13.50   13.10
  -6 -14  10   11.80    7.40
  -6 -14  10    9.70    3.90
  -5 -14  10   29.10    8.80
  -5 -14  10   16.50    7.00
  -4 -14  10   -7.50    7.80
  -3 -14  10   14.70   11.80
  -2 -14  10  -12.20   11.50
  -5 -15  10    4.30    6.10
  -5 -15  10   -0.80    4.30
  -4 -15  10   15.20   10.20
  -3 -15  10   13.50    8.80
  -2 -15  10    4.10   11.60
  -5 -16  10    1.50    3.80
  -5 -16  10    2.40    5.40
  -4 -16  10   13.40    4.60
  -4 -16  10   17.20    7.20
  -3 -16  10    8.50    9.90
  -2 -16  10   -5.40   10.60
  -1 -16  10   12.90   11.80
  -4 -17  10   -0.40    2.80
  -4 -17  10    4.20    5.00
  -3 -17  10    8.10    6.50
  -2 -17  10   44.90   13.60
  -1 -17  10    3.30    7.90
   1  17 -10    2.50    6.20
  -4 -18  10   20.20    4.90
  -4 -18  10   18.50    7.00
  -3 -18  10   18.40    9.50
  -3 -18  10   36.10    7.20
  -2 -18  10   20.60    9.40
  -1 -18  10   -2.70    6.50
   0 -18  10   13.40    9.90
  -3 -19  10   -4.60    5.40
  -3 -19  10    0.20    3.10
  -2 -19  10    1.40    2.40
  -2 -19  10    2.20    6.30
  -1 -19  10    9.70    6.00
   0 -19  10   -2.90    7.90
  -1 -20  10   -1.20    5.70
   0 -20  10   -2.10    4.60
   0  20 -10    4.30    3.30
   1 -20  10    2.50    6.40
  -1  20 -10    7.20    3.80
  -1  20  11    7.00    4.50
   0  20  11   33.90    7.90
   1  20  11    3.20    4.30
  -2  19  11   -2.90    3.10
  -1  19  11   -3.50    3.60
   0  19  11    4.80    4.00
   1  19  11    2.90    3.80
   2  19  11    3.90    4.30
  -3  18  11   15.10    6.60
  -2  18  11   13.10    4.70
  -1  18  11   23.30    6.70
   0  18  11   -1.90    4.60
   1  18  11   22.40    6.60
   2  18  11   14.20    5.00
  -3 -18 -11    8.70    3.20
  -3  17  11    6.00    5.10
  -2  17  11   18.00    5.60
  -1  17  11   24.70    8.10
   0  17  11    4.40    5.00
   1  17  11   19.00    8.10
   2  17  11   24.20    6.70
   2  17  11   17.60    9.90
   3  17  11    3.30   11.10
  -3 -17 -11   16.90    5.30
  -4 -17 -11    4.80    3.90
  -3  16  11    4.10    5.30
  -2  16  11   13.10    6.50
  -1  16  11  108.69   23.30
   0  16  11    1.60    5.00
   1  16  11  119.59   25.60
   2  16  11   -6.20    8.70
   2  16  11   11.40    7.20
  -2 -16 -11    8.10    3.70
   3  16  11   12.10    8.70
  -3 -16 -11   -0.10    4.90
   4  16  11    9.00    9.60
  -4 -16 -11   44.10    7.70
  -5 -16 -11    3.70    2.70
  -3  15  11   12.10    5.80
  -2  15  11    7.00    6.10
  -1  15  11   29.40    9.40
   0  15  11   32.50    9.90
   1  15  11   17.90   15.10
   1  15  11   22.90    7.10
   2  15  11   -6.70    9.00
   2  15  11   16.20    7.80
  -2 -15 -11    4.00    5.20
   3  15  11    3.20    5.30
   3  15  11   -1.70    8.70
  -3 -15 -11   12.70    5.80
   4  15  11    6.00   11.10
  -4 -15 -11    5.30    5.30
  -5 -15 -11    2.60    3.10
  -2  14  11    8.40    6.30
  -1  14  11   26.70    8.80
   0  14  11    4.70    7.10
   0  14  11    8.60   11.60
   1  14  11   42.40   11.40
   1  14  11   37.80   17.10
   2  14  11   12.00    6.20
   2  14  11   24.60   14.00
  -2 -14 -11    9.50    6.10
   3  14  11    6.40   12.70
   3  14  11    5.00    7.60
  -3 -14 -11    8.90    6.10
   4  14  11   13.80   12.40
  -4 -14 -11    8.00    6.00
   5  14  11   -5.90    7.20
  -5 -14 -11    5.30    3.60
  -6 -14 -11    4.80    3.90
  -2  13  11   22.40    7.60
  -1  13  11   -0.20    6.30
   0  13  11    7.70   16.20
   0  13  11   26.30    8.30
   1  13  11    9.50    7.50
   1  13  11   16.70   14.70
   2  13  11   27.40    9.30
   2  13  11   16.80   14.50
  -2 -13 -11   22.40    7.60
   3  13  11   17.40   13.40
   3  13  11  -13.80    7.70
  -3 -13 -11   10.30    6.20
   4  13  11   29.90   13.10
  -4 -13 -11    7.70    6.60
   5  13  11    6.10    7.90
  -5 -13 -11    4.20    3.90
  -6 -13 -11   -0.20    3.10
  -2  12  11   -4.90    5.60
  -1  12  11   38.10   10.30
   0  12  11    8.00    6.80
   0  12  11   25.30   15.40
   1  12  11   61.19   18.80
   1  12  11   52.89   13.50
   2  12  11   -0.30    7.90
   2  12  11   13.50   13.30
  -2 -12 -11   10.00    5.90
   3  12  11   53.99   18.80
   3  12  11   52.49   15.30
  -3 -12 -11   73.69   14.70
   4  12  11    1.90   12.00
  -4 -12 -11   13.60    6.70
   5  12  11    6.50   10.90
  -5 -12 -11    4.20    4.20
   6  12  11    2.50    9.30
  -6 -12 -11    0.50    3.60
  -2  11  11   35.30    9.30
  -1  11  11   81.89   18.10
   0  11  11   63.19   20.50
   0  11  11   74.49   16.10
   1  11  11   74.09   18.10
   1  11  11   98.69   22.20
   2  11  11   26.20   14.00
   2  11  11   15.90    9.10
  -2 -11 -11   28.70    7.80
   3  11  11    4.50   11.90
   3  11  11   15.60    8.40
  -3 -11 -11   15.20    6.70
   4  11  11   53.79   21.30
  -4 -11 -11  105.69   19.00
   5  11  11   23.00   11.70
  -5 -11 -11   11.90    6.90
   6  11  11   -1.10    9.80
  -6 -11 -11    1.30    5.40
  -7 -11 -11    2.70    3.10
  -2  10  11   12.80   15.80
  -2  10  11    1.50   10.90
  -2  10  11    4.30    8.30
  -1  10  11    4.70   13.30
   0  10  11  -12.80   13.30
   0  10  11    4.00   11.80
   1  10  11    2.60   11.80
   1  10  11    2.60   12.10
   2  10  11    4.70    7.30
   2  10  11    0.60   11.90
   2  10  11   10.30   11.30
  -2 -10 -11   12.50    6.60
   3  10  11    5.90    8.30
   3  10  11   15.20    8.10
  -3 -10 -11   20.10    6.70
   4  10  11    5.80   11.90
  -4 -10 -11   -2.00    4.30
   5  10  11    0.10    8.10
  -5 -10 -11    4.10    6.10
  -6 -10 -11   11.00    5.00
  -7 -10 -11    6.70    3.60
  -2   9  11  121.09   28.40
  -2   9  11   92.29   26.30
  -1   9  11   17.20   13.80
   0   9  11    3.10   13.90
   0   9  11    1.40   10.90
   1   9  11   23.50   12.40
   1   9  11   14.20   12.60
   2   9  11   47.40   18.90
   2   9  11   72.79   17.40
   3   9  11   45.70   14.80
   3   9  11   67.09   17.60
  -3  -9 -11   73.29   14.40
   4   9  11   27.40   13.60
  -4  -9 -11   29.70    8.70
   5   9  11   13.90   11.90
  -5  -9 -11   16.00    7.00
  -6  -9 -11   79.49   17.50
  -6  -9 -11   75.49   16.80
  -7  -9 -11    2.00    5.30
  -3   8  11    2.20   15.80
  -2   8  11   15.60   15.10
  -2   8  11   -6.40   12.40
  -1   8  11   36.30   15.70
  -1   8  11   28.60   16.00
   0   8  11    5.10   10.40
   0   8  11   -0.50   12.60
   1   8  11   43.20   13.40
   1   8  11   23.50   15.40
   2   8  11    2.40   12.80
   2   8  11   -7.20    9.50
   3   8  11   19.20   11.10
  -3  -8 -11   12.40    6.10
   4   8  11    8.10   11.50
  -4  -8 -11    6.90    5.90
   5   8  11   30.10   12.10
  -5  -8 -11    3.90    4.30
  -5  -8 -11   -2.20    5.00
  -6  -8 -11   -1.90    4.00
  -6  -8 -11   -0.60    6.70
  -7  -8 -11    8.00    4.40
  -3   7  11    2.00   15.80
  -2   7  11   86.39   19.70
  -2   7  11   31.50   16.90
  -1   7  11   10.90   13.50
  -1   7  11    5.20   12.00
   0   7  11    5.60   10.50
   1   7  11   24.10   13.40
   1   7  11   11.00   10.90
   2   7  11   55.09   13.90
   2   7  11   24.40   16.70
   3   7  11    5.30   10.00
   4   7  11   55.59   17.10
  -4  -7 -11   60.89   13.60
   5   7  11    1.10   17.00
  -5  -7 -11    6.30    5.80
  -5  -7 -11    1.80    7.00
  -6  -7 -11    9.50    6.10
  -6  -7 -11    8.80    5.30
  -7  -7 -11   11.30    6.50
   7  -6 -11   11.90    9.70
  -3   6  11   18.60   16.90
  -2   6  11   11.20   14.50
  -2   6  11   -0.50   10.40
  -1   6  11  143.09   27.60
  -1   6  11   88.79   26.70
   0   6  11  299.77   57.79
   0   6  11  240.08   56.89
   1   6  11  164.48   34.40
   1   6  11  159.78   37.90
   2   6  11    5.70   13.10
   3   6  11   60.39   16.20
   4   6  11    8.90   10.60
  -4  -6 -11    0.60    5.10
  -5  -6 -11   -2.80    5.20
  -5  -6 -11   -0.70    6.80
  -6  -6 -11    1.80    4.80
  -7  -6 -11   16.00    7.10
  -8  -6 -11    6.20    3.60
   7  -5 -11    8.00   10.50
  -4   5  11    1.50   16.90
   4  -5 -11   34.60   15.70
  -3   5  11   69.79   28.60
   3  -5 -11  151.58   28.40
  -2   5  11    6.60   11.70
  -2   5  11    8.40   14.60
   2  -5 -11    4.40   10.70
  -1   5  11  186.58   45.10
  -1   5  11  225.08   44.80
   0   5  11   10.20   13.50
   0   5  11   12.10   12.80
   1   5  11  205.28   45.60
   2   5  11   22.60   14.10
   3   5  11   62.19   23.30
   3   5  11   97.39   20.70
  -5  -5 -11   46.10   10.00
  -5  -5 -11   27.70    8.80
  -6  -5 -11    7.10    5.00
  -7  -5 -11   36.40    9.90
  -8  -5 -11   11.90    4.40
   7  -4 -11   -6.90   10.40
   6  -4 -11   15.60   13.60
  -4   4  11   19.90   17.90
   4  -4 -11   34.90   17.70
  -3   4  11  211.38   49.90
   3  -4 -11  254.57   50.09
  -2   4  11   10.60   13.60
  -2   4  11   -2.60   10.70
   2  -4 -11    3.40    9.10
  -1   4  11   42.80   17.10
  -1   4  11   55.19   16.90
   1  -4 -11   51.69   14.10
   0   4  11   19.80   13.10
   0   4  11   31.80   15.20
   1   4  11   76.89   22.10
   2   4  11   -6.80   12.80
   3   4  11  216.88   47.10
  -5  -4 -11    8.90    6.50
  -5  -4 -11    9.20    5.30
  -6  -4 -11    4.50    6.70
  -7  -4 -11    5.80    4.60
  -8  -4 -11   -3.20    3.10
   7  -3 -11    2.40    8.30
   6  -3 -11   -7.20   13.20
  -4   3  11   30.70   17.00
   4  -3 -11   38.20   15.90
  -3   3  11   -1.90   13.50
   3  -3 -11    1.90   11.40
  -2   3  11  -18.20   10.70
  -2   3  11   22.30   13.70
   2  -3 -11   23.20   10.30
  -1   3  11   17.70   13.20
  -1   3  11   -0.50   12.20
   1  -3 -11    7.10    9.70
   0   3  11   33.20   19.00
   0   3  11   74.59   17.80
   0  -3 -11   64.79   16.00
   1   3  11    1.50   14.40
   2   3  11    2.40   13.50
   3   3  11   -1.40   11.40
  -4  -3 -11   45.70   10.70
  -5  -3 -11    6.00    4.40
  -6  -3 -11   10.90    6.90
  -7  -3 -11   -1.30    4.10
  -8  -3 -11   -1.00    3.00
   7  -2 -11   21.90    9.90
   6  -2 -11   -7.20   13.40
  -5   2  11    5.00    4.70
  -4   2  11    9.20   16.50
   4  -2 -11   45.50   15.40
  -3   2  11  271.37   56.39
   3  -2 -11  256.17   55.79
  -2   2  11  282.37   56.19
  -2   2  11  261.87   56.19
   2  -2 -11  249.38   56.09
  -1   2  11   14.00   11.60
  -1   2  11   24.10   14.00
   1  -2 -11    4.00   10.20
   0   2  11  605.94  126.99
   0   2  11  629.24  127.89
   0  -2 -11  620.94  126.89
   1   2  11    9.20   14.90
   2   2  11  252.37   54.89
   3   2  11  219.28   50.09
  -3  -2 -11  236.08   47.70
  -5  -2 -11   15.80    5.40
  -6  -2 -11   13.10    6.80
  -7  -2 -11   12.20    4.90
  -8  -2 -11    2.80    3.00
   8  -1 -11    3.30    3.90
   8  -1 -11    2.70    8.80
  -7   1  11   11.10    7.80
   7  -1 -11    6.40    9.00
  -6   1  11   -2.10    3.70
  -6   1  11   17.00   10.10
   6  -1 -11   15.90   13.60
  -5   1  11   -2.50    4.20
   5  -1 -11    1.70    6.50
  -4   1  11    1.50   12.90
   4  -1 -11   -1.40   14.30
  -3   1  11    5.30   12.10
   3  -1 -11   34.70   14.60
  -2   1  11   37.20   15.90
  -2   1  11   23.50   17.10
   2  -1 -11   56.39   14.70
  -1   1  11    6.90   10.40
  -1   1  11   19.30   14.00
   1  -1 -11    1.60    8.60
   0   1  11   20.00   11.70
   0  -1 -11    3.30   11.50
   3   1  11   -1.40   12.60
  -5  -1 -11    1.90    5.40
  -6  -1 -11    3.70    5.70
  -7  -1 -11   -7.60    5.20
  -8  -1 -11    1.90    3.70
  -8   0  11   -4.20    7.90
   8   0 -11    1.80    3.00
   8   0 -11   -3.00   12.00
  -7   0  11   -1.00    4.20
  -7   0  11   16.90   10.70
   7   0 -11  -16.10   11.70
  -6   0  11   16.80    8.30
  -6   0  11   11.70    5.30
   6   0 -11    7.20   13.70
  -5   0  11    2.40    4.70
  -5   0  11   -8.50   10.50
   5   0 -11    2.10    6.80
   5   0 -11    5.40   11.80
  -4   0  11    7.90   13.30
   4   0 -11   33.30   13.30
  -3   0  11  249.28   52.69
   3   0 -11  245.58   52.59
  -2   0  11   -7.20   11.20
  -2   0  11    8.40   10.50
   2   0 -11   -2.40    9.80
  -1   0  11  194.18   41.40
   1   0 -11  195.18   41.50
   0   0  11   -0.90    9.60
   0   0 -11    2.00   12.40
  -5   0 -11    7.30    5.20
  -6   0 -11   21.60    7.00
  -7   0 -11    2.10    3.50
  -8   0 -11    0.40    3.00
  -8  -1  11    3.00    8.20
   8   1 -11   -0.30    3.10
   8   1 -11    2.70    8.70
  -7  -1  11  -15.20   10.40
  -7  -1  11    1.10    2.80
   7   1 -11   15.70   12.50
  -6  -1  11   -7.00   11.20
  -6  -1  11    0.30    4.80
   6   1 -11    8.90   13.30
  -5  -1  11    2.30   10.50
  -5  -1  11   11.50    5.50
   5   1 -11   -0.20    8.10
  -4  -1  11    4.10   12.70
   4   1 -11    3.50   11.40
  -3  -1  11   25.10   12.90
   3   1 -11   16.50   11.70
  -2  -1  11   36.70   15.60
   2   1 -11   38.10   13.10
  -1  -1  11   -0.50    5.90
  -1  -1  11   13.00    8.10
   1   1 -11   13.90   10.90
   0  -1  11    5.70    8.50
   0   1 -11    1.20   11.90
  -5   1 -11    3.70    5.00
  -6   1 -11    1.30    3.50
  -7   1 -11    0.60    4.30
  -8  -2  11    1.70    5.90
   8   2 -11    3.30    3.40
   8   2 -11    1.00    6.00
  -7  -2  11   26.30    9.00
  -7  -2  11   23.70    6.50
   7   2 -11   10.60   12.80
  -6  -2  11    5.10    5.80
  -6  -2  11   33.30   12.70
   6   2 -11    8.00    9.60
  -5  -2  11    5.80    6.10
  -5  -2  11   12.50   11.00
   5   2 -11    5.60   11.40
   5   2 -11    4.90    7.30
  -4  -2  11   34.80   15.90
   4   2 -11   34.90   14.30
  -3  -2  11  271.27   57.49
   3   2 -11  272.67   57.49
  -2  -2  11  227.38   48.90
   2   2 -11  234.88   49.00
  -1  -2  11    8.90    9.20
   1   2 -11   48.00   15.00
   0  -2  11  568.34  117.29
   0   2 -11  579.24  118.49
  -5   2 -11    4.90    4.70
  -6   2 -11   10.50    5.20
  -7   2 -11   15.70    5.20
  -8  -3  11   -3.20    2.70
  -8  -3  11   -5.30    7.80
   8   3 -11    5.70    7.00
   8   3 -11    6.00    4.80
  -7  -3  11    4.10    3.30
  -7  -3  11   -8.50    9.80
   7   3 -11   -9.10    8.30
  -6  -3  11   -1.10    9.30
  -6  -3  11   15.30    6.60
   6   3 -11   28.70   10.00
  -5  -3  11   -7.40   10.80
  -5  -3  11    5.60    6.20
   5   3 -11    5.60   11.60
  -4  -3  11   29.60   14.20
   4   3 -11   24.20   10.60
   4   3 -11   15.80   12.10
  -3  -3  11    7.90   10.60
   3   3 -11   -4.00    9.70
  -2  -3  11    8.90    9.70
   2   3 -11   -4.10    8.80
  -1  -3  11    5.70    7.70
   1   3 -11   -7.30   13.50
   0   3 -11   69.79   21.90
  -5   3 -11    7.50    4.80
  -6   3 -11    9.50    5.30
  -7   3 -11    1.80    3.20
  -8  -4  11   -1.40    7.20
  -8  -4  11    0.60    3.00
   8   4 -11   -1.10    4.60
  -7  -4  11   -1.40    4.90
  -7  -4  11    8.90    7.50
   7   4 -11   -9.50    7.60
  -6  -4  11   20.30   12.20
  -6  -4  11    9.20    6.60
   6   4 -11    3.50    8.90
  -5  -4  11    0.80    6.50
  -5  -4  11   -5.40   10.60
   5   4 -11    4.00    8.20
  -4  -4  11    5.60   13.10
   4   4 -11    7.50   11.00
   4   4 -11   11.30    9.80
  -3  -4  11  223.08   39.90
   3   4 -11  153.28   38.80
   3   4 -11  202.68   39.80
  -2  -4  11    8.20    9.90
   2   4 -11    9.80   11.60
  -1  -4  11   58.99   14.40
   1   4 -11   51.29   17.60
   0   4 -11   21.10   14.10
  -5   4 -11   13.50    5.10
  -6   4 -11   -6.60    3.90
  -8  -5  11    5.40    7.10
  -8  -5  11    1.70    2.40
   8   5 -11   14.60    4.70
  -7  -5  11   13.70    8.10
  -7  -5  11   13.00    5.80
  -6  -5  11    6.50    4.70
  -6  -5  11   -9.70   11.30
   6   5 -11   -8.90   12.20
  -5  -5  11   25.90   12.60
  -5  -5  11   33.70    9.40
   5   5 -11   26.60   13.30
  -4  -5  11    9.00    7.30
  -4  -5  11   13.10   12.50
   4   5 -11    5.60   10.70
   4   5 -11    7.50    9.90
  -3  -5  11  102.09   19.90
   3   5 -11   60.09   16.90
   3   5 -11   64.99   18.20
  -2  -5  11   14.90    9.80
   2   5 -11   -7.80   11.10
  -1  -5  11  166.28   36.90
   1   5 -11  192.48   38.90
   0   5 -11    2.20   13.30
  -5   5 -11   32.50    8.40
  -6   5 -11    6.50    5.50
  -8  -6  11    9.20    3.00
  -8  -6  11    0.90    5.20
   8   6 -11   14.90    3.90
  -7  -6  11    2.70    7.30
  -7  -6  11    3.60    5.30
   7   6 -11   -0.20    7.10
  -6  -6  11    6.90   11.30
  -6  -6  11    6.60    6.90
   6   6 -11    9.90   11.90
  -5  -6  11   10.50   10.70
  -5  -6  11    5.60    5.10
   5   6 -11   -4.30   11.50
  -4  -6  11   -4.50    6.40
  -4  -6  11   -4.70    9.60
   4   6 -11    5.20    9.70
   4   6 -11   -0.80    5.90
  -3  -6  11   70.09   17.80
   3   6 -11   40.30   17.00
   3   6 -11   61.79   16.10
  -2  -6  11   22.60   10.60
   2   6 -11   11.20   14.40
  -1  -6  11  158.68   32.90
  -1  -6  11  156.08   33.90
   1   6 -11  152.08   35.60
   0   6 -11  213.48   46.60
  -4   6 -11    3.20    4.10
  -5   6 -11   -5.80    3.60
  -7  -7  11  -12.10    9.60
  -7  -7  11   -2.20    3.70
   7   7 -11    3.90    9.80
  -6  -7  11   -5.10    6.60
  -6  -7  11    9.40   11.00
   6   7 -11   10.10    8.20
  -5  -7  11    7.70   11.30
  -5  -7  11    7.60    5.50
   5   7 -11   13.00    8.60
  -4  -7  11   64.09   15.90
  -4  -7  11   63.79   14.90
   4   7 -11   77.69   18.20
  -3  -7  11   15.80   12.30
   3   7 -11  -10.00   13.50
   3   7 -11    8.40    9.00
  -2  -7  11   44.10   14.50
   2   7 -11   47.10   16.60
   1   7 -11   29.50   15.20
  -4   7 -11   56.99   12.30
  -4   7 -11   53.99   14.20
  -7  -8  11   10.30    4.70
  -7  -8  11   14.70    7.20
   7   8 -11    3.30    7.50
   7   8 -11   24.30    5.20
  -6  -8  11    8.70    4.80
  -6  -8  11   -4.40    7.90
   6   8 -11   -1.70   11.00
  -5  -8  11   15.00    6.10
  -5  -8  11   16.20   11.20
   5   8 -11   18.80   11.90
  -4  -8  11    0.90    9.80
  -4  -8  11    1.20    6.40
   4   8 -11   11.30   11.20
  -3  -8  11    5.00    9.30
  -3  -8  11   -3.10   12.10
   3   8 -11   12.50    9.70
   3   8 -11   -4.50   15.20
  -2  -8  11    1.10   10.00
   2   8 -11   -0.70   12.40
   1   8 -11   22.70   14.80
  -4   8 -11  -11.80    6.20
  -7  -9  11   -1.30    3.40
  -7  -9  11    5.10    6.20
   7   9 -11   -0.40    9.40
  -6  -9  11   94.39   16.00
  -6  -9  11   55.09   14.10
   6   9 -11   41.10   17.60
  -5  -9  11   18.20    7.80
  -5  -9  11   10.30    8.80
   5   9 -11   31.00   12.20
  -4  -9  11   29.60    7.00
  -4  -9  11   28.60   11.70
   4   9 -11    3.80   11.40
  -3  -9  11   48.20   21.50
  -3  -9  11   72.09   17.10
   2   9 -11   73.19   21.90
   1   9 -11   48.10   18.50
  -3   9 -11   60.49   14.60
  -3   9 -11   58.59   14.20
  -4   9 -11   17.80    7.90
  -7 -10  11    9.60    3.70
  -7 -10  11    7.00    6.00
  -6 -10  11   -4.70    5.70
  -6 -10  11    6.00    7.20
   6  10 -11   27.90   11.20
  -5 -10  11   -3.90    8.00
  -5 -10  11   13.70    4.60
   5  10 -11   -9.00   11.80
  -4 -10  11    3.60    7.60
   4  10 -11   -5.70   10.80
  -3 -10  11   25.10   11.10
  -2 -10  11  -13.50   12.50
   2  10 -11    6.30   14.40
  -2  10 -11   21.00    8.00
  -2  10 -11   11.20    7.40
  -3  10 -11   27.20    9.10
  -4  10 -11    7.50    5.30
  -7 -11  11    8.00    3.20
  -7 -11  11    4.70    5.20
  -6 -11  11    7.70    4.00
  -6 -11  11    0.70    7.00
   6  11 -11    3.70   10.10
  -5 -11  11   24.40    7.00
  -5 -11  11   27.90    9.00
  -5 -11  11   11.90    6.70
   5  11 -11    1.80    9.00
  -4 -11  11   81.29   17.20
   4  11 -11   25.20   20.80
  -3 -11  11   11.40   10.70
  -2 -11  11   25.70   11.70
  -1  11 -11   93.69   20.70
  -2  11 -11   37.40   10.50
  -6 -12  11    0.30    3.40
  -6 -12  11    3.40    8.70
   6  12 -11    3.60    9.70
  -5 -12  11    2.20    5.40
  -5 -12  11   -3.00   10.20
   5  12 -11    6.00   10.90
  -4 -12  11   -2.40   10.70
  -3 -12  11   64.59   16.00
  -2 -12  11    9.10   11.20
   1  12 -11   51.19   12.50
  -4  12 -11    9.20    8.00
  -6 -13  11   -0.40    7.80
  -6 -13  11   -0.70    3.00
  -5 -13  11    5.40    7.50
  -5 -13  11    5.60    4.00
  -4 -13  11    1.30   10.50
  -3 -13  11   16.00   11.80
  -2 -13  11   12.00   11.80
  -6 -14  11   20.90    8.20
  -5 -14  11    7.90    7.00
  -5 -14  11    0.10    4.90
  -4 -14  11    1.20   10.20
  -3 -14  11    0.10   11.30
  -2 -14  11  -18.20   11.50
  -4  14 -11    6.10    7.50
  -5 -15  11   -4.60    2.80
  -5 -15  11    1.80    7.90
  -4 -15  11    4.10    9.30
  -3 -15  11   19.30    9.10
  -2 -15  11   -1.10    8.80
   1  15 -11   32.20    9.70
  -5 -16  11    2.50    3.80
  -5 -16  11   12.70    5.50
  -4 -16  11   54.99   10.80
  -4 -16  11   27.60    9.30
  -3 -16  11    4.50    9.60
  -2 -16  11   -6.00   10.50
  -1 -16  11  119.29   26.00
   1  16 -11  111.49   24.90
  -4  16 -11   71.79   16.00
  -4 -17  11    3.10    2.80
  -4 -17  11    3.80    5.20
  -3 -17  11    3.60    8.30
  -2 -17  11   22.90   10.60
  -1 -17  11   -1.10    7.90
  -4  17 -11    2.40    5.30
  -3 -18  11   20.00    7.70
  -3 -18  11   13.20    5.00
  -2 -18  11   24.70    7.80
  -1 -18  11   12.10    9.40
   0 -18  11   -0.40    7.10
  -2 -19  11   -1.60    2.30
  -2 -19  11    3.20    6.40
  -1 -19  11    2.10    5.30
   0 -19  11   -1.10    5.50
   0  19 -11    3.00    3.90
   1 -19  11   -2.30    6.30
  -1  19 -11   -1.50    5.70
  -2  19 -11    1.70    3.90
  -1 -20  11   -1.20    5.60
   0 -20  11   26.30    9.10
   0  20 -11   35.60    7.50
   1 -20  11    6.30    4.80
  -1  20 -11   12.60    3.90
  -2  19  12    3.40    3.10
  -1  19  12    3.70    3.50
   0  19  12   10.70    5.70
   1  19  12   -3.60    3.30
   2  19  12   -1.10    3.00
  -2  18  12   18.60    6.50
  -1  18  12    8.40    4.60
   0  18  12    2.20    6.00
   1  18  12    7.00    4.40
   2  18  12   11.10    5.70
  -3 -18 -12    7.80    3.80
  -2  17  12    5.00    4.30
  -1  17  12   -1.10    4.60
   0  17  12    4.10    5.00
   1  17  12   -1.80    4.60
   2  17  12   12.50   11.30
   2  17  12    2.00    4.30
   3  17  12    5.30    7.40
  -3 -17 -12    6.80    4.40
  -4 -17 -12    8.90    4.10
  -3  16  12   -2.10    3.60
  -2  16  12   18.30    7.20
  -1  16  12  113.09   25.00
   0  16  12    1.70    7.40
   1  16  12  127.59   28.00
   2  16  12   11.80   13.30
   2  16  12   34.50    8.80
  -2 -16 -12   24.20    7.10
   3  16  12    5.20    5.00
   3  16  12    3.70   11.30
  -3 -16 -12   13.00    5.20
   4  16  12    2.00    7.50
  -4 -16 -12   20.40    4.60
  -2  15  12    5.50    5.90
  -1  15  12   57.59   14.00
   0  15  12  298.07   61.79
   1  15  12   55.49   17.30
   1  15  12   34.90   11.90
   2  15  12    7.70   13.00
   2  15  12   -5.20    7.10
  -2 -15 -12    5.20    5.10
   3  15  12   15.00   12.50
   3  15  12   12.90    7.70
  -3 -15 -12   17.20    6.50
   4  15  12   -6.40    7.60
  -4 -15 -12    0.30    4.90
  -5 -15 -12    0.80    3.00
  -2  14  12    8.50    6.20
  -1  14  12   49.00   12.40
   0  14  12   17.40    8.30
   1  14  12   47.60   18.00
   1  14  12   46.80   11.50
   2  14  12   14.80   13.60
   2  14  12    7.70    7.70
  -2 -14 -12    0.20    3.80
   3  14  12   10.10    7.90
   3  14  12   -0.90   12.60
  -3 -14 -12   12.60    6.30
   4  14  12   -1.40    8.20
  -4 -14 -12   -3.70    5.40
   5  14  12    1.20    6.80
  -5 -14 -12    3.30    4.90
  -2  13  12   94.79   21.10
  -1  13  12   53.39   13.10
   0  13  12  118.89   24.00
   0  13  12   70.19   17.20
   1  13  12   44.20   18.30
   1  13  12   53.89   13.10
   2  13  12   68.29   20.60
   2  13  12   68.19   16.20
  -2 -13 -12   79.89   16.60
   3  13  12    3.30    7.50
   3  13  12   -7.80    8.80
  -3 -13 -12   10.40    6.10
   4  13  12   11.60    9.40
  -4 -13 -12    8.30    6.20
   5  13  12    1.10    7.40
  -5 -13 -12   13.00    5.60
  -6 -13 -12   -2.30    2.90
  -2  12  12   -6.50    5.60
  -1  12  12    8.70    6.60
   0  12  12    0.60    6.50
   0  12  12    3.30   14.90
   1  12  12   -4.20    7.10
   1  12  12   14.50   14.00
   2  12  12    6.90    7.80
   2  12  12    0.00   13.10
  -2 -12 -12    6.90    5.80
   3  12  12   27.90   11.60
   3  12  12   19.90   15.70
  -3 -12 -12   57.99   10.80
   4  12  12   11.20   12.80
  -4 -12 -12    9.10    6.60
   5  12  12    6.90    8.20
  -5 -12 -12   11.90    4.60
  -6 -12 -12    4.90    3.60
  -2  11  12   30.30    8.50
  -1  11  12   51.99   12.50
   0  11  12   -1.00    6.10
   0  11  12  -21.70   13.20
   1  11  12   42.90   11.00
   1  11  12   35.40   16.10
   2  11  12   36.40   11.10
   2  11  12   41.30   15.50
  -2 -11 -12   38.70   10.00
   3  11  12    4.60    9.20
   3  11  12   -2.50    8.00
  -3 -11 -12   12.60    6.40
   4  11  12   18.40   12.90
  -4 -11 -12   89.49   12.70
   5  11  12   -7.40   10.90
  -5 -11 -12   21.30    6.60
  -6 -11 -12   -6.30    5.10
  -2  10  12    5.80    6.40
  -1  10  12    1.60    6.00
  -1  10  12   -4.60   10.60
   0  10  12    6.10   12.40
   0  10  12    6.50   12.00
   1  10  12   -5.40   12.30
   1  10  12    0.00    6.40
   1  10  12   23.80   15.60
   2  10  12   -2.60    6.90
   2  10  12   -1.20   11.90
  -2 -10 -12   -0.90    5.20
   3  10  12    2.10   11.60
   3  10  12    7.60    7.60
  -3 -10 -12    3.10    4.30
   4  10  12   17.30   12.10
  -4 -10 -12    3.60    4.50
   5  10  12    4.60   10.60
  -5 -10 -12   70.09    9.80
  -6 -10 -12    6.00    6.20
  -6 -10 -12    5.80    4.20
  -7 -10 -12    6.20    4.70
  -2   9  12  160.98   36.20
  -2   9  12  133.59   34.50
  -1   9  12  187.28   41.70
   0   9  12   25.00   17.40
   0   9  12   49.00   14.90
   1   9  12  177.88   36.70
   1   9  12  144.59   35.30
   2   9  12  108.69   25.10
   2   9  12   94.69   27.80
   3   9  12   76.49   19.30
   3   9  12   65.79   17.00
  -3  -9 -12   78.09   16.80
   4   9  12   50.99   17.10
  -4  -9 -12   60.09   13.50
   5   9  12   30.70   14.60
  -5  -9 -12   52.49   11.30
  -6  -9 -12   75.69   17.50
  -6  -9 -12   80.09   17.70
  -7  -9 -12    7.20    5.30
  -2   8  12    3.10   10.70
  -2   8  12   -7.90   14.50
  -1   8  12    3.60   14.00
  -1   8  12   12.00   11.70
   0   8  12   35.10   16.10
   0   8  12   35.50   13.70
   1   8  12   36.60   12.40
   1   8  12    6.90   12.00
   2   8  12   25.30   14.70
   2   8  12    4.90   10.40
   3   8  12   18.10    9.80
   3   8  12    7.50   10.90
  -3  -8 -12   23.50    6.70
   4   8  12    4.30   11.20
  -4  -8 -12    7.90    6.10
   5   8  12   20.40   11.90
  -5  -8 -12   14.40    6.50
  -5  -8 -12    5.80    5.60
  -6  -8 -12   -6.10    5.50
  -6  -8 -12    7.80    4.90
  -7  -8 -12   -2.50    3.70
   7  -7 -12    5.50    9.60
  -3   7  12   10.60   16.60
  -2   7  12   29.80   14.40
  -2   7  12    7.30   15.20
  -1   7  12    0.40   10.00
  -1   7  12   12.80   14.10
   0   7  12   10.10   10.60
   0   7  12   13.90   13.40
   1   7  12    1.70   13.30
   1   7  12    7.50   10.30
   2   7  12   17.50   12.40
   2   7  12   17.60   14.20
   3   7  12   12.50   10.60
   4   7  12   21.60   11.70
  -4  -7 -12   12.80    6.40
  -5  -7 -12   27.70    8.40
  -5  -7 -12   32.00    9.60
  -6  -7 -12    0.70    5.50
  -6  -7 -12    6.10    6.90
  -7  -7 -12   -4.60    5.60
   7  -6 -12   10.70    7.10
  -3   6  12   19.20   16.90
  -2   6  12   22.30   15.10
  -2   6  12    6.90   11.90
  -1   6  12   70.89   19.90
  -1   6  12   54.29   18.60
   0   6  12    3.00   11.10
   1   6  12   49.80   16.30
   2   6  12   14.10    9.30
   2   6  12   -8.70   13.90
   3   6  12   54.79   15.20
  -4  -6 -12    5.80    6.90
  -4  -6 -12   12.20    5.60
  -5  -6 -12    0.40    6.80
  -5  -6 -12    1.10    5.40
  -6  -6 -12   -2.70    6.80
  -7  -6 -12   14.60    5.40
  -8  -6 -12    1.30    3.10
   7  -5 -12   16.60   10.50
   4  -5 -12  174.08   40.80
  -3   5  12   56.09   20.30
   3  -5 -12   51.19   17.10
  -2   5  12  128.59   26.00
  -2   5  12   75.79   23.80
  -1   5  12  177.58   41.40
  -1   5  12  191.48   40.90
   0   5  12  793.02  168.48
   0   5  12  844.32  168.78
   1   5  12  189.48   42.80
   2   5  12   82.09   22.80
   3   5  12   41.00   16.10
  -4  -5 -12   64.99   16.50
  -4  -5 -12   83.79   16.60
  -5  -5 -12   25.90    7.90
  -5  -5 -12   29.20    9.00
  -6  -5 -12    2.80    4.90
  -7  -5 -12   43.00   10.90
  -8  -5 -12   11.10    4.10
   7  -4 -12   -1.50    7.30
   6  -4 -12   17.50    9.90
  -4   4  12   -1.60   16.60
   4  -4 -12   57.99   19.20
  -3   4  12   28.80   17.90
   3  -4 -12   52.89   17.50
  -2   4  12    2.20   13.70
  -2   4  12   18.30   12.30
   2  -4 -12   18.60   10.10
  -1   4  12  167.48   36.70
  -1   4  12  154.28   36.00
   0   4  12   47.30   17.10
   0   4  12   62.39   19.00
   1   4  12  156.38   37.00
   2   4  12   16.50   14.30
   3   4  12   16.90   12.90
  -5  -4 -12   -1.50    4.90
  -5  -4 -12    9.30    6.40
  -6  -4 -12   -3.00    6.60
  -7  -4 -12    5.80    4.40
  -8  -4 -12   -4.70    4.40
   7  -3 -12   14.40    8.40
   6  -3 -12    5.20    9.40
  -4   3  12   22.80   18.20
   4  -3 -12   43.40   18.30
  -3   3  12   -0.90   14.50
   3  -3 -12   18.80   14.20
  -2   3  12   35.00   14.80
  -2   3  12   22.30   14.70
   2  -3 -12   23.10   11.40
  -1   3  12   15.70   13.50
  -1   3  12  -10.50   13.60
   1  -3 -12   11.20    9.80
   0   3  12   -3.30   11.50
   0   3  12  -17.60   13.80
   1   3  12   15.20   15.30
   2   3  12   28.40   15.80
   3   3  12   -9.30   11.90
  -5  -3 -12    3.60    4.50
  -6  -3 -12    2.00    4.40
  -7  -3 -12   -1.20    5.80
  -8  -3 -12   -3.20    4.10
   7  -2 -12   13.50   11.80
   6  -2 -12   18.80   14.00
  -5   2  12   64.19   14.30
  -4   2  12   10.40   16.10
   4  -2 -12   14.50   13.30
  -3   2  12  190.28   41.40
   3  -2 -12  181.88   41.40
  -2   2  12   25.10   13.60
  -2   2  12   26.80   14.80
   2  -2 -12   22.20   11.60
  -1   2  12  301.07   60.19
  -1   2  12  260.37   59.39
   1  -2 -12  280.87   58.79
   0   2  12    5.40   12.30
   0   2  12   -2.90   10.40
   0  -2 -12    3.40   11.40
   1   2  12  277.67   59.29
   2   2  12   26.90   15.30
  -2  -2 -12   10.20    4.90
   3   2  12  161.88   37.10
  -5  -2 -12   82.19   18.20
  -6  -2 -12   14.20    5.30
  -7  -2 -12   33.00    9.00
  -8  -2 -12    0.70    2.70
   8  -1 -12    3.40    3.60
   7  -1 -12   16.80    9.10
  -6   1  12    0.50    4.50
   6  -1 -12    3.80   13.40
  -5   1  12   -4.10    4.20
   5  -1 -12   10.90    6.60
  -4   1  12   34.40   16.30
   4  -1 -12   20.10   15.80
  -3   1  12   15.60   13.90
   3  -1 -12   18.90   11.40
  -2   1  12  -13.60   11.30
  -2   1  12    9.20   14.00
   2  -1 -12   16.90   12.30
  -1   1  12   20.20   11.50
  -1   1  12   15.80   14.70
   1  -1 -12    6.60   11.10
   0   1  12   -3.90    9.20
   0   1  12   11.00   15.00
   0  -1 -12    2.30   10.70
   2   1  12   21.40   16.40
   3   1  12  -16.10   12.70
  -5  -1 -12    1.20    5.40
  -6  -1 -12   14.10    6.40
  -7  -1 -12    1.40    3.70
  -8  -1 -12   -1.70    3.50
  -8   0  12  -17.00   10.50
   8   0 -12    0.30    3.80
  -7   0  12  -15.10    9.60
  -7   0  12    2.50    3.40
   7   0 -12    4.20    6.10
   7   0 -12  -10.10    8.20
  -6   0  12    8.00    4.90
  -6   0  12    2.70   10.30
   6   0 -12    9.00   13.20
  -5   0  12    4.60    5.10
   5   0 -12   13.30    7.20
  -4   0  12    8.40   12.70
   4   0 -12   28.10   13.10
  -3   0  12    5.70   14.50
   3   0 -12   38.00   12.70
  -2   0  12   47.90   19.70
  -2   0  12   59.19   17.30
   2   0 -12   70.79   17.30
  -1   0  12   20.00   10.60
   1   0 -12   12.30    9.80
   0   0  12 2415.26  489.45
   0   0 -12 2379.86  489.65
  -5   0 -12   11.90    5.80
  -6   0 -12    3.80    5.60
  -7   0 -12    3.30    5.00
  -8   0 -12   -1.10    3.10
  -8  -1  12    1.60    7.50
   8   1 -12    0.60    4.10
  -7  -1  12    1.10    3.80
  -7  -1  12    7.40   10.40
   7   1 -12    1.90   11.90
   7   1 -12    1.10    4.50
  -6  -1  12    2.70   11.30
  -6  -1  12    1.30    4.70
   6   1 -12   -2.00    9.00
  -5  -1  12   18.90   10.80
  -5  -1  12    1.10    5.60
   5   1 -12   13.50    7.40
   5   1 -12    5.90   11.80
  -4  -1  12   14.70   12.60
   4   1 -12   -2.20   14.10
  -3  -1  12   11.40   11.60
   3   1 -12    7.50   10.70
  -2  -1  12   19.60   13.10
  -2  -1  12    9.10   13.20
   2   1 -12    7.20    9.70
  -1  -1  12   10.50    9.70
  -1  -1  12    5.20    6.50
   1   1 -12   17.00   13.90
   0  -1  12   -8.70    8.30
   0   1 -12   22.80   13.20
  -5   1 -12    6.50    5.20
  -6   1 -12    4.40    5.20
  -7   1 -12    6.60    4.80
  -8  -2  12    0.50    5.10
   8   2 -12   -5.40    2.90
  -7  -2  12    6.30    4.70
  -7  -2  12   11.20   10.10
   7   2 -12   36.40   11.90
   7   2 -12    9.80    7.10
  -6  -2  12   -0.50   12.90
  -6  -2  12   21.30    5.80
   6   2 -12  -16.50   12.50
   6   2 -12   11.00    6.00
  -5  -2  12   94.49   21.30
  -5  -2  12   92.39   19.10
   5   2 -12   94.09   22.10
   5   2 -12   72.29   18.80
  -4  -2  12   28.90   11.00
   4   2 -12    4.20   12.00
  -3  -2  12  142.49   32.60
   3   2 -12  147.89   32.40
  -2  -2  12   18.50   11.10
   2   2 -12    9.00   11.80
  -1  -2  12  241.78   49.60
  -1  -2  12  230.18   50.29
   1   2 -12  246.68   50.99
   0   2 -12   12.60   13.20
  -5   2 -12   77.49   16.90
  -6   2 -12   10.60    4.10
  -7   2 -12   19.20    5.70
  -8  -3  12   -0.20    2.30
  -8  -3  12   -4.60    7.00
   8   3 -12   -0.80    3.00
  -7  -3  12    2.40    7.10
  -7  -3  12    0.40    4.40
   7   3 -12    3.10    8.20
  -6  -3  12    6.50    5.90
  -6  -3  12    6.70   12.40
   6   3 -12    7.60    6.00
   6   3 -12   13.10   12.90
  -5  -3  12    0.10   11.50
  -5  -3  12   23.70    7.20
   5   3 -12   21.30   12.20
   5   3 -12   10.40    8.00
  -4  -3  12    9.90    9.80
   4   3 -12    4.20    9.50
   4   3 -12   16.20   11.80
  -3  -3  12    4.00   11.40
   3   3 -12    4.50    9.70
  -2  -3  12   23.70   13.00
   2   3 -12   12.50   10.10
  -1  -3  12    7.10    8.00
   1   3 -12    3.40   11.10
   0   3 -12   14.20   16.50
  -5   3 -12   11.80    5.20
  -6   3 -12    4.60    4.50
  -7   3 -12    5.30    3.60
  -8  -4  12   -1.20    2.70
  -8  -4  12    5.60    5.20
   8   4 -12   -0.90    3.10
  -7  -4  12    5.60    3.50
  -7  -4  12    3.20    9.70
  -6  -4  12  -16.40    5.70
  -6  -4  12    7.20   12.10
   6   4 -12    5.40    8.70
   6   4 -12    8.30    7.90
  -5  -4  12    6.90   11.40
  -5  -4  12   13.60    5.70
   5   4 -12   25.00    8.10
   5   4 -12   15.80   12.00
  -4  -4  12    7.00    4.90
  -4  -4  12   11.60   13.00
   4   4 -12    3.90   13.00
   4   4 -12    2.60    5.80
   4   4 -12    6.70    9.70
  -3  -4  12   10.20   11.10
   3   4 -12    9.10    8.50
   3   4 -12   11.60    9.70
  -2  -4  12   15.70   10.30
   2   4 -12   22.00   12.30
  -1  -4  12   91.59   23.90
   1   4 -12  133.59   26.80
   0   4 -12   76.09   21.70
  -4   4 -12    8.70    5.10
  -5   4 -12    6.40    4.70
  -6   4 -12    0.80    3.80
  -8  -5  12    5.60    3.30
  -8  -5  12   17.50    6.90
   8   5 -12    8.60    3.60
  -7  -5  12   23.20   10.60
  -7  -5  12   27.00    6.00
   7   5 -12   18.60    8.30
   7   5 -12   16.10    8.60
  -6  -5  12    2.90    6.40
  -6  -5  12   19.30   11.60
   6   5 -12   10.90    8.10
   6   5 -12   -2.70   12.30
  -5  -5  12   26.30    8.40
  -5  -5  12   21.90   12.30
   5   5 -12   13.90    8.50
   5   5 -12   26.10   12.50
  -4  -5  12  102.89   22.50
  -4  -5  12  110.39   20.80
  -4  -5  12  100.39   27.20
   4   5 -12   80.09   21.40
   4   5 -12   88.79   22.80
  -3  -5  12   29.40   15.80
   3   5 -12   58.39   13.60
   3   5 -12   45.90   16.30
  -2  -5  12  124.09   28.80
   2   5 -12  120.19   28.40
  -1  -5  12  218.98   45.30
   1   5 -12  204.38   46.10
   0   5 -12  783.52  161.58
  -4   5 -12   84.49   18.00
  -5   5 -12   19.40    5.80
  -6   5 -12    8.30    3.90
  -8  -6  12   -0.60    2.00
  -8  -6  12   -1.10    6.10
   8   6 -12    1.70    2.80
  -7  -6  12   20.30    9.60
  -7  -6  12    3.90    5.50
   7   6 -12   15.60    5.30
  -6  -6  12    3.20   11.10
  -6  -6  12    3.40    4.60
   6   6 -12   13.40    7.50
   6   6 -12   -0.80   11.30
  -5  -6  12   -6.50    7.70
  -5  -6  12    5.10    6.90
   5   6 -12   -0.60    7.00
   5   6 -12    0.70   11.20
  -4  -6  12    0.00    4.60
  -4  -6  12    1.40    9.60
   4   6 -12    2.80    9.80
   4   6 -12    5.60    6.20
  -3  -6  12   60.89   17.10
   3   6 -12   47.00   15.10
   3   6 -12   49.30   16.60
  -2  -6  12   10.90   12.10
   2   6 -12   21.20   12.80
  -1  -6  12   89.59   20.50
   1   6 -12  118.79   25.40
   0   6 -12   -8.50   13.20
  -4   6 -12    5.00    4.30
  -5   6 -12    7.90    4.10
  -7  -7  12    2.70    3.60
  -7  -7  12   13.80    6.90
   7   7 -12   -1.80    9.60
   7   7 -12    7.40    5.90
  -6  -7  12    7.60    6.50
  -6  -7  12   -1.60    7.70
   6   7 -12   -4.20    4.80
   6   7 -12    4.00    7.90
  -5  -7  12    7.70    7.40
  -5  -7  12    3.80   11.30
   5   7 -12   11.50    7.30
   5   7 -12   20.70   12.00
  -4  -7  12   -7.40    9.30
  -4  -7  12   10.40    6.80
   4   7 -12   -2.60   10.60
   4   7 -12    7.40    6.10
  -3  -7  12   20.60   12.40
   3   7 -12   -9.60    9.10
   3   7 -12  -15.30   13.30
  -2  -7  12    5.20   10.30
   2   7 -12    7.70   12.90
   1   7 -12    4.10   13.80
  -4   7 -12    1.70    3.70
  -7  -8  12    5.30    5.00
  -7  -8  12   11.80    8.80
   7   8 -12    6.70    6.90
   7   8 -12    2.20    5.30
  -6  -8  12   10.70   10.50
  -6  -8  12   -1.10    6.30
   6   8 -12   11.20   10.90
  -5  -8  12    2.90    7.00
  -5  -8  12   13.80   10.60
   5   8 -12   -4.80   10.90
   5   8 -12    8.90    6.70
  -4  -8  12   -9.70    9.80
  -4  -8  12    6.20    6.70
   4   8 -12   13.50   13.20
   4   8 -12    3.80    6.10
  -3  -8  12  -12.10   11.50
  -3  -8  12    8.60    9.30
   3   8 -12    9.20    5.70
   3   8 -12    4.60   15.80
   2   8 -12   -3.00   13.00
   1   8 -12   -4.80   13.70
  -3   8 -12    8.60    5.30
  -4   8 -12   10.90    7.00
  -7  -9  12    4.80    7.90
  -7  -9  12    5.20    3.30
   7   9 -12    1.70    3.30
  -6  -9  12  107.29   19.20
  -6  -9  12   96.69   20.20
   6   9 -12   50.49   20.70
  -5  -9  12   83.59   19.10
  -5  -9  12   80.79   16.40
   5   9 -12   52.89   19.20
  -4  -9  12   51.79   14.20
  -4  -9  12   63.59   16.40
   4   9 -12   58.99   14.00
   4   9 -12   69.59   16.70
  -3  -9  12   93.59   22.50
  -2  -9  12  147.29   33.40
   2   9 -12  149.09   37.00
   1   9 -12  187.68   37.90
   1   9 -12  170.58   41.10
  -3   9 -12   98.39   21.00
  -3   9 -12   89.29   20.70
  -4   9 -12   67.49   15.80
  -7 -10  12    6.10    3.10
  -7 -10  12    2.40    5.10
   7  10 -12    3.90    5.10
  -6 -10  12    5.30    4.00
  -6 -10  12   -1.40    7.20
   6  10 -12    3.60   10.40
  -5 -10  12   10.90    8.30
  -5 -10  12    5.30    6.70
   5  10 -12   20.60    9.00
  -4 -10  12   -2.90    6.60
  -4 -10  12   19.00   10.40
   4  10 -12   -2.70   13.80
  -3 -10  12   17.90   10.80
  -2 -10  12    8.10   10.10
  -1  10 -12   -5.20    6.50
  -1  10 -12    9.20    7.30
  -2  10 -12   -2.70    5.30
  -2  10 -12    2.50    6.60
  -2  10 -12    8.00    7.30
  -3  10 -12    2.90    7.80
  -3  10 -12   10.00    7.10
  -4  10 -12    3.60    7.10
  -7 -11  12    4.00    2.60
  -7 -11  12   -1.40    4.70
  -6 -11  12    4.10    3.60
  -6 -11  12   -0.30    6.60
   6  11 -12    3.20    9.70
  -5 -11  12    5.30    5.70
  -5 -11  12   -1.90   10.40
  -5 -11  12   10.90    4.70
   5  11 -12   25.70   11.60
  -4 -11  12   32.30   12.60
  -3 -11  12   21.10   11.60
  -2 -11  12   17.10   11.70
   0  11 -12    5.70    6.30
  -1  11 -12   60.29   12.10
  -1  11 -12   26.50   11.20
  -2  11 -12   25.60    8.60
  -2  11 -12   19.60    9.30
  -3  11 -12   20.30    6.90
  -6 -12  12    3.00    3.20
  -6 -12  12    2.40    5.70
  -5 -12  12   12.30    5.90
  -5 -12  12   15.10   10.20
  -4 -12  12   -7.40    7.60
  -3 -12  12   27.70   12.40
  -2 -12  12    8.40   11.50
   1  12 -12   -3.10    9.90
  -1  12 -12   -2.50    8.20
  -2  12 -12    3.20    7.60
  -3  12 -12   29.80   10.10
  -4  12 -12    9.40    8.10
  -6 -13  12   -2.20    2.70
  -6 -13  12   -6.40    5.20
  -5 -13  12   12.60    5.60
  -5 -13  12    4.70    9.50
  -4 -13  12   -7.10   10.60
  -3 -13  12    5.30    8.30
  -2 -13  12   91.39   22.50
   1  13 -12   33.10    9.60
  -4  13 -12    6.40    7.60
  -6 -14  12   -1.70    4.70
  -5 -14  12    2.10    6.30
  -5 -14  12    3.20    4.50
  -4 -14  12  -10.50    9.90
  -3 -14  12    2.70    8.30
  -2 -14  12   -2.60    8.60
   1  14 -12   41.00   11.30
  -4  14 -12    2.70    5.10
  -5 -15  12   -3.50    7.70
  -5 -15  12    2.40    3.80
  -4 -15  12   10.30    9.60
  -3 -15  12   16.20   10.70
  -2 -15  12   -3.30   11.00
   1  15 -12   30.30    9.50
  -3  15 -12   28.30    8.10
  -5 -16  12   -0.60    6.40
  -5 -16  12    1.00    3.30
  -4 -16  12   15.20    6.30
  -4 -16  12   30.90    7.70
  -3 -16  12    4.30    6.90
  -2 -16  12   23.10    9.40
  -1 -16  12   68.09   18.00
  -4  16 -12   33.20    8.30
  -4 -17  12    0.60    4.80
  -4 -17  12    2.10    2.70
  -3 -17  12    1.80    5.60
  -2 -17  12   31.10    9.30
  -1 -17  12    6.70   10.30
   0  17 -12   -6.70    6.70
  -1  17 -12   14.40    8.10
  -2  17 -12   21.90    8.60
  -3  17 -12   13.10    5.40
  -4  17 -12    4.20    3.80
  -3 -18  12   19.90    6.10
  -3 -18  12   12.80    4.90
  -2 -18  12   17.10    7.10
  -1 -18  12    7.20    6.70
   0 -18  12   -1.00    9.30
   0  18 -12   -3.90    5.90
  -1  18 -12    3.90    4.60
  -2  18 -12   38.60   10.30
  -3  18 -12   18.10    5.60
  -2 -19  12   -1.30    3.10
  -2 -19  12   -1.90    4.40
  -1 -19  12    4.10    7.30
   0 -19  12    6.30    6.00
   0  19 -12   11.00    4.10
   1 -19  12    2.20    8.30
  -1  19 -12   12.40    4.60
  -2  19 -12    3.30    3.70
   0 -20  12   11.60    6.70
   0  20 -12   13.90    4.90
  -2  19  13    4.90    3.00
  -1  19  13    7.50    5.00
   0  19  13    0.70    3.50
   1  19  13   -1.00    4.40
   2  19  13    8.70    4.30
  -2  18  13   26.30    7.40
  -1  18  13    8.90    5.90
   0  18  13    1.00    4.10
   1  18  13   10.60    6.00
   2  18  13   27.70    6.90
  -3 -18 -13   11.10    4.10
  -2  17  13   21.90    6.10
  -1  17  13    6.50    4.80
   0  17  13   18.10    7.80
   1  17  13    2.40    4.50
   2  17  13   28.50    8.40
   3  17  13    3.70    8.00
  -3 -17 -13   31.50    6.10
  -4 -17 -13    4.30    3.60
  -2  16  13   10.40    6.60
  -1  16  13   -1.40    7.00
   0  16  13   19.70    8.60
   1  16  13    8.40    7.30
   2  16  13    4.50   12.00
   2  16  13   15.90    5.50
  -2 -16 -13   12.10    5.30
   3  16  13   -0.50    7.70
   3  16  13   18.90    6.40
  -3 -16 -13    9.80    5.20
   4  16  13    3.90    6.70
  -4 -16 -13    4.10    3.20
  -2  15  13   14.20    7.10
  -1  15  13   60.19   14.50
   0  15  13  359.46   74.29
   1  15  13   18.90   15.80
   1  15  13   43.90   10.70
   2  15  13    2.30    5.20
   2  15  13    1.80   12.70
  -2 -15 -13    3.20    5.10
   3  15  13   20.30    5.70
   3  15  13    8.60    8.50
  -3 -15 -13    4.00    4.30
   4  15  13   20.70   10.70
  -4 -15 -13    5.80    5.40
  -5 -15 -13    0.60    2.80
  -2  14  13    4.90    6.30
  -1  14  13   77.89   17.70
   0  14  13    9.30    7.90
   1  14  13   79.89   16.80
   1  14  13   54.69   20.70
   2  14  13   -6.60    7.60
   2  14  13    3.40    9.20
  -2 -14 -13   11.30    5.60
   3  14  13   -1.30    7.20
   3  14  13    4.60   12.30
  -3 -14 -13    7.30    5.90
   4  14  13    7.50   11.40
  -4 -14 -13   -0.50    3.80
   5  14  13    7.50   10.20
  -5 -14 -13    6.90    4.90
  -2  13  13   79.69   17.80
  -1  13  13  107.79   23.90
   0  13  13   14.50    6.10
   1  13  13   36.40   16.80
   2  13  13   49.00   18.50
   2  13  13   56.29   14.60
  -2 -13 -13   63.49   13.60
   3  13  13    6.40    7.80
   3  13  13   -9.50   12.60
  -3 -13 -13    1.60    6.00
   4  13  13   -5.80    8.30
  -4 -13 -13   14.70    6.00
   5  13  13   18.40   10.70
  -5 -13 -13    6.40    5.50
  -6 -13 -13    3.20    2.90
  -2  12  13   24.40    7.80
  -1  12  13   13.10    7.00
   0  12  13   16.80   11.40
   0  12  13    6.20    7.30
   1  12  13    9.30    8.10
   1  12  13   19.70   14.40
   2  12  13    5.70   14.20
   2  12  13   22.60    9.20
  -2 -12 -13   29.00    7.70
   3  12  13   -0.20    8.00
   3  12  13   10.00   12.90
  -3 -12 -13   16.60    6.80
   4  12  13    8.10   13.00
  -4 -12 -13   16.20    7.00
   5  12  13    7.50    8.40
  -5 -12 -13   24.10    6.70
  -6 -12 -13    7.30    3.60
  -2  11  13   83.69   18.90
  -1  11  13  131.09   28.20
   0  11  13    3.20    6.50
   0  11  13   -2.40   13.90
   1  11  13  152.48   27.30
   1  11  13  137.29   24.30
  -1 -11 -13   80.09   22.90
   2  11  13  103.79   21.00
   2  11  13   97.29   23.90
  -2 -11 -13   87.99   19.90
   3  11  13   -6.50   13.10
   3  11  13   -5.30    7.90
  -3 -11 -13    2.00    6.10
  -4 -11 -13  174.18   36.70
   5  11  13    3.10   11.10
  -5 -11 -13   -0.20    5.80
  -6 -11 -13    1.40    3.60
  -2  10  13    1.00    5.30
  -1  10  13   -2.00    5.60
   0  10  13    5.90    6.40
   0  10  13    5.10   12.90
   1  10  13   -5.60    4.80
   1  10  13   18.30   13.00
  -1 -10 -13    4.30    5.30
   2  10  13    6.70    7.50
   2  10  13   16.10   12.30
  -2 -10 -13    0.70    5.60
   3  10  13    4.00    8.50
   3  10  13   18.60   13.30
  -3 -10 -13   20.10    6.90
   4  10  13    6.50   12.00
  -4 -10 -13   12.00    5.10
   5  10  13  103.19   17.40
  -5 -10 -13   46.50   13.00
  -6 -10 -13    9.20    4.50
  -6 -10 -13   26.80   10.20
  -7 -10 -13    2.00    3.20
  -2   9  13   24.30   10.30
  -2   9  13   27.50   13.50
  -1   9  13    4.40   14.20
   0   9  13  -18.10   11.70
   0   9  13    7.10   15.60
   1   9  13  -11.00   13.60
   1   9  13    4.60   11.80
   2   9  13   42.80   12.30
   2   9  13   77.19   21.20
   2   9  13   43.60   15.70
  -2  -9 -13   48.60   11.40
   3   9  13    9.90   11.70
   3   9  13   21.20    8.10
  -3  -9 -13   10.30    6.50
   4   9  13   24.20   13.40
  -4  -9 -13   28.10    8.50
  -5  -9 -13    4.30    5.90
  -6  -9 -13   43.30   11.20
  -7  -9 -13    7.20    3.80
  -2   8  13   -4.20   13.80
  -2   8  13   10.90   15.80
  -1   8  13   -1.60   14.20
  -1   8  13    7.70   12.90
   0   8  13   -1.90   11.10
   0   8  13    6.90   11.40
   1   8  13  -13.40   13.50
   1   8  13   -2.30   11.00
   2   8  13    7.70   11.40
   2   8  13   17.40   14.70
   3   8  13   21.30    9.70
   3   8  13   27.50   12.70
  -3  -8 -13   36.00    8.50
   4   8  13   13.20   11.60
  -4  -8 -13   13.20    6.50
  -5  -8 -13   10.80    5.50
  -5  -8 -13    2.90    6.00
  -6  -8 -13    0.50    5.60
  -6  -8 -13   10.00    4.80
  -7  -8 -13    1.70    5.20
   7  -7 -13   -0.40    5.60
  -3   7  13  -13.00   16.80
  -2   7  13  322.37   66.59
  -2   7  13  296.77   66.29
  -1   7  13  142.79   35.70
  -1   7  13  154.98   35.30
   0   7  13  211.48   51.29
   0   7  13  293.47   52.59
   1   7  13  132.39   31.70
   1   7  13  133.99   30.20
   2   7  13  249.58   52.59
   3   7  13   20.20   11.10
   3   7  13   15.50    9.70
  -3  -7 -13   15.70    6.20
   4   7  13   51.79   16.40
  -4  -7 -13   34.40    9.90
  -5  -7 -13   45.20   12.30
  -5  -7 -13   64.29   13.30
  -6  -7 -13   -2.60    6.60
  -6  -7 -13   14.80    6.50
  -7  -7 -13    7.50    4.30
   7  -6 -13    7.40    6.50
  -3   6  13   42.20   19.10
  -2   6  13    4.30   14.00
  -2   6  13   -5.90   12.00
  -1   6  13   51.29   16.80
  -1   6  13   24.00   15.10
   0   6  13   27.30   15.40
   0   6  13   17.60   10.90
   1   6  13   54.99   14.20
   1   6  13   26.00   17.60
   2   6  13   10.70   14.80
   2   6  13    8.80   12.40
   3   6  13   41.20   13.40
  -4  -6 -13   14.40    6.30
  -4  -6 -13   18.80    7.70
  -5  -6 -13   10.80    6.30
  -5  -6 -13   21.30    7.80
  -6  -6 -13   11.90    7.20
  -7  -6 -13   -2.30    3.90
   7  -5 -13   16.40   10.00
  -3   5  13   12.10   16.70
  -2   5  13  130.89   29.70
  -2   5  13  113.89   30.30
  -1   5  13   30.40   16.80
  -1   5  13   67.29   18.00
   0   5  13   22.60   13.20
   0   5  13   26.90   14.40
   1   5  13   42.10   15.40
   2   5  13   71.99   21.50
   3   5  13   15.20   14.00
  -4  -5 -13   37.60    8.50
  -4  -5 -13   26.20    8.20
  -5  -5 -13   22.20    8.10
  -5  -5 -13   18.10    6.70
  -6  -5 -13   -5.20    6.40
  -7  -5 -13    1.60    4.10
  -8  -5 -13    1.70    3.00
   7  -4 -13    2.40    7.10
   4  -4 -13  -19.40   13.20
  -3   4  13   93.29   27.70
   3  -4 -13  112.59   25.50
  -2   4  13   12.20   13.90
  -2   4  13   37.90   13.80
   2  -4 -13   18.10   10.60
  -1   4  13   17.70   15.30
  -1   4  13   54.09   16.50
   0   4  13   -3.30   12.20
   0   4  13    4.30   14.50
   1   4  13   35.10   17.40
   2   4  13   16.20   14.90
   3   4  13   62.99   20.60
  -4  -4 -13   12.10    6.40
  -4  -4 -13    8.00    5.20
  -5  -4 -13   29.80    7.70
  -5  -4 -13   24.70    7.50
  -6  -4 -13    0.10    4.40
  -7  -4 -13    9.10    6.00
  -8  -4 -13    3.00    4.10
   7  -3 -13   -8.00    7.00
   6  -3 -13   14.40    9.70
  -4   3  13   22.50   17.20
   4  -3 -13    6.50   16.50
  -3   3  13   37.00   18.30
   3  -3 -13   49.70   15.70
  -2   3  13   13.90   13.10
  -2   3  13   13.10   12.90
   2  -3 -13   15.10   12.00
  -1   3  13   11.20   13.00
  -1   3  13   15.10   14.40
   1  -3 -13   -1.40    9.20
   0   3  13   24.30   15.70
   0   3  13   13.20   14.80
   1   3  13   15.10   15.70
  -1  -3 -13    0.60    3.10
   2   3  13   12.70   14.80
   3   3  13   19.50   15.60
  -3  -3 -13   40.90    9.00
  -4  -3 -13    8.50    5.80
  -5  -3 -13   45.30   11.40
  -6  -3 -13   22.40    8.00
  -7  -3 -13    7.70    5.70
  -8  -3 -13   -1.30    2.90
   7  -2 -13    7.10   11.10
   6  -2 -13    2.10   12.70
  -5   2  13    9.20    4.30
  -4   2  13   72.19   22.10
   4  -2 -13   59.29   21.60
  -3   2  13    4.70   13.20
   3  -2 -13   -3.10   11.30
  -2   2  13   14.50   13.50
  -2   2  13    8.10   14.80
   2  -2 -13   11.90   12.20
  -1   2  13   17.30   12.20
  -1   2  13    9.60   14.70
   1  -2 -13   14.80   11.10
   0   2  13  137.79   33.00
   0   2  13  176.28   36.10
   0  -2 -13  148.89   33.70
   1   2  13    9.00   16.00
   2   2  13   23.60   16.30
   3   2  13   -1.90   13.80
  -4  -2 -13   74.39   16.70
  -5  -2 -13   15.10    6.70
  -6  -2 -13    3.90    6.10
  -7  -2 -13    1.40    5.30
  -8  -2 -13   -1.80    3.70
   8  -1 -13    3.10    3.20
   7  -1 -13    0.20    7.50
  -6   1  13    8.60    4.00
   6  -1 -13   -3.00   12.60
  -5   1  13   14.30    5.40
   5  -1 -13   15.50    7.20
  -4   1  13   20.70   17.60
   4  -1 -13   59.19   18.30
  -3   1  13   12.70   13.60
   3  -1 -13   15.60   11.90
  -2   1  13    8.60   12.60
  -2   1  13   -6.70   12.60
   2  -1 -13    6.70   11.80
  -1   1  13    5.30   13.30
  -1   1  13   18.80   15.10
   1  -1 -13  -10.10   12.50
   0   1  13   10.40   15.40
   0   1  13   10.90   12.20
   0  -1 -13    4.40   13.80
   2   1  13   13.10   15.70
   3   1  13   12.70   14.80
  -5  -1 -13    5.60    4.20
  -6  -1 -13   -8.00    3.90
  -7  -1 -13    8.80    5.40
  -8  -1 -13    2.60    3.30
   8   0 -13    3.50    3.60
  -7   0  13   -6.80   13.20
  -7   0  13    0.70    4.40
   7   0 -13    3.30    5.60
   7   0 -13   -6.50    7.70
  -6   0  13   -0.30    4.20
   6   0 -13    3.60   12.60
  -5   0  13   94.29   21.70
   5   0 -13  114.09   22.60
  -4   0  13   14.10   13.20
   4   0 -13   11.80   12.50
  -3   0  13  687.73  139.89
   3   0 -13  668.93  139.69
  -2   0  13    0.60   14.10
  -2   0  13    0.00   12.90
   2   0 -13    3.10    9.50
  -1   0  13  674.83  143.29
   1   0 -13  724.43  143.79
   0   0  13    7.60   10.60
   0   0 -13  -34.10   14.50
  -5   0 -13   86.69   18.90
  -6   0 -13   11.10    6.00
  -7   0 -13    0.10    4.60
  -8   0 -13    2.20    2.90
   8   1 -13    1.60    3.70
  -7  -1  13    1.90    6.90
  -7  -1  13   -0.80    3.40
   7   1 -13   -0.60   10.90
  -6  -1  13    7.10   10.70
  -6  -1  13    2.00    4.70
   6   1 -13    2.00    8.90
  -5  -1  13    1.60    5.40
   5   1 -13    5.60    7.10
   5   1 -13   16.50   12.10
  -4  -1  13   20.10   13.50
   4   1 -13   23.80   13.10
  -3  -1  13   -7.30   10.50
   3   1 -13   25.80   11.10
  -2  -1  13    5.10   13.30
  -2  -1  13   -0.50   11.90
   2   1 -13   -8.00   10.80
  -1  -1  13   12.50   11.00
   1   1 -13    6.40   11.80
   0   1 -13    6.10   15.70
  -4   1 -13   12.50    6.80
  -5   1 -13   24.50    7.30
  -6   1 -13    3.40    5.00
  -7   1 -13    5.90    4.40
  -8  -2  13    1.90    7.00
   8   2 -13   -5.60    3.90
  -7  -2  13    7.20    7.30
  -7  -2  13   -0.90    3.70
   7   2 -13    0.50   10.30
   7   2 -13   -2.50    4.40
  -6  -2  13   -1.90   11.90
  -6  -2  13    1.90    3.60
   6   2 -13  -23.20   12.00
   6   2 -13    0.20    7.50
  -5  -2  13    1.20    4.10
  -5  -2  13   18.10   11.10
   5   2 -13   -2.20    8.20
   5   2 -13   -7.00    7.10
  -4  -2  13   53.39   10.10
  -4  -2  13   57.09   16.40
   4   2 -13   53.09   15.20
   4   2 -13   12.30   10.30
  -3  -2  13   10.80   11.90
   3   2 -13   -5.40    9.30
  -2  -2  13   11.90   13.10
   2   2 -13   23.80   12.60
  -1  -2  13   20.10    8.00
  -1  -2  13   22.60    9.00
   1   2 -13    6.20   14.20
   0   2 -13  141.39   32.70
  -4   2 -13   56.89   12.80
  -5   2 -13    5.20    5.10
  -6   2 -13    4.60    4.90
  -7   2 -13   -2.70    2.70
  -8  -3  13    2.60    6.50
   8   3 -13    1.00    2.80
  -7  -3  13   -0.40    4.10
  -7  -3  13    7.20    9.40
   7   3 -13    6.80    8.00
   7   3 -13   12.70    6.60
  -6  -3  13    2.60    5.60
  -6  -3  13    5.00   12.30
   6   3 -13   10.10   12.30
   6   3 -13   -5.90    7.70
  -5  -3  13   61.59   14.50
  -5  -3  13   34.60    9.80
   5   3 -13   39.90   11.50
   5   3 -13   49.50   14.80
  -4  -3  13    7.00   13.30
  -4  -3  13   14.90    6.30
   4   3 -13   -0.20    9.40
   4   3 -13    8.10    6.30
   4   3 -13    4.80   12.70
  -3  -3  13   47.70   14.50
   3   3 -13   19.50   11.60
  -2  -3  13   29.70   12.80
   2   3 -13   32.00   13.50
  -1  -3  13    8.70    6.50
  -1  -3  13    7.60    9.80
   1   3 -13   10.80   12.30
   0   3 -13   20.30   14.30
  -4   3 -13    2.90    4.70
  -5   3 -13   46.20   10.80
  -6   3 -13    5.20    4.50
  -7   3 -13    2.40    3.30
  -8  -4  13   -1.70    4.70
  -8  -4  13    2.40    2.30
   8   4 -13    3.00    2.80
  -7  -4  13    0.20    6.90
  -7  -4  13    3.00    3.20
   7   4 -13   15.30    4.80
   7   4 -13    4.10    7.30
  -6  -4  13   -4.30    5.90
  -6  -4  13   -2.30   11.70
   6   4 -13   -7.20    7.70
   6   4 -13    9.90    8.60
  -5  -4  13   31.00   13.80
  -5  -4  13   31.30    9.80
   5   4 -13   31.90   10.30
   5   4 -13   44.60   13.80
  -4  -4  13    2.60    9.50
  -4  -4  13   -7.10    6.10
   4   4 -13    3.10    5.90
   4   4 -13   -7.60    9.40
  -3  -4  13   99.99   23.20
   3   4 -13  102.49   21.60
   3   4 -13   74.69   20.50
  -2  -4  13   30.80   12.30
   2   4 -13   23.30   13.50
  -1  -4  13   20.20    7.80
   1   4 -13   36.30   15.00
   0   4 -13    3.80   16.40
  -4   4 -13    0.30    4.60
  -5   4 -13   30.50    7.90
  -6   4 -13    3.20    4.00
  -8  -5  13   -5.30    6.70
  -8  -5  13    0.00    2.50
   8   5 -13   -0.70    3.40
  -7  -5  13    7.40    3.30
  -7  -5  13  -10.00    6.90
   7   5 -13    2.60    4.50
  -6  -5  13    6.10    4.50
  -6  -5  13   16.20    8.60
   6   5 -13   -1.20    7.50
   6   5 -13    4.40   11.70
  -5  -5  13   21.60    7.10
  -5  -5  13   28.10   12.30
   5   5 -13   20.80    7.40
   5   5 -13   38.20   12.70
  -4  -5  13   54.89   10.00
  -4  -5  13   44.30   12.20
   4   5 -13   40.00   12.50
   4   5 -13   10.40    9.30
  -3  -5  13   14.20   11.90
   3   5 -13  -18.70   10.80
   3   5 -13    8.00    8.40
  -2  -5  13  127.39   25.40
   2   5 -13   78.99   26.60
  -1  -5  13   24.70    8.60
   1   5 -13   38.40   15.20
   0   5 -13   34.80   16.00
  -4   5 -13   30.90    8.00
  -5   5 -13   15.60    5.40
  -6   5 -13   -0.90    3.50
  -7  -6  13    9.30    6.60
  -7  -6  13   -1.20    3.50
   7   6 -13   34.80    6.40
  -6  -6  13   -2.30    8.20
  -6  -6  13   14.20    6.50
   6   6 -13    1.00    5.30
   6   6 -13   15.10   11.30
  -5  -6  13    4.80    7.10
  -5  -6  13   17.00   10.90
   5   6 -13    7.90    5.40
   5   6 -13    8.00   11.60
  -4  -6  13    4.80    7.20
  -4  -6  13   22.30   10.40
   4   6 -13   24.90    7.20
   4   6 -13    2.50   10.20
  -3  -6  13   23.50   13.70
   3   6 -13   25.10   12.20
   3   6 -13   46.40   14.90
  -2  -6  13    1.10    9.80
   2   6 -13   -8.40   11.90
  -1  -6  13   43.20   11.20
   1   6 -13   43.10   17.50
  -4   6 -13    9.00    4.80
  -5   6 -13    3.90    3.90
  -7  -7  13    4.30    4.80
  -7  -7  13   -1.30    8.80
   7   7 -13   10.30    4.20
  -6  -7  13   24.60   10.80
  -6  -7  13   -2.50    6.00
   6   7 -13   -7.60    6.80
   6   7 -13   -3.20    7.20
  -5  -7  13   67.19   14.80
  -5  -7  13   54.69   16.90
   5   7 -13   61.19   15.60
   5   7 -13   61.39   13.90
  -4  -7  13   34.70   11.70
  -4  -7  13   23.20    9.20
   4   7 -13   29.10    7.80
   4   7 -13   32.00   12.60
  -3  -7  13   17.50   13.10
  -3  -7  13   23.40    9.50
   3   7 -13   18.80   13.80
   3   7 -13    7.10    6.20
   2   7 -13  320.17   67.79
   1   7 -13  121.19   30.40
  -3   7 -13    1.90    5.20
  -4   7 -13   37.10    9.20
  -7  -8  13   -7.30    4.30
  -7  -8  13   -0.80    6.10
   7   8 -13   -0.40    4.60
   7   8 -13   -5.20    6.40
  -6  -8  13   -3.50    6.00
  -6  -8  13   17.00   10.50
   6   8 -13   11.80    4.80
   6   8 -13    2.70    7.30
  -5  -8  13  -16.60   10.80
  -5  -8  13    8.70    5.00
   5   8 -13   -5.20   10.90
   5   8 -13    3.00    6.60
  -4  -8  13   12.70   10.30
  -4  -8  13    3.40    6.70
   4   8 -13    0.80    6.10
   4   8 -13   -1.00   10.30
  -3  -8  13   18.80   10.00
  -3  -8  13    9.00    6.70
   3   8 -13   11.30    6.20
   2   8 -13    0.20   16.30
   1   8 -13   -3.20   13.60
  -3   8 -13   13.30    5.60
  -3   8 -13   28.20    8.40
  -4   8 -13    0.70    7.70
  -4   8 -13    4.70    6.80
  -7  -9  13    1.20    5.50
  -7  -9  13    1.60    4.20
   7   9 -13   -0.30    2.90
  -6  -9  13   20.90    8.60
  -6  -9  13   51.09   11.90
   6   9 -13   24.70   12.20
  -5  -9  13  -12.20   10.30
  -5  -9  13    9.90    6.90
   5   9 -13    9.80    4.70
   5   9 -13    4.60    8.00
  -4  -9  13   20.50   10.50
  -4  -9  13    4.90    5.30
   4   9 -13   24.00   10.90
   4   9 -13    8.30    6.40
  -3  -9  13   -3.30    9.80
   3   9 -13    1.40    5.90
  -2  -9  13   26.80   11.00
   2   9 -13   10.10   15.20
   1   9 -13  -10.30    4.40
  -2   9 -13   27.70    9.40
  -2   9 -13   28.50    8.20
  -3   9 -13   12.80    7.60
  -3   9 -13    2.90    4.20
  -3   9 -13    3.60    5.10
  -4   9 -13    3.10    6.90
  -7 -10  13    4.10    3.00
  -7 -10  13    5.80    5.10
  -6 -10  13    7.00    3.90
  -6 -10  13   10.30    9.50
   6  10 -13    1.40   10.30
   6  10 -13    7.00    5.00
  -5 -10  13  125.09   25.90
  -5 -10  13  111.49   23.30
   5  10 -13   95.99   25.20
  -4 -10  13   20.70    7.80
  -4 -10  13   18.50   11.00
  -3 -10  13    9.40   10.60
  -2 -10  13   16.60   10.80
   2  10 -13   -2.00    6.60
   1  10 -13   -4.30    6.80
   0  10 -13   11.70    6.60
   0  10 -13    7.60    7.50
  -1  10 -13   -8.10    6.70
  -1  10 -13   -0.20    4.70
  -1  10 -13    5.50    7.20
  -2  10 -13    7.60    7.60
  -2  10 -13  -13.40    6.80
  -2  10 -13    4.60    4.70
  -3  10 -13   19.70    8.40
  -3  10 -13    9.50    7.80
  -4  10 -13    8.30    7.50
  -6 -11  13   10.10    6.10
  -6 -11  13    1.60    4.80
   6  11 -13   -3.80    6.50
  -5 -11  13    4.10   10.30
  -5 -11  13    1.90    5.10
  -5 -11  13    7.90    5.80
  -4 -11  13  182.08   39.40
  -3 -11  13    3.20   10.50
  -2 -11  13   86.89   22.50
   2  11 -13  100.99   21.10
   1  11 -13  121.29   26.60
   0  11 -13   -2.40    7.50
   0  11 -13    7.90    6.20
  -1  11 -13  141.39   28.20
  -1  11 -13  120.79   27.40
  -2  11 -13  103.69   25.40
  -2  11 -13  132.09   25.80
  -3  11 -13  -16.80    7.70
  -3  11 -13   -0.80    7.40
  -4  11 -13  191.58   40.50
  -6 -12  13   -2.60    4.20
  -6 -12  13    7.50    5.80
  -5 -12  13   25.00    6.60
  -5 -12  13   30.10    8.50
  -5 -12  13    5.60    6.90
  -4 -12  13    7.30   10.40
  -3 -12  13    9.10   11.00
  -2 -12  13   25.30   11.70
   2  12 -13    7.80    8.10
   1  12 -13    9.50    8.00
   0  12 -13   17.00    7.10
   0  12 -13    2.90    6.00
  -1  12 -13    4.70    7.50
  -1  12 -13   11.60    8.70
  -2  12 -13   20.70    9.70
  -2  12 -13   33.50   10.20
  -3  12 -13    7.70    8.40
  -3  12 -13   26.60    9.40
  -4  12 -13    4.90    7.80
  -6 -13  13    2.60    5.30
  -6 -13  13    3.20    2.70
  -5 -13  13    8.70    3.50
  -5 -13  13  -11.40    9.00
  -4 -13  13   16.10    8.30
  -3 -13  13   13.40   11.30
  -2 -13  13   63.49   17.60
   2  13 -13   62.29   15.30
   1  13 -13   65.69   16.20
   0  13 -13   21.40    9.60
   0  13 -13   18.20    8.40
  -1  13 -13   75.99   17.80
  -1  13 -13   75.69   18.30
  -2  13 -13   52.19   14.40
  -2  13 -13   59.69   14.80
  -3  13 -13   -1.70    5.70
  -3  13 -13  -10.80    6.10
  -4  13 -13    7.90    5.60
  -5 -14  13   12.80    6.10
  -5 -14  13    6.40    4.60
  -4 -14  13    1.00    7.20
  -3 -14  13   11.40   10.80
  -2 -14  13   -8.00   11.40
   1  14 -13   90.29   20.90
   0  14 -13    4.60    7.00
   0  14 -13   13.00    9.30
  -1  14 -13  110.09   22.40
  -1  14 -13   84.09   21.20
  -2  14 -13    1.50    9.10
  -2  14 -13    1.90    8.30
  -3  14 -13   -0.60    7.70
  -3  14 -13    8.60    9.30
  -4  14 -13   -4.70    6.80
  -5 -15  13   -6.00    5.40
  -5 -15  13   -1.90    3.50
  -4 -15  13   -5.30    6.40
  -3 -15  13   21.20   10.90
  -2 -15  13   17.60   11.60
  -1 -15  13   47.40   16.00
   0  15 -13  335.17   76.09
   0  15 -13  393.56   75.59
  -1  15 -13   32.30   12.60
  -1  15 -13   59.49   12.50
  -2  15 -13    7.90    7.90
  -3  15 -13    9.20    7.60
  -4  15 -13   19.10    7.80
  -4 -16  13    2.80    4.00
  -4 -16  13   -8.50    7.70
  -3 -16  13    6.40    6.70
  -2 -16  13   29.10   11.70
  -1 -16  13    1.50    7.80
   0  16 -13   30.90    8.50
  -1  16 -13    7.60    7.80
  -2  16 -13    6.00    5.60
  -3  16 -13    5.90    7.10
  -4  16 -13    3.90    5.80
  -4 -17  13   -1.70    6.50
  -4 -17  13   -0.60    2.50
  -3 -17  13   25.80    8.00
  -2 -17  13   30.30    9.20
  -1 -17  13   -0.50    7.30
   0  17 -13   10.80    5.30
  -1  17 -13   14.90    7.90
  -2  17 -13   50.49   11.80
  -3  17 -13   32.80    9.20
  -4  17 -13   -4.90    3.20
  -3 -18  13    8.80    3.90
  -3 -18  13    8.50    6.60
  -2 -18  13   21.90    8.80
  -1 -18  13    8.00    8.50
   0 -18  13   -1.00    6.60
   0  18 -13    0.80    5.50
  -1  18 -13    4.60    6.30
  -2  18 -13   41.90   10.60
  -3  18 -13   21.50    5.90
  -2 -19  13    3.20    3.20
  -2 -19  13    7.70    6.00
  -1 -19  13   -2.90    5.20
   0 -19  13    2.50    5.30
   0  19 -13    3.00    3.40
   1 -19  13    4.20    7.60
  -1  19 -13   -0.80    3.60
  -2  19 -13   -2.20    3.30
  -1  19  14   -4.10    4.30
   0  19  14   -5.20    3.10
   1  19  14   -1.60    3.10
  -2  18  14   11.40    5.20
  -1  18  14   -3.50    5.10
   0  18  14   -4.00    3.90
   1  18  14    2.50    3.70
   2  18  14   12.90    4.40
  -2  17  14   14.70    4.90
  -1  17  14    1.90    4.30
   0  17  14   11.20    6.90
   1  17  14   10.20    6.60
   2  17  14   19.60    5.80
  -3 -17 -14    1.60    2.70
  -2  16  14    2.20    5.60
  -1  16  14   23.10    8.50
   0  16  14    1.20    5.10
   1  16  14   15.50    6.10
   2  16  14   -3.50    7.80
   2  16  14    0.30    6.40
  -2 -16 -14    5.40    3.30
   3  16  14    5.50    4.00
   3  16  14   -3.60   10.10
  -3 -16 -14    9.30    4.90
  -4 -16 -14    7.20    4.30
  -2  15  14   -2.90    6.10
  -1  15  14   24.30    9.10
   0  15  14   81.39   18.40
   1  15  14   18.60    6.70
   2  15  14   11.60   12.10
   2  15  14   -4.50    6.90
  -2 -15 -14   -0.40    3.60
   3  15  14   -5.60   11.10
   3  15  14    8.60    6.60
  -3 -15 -14    4.30    3.80
   4  15  14    2.10    7.20
  -4 -15 -14    6.10    5.00
  -5 -15 -14    3.90    2.90
  -2  14  14    6.40    6.60
  -1  14  14   14.40    8.10
   0  14  14    5.70    8.00
   1  14  14   30.00    9.10
   1  14  14    3.80   14.30
   2  14  14    5.00    7.70
   2  14  14   -3.70   12.70
  -2 -14 -14   -6.40    5.30
   3  14  14   -5.70    8.20
   3  14  14   -4.10    7.50
  -3 -14 -14   13.70    5.90
   4  14  14    5.00   10.90
  -4 -14 -14    8.60    4.30
  -5 -14 -14    3.10    4.50
  -2  13  14   74.99   17.10
  -1  13  14  117.19   25.20
   0  13  14   48.60   13.00
   1  13  14   90.99   23.20
   1  13  14  149.29   27.70
   2  13  14   22.30   17.30
   2  13  14   46.10   13.80
  -2 -13 -14   73.49   13.00
   3  13  14  -16.50    7.60
   3  13  14   -4.50   12.40
  -3 -13 -14   -3.60    6.00
   4  13  14   16.30   12.90
  -4 -13 -14   26.70    7.70
   5  13  14    3.50   10.20
  -5 -13 -14   18.70    6.00
  -6 -13 -14    0.40    2.60
  -2  12  14   26.20    8.50
  -1  12  14   15.30    7.70
   0  12  14   19.40    8.60
   1  12  14   11.60   14.10
   1  12  14   -0.40    7.50
  -1 -12 -14   -6.00    6.00
   2  12  14   14.20    7.00
   2  12  14   -0.20   13.80
  -2 -12 -14   31.20    7.20
   3  12  14  122.99   24.50
   3  12  14   89.99   21.10
  -3 -12 -14   90.39   20.50
   4  12  14    7.20    9.00
  -4 -12 -14    8.60    6.40
   5  12  14    1.60    7.20
  -5 -12 -14   -0.10    5.50
  -6 -12 -14   -3.00    2.90
  -2  11  14   37.50   10.10
  -1  11  14   31.20    9.40
   0  11  14    3.90    7.20
   1  11  14   27.80   14.70
   1  11  14   31.30    8.90
  -1 -11 -14   17.20    6.80
   2  11  14   54.29   13.60
   2  11  14   37.80   17.50
  -2 -11 -14   57.39   12.60
   3  11  14   18.30   13.50
   3  11  14   12.00    8.80
  -3 -11 -14    5.60    6.50
   4  11  14   32.00   15.10
  -4 -11 -14   39.10    9.30
   5  11  14   -5.00   10.70
  -5 -11 -14   -0.80    4.10
  -6 -11 -14    3.10    3.50
  -2  10  14   11.40    6.40
  -1  10  14    7.90    6.40
   0  10  14  -12.90    9.10
   0  10  14    4.00    6.90
   1  10  14   14.30   12.90
   1  10  14   -1.10    6.90
  -1 -10 -14    5.10    4.80
   2  10  14    4.50    7.70
   2  10  14   -9.90   12.30
  -2 -10 -14   15.60    5.90
   3  10  14   -7.80    8.00
   3  10  14    4.40   12.80
  -3 -10 -14    3.00    6.10
   4  10  14    1.90   12.60
  -4 -10 -14    6.20    4.60
  -5 -10 -14    8.70    4.60
  -6 -10 -14   10.70    4.40
  -2   9  14   16.90    6.80
  -1   9  14   17.10   13.50
  -1   9  14   11.10    6.50
   0   9  14  253.57   53.29
   0   9  14  225.18   51.49
   0   9  14  291.37   54.19
   1   9  14    6.30   11.70
   1   9  14  -12.30   14.00
   1   9  14   -6.90    6.30
   2   9  14   20.00   12.40
   2   9  14   24.80    8.30
  -2  -9 -14   13.30    6.50
   3   9  14   39.80   13.40
   3   9  14   11.80    9.00
  -3  -9 -14   15.60    7.20
   4   9  14   55.09   20.80
  -4  -9 -14   94.89   18.10
  -5  -9 -14   -6.40    5.80
  -6  -9 -14   83.29   15.20
  -6  -9 -14   56.79   14.20
  -7  -9 -14    0.50    3.20
  -2   8  14   20.00   16.80
  -2   8  14   29.70   14.60
  -1   8  14   26.20   15.40
  -1   8  14    3.80   11.20
   0   8  14   19.30   12.00
   0   8  14  -22.00   13.80
   1   8  14   19.20   14.00
   1   8  14   25.10   12.20
   2   8  14   -8.70    6.70
   2   8  14  -21.80   11.60
   2   8  14   -9.90   10.70
  -2  -8 -14    0.40    4.90
   3   8  14   23.70   12.60
   3   8  14    8.80    8.20
  -3  -8 -14   25.50    7.00
   4   8  14    5.90   12.50
  -4  -8 -14   16.00    6.70
  -5  -8 -14   -2.30    5.90
  -5  -8 -14   10.70    7.20
  -6  -8 -14    6.20    5.60
  -6  -8 -14    8.90    4.80
  -7  -8 -14   -1.10    3.50
   7  -7 -14   -2.20    9.80
  -2   7  14   39.40   17.70
  -2   7  14   18.80   16.10
  -1   7  14   12.80   11.90
  -1   7  14   34.60   16.00
   0   7  14   -4.40   10.80
   0   7  14   -0.50   14.30
   1   7  14   13.50   11.00
   1   7  14   18.00   15.60
   2   7  14    9.20   16.10
   2   7  14   33.60   12.20
   3   7  14   19.70   12.10
   3   7  14   12.70    8.10
  -3  -7 -14   26.10    6.90
  -4  -7 -14    3.00    5.70
  -5  -7 -14   22.80    8.60
  -5  -7 -14   23.10    7.60
  -6  -7 -14   -0.80    6.40
  -7  -7 -14    7.30    4.00
   7  -6 -14   25.30   10.10
  -3   6  14   11.90   16.70
  -2   6  14   21.70   15.50
  -2   6  14   10.10   13.40
  -1   6  14   41.40   16.50
  -1   6  14   22.30   15.20
   0   6  14  -11.30   14.50
   1   6  14   38.90   17.80
   1   6  14   40.20   13.10
   2   6  14    9.40   15.50
   2   6  14   24.60   10.80
   3   6  14   -1.00    6.90
  -3  -6 -14   17.10    5.50
  -4  -6 -14    0.20    5.50
  -4  -6 -14   12.90    6.90
  -5  -6 -14   33.00    9.10
  -5  -6 -14   24.60    8.00
  -6  -6 -14    8.00    6.70
  -7  -6 -14   11.00    4.60
   7  -5 -14    5.00    9.10
  -3   5  14   82.39   25.10
  -2   5  14   78.99   20.10
  -2   5  14   44.50   18.50
  -1   5  14   25.80   18.50
  -1   5  14   22.80   15.00
   0   5  14  297.27   62.09
   0   5  14  283.37   61.69
   1   5  14   17.40   13.20
   2   5  14   74.09   17.30
   2   5  14   49.30   21.10
   3   5  14   42.70   19.20
  -4  -5 -14   37.00    9.90
  -4  -5 -14   46.50   10.20
  -5  -5 -14    8.40    6.70
  -5  -5 -14    5.10    5.50
  -6  -5 -14    2.80    6.60
  -7  -5 -14   -4.10    3.80
   7  -4 -14   13.70    7.50
   6  -4 -14    2.80    8.50
  -3   4  14   35.10   19.80
   3  -4 -14   74.89   20.20
  -2   4  14    5.20   13.60
  -2   4  14    3.20   14.00
  -1   4  14  223.98   45.20
  -1   4  14  190.38   45.00
   0   4  14  319.87   68.09
   0   4  14  327.57   69.29
   1   4  14  213.98   48.30
   2   4  14    9.30   14.80
   3   4  14   23.10   17.30
  -3  -4 -14   50.89   10.70
  -4  -4 -14   15.00    6.30
  -4  -4 -14   23.00    7.20
  -5  -4 -14   33.60    8.90
  -5  -4 -14   34.90    8.70
  -6  -4 -14   -0.30    4.50
  -7  -4 -14   22.80    7.40
   7  -3 -14   -7.80    6.70
   6  -3 -14   10.00   12.20
  -4   3  14    2.90    3.70
  -3   3  14   -2.80   18.30
   3  -3 -14    8.70   11.40
  -2   3  14   25.10   15.60
  -2   3  14   29.10   15.30
   2  -3 -14   39.60   12.30
  -1   3  14    6.50   14.90
  -1   3  14   26.60   13.30
   0   3  14   -2.50   14.10
   0   3  14    5.90   15.50
   0   3  14   18.30    8.90
   1   3  14   15.90   16.50
   2   3  14   41.90   18.10
   3   3  14    7.60   14.40
  -4  -3 -14    8.20    5.00
  -4  -3 -14    1.30    4.10
  -5  -3 -14   18.70    7.40
  -6  -3 -14    8.00    6.50
  -7  -3 -14    0.90    3.80
  -8  -3 -14    2.50    2.80
   7  -2 -14   -3.90    4.60
   7  -2 -14    3.90    7.10
   6  -2 -14    1.90   12.30
  -5   2  14   11.80    4.70
   5  -2 -14   12.80    6.70
  -4   2  14    2.80    4.20
   4  -2 -14    1.00    7.50
  -3   2  14   38.20   16.50
   3  -2 -14   37.80   14.80
  -2   2  14   49.60   20.30
  -2   2  14   66.99   19.00
   2  -2 -14   59.99   16.60
  -1   2  14  627.84  130.19
  -1   2  14  630.04  129.39
   1  -2 -14  624.74  129.09
   0   2  14  -11.60   12.70
   0   2  14    9.20   12.80
   0  -2 -14   -2.70   14.80
   1   2  14  676.53  139.89
   2   2  14   31.30   14.80
   3   2  14   26.30   16.40
  -4  -2 -14    5.00    4.00
  -4  -2 -14    4.30    4.80
  -5  -2 -14   12.10    6.50
  -6  -2 -14   18.00    7.20
  -7  -2 -14   -2.10    3.70
  -8  -2 -14    3.60    3.50
   8  -1 -14   -0.40    3.00
   7  -1 -14    0.00    7.30
   7  -1 -14    3.50    3.60
  -6   1  14    0.20    3.50
   6  -1 -14  -21.50   11.90
  -5   1  14    4.00    4.40
   5  -1 -14    1.10    6.50
  -4   1  14   25.60    8.10
   4  -1 -14   42.20    9.50
  -3   1  14   29.00   14.50
   3  -1 -14    4.20   11.30
  -2   1  14    2.00   11.70
  -2   1  14  -12.90   13.30
   2  -1 -14   -2.00    9.20
  -1   1  14   10.80   10.90
  -1   1  14   19.40   15.50
   1  -1 -14    6.20   13.10
   0   1  14   -4.20   15.60
   0  -1 -14   22.90   12.20
   1   1  14   18.70   16.90
   2   1  14  -22.80   14.90
   3   1  14   -5.00   14.70
  -4  -1 -14   47.20   11.20
  -5  -1 -14   11.10    6.20
  -6  -1 -14   12.50    6.40
  -7  -1 -14   17.40    6.00
  -8  -1 -14    2.30    2.90
   8   0 -14   -0.60    3.20
   7   0 -14    6.00    4.20
   7   0 -14   15.60   10.40
  -6   0  14    1.00    4.20
   6   0 -14   28.00   12.50
  -5   0  14   12.40    5.20
   5   0 -14   -0.50    8.70
   5   0 -14   13.20    6.90
  -4   0  14   15.80    6.10
  -4   0  14   11.40   16.60
   4   0 -14   10.70    7.00
  -3   0  14    8.00   12.60
   3   0 -14    1.50   12.80
  -2   0  14    6.10   12.00
  -2   0  14    6.50   14.30
   2   0 -14    5.60    9.50
  -1   0  14    1.30    9.70
  -1   0  14  -17.50   14.60
   1   0 -14  -10.10   13.30
   0   0 -14   14.00   13.10
   3   0  14   -8.00   15.40
  -4   0 -14   11.00    5.60
  -5   0 -14   17.50    6.60
  -6   0 -14   13.40    6.10
  -7   0 -14   -2.40    3.20
  -8   0 -14   -2.00    3.00
   8   1 -14    0.40    3.30
  -7  -1  14    7.80    3.50
   7   1 -14    1.80    4.20
   7   1 -14    6.00    7.40
  -6  -1  14    1.20    4.50
   6   1 -14   -4.90    8.70
  -5  -1  14    3.60    5.30
   5   1 -14   13.00    7.10
   5   1 -14    1.30    8.30
  -4  -1  14   12.40    6.90
   4   1 -14   27.60    7.70
  -3  -1  14   -3.50   10.90
   3   1 -14    6.90    9.90
  -2  -1  14   -7.20   11.50
  -2  -1  14    3.70   14.30
   2   1 -14  -13.30   10.60
  -1  -1  14   -4.30    8.90
   1   1 -14   -2.50   13.70
   0   1 -14   -3.20   16.20
  -5   1 -14    3.50    3.80
  -6   1 -14    4.60    3.80
  -7   1 -14   -0.20    3.00
   8   2 -14    1.20    3.50
  -7  -2  14    2.90    2.80
  -7  -2  14    7.50    9.50
   7   2 -14    3.10   10.00
   7   2 -14    8.80    6.00
  -6  -2  14    5.40    4.90
  -6  -2  14   -8.60   11.40
   6   2 -14    3.60    5.20
   6   2 -14   -4.60    8.40
  -5  -2  14   13.10    6.90
  -5  -2  14    9.00   14.40
   5   2 -14   29.50   12.60
   5   2 -14   20.40    6.60
  -4  -2  14   -9.10    5.60
   4   2 -14   -6.10    6.30
  -3  -2  14   -1.10   11.50
   3   2 -14   14.60   12.30
  -2  -2  14   55.79   17.80
   2   2 -14   80.29   19.50
  -1  -2  14  560.44  119.99
  -1  -2  14  565.74  120.59
   1   2 -14  653.93  121.19
   0   2 -14   -7.10   13.50
  -4   2 -14    1.90    4.70
  -5   2 -14   11.00    5.60
  -6   2 -14   -5.00    4.70
  -7   2 -14   -4.50    3.70
   8   3 -14   -0.50    2.50
  -7  -3  14   -0.70    6.60
  -7  -3  14    5.70    4.00
   7   3 -14    9.60    6.10
   7   3 -14    2.90    7.40
  -6  -3  14    7.00    5.40
  -6  -3  14   13.10   11.90
   6   3 -14  -11.70    8.20
   6   3 -14    5.00    7.60
  -5  -3  14    5.00    6.40
  -5  -3  14   24.60   11.60
   5   3 -14    0.80    7.50
   5   3 -14   21.10   11.70
  -4  -3  14   -7.40   10.50
  -4  -3  14    9.50    6.10
   4   3 -14   -0.30    6.10
   4   3 -14   -5.60    9.30
  -3  -3  14   -3.50   11.90
   3   3 -14    6.90   10.00
  -2  -3  14   48.40   15.00
   2   3 -14   46.90   16.10
  -1  -3  14   12.50    7.10
   1   3 -14   24.30   16.70
   0   3 -14   22.50   15.00
  -4   3 -14   -2.80    4.70
  -5   3 -14   -1.70    4.90
  -6   3 -14   -2.00    4.40
  -7   3 -14    0.20    3.00
  -7  -4  14   -0.60    2.80
  -7  -4  14    9.20    8.80
   7   4 -14    3.10    5.90
   7   4 -14    3.80    7.00
  -6  -4  14   12.90   12.60
  -6  -4  14    5.60    5.60
   6   4 -14   -3.00    8.10
   6   4 -14  -11.20    7.40
  -5  -4  14   41.10   12.70
  -5  -4  14   23.00    7.00
   5   4 -14   13.80   12.40
   5   4 -14   22.50    9.10
  -4  -4  14   24.90    7.10
  -4  -4  14   19.40   11.30
   4   4 -14   26.70    8.20
   4   4 -14   28.60   11.40
  -3  -4  14   44.30   15.10
   3   4 -14   30.30   11.10
   3   4 -14   37.10   14.70
  -2  -4  14   -5.80    9.40
   2   4 -14  -18.50   10.70
  -1  -4  14  196.18   42.40
   1   4 -14  227.58   44.90
   0   4 -14  320.47   68.59
  -4   4 -14   22.10    6.70
  -5   4 -14   22.70    6.70
  -6   4 -14   -0.10    3.80
  -7  -5  14    2.50    3.00
  -7  -5  14   -6.10    8.40
   7   5 -14    9.70    4.50
  -6  -5  14    9.00    5.90
  -6  -5  14    0.60   11.40
   6   5 -14   -2.80   11.10
   6   5 -14    4.80    5.40
  -5  -5  14    2.20    7.00
  -5  -5  14   25.10   12.00
   5   5 -14   18.00   11.20
   5   5 -14    0.40    7.50
  -4  -5  14   62.39   13.70
   4   5 -14   38.50   13.50
   4   5 -14   33.80   10.90
  -3  -5  14   65.99   17.60
   3   5 -14   50.59   17.20
   3   5 -14   42.30   13.50
   2   5 -14   69.79   20.40
  -1  -5  14   42.00   10.90
   1   5 -14   42.00   17.70
   0   5 -14  355.96   74.99
  -4   5 -14   33.10    8.40
  -5   5 -14   17.10    5.60
  -6   5 -14    9.30    4.50
  -7  -6  14   27.80    6.70
  -7  -6  14   11.70    4.20
   7   6 -14    7.00    4.80
  -6  -6  14    4.80   11.10
  -6  -6  14    8.50    6.00
   6   6 -14   10.10    7.20
   6   6 -14   -8.90   10.60
  -5  -6  14   16.50   11.40
  -5  -6  14   -2.00    7.10
   5   6 -14   25.20    7.80
   5   6 -14    7.10   11.10
  -4  -6  14   10.40    5.40
  -4  -6  14   -2.10   10.40
   4   6 -14   18.80    7.00
   4   6 -14   19.10   10.30
  -3  -6  14    3.40   11.60
  -3  -6  14   17.70   15.70
  -3  -6  14    6.50    9.10
   3   6 -14   12.50    6.00
   3   6 -14  -21.40   13.90
   2   6 -14   23.90   14.80
   1   6 -14   21.50   15.10
  -3   6 -14   14.40    5.60
  -4   6 -14    2.00    4.40
  -5   6 -14    4.20    4.10
  -7  -7  14   -4.20    5.60
  -7  -7  14    4.00    4.30
   7   7 -14    5.60    3.70
  -6  -7  14   -1.90    4.10
  -6  -7  14    7.10   10.70
   6   7 -14    2.40    9.80
   6   7 -14    3.10    6.50
  -5  -7  14   11.20    7.80
  -5  -7  14   17.50    8.90
   5   7 -14   17.90   11.70
   5   7 -14   23.60    8.10
  -4  -7  14   11.70    6.90
  -4  -7  14    1.50   10.40
   4   7 -14    5.20    6.40
   4   7 -14   -6.30   10.40
  -3  -7  14   43.70    9.60
  -3  -7  14   38.00   11.80
   3   7 -14   22.00    8.80
   2   7 -14   42.00   17.50
   1   7 -14   20.00   15.50
  -3   7 -14   53.59   10.70
  -3   7 -14   28.00    8.80
  -4   7 -14   -0.80    5.00
  -5   7 -14    8.30    4.20
  -7  -8  14    6.10    4.50
  -7  -8  14    1.20    5.40
   7   8 -14   26.90    5.00
  -6  -8  14    7.20    7.40
  -6  -8  14    2.60    4.30
   6   8 -14    2.50    7.00
   6   8 -14   24.20    6.50
  -5  -8  14    0.30    6.70
  -5  -8  14    2.30   10.60
   5   8 -14    7.30    4.80
   5   8 -14    2.00   10.30
  -4  -8  14   12.20   10.80
  -4  -8  14   13.50    7.50
   4   8 -14   30.60   11.00
   4   8 -14   13.50    7.20
  -3  -8  14   22.30    8.00
  -3  -8  14   20.70   10.50
   3   8 -14   21.70    7.40
  -2  -8  14    0.80    9.80
   2   8 -14   19.80   14.40
   1   8 -14   16.60   14.80
  -2   8 -14   -2.60    5.90
  -2   8 -14   -2.80    6.80
  -3   8 -14   21.00    8.00
  -3   8 -14    9.30    5.20
  -4   8 -14    7.80    4.00
  -4   8 -14   -2.40    6.80
  -7  -9  14   -1.00    2.60
  -7  -9  14   -3.60    6.60
   7   9 -14   -4.10    2.50
  -6  -9  14   39.40    9.20
  -6  -9  14   43.50   11.10
   6   9 -14   31.00   11.10
   6   9 -14   40.00    9.10
  -5  -9  14    3.80    5.00
  -5  -9  14   18.00    8.00
   5   9 -14    2.80    6.30
   5   9 -14    2.60   10.10
  -4  -9  14  104.49   21.70
  -4  -9  14   85.99   20.20
   4   9 -14   83.49   20.10
  -3  -9  14   17.70   10.60
   3   9 -14   18.20    8.40
  -2  -9  14   18.80   11.00
   1   9 -14    4.40    7.50
   0   9 -14  269.07   52.69
   0   9 -14  236.18   53.29
  -1   9 -14    3.00    7.10
  -1   9 -14   -8.30    5.10
  -2   9 -14   32.30    9.60
  -2   9 -14   21.90    8.10
  -3   9 -14   -0.30    7.40
  -3   9 -14   12.10    5.00
  -3   9 -14   21.80    8.30
  -4   9 -14   63.79   15.10
  -7 -10  14   -0.20    4.30
  -6 -10  14   11.00    5.40
  -6 -10  14   21.60    7.20
   6  10 -14    4.40    7.20
   6  10 -14    5.10    3.80
  -5 -10  14    4.40    7.60
  -5 -10  14    0.60    6.30
   5  10 -14   39.80   13.50
   5  10 -14   15.10    6.20
  -4 -10  14    0.80   10.30
  -4 -10  14   -4.00    6.20
  -3 -10  14   17.10   10.90
  -2 -10  14   -0.60   10.30
   2  10 -14   10.80    6.90
   1  10 -14    0.30    7.00
   0  10 -14    1.50    6.20
   0  10 -14    6.50    7.30
  -1  10 -14    3.60    5.90
  -1  10 -14    9.40    7.50
  -1  10 -14   -5.00    6.70
  -2  10 -14    5.30    7.70
  -2  10 -14    1.70    7.10
  -2  10 -14    1.50    4.80
  -3  10 -14  -11.40    7.50
  -3  10 -14   -6.50    7.10
  -4  10 -14    9.20    7.30
  -6 -11  14   12.50    5.30
  -6 -11  14   12.50    6.70
  -5 -11  14   -0.70    7.20
  -5 -11  14    7.00    4.80
  -5 -11  14   -4.30    5.50
  -4 -11  14   91.59   21.70
  -3 -11  14   10.90   10.80
  -2 -11  14   47.90   14.50
   2  11 -14   41.00   11.60
   1  11 -14   34.30   10.60
   0  11 -14  -11.10    7.50
   0  11 -14    7.10    4.50
  -1  11 -14   36.60   10.40
  -1  11 -14   31.00   10.90
  -2  11 -14   61.79   14.40
  -2  11 -14   52.99   14.70
  -3  11 -14    8.30    8.20
  -3  11 -14    1.70    7.40
  -4  11 -14  137.09   29.80
  -6 -12  14    1.00    3.00
  -6 -12  14    1.60    5.30
  -5 -12  14    1.00    5.30
  -5 -12  14    4.60    9.40
  -5 -12  14   10.90    4.90
  -4 -12  14    3.60   10.50
  -3 -12  14  132.19   30.10
  -2 -12  14   32.30   11.20
   2  12 -14   39.20   10.80
   1  12 -14   -4.70    7.60
   0  12 -14   16.60    9.00
   0  12 -14   16.20    6.00
  -1  12 -14    9.90    7.50
  -1  12 -14    0.30    8.50
  -2  12 -14   34.40   11.60
  -2  12 -14   44.50   10.80
  -3  12 -14  137.69   28.60
  -3  12 -14  129.39   29.20
  -4  12 -14   16.80    8.50
  -5  12 -14    1.50    6.30
  -6 -13  14   -1.60    4.60
  -5 -13  14    2.00    3.10
  -5 -13  14    1.20    6.40
  -4 -13  14    9.20   10.00
  -3 -13  14   10.30    8.20
  -2 -13  14   57.89   16.70
   2  13 -14   51.79   13.70
   1  13 -14  167.48   35.80
   0  13 -14   31.50   10.80
   0  13 -14   28.80    9.80
  -1  13 -14  194.58   41.40
  -1  13 -14  196.18   40.90
  -2  13 -14   69.09   14.50
  -2  13 -14   48.60   15.00
  -3  13 -14  -10.60    8.00
  -3  13 -14    2.70    8.80
  -4  13 -14   13.50    7.80
  -5  13 -14    3.30    6.80
  -5 -14  14    2.20    5.90
  -5 -14  14    9.90    4.30
  -4 -14  14    7.60    9.30
  -3 -14  14   11.20    8.00
  -2 -14  14   -9.20    8.20
   1  14 -14   35.90   10.10
   0  14 -14    7.50    9.40
   0  14 -14   13.40    7.40
  -1  14 -14   39.30   10.60
  -1  14 -14   22.10   11.50
  -2  14 -14   -9.20    8.90
  -2  14 -14   -4.40    8.10
  -3  14 -14    1.60    7.40
  -3  14 -14    3.70    8.40
  -4  14 -14    7.00    6.70
  -5 -15  14   -0.50    7.00
  -5 -15  14    1.80    2.30
  -4 -15  14    6.00    8.50
  -3 -15  14    9.50    7.20
  -2 -15  14   -0.40   10.40
  -1 -15  14   35.80   12.00
   0  15 -14  162.68   31.90
   0  15 -14  135.09   32.00
  -1  15 -14   34.90   12.60
  -1  15 -14   42.70   11.40
  -2  15 -14   -6.00    5.30
  -3  15 -14    1.60    7.00
  -4  15 -14   -3.80    6.10
  -4 -16  14    2.80    4.20
  -4 -16  14   13.00    5.80
  -3 -16  14   18.70    7.30
  -2 -16  14   13.40    7.80
  -1 -16  14   25.10   11.80
   0  16 -14    2.70    5.00
  -1  16 -14   31.20    8.60
  -2  16 -14   20.50    6.80
  -3  16 -14   14.60    7.40
  -4  16 -14    7.30    5.60
  -3 -17  14    9.50    7.80
  -2 -17  14   35.80   10.00
  -1 -17  14    3.90    9.70
   0 -17  14   -3.80    8.00
   0  17 -14   20.60    5.30
  -1  17 -14    5.50    6.80
  -2  17 -14   20.90    6.60
  -3  17 -14    9.90    6.10
  -3 -18  14   47.00    9.80
  -3 -18  14   40.00   10.20
  -2 -18  14   17.40    6.70
  -1 -18  14    6.40    6.00
   0 -18  14    8.30    8.90
   0  18 -14   -7.10    5.10
  -1  18 -14    4.40    5.80
  -2  18 -14   12.40    6.20
  -3  18 -14   53.49   11.80
  -1 -19  14   -2.10    4.60
   0 -19  14    2.30    7.10
   0  19 -14    1.10    4.10
   1 -19  14   -2.40    5.20
  -1  19 -14   -3.10    4.50
   0  19  15   -2.00    2.90
  -2  18  15    1.00    2.80
  -1  18  15    1.80    4.90
   0  18  15  -10.70    3.40
   1  18  15   -5.60    3.20
   2  18  15    5.50    4.30
  -2  17  15    5.60    3.60
  -1  17  15   -1.80    4.00
   0  17  15   -3.70    4.50
   1  17  15    9.90    4.70
   2  17  15    3.30    3.80
  -3 -17 -15   -2.00    3.40
  -2  16  15   -3.50    5.40
  -1  16  15   34.90    9.90
   0  16  15   14.60    6.00
   1  16  15    9.60    5.20
   2  16  15   -4.80    5.80
  -2 -16 -15    0.50    3.10
   3  16  15    2.10    5.00
  -3 -16 -15    1.90    3.10
  -4 -16 -15   16.00    5.20
  -2  15  15   -0.70    5.80
  -1  15  15   18.70    8.20
   0  15  15    5.80    5.30
   1  15  15    0.10    5.10
   2  15  15   -5.20    6.50
   2  15  15   17.00   12.20
  -2 -15 -15    2.20    4.90
   3  15  15   12.10    5.90
   3  15  15    5.10    7.80
  -3 -15 -15    0.10    3.80
   4  15  15   12.00    7.10
  -4 -15 -15    1.30    3.20
  -2  14  15    3.30    6.40
  -1  14  15    7.50    7.60
   0  14  15    4.80    7.70
   1  14  15   21.30    8.90
   2  14  15    0.90    8.80
   2  14  15   -2.10    7.20
  -2 -14 -15    7.50    5.60
   3  14  15    3.60   11.40
   3  14  15    2.40    6.70
  -3 -14 -15    7.40    5.90
   4  14  15   -4.20    7.30
  -4 -14 -15   -1.50    3.70
  -5 -14 -15   -3.70    4.10
  -2  13  15  144.69   31.10
  -1  13  15   13.20    6.10
   0  13  15   -7.40    7.60
   1  13  15   24.20    8.60
   1  13  15   -4.30   14.00
   2  13  15  126.79   27.70
   2  13  15  146.39   30.70
  -2 -13 -15  125.59   27.70
   3  13  15   -7.00    8.40
   3  13  15   -4.90    7.40
  -3 -13 -15   15.70    6.30
   4  13  15    7.50   11.60
  -4 -13 -15   21.80    6.90
  -5 -13 -15    9.50    5.20
  -2  12  15   20.80    7.90
  -1  12  15   10.90    7.50
   0  12  15   22.40    9.00
   1  12  15    2.10    7.60
   1  12  15   10.30   14.10
  -1 -12 -15    3.50    5.00
   2  12  15    9.20   13.60
   2  12  15   18.90    8.40
  -2 -12 -15   12.10    5.00
   3  12  15   46.90   12.40
   3  12  15   29.70   15.90
  -3 -12 -15   47.40   10.50
   4  12  15    3.40    8.60
  -4 -12 -15   12.50    6.50
  -5 -12 -15   -3.30    5.20
  -6 -12 -15   -3.40    2.70
  -2  11  15   48.70   12.10
  -1  11  15   11.90    7.30
   0  11  15   57.69   14.20
   1  11  15   25.90    8.50
   1  11  15   12.10   14.10
  -1 -11 -15   16.30    6.30
   2  11  15   46.90   16.90
   2  11  15   43.50   13.10
  -2 -11 -15   54.19   12.00
   3  11  15    6.90   13.10
   3  11  15    2.10    8.30
  -3 -11 -15   17.00    6.80
   4  11  15   20.00   14.20
  -4 -11 -15   35.00    8.30
  -5 -11 -15   10.20    4.60
  -6 -11 -15    3.90    4.50
  -2  10  15    1.40    6.10
  -1  10  15    1.40    6.40
   0  10  15   -5.00    6.80
   1  10  15   13.20    7.40
   1  10  15   -3.70   12.50
  -1 -10 -15    1.90    4.80
   2  10  15   -4.70    5.30
   2  10  15    4.90   12.60
  -2 -10 -15    8.40    5.60
   3  10  15  -15.20   12.50
   3  10  15    2.70    7.80
  -3 -10 -15   -2.20    6.10
   4  10  15   21.90   12.80
  -4 -10 -15    1.50    4.60
  -5 -10 -15    4.10    4.30
  -6 -10 -15   -0.20    3.40
  -2   9  15   -7.30    5.60
  -1   9  15   -4.00    6.00
   0   9  15   18.00    7.70
   1   9  15    8.50    6.80
   1   9  15  -11.00   11.70
  -1  -9 -15    4.80    4.70
   2   9  15   -1.10   12.10
   2   9  15    6.40    7.40
  -2  -9 -15    3.10    5.30
   3   9  15   69.29   20.30
   3   9  15   62.69   17.30
  -3  -9 -15   84.89   16.80
   4   9  15   19.30   12.70
  -4  -9 -15    3.10    6.30
  -5  -9 -15    3.40    4.30
  -6  -9 -15   26.90    6.90
  -6  -9 -15   13.00    5.10
  -7  -9 -15    4.00    3.20
  -1   8  15   32.10   16.80
   0   8  15   22.30   16.60
   1   8  15   37.30   12.50
   1   8  15    9.00   14.10
   1   8  15   17.40    8.00
   2   8  15    0.50    6.80
   2   8  15   -7.90   11.20
  -2  -8 -15    8.70    5.20
   3   8  15   26.30    8.00
   3   8  15   19.50   12.30
  -3  -8 -15   10.90    5.20
  -4  -8 -15   18.20    7.30
  -5  -8 -15    9.90    6.40
  -5  -8 -15   13.70    8.40
  -6  -8 -15    7.20    5.50
  -6  -8 -15    7.90    6.40
  -7  -8 -15   -1.60    3.40
  -2   7  15   77.19   21.00
  -2   7  15   32.40   18.30
  -1   7  15  143.79   30.30
  -1   7  15   90.39   28.90
   0   7  15  105.29   28.70
   1   7  15   78.89   20.60
   1   7  15   90.79   24.70
   2   7  15   68.89   20.80
   2   7  15   50.39   16.20
   2   7  15   58.89   13.40
  -2  -7 -15   51.89   12.50
   3   7  15   14.30    7.10
   3   7  15    7.30   11.30
  -3  -7 -15    5.40    5.60
  -4  -7 -15   13.70    6.60
  -5  -7 -15   15.00    6.40
  -5  -7 -15   12.00    7.60
  -6  -7 -15   30.20    8.90
  -7  -7 -15   -1.90    3.30
   7  -6 -15   19.80    9.30
  -2   6  15    9.20   14.80
  -2   6  15   11.80   15.20
  -1   6  15   73.09   22.70
  -1   6  15   70.69   21.90
   0   6  15   -5.70   14.50
   1   6  15   71.89   25.10
   1   6  15   96.99   21.70
   2   6  15   34.50   12.40
   2   6  15   28.00   17.40
   3   6  15    9.30    6.90
  -3  -6 -15    6.30    5.30
  -4  -6 -15    6.80    7.10
  -4  -6 -15   11.20    6.00
  -5  -6 -15   18.90    7.20
  -5  -6 -15   22.80    8.20
  -6  -6 -15    6.60    4.70
  -7  -6 -15   22.00    7.10
   7  -5 -15    3.30    6.00
  -3   5  15   33.40   18.40
  -2   5  15    4.10   15.20
  -2   5  15    8.30   14.40
  -1   5  15    4.20   14.20
  -1   5  15    8.60   17.40
   0   5  15   16.60   13.10
   1   5  15   11.00   13.20
   1   5  15   12.10    9.70
   2   5  15   11.30   15.60
  -3  -5 -15   13.30    5.30
  -3  -5 -15    8.70    5.50
  -4  -5 -15   95.79   20.10
  -4  -5 -15   89.19   19.80
  -5  -5 -15   18.50    7.30
  -5  -5 -15   28.70    8.40
  -6  -5 -15    0.10    6.40
  -7  -5 -15   18.60    5.50
   7  -4 -15    6.40    9.00
   6  -4 -15    3.60   11.30
  -3   4  15    4.80   10.40
  -2   4  15   51.79   17.70
  -2   4  15   29.90   17.30
  -1   4  15    8.70   14.70
  -1   4  15   25.90   14.30
   0   4  15   15.10   15.30
   0   4  15    9.20   15.60
   1   4  15   25.70   17.10
   2   4  15   18.30   15.90
   3   4  15   -4.40   11.60
  -4  -4 -15    0.00    6.10
  -4  -4 -15    0.40    5.10
  -5  -4 -15    9.60    5.50
  -5  -4 -15    6.00    4.90
  -6  -4 -15   20.30    7.80
  -7  -4 -15    4.90    3.90
   7  -3 -15  -11.20    6.30
   6  -3 -15   -0.50   11.70
  -4   3  15    2.40    3.70
  -3   3  15    7.90   14.40
   3  -3 -15    6.20   13.70
  -2   3  15   22.40   14.80
  -2   3  15    7.50   14.00
   2  -3 -15   10.50   12.60
  -1   3  15   11.30   13.50
  -1   3  15   -2.70   15.00
   0   3  15  143.69   27.50
   0   3  15  112.69   30.40
   0   3  15   90.09   29.60
   1   3  15    0.40   15.30
   2   3  15    8.90   12.70
   3   3  15   16.80   15.80
  -4  -3 -15    2.20    4.20
  -4  -3 -15    2.80    5.00
  -5  -3 -15   -1.70    6.10
  -6  -3 -15   20.80    7.50
  -7  -3 -15    5.30    3.80
   7  -2 -15    2.10    4.30
   7  -2 -15    2.30    6.80
   6  -2 -15    1.40    4.10
   6  -2 -15   -4.30   11.90
  -5   2  15   12.10    4.60
   5  -2 -15   11.00    6.60
  -4   2  15    3.60    4.40
   4  -2 -15    3.40    6.20
  -3   2  15  447.26   87.59
   3  -2 -15  393.96   86.79
  -2   2  15    7.10   13.00
  -2   2  15   15.30   14.40
   2  -2 -15   12.60    9.90
  -1   2  15  172.48   35.10
  -1   2  15  172.58   33.80
   1  -2 -15  111.09   32.30
   0   2  15   33.40   17.90
   1   2  15  182.58   42.70
   2   2  15   14.00   16.20
   3   2  15  320.67   68.99
  -4  -2 -15   -2.30    4.60
  -4  -2 -15    4.90    4.00
  -5  -2 -15   24.10    8.00
  -6  -2 -15    5.70    6.10
  -7  -2 -15   -4.50    3.40
   7  -1 -15   14.00    7.30
   7  -1 -15    3.80    3.60
  -6   1  15    2.60    4.40
   6  -1 -15    5.50    4.50
   6  -1 -15    7.20    8.60
  -5   1  15    6.40    4.70
   5  -1 -15    8.50    6.50
  -4   1  15   14.60    6.50
   4  -1 -15   32.50    7.90
  -3   1  15   -9.80   12.60
   3  -1 -15    2.40   10.60
  -2   1  15   11.40   14.90
  -2   1  15    6.90   13.10
   2  -1 -15    9.70    9.90
  -1   1  15   -7.60   15.10
  -1   1  15   10.40   10.90
   1  -1 -15   28.10   13.70
   0   1  15    3.00   13.30
   0  -1 -15    0.40   14.30
   1   1  15    3.00   16.00
   2   1  15   27.10   17.30
   3   1  15   -6.00   15.80
  -4  -1 -15   29.70    8.20
  -5  -1 -15   -2.00    5.70
  -6  -1 -15    7.20    5.90
  -7  -1 -15    1.30    3.40
  -8  -1 -15    4.40    3.10
   8   0 -15    0.90    3.10
   7   0 -15    9.60   10.30
   7   0 -15   12.40    4.40
  -6   0  15   -0.30    3.90
   6   0 -15   -5.30   11.80
   6   0 -15   -2.60    6.40
  -5   0  15   20.70    6.50
   5   0 -15   17.70    7.90
   5   0 -15   25.70   13.00
  -4   0  15   -6.60    5.10
   4   0 -15   -3.00    6.20
  -3   0  15   93.49   20.60
   3   0 -15   41.30   18.40
  -2   0  15    3.60   11.90
  -2   0  15  -24.10   13.80
   2   0 -15   16.10   10.30
  -1   0  15  642.74  136.19
  -1   0  15  654.93  137.29
   1   0 -15  692.23  136.89
   0   0 -15  -10.30   15.30
   3   0  15   40.40   19.40
  -4   0 -15   -4.30    5.20
  -5   0 -15   17.70    5.60
  -6   0 -15    5.50    4.00
  -7   0 -15    7.40    3.60
   8   1 -15    2.40    3.10
  -7  -1  15    3.50    3.30
   7   1 -15    2.60    7.10
   7   1 -15    7.10    4.00
  -6  -1  15    5.30    4.40
   6   1 -15   -6.60   11.50
   6   1 -15   -7.00    4.70
  -5  -1  15   -1.40    5.10
   5   1 -15   -2.40    6.70
   5   1 -15    1.10   11.10
  -4  -1  15   23.60    7.00
   4   1 -15   13.60    7.60
  -3  -1  15    0.60   11.70
   3   1 -15   -4.80    9.60
  -2  -1  15   16.80   13.90
  -2  -1  15   -0.90   15.00
   2   1 -15   -4.60   13.50
   1   1 -15   16.30   16.10
   0   1 -15   -8.90   16.40
  -4   1 -15   20.00    6.60
  -5   1 -15   -2.10    5.30
  -6   1 -15   10.60    5.60
  -7   1 -15   -2.50    2.80
  -7  -2  15    0.60    3.30
   7   2 -15    6.20    5.50
   7   2 -15   -6.50    9.90
  -6  -2  15    4.50    4.80
   6   2 -15    8.10    7.20
   6   2 -15   -3.70    8.30
  -5  -2  15   19.60    6.30
   5   2 -15    9.30   11.50
   5   2 -15    2.60    7.40
  -4  -2  15   -7.40    5.70
   4   2 -15    7.30    9.80
   4   2 -15    6.80    6.40
  -3  -2  15  403.06   82.29
   3   2 -15  384.36   81.99
  -2  -2  15    5.60    9.90
   2   2 -15    1.40   11.50
   1   2 -15  143.59   35.30
   0   2 -15    5.30   17.30
  -4   2 -15    2.30    5.00
  -5   2 -15   23.40    7.30
  -6   2 -15    5.10    3.60
  -7   2 -15    2.20    3.50
  -7  -3  15   -6.10    6.30
  -7  -3  15   10.40    3.80
   7   3 -15   16.70    5.80
   7   3 -15    2.80    9.70
  -6  -3  15   -3.50   11.70
  -6  -3  15    7.30    5.30
   6   3 -15   12.60    5.60
   6   3 -15   10.30    8.70
  -5  -3  15   -0.70   11.10
  -5  -3  15    9.70    6.10
   5   3 -15   -6.40   11.10
   5   3 -15   -1.10    5.00
  -4  -3  15  -11.40    5.90
   4   3 -15   11.00    6.40
   4   3 -15    6.70    9.70
  -3  -3  15   10.60   11.80
   3   3 -15   -2.20    9.50
  -2  -3  15    0.10   11.90
   2   3 -15   35.10   15.30
   1   3 -15    2.70   13.20
   0   3 -15  115.49   29.00
  -4   3 -15    2.00    4.90
  -5   3 -15   -0.60    4.90
  -6   3 -15   -0.20    4.30
  -7   3 -15    3.90    3.10
  -7  -4  15    6.90    3.30
  -7  -4  15   17.90    8.50
   7   4 -15   18.90    5.80
   7   4 -15    1.40    9.40
  -6  -4  15   -0.30    5.70
  -6  -4  15   25.40   12.00
   6   4 -15   15.50    6.00
   6   4 -15   16.70   11.00
  -5  -4  15   14.00    8.90
  -5  -4  15   13.20    7.10
   5   4 -15   20.10   11.30
   5   4 -15   16.50    8.10
  -4  -4  15    2.90   10.00
  -4  -4  15   10.90    6.50
   4   4 -15   -8.40    6.10
   4   4 -15   -4.80    9.60
  -3  -4  15    0.20   12.70
   3   4 -15   20.20    7.20
   3   4 -15    1.00   12.30
   3   4 -15   14.20    8.80
   2   4 -15   53.89   18.00
   1   4 -15   48.00   20.80
   0   4 -15    7.90   13.70
  -3   4 -15    0.70    5.00
  -4   4 -15   -0.30    4.90
  -5   4 -15    6.40    3.60
  -6   4 -15    8.40    4.40
  -7  -5  15   22.50    8.60
  -7  -5  15    9.40    4.20
   7   5 -15   24.00    5.20
  -6  -5  15   20.00   11.50
  -6  -5  15   12.50    6.30
   6   5 -15   15.90    7.80
   6   5 -15    6.50   11.40
  -5  -5  15   10.10    7.40
  -5  -5  15   34.60   11.90
   5   5 -15   17.30    8.10
   5   5 -15    3.70   11.00
  -4  -5  15  110.69   24.30
  -4  -5  15  116.89   25.60
   4   5 -15  117.39   25.60
   4   5 -15  102.09   24.30
  -3  -5  15   26.90   14.00
  -3  -5  15   13.80    5.40
   3   5 -15    6.00    6.50
   2   5 -15    6.00   13.60
   1   5 -15   16.70   14.80
   0   5 -15   11.90   17.40
  -3   5 -15   11.70    5.50
  -4   5 -15  113.09   23.90
  -5   5 -15   13.90    5.30
  -6   5 -15   10.00    4.00
  -7  -6  15    3.80    3.00
  -7  -6  15   14.30    7.80
   7   6 -15    3.90    3.80
  -6  -6  15    3.50    7.80
  -6  -6  15    7.90    4.20
   6   6 -15   14.70    6.90
   6   6 -15   -2.90    7.20
  -5  -6  15   20.80    7.50
  -5  -6  15    8.40   11.40
   5   6 -15   13.10   11.80
   5   6 -15   12.40    7.80
  -4  -6  15   12.90   10.50
  -4  -6  15    0.40    6.80
   4   6 -15   15.40    6.90
   4   6 -15    5.10    9.90
  -3  -6  15   13.20    9.60
  -3  -6  15    5.30    6.80
   3   6 -15    9.70    6.20
   2   6 -15   48.50   18.00
   1   6 -15  109.29   28.50
  -3   6 -15    4.70    4.90
  -3   6 -15   12.90    7.00
  -4   6 -15    5.20    4.70
  -5   6 -15   10.50    5.20
  -7  -7  15   -2.90    2.60
  -7  -7  15    3.70    5.30
   7   7 -15    4.10    3.30
  -6  -7  15    6.20    4.60
  -6  -7  15   27.70   10.70
   6   7 -15   13.10   10.00
   6   7 -15    7.80    6.60
  -5  -7  15   26.50   11.20
  -5  -7  15    5.30    7.20
   5   7 -15   17.30   10.80
   5   7 -15    4.30    7.20
  -4  -7  15    9.60    5.20
  -4  -7  15   18.70   10.60
   4   7 -15   -0.20    6.60
   4   7 -15   18.00   10.50
  -3  -7  15   16.70    6.80
  -3  -7  15    0.50    9.20
   3   7 -15   -1.80    5.60
   2   7 -15   93.79   25.90
   1   7 -15  122.79   31.30
  -2   7 -15   69.69   16.80
  -2   7 -15   65.49   14.80
  -3   7 -15    4.20    7.20
  -3   7 -15    9.90    5.00
  -4   7 -15    2.00    4.30
  -5   7 -15    4.60    3.60
  -7  -8  15   22.20    8.70
  -7  -8  15   22.80    6.30
   7   8 -15   26.90    6.50
  -6  -8  15    1.50    3.90
  -6  -8  15   11.30    7.30
   6   8 -15    1.50    9.60
   6   8 -15    8.00    5.90
  -5  -8  15   -0.90    6.60
  -5  -8  15   -4.80    7.80
   5   8 -15    2.80    6.50
   5   8 -15   17.40   10.20
  -4  -8  15    3.80   10.50
  -4  -8  15    2.90    6.90
   4   8 -15   18.70    6.80
  -3  -8  15    6.60   10.30
  -3  -8  15   15.40    5.70
   3   8 -15   20.70    6.80
  -2  -8  15    2.40    9.70
   1   8 -15   36.60   17.20
  -1   8 -15   29.30    8.10
  -1   8 -15    6.70    6.30
  -2   8 -15   -2.80    4.90
  -2   8 -15  -12.10    6.90
  -3   8 -15    6.80    7.70
  -3   8 -15    4.20    4.60
  -4   8 -15    1.80    3.90
  -4   8 -15    8.30    7.00
  -7  -9  15   -3.90    6.10
  -7  -9  15    1.80    2.40
  -6  -9  15   30.00    6.40
  -6  -9  15   21.10   10.60
   6   9 -15   23.10    6.20
   6   9 -15    6.60   10.60
  -5  -9  15   -1.00    4.90
  -5  -9  15   21.30   10.70
   5   9 -15   20.90   10.50
   5   9 -15   11.20    6.40
  -4  -9  15    0.30    6.50
  -4  -9  15    9.40   10.60
   4   9 -15    1.10    6.20
  -3  -9  15   99.59   23.40
  -2  -9  15    0.80   10.10
   1   9 -15    3.60    6.80
   0   9 -15   -4.70    6.20
   0   9 -15    5.30    7.10
  -1   9 -15   -3.90    5.40
  -1   9 -15    1.90    7.30
  -2   9 -15    8.70    5.70
  -2   9 -15    0.90    5.10
  -3   9 -15   86.79   21.20
  -3   9 -15   97.79   20.80
  -3   9 -15   93.69   19.90
  -4   9 -15    0.50    7.00
  -6 -10  15    4.20    4.80
  -6 -10  15   20.20    8.90
   6  10 -15    0.20    7.50
   6  10 -15    2.90    4.30
  -5 -10  15   11.60   10.10
  -5 -10  15    5.20    6.20
   5  10 -15    6.10    5.60
  -4 -10  15    5.60    4.70
  -4 -10  15    5.40   10.80
  -3 -10  15    5.50   10.40
  -2 -10  15    5.80   10.60
   2  10 -15    6.70    6.80
   1  10 -15   -8.20    7.00
   0  10 -15  -11.20    7.40
   0  10 -15   -1.80    6.30
  -1  10 -15    6.10    5.50
  -1  10 -15    1.10    6.20
  -1  10 -15    4.00    7.00
  -2  10 -15    9.60    8.10
  -2  10 -15    3.30    5.20
  -2  10 -15    7.60    7.50
  -3  10 -15   17.40    5.50
  -3  10 -15   -0.80    7.80
  -3  10 -15   -4.60    7.20
  -4  10 -15    9.30    7.30
  -5  10 -15    3.20    5.60
  -6 -11  15    1.30    5.70
  -6 -11  15   -6.40    2.90
  -5 -11  15   17.90   10.60
  -5 -11  15    8.50    6.70
  -5 -11  15   28.30    6.30
  -4 -11  15   24.90    9.40
  -3 -11  15   30.60   12.40
  -2 -11  15   37.40   12.50
   2  11 -15   49.99   10.90
   1  11 -15   13.20    8.30
   0  11 -15   62.09   13.00
   0  11 -15   42.30   13.80
  -1  11 -15   16.10    6.70
  -1  11 -15    9.20    7.90
  -2  11 -15   52.69   12.60
  -2  11 -15   35.00   12.00
  -3  11 -15   11.70    5.80
  -3  11 -15   10.10    8.30
  -4  11 -15   10.80    5.60
  -5  11 -15   33.60    9.60
  -6 -12  15   -3.30    3.70
  -6 -12  15    1.10    7.20
  -5 -12  15    4.90    6.60
  -5 -12  15    6.30    4.90
  -5 -12  15    1.70    3.00
  -4 -12  15    5.20   10.00
  -3 -12  15   47.60   12.90
  -2 -12  15   20.80   12.10
   2  12 -15   20.70    8.70
   1  12 -15    4.40    7.70
   0  12 -15   23.00   10.10
   0  12 -15   29.50    8.90
  -1  12 -15   13.50    8.80
  -1  12 -15    1.30    7.70
  -2  12 -15    0.40    7.90
  -2  12 -15   14.60    8.70
  -3  12 -15   54.69   13.40
  -3  12 -15   43.10   12.90
  -4  12 -15    7.90    7.60
  -5  12 -15    5.60    5.90
  -5 -13  15    4.60    4.10
  -5 -13  15   11.80    6.10
  -4 -13  15   -4.10    7.10
  -3 -13  15    1.00   10.50
  -2 -13  15  194.18   39.00
   2  13 -15  167.28   37.50
   1  13 -15   10.30    6.20
   0  13 -15    4.70    7.20
   0  13 -15   -6.40    8.40
  -1  13 -15   19.60    9.70
  -1  13 -15   12.70    8.40
  -2  13 -15  229.68   48.00
  -2  13 -15  227.28   47.90
  -3  13 -15   -3.80    8.20
  -3  13 -15   -2.10    7.80
  -4  13 -15   14.40    7.60
  -5  13 -15   -3.70    5.30
  -5 -14  15   -1.90    2.50
  -5 -14  15   -4.30    5.40
  -4 -14  15    2.40    6.50
  -3 -14  15    6.10   10.00
  -2 -14  15   -7.60   10.70
  -1 -14  15   21.70   13.00
   1  14 -15   15.00    9.10
   0  14 -15    1.00    6.80
   0  14 -15    5.10    6.60
  -1  14 -15   14.40    7.20
  -1  14 -15   33.80   10.50
  -2  14 -15    7.50    8.80
  -2  14 -15    3.30    6.00
  -3  14 -15   -1.40    8.00
  -3  14 -15    3.50    7.20
  -4  14 -15    3.20    4.50
  -4 -15  15    4.00    5.80
  -3 -15  15    5.20    6.80
  -2 -15  15    0.80    7.60
  -1 -15  15   40.10   14.00
   0  15 -15    8.30    6.90
   0  15 -15   16.10    7.20
  -1  15 -15    7.80    5.60
  -1  15 -15   12.70    9.30
  -2  15 -15    5.20    5.50
  -2  15 -15   14.20    8.70
  -3  15 -15    2.40    4.80
  -4  15 -15    4.70    5.70
  -4 -16  15    3.30    2.80
  -4 -16  15   12.00    5.20
  -3 -16  15    5.50    8.10
  -2 -16  15    8.00    9.50
  -1 -16  15    9.60   10.30
   0  16 -15   20.90    6.60
  -1  16 -15   43.20   10.60
  -2  16 -15   13.20    5.70
  -3  16 -15   12.40    5.30
  -4  16 -15   11.30    5.50
  -3 -17  15   -0.70    6.80
  -2 -17  15    7.60    8.30
  -1 -17  15   14.80    9.50
   0 -17  15    7.10    7.50
   0  17 -15    6.60    4.40
  -1  17 -15   20.10    6.50
  -2  17 -15   11.20    5.10
  -3  17 -15    9.50    5.60
  -2 -18  15    5.50    5.10
  -1 -18  15   -7.10    5.30
   0 -18  15    1.50    8.40
   0  18 -15    7.70    5.10
   1 -18  15   11.20    6.50
  -1  18 -15   -1.10    3.70
  -2  18 -15    7.80    5.40
   0 -19  15    2.80    6.60
  -2  18  16    2.00    3.50
  -1  18  16    9.70    5.00
   0  18  16    4.10    3.50
   1  18  16    4.60    3.40
   2  18  16    1.50    3.80
  -2  17  16    3.10    3.30
  -1  17  16    3.40    3.80
   0  17  16   -2.30    4.00
   1  17  16    3.80    4.00
   2  17  16    3.20    4.70
  -3 -17 -16   14.50    4.50
  -3 -17 -16   12.10    4.20
  -2  16  16    2.50    5.30
  -1  16  16    5.20    6.40
   0  16  16    1.30    4.60
   1  16  16    6.30    6.50
   2  16  16    6.00    4.20
  -2 -16 -16   -8.60    4.00
  -3 -16 -16    1.10    3.00
  -4 -16 -16    0.30    2.50
  -2  15  16   -2.70    5.70
  -1  15  16    8.90    7.10
   0  15  16    7.60    5.40
   1  15  16   16.80    7.90
   2  15  16   12.20    5.10
  -2 -15 -16   -0.80    4.90
   3  15  16    2.00    3.80
   3  15  16   -4.00    7.00
  -3 -15 -16   -0.30    4.80
  -4 -15 -16    6.00    3.40
  -2  14  16   11.70    6.90
  -1  14  16  135.39   29.40
   0  14  16   20.80    7.30
   1  14  16  103.29   22.40
   2  14  16   -2.80    5.00
   2  14  16    3.30   12.50
  -2 -14 -16    2.20    3.90
   3  14  16    2.10   10.80
   3  14  16    0.00    4.30
  -3 -14 -16   -8.30    3.70
   4  14  16    0.70    7.00
  -4 -14 -16    6.60    5.10
  -5 -14 -16   -0.20    2.70
  -2  13  16   37.30    9.20
  -1  13  16   27.50    8.00
   0  13  16   -2.50    7.90
   1  13  16   43.50    9.30
  -1 -13 -16   17.60    6.00
   2  13  16   49.50   17.90
  -2 -13 -16   58.99   12.90
   3  13  16    5.50    8.50
   3  13  16    8.40    6.90
  -3 -13 -16   -0.10    4.30
   4  13  16    3.80   10.60
  -4 -13 -16    0.80    5.40
  -5 -13 -16    6.90    4.80
  -2  12  16   16.60    7.60
  -1  12  16    1.00    7.20
   0  12  16    9.60    7.90
   1  12  16   -9.90    7.50
  -1 -12 -16    2.60    5.00
   2  12  16   15.00    8.20
   2  12  16    1.80   13.20
  -2 -12 -16   13.40    6.40
   3  12  16    3.00    5.30
   3  12  16  -14.10   12.20
  -3 -12 -16    8.50    6.30
   4  12  16   -2.20    7.80
  -4 -12 -16   -2.10    5.80
  -5 -12 -16   10.10    5.50
  -2  11  16  120.89   26.40
  -1  11  16   23.30    8.70
   0  11  16   -2.10    7.40
   1  11  16   25.40    8.60
   1  11  16    3.30   13.80
  -1 -11 -16   16.40    6.30
   2  11  16  144.19   23.90
   2  11  16   72.09   25.60
  -2 -11 -16  100.79   22.80
   3  11  16   31.60   11.20
   3  11  16   35.10   16.30
  -3 -11 -16   75.29   12.10
   4  11  16   18.70    9.30
  -5 -11 -16   -0.50    3.90
  -6 -11 -16    3.40    4.20
  -2  10  16    6.30    6.40
  -1  10  16   11.20    7.20
   0  10  16   -2.90    7.20
   1  10  16   10.00   13.10
   1  10  16   19.60    7.90
  -1 -10 -16    7.00    5.60
   2  10  16   15.70    8.50
   2  10  16   11.90   13.00
  -2 -10 -16   10.40    6.40
   3  10  16  -12.20    7.40
   3  10  16    0.20   12.80
  -3 -10 -16   -8.10    6.20
   4  10  16    4.90    8.60
  -4 -10 -16    6.40    4.70
  -5 -10 -16   -2.00    4.00
  -6 -10 -16   -3.10    3.20
  -2   9  16    3.90    6.40
  -1   9  16    0.40    6.40
   0   9  16   41.80   11.30
   1   9  16   -1.00   12.50
   1   9  16   -9.00    6.80
  -1  -9 -16    0.80    4.80
   2   9  16   39.20   13.10
   2   9  16   25.70    8.90
  -2  -9 -16   12.90    7.20
   3   9  16   -4.10   12.70
   3   9  16   -6.20    7.50
  -3  -9 -16   -4.50    6.00
  -4  -9 -16   10.70    6.80
  -5  -9 -16    2.40    4.20
  -6  -9 -16   11.10    4.30
  -6  -9 -16    3.30    3.70
  -1   8  16    4.90    6.10
   0   8  16   -6.70    6.40
   1   8  16    8.10   11.70
   1   8  16   -0.30    6.50
  -1  -8 -16    0.30    4.60
   2   8  16   -9.40   11.00
   2   8  16    3.80    7.80
   3   8  16   27.10   11.40
   3   8  16   33.80   15.00
  -3  -8 -16   54.89   10.70
  -4  -8 -16   14.90    7.00
  -5  -8 -16    1.70    5.80
  -6  -8 -16   10.70    6.00
  -6  -8 -16    1.50    5.10
  -7  -8 -16   -4.50    3.00
  -2   7  16   28.10   18.80
  -1   7  16   51.19   20.50
  -1   7  16   53.29   20.30
   0   7  16   10.10   15.90
   1   7  16   46.70   15.20
   1   7  16   43.70   11.90
   1   7  16   68.59   20.90
   2   7  16   -0.40   10.50
   2   7  16    4.20    7.20
  -2  -7 -16    4.30    5.10
   3   7  16   64.09   15.40
  -3  -7 -16   63.79   14.60
  -4  -7 -16   83.59   18.40
  -5  -7 -16   37.50   10.20
  -5  -7 -16   62.29   12.00
  -6  -7 -16   51.69   11.80
  -7  -7 -16    4.40    3.40
  -2   6  16   18.90   16.50
  -2   6  16   14.10   16.10
  -1   6  16   -3.00   14.70
  -1   6  16    9.60   15.30
   0   6  16   -8.30   15.50
   1   6  16   24.50   11.20
   1   6  16   10.10   16.40
   2   6  16   -9.10    6.30
   2   6  16   11.10   12.70
   2   6  16   -8.30   15.40
  -2  -6 -16    2.70    4.80
  -3  -6 -16    9.90    5.70
  -4  -6 -16   11.40    7.60
  -4  -6 -16   11.60    6.20
  -5  -6 -16    7.40    4.70
  -5  -6 -16   22.00    7.40
  -6  -6 -16    6.60    4.70
  -7  -6 -16    7.20    5.20
   7  -5 -16    9.60    6.20
  -2   5  16   21.60   15.40
  -2   5  16    0.00   15.10
  -1   5  16   18.00   17.70
  -1   5  16   -6.50   14.40
   0   5  16   91.69   24.50
   1   5  16   -4.60    9.30
   1   5  16    4.30    7.50
   1   5  16    7.40   15.40
   2   5  16    1.50   12.30
   3   5  16   -0.20   16.80
  -3  -5 -16   14.60    5.90
  -3  -5 -16    9.50    7.00
  -4  -5 -16   -0.90    4.60
  -4  -5 -16    7.60    5.60
  -5  -5 -16   23.30    7.40
  -5  -5 -16    5.30    5.90
  -6  -5 -16   11.40    5.20
  -7  -5 -16   10.50    5.60
   7  -4 -16   -6.20    5.60
   6  -4 -16   34.00   13.50
  -3   4  16   23.70    7.00
  -2   4  16   36.60   16.80
  -2   4  16   26.30   17.20
  -1   4  16  142.79   32.10
  -1   4  16  118.99   32.20
   0   4  16   62.59   22.00
   1   4  16  120.99   30.20
   2   4  16   65.29   22.10
   3   4  16   30.90   17.80
  -3  -4 -16   39.70    9.20
  -3  -4 -16   44.90   11.30
  -3  -4 -16   26.20   10.00
  -4  -4 -16    9.10    5.90
  -4  -4 -16   16.00    6.80
  -5  -4 -16   40.00   13.80
  -5  -4 -16   88.39   14.40
  -6  -4 -16   48.80   12.10
  -7  -4 -16    2.70    3.60
   7  -3 -16   16.60    9.40
   6  -3 -16   12.30   11.90
   5  -3 -16    6.70    5.80
  -4   3  16   10.10    4.20
   4  -3 -16   -2.80    6.00
  -3   3  16   16.90   15.70
  -3   3  16   19.90    6.40
  -2   3  16   72.49   23.00
  -2   3  16   78.99   22.90
  -1   3  16  -12.10   14.70
  -1   3  16   15.70   13.40
   0   3  16   12.80   16.40
   1   3  16    5.10   16.20
   2   3  16   62.49   21.60
   3   3  16   26.60   14.60
  -3  -3 -16   16.00    6.30
  -4  -3 -16    3.70    5.20
  -4  -3 -16    3.10    4.30
  -5  -3 -16   -6.00    6.10
  -6  -3 -16    4.00    4.40
  -7  -3 -16    2.40    5.00
   7  -2 -16   10.20    9.00
   7  -2 -16    6.20    4.30
   6  -2 -16    7.50    5.90
   6  -2 -16   11.10    8.30
  -5   2  16   16.20    5.10
   5  -2 -16   13.00    5.40
  -4   2  16   13.60    5.40
   4  -2 -16   15.30    6.90
  -3   2  16   19.50    7.30
  -3   2  16   11.60   15.10
   3  -2 -16    3.70   13.60
  -2   2  16   26.00   14.90
  -2   2  16   46.60   17.20
   2  -2 -16   13.30   12.90
  -1   2  16    3.80   15.30
  -1   2  16   -8.50   11.60
   0   2  16   -2.70   15.70
   1   2  16   17.10   17.10
   2   2  16   52.89   20.60
   3   2  16   11.10   16.50
  -4  -2 -16   13.10    5.60
  -4  -2 -16    6.70    6.20
  -5  -2 -16   19.10    7.30
  -6  -2 -16   13.20    5.20
  -7  -2 -16    8.80    5.50
   7  -1 -16    4.10    3.10
   7  -1 -16    0.90    9.20
  -6   1  16    6.60    4.30
   6  -1 -16   11.30   12.50
   6  -1 -16   -0.70    6.00
  -5   1  16   12.10    5.10
   5  -1 -16   15.00    6.90
  -4   1  16   -0.20    4.80
   4  -1 -16    6.30    6.40
  -3   1  16   -0.30   14.70
   3  -1 -16    4.00   10.90
  -2   1  16    2.00   15.50
  -2   1  16   -5.50   15.80
   2  -1 -16    1.80   11.30
  -1   1  16    2.00   15.30
  -1   1  16   -3.90   16.30
   1  -1 -16   -1.50   14.00
   0   1  16    0.90   12.90
   1   1  16   20.00   14.50
   2   1  16   -8.70   12.80
   3   1  16   21.10   17.80
  -5  -1 -16   10.70    6.30
  -6  -1 -16   -2.30    5.50
  -7  -1 -16    1.10    3.20
   7   0 -16    1.40    6.50
   7   0 -16   -0.20    4.70
  -6   0  16    8.00    4.40
   6   0 -16   17.90    8.70
   6   0 -16    9.70    6.70
  -5   0  16    2.20    4.60
   5   0 -16    7.30   11.70
   5   0 -16   -2.40    6.50
  -4   0  16   76.89   15.90
   4   0 -16   65.19   16.30
  -3   0  16    9.50   14.50
   3   0 -16    1.70   10.10
  -2   0  16    6.90   12.50
  -2   0  16   -6.70   14.90
   2   0 -16    2.00   11.60
  -1   0  16  -11.10   15.10
   1   0 -16   24.20   13.30
   0   0 -16  806.82  166.38
   2   0  16    7.10   13.60
   3   0  16  -24.30   16.30
  -4   0 -16   69.29   15.50
  -5   0 -16    1.40    5.60
  -6   0 -16   11.30    5.90
  -7   0 -16   13.50    5.30
  -7  -1  16    0.10    2.90
   7   1 -16   10.60    9.40
   7   1 -16    3.10    3.50
  -6  -1  16    8.40    3.40
   6   1 -16    4.30    6.70
   6   1 -16   -1.40   11.30
  -5  -1  16    2.00    4.00
   5   1 -16   13.00    7.00
   5   1 -16   30.80   11.90
  -4  -1  16    8.50    6.30
   4   1 -16   21.90    7.40
  -3  -1  16   -4.10    5.70
  -3  -1  16  -11.30   13.10
   3   1 -16   -7.20   11.90
  -2  -1  16    5.20   15.20
  -2  -1  16   -9.80   13.50
   2   1 -16    8.20   11.80
   1   1 -16    4.90   13.30
   0   1 -16   13.70   14.70
  -4   1 -16    9.50    5.60
  -5   1 -16   13.90    6.30
  -6   1 -16   17.10    6.30
  -7   1 -16    7.10    4.20
  -7  -2  16    2.10    3.20
   7   2 -16   -3.10    4.90
   7   2 -16    3.10    6.70
  -6  -2  16    7.70    4.90
   6   2 -16    0.60   11.00
   6   2 -16   16.60    7.30
  -5  -2  16    8.10    6.40
   5   2 -16   20.60   11.90
   5   2 -16   22.30    7.90
  -4  -2  16   16.90    5.20
   4   2 -16   16.50    7.30
   4   2 -16   -2.20   10.00
  -3  -2  16   14.50   13.10
  -3  -2  16   32.50    7.70
   3   2 -16   12.20   11.70
   3   2 -16   23.60    8.10
  -2  -2  16   41.90   15.70
   2   2 -16   30.10   16.80
   1   2 -16   -6.70   13.10
   0   2 -16   17.80   18.10
  -3   2 -16   26.90    7.50
  -4   2 -16   14.20    6.00
  -5   2 -16    8.00    5.50
  -6   2 -16    4.00    4.80
  -7   2 -16    6.00    3.60
  -7  -3  16   -7.10    3.30
   7   3 -16   -9.40    5.90
   7   3 -16    4.30    5.00
  -6  -3  16    2.40    3.50
   6   3 -16    1.70    7.10
   6   3 -16   12.10   10.90
  -5  -3  16   13.00    4.80
   5   3 -16    6.90    7.40
   5   3 -16    8.00    8.20
  -4  -3  16    1.70    6.30
   4   3 -16   12.20    6.70
   4   3 -16    9.40    9.80
  -3  -3  16   19.30    7.60
  -3  -3  16   19.90   13.40
   3   3 -16   24.90    7.50
   3   3 -16   13.60   16.10
   2   3 -16  107.19   26.70
   1   3 -16    1.30   14.20
   0   3 -16   -0.80   14.00
  -3   3 -16   14.20    5.80
  -4   3 -16    6.70    5.40
  -5   3 -16    7.70    5.40
  -6   3 -16   11.10    4.90
  -7   3 -16   -1.50    2.70
  -7  -4  16    5.80   11.80
  -7  -4  16    4.80    2.60
   7   4 -16    1.90    5.80
   7   4 -16    3.10    5.00
  -6  -4  16   28.60   11.70
  -6  -4  16   12.90    5.40
   6   4 -16   23.90   11.60
   6   4 -16   24.20    6.60
  -5  -4  16   50.79   12.70
  -5  -4  16   50.39   15.80
   5   4 -16   59.89   13.40
   5   4 -16   47.90   15.60
  -4  -4  16    6.40    6.50
   4   4 -16   -0.60    6.50
   4   4 -16    4.50    9.90
  -3  -4  16   29.70    8.90
  -3  -4  16   53.19   18.50
   3   4 -16   39.00   11.50
   3   4 -16   17.80    8.40
   2   4 -16   27.20   17.20
   1   4 -16  114.29   31.20
   0   4 -16   86.79   24.40
  -3   4 -16   26.30    6.80
  -3   4 -16   16.80    7.20
  -4   4 -16    1.90    5.00
  -5   4 -16   43.10   10.20
  -6   4 -16   24.10    6.40
  -7  -5  16   10.10    7.30
  -7  -5  16    3.40    2.60
   7   5 -16    1.30    5.80
   7   5 -16    5.20    3.50
  -6  -5  16   23.50    8.90
  -6  -5  16   12.70    6.30
   6   5 -16   14.00    8.50
   6   5 -16   15.70    7.60
  -5  -5  16   28.70   11.70
  -5  -5  16   22.40    6.00
   5   5 -16   10.70    8.20
   5   5 -16   -0.60   10.80
  -4  -5  16    3.90   10.40
  -4  -5  16    7.70    6.80
   4   5 -16   -2.40    6.50
   4   5 -16    7.50    9.60
  -3  -5  16   23.50   13.80
  -3  -5  16   17.90    7.70
   3   5 -16   14.90    7.30
   2   5 -16   15.50   14.10
   1   5 -16   -5.30   13.90
  -3   5 -16   16.10    7.10
  -3   5 -16   15.40    6.00
  -4   5 -16   12.10    5.60
  -5   5 -16   12.30    5.10
  -6   5 -16   10.00    4.00
  -7  -6  16    3.20    2.60
  -7  -6  16    5.80    7.10
   7   6 -16    1.50    4.40
  -6  -6  16    1.50    3.90
  -6  -6  16   10.40    7.70
   6   6 -16   12.00    6.70
   6   6 -16   17.00    9.70
  -5  -6  16    5.30   11.10
  -5  -6  16    4.30    4.80
   5   6 -16    2.00    5.10
   5   6 -16   10.70   11.20
  -4  -6  16    7.20    6.90
  -4  -6  16   10.80   10.40
   4   6 -16    9.60    9.50
   4   6 -16   -2.30    6.60
  -3  -6  16    9.70    9.70
  -3  -6  16    9.30    6.90
   3   6 -16    6.80    6.20
   2   6 -16   -4.80    6.70
   2   6 -16   -2.00   13.90
   1   6 -16   22.70   15.80
  -2   6 -16   10.90    6.80
  -2   6 -16   -0.30    4.90
  -3   6 -16    2.50    5.00
  -3   6 -16    7.50    7.00
  -4   6 -16   11.20    5.10
  -5   6 -16    0.60    3.80
  -7  -7  16    2.40    4.60
  -7  -7  16    0.90    2.60
   7   7 -16    5.60    4.10
  -6  -7  16   33.60   10.00
  -6  -7  16   37.40    7.80
   6   7 -16   22.00    9.60
   6   7 -16   30.10    8.00
  -5  -7  16   49.50   10.70
  -5  -7  16   51.19   14.60
   5   7 -16   38.40   14.30
   5   7 -16   38.00   11.60
  -4  -7  16   69.99   15.30
  -4  -7  16   67.69   17.30
   4   7 -16   60.99   14.40
  -3  -7  16   60.39   11.90
  -3  -7  16   48.30   14.60
   3   7 -16   41.80   12.10
  -2  -7  16    2.90    6.70
  -2  -7  16   24.90   10.10
   2   7 -16   -3.40    6.00
   1   7 -16   95.09   23.80
   1   7 -16   51.59   14.20
  -1   7 -16   60.59   14.00
  -1   7 -16   55.09   13.20
  -2   7 -16    3.90    5.10
  -2   7 -16   -4.10    7.10
  -3   7 -16   54.99   14.50
  -3   7 -16   62.79   13.40
  -4   7 -16   60.09   13.30
  -5   7 -16   24.40    6.20
  -7  -8  16   14.00    6.40
  -7  -8  16    2.00    2.70
   7   8 -16    6.70    2.80
  -6  -8  16    2.50    3.50
  -6  -8  16  -14.10    9.40
   6   8 -16   -1.50    5.30
  -5  -8  16   -7.10   10.40
  -5  -8  16   -6.50    6.30
   5   8 -16    3.90    6.90
   5   8 -16    8.60    6.50
  -4  -8  16    3.80   10.80
  -4  -8  16    1.40    6.60
   4   8 -16    6.10    8.10
  -3  -8  16   21.20    8.80
  -3  -8  16   30.10   11.60
   3   8 -16   32.70    8.50
  -2  -8  16   15.70   10.50
   1   8 -16    9.10    6.80
   0   8 -16   -2.70    6.90
   0   8 -16    0.20    3.90
  -1   8 -16   -3.70    3.80
  -1   8 -16   -3.70    7.00
  -2   8 -16    5.90    7.30
  -2   8 -16   -2.00    5.20
  -3   8 -16   29.80    9.20
  -3   8 -16   17.50    6.60
  -4   8 -16    9.00    8.30
  -4   8 -16    9.50    4.40
  -5   8 -16   12.90    7.90
  -6  -9  16   -0.50    8.90
  -6  -9  16    9.80    3.80
   6   9 -16   -4.70   11.10
   6   9 -16    6.90    3.70
  -5  -9  16    4.30    6.20
  -5  -9  16    6.20   10.20
   5   9 -16   -0.70    5.80
  -4  -9  16   18.80   11.70
  -4  -9  16   25.70    7.40
   4   9 -16   30.20    8.30
  -3  -9  16   15.40   10.50
  -3  -9  16   17.50    8.10
   3   9 -16    7.40    7.80
  -2  -9  16   35.50   12.80
   1   9 -16    0.60    6.50
   0   9 -16   28.10   11.20
   0   9 -16   50.39   10.80
  -1   9 -16    7.30    7.60
  -1   9 -16   -4.20    5.60
  -2   9 -16   37.00    9.40
  -2   9 -16   13.20    6.90
  -3   9 -16   -1.80    7.20
  -3   9 -16    4.80    4.70
  -3   9 -16    7.30    7.70
  -4   9 -16    9.10    7.20
  -5   9 -16    7.10    6.50
  -6 -10  16    2.40    4.50
  -6 -10  16    1.10    8.10
  -5 -10  16   -1.70    4.10
  -5 -10  16    2.10    5.90
  -5 -10  16    3.20    7.20
   5  10 -16   11.20    5.40
  -4 -10  16   -4.70   10.20
  -4 -10  16    9.30    6.50
  -3 -10  16    6.80   10.70
  -2 -10  16   21.80   10.90
   2  10 -16   -1.50    6.70
   1  10 -16    1.10    7.20
   0  10 -16   -2.20    7.70
   0  10 -16   22.70    7.10
  -1  10 -16    8.30    6.60
  -1  10 -16   -4.10    7.80
  -1  10 -16   14.80    7.40
  -2  10 -16    2.20    8.30
  -2  10 -16   14.40    5.90
  -2  10 -16   16.50    8.00
  -3  10 -16    3.30    5.30
  -3  10 -16    1.40    7.60
  -3  10 -16    1.70    5.20
  -4  10 -16    5.50    5.10
  -5  10 -16    1.50    4.60
  -6 -11  16    6.30    4.10
  -6 -11  16    3.90    5.30
  -5 -11  16    7.00    3.60
  -5 -11  16   11.80    4.20
  -5 -11  16    7.10    9.40
  -4 -11  16   86.49   20.80
  -3 -11  16   45.10   12.40
  -2 -11  16  109.39   27.90
   2  11 -16  125.59   25.90
   1  11 -16   13.70    8.30
   0  11 -16   -0.80    8.00
   0  11 -16   -3.00    6.30
  -1  11 -16   29.50   10.00
  -1  11 -16   18.90    8.90
  -2  11 -16  146.29   31.70
  -2  11 -16  145.99   31.60
  -3  11 -16   51.59   13.70
  -3  11 -16   57.49   14.20
  -4  11 -16   99.19   22.40
  -5  11 -16    7.70    6.10
  -6 -12  16    0.50    6.60
  -6 -12  16    3.60    2.60
  -5 -12  16    4.10    4.00
  -5 -12  16   17.10    6.30
  -5 -12  16   -4.10    4.50
  -4 -12  16   -1.20    7.20
  -3 -12  16    9.60   10.70
  -2 -12  16   -5.60   11.00
   2  12 -16   13.80    7.40
   1  12 -16    0.10    5.50
   0  12 -16   13.00    8.40
   0  12 -16   -4.90    6.70
  -1  12 -16    9.30    8.50
  -1  12 -16    0.90    7.20
  -2  12 -16   10.80    8.50
  -2  12 -16    7.40    8.00
  -3  12 -16   -8.00    7.50
  -3  12 -16   -1.90    5.70
  -4  12 -16    1.10    7.10
  -5  12 -16   11.40    5.90
  -5 -13  16   13.30    8.10
  -5 -13  16    2.50    2.70
  -4 -13  16   -7.90    9.40
  -3 -13  16   -4.40   10.00
  -2 -13  16   91.59   23.50
   2  13 -16  105.09   22.10
   1  13 -16   71.39   17.10
   0  13 -16   10.70    7.20
   0  13 -16   -0.40    6.00
  -1  13 -16   38.90   12.60
  -1  13 -16   44.50   10.70
  -2  13 -16  132.29   28.20
  -3  13 -16    4.00    6.10
  -3  13 -16    4.50    7.70
  -4  13 -16   -2.90    6.40
  -5  13 -16    6.20    5.20
  -5 -14  16   -0.60    2.20
  -5 -14  16   -6.10    4.80
  -4 -14  16    7.10    6.20
  -3 -14  16    4.10    9.40
  -2 -14  16  -11.10   10.20
  -1 -14  16  103.49   24.00
   1  14 -16  109.39   23.80
   0  14 -16   34.60   10.70
   0  14 -16   46.90   12.50
  -1  14 -16  119.99   26.40
  -1  14 -16  116.29   25.20
  -2  14 -16   -9.40    5.40
  -2  14 -16    7.50    8.60
  -3  14 -16  -12.10    6.60
  -3  14 -16    1.00    5.60
  -4  14 -16   10.20    4.80
  -4 -15  16   10.10    6.00
  -3 -15  16   11.10    9.00
  -2 -15  16    2.10    6.90
  -1 -15  16   24.40   12.00
   0  15 -16    5.60    8.60
   0  15 -16    2.90    6.30
  -1  15 -16   14.70    6.10
  -1  15 -16   22.60    9.40
  -2  15 -16    2.60    7.90
  -2  15 -16    6.20    5.00
  -3  15 -16    5.10    4.70
  -4  15 -16   10.10    5.80
  -4 -16  16   -1.30    4.40
  -4 -16  16   -0.10    3.20
  -3 -16  16    7.80    5.90
  -2 -16  16   10.30    9.50
  -1 -16  16    0.50    7.10
   0  16 -16   -0.40    4.30
  -1  16 -16    9.40    5.30
  -2  16 -16    0.00    4.40
  -3  16 -16    4.80    5.80
  -4  16 -16    3.70    3.20
  -3 -17  16   14.00    5.70
  -2 -17  16    2.90    7.60
  -1 -17  16    3.80    6.20
   0 -17  16    0.80    6.30
   0  17 -16    1.00    5.30
  -1  17 -16    5.90    6.20
  -2  17 -16    8.60    4.50
  -3  17 -16   14.70    4.70
  -2 -18  16    7.40    4.70
  -1 -18  16   13.10    5.80
   0 -18  16   -1.30    7.80
   0  18 -16    7.10    3.40
   1 -18  16   17.10    6.70
  -1  18 -16   12.00    4.60
  -2  18 -16   11.20    4.10
  -1  18  17    5.70    3.20
   0  18  17    3.10    3.30
   1  18  17    5.20    3.00
  -2  17  17    9.20    4.50
  -1  17  17    6.80    3.80
   0  17  17   -3.20    3.70
   1  17  17   10.10    4.30
   2  17  17    0.80    4.10
  -2  16  17   -4.40    3.20
  -1  16  17   18.60    7.10
   0  16  17    9.80    4.80
   1  16  17   17.60    7.50
   2  16  17   -8.60    3.30
  -2 -16 -17    0.60    2.80
  -3 -16 -17   27.80    6.00
  -3 -16 -17   14.00    6.00
  -2  15  17    1.50    5.40
  -1  15  17    5.60    6.60
   0  15  17    5.50    7.00
   1  15  17   12.30    7.20
   2  15  17   -5.70    6.10
  -2 -15 -17   -1.80    3.20
  -3 -15 -17   -2.30    4.60
  -4 -15 -17   -4.40    2.80
  -2  14  17    2.50    6.00
  -1  14  17   -1.00    6.90
   0  14  17    5.70    5.40
   1  14  17   19.80    8.50
   2  14  17    7.00    5.30
  -2 -14 -17   12.70    5.80
   3  14  17   -1.90    6.10
  -3 -14 -17    0.20    3.90
  -4 -14 -17    2.70    4.80
  -2  13  17   76.69   17.20
  -1  13  17   26.70    7.80
   0  13  17    4.80    7.80
   1  13  17   34.30   10.10
  -1 -13 -17   30.20    8.40
   2  13  17   70.19   20.30
  -2 -13 -17  104.89   19.80
   3  13  17  -16.80   11.10
   3  13  17    3.00    4.60
  -3 -13 -17    1.10    4.00
   4  13  17    9.20    9.90
  -4 -13 -17   12.80    6.00
  -5 -13 -17   10.20    4.90
  -2  12  17   15.80    7.50
  -1  12  17    3.10    7.50
   0  12  17   13.00    8.30
   1  12  17    9.30    5.60
  -1 -12 -17   -0.30    5.20
   2  12  17   13.30    9.70
   2  12  17    3.20    6.30
  -2 -12 -17   21.00    6.60
   3  12  17   18.80    9.50
   3  12  17   21.20   13.90
  -3 -12 -17   43.50    9.10
   4  12  17   -3.00   10.20
  -4 -12 -17   -1.70    5.90
  -5 -12 -17    3.50    3.40
  -2  11  17  106.09   23.50
  -1  11  17    3.40    7.20
   0  11  17   52.59   13.60
   1  11  17   -2.70    5.40
  -1 -11 -17    5.70    5.20
   2  11  17   77.39   17.50
   2  11  17   33.10   19.90
  -2 -11 -17   86.89   16.20
   3  11  17  160.18   29.70
   3  11  17  136.89   31.40
  -3 -11 -17  124.59   28.60
   4  11  17    7.90   14.70
  -4 -11 -17   16.50    5.60
  -5 -11 -17    0.30    3.70
  -6 -11 -17    5.20    4.40
  -2  10  17   18.70    7.30
  -1  10  17    6.40    7.10
   0  10  17   -0.10    7.40
   0  10  17    4.60    4.10
   1  10  17    6.90    7.90
  -1 -10 -17   12.90    5.70
   2  10  17   31.00    8.70
   2  10  17   11.10   13.10
  -2 -10 -17    2.90    6.40
   3  10  17   -3.60   12.40
   3  10  17   -9.80    7.50
  -3 -10 -17    0.10    6.40
  -4 -10 -17   -3.90    4.30
  -5 -10 -17    4.20    4.10
  -6 -10 -17    1.60    4.30
  -1   9  17  109.09   24.10
   0   9  17   21.10    7.20
   0  -9 -17   -3.30    4.60
   1   9  17  106.49   21.10
  -1  -9 -17   83.49   19.60
   2   9  17   15.60   13.40
   2   9  17   17.80    9.30
  -2  -9 -17   24.20    6.40
   3   9  17    3.60   12.10
   3   9  17   -7.50    7.50
  -3  -9 -17    9.10    6.40
  -4  -9 -17    5.70    4.70
  -5  -9 -17   -1.60    4.00
  -6  -9 -17    5.50    4.10
  -6  -9 -17    9.40    5.00
  -1   8  17    7.30    6.40
  -1   8  17    6.10    4.90
   0   8  17  -15.40    6.60
   0  -8 -17    7.00    4.70
   1   8  17   -1.10    7.00
  -1  -8 -17   -1.50    4.90
   2   8  17   11.80    7.70
   2   8  17   16.20   12.40
  -2  -8 -17    8.90    6.00
   3   8  17    9.60    7.00
  -3  -8 -17   35.80    7.80
  -4  -8 -17   28.90    8.80
  -5  -8 -17   15.50    6.70
  -6  -8 -17   -3.20    5.50
  -1   7  17    6.30    6.80
  -1   7  17   22.30    5.90
  -1   7  17    7.10   15.90
   0   7  17   17.00    7.60
   0  -7 -17   18.90    6.50
   1   7  17   13.90    7.10
  -1  -7 -17    3.20    4.90
   2   7  17  177.18   36.40
   2   7  17  159.88   38.40
  -2  -7 -17  172.38   35.70
  -3  -7 -17    7.50    6.00
  -4  -7 -17   77.69   17.70
  -5  -7 -17   50.79   13.50
  -5  -7 -17   90.49   15.00
  -6  -7 -17    8.50    4.70
  -7  -7 -17    5.60    3.20
  -2   6  17    2.30    4.80
  -1   6  17   -9.30   15.00
  -1   6  17   12.20   15.90
  -1   6  17    1.40    6.60
   0   6  17    7.90   16.30
   1   6  17    9.70   17.00
   1   6  17    4.50    5.00
  -1  -6 -17   14.20    5.70
   2   6  17   19.00    7.80
  -2  -6 -17   16.80    6.40
  -3  -6 -17   11.70    6.50
  -3  -6 -17   16.50    7.70
  -4  -6 -17    6.60    4.40
  -4  -6 -17   -0.80    8.40
  -5  -6 -17   -0.40    4.10
  -5  -6 -17    9.90    5.00
  -6  -6 -17    7.20    4.50
  -7  -6 -17   -8.30    4.40
   6  -5 -17   -1.20    9.90
  -2   5  17   39.00    9.50
  -2   5  17   27.50   18.80
  -2   5  17   37.00   18.30
  -1   5  17    4.10   14.40
  -1   5  17   17.00   16.40
   0   5  17   14.80   16.10
   1   5  17  -18.80   15.60
   2   5  17   13.40   17.20
   2   5  17   37.60    8.90
  -2  -5 -17   23.70    7.60
  -3  -5 -17    1.50    6.80
  -3  -5 -17    3.00    4.00
  -4  -5 -17  100.59   25.70
  -4  -5 -17  133.69   25.50
  -5  -5 -17   12.60    6.10
  -5  -5 -17   10.70    7.10
  -6  -5 -17    3.70    4.40
  -7  -5 -17   14.50    5.60
   7  -4 -17   -0.80    5.60
   6  -4 -17   19.80    8.80
  -3   4  17   25.70    6.90
  -2   4  17   25.80   16.70
  -2   4  17   11.60   14.10
  -1   4  17    8.30   16.20
  -1   4  17   27.30   15.50
   0   4  17   13.90   16.60
   1   4  17   29.70   18.40
   2   4  17  -23.50   12.00
  -2  -4 -17    8.80    5.60
  -3  -4 -17   18.40    7.80
  -3  -4 -17   28.50    7.50
  -3  -4 -17   14.30    6.70
  -4  -4 -17   11.70    5.80
  -4  -4 -17    5.50    6.70
  -5  -4 -17   11.60    6.10
  -5  -4 -17    5.00    6.80
  -6  -4 -17    1.60    5.90
  -7  -4 -17    1.00    3.30
   7  -3 -17    0.30    5.70
   6  -3 -17    4.30    3.90
   6  -3 -17    8.60    7.90
   5  -3 -17   16.60    6.60
  -4   3  17   11.10    5.00
   4  -3 -17   22.40    6.90
  -3   3  17    1.20    4.30
   3  -3 -17    7.90    6.10
  -2   3  17   85.49   21.00
  -2   3  17   46.70   19.40
  -1   3  17   12.40   13.70
  -1   3  17   -2.60   15.40
   0   3  17   10.50   14.20
   1   3  17   20.60   17.70
   2   3  17   42.80   17.80
  -3  -3 -17    6.00    4.00
  -3  -3 -17    6.30    6.20
  -3  -3 -17   -6.50    5.00
  -4  -3 -17   17.90    6.70
  -4  -3 -17   19.90    7.40
  -5  -3 -17   32.10    9.30
  -6  -3 -17    8.80    4.60
  -7  -3 -17    3.90    4.70
   7  -2 -17    3.40    3.90
   7  -2 -17    8.60    6.20
   6  -2 -17   23.40   11.90
   6  -2 -17   17.40    6.80
  -5   2  17   49.20   11.50
   5  -2 -17   52.29   11.50
  -4   2  17    5.60    4.90
   4  -2 -17   18.20    6.80
  -3   2  17   61.59   14.80
  -3   2  17   95.49   24.90
   3  -2 -17   63.89   15.20
   3  -2 -17   85.69   20.00
  -2   2  17   30.80   16.60
  -2   2  17   -5.60   13.10
  -1   2  17   37.70   18.40
   0   2  17   86.89   19.60
   0   2  17   70.19   23.00
   1   2  17   42.00   17.40
   2   2  17    4.30   13.50
   3   2  17   54.49   23.20
  -3  -2 -17   70.19   15.40
  -3  -2 -17   67.19   15.70
  -3  -2 -17   70.29   15.40
  -4  -2 -17    5.50    6.00
  -4  -2 -17    8.90    5.50
  -5  -2 -17   57.09   12.80
  -6  -2 -17    6.30    4.40
  -7  -2 -17   -5.40    4.50
   7  -1 -17   -3.70    2.70
   7  -1 -17   -3.30    6.00
  -6   1  17    0.30    3.30
   6  -1 -17    9.80   11.10
   6  -1 -17    3.90    5.70
  -5   1  17    5.40    4.50
   5  -1 -17   10.70    6.40
  -4   1  17    4.20    5.00
   4  -1 -17    7.50    6.40
  -3   1  17    7.90    5.10
  -3   1  17  -12.80   14.40
   3  -1 -17    3.90   13.50
   3  -1 -17   -2.90    6.00
  -2   1  17   -4.30   16.30
  -2   1  17   10.40   12.80
   2  -1 -17   10.20   14.40
  -1   1  17  -10.00   15.70
   1  -1 -17   32.10   16.10
   0   1  17   -6.90   13.00
   1   1  17   -3.60   13.30
   2   1  17  -12.70   13.50
   3   1  17    9.10   17.70
  -3  -1 -17    4.80    3.90
  -3  -1 -17    0.30    5.30
  -3  -1 -17   13.50    5.90
  -4  -1 -17   14.20    6.40
  -5  -1 -17   10.60    6.20
  -6  -1 -17   -2.50    3.90
  -7  -1 -17    1.40    3.10
   7   0 -17   11.50    8.90
   7   0 -17    4.20    3.20
  -6   0  17    4.70    3.90
   6   0 -17   24.60   11.10
   6   0 -17    4.40    4.60
  -5   0  17   47.60   10.70
   5   0 -17   48.80   13.40
   5   0 -17   40.80   11.70
  -4   0  17    2.90    5.60
   4   0 -17   15.30    6.80
  -3   0  17   81.49   18.20
  -3   0  17  117.59   24.80
   3   0 -17   91.99   22.30
   3   0 -17   73.79   18.30
  -2   0  17    5.70   12.40
   2   0 -17    8.70   12.30
  -1   0  17  411.06   87.99
   1   0 -17  419.16   86.99
   0   0  17    4.50   13.10
   0   0 -17   -3.00   13.10
   1   0  17  393.96   83.19
   2   0  17    6.80   14.30
   3   0  17   85.09   24.70
  -3   0 -17   64.89   15.60
  -3   0 -17   69.09   15.50
  -3   0 -17   71.09   15.80
  -4   0 -17    0.50    5.50
  -5   0 -17   68.79   15.50
  -6   0 -17    1.60    5.30
  -7   0 -17   17.40    5.50
   7   1 -17    2.90    6.80
   7   1 -17    2.20    3.20
  -6  -1  17    5.30    3.00
   6   1 -17  -14.10    7.20
   6   1 -17   -6.10    6.20
  -5  -1  17   -5.50    5.00
   5   1 -17   -0.50    6.60
   5   1 -17    7.60    8.10
  -4  -1  17   -1.20    5.60
   4   1 -17    3.60    6.60
  -3  -1  17   -2.90   13.60
  -3  -1  17    9.50    5.60
   3   1 -17    0.90    6.40
   2   1 -17    5.20   12.10
  -1  -1  17   13.00   15.60
   1   1 -17    6.60   16.70
   0   1 -17   24.30   15.50
   3  -1  17  -17.10   18.00
  -3   1 -17    1.80    5.00
  -3   1 -17    7.70    3.80
  -4   1 -17   -4.30    5.30
  -5   1 -17    3.90    5.60
  -6   1 -17    7.30    5.10
  -7   1 -17   10.90    4.50
  -7  -2  17   -0.60    2.70
   7   2 -17   -3.50    4.60
   7   2 -17    2.40    8.80
  -6  -2  17   10.90    5.10
   6   2 -17    5.40    7.90
   6   2 -17   24.10    7.20
  -5  -2  17   43.20    9.90
   5   2 -17   28.70   10.60
   5   2 -17   44.20   14.10
  -4  -2  17    9.30    4.80
   4   2 -17   20.30    7.20
   4   2 -17   -3.00    9.90
  -3  -2  17   65.59   23.30
  -3  -2  17   79.29   17.90
   3   2 -17   86.69   18.10
   2   2 -17   -3.20   12.70
   1   2 -17   68.59   24.30
   0   2 -17   78.09   25.80
  -3   2 -17   61.19   15.80
  -3   2 -17   78.79   15.50
  -4   2 -17    1.60    5.30
  -5   2 -17   58.29   13.30
  -6   2 -17   18.50    6.10
  -7   2 -17   -3.50    2.90
  -7  -3  17    3.70    2.40
   7   3 -17    5.60    4.60
   7   3 -17    3.50    8.20
  -6  -3  17    4.40    3.70
   6   3 -17   10.90    6.90
   6   3 -17    7.00    7.40
  -5  -3  17   15.20    5.40
   5   3 -17   43.40   11.70
   5   3 -17   -0.10    7.80
  -4  -3  17    9.30    6.90
   4   3 -17   11.10   10.40
   4   3 -17   20.00    7.40
  -3  -3  17   -5.80    6.10
   3   3 -17    3.00    6.10
   3   3 -17    4.40    8.40
   2   3 -17   22.60   17.00
   1   3 -17  -16.70   17.50
   0   3 -17    5.80   15.10
  -3   3 -17   -0.90    5.20
  -3   3 -17    2.60    3.50
  -4   3 -17   11.60    4.60
  -5   3 -17   14.20    5.90
  -6   3 -17    1.90    4.40
  -7   3 -17   -1.70    2.40
  -7  -4  17   -0.40    3.10
   7   4 -17    3.70    4.60
   7   4 -17   -2.10    7.70
  -6  -4  17    5.30    3.70
   6   4 -17   11.80    5.00
   6   4 -17   -2.60    7.00
  -5  -4  17    4.20    6.20
   5   4 -17   17.60    7.40
   5   4 -17   -3.60    7.30
  -4  -4  17    6.30    6.60
   4   4 -17    4.70    9.80
   4   4 -17    5.90    6.80
   3   4 -17   22.70    7.90
   2   4 -17    8.10    7.30
   2   4 -17   -2.30   13.70
   1   4 -17   32.50   17.30
  -2   4 -17    5.00    5.40
  -3   4 -17   21.00    7.10
  -3   4 -17   17.70    6.60
  -4   4 -17   -6.90    5.20
  -5   4 -17    1.70    3.40
  -6   4 -17   10.80    4.50
  -7  -5  17    6.60    3.40
   7   5 -17    3.20    3.30
  -6  -5  17    8.00    5.20
  -6  -5  17    2.80    7.40
   6   5 -17   13.70    6.70
   6   5 -17   -1.70    9.40
  -5  -5  17    2.40    4.50
  -5  -5  17    0.70   10.60
   5   5 -17    7.60    5.20
   5   5 -17    1.10   10.00
  -4  -5  17  132.79   25.90
  -4  -5  17   90.09   22.40
   4   5 -17   94.59   23.60
   4   5 -17  103.69   22.50
  -3  -5  17   -2.10    6.70
   3   5 -17    0.00    6.30
  -2  -5  17   18.10    8.10
   2   5 -17   31.10    8.20
   1   5 -17    2.60   14.50
  -2   5 -17   25.70    7.10
  -2   5 -17   22.60    7.90
  -3   5 -17   -1.50    6.40
  -3   5 -17    0.90    5.30
  -4   5 -17   92.69   19.90
  -5   5 -17    7.00    3.50
  -6   5 -17    5.80    3.40
  -7  -6  17    0.70    2.30
  -7  -6  17   -5.30    4.30
   7   6 -17    1.40    4.10
  -6  -6  17   -3.30    7.30
  -6  -6  17    0.90    3.50
   6   6 -17    6.10    6.00
   6   6 -17    4.10    6.50
  -5  -6  17   19.10    5.20
  -5  -6  17    8.00    8.20
   5   6 -17    5.70    5.40
   5   6 -17    5.80   10.60
  -4  -6  17    8.70    6.80
  -4  -6  17    1.90   10.20
   4   6 -17    9.80    6.80
  -3  -6  17    5.20    9.60
  -3  -6  17    0.50    6.70
   3   6 -17    1.90    6.10
  -2  -6  17   18.80    6.70
   2   6 -17    4.70    6.50
   1   6 -17    3.60    7.10
   1   6 -17   17.50   15.60
  -1   6 -17   -1.30    6.10
  -1   6 -17    9.70    5.30
  -2   6 -17    6.20    7.10
  -2   6 -17   12.10    5.60
  -3   6 -17   16.80    7.90
  -3   6 -17   16.80    5.20
  -4   6 -17    4.20    4.70
  -5   6 -17   21.40    6.10
  -7  -7  17    2.60    2.40
   7   7 -17   -1.90    2.50
  -6  -7  17   12.50    4.90
  -6  -7  17   15.50    7.80
   6   7 -17   25.90    6.60
  -5  -7  17   74.69   16.40
  -5  -7  17   79.49   17.70
   5   7 -17   71.89   18.60
   5   7 -17   70.49   16.90
  -4  -7  17   74.99   17.10
  -4  -7  17   84.69   19.10
   4   7 -17   70.39   16.40
  -3  -7  17    8.10    5.10
  -3  -7  17   11.90   10.10
   3   7 -17    4.20    6.00
  -2  -7  17  169.78   36.00
  -2  -7  17  157.18   34.70
   2   7 -17  168.58   34.70
   1   7 -17   -3.70    7.10
   1   7 -17   11.70    6.60
   0   7 -17   16.60    7.40
   0   7 -17    6.50    6.20
  -1   7 -17    8.10    7.30
  -1   7 -17   12.90    6.00
  -2   7 -17  206.58   41.70
  -2   7 -17  193.98   42.10
  -3   7 -17   10.00    7.40
  -3   7 -17    3.30    5.20
  -4   7 -17   69.59   15.40
  -5   7 -17   61.19   11.20
  -5   7 -17   22.00   12.80
  -6  -8  17   -5.90    9.10
  -6  -8  17   -4.10    3.20
   6   8 -17    5.70    5.00
  -5  -8  17   16.60   10.50
  -5  -8  17    7.50    4.80
   5   8 -17    3.90    6.50
  -4  -8  17    7.40    7.70
  -4  -8  17   21.60   11.30
   4   8 -17   28.10    7.60
  -3  -8  17   26.60    8.40
  -3  -8  17    8.40    7.70
   3   8 -17   19.20    7.20
  -2  -8  17    6.40   10.30
   1   8 -17   10.10    7.10
   0   8 -17   11.50    6.20
   0   8 -17    0.90    7.20
  -1   8 -17    8.00    6.60
  -1   8 -17   23.80    8.10
  -2   8 -17    2.70    5.70
  -2   8 -17    4.10    7.60
  -3   8 -17   25.60    7.40
  -4   8 -17   15.40    7.20
  -4   8 -17    8.30    5.70
  -5   8 -17    3.60    6.00
  -6  -9  17   15.90    4.00
  -6  -9  17    3.50    8.50
   6   9 -17    2.40    4.60
  -5  -9  17   -5.50    7.10
  -5  -9  17    7.50    6.10
   5   9 -17    1.50    5.50
  -4  -9  17    9.90   10.50
  -4  -9  17    6.50    5.00
   4   9 -17   12.20    6.40
  -3  -9  17    3.20    6.50
  -3  -9  17    3.20   10.40
  -2  -9  17   49.60   15.00
   1   9 -17  100.29   22.40
   0   9 -17    6.40    7.60
   0   9 -17   -4.90    4.70
  -1   9 -17  105.19   23.30
  -1   9 -17  103.09   22.60
  -2   9 -17   26.30    8.80
  -2   9 -17   44.60   10.90
  -3   9 -17   18.60    7.60
  -3   9 -17    1.80    5.00
  -3   9 -17  -10.70    7.10
  -4   9 -17   -1.70    6.70
  -4   9 -17    3.30    4.50
  -5   9 -17    5.90    6.00
  -6 -10  17   12.00    7.70
  -6 -10  17    1.90    3.00
  -5 -10  17  -13.20    6.80
  -5 -10  17   -1.70    5.60
  -4 -10  17  -10.30    6.00
  -4 -10  17  -13.00    9.70
  -3 -10  17  -11.20    9.90
  -2 -10  17   15.40   11.50
   2  10 -17   22.10    8.10
   1  10 -17    3.40    7.30
   0  10 -17   12.10    8.00
   0  10 -17    2.50    6.80
  -1  10 -17   17.20    7.80
  -1  10 -17   -2.90    7.10
  -1  10 -17   29.50    8.70
  -2  10 -17   15.90    6.40
  -2  10 -17   19.30    8.80
  -2  10 -17   12.60    8.20
  -3  10 -17    4.30    4.60
  -3  10 -17    6.20    5.40
  -3  10 -17    3.10    7.60
  -4  10 -17   -5.50    4.60
  -5  10 -17    0.90    4.30
  -6 -11  17   -1.50    4.90
  -6 -11  17    4.00    2.60
  -5 -11  17    8.50    3.90
  -5 -11  17    3.50    6.60
  -4 -11  17    7.70    4.60
  -4 -11  17   -2.40    9.80
  -3 -11  17  140.19   30.40
  -2 -11  17   94.29   22.20
   2  11 -17   90.09   20.60
   1  11 -17    6.30    7.80
   0  11 -17   37.00   10.70
   0  11 -17   44.90   12.10
  -1  11 -17    6.00    8.30
  -1  11 -17   -2.40    7.30
  -2  11 -17  104.99   23.10
  -2  11 -17  103.39   23.60
  -3  11 -17  197.38   38.90
  -3  11 -17  175.88   38.30
  -4  11 -17   15.00    7.60
  -5  11 -17   17.00    6.60
  -5 -12  17    3.10    5.80
  -5 -12  17    4.90    4.50
  -4 -12  17    9.80    6.90
  -3 -12  17   43.40   13.80
  -2 -12  17   17.90   11.30
   2  12 -17    7.40    7.40
   1  12 -17    2.50    5.50
   0  12 -17    7.40    6.40
   0  12 -17   17.30    7.20
  -1  12 -17   10.20    5.60
  -1  12 -17    1.10    8.50
  -2  12 -17   17.70    9.40
  -2  12 -17   26.80    9.10
  -3  12 -17   28.40   10.80
  -3  12 -17   44.00   10.00
  -4  12 -17   -4.30    6.70
  -5  12 -17    5.10    5.00
  -5 -13  17    4.70    3.70
  -5 -13  17   15.70    7.80
  -4 -13  17   14.60    9.40
  -3 -13  17    3.20    7.00
  -2 -13  17   83.89   20.60
   2  13 -17   84.39   19.20
  -1 -13  17   32.90   13.40
   1  13 -17   26.80   10.10
   0  13 -17   -8.60    5.60
   0  13 -17    4.70    7.00
  -1  13 -17   44.20   12.80
  -1  13 -17   44.10   10.90
  -2  13 -17  109.99   23.30
  -2  13 -17  104.89   24.20
  -3  13 -17    1.10    7.20
  -3  13 -17    9.50    6.00
  -4  13 -17   22.50    7.70
  -5  13 -17   12.50    5.40
  -4 -14  17    3.00    8.00
  -3 -14  17    5.80    6.60
  -2 -14  17   -2.00    9.90
  -1 -14  17    5.40    7.70
   1  14 -17   -1.50    7.80
   0  14 -17   -0.60    8.60
   0  14 -17    4.10    6.40
  -1  14 -17    3.70    5.50
  -1  14 -17    7.60    8.60
  -2  14 -17    3.00    5.50
  -2  14 -17   14.50    8.50
  -3  14 -17   -9.80    6.20
  -3  14 -17    1.20    5.20
  -4  14 -17   -6.70    5.10
  -4 -15  17    2.10    2.70
  -4 -15  17    5.00    5.10
  -3 -15  17   -9.00    8.10
  -2 -15  17   -9.30    9.40
  -1 -15  17   -3.10   10.20
   0  15 -17   10.90    4.60
   0  15 -17   -4.20    8.20
  -1  15 -17    9.70    8.40
  -1  15 -17    7.20    5.10
  -2  15 -17   -2.60    7.50
  -2  15 -17   -0.70    4.50
  -3  15 -17    4.60    5.90
  -4  15 -17    5.10    5.00
  -3 -16  17   15.30    6.40
  -2 -16  17    5.10    8.40
  -1 -16  17   -2.40    6.70
   0 -16  17   10.20    7.50
   0  16 -17    5.00    4.50
  -1  16 -17    9.10    5.10
  -2  16 -17    2.50    4.30
  -3  16 -17   10.70    5.80
  -2 -17  17   -2.80    6.90
  -1 -17  17    7.10    6.10
   0 -17  17   -0.90    6.20
   0  17 -17    0.10    5.00
  -1  17 -17   20.70    7.10
  -2  17 -17    4.00    5.20
  -1 -18  17    4.00    4.70
   0 -18  17    1.70    7.20
   0  18 -17    3.90    7.30
   1 -18  17    0.30    5.30
  -1  18 -17    1.20    4.40
  -2  17  18   -0.10    2.60
  -1  17  18    3.30    3.40
   0  17  18   -2.60    3.60
   1  17  18    3.90    3.30
  -2  16  18    3.60    4.30
  -1  16  18    8.80    6.00
   0  16  18   -3.30    4.20
   1  16  18    3.00    5.60
   2  16  18    1.80    4.80
  -2 -16 -18    3.00    3.90
  -3 -16 -18    0.60    2.70
  -3 -16 -18    5.20    4.50
  -2  15  18   -6.70    3.50
  -1  15  18   10.40    6.50
   0  15  18   22.20    8.00
   1  15  18    4.00    6.60
   2  15  18    1.70    5.50
  -2 -15 -18    3.00    4.50
  -3 -15 -18    2.20    3.20
  -3 -15 -18   -1.00    5.50
  -4 -15 -18   -1.70    3.70
  -2  14  18   -9.20    3.70
  -1  14  18    1.20    6.70
   0  14  18    7.60    5.40
   1  14  18    1.90    7.40
  -1 -14 -18    9.50    3.90
   2  14  18    7.40    6.40
  -2 -14 -18    3.20    5.30
  -3 -14 -18   11.00    5.70
  -4 -14 -18   -1.50    3.10
  -2  13  18    3.10    5.90
  -1  13  18   39.10    9.80
   0  13  18   18.00    8.60
   1  13  18   52.79   13.30
  -1 -13 -18   62.59   13.20
   2  13  18   -1.90    4.90
  -2 -13 -18    7.10    5.70
  -3 -13 -18   -2.10    4.20
  -4 -13 -18   26.70    7.80
  -5 -13 -18    0.40    2.90
  -2  12  18   -2.20    4.40
  -1  12  18  -10.00    7.10
   0  12  18    2.60    7.50
   1  12  18    9.40    5.70
  -1 -12 -18    2.90    5.40
   2  12  18   14.70    7.40
  -2 -12 -18   -4.50    5.90
   3  12  18    0.90   12.40
  -3 -12 -18   26.40    7.60
  -4 -12 -18    7.40    4.30
  -5 -12 -18    1.90    3.20
  -2  11  18   19.70    7.50
  -1  11  18   70.99   16.60
   0  11  18    1.00    7.50
   1  11  18   45.20   13.10
  -1 -11 -18   70.79   13.50
   2  11  18   29.90   10.40
  -2 -11 -18   33.70    9.30
   3  11  18   11.60   13.50
  -3 -11 -18   41.20    8.70
  -4 -11 -18   40.30   10.50
  -5 -11 -18    6.40    5.20
  -2  10  18   -3.40    6.10
  -1  10  18   21.80    8.20
   0  10  18    8.70    7.60
   0  10  18   -8.50    3.80
   0 -10 -18   -2.10    5.10
   1  10  18    9.80    7.70
  -1 -10 -18    5.20    4.00
   2  10  18   -9.90   12.70
   2  10  18    5.30    5.50
  -2 -10 -18    3.10    4.40
   3  10  18    9.60    9.00
  -3 -10 -18    8.40    7.00
  -4 -10 -18   -1.10    4.40
  -5 -10 -18   -3.30    3.70
  -6 -10 -18    1.50    4.50
  -1   9  18   95.39   21.00
   0   9  18  331.67   65.69
   0   9  18  316.87   65.89
   0  -9 -18  310.17   65.79
   1   9  18  106.89   23.60
  -1  -9 -18  101.39   22.20
   2   9  18  213.08   39.20
   2   9  18  153.28   40.50
  -2  -9 -18  184.68   38.60
  -3  -9 -18   -5.30    4.50
  -4  -9 -18   71.89   16.40
  -5  -9 -18   -7.20    3.80
  -6  -9 -18    3.00    4.80
   6  -8 -18    8.80    6.40
  -1   8  18   17.70    6.90
  -1   8  18    5.30    4.50
   0   8  18   -6.40    6.70
   0  -8 -18    4.30    5.00
   1   8  18   14.30    8.40
  -1  -8 -18   20.40    6.60
   2   8  18   10.30    7.50
   2   8  18   -5.40   11.20
  -2  -8 -18    2.50    5.80
  -3  -8 -18    6.00    6.60
  -3  -8 -18    7.70    7.70
  -4  -8 -18   22.10    8.00
  -5  -8 -18    6.00    5.80
  -6  -8 -18    4.20    5.30
   6  -7 -18   -1.60    6.40
  -1   7  18   63.09   14.30
  -1   7  18   57.49   13.50
   1  -7 -18   63.09   13.90
   0   7  18   -3.40    6.90
   0  -7 -18    2.50    4.80
   1   7  18   72.99   16.00
  -1  -7 -18   64.69   15.10
   2   7  18   42.60   12.30
  -2  -7 -18   48.60   11.30
  -3  -7 -18  142.19   30.40
  -3  -7 -18  144.59   30.70
  -4  -7 -18    7.10    6.30
  -5  -7 -18   -2.20    4.60
  -5  -7 -18    2.10    4.10
  -6  -7 -18    0.60    3.90
   6  -6 -18   -0.90    9.20
  -2   6  18   30.20    8.20
  -1   6  18   37.70   10.40
  -1   6  18   78.39   21.40
  -1   6  18   37.30    9.50
   1  -6 -18   42.40   10.10
   0   6  18  -11.10    6.30
   0  -6 -18   -4.10    4.60
   1   6  18   60.09   11.80
  -1  -6 -18   38.30   10.90
   2   6  18   40.00   12.30
  -2  -6 -18   52.79   11.40
  -3  -6 -18   11.20    6.40
  -4  -6 -18    2.40    4.20
  -5  -6 -18    2.70    4.10
  -5  -6 -18    7.40    4.90
  -6  -6 -18   10.50    4.70
  -7  -6 -18    2.60    2.90
   6  -5 -18    2.80    6.90
  -3   5  18   24.50    7.30
  -2   5  18   37.60    8.10
   2  -5 -18   24.80    8.70
  -1   5  18   -3.20    4.30
  -1   5  18    1.60   13.70
   0   5  18   55.99   25.90
   0   5  18  101.99   20.30
   1   5  18    0.40    6.30
   1   5  18   10.30   15.60
  -1  -5 -18    9.30    5.20
  -2  -5 -18   50.19   12.40
  -2  -5 -18   48.30   11.70
  -3  -5 -18   22.00    6.30
  -4  -5 -18  177.48   36.80
  -4  -5 -18  173.18   36.60
  -5  -5 -18   -1.40    5.00
  -5  -5 -18   18.00    5.80
  -6  -5 -18    5.10    4.30
  -7  -5 -18    0.90    2.90
   6  -4 -18   -5.60    9.80
   4  -4 -18   19.30    8.10
  -3   4  18   30.90    7.90
   3  -4 -18   30.60    8.90
  -2   4  18   38.60    9.00
  -2   4  18   64.99   19.00
   2  -4 -18   30.70    9.50
  -1   4  18   29.60   10.40
  -1   4  18   44.60   16.10
   0   4  18   15.90   17.30
   1   4  18   22.20   11.70
   1   4  18   55.79   18.80
   1   4  18   67.09   13.50
  -2  -4 -18   45.50    9.70
  -2  -4 -18   24.60    8.70
  -3  -4 -18   35.10   10.20
  -3  -4 -18   35.20    9.30
  -3  -4 -18   34.20    9.90
  -4  -4 -18   12.70    6.60
  -4  -4 -18    7.00    6.10
  -5  -4 -18    5.20    6.60
  -6  -4 -18    6.00    5.80
  -7  -4 -18   -2.40    3.00
   6  -3 -18    3.90   10.40
   6  -3 -18    6.60    3.70
   5  -3 -18   10.00    5.90
  -4   3  18   15.00    4.90
   4  -3 -18    7.60    6.60
  -3   3  18   17.30    6.10
   3  -3 -18   19.10    7.30
  -2   3  18    6.50    5.10
  -2   3  18   22.40   14.80
   2  -3 -18   14.40    7.80
  -1   3  18  -14.10   12.30
   0   3  18    3.80   17.50
   1   3  18    7.40   14.20
   2   3  18  -11.50   17.80
  -2  -3 -18   16.60    6.60
  -2  -3 -18   23.80    7.50
  -3  -3 -18   20.40    7.70
  -3  -3 -18   25.00    8.20
  -3  -3 -18   27.20    7.60
  -4  -3 -18    7.70    5.60
  -4  -3 -18    2.30    6.10
  -5  -3 -18   16.50    5.70
  -6  -3 -18    0.70    3.90
  -7  -3 -18    8.40    4.80
   7  -2 -18    2.20    3.50
   6  -2 -18    4.80    7.30
   6  -2 -18   -1.70    5.10
  -5   2  18    7.80    4.50
   5  -2 -18   15.00    6.20
  -4   2  18    7.90    4.70
   4  -2 -18    1.80    6.40
  -3   2  18   42.10   10.30
   3  -2 -18   43.80   11.20
  -2   2  18    5.60    5.00
  -2   2  18  -12.00   17.40
  -1   2  18  163.98   39.90
   0   2  18   -0.20   16.50
   1   2  18  193.48   44.20
   2   2  18    8.20   17.30
  -2  -2 -18   -4.60    5.20
  -2  -2 -18   -3.00    6.10
  -3  -2 -18   49.00   12.00
  -3  -2 -18   49.20   11.90
  -3  -2 -18   53.49   12.30
  -4  -2 -18   14.30    6.30
  -4  -2 -18   16.30    6.80
  -5  -2 -18    4.10    4.50
  -6  -2 -18   -0.30    5.70
  -7  -2 -18    9.80    4.70
   7  -1 -18    1.30    8.30
   7  -1 -18    0.10    2.70
   6  -1 -18    3.50    4.10
   6  -1 -18   13.80   10.20
  -5   1  18   -4.00    4.10
   5  -1 -18   10.70    6.10
  -4   1  18   17.20    6.50
   4  -1 -18   21.50    7.60
  -3   1  18   -3.30    5.20
   3  -1 -18    1.70    6.20
  -2   1  18   -1.80    4.90
  -1   1  18    7.90   16.10
   0   1  18    4.00   13.10
   0   1  18    3.10    9.10
   1   1  18  -15.30   13.00
   2   1  18    3.60   13.80
  -2  -1 -18   -8.40    6.70
  -3  -1 -18   10.00    6.00
  -3  -1 -18    5.70    5.50
  -3  -1 -18    1.60    5.40
  -4  -1 -18   23.80    7.70
  -5  -1 -18   -0.30    4.00
  -6  -1 -18    1.50    3.70
  -7  -1 -18   -0.20    2.80
   7   0 -18    9.20    3.50
   7   0 -18    8.20    6.20
  -6   0  18   12.50    4.60
   6   0 -18   19.60    8.00
   6   0 -18    9.40    6.40
  -5   0  18    1.00    4.50
   5   0 -18   -2.70   11.00
   5   0 -18   -0.50    6.30
  -4   0  18  152.08   31.40
   4   0 -18  146.79   31.70
  -3   0  18    5.30    5.50
   3   0 -18    1.10    6.40
  -2   0  18   -2.30    5.20
   2   0 -18    7.10   12.10
   2   0 -18   -4.70    7.40
  -1   0  18   19.80   16.30
   1   0 -18   -1.90   14.20
   0   0  18  394.76   83.39
   1   0  18    3.40   17.00
   2   0  18    0.00   14.10
  -3   0 -18    8.30    3.90
  -3   0 -18    1.10    4.90
  -3   0 -18    1.60    5.20
  -4   0 -18  123.99   25.90
  -5   0 -18    8.70    6.00
  -6   0 -18   16.70    6.20
  -7   0 -18   11.30    4.40
   7   1 -18    3.20    4.10
  -6  -1  18    6.40    3.90
   6   1 -18    5.30    4.40
   6   1 -18   -2.30   10.00
  -5  -1  18    3.70    3.60
   5   1 -18   14.60   10.90
   5   1 -18   -4.10    6.50
  -4  -1  18   11.60    6.50
   4   1 -18   14.20    7.20
  -3  -1  18    4.90    5.70
   3   1 -18    6.10    6.50
  -2  -1  18    1.80    5.40
   2   1 -18    2.20    6.40
   2   1 -18   -2.90   13.20
  -1  -1  18    2.90   15.70
   1   1 -18   12.20   15.70
  -3   1 -18   -7.70    5.00
  -4   1 -18   15.60    6.40
  -5   1 -18    1.10    3.90
  -6   1 -18    2.70    3.50
  -7   1 -18   -4.00    3.20
  -7  -2  18    5.40    2.80
   7   2 -18    8.80    3.40
   7   2 -18    7.60    6.70
  -6  -2  18    2.80    4.20
   6   2 -18    4.40    9.70
   6   2 -18    4.90    6.30
  -5  -2  18    1.90    5.50
   5   2 -18   -1.10    6.90
   5   2 -18   26.40   10.90
  -4  -2  18   19.30    6.00
   4   2 -18   16.50    7.90
   4   2 -18   20.90   10.60
  -3  -2  18   57.39   12.30
   3   2 -18   43.90   12.30
  -2  -2  18   -3.30    5.70
   2   2 -18   -3.10    5.80
   2   2 -18   -5.70   13.00
   1   2 -18  200.88   45.10
  -2   2 -18    4.50    4.10
  -2   2 -18    2.20    5.20
  -3   2 -18   67.79   11.20
  -3   2 -18   30.70   10.90
  -4   2 -18    8.10    5.80
  -5   2 -18    9.40    5.70
  -6   2 -18    4.60    3.30
  -7   2 -18    8.90    3.30
  -7  -3  18    2.10    2.90
   7   3 -18    2.60    2.90
  -6  -3  18    4.50    4.50
   6   3 -18   -3.70    9.40
   6   3 -18    6.00    4.50
  -5  -3  18    9.30    4.40
   5   3 -18   12.40    5.40
   5   3 -18    1.90    7.30
  -4  -3  18   12.10    6.80
   4   3 -18    7.40    7.40
   4   3 -18   15.30   10.10
  -3  -3  18    7.60    7.00
   3   3 -18   20.60    7.20
  -2  -3  18   11.30    6.70
   2   3 -18   15.20   14.60
   2   3 -18   12.10    5.20
   1   3 -18    1.10   15.20
  -2   3 -18   13.40    4.80
  -2   3 -18   14.60    6.10
  -3   3 -18   14.30    6.30
  -3   3 -18   15.20    6.10
  -4   3 -18   16.20    6.40
  -5   3 -18    7.20    3.90
  -6   3 -18    4.90    4.20
  -7   3 -18   -1.00    4.10
  -7  -4  18   -0.30    2.10
   7   4 -18   -2.80    2.80
  -6  -4  18    8.50    4.70
   6   4 -18    3.10    6.90
   6   4 -18    6.60    4.70
  -5  -4  18    8.00    6.00
   5   4 -18    5.00    7.00
   5   4 -18   -0.30    9.70
  -4  -4  18   12.10    6.80
   4   4 -18    5.00    6.90
   4   4 -18    5.10    9.40
  -3  -4  18   31.70    9.00
   3   4 -18   24.00    8.60
  -2  -4  18   26.90    9.50
   2   4 -18   41.70    9.70
   1   4 -18   41.80   18.40
  -2   4 -18   31.80    8.00
  -2   4 -18   26.70    8.40
  -3   4 -18   28.80    7.30
  -3   4 -18   18.40    7.60
  -4   4 -18   19.50    6.90
  -5   4 -18   -1.00    4.70
  -6   4 -18    4.40    3.70
  -7  -5  18   -1.00    2.10
   7   5 -18    3.40    3.80
  -6  -5  18   10.10    4.70
   6   5 -18   -3.10    6.00
   6   5 -18    0.40    6.40
  -5  -5  18    5.10    4.50
   5   5 -18   -2.20    9.40
   5   5 -18   17.20    7.20
  -4  -5  18  207.68   43.40
  -3  -5  18   23.20    6.70
   3   5 -18   15.50    7.80
  -2  -5  18   40.80    9.10
   2   5 -18   30.20   10.00
   1   5 -18    9.90    6.60
   1   5 -18  -10.50   21.40
   1   5 -18    1.40    6.20
   1   5 -18    2.50    5.00
   0   5 -18   75.49   17.80
   0   5 -18   83.29   17.80
  -1   5 -18    3.50    3.80
  -1   5 -18    2.30    5.90
  -2   5 -18   35.60   10.60
  -2   5 -18   53.79   11.20
  -3   5 -18   27.10    7.60
  -3   5 -18   25.40    8.70
  -4   5 -18  217.98   45.00
  -5   5 -18   11.40    4.90
  -6   5 -18    1.80    2.90
  -7  -6  18    4.10    3.00
   7   6 -18    1.50    2.70
  -6  -6  18   -1.10   10.60
  -6  -6  18   -3.10    3.30
   6   6 -18    2.70    5.50
  -5  -6  18   -0.20    4.30
  -5  -6  18   -9.00    7.20
   5   6 -18   -9.20    6.80
   5   6 -18    4.00    6.50
  -4  -6  18   -0.80    6.60
  -4  -6  18   13.60   10.20
   4   6 -18  -10.50    6.40
  -3  -6  18   13.60    7.20
   3   6 -18    8.60    6.60
  -2  -6  18   39.50   10.30
   2   6 -18   37.40   10.20
   1   6 -18   39.70   11.90
   1   6 -18   56.19   12.00
   1   6 -18   45.90   11.90
   0   6 -18   -9.80    5.90
   0   6 -18   -1.20    6.50
  -1   6 -18   41.00   11.50
  -1   6 -18   47.60   10.90
  -2   6 -18   34.30    9.40
  -2   6 -18   25.30    8.10
  -3   6 -18    1.80    5.50
  -3   6 -18   17.00    7.60
  -4   6 -18    3.60    4.80
  -5   6 -18    7.20    4.40
  -5   6 -18    6.20    4.60
  -6  -7  18    0.10    3.20
  -6  -7  18   16.70    9.00
   6   7 -18    3.30    5.10
  -5  -7  18    3.90    4.40
  -5  -7  18   -5.70    7.20
   5   7 -18   -9.80    6.20
  -4  -7  18   17.70    7.90
  -4  -7  18   33.10   11.10
   4   7 -18   15.70    6.30
  -3  -7  18  109.89   27.60
  -3  -7  18  127.29   25.40
   3   7 -18  117.19   25.70
  -2  -7  18   28.40   11.40
  -2  -7  18   28.90    8.90
   2   7 -18   26.00    8.60
   1   7 -18   79.99   15.50
   1   7 -18   57.19   15.90
   0   7 -18   -6.10    5.80
   0   7 -18   -8.50    7.00
  -1   7 -18   80.89   18.90
  -1   7 -18   93.29   19.60
  -2   7 -18   32.30    9.40
  -2   7 -18   41.30   11.00
  -3   7 -18  137.39   30.30
  -3   7 -18  143.49   29.60
  -4   7 -18   11.10    5.10
  -5   7 -18    1.90    3.30
  -5   7 -18   -3.60    5.70
  -6  -8  18   -5.10    5.90
  -6  -8  18   -0.70    3.10
   6   8 -18   -0.60    3.10
  -5  -8  18    4.30    5.90
  -5  -8  18   -0.50    9.90
   5   8 -18   -4.10    4.00
  -4  -8  18   17.20    7.60
  -4  -8  18   31.80   11.00
   4   8 -18    9.40    7.20
  -3  -8  18    5.00    6.90
  -3  -8  18   13.80    7.40
   3   8 -18    2.50    6.20
  -2  -8  18   11.60   10.60
   1   8 -18    8.10    7.10
   0   8 -18    3.60    6.30
   0   8 -18    2.30    7.30
  -1   8 -18   12.10    5.90
  -1   8 -18    9.30    4.80
  -2   8 -18   -4.50    5.70
  -2   8 -18   -3.80    5.30
  -3   8 -18    9.20    5.80
  -3   8 -18   18.20    8.10
  -4   8 -18    4.90    5.20
  -4   8 -18   19.50    5.80
  -6  -9  18    6.70    4.40
  -6  -9  18    9.40    8.10
   6   9 -18    5.80    3.10
  -5  -9  18   -0.60    6.90
  -5  -9  18    0.20    3.90
   5   9 -18    2.70    5.20
  -4  -9  18   46.80   10.30
  -4  -9  18   59.89   13.80
   4   9 -18   30.00   10.80
  -3  -9  18    7.50    6.60
  -3  -9  18    5.50   10.00
  -2  -9  18  168.78   36.90
   1   9 -18  114.89   25.20
   0   9 -18  356.46   71.89
   0   9 -18  339.67   71.49
  -1   9 -18  128.69   26.80
  -1   9 -18  126.19   27.20
  -2   9 -18  202.58   43.60
  -2   9 -18  211.18   43.00
  -3   9 -18    8.50    7.60
  -3   9 -18   15.20    7.60
  -3   9 -18    7.80    5.20
  -4   9 -18   36.50    8.30
  -4   9 -18   32.90   10.10
  -6 -10  18    0.20    7.30
  -6 -10  18   -1.50    2.60
  -5 -10  18    2.40    5.30
  -5 -10  18    4.70    6.60
  -4 -10  18   -6.50    6.20
  -4 -10  18   -2.70    9.50
  -3 -10  18   13.90   10.50
  -2 -10  18   19.10   12.20
   2  10 -18    4.90    4.90
   1  10 -18    2.50    7.20
   0  10 -18   -3.40    6.50
   0  10 -18   -3.10    7.60
  -1  10 -18   -0.60    7.60
  -1  10 -18   21.80    7.30
  -1  10 -18   15.60    8.50
  -2  10 -18   -7.60    7.20
  -2  10 -18   15.60    8.00
  -2  10 -18    0.90    5.40
  -3  10 -18   11.60    7.60
  -3  10 -18    9.20    5.60
  -3  10 -18    7.30    5.80
  -4  10 -18   -5.80    4.40
  -5  10 -18    8.40    4.50
  -5 -11  18   13.00    4.70
  -5 -11  18   -9.40    5.80
  -4 -11  18   18.70   10.70
  -4 -11  18   24.00    6.40
  -3 -11  18   27.50    9.30
  -2 -11  18   22.50   11.70
   2  11 -18   27.90    8.70
   1  11 -18   82.29   18.90
   0  11 -18   12.50    8.30
   0  11 -18    3.40    6.60
  -1  11 -18   96.99   20.80
  -1  11 -18   84.09   20.30
  -2  11 -18   30.10    9.40
  -2  11 -18   20.90    9.60
  -3  11 -18   31.40    7.90
  -3  11 -18   21.10    7.50
  -4  11 -18   21.80    6.60
  -5  11 -18   13.40    4.60
  -5 -12  18   10.20    5.60
  -5 -12  18   -2.00    2.80
  -4 -12  18    2.60    6.40
  -3 -12  18   17.40   10.30
  -2 -12  18   19.40   10.30
   2  12 -18   -1.20    6.90
  -1 -12  18   -4.40   11.40
   1  12 -18    0.10    5.30
   0  12 -18    2.90    6.70
   0  12 -18    6.90    6.00
  -1  12 -18    4.20    8.20
  -1  12 -18    3.30    7.20
  -2  12 -18   10.80    7.60
  -2  12 -18    3.00    8.10
  -3  12 -18   -7.90    7.30
  -3  12 -18   24.20    6.30
  -4  12 -18   15.10    7.20
  -5  12 -18    1.50    3.10
  -5 -13  18    4.10    7.00
  -4 -13  18   21.00    9.60
  -3 -13  18   -0.60    6.60
  -2 -13  18   27.60   10.30
   2  13 -18    5.30    7.10
  -1 -13  18   75.89   18.30
   1  13 -18   76.89   17.90
   0  13 -18   22.10    7.60
   0  13 -18   19.40    8.30
  -1  13 -18   78.59   16.20
  -1  13 -18   61.09   17.20
  -2  13 -18    6.40    5.40
  -2  13 -18    3.00    7.90
  -3  13 -18    5.90    5.70
  -3  13 -18   12.80    7.30
  -4  13 -18    9.40    6.00
  -4 -14  18    2.70    7.50
  -3 -14  18   10.80    6.70
  -2 -14  18    8.80    9.60
  -1 -14  18   22.60    8.20
   1  14 -18    4.40    8.10
   0  14 -18    8.40    6.40
   0  14 -18   11.40    5.00
  -1  14 -18    9.50    5.20
  -1  14 -18   -5.50    8.10
  -2  14 -18   -1.00    5.00
  -2  14 -18    1.60    7.70
  -3  14 -18   14.30    5.50
  -3  14 -18    6.70    6.60
  -4  14 -18    6.30    5.10
  -4 -15  18    0.80    2.30
  -4 -15  18    4.50    4.70
  -3 -15  18   -0.70    7.80
  -2 -15  18    5.00    6.10
  -1 -15  18    8.60    9.90
   0 -15  18   18.60    8.10
   0  15 -18   -5.20    5.60
   0  15 -18   10.80    4.40
  -1  15 -18   13.50    6.50
  -1  15 -18    2.10    7.90
  -2  15 -18    4.30    4.40
  -2  15 -18   -7.60    7.00
  -3  15 -18    3.80    5.40
  -4  15 -18   -0.60    3.00
  -3 -16  18   -4.30    4.80
  -2 -16  18    0.80    7.70
  -1 -16  18   21.10    9.40
   0 -16  18   -5.10    6.40
   0  16 -18    3.10    5.40
  -1  16 -18    3.60    5.80
  -2  16 -18   -1.10    5.50
  -3  16 -18   -1.30    3.30
  -2 -17  18   15.70    7.40
  -1 -17  18    4.10    7.50
   0 -17  18   -1.40    5.80
   0  17 -18   -0.40    4.30
   1 -17  18    1.20    5.90
  -1  17 -18    3.90    3.60
  -2  17 -18    6.90    3.70
  -1  17  19    5.30    3.80
   1 -17 -19    1.20    4.10
   0  17  19    2.30    4.30
   1  17  19   -3.40    2.80
  -2  16  19    7.60    4.10
  -1  16  19    4.60    3.40
   0  16  19    6.80    3.90
   1  16  19   -0.10    4.80
  -2 -16 -19    1.10    2.70
  -2 -16 -19    3.20    3.80
  -2  15  19    5.80    4.50
  -1  15  19   22.50    7.60
   0  15  19   12.20    7.00
   1  15  19   -6.60    4.00
   2  15  19   -4.20    4.90
  -2 -15 -19    2.10    4.50
  -3 -15 -19    0.20    4.30
  -3 -15 -19    1.40    5.10
  -2  14  19    1.70    5.10
  -1  14  19   26.10    8.80
   0  14  19    2.70    5.10
   1  14  19   14.80    7.40
  -1 -14 -19   15.00    5.80
   2  14  19   -2.10    5.90
  -2 -14 -19    5.10    3.70
  -3 -14 -19    9.20    5.20
  -3 -14 -19   -2.60    5.90
  -4 -14 -19   -0.20    3.10
  -2  13  19   32.00    9.00
  -1  13  19    1.80    4.80
   0  13  19   -0.60    7.10
   1  13  19   -0.40    5.10
  -1 -13 -19    1.40    3.80
   2  13  19   12.50    6.30
  -2 -13 -19   34.60    7.50
  -3 -13 -19   12.60    6.40
  -3 -13 -19   13.00    5.60
  -4 -13 -19    0.50    3.40
  -2  12  19    4.70    6.10
  -1  12  19    7.30    5.20
   0  12  19    7.70    7.50
   1  12  19    6.70    8.00
  -1 -12 -19    5.80    4.00
   2  12  19   -9.20    6.70
  -2 -12 -19   -1.90    4.20
  -3 -12 -19    1.40    6.30
  -4 -12 -19    8.60    4.30
  -5 -12 -19    4.60    3.40
  -2  11  19   50.79   12.40
  -1  11  19   44.90   10.80
   0  11  19   62.99   15.30
   1  11  19   83.09   17.00
  -1 -11 -19   64.49   15.80
   2  11  19   53.19   14.80
  -2 -11 -19   68.29   14.40
  -3 -11 -19    3.30    4.70
  -3 -11 -19    6.00    7.50
  -4 -11 -19   14.00    6.80
  -5 -11 -19    6.50    5.10
  -2  10  19    4.70    6.50
  -1  10  19    3.80    7.70
   0  10  19   -3.30    7.20
   0  10  19   -6.20    3.80
   0 -10 -19   -3.40    5.20
   1  10  19   12.10    5.80
  -1 -10 -19    3.00    5.60
   2  10  19    1.90    7.70
  -2 -10 -19   13.10    6.50
  -3 -10 -19   -3.40    4.50
  -3 -10 -19   15.30    7.90
  -4 -10 -19    0.20    4.40
  -5 -10 -19    2.90    3.90
  -1   9  19  199.68   42.00
   0   9  19    4.30    4.40
   0   9  19    2.60    5.50
   0  -9 -19    1.00    5.20
   1   9  19  197.18   41.50
  -1  -9 -19  195.18   40.80
   2   9  19   24.40    9.70
  -2  -9 -19   32.20    8.80
  -3  -9 -19   91.59   20.20
  -3  -9 -19   97.79   21.30
  -4  -9 -19    7.00    6.40
  -5  -9 -19    0.80    3.90
  -1   8  19   29.50    9.30
  -1   8  19   31.60    8.50
   0   8  19   23.20    8.10
   0   8  19   27.70    9.90
   0  -8 -19   45.30    8.70
   1   8  19   32.90    8.90
  -1  -8 -19   16.70    7.20
   2   8  19    7.70    5.50
  -2  -8 -19   -0.50    6.10
  -3  -8 -19    6.80    5.70
  -3  -8 -19    6.90    6.60
  -4  -8 -19    4.50    6.40
  -5  -8 -19   -0.20    5.60
  -6  -8 -19    2.90    3.40
   6  -7 -19    1.70    5.80
  -1   7  19   28.60    8.10
  -1   7  19   22.20    6.80
   1  -7 -19   20.50    7.50
   0   7  19  508.45  100.49
   0   7  19  498.75  100.79
   0  -7 -19  467.55  100.59
   1   7  19   37.60    8.90
  -1  -7 -19   16.80    7.40
   2   7  19  185.88   39.80
  -2  -7 -19  189.68   39.30
  -3  -7 -19   29.10    7.50
  -3  -7 -19   18.80    6.80
  -4  -7 -19   -0.10    6.10
  -5  -7 -19    6.70    4.70
  -5  -7 -19    0.20    4.10
  -6  -7 -19    2.70    3.70
   6  -6 -19   -6.00    6.20
  -2   6  19   17.60    7.20
   2  -6 -19   43.70    8.40
  -1   6  19   12.40    6.20
  -1   6  19   11.70    7.10
   1  -6 -19   31.60    7.40
   1  -6 -19   17.80    7.70
   0   6  19   10.70    5.60
   0   6  19   14.50    4.90
   0  -6 -19   20.70    6.70
   1   6  19   20.30   11.10
  -1  -6 -19   51.89    9.80
  -2  -6 -19   37.00    9.10
  -2  -6 -19   30.50    8.90
  -3  -6 -19   11.70    6.70
  -4  -6 -19   -0.20    4.20
  -5  -6 -19   -5.00    3.90
  -5  -6 -19    7.60    4.80
  -6  -6 -19   -4.40    3.60
   6  -5 -19   -9.00    9.00
  -3   5  19   34.80    8.70
   3  -5 -19   38.90   10.70
  -2   5  19   12.00    5.10
   2  -5 -19    6.30    6.00
  -1   5  19   23.50    8.40
  -1   5  19   26.20    7.50
   1  -5 -19   30.80    8.40
   1  -5 -19   28.10    8.00
   0   5  19   -2.20    6.30
   0   5  19    7.40    3.90
   0  -5 -19    6.90    6.50
   0  -5 -19    5.70    5.60
   1   5  19   31.70   10.00
  -1  -5 -19   30.90    9.10
  -1  -5 -19   42.20   10.00
  -2  -5 -19    9.40    5.90
  -3  -5 -19   46.80   10.60
  -3  -5 -19   43.30   11.80
  -4  -5 -19   11.30    6.50
  -4  -5 -19   11.10    7.10
  -5  -5 -19   51.79   11.10
  -5  -5 -19   40.60   10.80
  -6  -5 -19    1.20    3.90
   6  -4 -19    0.60    9.30
   4  -4 -19   15.80    6.80
  -3   4  19   -1.50    4.70
   3  -4 -19   -0.60    6.10
  -2   4  19   27.20    7.80
   2  -4 -19   32.20    8.70
  -1   4  19   -2.30    4.70
   1  -4 -19    2.30    5.40
   1  -4 -19    6.30    5.80
   0   4  19    6.00    5.10
   0  -4 -19   -3.40    6.20
   0  -4 -19    2.20    5.30
  -1  -4 -19    5.30    6.30
  -1  -4 -19   -9.20    5.30
  -2  -4 -19   35.70   10.20
  -2  -4 -19   46.10   10.90
  -3  -4 -19   -0.80    8.00
  -3  -4 -19   -1.50    5.90
  -3  -4 -19    7.60    6.70
  -4  -4 -19   13.90    6.10
  -4  -4 -19    2.70    4.70
  -5  -4 -19   17.00    7.40
  -6  -4 -19    1.40    4.10
  -7  -4 -19    7.00    3.30
   6  -3 -19   26.40   11.40
   6  -3 -19   27.50    7.30
   5  -3 -19    3.70    3.90
  -4   3  19   21.80    7.50
   4  -3 -19   32.90    8.30
  -3   3  19    2.00    5.20
   3  -3 -19   18.40    6.70
  -2   3  19    4.50    5.50
   2  -3 -19   21.70    6.80
  -1   3  19    1.80    5.40
  -1   3  19    1.80   16.50
   1  -3 -19    3.30    7.00
   1  -3 -19    9.70    5.60
   0   3  19    8.30    5.40
   0   3  19   17.00   18.00
   0  -3 -19    6.20    5.70
   0  -3 -19   16.70    6.70
  -1  -3 -19    0.40    5.50
  -1  -3 -19   12.70    6.20
  -2  -3 -19   19.70    6.60
  -2  -3 -19    9.90    7.10
  -3  -3 -19   14.40    6.70
  -3  -3 -19   14.90    6.10
  -3  -3 -19    0.90    4.30
  -4  -3 -19   27.60    8.00
  -4  -3 -19   24.70    8.30
  -5  -3 -19    7.00    4.70
  -6  -3 -19   19.80    5.80
  -7  -3 -19    3.90    2.90
   7  -2 -19    5.40    3.30
   6  -2 -19    0.10    9.80
   6  -2 -19    5.40    3.70
  -5   2  19   17.60    5.70
   5  -2 -19   24.90    7.20
  -4   2  19   42.10   10.80
   4  -2 -19   54.09   11.80
  -3   2  19    1.00    5.00
   3  -2 -19    3.80    6.30
  -2   2  19   39.50    9.60
   2  -2 -19   36.50   10.20
  -1   2  19   53.79   20.00
  -1   2  19   51.69   13.40
   1  -2 -19   67.69   13.60
   0   2  19  111.79   29.20
   0   2  19  210.88   35.50
   1   2  19   55.19   19.80
  -1  -2 -19   56.39   13.30
  -1  -2 -19   55.59   12.90
  -2  -2 -19   40.40   10.60
  -2  -2 -19   38.60   10.20
  -2  -2 -19   41.20    9.40
  -3  -2 -19   -3.10    5.50
  -3  -2 -19    5.90    5.70
  -3  -2 -19    4.70    6.10
  -4  -2 -19   48.10   11.40
  -4  -2 -19   43.50   10.90
  -5  -2 -19   26.80    8.50
  -6  -2 -19   13.70    6.20
  -7  -2 -19    9.50    3.40
   7  -1 -19    1.70    3.50
   6  -1 -19   -2.30    6.60
   6  -1 -19   -0.10    3.70
  -5   1  19    0.10    4.30
   5  -1 -19   12.20   10.80
   5  -1 -19   14.50    6.20
  -4   1  19    0.70    4.90
   4  -1 -19    2.40    6.30
  -3   1  19   14.50    6.30
   3  -1 -19   16.70    7.20
  -2   1  19   -6.30    5.10
   2  -1 -19  -11.00    5.90
  -1   1  19    6.70    3.90
  -1   1  19    5.20   16.10
   1  -1 -19   -2.80    6.20
   0   1  19    8.80   10.20
   0   1  19   -5.30   13.30
   1   1  19  -13.00   13.50
  -1  -1 -19   -1.60    6.70
  -1  -1 -19    1.80    5.90
  -2  -1 -19    3.70    3.70
  -2  -1 -19    1.20    5.20
  -2  -1 -19    1.30    6.00
  -3  -1 -19   10.20    6.00
  -3  -1 -19   16.90    6.30
  -3  -1 -19   17.00    6.80
  -4  -1 -19   14.80    6.70
  -5  -1 -19    4.50    6.00
  -6  -1 -19   -0.90    5.20
  -7  -1 -19   -1.50    2.60
  -6   0  19    4.30    3.30
   6   0 -19   14.10    9.60
   6   0 -19   -0.80    5.30
  -5   0  19   46.40   11.00
   5   0 -19   34.20   14.80
   5   0 -19   59.49   11.90
  -4   0  19    9.30    5.90
   4   0 -19   10.70    6.80
  -3   0  19  138.99   31.10
   3   0 -19  158.68   31.40
  -2   0  19   -0.80    3.80
   2   0 -19    5.00    4.30
   2   0 -19   10.30   13.90
  -1   0  19  -22.70   15.90
  -1   0  19   -1.40    5.50
   1   0 -19   -2.50    7.20
   0   0  19   -5.40   13.30
   0   0  19    1.90    8.20
   1   0  19   40.20   18.70
  -1   0 -19    1.20    6.60
  -2   0 -19    1.70    6.00
  -2   0 -19    2.60    5.20
  -2   0 -19    0.80    5.10
  -3   0 -19  136.99   28.10
  -3   0 -19  122.09   28.00
  -3   0 -19  141.59   28.10
  -4   0 -19   10.00    6.10
  -5   0 -19   35.70    8.70
  -6   0 -19    3.40    3.60
  -7   0 -19   61.39   13.20
   7   1 -19    0.10    2.50
  -6  -1  19    2.50    3.70
   6   1 -19    1.20    4.00
   6   1 -19   -2.70    6.70
  -5  -1  19    7.20    5.10
   5   1 -19   18.80    6.70
   5   1 -19   -7.90   10.00
  -4  -1  19    8.10    6.00
   4   1 -19    5.50    6.80
  -3  -1  19   14.10    6.40
   3   1 -19    6.70    5.10
  -2  -1  19    0.70    5.70
   2   1 -19    0.40    6.20
  -1  -1  19  -19.20   12.90
  -1  -1  19   10.90    6.30
   1   1 -19   -8.00   14.60
   1   1 -19   -4.30    7.20
   0  -1  19  -27.60   15.40
   1  -1  19   12.00   14.20
  -1   1 -19   -4.10    5.30
  -2   1 -19   -3.20    5.10
  -2   1 -19    4.80    5.10
  -2   1 -19    2.90    5.30
  -3   1 -19   14.00    6.00
  -3   1 -19    9.00    5.70
  -4   1 -19   14.60    6.50
  -5   1 -19    9.70    5.90
  -6   1 -19   -8.90    4.60
  -7   1 -19    0.60    3.00
   7   2 -19   20.90    5.80
  -6  -2  19   14.50    4.50
   6   2 -19   19.10    7.70
   6   2 -19   17.00    5.40
  -5  -2  19   18.70    5.70
   5   2 -19   28.50   11.10
   5   2 -19   15.90    7.90
  -4  -2  19   28.70    9.00
   4   2 -19   28.20    8.20
   4   2 -19   38.50   11.90
  -3  -2  19   10.00    6.50
   3   2 -19    8.50    7.00
  -2  -2  19   35.90    8.60
   2   2 -19   31.80    9.70
  -1  -2  19   58.29   22.50
  -1  -2  19   68.89   15.60
   1   2 -19   95.89   26.30
   1   2 -19   63.89   15.30
  -1   2 -19   65.09   14.70
  -2   2 -19   31.80    9.50
  -2   2 -19   37.50    9.60
  -2   2 -19   42.50    9.60
  -3   2 -19    1.80    3.80
  -3   2 -19    1.00    3.80
  -4   2 -19   32.50    8.00
  -5   2 -19   22.70    7.20
  -6   2 -19   19.30    6.10
  -7   2 -19   12.80    3.70
  -7  -3  19   -2.10    2.10
   7   3 -19    5.20    2.80
  -6  -3  19   23.00    5.70
   6   3 -19   20.00    9.70
   6   3 -19   11.90    5.50
  -5  -3  19   -7.70    5.30
   5   3 -19    1.30    4.70
   5   3 -19   24.90   10.30
  -4  -3  19   23.60    7.70
   4   3 -19   19.40    7.90
   4   3 -19   14.80   10.20
  -3  -3  19    7.80    6.60
   3   3 -19    7.50    6.70
  -2  -3  19   22.20    8.00
   2   3 -19   23.50    8.10
  -1  -3  19   19.20    6.30
   1   3 -19    6.20   19.90
   1   3 -19    4.40    5.90
   1   3 -19    2.80    6.70
   0   3 -19    6.30    6.00
  -1   3 -19   12.10    5.90
  -1   3 -19    9.90    5.80
  -2   3 -19   19.10    5.40
  -2   3 -19   10.90    6.40
  -3   3 -19    3.80    3.80
  -3   3 -19   -1.80    5.40
  -4   3 -19   14.70    5.10
  -5   3 -19   16.90    6.10
  -6   3 -19   47.70   10.70
  -7  -4  19    2.50    2.40
   7   4 -19   -1.30    3.50
  -6  -4  19    7.90    4.50
   6   4 -19    4.20    5.70
   6   4 -19    1.90    9.10
  -5  -4  19    3.70    5.80
   5   4 -19    1.70    9.30
   5   4 -19    6.40    6.90
  -4  -4  19   32.40    9.50
   4   4 -19   45.10    9.80
   4   4 -19   11.90   13.60
  -3  -4  19   19.30    7.20
   3   4 -19    7.70    5.30
  -2  -4  19   15.60    8.50
   2   4 -19   40.20    9.10
   2   4 -19   28.20   13.40
  -1  -4  19    7.30    6.00
   1   4 -19    8.60    6.30
   1   4 -19    4.40    5.70
   1   4 -19    0.10    6.30
   0   4 -19    4.00    5.90
   0   4 -19   13.20    6.90
   0   4 -19   -0.10    4.00
  -1   4 -19   -4.90    5.30
  -1   4 -19    1.10    5.40
  -2   4 -19   22.20    7.80
  -2   4 -19   27.60    7.60
  -3   4 -19   -2.20    5.30
  -3   4 -19    3.70    5.70
  -4   4 -19   19.30    6.70
  -5   4 -19    5.60    3.50
  -6   4 -19   -4.70    3.20
  -6  -5  19    4.50    3.10
   6   5 -19   -5.40    5.80
   6   5 -19   -0.30    3.80
  -5  -5  19   54.69   10.30
   5   5 -19   28.40   10.80
   5   5 -19   39.60   10.70
  -4  -5  19    3.90    6.80
   4   5 -19   15.80    7.10
  -3  -5  19   60.59   12.60
   3   5 -19   45.50   13.20
  -2  -5  19    6.00    6.40
   2   5 -19    4.30    6.40
  -1  -5  19   27.10    7.40
   1   5 -19   23.40    7.20
   1   5 -19   18.70    7.60
   1   5 -19    2.10    7.30
   0   5 -19    6.10    6.40
   0   5 -19    8.30    6.60
   0   5 -19   12.10    6.40
  -1   5 -19    8.10    6.60
  -1   5 -19   15.10    4.90
  -2   5 -19   12.80    6.00
  -2   5 -19    9.00    6.70
  -3   5 -19   48.10   12.00
  -3   5 -19   54.29   12.70
  -4   5 -19    5.70    3.70
  -5   5 -19   34.20    7.80
  -6   5 -19    1.90    3.00
  -6  -6  19   -1.30    4.20
   6   6 -19    2.90    3.60
   6   6 -19    2.90    5.30
  -5  -6  19    8.50    4.40
   5   6 -19   -0.30    6.50
  -4  -6  19   -8.60    6.40
   4   6 -19    0.70    6.50
  -3  -6  19    5.30    7.30
   3   6 -19   14.60    6.80
  -2  -6  19   36.00    9.40
   2   6 -19   42.90   10.40
  -1  -6  19    6.40    7.50
   1   6 -19   17.80    7.60
   1   6 -19   13.90    7.30
   1   6 -19   23.60    7.50
   0   6 -19   19.60    8.10
  -1   6 -19   21.30    7.10
  -1   6 -19   16.20    7.90
  -2   6 -19   34.50   10.50
  -2   6 -19   53.09   11.60
  -3   6 -19   -0.90    5.10
  -3   6 -19    4.00    5.20
  -4   6 -19   16.10    6.00
  -5   6 -19    7.10    5.60
  -5   6 -19   -7.20    3.80
  -6  -7  19   -4.60    4.10
   6   7 -19    5.20    3.30
  -5  -7  19    1.40    4.20
  -5  -7  19   12.70    9.50
   5   7 -19    8.00    6.20
  -4  -7  19   11.90    9.80
  -4  -7  19   -0.40    4.60
   4   7 -19    1.40    6.30
  -3  -7  19   47.90    9.30
   3   7 -19   23.00    9.60
  -2  -7  19  151.68   32.10
   1   7 -19   31.60    9.60
   1   7 -19   27.00    9.20
   0   7 -19  527.15  106.09
   0   7 -19  507.45  105.99
  -1   7 -19   20.10    9.10
  -1   7 -19   27.70    8.10
  -2   7 -19  205.18   42.90
  -2   7 -19  212.38   43.70
  -3   7 -19   43.30   11.60
  -3   7 -19   41.30   10.30
  -4   7 -19    0.50    4.30
  -5   7 -19   -6.30    3.30
  -6  -8  19    4.80    7.40
  -6  -8  19    4.20    4.50
   6   8 -19   17.20    4.60
  -5  -8  19   -0.10    5.60
  -5  -8  19   -5.00    9.30
   5   8 -19   -6.10    3.80
  -4  -8  19    4.40    9.90
  -4  -8  19   -1.50    6.40
   4   8 -19    1.10    4.30
  -3  -8  19   18.20    9.80
  -3  -8  19    3.00    5.00
   3   8 -19    5.80    6.30
  -2  -8  19   13.40    9.90
  -1  -8  19   52.59   13.40
   1   8 -19   20.60    9.50
   0   8 -19   29.50    9.50
   0   8 -19   24.20    8.80
  -1   8 -19   31.90   11.10
  -1   8 -19   41.80   10.10
  -2   8 -19    4.10    4.30
  -2   8 -19    2.30    7.60
  -3   8 -19   12.50    5.80
  -3   8 -19   10.10    7.80
  -4   8 -19    0.50    4.20
  -4   8 -19   10.80    4.80
  -6  -9  19   -1.30    2.50
  -6  -9  19    2.80    4.80
   6   9 -19    0.10    3.40
  -5  -9  19   14.60    8.80
  -5  -9  19    3.10    3.80
   5   9 -19   -1.90    3.40
  -4  -9  19    3.00    9.50
  -4  -9  19    7.40    4.80
   4   9 -19    8.10    4.40
  -3  -9  19  103.39   23.00
  -3  -9  19   87.39   20.50
  -2  -9  19   23.10   11.00
  -1  -9  19  195.88   43.90
   1   9 -19  211.18   42.90
   0   9 -19   10.30    7.80
   0   9 -19    1.00    7.60
  -1   9 -19  255.77   52.29
  -1   9 -19  245.98   51.89
  -2   9 -19   23.40    7.30
  -2   9 -19   16.10    7.00
  -3   9 -19   94.49   21.20
  -3   9 -19   90.19   20.90
  -3   9 -19   92.79   19.90
  -4   9 -19    6.50    6.50
  -4   9 -19    6.40    3.90
  -5 -10  19    1.40    8.30
  -5 -10  19    4.10    3.40
  -4 -10  19   -0.80    4.10
  -4 -10  19   -9.40    9.10
  -3 -10  19   18.90   10.70
  -2 -10  19   14.40   10.00
   2  10 -19    4.70    6.80
  -1 -10  19    6.10   10.50
   1  10 -19   -5.60    7.10
   0  10 -19    3.50    6.60
   0  10 -19   -4.60    7.60
  -1  10 -19    2.10    7.10
  -1  10 -19    2.60    5.70
  -1  10 -19    4.10    7.20
  -2  10 -19    3.00    5.50
  -2  10 -19    4.90    7.50
  -2  10 -19    8.70    5.90
  -3  10 -19   -1.60    4.50
  -3  10 -19   -5.50    6.90
  -3  10 -19    3.20    6.90
  -4  10 -19   11.30    6.60
  -5 -11  19   -5.10    2.80
  -5 -11  19  -10.80    7.60
  -4 -11  19    8.40    8.90
  -4 -11  19    0.10    3.90
  -3 -11  19    6.40    6.80
  -2 -11  19   57.29   12.80
   2  11 -19   45.30   11.50
  -1 -11  19   75.79   19.80
   1  11 -19   80.39   18.10
   0  11 -19   85.79   18.80
   0  11 -19   82.29   19.50
  -1  11 -19   88.39   21.60
  -1  11 -19  104.89   22.00
  -2  11 -19   66.19   16.50
  -2  11 -19   73.79   16.70
  -3  11 -19   -4.50    4.70
  -3  11 -19    1.30    6.90
  -4  11 -19   13.40    5.20
  -5  11 -19   13.10    5.20
  -5 -12  19    6.20    2.90
  -5 -12  19   -2.60    5.00
  -4 -12  19    5.80    6.10
  -3 -12  19   12.40    9.60
  -2 -12  19   -6.10    9.70
   2  12 -19   14.80    7.00
  -1 -12  19    0.70    7.70
   1  12 -19   22.60    7.80
   0  12 -19   12.70    7.30
   0  12 -19   12.90    8.40
  -1  12 -19    7.30    7.30
  -1  12 -19    5.20    8.10
  -2  12 -19   -5.20    7.50
  -2  12 -19   10.00    7.20
  -3  12 -19   -1.20    4.50
  -3  12 -19    6.90    6.90
  -4  12 -19    3.10    4.20
  -5  12 -19    4.00    4.30
  -4 -13  19    2.70    5.30
  -3 -13  19    2.40    8.40
  -2 -13  19   37.20   11.60
   2  13 -19   25.20    9.20
  -1 -13  19   -1.60    7.30
   1  13 -19   -1.00    5.20
   0  13 -19   -2.60    5.40
   0  13 -19   -4.10    4.50
  -1  13 -19   -1.90    7.00
  -1  13 -19    6.30    8.00
  -2  13 -19   24.40    8.90
  -2  13 -19   27.20    9.40
  -3  13 -19   18.70    6.00
  -3  13 -19   15.30    7.70
  -4  13 -19   -3.10    3.40
  -4 -14  19   -0.10    4.70
  -3 -14  19   11.60    8.20
  -2 -14  19   -5.80    8.80
  -1 -14  19   21.90   10.60
   1  14 -19   21.50    7.10
   0  14 -19   -4.20    5.50
   0  14 -19   -0.60    4.20
  -1  14 -19   17.30    8.20
  -1  14 -19   26.60    9.30
  -2  14 -19    0.30    7.30
  -2  14 -19   11.20    6.70
  -3  14 -19   -5.30    5.90
  -3  14 -19   -1.60    3.80
  -4  14 -19    4.90    3.30
  -3 -15  19    2.90    5.00
  -2 -15  19   -4.00    5.60
  -1 -15  19   11.10    6.60
   0 -15  19   32.50   11.10
   0  15 -19   25.50    7.60
   0  15 -19   17.60    7.50
  -1  15 -19   11.70    6.30
  -1  15 -19   11.50    5.80
  -2  15 -19    9.60    5.80
  -2  15 -19    7.10    5.00
  -3  15 -19    6.10    3.70
  -2 -16  19    8.20    5.20
  -1 -16  19    6.70    8.00
   0 -16  19    5.90    6.20
   0  16 -19    1.70    3.50
   1 -16  19    7.30    6.40
  -1  16 -19    4.50    3.90
  -2  16 -19    3.30    3.50
  -1 -17  19    1.60    4.70
   0 -17  19   -2.70    7.00
   1 -17  19    0.90    5.30
  -1  17 -19    5.00    3.10
  -1  16  20   10.60    3.80
   1 -16 -20   10.50    4.00
   0  16  20    0.20    3.20
   1  16  20   11.90    5.70
  -1 -16 -20   20.50    5.50
  -2 -16 -20    8.70    4.10
  -2  15  20   -5.20    4.00
  -1  15  20    2.40    3.40
   0  15  20    6.50    4.00
   1  15  20   -1.80    3.70
  -2 -15 -20   -1.80    3.10
  -2 -15 -20   -5.90    3.90
  -3 -15 -20   -4.20    2.80
  -3 -15 -20   -1.80    3.00
  -2  14  20    6.40    4.80
  -1  14  20   -2.60    4.00
   0  14  20    7.70    4.70
   1  14  20   -0.50    5.80
  -1 -14 -20   -2.70    5.00
  -2 -14 -20    3.40    5.00
  -3 -14 -20   -1.60    3.50
  -2  13  20   -1.30    3.50
  -1  13  20   11.20    6.90
   0  13  20    1.20    6.90
   1  13  20   -1.30    4.60
  -1 -13 -20    8.90    5.30
   2  13  20   -4.80    6.20
  -2 -13 -20    4.50    4.10
  -3 -13 -20   14.60    5.10
  -4 -13 -20    1.30    3.40
  -2  12  20    3.70    5.50
  -1  12  20   -1.70    4.80
   0  12  20   -2.00    5.30
   1  12  20   -2.50    7.20
  -1 -12 -20   17.30    6.10
   2  12  20   -2.50    6.60
  -2 -12 -20   10.90    4.70
  -3 -12 -20    7.00    4.60
  -4 -12 -20   -4.10    3.80
  -2  11  20    2.00    5.70
  -1  11  20   16.70    6.30
   0  11  20    5.70    5.60
   0 -11 -20    6.90    5.90
   1  11  20   28.70    8.70
   1  11  20   17.30    5.80
  -1 -11 -20   23.20    7.50
   2  11  20    8.90    7.30
  -2 -11 -20   13.30    6.80
  -3 -11 -20   41.10   10.90
  -4 -11 -20   41.40   10.70
  -5 -11 -20   -0.30    3.30
  -1  10  20   -6.60    6.60
   0  10  20   -0.40    3.70
   0  10  20    3.60    7.50
   0 -10 -20   -6.70    4.10
   1  10  20    8.00    7.60
  -1 -10 -20    5.60    6.10
   2  10  20    9.20    7.30
  -2 -10 -20  -12.10    6.20
  -3 -10 -20    1.30    4.90
  -3 -10 -20   20.90    7.70
  -4 -10 -20    8.70    6.30
  -5 -10 -20    6.60    5.20
  -1   9  20   15.90    7.50
   0   9  20  142.09   28.80
   0   9  20  147.59   29.90
   0  -9 -20  129.59   28.80
   1   9  20   15.60    9.00
  -1  -9 -20   29.10    7.90
   2   9  20   38.50   12.60
  -2  -9 -20   76.49   13.30
  -3  -9 -20   11.80    5.80
  -3  -9 -20   17.00    6.30
  -4  -9 -20   11.00    6.70
  -5  -9 -20    5.80    5.30
  -1   8  20   13.20    5.30
  -1   8  20   13.10    6.90
   1  -8 -20    9.60    6.30
   0   8  20   22.90    8.50
   0   8  20   18.20    6.70
   0  -8 -20   26.30    7.70
   1   8  20   16.30    6.40
  -1  -8 -20   17.10    6.80
  -2  -8 -20   -8.70    6.10
  -2  -8 -20    7.30    7.70
  -3  -8 -20   17.20    7.30
  -3  -8 -20    6.40    8.00
  -4  -8 -20    5.00    6.50
  -4  -8 -20   -4.40    7.80
  -5  -8 -20   10.20    6.10
  -6  -8 -20    0.40    3.00
  -1   7  20  256.17   47.60
  -1   7  20  234.38   47.80
   1  -7 -20  210.78   47.60
   1  -7 -20  219.78   47.70
   0   7  20    6.50    6.80
   0   7  20    2.10    5.00
   0  -7 -20    0.90    5.80
   1   7  20  248.28   51.29
  -1  -7 -20  244.48   50.99
  -2  -7 -20    1.40    7.80
  -2  -7 -20   17.00    6.60
  -3  -7 -20   21.30    8.40
  -3  -7 -20   14.40    5.90
  -4  -7 -20    7.70    9.90
  -4  -7 -20   -1.60    6.20
  -5  -7 -20    2.50    5.50
  -5  -7 -20   10.30    4.90
  -6  -7 -20    4.30    3.60
   6  -6 -20    7.70    6.20
  -2   6  20   25.20    7.40
   2  -6 -20   28.30    8.20
  -1   6  20   28.50   10.20
  -1   6  20   40.40   11.00
   1  -6 -20   54.89   10.80
   1  -6 -20   51.09   11.10
   0   6  20   30.70   10.10
   0   6  20   35.80   11.00
   0  -6 -20   45.50   10.50
   0  -6 -20   56.69   11.30
   1   6  20   38.90   12.00
  -1  -6 -20   58.59   11.10
  -1  -6 -20   39.70   10.50
  -2  -6 -20   39.10   10.40
  -3  -6 -20   16.10    7.40
  -4  -6 -20    0.70    4.40
  -5  -6 -20    8.50    4.60
  -5  -6 -20   -5.70    3.80
  -6  -6 -20    0.40    3.50
   6  -5 -20    1.50    8.70
  -3   5  20    6.90    5.50
   3  -5 -20    0.80    6.20
  -2   5  20   74.39   16.30
   2  -5 -20   73.69   17.00
  -1   5  20    0.30    5.20
   1  -5 -20    1.90    5.90
   1  -5 -20    7.10    5.70
   0   5  20  127.59   25.60
   0  -5 -20  120.69   25.70
   0  -5 -20  111.69   26.00
  -1  -5 -20   12.00    6.60
  -2  -5 -20   85.79   19.20
  -3  -5 -20   -5.50    6.20
  -4  -5 -20    6.50    6.10
  -4  -5 -20    1.90    6.70
  -5  -5 -20   33.10    8.90
  -5  -5 -20   38.50    9.20
  -6  -5 -20    3.80    3.70
   6  -4 -20    9.30    7.00
   5  -4 -20   -3.40    5.00
   4  -4 -20   39.70   10.20
  -3   4  20   16.50    6.30
   3  -4 -20   22.20    7.50
  -2   4  20   10.00    5.50
   2  -4 -20    6.70    6.60
  -1   4  20   41.00    9.70
   1  -4 -20   31.00    9.90
   1  -4 -20   40.40    9.80
   0   4  20    7.50    6.00
   0  -4 -20   12.10    7.20
   0  -4 -20   24.40    6.40
  -1  -4 -20   40.10   10.50
  -1  -4 -20   41.80   10.90
  -2  -4 -20   13.20    7.20
  -2  -4 -20    9.30    6.60
  -3  -4 -20   21.50    8.30
  -3  -4 -20   23.60    7.80
  -4  -4 -20   52.59   10.90
  -4  -4 -20   36.20   10.10
  -5  -4 -20   13.20    6.90
  -6  -4 -20    3.40    3.80
   6  -3 -20    2.50    6.60
   6  -3 -20    1.50    4.40
   5  -3 -20   71.99   16.20
  -4   3  20   13.40    5.70
   4  -3 -20   24.30    6.10
  -3   3  20   16.70    6.50
   3  -3 -20   21.40    7.80
  -2   3  20    8.90    6.00
   2  -3 -20   17.30    6.90
  -1   3  20    2.60    5.90
   1  -3 -20   12.40    6.10
   1  -3 -20   11.20    6.10
   0   3  20    7.40    5.30
   0  -3 -20    0.70    6.20
   0  -3 -20    8.40    5.60
  -1  -3 -20    3.40    6.50
  -1  -3 -20   13.60    4.60
  -2  -3 -20    3.60    6.40
  -2  -3 -20   21.60    7.30
  -3  -3 -20   20.70    8.00
  -3  -3 -20   26.50    8.30
  -3  -3 -20   28.10    8.00
  -4  -3 -20   33.80    9.50
  -4  -3 -20   41.50   10.10
  -5  -3 -20   26.90    7.20
  -6  -3 -20    1.90    3.60
   6  -2 -20    6.60    4.70
   6  -2 -20    2.40    9.10
  -5   2  20   -2.80    3.70
   5  -2 -20    5.70    5.60
  -4   2  20    4.30    4.70
   4  -2 -20    0.60    6.10
  -3   2  20    8.40    5.70
   3  -2 -20    7.40    6.70
  -2   2  20   76.59   18.30
   2  -2 -20   90.69   18.60
  -1   2  20   -5.20    5.40
   1  -2 -20  -11.20    5.60
   1  -2 -20    6.80    5.60
   0   2  20   -4.70    3.60
   0  -2 -20   -0.80    6.00
   0  -2 -20    6.80    5.30
  -1  -2 -20    1.30    4.30
  -1  -2 -20    5.10    5.30
  -2  -2 -20   68.29   16.20
  -2  -2 -20   76.69   17.20
  -2  -2 -20   83.89   16.70
  -3  -2 -20   15.60    6.00
  -3  -2 -20    6.50    6.50
  -3  -2 -20    3.90    6.00
  -4  -2 -20    1.80    5.10
[truncated: 270,221 more chars]
